# Supplementary material for: Maternal H3K27me3 controls DNA methylation-independent genomic imprinting
Source: Nature. Author manuscript; Available in PMC 2022 Nov 18. (PMC9674007; doi:10.1038/nature23262)
Supplement: Table S15 [file NIHMS1847486-supplement-Table_S15.xlsx]

## Sheet: data summary
	Stage	Manipulation	library name	raw_reads#	mappable_reads#	mappable_ratio	unique_and_non-redundant_reads#	unique_and_non-redundant_reads_ratio
liDNase-seq	Fully grown GV oocyte nuclei		Dseq_Oocyte_1	35500796	22814634	0.642651	18388962	0.517987
			Dseq_Oocyte_2	45958647	32067882	0.697755	26713029	0.581241
			Dseq_Oocyte_3	47499223	30773963	0.647884	24915383	0.524543
	1-cell pronuclei	Non injection	Dseq_PN5_NoInjection_Mat_1	73247513	16104451	0.219863	7405548	0.101103
			Dseq_PN5_NoInjection_Mat_2	52025746	24731881	0.475378	7991046	0.153598
			Dseq_PN5_NoInjection_Mat_3	43667852	20264294	0.464055	12301142	0.281698
			Dseq_PN5_NoInjection_Pat_1	75086706	23418555	0.311887	10898244	0.145142
			Dseq_PN5_NoInjection_Pat_2	48753113	21152156	0.433863	7156935	0.1468
			Dseq_PN5_NoInjection_Pat_3	46003673	20278099	0.440793	12559941	0.27302
		Kdm6b injected	Dseq_PN5_Kdm6bMut_Mat_1	47069794	25291136	0.537311	10750107	0.228387
			Dseq_PN5_Kdm6bMut_Mat_2	44772076	29370977	0.656011	9867067	0.220384
			Dseq_PN5_Kdm6bMut_Pat_1	44493650	19759783	0.444103	8771029	0.19713
			Dseq_PN5_Kdm6bMut_Pat_2	43906619	28522447	0.649616	8403549	0.191396
			Dseq_PN5_Kdm6bWT_Mat_1	36335571	19864171	0.546687	16720048	0.460156
			Dseq_PN5_Kdm6bWT_Mat_2	48901255	19435965	0.397453	17969469	0.367464
			Dseq_PN5_Kdm6bWT_Pat_1	32260050	15311487	0.474627	12619350	0.391176
			Dseq_PN5_Kdm6bWT_Pat_2	49047393	16637651	0.339216	16364738	0.333652
		Kdm4d injected	Dseq_PN5_Kdm4dMut_Mat_1	46062800	30771136	0.668026	19766767	0.429126
			Dseq_PN5_Kdm4dMut_Mat_2	49491908	29761444	0.60134	15017478	0.303433
			Dseq_PN5_Kdm4dMut_Pat_1	49648361	33559978	0.675953	20895410	0.420868
			Dseq_PN5_Kdm4dMut_Pat_2	49463379	29145201	0.589228	15287044	0.309058
			Dseq_PN5_Kdm4dWT_Mat_1	35045319	24499993	0.699095	16506299	0.470999
			Dseq_PN5_Kdm4dWT_Mat_2	40415089	28568354	0.706873	19897433	0.492327
			Dseq_PN5_Kdm4dWT_Pat_1	36001053	18195018	0.505402	11247207	0.312413
			Dseq_PN5_Kdm4dWT_Pat_2	38369343	25061722	0.65317	15688289	0.408876
	Morula	No injection	Dseq_Morula_NoInjection_GG_1	38221726	22062217	0.577217	15567488	0.407294
			Dseq_Morula_NoInjection_GG_2	30147791	15965715	0.529582	11027046	0.365766
			Dseq_Morula_NoInjection_AG_1	40534399	22255004	0.54904	14895686	0.367483
			Dseq_Morula_NoInjection_AG_2	37737729	21656884	0.573879	15240314	0.403848
		Kdm6b injected	Dseq_Morula_Kdm6bMut_PG_1	59803692	28326230	0.473654	10514362	0.175815
			Dseq_Morula_Kdm6bMut_PG_2	65436439	32962866	0.503739	12994115	0.198576
			Dseq_Morula_Kdm6bWT_PG_1	63530843	32672807	0.514283	13660899	0.215028
			Dseq_Morula_Kdm6bWT_PG_2	66427836	30327671	0.456551	7761095	0.116835
	Stage	Manipulation	library name	raw_reads#	unique_reads#	unique_ratio
RNA-seq	2-Cell	No injection	RNA_2C_AG_1	40516666	27008012	0.66659
			RNA_2C_AG_2	40592269	25226724	0.621466
			RNA_2C_GG_1	35708196	23892347	0.6691
			RNA_2C_GG_2	37865099	26042195	0.687762
			RNA_Amanitin_2C_1	39926500	22775050	0.570424
			RNA_Amanitin_2C_2	39540920	23063330	0.583278
	Morula	No injection	RNA_Mor_AG_1	30364277	20918952	0.688933
			RNA_Mor_AG_2	32185964	21177516	0.657974
			RNA_Mor_GG_1	33050715	22623136	0.684498
			RNA_Mor_GG_2	32926552	22569778	0.685458
		Kdm6b injected	RNA_Morula_PG_Kdm6bMut_1	36455216	25628069	0.703001
			RNA_Morula_PG_Kdm6bMut_2	40665721	25598536	0.629487
			RNA_Morula_PG_Kdm6bWT_1	33586659	22304260	0.664081
			RNA_Morula_PG_Kdm6bWT_2	37239022	22125933	0.59416
	E4.5	No injection	RNA_AG_ICM	37811692	29404790	0.777664
			RNA_AG_TE	33989342	25737584	0.757225
			RNA_PG_ICM	31823813	24898336	0.782381
			RNA_PG_TE	35052816	26860513	0.766287
	Morula	Kdm6b injected	RNA_hybrid_morula_Kdm6bMut	49321846	30222900	0.612769
			RNA_hybrid_morula_Kdm6bWT	49706262	31000730	0.623679
	E6.5(B6/PWK)	No injection	RNA_B6/PWK_E65_EPI_1	43606579	33319058	0.764083
			RNA_B6/PWK_E65_EPI_2	42777129	33117279	0.774182
			RNA_B6/PWK_E65_VE_1	39011577	30356198	0.778133
			RNA_B6/PWK_E65_VE_2	42751474	33086744	0.773932
			RNA_B6/PWK_E65_EXE_1	45182924	35145954	0.777859
			RNA_B6/PWK_E65_EXE_2	42499911	33404354	0.785986
	E6.5(PWK/B6)	No injection	RNA_PWK/B6_E65_EPI_1	48494282	37615563	0.77567
			RNA_PWK/B6_E65_EPI_2	48483104	37187935	0.767029
			RNA_PWK/B6_E65_VE_1	63287203	42852791	0.677116
			RNA_PWK/B6_E65_VE_2	72437138	52195668	0.720565
			RNA_PWK/B6_E65_EXE_1	55980288	44420050	0.793494
			RNA_PWK/B6_E65_EXE_2	56652660	44903646	0.792613
	E95_Placenta	No injection	RNA_B6GFP/PWK_1	44880959	38449660	0.856703
			RNA_B6GFP/PWK_2	47140937	39808914	0.844466
			RNA_PWK/B6GFP_1	43754394	37335109	0.853288
			RNA_PWK/B6GFP_2	44815159	38098010	0.850114
