# Supplementary material for: Maternal H3K27me3 controls DNA methylation-independent genomic imprinting
Source: Nature. Author manuscript; Available in PMC 2022 Nov 18. (PMC9674007; doi:10.1038/nature23262)
Supplement: Table S14 [file NIHMS1847486-supplement-Table_S14.xlsx]

## Sheet: All genes (Not SNP distinct)
	gene_name	gene_chr	gene_start	gene_end	gene_length	B6GFP/PWK_E95_Placenta_1	B6GFP/PWK_E95_Placenta_2	PWK/B6GFP_E95_Placenta_1	PWK/B6GFP_E95_Placenta_2
Xkr4	Xkr4	chr1	3204563	3661579	3634	0	0	0.02	0
Rp1	Rp1	chr1	4280927	4399322	9747	0.01	0.01	0.02	0.02
Sox17	Sox17	chr1	4481009	4486494	3130	0.28	0.42	0.73	0.63
Mrpl15	Mrpl15	chr1	4763279	4775807	4203	37.45	36.37	32.41	35.46
Lypla1	Lypla1	chr1	4797974	4836816	2433	54.47	60.23	63.15	59.06
Tcea1	Tcea1	chr1	4847775	4887990	2847	22.54	23.57	22.09	22.48
Rgs20	Rgs20	chr1	4899657	5060366	2241	0.07	0	0.04	0.04
Atp6v1h	Atp6v1h	chr1	5073254	5152630	1976	56.59	55.35	60.74	58.28
Oprk1	Oprk1	chr1	5578574	5596214	4707	0	0	0	0.01
Npbwr1	Npbwr1	chr1	5903788	5907479	3692	0	0	0	0.06
Rb1cc1	Rb1cc1	chr1	6204743	6266185	7046	2.37	2.61	2.49	3.34
Fam150a	Fam150a	chr1	6349412	6384812	858	0	0	0	0
St18	St18	chr1	6477312	6851021	6161	0	0	0	0
Pcmtd1	Pcmtd1	chr1	7079001	7163709	5232	1.27	1.14	1.56	1.32
Sntg1	Sntg1	chr1	8352742	9289811	4193	0	0	0	0.01
Rrs1	Rrs1	chr1	9535489	9537536	2048	5.1	5.59	5.78	8.34
Adhfe1	Adhfe1	chr1	9538127	9568049	3139	0.52	0.32	0.35	0.24
2610203C22Rik	2610203C22Rik	chr1	9550914	9621173	1245	1.77	1.23	3.82	1.78
3110035E14Rik	3110035E14Rik	chr1	9591348	9617223	3187	0.1	0.05	0.04	0.06
Mybl1	Mybl1	chr1	9658916	9690290	3560	0.26	0.17	0.28	0.24
Vcpip1	Vcpip1	chr1	9713278	9738463	5174	11.56	14.41	16.46	17.15
1700034P13Rik	1700034P13Rik	chr1	9737729	9761337	1494	0.2	0.23	0.25	0.28
Sgk3	Sgk3	chr1	9788211	9892649	5620	6.1	5.28	5.76	6.58
6030422M02Rik	6030422M02Rik	chr1	9898719	9931035	2553	0.36	0.23	0.54	0.72
Snhg6	Snhg6	chr1	9932106	9934199	407	54.03	67.73	55.58	60.82
Snord87	Snord87	chr1	9932551	9932624	74	5.55	8.99	7.46	8.92
Ppp1r42	Ppp1r42	chr1	9958707	9999211	1500	0.04	0	0.02	0
Cops5	Cops5	chr1	10014912	10027979	1239	179.56	190.04	194.83	192.38
Cspp1	Cspp1	chr1	10028299	10126849	4354	7	6.25	5.82	5.82
Arfgef1	Arfgef1	chr1	10127588	10222751	7042	6.51	7.5	5.98	7.2
Cpa6	Cpa6	chr1	10314808	10710024	1930	0.05	0.07	0.1	0.02
Prex2	Prex2	chr1	10983546	11293763	11187	2.14	3.85	2.73	2.88
A830018L16Rik	A830018L16Rik	chr1	11404186	11965983	8293	0	0	0.04	0.01
4932411L15	4932411L15	chr1	12657644	12663171	3200	0.01	0	0	0.01
Sulf1	Sulf1	chr1	12682511	12850453	4864	1.08	0.96	2.05	1.78
Slco5a1	Slco5a1	chr1	12856631	12981216	8511	0.56	0.95	0.83	0.77
Prdm14	Prdm14	chr1	13103509	13117244	2593	0	0	0	0
Ncoa2	Ncoa2	chr1	13129240	13364164	8213	5.1	4.43	5.95	5.48
Tram1	Tram1	chr1	13554783	13579945	2888	28.05	34.79	41.18	42.54
Lactb2	Lactb2	chr1	13615980	13650590	1888	20.15	19.61	19.07	21.06
Xkr9	Xkr9	chr1	13658852	13691804	1926	0.02	0	0	0
Gm5523	Gm5523	chr1	13775766	13777010	1245	0.57	0.67	0.66	0.72
Eya1	Eya1	chr1	14159039	14300280	4345	0.14	0.07	0.12	0.19
Msc	Msc	chr1	14743429	14746047	1715	0.07	0.03	0.04	0.02
Trpa1	Trpa1	chr1	14862729	14908943	4263	0.07	0.03	0.09	0.14
Kcnb2	Kcnb2	chr1	15302533	15704295	5309	0.05	0	0.01	0.05
Terf1	Terf1	chr1	15795739	15833510	1633	53.21	51.1	48.93	48.42
Gm106	Gm106	chr1	15843943	15882803	2748	0.02	0.07	0.03	0.13
4930444P10Rik	4930444P10Rik	chr1	16056060	16083122	717	0.04	0.04	0.09	0.04
Rpl7	Rpl7	chr1	16091376	16094514	934	556.16	636.13	571.03	565.17
Rdh10	Rdh10	chr1	16095963	16122631	2295	1.02	1.8	1.42	2.03
Stau2	Stau2	chr1	16218891	16509383	2890	3.23	2.81	2.04	2.35
Ube2w	Ube2w	chr1	16559487	16609367	2354	12.92	10.7	14.87	13.19
Tceb1	Tceb1	chr1	16632846	16646946	955	197.2	218.17	197.73	199.47
D030040B21Rik	D030040B21Rik	chr1	16647633	16652359	2788	0.01	0	0.05	0
Tmem70	Tmem70	chr1	16655272	16668356	1732	16.32	22.75	24.58	30.68
Ly96	Ly96	chr1	16678537	16699686	603	6.33	6.19	5.13	5.62
Jph1	Jph1	chr1	16985021	17087970	4807	0.19	0.15	0.34	0.27
Gdap1	Gdap1	chr1	17135454	17154351	3937	0.07	0	0.02	0
Pi15	Pi15	chr1	17591982	17621020	6923	0.01	0.07	0	0.01
Crispld1	Crispld1	chr1	17717498	17756288	4006	0.26	0.26	0.36	0.38
Crisp4	Crisp4	chr1	18105272	18127132	1192	0	0	0	0.03
Tfap2d	Tfap2d	chr1	19093103	19156413	1747	0	0	0.02	0
Tfap2b	Tfap2b	chr1	19198995	19228815	6391	0.03	0.05	0.03	0.03
Pkhd1	Pkhd1	chr1	20047860	20608138	12928	0.03	0.01	0.01	0.05
Il17a	Il17a	chr1	20720986	20724577	1171	0	0	0	0
Il17f	Il17f	chr1	20767230	20774351	1175	0.17	0.32	0.23	0.26
Mcm3	Mcm3	chr1	20793095	20810294	2886	220.49	190.73	190.38	185.27
6720483E21Rik	6720483E21Rik	chr1	20878731	20880554	1120	0.03	0	0.11	0.05
Paqr8	Paqr8	chr1	20880703	20928837	4420	0.76	0.56	0.97	0.96
Efhc1	Efhc1	chr1	20941707	20980922	2208	0.49	0.47	0.97	0.86
Tram2	Tram2	chr1	20991459	21069306	1409	9.42	14.45	12.31	13.61
Tmem14a	Tmem14a	chr1	21208712	21220248	1112	1.5	1.2	1.65	1.54
Gsta3	Gsta3	chr1	21230670	21255640	1450	0.02	0.02	0.04	0.08
Gm4956	Gm4956	chr1	21275327	21288393	1148	0.03	0	0.03	0
Khdc1a	Khdc1a	chr1	21339758	21342280	1950	0.02	0.01	0.02	0.03
Khdc1c	Khdc1c	chr1	21358412	21359824	844	0.03	0.03	0	0
Khdc1b	Khdc1b	chr1	21373637	21376465	2247	0	0	0	0
Kcnq5	Kcnq5	chr1	21388484	21952023	6980	0.03	0.02	0.11	0.05
Rims1	Rims1	chr1	22278503	22812563	4068	0	0	0.02	0.01
4933415F23Rik	4933415F23Rik	chr1	23107313	23109092	1780	0	0	0.02	0
Mir30a	Mir30a	chr1	23279108	23279178	71	0	0	0.43	0
Mir30c-2	Mir30c-2	chr1	23298540	23298623	84	0	0	0	0
Ogfrl1	Ogfrl1	chr1	23373263	23390014	4844	0.52	0.62	0.54	0.43
B3gat2	B3gat2	chr1	23768765	23854697	4355	0.05	0.12	0.07	0.12
Smap1	Smap1	chr1	23852466	23929128	2259	2.66	3.7	3.19	3.21
1110058L19Rik	1110058L19Rik	chr1	24002778	24012479	667	53.7	55.25	47.56	48.99
Fam135a	Fam135a	chr1	24017597	24107180	6467	9.05	9.38	11.1	12.97
Col9a1	Col9a1	chr1	24184449	24259577	3888	0.08	0.13	0.16	0.08
Col19a1	Col19a1	chr1	24264522	24594276	10542	0	0	0	0
Lmbrd1	Lmbrd1	chr1	24685383	24823146	5392	7.4	6.49	6.46	7.21
Bai3	Bai3	chr1	25124321	25886552	5522	0	0.01	0	0.01
Gm20172	Gm20172	chr1	25333249	25334799	1551	0	0	0	0
4931408C20Rik	4931408C20Rik	chr1	26738646	26744305	4331	0.06	0.05	0.06	0.12
Phf3	Phf3	chr1	30859187	30920101	7561	4.82	5.19	5.84	5.78
Ptp4a1	Ptp4a1	chr1	30997148	31006600	4129	0.77	1.06	1.22	1.05
4931428L18Rik	4931428L18Rik	chr1	31197923	31279501	1094	0	0	0	0
Lgsn	Lgsn	chr1	31233280	31261570	1903	0	0	0	0
4930521A18Rik	4930521A18Rik	chr1	31279684	31281132	1449	0	0	0	0
Gm4850	Gm4850	chr1	31321692	31324906	914	0	0	0	0
Khdrbs2	Khdrbs2	chr1	32229651	32714583	1359	0.04	0	0	0.07
Gm5415	Gm5415	chr1	32600391	32604138	3748	0	0	0.02	0
Prim2	Prim2	chr1	33510656	33726603	1937	36.12	35.86	33.4	32.22
1700001G17Rik	1700001G17Rik	chr1	33726669	33727557	889	0.17	0.16	0.21	0.2
Rab23	Rab23	chr1	33776741	33799409	4487	7.19	8.64	8.59	10
Bag2	Bag2	chr1	33802329	33814595	1815	56.92	56.21	54.12	59.36
Zfp451	Zfp451	chr1	33818598	33871272	3650	3.74	3.84	4.34	4.57
Gm15455	Gm15455	chr1	33892744	33895759	3016	0.13	0.16	0.16	0.09
Bend6	Bend6	chr1	33908897	33964466	2292	0.73	1.25	0.83	1.03
Dst	Dst	chr1	34068670	34365497	23242	3.62	4.32	3.19	3.19
Mir5103	Mir5103	chr1	34489966	34490044	79	0.37	0	0.39	0
Ccdc115	Ccdc115	chr1	34493515	34496517	1705	43.58	40.33	38.85	37.22
Imp4	Imp4	chr1	34496674	34502592	2249	149.88	138.74	124.73	134.63
Ptpn18	Ptpn18	chr1	34516591	34530624	1573	4.52	3.49	4.56	3.07
Prss39	Prss39	chr1	34555275	34559907	1246	0.07	0.05	0.07	0.02
Cfc1	Cfc1	chr1	34592493	34601156	1038	0.42	0.08	0.15	0.4
Prss40	Prss40	chr1	34609177	34617788	1300	0	0	0	0
Fam123c	Fam123c	chr1	34636538	34647789	4356	0.03	0.05	0.01	0
AA619741	AA619741	chr1	34690380	34693055	2676	0.01	0	0	0
Arhgef4	Arhgef4	chr1	34858567	34869599	2714	0.51	0.38	0.33	0.61
Fam168b	Fam168b	chr1	34870063	34899895	5080	4.45	5.2	4.8	5.32
Plekhb2	Plekhb2	chr1	34906804	34936430	5469	17.11	15.42	15.37	15.15
Hs6st1	Hs6st1	chr1	36125245	36163291	3719	0.79	0.51	0.66	0.65
Uggt1	Uggt1	chr1	36196873	36301147	9029	21.2	25.4	27.41	28.03
Neurl3	Neurl3	chr1	36321447	36330270	2583	0.52	0.3	0.43	0.46
Arid5a	Arid5a	chr1	36364578	36380874	5699	1.72	1.26	1.07	0.86
4632411B12Rik	4632411B12Rik	chr1	36392575	36426026	4663	21.8	19.45	21.32	18.85
Lman2l	Lman2l	chr1	36480031	36502084	2225	46.91	43.93	30.53	34.27
Cnnm4	Cnnm4	chr1	36528442	36565621	4582	1.83	1.93	1.85	1.87
Cnnm3	Cnnm3	chr1	36568721	36585082	5283	0.85	1.03	0.83	0.83
Ankrd23	Ankrd23	chr1	36587379	36592574	1954	2.01	1.84	2.16	1.86
Ankrd39	Ankrd39	chr1	36595018	36604046	1786	14.1	13.56	11.36	11.88
Sema4c	Sema4c	chr1	36605487	36615226	3805	17.93	29.55	30.33	30.77
Fam178b	Fam178b	chr1	36619541	36740028	2566	0.16	0.23	0.17	0.09
Cox5b	Cox5b	chr1	36748332	36750233	569	323.14	321.54	317.27	318.5
Actr1b	Actr1b	chr1	36756047	36766770	2077	111.55	94.13	109.81	103.65
4933424G06Rik	4933424G06Rik	chr1	36771383	36814805	1127	0.03	0.05	0	0.03
Zap70	Zap70	chr1	36818706	36839661	2180	0.53	0.48	0.56	0.37
Tmem131	Tmem131	chr1	36849034	36996372	6548	3.05	3.95	4.01	3.78
Cnga3	Cnga3	chr1	37276106	37320229	3498	0.03	0	0.01	0.01
Inpp4a	Inpp4a	chr1	37356738	37467580	6816	1.77	1.54	2.22	2.36
6330578E17Rik	6330578E17Rik	chr1	37473930	37486948	3862	43.96	44.17	42.7	40.37
Unc50	Unc50	chr1	37487017	37495969	1412	48.38	50.5	49.19	51.4
Mgat4a	Mgat4a	chr1	37496185	37593104	7054	4.12	4	2.94	3.67
4930594C11Rik	4930594C11Rik	chr1	37542696	37545450	2755	0.16	0.23	0.08	0.11
2010300C02Rik	2010300C02Rik	chr1	37668521	37776656	4361	0.08	0.24	0.22	0.33
Tsga10	Tsga10	chr1	37811621	37921924	3400	0.81	0.8	1.05	1.1
Lipt1	Lipt1	chr1	37929051	37933143	1555	7.53	6.45	5.05	5.58
Mitd1	Mitd1	chr1	37935735	37947256	1229	44.67	45.61	36.51	35.35
Mrpl30	Mrpl30	chr1	37947398	37955178	691	168.41	180.25	173.21	172.21
Lyg2	Lyg2	chr1	37962768	37973338	2564	0	0	0	0
Lyg1	Lyg1	chr1	38003583	38014604	798	0	0	0.04	0.08
Txndc9	Txndc9	chr1	38040712	38054053	4596	39.89	38.63	36.87	40.59
Eif5b	Eif5b	chr1	38054855	38112424	7797	19.98	19.17	17.65	19.33
Rev1	Rev1	chr1	38109631	38186507	4262	2.49	2.36	2.63	3.31
Aff3	Aff3	chr1	38234172	38721800	6010	0.51	0.2	0.22	0.3
Lonrf2	Lonrf2	chr1	38851354	38878060	5077	0.05	0.05	0.08	0.03
Chst10	Chst10	chr1	38920718	38955005	3119	0.14	0.13	0.09	0.19
Nms	Nms	chr1	38995994	39007121	1001	0	0	0.03	0
Pdcl3	Pdcl3	chr1	39044659	39054081	1706	70.47	67.38	63.28	62.68
Npas2	Npas2	chr1	39251117	39420085	4180	0.03	0.01	0	0.01
Rpl31	Rpl31	chr1	39424696	39428755	1253	165.49	194.43	171.23	177.25
Tbc1d8	Tbc1d8	chr1	39428342	39535592	4438	1.42	1.87	2.02	2.07
D1Bwg0212e	D1Bwg0212e	chr1	39592647	39603722	3166	2.24	2.73	3.29	4.37
Snord89	Snord89	chr1	39605592	39605685	94	0.62	0.62	0.33	0.64
Rnf149	Rnf149	chr1	39608144	39634192	2431	1.33	1.43	1.98	1.9
Creg2	Creg2	chr1	39675251	39708027	5799	0.01	0.01	0.01	0.02
Rfx8	Rfx8	chr1	39722146	39777834	2000	0.18	0.04	0.2	0.29
1700066B17Rik	1700066B17Rik	chr1	39899273	39904175	531	0	0.11	0	0.06
Map4k4	Map4k4	chr1	39957758	40083155	5974	4.09	4.81	4.79	4.78
Gm16894	Gm16894	chr1	40133057	40142696	858	0.03	0.07	0.07	0.03
Il1r2	Il1r2	chr1	40141613	40182070	1343	2.38	3.21	4.29	4.22
Il1r1	Il1r1	chr1	40281925	40373022	5035	2.13	2.42	2.73	2.21
Il1rl2	Il1rl2	chr1	40381472	40422316	1950	0.68	0.71	1.07	0.77
Il1rl1	Il1rl1	chr1	40496494	40522259	6966	0.05	0.04	0.14	0.09
Il18r1	Il18r1	chr1	40522397	40557699	4781	0.06	0.08	0.03	0.06
Il18rap	Il18rap	chr1	40572207	40606142	2481	0.78	0.62	0.37	0.16
Slc9a4	Slc9a4	chr1	40637072	40687576	3822	0	0	0.02	0.05
Slc9a2	Slc9a2	chr1	40738557	40825730	3493	0.02	0	0.06	0.03
Mfsd9	Mfsd9	chr1	40828885	40847502	3152	2.84	3.38	2.26	2.38
2610017I09Rik	2610017I09Rik	chr1	42705045	42751670	546	0	0	0	0
Pou3f3	Pou3f3	chr1	42753991	42757054	3064	0.01	0.01	0.01	0.02
2900092D14Rik	2900092D14Rik	chr1	42757181	42760021	2841	0	0	0	0
Mrps9	Mrps9	chr1	42908078	42962528	1419	48.31	45.36	39.94	39.63
Gpr45	Gpr45	chr1	43009717	43092294	3860	0.06	0	0	0.01
Tgfbrap1	Tgfbrap1	chr1	43104114	43155467	5538	3.12	3.46	3.08	3.35
AI597479	AI597479	chr1	43155555	43172791	3457	11.66	12.12	11.9	11.79
Fhl2	Fhl2	chr1	43179919	43220806	1563	53.31	62.28	44.47	51.74
Nck2	Nck2	chr1	43502596	43627363	2775	2.15	1.94	2.49	2.72
1500015O10Rik	1500015O10Rik	chr1	43787447	43799409	888	0.03	0.03	0.03	0.1
Uxs1	Uxs1	chr1	43807076	43884553	1263	15.6	14.02	17.3	16.2
Tpp2	Tpp2	chr1	43990852	44059816	4649	61.05	62.29	65.28	62.04
A530098C11Rik	A530098C11Rik	chr1	44066253	44076851	1086	0.03	0.05	0	0.03
1700029F09Rik	1700029F09Rik	chr1	44143462	44159233	1265	91.11	99.7	90.2	94.59
Kdelc1	Kdelc1	chr1	44163391	44175618	2324	26.86	26.13	29.32	28.29
Bivm	Bivm	chr1	44176813	44201616	3571	8.9	9.34	9.05	9.03
Ercc5	Ercc5	chr1	44204589	44238105	4010	7.69	7.9	8.23	7.9
4832428D23Rik	4832428D23Rik	chr1	44260915	44275776	3181	0.01	0	0	0
Gulp1	Gulp1	chr1	44608516	44853681	2976	2.2	2.4	3.64	2.84
4930521E06Rik	4930521E06Rik	chr1	44796520	44801794	906	0.03	0.06	0.03	0
Col3a1	Col3a1	chr1	45368383	45406551	5564	99.95	56.73	95.13	87.42
Col5a2	Col5a2	chr1	45431176	45560127	6615	8.89	5.7	11.96	9.5
Wdr75	Wdr75	chr1	45852346	45880458	2612	71.39	71.93	66.29	71.91
Slc40a1	Slc40a1	chr1	45964915	45982439	3380	15.11	8.56	10.41	10.22
Gm3852	Gm3852	chr1	46068392	46069108	717	0	0	0	0
Gm4776	Gm4776	chr1	46077260	46087282	3483	0	0	0	0
Dnahc7b	Dnahc7b	chr1	46123583	46430395	12318	0.05	0.04	0.05	0.02
Slc39a10	Slc39a10	chr1	46864389	46910354	4961	42.2	45.04	43.95	44.69
Tmeff2	Tmeff2	chr1	50984367	51244114	3339	0.07	0.03	0.08	0.19
9330175M20Rik	9330175M20Rik	chr1	51275230	51390623	2552	0	0.01	0	0.01
Sdpr	Sdpr	chr1	51345970	51359804	3055	8.83	4.99	7.16	4.57
Obfc2a	Obfc2a	chr1	51526332	51535243	2838	28.21	23.77	21.2	26.08
Myo1b	Myo1b	chr1	51806610	51972818	5041	20.01	25.75	29.05	32.81
Stat4	Stat4	chr1	52065088	52164028	2981	0.5	0.48	0.36	0.49
Stat1	Stat1	chr1	52176282	52218709	5356	14.21	13.31	11.12	10.37
Gls	Gls	chr1	52220294	52290076	7487	1.44	1.93	1.82	1.96
Nab1	Nab1	chr1	52512693	52557292	5088	1.88	2.54	2.08	2.4
Tmem194b	Tmem194b	chr1	52687549	52708763	3394	3.7	4.44	3.52	4.23
Mfsd6	Mfsd6	chr1	52713148	52784162	5591	0.15	0.2	0.36	0.16
Inpp1	Inpp1	chr1	52846264	52874532	1774	3.34	2.85	4.53	2.71
Hibch	Hibch	chr1	52901890	52977704	1704	34.35	38.23	31.26	30.57
1700019D03Rik	1700019D03Rik	chr1	52981971	53009684	834	2.04	1.8	2.17	3.96
Mstn	Mstn	chr1	53118507	53124923	2682	0	0	0.01	0
1700019A02Rik	1700019A02Rik	chr1	53215421	53244461	627	0.09	0	0	0.14
Pms1	Pms1	chr1	53246032	53353840	3031	12.75	11.58	11.35	12.9
Ormdl1	Ormdl1	chr1	53353939	53367089	1846	22.93	21.84	22.41	22.04
Osgepl1	Osgepl1	chr1	53370507	53380908	2283	10.21	9.77	9.12	9.41
Asnsd1	Asnsd1	chr1	53401488	53409543	2362	35.05	43.79	43.59	44.94
Dnahc7a	Dnahc7a	chr1	53453846	53763628	12272	0	0.01	0.01	0.02
Stk17b	Stk17b	chr1	53812356	53842059	3278	12.56	10.17	11.7	10.4
Hecw2	Hecw2	chr1	53863718	54251878	11334	2.1	1.44	4.25	2.51
Ccdc150	Ccdc150	chr1	54307527	54425571	3807	0.4	0.46	0.31	0.31
Gtf3c3	Gtf3c3	chr1	54454425	54495815	3005	34.11	32.5	32.83	33.56
Pgap1	Pgap1	chr1	54529844	54614528	10579	0.63	0.97	1.22	1.11
Ankrd44	Ankrd44	chr1	54702184	54983231	6140	1.07	0.57	1.36	0.87
Sf3b1	Sf3b1	chr1	55042013	55084322	6192	110.08	107.66	107.94	105.24
Coq10b	Coq10b	chr1	55109614	55129546	1733	22.26	21.92	20.13	21.56
Hspd1	Hspd1	chr1	55134678	55144776	2332	789.58	781.19	704.3	759.09
Hspe1	Hspe1	chr1	55144992	55148161	768	532.68	548.73	444.7	499.25
Mob4	Mob4	chr1	55188089	55211743	2826	40.19	45.41	46.28	46.42
Rftn2	Rftn2	chr1	55227004	55283626	3676	0.58	0.37	1.09	1.09
Mars2	Mars2	chr1	55294021	55296902	2882	6	7.4	9.08	10.98
Boll	Boll	chr1	55356913	55420313	1258	0.02	0.09	0.37	0.17
Plcl1	Plcl1	chr1	55462790	55811129	6555	0.05	0.04	0.09	0.06
9130227L01Rik	9130227L01Rik	chr1	55988085	56028942	1906	0	0	0	0
Satb2	Satb2	chr1	56850825	57028178	5286	1.54	1.47	1.37	1.55
9130024F11Rik	9130024F11Rik	chr1	57028313	57032040	3728	0.1	0.11	0.1	0.17
BC055402	BC055402	chr1	57257489	57271840	3304	0.01	0	0	0
4930558J18Rik	4930558J18Rik	chr1	57416066	57434388	2052	2.4	2.31	2.48	2.94
1700066M21Rik	1700066M21Rik	chr1	57434464	57442266	3007	0.85	1.32	1.48	1.57
1110034B05Rik	1110034B05Rik	chr1	57445088	57463518	1442	25.1	25.62	23.64	22.72
9430016H08Rik	9430016H08Rik	chr1	57463392	57472802	1325	41.85	40.37	38.61	39.45
Spats2l	Spats2l	chr1	57831705	58005241	4045	2.74	2.46	5.59	5.28
Kctd18	Kctd18	chr1	58011945	58026928	2733	6.98	6.29	6.83	7.08
Sgol2	Sgol2	chr1	58042184	58083121	5416	7.14	7.35	8.9	11.26
Aox1	Aox1	chr1	58086813	58163254	4382	0.33	0.28	0.44	0.57
Aox3	Aox3	chr1	58169980	58257296	4360	0.11	0.03	0.02	0.12
Aox4	Aox4	chr1	58267241	58325440	4972	0.02	0	0.02	0.01
Aox3l1	Aox3l1	chr1	58335170	58436108	4776	0	0.01	0.04	0.03
Bzw1	Bzw1	chr1	58449980	58463392	2833	300.91	296.89	310.65	310.12
Clk1	Clk1	chr1	58468832	58480932	3088	20.72	21.88	27.1	27.48
Ppil3	Ppil3	chr1	58487837	58502330	1630	33.72	35.95	33.32	35.18
Nif3l1	Nif3l1	chr1	58504477	58519120	2106	55.91	52.43	48.04	50.73
Orc2	Orc2	chr1	58519615	58561763	3371	40.67	43.7	42.6	44.09
Fam126b	Fam126b	chr1	58579650	58643177	8695	2.46	2.43	2.49	2.59
Ndufb3	Ndufb3	chr1	58643443	58652792	532	156.28	152.24	149.79	141.79
Gm20257	Gm20257	chr1	58709485	58712675	936	0.28	0.06	0.2	0.22
Als2cr12	Als2cr12	chr1	58714964	58752833	1576	0.06	0	0	0.02
Cflar	Cflar	chr1	58770130	58815726	7812	1.92	1.87	2.84	2.02
Casp8	Casp8	chr1	58852218	58904347	2777	10.33	6.32	13.69	8.96
Trak2	Trak2	chr1	58957294	59030326	6240	12.17	11.76	12.2	11.86
Stradb	Stradb	chr1	59030415	59051965	2317	11.49	10.27	12.12	10.99
Als2cr11	Als2cr11	chr1	59107350	59151744	2131	0	0	0.04	0
Als2cr4	Als2cr4	chr1	59157437	59176940	1972	7.85	6.28	9.82	7.64
Mpp4	Mpp4	chr1	59177779	59220233	3087	0.02	0.02	0.06	0.12
Als2	Als2	chr1	59219600	59294075	7024	21.14	18.47	19.1	20.11
Cdk15	Cdk15	chr1	59313751	59409213	1477	0.1	0.2	0.15	0.12
Fzd7	Fzd7	chr1	59538991	59543799	4809	0.15	0.11	0.14	0.21
Gm973	Gm973	chr1	59573108	59691353	3595	0.08	0.04	0.05	0.09
Sumo1	Sumo1	chr1	59696278	59727678	1215	94.33	89.52	107.84	99.37
Nop58	Nop58	chr1	59741850	59768354	1976	194.06	204.11	186.43	189.82
Snord70	Snord70	chr1	59748802	59748854	53	2.77	2.18	2.89	3.4
Snord11	Snord11	chr1	59761652	59761714	63	0.47	0.46	0	0.95
Bmpr2	Bmpr2	chr1	59821481	59927703	3507	1.88	2.07	1.92	2.22
Fam117b	Fam117b	chr1	59969850	60042190	5532	0.37	0.36	0.57	0.59
Ica1l	Ica1l	chr1	60045912	60099931	3650	0.1	0.14	0.09	0.1
Wdr12	Wdr12	chr1	60133712	60155344	3376	49.06	51.21	46.56	50.27
Carf	Carf	chr1	60155125	60207878	2604	1.24	1.04	1	0.91
Nbeal1	Nbeal1	chr1	60237443	60391549	12108	1	0.74	1	1.01
Cyp20a1	Cyp20a1	chr1	60400216	60444231	1501	31.65	30.99	30.51	27.83
Abi2	Abi2	chr1	60466463	60538007	5974	13.73	14.94	13.92	13.24
Raph1	Raph1	chr1	60540029	60623609	9117	2.43	2.82	4.52	3.95
Cd28	Cd28	chr1	60803232	60830203	4317	0.09	0.14	0.17	0.08
Ctla4	Ctla4	chr1	60965869	60972674	1931	0	0.03	0.05	0
Icos	Icos	chr1	61034758	61057164	3254	0.14	0.1	0.12	0.02
9530026F06Rik	9530026F06Rik	chr1	61435276	61452748	892	0.07	0	0	0
Pard3b	Pard3b	chr1	61685398	62688858	8392	0.16	0.11	0.23	0.11
Nrp2	Nrp2	chr1	62749891	62865266	8122	2.22	1.83	4.78	3.8
4930487H11Rik	4930487H11Rik	chr1	62837492	62841306	895	0.03	0	0.1	0.03
Ino80d	Ino80d	chr1	63094375	63160841	13529	1.69	1.85	1.51	1.57
Gm11602	Gm11602	chr1	63161045	63204869	1802	0.81	1.14	0.83	0.75
Ndufs1	Ndufs1	chr1	63190166	63223396	2927	102.75	90.32	98.47	93.78
Eef1b2	Eef1b2	chr1	63223405	63227060	1933	150.05	177.7	161.16	171.32
Snora41	Snora41	chr1	63225597	63225709	113	9.61	8.45	5.15	8.76
Gpr1	Gpr1	chr1	63229268	63260783	1603	4.65	6.23	4.8	3.99
Zdbf2	Zdbf2	chr1	63319843	63361149	12621	0.27	0.26	0.33	0.23
Adam23	Adam23	chr1	63492478	63643089	6877	0.1	0.08	0.12	0.07
Dytn	Dytn	chr1	63669425	63733501	2427	0	0.01	0	0.01
Mdh1b	Mdh1b	chr1	63745401	63776892	1711	0.02	0.07	0.07	0.04
Fastkd2	Fastkd2	chr1	63777199	63799959	3205	53.34	52.08	45.61	49.42
4933402D24Rik	4933402D24Rik	chr1	63801483	63815841	1756	0.1	0.07	0.05	0.07
Klf7	Klf7	chr1	64082247	64167963	1334	14.99	10.58	16.24	13.52
Creb1	Creb1	chr1	64579378	64651122	8421	7.48	7.56	7.82	7.36
Mettl21a	Mettl21a	chr1	64653054	64663742	2666	9.05	9.16	8.42	9.41
2810408I11Rik	2810408I11Rik	chr1	64726443	64737233	713	10.25	12.58	12.17	15.02
Ccnyl1	Ccnyl1	chr1	64737919	64772216	2925	0.9	1.17	1.1	1.19
Fzd5	Fzd5	chr1	64777132	64784324	6914	0.53	0.48	0.41	0.54
Plekhm3	Plekhm3	chr1	64835695	65003398	8562	2.09	2.2	2.51	2.05
Akr1cl	Akr1cl	chr1	65059660	65079322	1353	0.02	0.02	0.05	0
Cryge	Cryge	chr1	65095131	65097737	642	0	0	0.05	0.05
Crygd	Crygd	chr1	65108412	65110014	635	0	0.05	0	0
Crygc	Crygc	chr1	65118106	65120095	611	0.1	0.14	0	0
Crygb	Crygb	chr1	65126801	65128841	605	0	0	0	0
Cryga	Cryga	chr1	65146963	65149937	615	0.29	0.19	0	0.39
D630023F18Rik	D630023F18Rik	chr1	65153887	65169767	2180	0.4	0.56	0.63	0.69
Idh1	Idh1	chr1	65205190	65233053	2438	60.49	65.07	55.5	51.6
Pikfyve	Pikfyve	chr1	65233259	65325270	11255	3.95	4.9	4.94	5.17
Pth2r	Pth2r	chr1	65357831	65435818	2414	0	0	0.03	0
Crygf	Crygf	chr1	65973096	65974878	622	0	0	0	0
Mtap2	Mtap2	chr1	66221903	66489157	5520	0.15	0.07	0.14	0.11
Unc80	Unc80	chr1	66515021	66745722	13533	0.01	0	0.03	0.01
Rpe	Rpe	chr1	66747467	66766379	2630	32.71	35.04	33.07	33.15
1110028C15Rik	1110028C15Rik	chr1	66765817	66864169	4760	0.3	0.62	0.42	0.46
Acadl	Acadl	chr1	66877427	66909841	1892	13.84	15.29	19.44	19.59
Myl1	Myl1	chr1	66970870	66991630	1110	0.03	0	0	0.03
Lancl1	Lancl1	chr1	67047091	67085446	4461	6	7.15	7.96	7.84
Cps1	Cps1	chr1	67169640	67277022	4704	0	0	0	0.01
Erbb4	Erbb4	chr1	68086540	69154633	4257	0	0.01	0.01	0
Ikzf2	Ikzf2	chr1	69577784	69732534	9421	0.21	0.17	0.16	0.07
Spag16	Spag16	chr1	69873562	70771706	2270	0.06	0.03	0.19	0.08
Vwc2l	Vwc2l	chr1	70772289	70931971	4655	0	0.02	0	0
Bard1	Bard1	chr1	71074109	71149546	5448	3.09	4.39	4.83	5.22
Abca12	Abca12	chr1	71289664	71461484	8323	0.01	0.02	0	0
Atic	Atic	chr1	71603730	71625977	2611	61.72	68.58	57.33	59.24
Fn1	Fn1	chr1	71632097	71699745	8312	128.98	91.43	212.23	162.31
Apol7d	Apol7d	chr1	71699909	71709417	1193	0.22	0.27	0.28	0.18
Gm8883	Gm8883	chr1	71934686	71937778	1019	0	0.03	0	0.12
4933417E11Rik	4933417E11Rik	chr1	72005572	72051769	1093	0	0.08	0.14	0.05
Mreg	Mreg	chr1	72205807	72258881	2493	0.68	1.4	1.01	0.71
Pecr	Pecr	chr1	72305747	72330888	1185	14.86	14.89	13.68	13.14
Tmem169	Tmem169	chr1	72330947	72349569	2815	0.21	0.08	0.11	0.02
Xrcc5	Xrcc5	chr1	72353995	72441527	2556	33.57	35.78	28.76	30.42
Smarcal1	Smarcal1	chr1	72629825	72683364	6715	7.91	6.85	6.92	6.9
Ankar	Ankar	chr1	72689554	72747138	4573	0.01	0	0.01	0
Rpl37a	Rpl37a	chr1	72757834	72760387	588	483.7	554.22	479.29	489.82
Igfbp2	Igfbp2	chr1	72871054	72899045	1327	0.33	0.2	0.46	0.47
Igfbp5	Igfbp5	chr1	72904639	72921439	5854	3.11	2.43	3.85	3.44
Tnp1	Tnp1	chr1	73061649	73062473	426	0	0	0	0
1700027A15Rik	1700027A15Rik	chr1	73062610	73072082	571	0	0	0	0
Pinc	Pinc	chr1	73437959	73454143	1560	0	0	0.02	0.04
D530049I02Rik	D530049I02Rik	chr1	73445542	73477353	551	0	0	0.06	0
6030407O03Rik	6030407O03Rik	chr1	73664955	73911040	1801	0	0.02	0.02	0.07
Tns1	Tns1	chr1	73956805	74171021	9966	6.93	7.96	10.14	8.56
Rufy4	Rufy4	chr1	74172115	74194804	2336	4.46	7.43	4.91	3.72
Cxcr2	Cxcr2	chr1	74200568	74207820	3043	3.47	4.24	3.44	4.17
Cxcr1	Cxcr1	chr1	74238360	74241205	1124	0.03	0.28	0.46	0.08
Arpc2	Arpc2	chr1	74283124	74314787	1597	314.11	401.78	386.07	407.89
Gpbar1	Gpbar1	chr1	74325174	74326163	990	2.16	2.28	1.42	1.7
Aamp	Aamp	chr1	74326414	74331312	1820	319.03	318.85	275.01	268.18
Pnkd	Pnkd	chr1	74331608	74400266	3500	16.4	18.41	15.69	15.24
Tmbim1	Tmbim1	chr1	74334821	74350910	2309	53.86	53.57	58.6	53.49
Gm216	Gm216	chr1	74408682	74415895	2101	0.28	0.28	0.16	0.26
Slc11a1	Slc11a1	chr1	74421777	74432625	2304	2.2	1.61	0.85	0.35
Ctdsp1	Ctdsp1	chr1	74438183	74443859	2776	2.95	2.16	2.61	2.28
Mir26b	Mir26b	chr1	74440884	74440968	85	0	1.02	0	0
Vil1	Vil1	chr1	74455958	74482134	3117	0.32	0.32	0.23	0.26
Usp37	Usp37	chr1	74482084	74590860	7196	9.04	9.22	9.76	9.13
Rqcd1	Rqcd1	chr1	74552634	74577416	3266	66.75	63.8	62.7	62.11
Plcd4	Plcd4	chr1	74589463	74612551	3121	0.03	0.01	0.02	0.02
Zfp142	Zfp142	chr1	74611702	74634602	7472	8.6	8.7	8.17	9.11
Bcs1l	Bcs1l	chr1	74634935	74639017	1829	19.34	19.31	16.44	17.95
Rnf25	Rnf25	chr1	74640326	74647971	1475	39.49	34.71	35.45	31.71
Stk36	Stk36	chr1	74648029	74683467	5234	1.5	1.17	1.21	1.11
Ttll4	Ttll4	chr1	74708328	74744547	4253	29.03	25.47	29.37	30.63
Cyp27a1	Cyp27a1	chr1	74760148	74784464	1890	2.31	2.02	1.95	2.06
Prkag3	Prkag3	chr1	74785496	74795529	2832	0.07	0	0.04	0
Wnt6	Wnt6	chr1	74818466	74831893	2068	0.14	0.38	0.4	0.41
Wnt10a	Wnt10a	chr1	74838593	74850749	1961	0	0.01	0.02	0.02
Cdk5r2	Cdk5r2	chr1	74901603	74904306	2704	0	0	0	0.03
Fev	Fev	chr1	74928083	74931982	1479	0	0	0.04	0
Cryba2	Cryba2	chr1	74936518	74939709	702	0	0.04	0	0
Ccdc108	Ccdc108	chr1	74948654	74982173	5718	0	0.01	0.01	0.01
Ihh	Ihh	chr1	74991892	74998225	2444	0.12	0.05	0.14	0.09
Nhej1	Nhej1	chr1	75013920	75121800	938	9.23	6.91	7.06	7.52
Slc23a3	Slc23a3	chr1	75122116	75130464	2058	0.26	0.06	0.22	0.22
1810031K17Rik	1810031K17Rik	chr1	75131789	75138942	2738	20.09	17.9	18.85	18.34
Fam134a	Fam134a	chr1	75139360	75144483	2557	4.33	4.73	4.49	5.49
Zfand2b	Zfand2b	chr1	75165220	75168200	1299	23.01	20.06	17.34	17
Abcb6	Abcb6	chr1	75168215	75176857	2933	23.17	23.33	22.45	21.6
Atg9a	Atg9a	chr1	75177440	75188497	3764	13.31	10.26	12.96	12.28
Ankzf1	Ankzf1	chr1	75188709	75195960	2763	6.83	6.12	6.53	6.3
Glb1l	Glb1l	chr1	75194810	75207353	3451	1.34	0.95	1.55	1.11
Stk16	Stk16	chr1	75207404	75212181	2885	26.96	24.41	24.98	23.56
Tuba4a	Tuba4a	chr1	75211549	75215828	2053	58.44	36.42	43.79	36.86
A630095N17Rik	A630095N17Rik	chr1	75216670	75228668	767	0	0	0.04	0.04
Dnajb2	Dnajb2	chr1	75232998	75242267	3203	14.77	12.67	10.12	11.85
Ptprn	Ptprn	chr1	75243616	75260783	3535	0.7	0.43	1.54	1.26
Resp18	Resp18	chr1	75268777	75274955	710	0	0	0.09	0
Dnpep	Dnpep	chr1	75305140	75314212	1946	108.23	118.54	99.68	97.14
Des	Des	chr1	75356919	75364290	2149	3.99	3.38	7.74	8.14
Gm15179	Gm15179	chr1	75364785	75371590	676	0	0	0	0
Speg	Speg	chr1	75371872	75428881	11925	0.76	0.57	0.53	0.58
Gmppa	Gmppa	chr1	75432518	75439751	1528	46.53	43.52	36.61	37.33
Accn4	Accn4	chr1	75447085	75470915	2650	0.08	0	0.02	0.09
Chpf	Chpf	chr1	75471144	75476046	3235	5.52	8.09	7.74	9.57
Tmem198	Tmem198	chr1	75476107	75482268	2185	0.08	0.16	0.28	0.43
Obsl1	Obsl1	chr1	75482400	75503027	5770	5.06	6.23	6.17	7.71
Inha	Inha	chr1	75503652	75506929	1463	0.08	0.12	0.17	0.18
Stk11ip	Stk11ip	chr1	75518104	75533910	4458	16.77	14.55	14.71	13.66
Slc4a3	Slc4a3	chr1	75542841	75556006	4441	0.31	0.26	0.23	0.39
Gm17751	Gm17751	chr1	76485708	76498603	2188	0	0	0.03	0
Epha4	Epha4	chr1	77363760	77511663	6328	1.14	0.74	1.28	1.43
Pax3	Pax3	chr1	78097842	78193711	3868	0	0.01	0	0.01
Sgpp2	Sgpp2	chr1	78306921	78416861	3998	8.16	16.26	12.15	10.3
Farsb	Farsb	chr1	78421411	78485421	2132	201.28	202.39	182.33	185.68
Mogat1	Mogat1	chr1	78507635	78534748	1206	0.05	0.26	0	0.12
Acsl3	Acsl3	chr1	78654400	78704318	3950	7.1	7.79	9.78	11.99
Utp14b	Utp14b	chr1	78654400	78664176	3981	1.29	1.48	1.56	1.82
Kcne4	Kcne4	chr1	78813524	78816600	2463	0.06	0.05	0.14	0.05
Scg2	Scg2	chr1	79431244	79436665	2485	0	0	0	0
Ap1s3	Ap1s3	chr1	79603451	79668547	2876	1.33	1.54	1.21	1.23
Wdfy1	Wdfy1	chr1	79698837	79758344	4714	9.19	7.56	8.39	9.15
Mrpl44	Mrpl44	chr1	79772593	79778020	1424	62.34	55.7	51.03	52.15
Serpine2	Serpine2	chr1	79790896	79855240	2055	70.17	89.41	76.3	74.41
Fam124b	Fam124b	chr1	80195274	80210519	2862	0.74	0.62	1.16	0.8
Cul3	Cul3	chr1	80263393	80337005	2764	12.44	15.12	14.38	16.02
Dock10	Dock10	chr1	80497648	80755128	7303	0.93	0.79	0.61	0.21
9430031J16Rik	9430031J16Rik	chr1	81073892	81268226	4906	0	0	0	0.01
Irs1	Irs1	chr1	82229680	82288014	9163	0.4	0.23	0.6	0.73
Rhbdd1	Rhbdd1	chr1	82313154	82441941	3757	9.03	9.71	9.75	8.35
Col4a4	Col4a4	chr1	82447298	82583424	7808	0	0	0.01	0.01
Col4a3	Col4a3	chr1	82583496	82718634	8609	0	0.02	0.01	0.03
Mff	Mff	chr1	82721493	82748964	1865	23.31	28.14	33.3	39.01
Tm4sf20	Tm4sf20	chr1	82753224	82765031	1503	0	0.02	0.02	0
Agfg1	Agfg1	chr1	82836058	82892850	3137	5.51	6.05	6.2	6.92
Slc19a3	Slc19a3	chr1	83009098	83035023	2974	1.33	0.75	1.12	0.97
Ccl20	Ccl20	chr1	83113341	83115742	802	0	0	0.04	0
Wdr69	Wdr69	chr1	83156337	83207147	1668	0	0	0.02	0
Sphkap	Sphkap	chr1	83252356	83404775	6512	0	0.02	0	0
Pid1	Pid1	chr1	84032868	84281220	2667	0.65	0.36	0.44	0.46
Dner	Dner	chr1	84366414	84692796	3632	0.07	0.02	0.04	0.03
Trip12	Trip12	chr1	84717764	84835879	9632	73.19	73.88	71.37	71.93
Fbxo36	Fbxo36	chr1	84836416	84897061	900	9.79	10.41	9.6	9.5
Slc16a14	Slc16a14	chr1	84903280	84931658	2349	0.11	0.12	0.26	0.13
A530032D15Rik	A530032D15Rik	chr1	85084714	85106428	1760	0	0	0.03	0.09
Gm7609	Gm7609	chr1	85196186	85210337	1611	0	0	0.02	0
C130026I21Rik	C130026I21Rik	chr1	85242919	85267141	1971	0.06	0.04	0.25	0.11
Sp110	Sp110	chr1	87473475	87500466	1970	1.1	0.85	0.78	0.29
Sp140	Sp140	chr1	87497278	87541611	2416	1.06	0.89	0.98	0.6
Sp100	Sp100	chr1	87546625	87606023	2158	0.22	0.24	0.28	0.15
A630001G21Rik	A630001G21Rik	chr1	87613658	87633181	1936	0.56	0.4	0.6	0.31
Cab39	Cab39	chr1	87690022	87748152	3800	6.3	7.42	6.64	7.59
Itm2c	Itm2c	chr1	87791085	87805273	2024	55.68	45.32	64.1	56.69
Gpr55	Gpr55	chr1	87836112	87857630	2550	0.07	0.07	0.1	0.01
Spata3	Spata3	chr1	87918517	87926533	1602	0	0	0.02	0
2810459M11Rik	2810459M11Rik	chr1	87942438	87952031	3331	0.01	0.01	0.01	0.01
Psmd1	Psmd1	chr1	87961194	88035870	3256	255.83	246.98	235.52	233.35
Htr2b	Htr2b	chr1	87995612	88008545	2072	0.14	0.17	0.27	0.25
Armc9	Armc9	chr1	88051355	88174859	5256	5.02	4.9	3.92	4.25
B3gnt7	B3gnt7	chr1	88199796	88203880	2595	53.79	46.3	38.09	46.21
Ncl	Ncl	chr1	88241294	88256030	8257	337.46	348.12	323.58	331.54
Snora75	Snora75	chr1	88247745	88247860	116	8.86	11.22	6.87	10.86
Snord82	Snord82	chr1	88252835	88252902	68	0	0	0	0
C130036L24Rik	C130036L24Rik	chr1	88256149	88264539	1266	1.02	1.55	1.55	1
Nmur1	Nmur1	chr1	88282900	88284716	1218	0.02	0.02	0	0.02
1700019O17Rik	1700019O17Rik	chr1	88322904	88324624	1721	0	0	0	0
Ptma	Ptma	chr1	88423311	88427273	1192	451.67	488.27	432.03	433.58
Pde6d	Pde6d	chr1	88439590	88479076	1092	20.62	21.4	28.18	29.29
Cops7b	Cops7b	chr1	88483675	88503075	2231	44.04	38.88	34.51	32.77
Nppc	Nppc	chr1	88562868	88567148	1042	0.51	0.08	0.18	0.4
Dis3l2	Dis3l2	chr1	88600379	88946672	3171	8.03	6.75	7.52	6.62
Alppl2	Alppl2	chr1	88983266	88986503	2112	0.24	0.42	0.26	0.23
Alpi	Alpi	chr1	88994577	88998181	2337	0	0	0	0.01
Akp3	Akp3	chr1	89021583	89024487	1680	0	0	0	0
Ecel1	Ecel1	chr1	89044230	89051602	2698	0.03	0.04	0.01	0.03
Prss56	Prss56	chr1	89080068	89084979	1999	0	0	0	0
Chrnd	Chrnd	chr1	89087227	89096645	2910	0	0	0.01	0.03
Chrng	Chrng	chr1	89102386	89108410	1921	0	0	0.06	0.06
Eif4e2	Eif4e2	chr1	89110489	89137063	4928	51.82	49.35	47.44	47.29
Efhd1	Efhd1	chr1	89160939	89207366	1805	0.26	0.18	0.49	0.71
Gigyf2	Gigyf2	chr1	89223573	89347385	5743	34.89	34.22	30.23	31.64
Kcnj13	Kcnj13	chr1	89282859	89291304	1349	0.57	0.66	0.68	0.62
3110079O15Rik	3110079O15Rik	chr1	89366839	89372034	462	0	0	0	0.06
Ngef	Ngef	chr1	89373404	89470445	3384	0.04	0.03	0.03	0.01
Neu2	Neu2	chr1	89470602	89494415	2013	0	0.03	0.09	0.01
Inpp5d	Inpp5d	chr1	89516887	89617083	4938	6.99	4.74	8.14	4.96
Atg16l1	Atg16l1	chr1	89652586	89689003	3180	10.85	13.13	13.98	18.49
Scarna6	Scarna6	chr1	89681146	89681393	248	0.12	0	0.25	0
Sag	Sag	chr1	89700255	89741732	1718	0.29	0.05	0.21	0.16
Dgkd	Dgkd	chr1	89749862	89841064	5694	13.3	13.36	16.63	17.55
Usp40	Usp40	chr1	89841696	89905126	5316	14.78	13.21	13.01	11.73
Ugt1a10	Ugt1a10	chr1	89951986	90116577	3242	0	0	0	0
Ugt1a9	Ugt1a9	chr1	89967354	90116577	3216	0	0.02	0.02	0
Ugt1a7c	Ugt1a7c	chr1	89991576	90116577	3294	0.17	0.22	0.21	0.05
Ugt1a6b	Ugt1a6b	chr1	89999832	90115573	2293	0	0.01	0	0
Ugt1a6a	Ugt1a6a	chr1	90031384	90116577	3302	0	0	0	0.01
Ugt1a2	Ugt1a2	chr1	90097186	90116577	3206	0.01	0	0	0
Dnajb3	Dnajb3	chr1	90101307	90102323	1017	0.64	0.51	1.08	0.83
Ugt1a1	Ugt1a1	chr1	90108534	90116577	3229	0	0	0	0.03
Heatr7b1	Heatr7b1	chr1	90123595	90158864	7526	0.03	0.05	0.1	0.04
Hjurp	Hjurp	chr1	90155431	90174154	8439	0.9	1.21	1.12	0.89
A730008H23Rik	A730008H23Rik	chr1	90161403	90174132	2217	0.03	0	0.04	0.04
Trpm8	Trpm8	chr1	90203287	90285426	3844	0.02	0	0.02	0
Spp2	Spp2	chr1	90303594	90323013	870	0	0	0	0
Glrp1	Glrp1	chr1	90396446	90406641	1957	0.03	0.01	0.06	0
Gm19589	Gm19589	chr1	90448092	90458741	2622	0	0.02	0.02	0
Arl4c	Arl4c	chr1	90594801	90598766	3966	0.73	1.27	1.01	0.84
2410088K16Rik	2410088K16Rik	chr1	90651465	90652308	476	0.86	0.43	0.32	0.88
1700067G17Rik	1700067G17Rik	chr1	90912688	90918785	603	0	0	0.05	0.05
Sh3bp4	Sh3bp4	chr1	90967037	91050368	3673	13.3	14.4	18.56	18.67
C030007H22Rik	C030007H22Rik	chr1	91256917	91302708	591	0	0	0	0
Agap1	Agap1	chr1	91351386	91791857	9581	0.66	0.52	0.69	0.8
4933400F21Rik	4933400F21Rik	chr1	91573082	91580467	3611	0.01	0.06	0.08	0.04
Gbx2	Gbx2	chr1	91824537	91827751	2126	0.14	0.12	0.3	0.27
Asb18	Asb18	chr1	91849253	91911152	1404	0	0	0	0
Iqca	Iqca	chr1	91938707	92049976	3210	0.01	0.05	0.03	0
Cxcr7	Cxcr7	chr1	92100578	92112863	2579	2.82	1.49	1.37	1.75
Cops8	Cops8	chr1	92500000	92509916	1843	131.8	119.94	121.49	123
Col6a3	Col6a3	chr1	92663435	92740548	10843	0.85	0.42	0.7	0.87
Mlph	Mlph	chr1	92811677	92847719	4484	0.05	0.14	0.05	0.28
Rab17	Rab17	chr1	92854710	92866197	1950	0.08	0.16	0.09	0.17
Lrrfip1	Lrrfip1	chr1	92895304	93025521	5743	12.33	9.33	11.7	11.64
Rbm44	Rbm44	chr1	93041680	93067372	3851	1.56	1.64	0.6	0.53
Ramp1	Ramp1	chr1	93076399	93121773	3022	0.52	0.5	0.35	0.32
Ube2f	Ube2f	chr1	93146896	93182602	1363	87.08	90.68	86.75	95.23
Scly	Scly	chr1	93194915	93217657	2207	13.26	9.74	10.72	10.79
Espnl	Espnl	chr1	93218652	93244880	5442	0.28	0.31	0.25	0.29
Klhl30	Klhl30	chr1	93247650	93258981	3020	0.08	0.06	0.07	0.04
Fam132b	Fam132b	chr1	93263007	93270794	2815	0.92	1.14	0.68	1.22
Ilkap	Ilkap	chr1	93272408	93295360	1368	17.73	21.38	21.24	24.21
Hes6	Hes6	chr1	93308060	93309799	1335	8.6	13.15	12.74	10.59
Per2	Per2	chr1	93312559	93355905	5837	0.86	1.42	0.89	1.2
Traf3ip1	Traf3ip1	chr1	93391245	93425884	3500	0.81	0.98	0.86	1.29
Asb1	Asb1	chr1	93437142	93456167	6072	3.79	3.62	3.85	2.92
Twist2	Twist2	chr1	93698054	93744604	1312	0.2	0.18	0.35	0.5
Hdac4	Hdac4	chr1	93829332	94044970	3939	5.56	6.53	5.48	5.44
Ndufa10	Ndufa10	chr1	94336296	94370335	1209	192.34	184.3	187.42	183.33
Olfr1416	Olfr1416	chr1	94376258	94377196	939	0	0	0	0
Olfr1414	Olfr1414	chr1	94407625	94415092	1189	0.05	0	0	0
Olfr1413	Olfr1413	chr1	94469702	94470783	1082	0	0	0	0
Olfr1412	Olfr1412	chr1	94484909	94485874	966	0	0	0	0.03
Olfr1411	Olfr1411	chr1	94493098	94494069	972	0	0	0	0
Olfr1410	Olfr1410	chr1	94504416	94505384	969	0	0	0	0
Olfr12	Olfr12	chr1	94516458	94517578	1121	0.03	0	0	0
Myeov2	Myeov2	chr1	94533722	94538562	711	119.66	117.94	120.44	114.53
Otos	Otos	chr1	94540795	94545418	704	0.08	0	0.04	0.09
Gpc1	Gpc1	chr1	94728263	94756773	3552	3.67	4.31	5.25	5.65
Ankmy1	Ankmy1	chr1	94766706	94799483	3243	0.12	0.12	0.1	0.06
Dusp28	Dusp28	chr1	94803566	94805197	1491	0.22	0.33	0.49	0.46
Rnpepl1	Rnpepl1	chr1	94807402	94817162	3039	1.28	1.46	1.66	1.59
9430060I03Rik	9430060I03Rik	chr1	94830120	94847167	1672	0.07	0.22	0.22	0.13
Capn10	Capn10	chr1	94830985	94844525	2877	5.63	7.33	8.44	10.59
Gpr35	Gpr35	chr1	94869696	94882968	4396	0.19	0.13	0.18	0.08
Aqp12	Aqp12	chr1	94902911	94908846	1088	0	0	0	0
Kif1a	Kif1a	chr1	94912033	94998442	8257	0.02	0.01	0.07	0.04
Agxt	Agxt	chr1	95031853	95041998	1517	0	0	0	0
2310007B03Rik	2310007B03Rik	chr1	95047932	95057525	2362	0.01	0	0.01	0
Sned1	Sned1	chr1	95132474	95193025	4474	0.01	0.06	0.04	0.03
Mterfd2	Mterfd2	chr1	95195788	95202447	3315	10.48	9.06	8.08	9.35
Pask	Pask	chr1	95206014	95239365	5119	8.9	8.39	8.54	8.53
Ppp1r7	Ppp1r7	chr1	95240222	95264195	3653	36.52	34.88	34.43	32.36
Ano7	Ano7	chr1	95270473	95300079	3217	0.21	0.23	0.11	0.09
Hdlbp	Hdlbp	chr1	95302517	95375385	6238	143.39	137.62	132.55	129.42
2017-09-02	2017-09-02	chr1	95375570	95406309	3334	118.14	115.57	123.16	118.02
Farp2	Farp2	chr1	95408681	95518553	3912	2.31	1.97	1.68	1.56
Stk25	Stk25	chr1	95517328	95532304	3254	29.01	30.59	48.05	38.56
Bok	Bok	chr1	95582271	95592339	1432	16.44	19.82	32.06	25.71
Thap4	Thap4	chr1	95601968	95651415	2160	13.85	14.88	14.1	15.35
Atg4b	Atg4b	chr1	95651610	95686106	2964	33.93	33	32.47	34.25
Dtymk	Dtymk	chr1	95689153	95698511	1310	139.95	157.83	147.42	143.95
Ing5	Ing5	chr1	95700542	95718677	4538	30.04	31.57	28.8	29.12
D2hgdh	D2hgdh	chr1	95721817	95748751	3058	5.98	4.95	5.34	5.17
Gal3st2	Gal3st2	chr1	95757921	95773071	2846	0	0	0	0
Gm9994	Gm9994	chr1	95815014	95837816	1185	0.02	0.02	0.08	0
Gm6086	Gm6086	chr1	95887086	95908116	4059	0	0	0.01	0
Neu4	Neu4	chr1	95917070	95924907	4507	0.05	0.03	0.02	0.09
Pdcd1	Pdcd1	chr1	95934882	95949130	1930	0.17	0.28	0.03	0.17
4930440C22Rik	4930440C22Rik	chr1	96694019	96699049	1565	0	0	0	0
Fam174a	Fam174a	chr1	97210205	97231861	2107	1.32	1.69	2.21	2.19
St8sia4	St8sia4	chr1	97484259	97564171	5677	3.35	2.41	5.1	3.32
4930598F16Rik	4930598F16Rik	chr1	97597761	97613095	761	0	0	0	0
1700063A18Rik	1700063A18Rik	chr1	97887236	97918335	356	0	0.08	0	0
4930533P14Rik	4930533P14Rik	chr1	98508634	98559150	583	0	0	0	0
Slco4c1	Slco4c1	chr1	98715361	98768748	2394	0.04	0.02	0.04	0
Slco6b1	Slco6b1	chr1	98802753	98894137	2475	0	0	0	0
Slco6c1	Slco6c1	chr1	98956026	99024880	2433	0	0	0	0
D1Ertd622e	D1Ertd622e	chr1	99540479	99558595	2738	1.72	2.41	3.03	3.46
Ppip5k2	Ppip5k2	chr1	99602623	99666669	5565	38.41	40.31	38.64	37.88
Gin1	Gin1	chr1	99666756	99689548	2041	14.96	15.73	12.58	13.54
Pam	Pam	chr1	99717671	99992209	4103	1.19	1.02	1.58	1.67
B230216N24Rik	B230216N24Rik	chr1	99927700	99944370	1178	0.17	0.1	0	0.13
1810006J02Rik	1810006J02Rik	chr1	100028044	100041232	1687	0.02	0.02	0.04	0.05
Cntnap5b	Cntnap5b	chr1	101669342	102382519	5120	0.01	0	0	0.01
Cdh20	Cdh20	chr1	106665396	106892058	3722	0.01	0.01	0.01	0.01
Rnf152	Rnf152	chr1	107173494	107253287	8529	0	0	0.01	0.01
Pign	Pign	chr1	107414999	107560253	6777	8.58	8.07	8.33	7.44
2310035C23Rik	2310035C23Rik	chr1	107560438	107651708	5406	5.77	6.11	9.56	9.98
Tnfrsf11a	Tnfrsf11a	chr1	107677300	107744558	5022	0.17	0.14	0.2	0.11
Zcchc2	Zcchc2	chr1	107886983	107930654	6661	1.32	1.15	1	1.5
LOC626049	LOC626049	chr1	108049202	108068101	545	0	0	0	0.06
Phlpp1	Phlpp1	chr1	108068446	108290822	6104	0.53	0.45	0.74	0.75
Bcl2	Bcl2	chr1	108434756	108610867	7738	0.31	0.19	0.64	0.6
Kdsr	Kdsr	chr1	108616987	108656319	5582	5.32	5.89	5.65	5.33
Vps4b	Vps4b	chr1	108667365	108693302	3272	60.1	59.54	59.91	63.9
Serpinb5	Serpinb5	chr1	108757757	108779925	2565	0.03	0.02	0.08	0.13
Serpinb12	Serpinb12	chr1	108831026	108853657	1735	0.03	0	0	0
Serpinb3d	Serpinb3d	chr1	108974770	108980057	1164	0	0	0	0
Serpinb3b	Serpinb3b	chr1	109050538	109057691	1632	0	0	0	0
Serpinb3c	Serpinb3c	chr1	109167778	109174948	1659	0.02	0	0	0
Serpinb11	Serpinb11	chr1	109258891	109277052	1699	0	0.02	0.05	0
Serpinb2	Serpinb2	chr1	109408000	109422177	2047	0.5	0.33	0.36	0.22
Serpinb10-ps	Serpinb10-ps	chr1	109425580	109445848	3490	0.45	0.55	0.45	0.22
Serpinb8	Serpinb8	chr1	109486583	109505555	3289	0.37	0.29	0.25	0.17
Cdh7	Cdh7	chr1	111880314	112035578	3353	0	0	0.01	0
Cdh19	Cdh19	chr1	112785772	112873949	3054	0	0	0.01	0
Dsel	Dsel	chr1	113755279	113761495	5763	0.82	0.9	1.36	1.15
Cntnap5a	Cntnap5a	chr1	117581714	118477251	3915	0	0	0	0
Tsn	Tsn	chr1	120195095	120207709	3039	70.43	71.21	66.52	69.27
Mki67ip	Mki67ip	chr1	120218420	120230408	1894	133.64	131.19	120.77	129.82
Clasp1	Clasp1	chr1	120285635	120506039	7899	13.84	12.14	15.79	14.94
2900060B14Rik	2900060B14Rik	chr1	120355246	120355842	597	0.74	1.11	0.82	0.5
Tfcp2l1	Tfcp2l1	chr1	120524522	120581745	9270	2.92	1.43	1.92	2.86
Gli2	Gli2	chr1	120730638	120950196	6708	0.28	0.2	0.46	0.62
Inhbb	Inhbb	chr1	121312042	121318825	4255	0.19	0.32	0.44	0.42
Ralb	Ralb	chr1	121366882	121401359	2277	116.79	104.58	110.83	99.36
Tmem185b	Tmem185b	chr1	121422731	121425560	2830	5.72	8.96	8.84	10.21
Epb4.1l5	Epb4.1l5	chr1	121441610	121545577	7746	6.17	3.46	4.62	4.07
Ptpn4	Ptpn4	chr1	121554670	121733648	4706	0.67	0.8	0.73	0.86
Tmem177	Tmem177	chr1	121804478	121809745	3290	6.62	6.31	6.37	6.12
Gm101	Gm101	chr1	121820096	121891787	2511	0.02	0.01	0	0.01
Sctr	Sctr	chr1	121903557	121960109	1922	0.05	0.02	0.08	0.03
Tmem37	Tmem37	chr1	121963954	121970357	1017	220.49	195.34	159.52	179.08
Dbi	Dbi	chr1	122009857	122017673	745	557.64	590.87	468.26	495.94
3110009E18Rik	3110009E18Rik	chr1	122017764	122084766	1089	6.85	4.91	5.69	5.7
Steap3	Steap3	chr1	122122993	122167659	3177	1.38	0.84	0.84	1.2
C1ql2	C1ql2	chr1	122237159	122239751	2000	0.07	0.04	0.03	0.15
Marco	Marco	chr1	122371115	122401661	1985	0	0	0.05	0.02
En1	En1	chr1	122499064	122504568	2554	0	0	0.01	0
B230209K01Rik	B230209K01Rik	chr1	122983982	123017552	1580	0	0	0	0
Insig2	Insig2	chr1	123200930	123229157	2524	13.39	12.88	14.28	13.92
Ccdc93	Ccdc93	chr1	123327644	123403037	7256	5.51	4.73	5.11	4.87
Htr5b	Htr5b	chr1	123406350	123425042	2004	0.35	0.23	0.24	0.3
Ddx18	Ddx18	chr1	123450412	123464557	2249	67.53	70.14	58.02	63.33
Dpp10	Dpp10	chr1	125228715	125942136	4630	0	0	0.01	0.01
Actr3	Actr3	chr1	127289482	127332304	2746	273.68	318.72	291.53	278.65
Slc35f5	Slc35f5	chr1	127457593	127492261	2597	22.07	27.63	28.21	31.43
Gpr39	Gpr39	chr1	127573573	127770438	2689	0.17	0.11	0.09	0.08
Lypd1	Lypd1	chr1	127768619	127808791	2044	0.09	0	0.01	0.09
Nckap5	Nckap5	chr1	127810213	128727209	7593	0.65	0.5	1.64	1.22
Mgat5	Mgat5	chr1	129101563	129379549	3104	4.11	5.71	5.73	6
Tmem163	Tmem163	chr1	129386919	129574598	2517	0.1	0.1	0.09	0.05
Acmsd	Acmsd	chr1	129625990	129664141	2303	0.04	0.04	0	0.08
2900009J06Rik	2900009J06Rik	chr1	129650194	129670631	464	0.13	0.37	0.07	0.32
Ccnt2	Ccnt2	chr1	129670741	129701414	3514	23.48	23.76	22.88	22.05
Ysk4	Ysk4	chr1	129711848	129736867	3936	0.04	0.06	0.03	0.02
Rab3gap1	Rab3gap1	chr1	129765350	129840453	4251	21.95	18.49	18.44	17.86
Zranb3	Zranb3	chr1	129850763	129998985	4154	3.65	3.54	3.08	3.35
R3hdm1	R3hdm1	chr1	129999883	130134312	4812	17.38	16.88	16.42	17.28
Mir128-1	Mir128-1	chr1	130098938	130099007	70	0.42	1.24	0.88	0
Ubxn4	Ubxn4	chr1	130140758	130175954	4093	18.86	23.45	26.1	30.08
Lct	Lct	chr1	130181341	130224895	6166	0.01	0	0.02	0.08
Mcm6	Mcm6	chr1	130228168	130256233	2901	123.64	142.42	173.32	193.48
Dars	Dars	chr1	130260284	130313993	2509	152.31	149.61	144.01	141.68
Cxcr4	Cxcr4	chr1	130484776	130488876	1814	0.6	0.43	0.93	0.88
Thsd7b	Thsd7b	chr1	131169881	132115855	6253	0	0.01	0.02	0.01
Daf2	Daf2	chr1	132285105	132319576	1324	0.02	0	0	0
Cd55	Cd55	chr1	132335607	132359317	2526	1.63	1.51	2.03	1.54
Zp3r	Zp3r	chr1	132473283	132526183	2034	0	0	0	0
C4bp	C4bp	chr1	132532498	132558195	1883	0	0	0	0
C4bp-ps1	C4bp-ps1	chr1	132566779	132578148	754	0.04	0.04	0	0.2
Pfkfb2	Pfkfb2	chr1	132585620	132625830	9621	3.16	3.44	2.9	2.74
Yod1	Yod1	chr1	132613904	132618634	3827	1.31	1.15	1.61	1.4
AA986860	AA986860	chr1	132628553	132641199	2909	2.62	1.78	1.53	1.64
Fcamr	Fcamr	chr1	132697479	132711317	1911	0	0	0	0
Pigr	Pigr	chr1	132723261	132748826	3849	0	0	0	0
Faim3	Faim3	chr1	132762354	132777367	1491	0	0	0.02	0.12
Il24	Il24	chr1	132778651	132783988	1116	0.58	0.1	0.25	0.13
Il19	Il19	chr1	132829233	132835818	1023	0.26	0.4	0.51	0.29
Il10	Il10	chr1	132916422	132921547	1306	0	0.04	0.02	0
Mapkapk2	Mapkapk2	chr1	132950281	132994120	2567	5.97	6.68	6.07	6.41
Dyrk3	Dyrk3	chr1	133025018	133034811	2072	5.89	6.58	5.86	6.57
Eif2d	Eif2d	chr1	133049784	133070048	2290	57.86	52.93	49.19	51.6
Rassf5	Rassf5	chr1	133072987	133141755	3405	1.46	1.37	1.12	0.56
Ikbke	Ikbke	chr1	133151179	133176140	3203	1.35	1.11	0.73	0.79
Srgap2	Srgap2	chr1	133181828	133423938	8040	20.92	22.59	19.51	20.5
Fam72a	Fam72a	chr1	133424566	133436449	2105	7.1	8	6.09	7.54
Avpr1b	Avpr1b	chr1	133495691	133508577	4148	0.05	0.03	0	0.01
Ctse	Ctse	chr1	133534891	133572084	2120	0.26	0.29	0.14	0.08
5430435G22Rik	5430435G22Rik	chr1	133585272	133610041	2523	0.35	0.5	0.15	0.07
Slc26a9	Slc26a9	chr1	133640599	133666982	3640	0.1	0.01	0.08	0.06
Pm20d1	Pm20d1	chr1	133693972	133714692	3540	0.46	0.27	0.23	0.3
Slc41a1	Slc41a1	chr1	133724589	133745440	4660	12.84	15	13.36	10.75
Rab7l1	Rab7l1	chr1	133763854	133769464	1189	5.88	4.67	4.46	3.58
Nucks1	Nucks1	chr1	133807035	133832898	6096	24.1	30.54	34.73	34.14
Slc45a3	Slc45a3	chr1	133859544	133879541	3426	1.12	0.7	0.98	1.13
Elk4	Elk4	chr1	133904182	133922261	3671	1.37	1.17	1.26	1.14
Mfsd4	Mfsd4	chr1	133923198	133964639	4853	0.42	0.54	0.4	0.51
Cdk18	Cdk18	chr1	134010124	134036262	3046	1.04	0.73	1.69	1.9
Mir135b	Mir135b	chr1	134094665	134094761	97	0	0	0	0
Klhdc8a	Klhdc8a	chr1	134195203	134203934	4269	0.06	0.03	0.04	0.11
Nuak2	Nuak2	chr1	134212702	134230065	3132	1.12	0.79	2.86	2.89
Tmcc2	Tmcc2	chr1	134252892	134287858	3410	1.01	0.71	1.15	0.77
Dstyk	Dstyk	chr1	134314030	134363536	6385	0.98	0.98	1.44	1.4
Rbbp5	Rbbp5	chr1	134373944	134402242	3632	29.61	26.71	26.81	27.15
Tmem81	Tmem81	chr1	134402807	134405216	1742	1.18	1.08	1.37	1.21
Cntn2	Cntn2	chr1	134406002	134439517	9535	0.06	0.04	0.05	0.07
Nfasc	Nfasc	chr1	134461267	134638374	10379	0.01	0.01	0	0
Gm10538	Gm10538	chr1	134625930	134629403	1879	0	0	0	0
Lrrn2	Lrrn2	chr1	134776932	134836582	3346	0.38	0.54	0.21	0.24
Mdm4	Mdm4	chr1	134886422	134921925	3490	14.43	14.41	12.35	12.4
Pik3c2b	Pik3c2b	chr1	134942589	135005265	7929	1.06	1.17	1.19	1.47
Ppp1r15b	Ppp1r15b	chr1	135027743	135036377	5588	17.19	20.05	25.94	25.45
Plekha6	Plekha6	chr1	135142674	135200012	7457	6.26	4.17	3.56	4.57
Gm19461	Gm19461	chr1	135146429	135166385	3112	0.02	0.05	0.08	0.06
Golt1a	Golt1a	chr1	135206400	135219603	1842	0.21	0.09	0.03	0.2
Kiss1	Kiss1	chr1	135223789	135226299	496	0.12	0.06	0.19	0.18
Ren2	Ren2	chr1	135247143	135256900	1525	0	0	0	0
Etnk2	Etnk2	chr1	135260149	135276895	2279	1.97	1.46	1.22	1.17
Sox13	Sox13	chr1	135278877	135320789	3531	0.68	0.61	1.12	0.98
Snrpe	Snrpe	chr1	135500448	135506857	492	605.71	658.36	611.13	631.68
Zc3h11a	Zc3h11a	chr1	135516448	135557957	4395	42.48	46.15	37.95	39.45
Zbed6	Zbed6	chr1	135552456	135557462	5007	1.82	2.73	2.3	2.47
Lax1	Lax1	chr1	135575606	135586685	2371	0.1	0.27	0.17	0.24
Atp2b4	Atp2b4	chr1	135599251	135650324	8292	0.47	0.49	0.73	0.7
Optc	Optc	chr1	135793771	135804576	2071	0.11	0.2	0.12	0.22
Prelp	Prelp	chr1	135806882	135817978	3601	0.3	0.27	0.17	0.22
Fmod	Fmod	chr1	135934092	135944854	2859	0.25	0.15	0.06	0.12
Btg2	Btg2	chr1	135971442	135975732	3083	19.42	13.34	15.11	16.26
Chit1	Chit1	chr1	136007819	136048013	1711	0.09	0.07	0.05	0.12
Chi3l1	Chi3l1	chr1	136078981	136086608	1689	0.75	0.62	0.51	0.89
Mybph	Mybph	chr1	136090025	136097809	1829	0.24	0.47	0.22	0.34
Adora1	Adora1	chr1	136095799	136132008	5786	0.35	0.24	0.15	0.26
Myog	Myog	chr1	136186581	136189125	1480	0.06	0.04	0.1	0.02
Ppfia4	Ppfia4	chr1	136193360	136229505	6067	0.39	0.17	0.12	0.12
Tmem183a	Tmem183a	chr1	136242674	136258576	3169	35.64	40.49	44.4	47.6
4933406M09Rik	4933406M09Rik	chr1	136282517	136287560	1770	0	0	0	0.03
Cyb5r1	Cyb5r1	chr1	136302567	136308315	1626	40.79	32.89	33.08	32.16
Adipor1	Adipor1	chr1	136312044	136328918	2024	25.28	28.43	37.06	41.92
Klhl12	Klhl12	chr1	136352132	136387450	3196	11.12	12.94	13.95	17.44
Rabif	Rabif	chr1	136391237	136404461	1959	58.28	50.54	52.16	54.97
4931440L10Rik	4931440L10Rik	chr1	136437522	136443599	1457	0.08	0.12	0.06	0.12
Kdm5b	Kdm5b	chr1	136456755	136529455	6300	4.04	4	7.03	7.42
Syt2	Syt2	chr1	136543258	136645994	3386	0.01	0.03	0.08	0.06
Ppp1r12b	Ppp1r12b	chr1	136662520	136852517	6185	0.17	0.27	0.17	0.34
Ube2t	Ube2t	chr1	136859154	136870714	1079	28.87	25.47	23.55	25.75
Lgr6	Lgr6	chr1	136882930	137001853	3623	0.02	0	0.01	0.02
Ptprv	Ptprv	chr1	137005075	137029152	6080	0.27	0.14	0.25	0.15
Ptpn7	Ptpn7	chr1	137029302	137041897	3264	9.29	7.45	12.58	7.18
Arl8a	Arl8a	chr1	137043411	137052845	1702	3.23	3.25	3.17	3.83
Gpr37l1	Gpr37l1	chr1	137056827	137064258	2253	0.08	0	0.01	0.04
Elf3	Elf3	chr1	137150151	137155049	2000	212.34	177.1	143.92	169.02
Rnpep	Rnpep	chr1	137159276	137180661	2301	20.21	20.94	23.12	29.85
Timm17a	Timm17a	chr1	137198112	137210314	917	324.82	319.04	304.63	319.74
Lmod1	Lmod1	chr1	137221390	137264642	3942	0.05	0.1	0.02	0.1
Shisa4	Shisa4	chr1	137268033	137271640	1190	3.13	2.72	3.22	4.16
Ipo9	Ipo9	chr1	137278892	137327068	6236	51.49	47.37	57.25	49.55
Nav1	Nav1	chr1	137331157	137481932	12767	10.44	11.06	10.48	10.98
Csrp1	Csrp1	chr1	137625774	137648806	1770	339.52	288.84	262.72	281.08
Phlda3	Phlda3	chr1	137662662	137665711	1467	3.24	1.95	4.07	4.68
Tnni1	Tnni1	chr1	137695998	137707566	1114	5.01	3.69	7.43	6.6
Lad1	Lad1	chr1	137715175	137729918	2992	52.69	37.37	36.64	43.42
Tnnt2	Tnnt2	chr1	137732963	137748838	1193	6.74	5.92	4.55	4.35
Pkp1	Pkp1	chr1	137767972	137815601	4486	0	0	0.01	0.03
Igfn1	Igfn1	chr1	137850155	137902919	8996	0	0.01	0.01	0.01
Tmem9	Tmem9	chr1	137904796	137931607	1750	36.59	28.6	33.66	30.35
Cacna1s	Cacna1s	chr1	137949478	138016399	6260	0.01	0.04	0.01	0
6530439I21	6530439I21	chr1	138024296	138027760	508	0.06	0.17	0.06	0
Kif21b	Kif21b	chr1	138027978	138074591	9119	1.41	1.16	1.41	1.3
5730559C18Rik	5730559C18Rik	chr1	138110099	138130857	3013	2.31	0.93	1.97	2.03
Gpr25	Gpr25	chr1	138155491	138157450	1960	0	0	0.02	0
Camsap2	Camsap2	chr1	138164700	138242681	7823	2.13	2.29	2.38	2.87
9230116N13Rik	9230116N13Rik	chr1	138308493	138312096	2097	0.27	0.12	0.13	0.2
Ddx59	Ddx59	chr1	138311848	138336797	2228	9.13	9.88	9.04	9.25
Kif14	Kif14	chr1	138364535	138428088	8770	2.3	1.76	1.97	1.89
Zfp281	Zfp281	chr1	138521478	138526968	5275	2.27	3.15	4.32	4.72
Gm19705	Gm19705	chr1	138579973	138587382	489	0.84	1.01	0.94	0.86
Gm16880	Gm16880	chr1	138592788	138622305	1199	0	0.07	0.03	0.03
Nr5a2	Nr5a2	chr1	138740161	138857025	3857	0.17	0.13	0.2	0.16
Ptprc	Ptprc	chr1	139959438	140071882	5664	2.39	2.33	1.34	0.4
Atp6v1g3	Atp6v1g3	chr1	140170315	140186039	1887	0.02	0.02	0	0
Nek7	Nek7	chr1	140381291	140516273	3366	4.88	5.96	7.55	7.48
Gm5833	Gm5833	chr1	140536672	140578652	1930	0	0	0	0
Lhx9	Lhx9	chr1	140721763	140744156	5747	0	0.02	0.01	0.01
2310009B15Rik	2310009B15Rik	chr1	140748556	140753431	571	4.94	6.33	6.12	6.31
Dennd1b	Dennd1b	chr1	140860286	141072619	8313	1.31	1.84	1.44	1.42
Crb1	Crb1	chr1	141094831	141273653	4702	0	0.01	0.01	0.01
4933436E23Rik	4933436E23Rik	chr1	141276029	141299429	1111	0	0	0.03	0
Zbtb41	Zbtb41	chr1	141318960	141349584	8362	2.74	2.89	2.97	3.54
Aspm	Aspm	chr1	141351350	141390665	9866	5.75	6.49	9.02	9.4
F13b	F13b	chr1	141398284	141420333	2378	0	0	0	0
Cfhr1	Cfhr1	chr1	141443641	141456799	1732	0	0	0	0
Gm4788	Gm4788	chr1	141594496	141677816	2887	0	0.05	0	0
Cfhr2	Cfhr2	chr1	141706869	141755276	1602	0.09	0.04	0.08	0
Cfh	Cfh	chr1	141982432	142079988	4365	1.81	1.85	1.07	0.21
Kcnt2	Kcnt2	chr1	142142834	142506838	3957	0.04	0.04	0.05	0.02
4930590L20Rik	4930590L20Rik	chr1	142466753	142552979	551	0	0	0	0
Cdc73	Cdc73	chr1	145454629	145549814	2678	3.68	4.62	4.13	4.54
B3galt2	B3galt2	chr1	145487827	145497067	4578	0.04	0.08	0.05	0.02
Glrx2	Glrx2	chr1	145586479	145596808	3730	4.79	7.04	6.99	7.01
Trove2	Trove2	chr1	145597921	145624181	8720	3.18	3.08	4.13	3.6
Uchl5	Uchl5	chr1	145624408	145654596	1851	93.61	90.67	92	95.83
Rgs2	Rgs2	chr1	145846468	145851279	3009	4.43	3.19	6.93	4.8
Rgs13	Rgs13	chr1	145985797	146024502	1497	0	0	0	0
Rgs1	Rgs1	chr1	146091799	146096234	1330	0.07	0.15	0.32	0.05
Rgs18	Rgs18	chr1	146599971	146622551	1859	10.25	8.15	9.55	3.6
Fam5c	Fam5c	chr1	148342796	148749602	3172	0.01	0	0	0.09
Pla2g4a	Pla2g4a	chr1	151676752	151808414	2846	9.22	9.75	8.92	4.98
7530420F21Rik	7530420F21Rik	chr1	151923791	151946896	1098	0	0.16	0.06	0
Ptgs2	Ptgs2	chr1	151947254	151955142	4145	0.86	0.98	2.28	2.11
Pdc	Pdc	chr1	152166547	152181036	1247	0	0	0	0
2310030A07Rik	2310030A07Rik	chr1	152167811	152193901	610	0	0	0	0
BC003331	BC003331	chr1	152208441	152240185	3242	12.17	11.14	11.66	10.9
Tpr	Tpr	chr1	152239968	152297065	7550	21.76	25.15	27.15	28.61
Prg4	Prg4	chr1	152296542	152313295	4278	0.03	0.04	0.04	0.07
Hmcn1	Hmcn1	chr1	152409632	152840565	18314	0.23	0.21	0.52	0.33
C730036E19Rik	C730036E19Rik	chr1	152985164	152991225	2640	0	0.01	0.05	0
Ivns1abp	Ivns1abp	chr1	153191628	153211575	5037	42.21	48.66	56.57	57.63
1200016B10Rik	1200016B10Rik	chr1	153214829	153275565	3668	12.7	12.33	10.83	12.25
1190005F20Rik	1190005F20Rik	chr1	153275778	153305313	2665	17.54	18.04	19.44	21.89
Rnf2	Rnf2	chr1	153316536	153347953	3028	59.83	59.33	52.78	55.28
Fam129a	Fam129a	chr1	153418503	153566477	3939	40.07	34.51	26.52	32.29
Edem3	Edem3	chr1	153602504	153669458	6604	2.34	2.8	3.28	3.85
1700025G04Rik	1700025G04Rik	chr1	153731654	153937450	9754	2.17	2.7	2.42	2.83
Tsen15	Tsen15	chr1	154217866	154233812	1132	73.21	79.27	80.2	88
Glt25d2	Glt25d2	chr1	154246997	154357825	4056	0.07	0.03	0.2	0.28
Rgl1	Rgl1	chr1	154364660	154472241	3887	3.28	2.67	6.17	5.4
Apobec4	Apobec4	chr1	154597681	154604674	1566	0	0.02	0	0.02
Arpc5	Arpc5	chr1	154613672	154622710	1897	258.09	264.48	254.41	245.81
Ncf2	Ncf2	chr1	154655020	154684120	2596	3.78	3.58	3.85	2.09
Smg7	Smg7	chr1	154684125	154749776	6069	10.86	12.03	16.35	15.93
Nmnat2	Nmnat2	chr1	154802231	154966391	4523	0.23	0.27	0.33	0.48
Lamc2	Lamc2	chr1	154969886	155033577	5164	0.89	0.59	0.91	1.32
Lamc1	Lamc1	chr1	155066052	155179916	7622	8.49	8.46	11.33	10.53
E330020D12Rik	E330020D12Rik	chr1	155251316	155261363	2827	0.19	0.09	0.1	0.05
1700012A16Rik	1700012A16Rik	chr1	155272339	155299704	2045	0.1	0.03	0.12	0.07
Dhx9	Dhx9	chr1	155302888	155334790	4613	26.68	27.27	31.91	29.28
Npl	Npl	chr1	155350146	155396844	1403	3.29	1.9	1.79	1.18
Rgs8	Rgs8	chr1	155500167	155544795	5804	0.01	0.01	0.03	0.02
C230024C17	C230024C17	chr1	155568370	155584959	3337	0	0	0	0.02
Rgs16	Rgs16	chr1	155587483	155592598	2335	5.05	8.51	8.36	7.61
Rnasel	Rnasel	chr1	155596556	155611351	4758	0.69	0.33	0.3	0.09
Rgsl1	Rgsl1	chr1	155626517	155691271	3640	0.06	0	0	0
5830403L16Rik	5830403L16Rik	chr1	155696672	155698325	1654	0	0.02	0.04	0
Gm5531	Gm5531	chr1	155721475	155724001	2527	0	0	0.06	0.09
Teddm1	Teddm1	chr1	155738776	155740190	1415	0	0	0.02	0
Glul	Glul	chr1	155747075	155756844	2782	19.67	17.36	17.94	18.33
Zfp648	Zfp648	chr1	156048317	156052804	1877	0	0	0	0
4930452N14Rik	4930452N14Rik	chr1	156088651	156104036	613	0.05	0	0	0
Cacna1e	Cacna1e	chr1	156239649	156573050	12697	0.03	0.02	0.06	0.09
Ier5	Ier5	chr1	156943497	156946766	3270	0.98	1.42	1.61	1.56
Mr1	Mr1	chr1	156975008	156993910	2509	0.15	0.1	0.23	0.14
Stx6	Stx6	chr1	157005833	157050647	2459	6.53	7.12	10.88	12.35
Xpr1	Xpr1	chr1	157122787	157264574	7651	4.09	4.19	5.24	4.47
Acbd6	Acbd6	chr1	157405250	157534363	1942	5.22	5.72	5.9	6.72
Lhx4	Lhx4	chr1	157548824	157589157	1851	0.03	0.05	0	0
Qsox1	Qsox1	chr1	157625285	157660029	3361	11.7	9.73	11.09	10.27
Cep350	Cep350	chr1	157692094	157820385	13307	1.78	1.93	2.11	2.05
Tor1aip1	Tor1aip1	chr1	157851729	157883610	4439	21.82	22.14	20.15	19.68
Tor1aip2	Tor1aip2	chr1	157882794	157915989	8110	40.33	43.91	41.03	40.25
Fam163a	Fam163a	chr1	157923096	158135156	3882	0.13	0.19	0.17	0.16
Tdrd5	Tdrd5	chr1	158185426	158233479	3444	0.01	0.02	0.03	0.03
Nphs2	Nphs2	chr1	158240866	158258166	3108	0	0	0	0
Soat1	Soat1	chr1	158358239	158404459	4785	27.55	21.21	24.03	25.23
Abl2	Abl2	chr1	158488918	158579750	10714	1.38	1.9	1.73	1.67
Tor3a	Tor3a	chr1	158583748	158604470	3268	5.04	4.51	5.47	4.46
Fam20b	Fam20b	chr1	158608702	158649041	4238	10.99	13.19	11.9	11.96
Ralgps2	Ralgps2	chr1	158734297	158869757	7133	7.2	7.78	7.42	5.72
Angptl1	Angptl1	chr1	158769154	158791209	2190	0.08	0.13	0.08	0.01
1700057K13Rik	1700057K13Rik	chr1	159029279	159038776	898	0	0.03	0.03	0.03
Rasal2	Rasal2	chr1	159065314	159342726	10046	0.32	0.37	0.52	0.39
2810025M15Rik	2810025M15Rik	chr1	159342483	159350367	1194	35.46	30.96	47.44	38.57
BC026585	BC026585	chr1	159388713	159418864	1289	4.37	2.98	3.83	4.26
Sec16b	Sec16b	chr1	159436927	159498555	4650	0.15	0.21	0.16	0.21
Fam5b	Fam5b	chr1	160175400	160286391	4101	0.02	0	0.01	0
Astn1	Astn1	chr1	160292435	160621917	7224	0.05	0.02	0.03	0
Pappa2	Pappa2	chr1	160641862	160887569	8585	0.57	0.65	0.39	0.52
Rfwd2	Rfwd2	chr1	161162457	161277711	5056	0.48	0.74	0.58	0.76
Tnr	Tnr	chr1	161453900	161855053	5395	0.02	0	0.02	0.01
4930523C07Rik	4930523C07Rik	chr1	161974511	162008717	5390	0.29	0.24	0.36	0.31
4930562F07Rik	4930562F07Rik	chr1	162004866	162008116	887	0.03	0.16	0	0
Tnn	Tnn	chr1	162015163	162083706	5809	0.04	0.02	0	0
Mrps14	Mrps14	chr1	162125391	162131317	1970	79.21	78.6	70.7	72.83
Cacybp	Cacybp	chr1	162132498	162143023	2115	184.32	222.98	219.22	279.3
Rabgap1l	Rabgap1l	chr1	162149305	162723069	9489	1.61	1.16	1.46	0.8
Gpr52	Gpr52	chr1	162506799	162507884	1086	0.05	0	0	0.03
Rc3h1	Rc3h1	chr1	162836542	162905107	11011	1.75	2.47	2.34	2.63
Serpinc1	Serpinc1	chr1	162908737	162933145	2161	0.29	0.4	0.24	0.12
Zbtb37	Zbtb37	chr1	162947887	162964390	3883	2.49	2.73	2.04	2.31
Gas5	Gas5	chr1	162965297	162968668	2554	76.33	89.45	79.1	83.6
Snord47	Snord47	chr1	162968223	162968287	65	16.26	17.36	16.03	19.39
Dars2	Dars2	chr1	162970744	163000763	3581	26.27	21.63	23.57	23.56
Cenpl	Cenpl	chr1	163001023	163016474	4327	8.58	7.96	7.7	7.7
Klhl20	Klhl20	chr1	163018509	163061610	4037	10.29	10.48	10.88	10.64
Ankrd45	Ankrd45	chr1	163072843	163100638	3723	0.11	0.06	0.23	0.15
4930469G21Rik	4930469G21Rik	chr1	163086974	163089445	954	0	0	0	0
Prdx6	Prdx6	chr1	163170243	163181297	2334	215.19	199.01	192.63	202.69
Tnfsf4	Tnfsf4	chr1	163325569	163348337	1609	0.02	0.02	0.02	0
Tnfsf18	Tnfsf18	chr1	163424788	163435421	2064	0.01	0.01	0	0
Fasl	Fasl	chr1	163710823	163718626	1934	8.32	7.93	8.97	8.83
AI848100	AI848100	chr1	163746243	163806792	6308	6.48	7.86	8.36	9.14
4930558K02Rik	4930558K02Rik	chr1	163872220	163909767	1164	0	0	0	0
Pigc	Pigc	chr1	163899319	163903566	3301	8.43	7.06	6.65	7.74
Dnm3	Dnm3	chr1	163917433	164408165	7523	0.02	0.05	0.09	0.09
2810442N19Rik	2810442N19Rik	chr1	163935100	163946616	919	0	0	0	0
Dnm3os	Dnm3os	chr1	164147754	164155681	7928	0.32	0.17	0.43	0.4
Mettl13	Mettl13	chr1	164463803	164478476	2790	40.88	39.69	34.3	37.12
Vamp4	Vamp4	chr1	164500959	164529209	2532	4.77	4.95	4.78	4.24
Myoc	Myoc	chr1	164569281	164579825	2080	0	0	0.01	0
7420461P10Rik	7420461P10Rik	chr1	164577374	164588350	741	0	0	0	0
Prrc2c	Prrc2c	chr1	164601916	164670687	10444	18.58	19.15	19.95	19.08
Fmo4	Fmo4	chr1	164724014	164742680	1787	0.02	0.02	0	0.05
Fmo1	Fmo1	chr1	164759692	164796679	2326	6.26	4.74	9.09	5.17
Fmo2	Fmo2	chr1	164805178	164828843	3336	0.02	0.02	0.06	0.01
Fmo6	Fmo6	chr1	164846682	164867356	1870	0	0	0	0.02
Fmo3	Fmo3	chr1	164883931	164914622	2010	0	0	0	0
4921528O07Rik	4921528O07Rik	chr1	164954433	165015801	2956	0.01	0	0	0
Prrx1	Prrx1	chr1	165175250	165243781	7448	0.48	0.34	0.99	0.84
Gorab	Gorab	chr1	165315040	165333772	2509	8.49	8.15	8.28	7.45
Mettl11b	Mettl11b	chr1	165633124	165655363	1053	0	0	0	0
Kifap3	Kifap3	chr1	165709810	165847231	3907	9.84	12.72	13.44	15.87
Scyl3	Scyl3	chr1	165860195	165885257	4069	9.56	11.72	14.14	14.47
BC055324	BC055324	chr1	165884139	165924912	2910	33	30.24	27.75	28.29
2810422O20Rik	2810422O20Rik	chr1	165925076	165927374	1457	7.6	6.87	7.43	6.96
Sele	Sele	chr1	165978365	165987808	2912	0.03	0	0.07	0.19
Sell	Sell	chr1	165992207	166010916	2321	0.22	0.29	0.2	0.08
Selp	Selp	chr1	166045395	166080157	3438	0.25	0.27	0.28	0.25
Gm16548	Gm16548	chr1	166078707	166082348	1241	0	0.05	0.05	0.02
F5	F5	chr1	166081990	166150405	7406	3.24	2.36	3.03	1.28
Slc19a2	Slc19a2	chr1	166179186	166195499	3545	4.22	4.05	4.52	6.26
4930455F23Rik	4930455F23Rik	chr1	166205729	166217978	1896	6.18	5.51	5.95	4.92
Blzf1	Blzf1	chr1	166219931	166237615	4035	20.52	20.78	19.38	19.66
Nme7	Nme7	chr1	166237806	166367427	3010	12.96	13.22	12.9	13.43
Atp1b1	Atp1b1	chr1	166367398	166388486	2422	10.02	11.51	12.01	16.55
Dpt	Dpt	chr1	166726863	166754397	1636	0	0	0.04	0.02
LOC433374	LOC433374	chr1	166793252	166801569	1588	0	0	0	0
Xcl1	Xcl1	chr1	166861779	166865641	502	0	0.06	0	0
4930568G15Rik	4930568G15Rik	chr1	166996748	167022061	998	0.06	0	0	0
Tbx19	Tbx19	chr1	167067984	167090904	2662	0	0.01	0.02	0.02
Sft2d2	Sft2d2	chr1	167104472	167124564	5526	3.55	2.69	4.13	3.08
Tiprl	Tiprl	chr1	167142417	167167089	4395	22.99	23.31	22.92	23.4
Gpr161	Gpr161	chr1	167225897	167251982	1943	0.03	0.06	0.11	0.02
Dcaf6	Dcaf6	chr1	167259632	167390594	3305	0.78	0.66	1.39	1.38
Brp44	Brp44	chr1	167391339	167411345	854	50.16	54.23	59.07	63.63
Adcy10	Adcy10	chr1	167415314	167506904	5209	0.02	0.06	0.05	0.07
Mpzl1	Mpzl1	chr1	167522312	167564672	2356	90.81	156.2	169.42	190.19
Rcsd1	Rcsd1	chr1	167579076	167638225	2670	6.42	5.99	9.32	6.68
Creg1	Creg1	chr1	167693911	167705435	2125	21.14	34.98	30.94	32.22
Cd247	Cd247	chr1	167718812	167801284	4604	0.04	0.02	0.01	0.01
Pou2f1	Pou2f1	chr1	167795285	167932765	13123	2.03	1.61	1.75	1.87
Dusp27	Dusp27	chr1	168028279	168058029	4025	1.85	0.79	3.08	1.7
Gpa33	Gpa33	chr1	168060591	168096641	2293	0.58	0.25	0.31	0.27
Mael	Mael	chr1	168131516	168168875	1546	0.06	0.06	0.14	0.04
Ildr2	Ildr2	chr1	168184270	168246963	8260	0	0	0.01	0.01
Tada1	Tada1	chr1	168309298	168323751	2144	31.03	25.94	28.53	27.91
Pogk	Pogk	chr1	168323742	168339959	7371	1.45	1.61	1.5	1.75
Gm4846	Gm4846	chr1	168413744	168427719	1744	0.03	0	0	0
Gm4847	Gm4847	chr1	168559102	168577824	3012	0.01	0	0	0
Fmo9	Fmo9	chr1	168592186	168611976	3065	0.01	0	0	0
Gm16701	Gm16701	chr1	168904154	168929861	936	0.09	0.43	0.13	0.13
Fam78b	Fam78b	chr1	168931548	169021433	4986	0.52	1.14	0.79	0.7
Uck2	Uck2	chr1	169156217	169215258	1335	20.69	30.07	27.71	34.61
Tmco1	Tmco1	chr1	169238801	169264109	4474	21.48	22.45	21.2	21.06
Aldh9a1	Aldh9a1	chr1	169280122	169298661	2833	72.97	77.89	59.93	63.31
Mgst3	Mgst3	chr1	169302515	169323928	635	63.34	58.44	45.66	60.15
Lrrc52	Lrrc52	chr1	169375806	169396911	1137	0.03	0	0	0
Rxrg	Rxrg	chr1	169528493	169569754	2363	0.01	0.01	0.01	0.01
Lmx1a	Lmx1a	chr1	169619689	169778864	3338	0.02	0.03	0.04	0
Pbx1	Pbx1	chr1	170049495	170362389	9027	0.72	0.6	1.06	0.72
Nuf2	Nuf2	chr1	171428065	171461595	2405	35.99	36.43	33.95	33.17
Rgs5	Rgs5	chr1	171585632	171623657	1809	2.86	3.17	4.03	3.27
Rgs4	Rgs4	chr1	171671608	171677773	2941	0.11	0.02	0.14	0.08
1700084C01Rik	1700084C01Rik	chr1	171859070	171864784	1440	0	0	0	0
Hsd17b7	Hsd17b7	chr1	171879668	171899336	4574	19.47	30.46	26.83	22.34
3110045C21Rik	3110045C21Rik	chr1	171899540	171902527	1135	4.63	7.67	6.35	5.05
Ddr2	Ddr2	chr1	171902438	172019075	8290	0.5	0.55	0.7	0.56
Uap1	Uap1	chr1	172072134	172105077	2283	21.06	28.13	25.48	25.64
Uhmk1	Uhmk1	chr1	172129387	172145524	2024	1.22	1.9	1.89	1.97
Sh2d1b2	Sh2d1b2	chr1	172163002	172181718	399	0	0.07	0	0
Sh2d1b1	Sh2d1b1	chr1	172207455	172215793	1433	0.12	0.14	0.04	0.04
Gm7694	Gm7694	chr1	172228324	172236463	3833	0.61	0.52	0.64	0.57
1700015E13Rik	1700015E13Rik	chr1	172238992	172242256	713	0.37	0.28	0.21	0.29
Nos1ap	Nos1ap	chr1	172247627	172519980	3684	0.18	0.13	0.24	0.2
Olfml2b	Olfml2b	chr1	172574663	172612920	3095	5.75	3.92	9.99	8.07
Atf6	Atf6	chr1	172634588	172797902	7463	10.12	10.8	10.68	9.71
Dusp12	Dusp12	chr1	172804319	172815671	1374	14.08	19.73	20.43	25.42
Fcrlb	Fcrlb	chr1	172837404	172843072	1284	0	0.05	0.02	0
Fcrla	Fcrla	chr1	172847725	172857714	1727	0	0	0	0
Fcgr2b	Fcgr2b	chr1	172890689	172906202	1547	0.51	0.49	0.26	0.16
Fcgr4	Fcgr4	chr1	172949057	172959892	1250	0.47	0.37	0.1	0
Fcgr3	Fcgr3	chr1	172981300	172989534	1353	8.22	6.99	4.39	3.15
1700009P17Rik	1700009P17Rik	chr1	173051792	173057098	1034	0.37	0.22	0.33	0.17
Sdhc	Sdhc	chr1	173059288	173080734	1179	85.26	83.39	85.76	75.02
Mpz	Mpz	chr1	173080844	173091254	1993	0	0.01	0	0
Pcp4l1	Pcp4l1	chr1	173103395	173126399	1575	2.55	2.06	4.9	3.41
Nr1i3	Nr1i3	chr1	173144101	173148976	1414	0.04	0.06	0.02	0.04
Tomm40l	Tomm40l	chr1	173147934	173152645	2920	12.35	9.67	11.92	10.2
Apoa2	Apoa2	chr1	173155185	173156510	521	0.45	0.06	0.71	0.92
Fcer1g	Fcer1g	chr1	173159703	173164480	658	27.66	25.23	20.82	9.03
Ndufs2	Ndufs2	chr1	173164991	173177243	1606	220	215.7	207.66	205.72
Adamts4	Adamts4	chr1	173180553	173190053	3673	15.45	13.44	16.89	15.97
B4galt3	B4galt3	chr1	173200459	173207026	1998	76.16	65.54	60.47	66.42
Ppox	Ppox	chr1	173207123	173211317	1821	12.54	10.79	11.09	11.09
Usp21	Usp21	chr1	173212084	173218092	2181	27.26	27.92	26.29	28.01
Ufc1	Ufc1	chr1	173218695	173225113	964	68.03	68.86	64.1	61.44
Dedd	Dedd	chr1	173259276	173272632	2733	19.87	17.75	16.03	17.17
Nit1	Nit1	chr1	173272368	173275776	1374	27.63	25.03	21.35	26.58
Pfdn2	Pfdn2	chr1	173275830	173288301	622	147.59	153.09	115.6	128.27
Klhdc9	Klhdc9	chr1	173288580	173290929	1555	2.47	2.68	3.35	2.39
Pvrl4	Pvrl4	chr1	173300304	173318418	3504	4.26	3.22	2.46	3.35
Arhgap30	Arhgap30	chr1	173319091	173340370	4487	4.72	4.94	3.47	2.83
Usf1	Usf1	chr1	173341812	173348873	1821	41.63	39.36	36.1	38.23
Tstd1	Tstd1	chr1	173349164	173350483	551	1.49	1.47	0.78	1.85
F11r	F11r	chr1	173367692	173394724	2482	113.59	93.21	97.91	104.02
Alyref2	Alyref2	chr1	173433609	173434881	1273	4.59	4.64	4.67	3.87
Itln1	Itln1	chr1	173448255	173465425	1139	0.03	0.03	0.03	0
Cd244	Cd244	chr1	173489324	173515447	3758	0.09	0.05	0.03	0.06
Ly9	Ly9	chr1	173518744	173537491	2449	0.12	0.04	0.01	0
Slamf7	Slamf7	chr1	173562534	173583168	3977	0	0.01	0.02	0
Cd48	Cd48	chr1	173612186	173635388	1142	0.64	0.41	0.35	0.16
Slamf1	Slamf1	chr1	173697263	173731315	2688	1.05	0.95	0.86	0.37
Cd84	Cd84	chr1	173769828	173820849	6253	0.33	0.34	0.27	0.1
Slamf6	Slamf6	chr1	173847668	173873999	2443	0.12	0.02	0.03	0.02
Vangl2	Vangl2	chr1	173934502	173957399	2260	2.31	2.3	3.35	3.76
Nhlh1	Nhlh1	chr1	173982423	173987727	2487	0	0	0	0
Ncstn	Ncstn	chr1	173996144	174012880	2855	91.45	83.66	80.84	84.02
Copa	Copa	chr1	174012660	174052463	4629	162.16	146.56	153.7	142.26
Pex19	Pex19	chr1	174056886	174066628	3131	52.41	47.24	45.12	42.73
Dcaf8	Dcaf8	chr1	174078146	174126524	3743	46.12	42.57	48.1	42.79
Pea15a	Pea15a	chr1	174126860	174136912	2477	138.1	117.11	121.71	120.36
Casq1	Casq1	chr1	174140025	174150026	1874	0.41	0.34	0.85	0.61
Atp1a4	Atp1a4	chr1	174153639	174188555	3485	0.11	0.06	0.07	0.04
Atp1a2	Atp1a2	chr1	174201840	174228195	6227	0.2	0.3	0.15	0.16
Igsf8	Igsf8	chr1	174242538	174249966	2232	76	78.06	73.41	91.14
Kcnj9	Kcnj9	chr1	174251164	174259394	3270	0.06	0.13	0.02	0.06
Kcnj10	Kcnj10	chr1	174271341	174304216	5407	0.01	0.18	0.03	0.05
Pigm	Pigm	chr1	174306662	174314230	7569	8.89	8.82	9.88	9.28
Slamf9	Slamf9	chr1	174405491	174408540	1145	0.49	1.01	0.35	0.34
Igsf9	Igsf9	chr1	174412344	174429008	4249	5.05	3.86	4.35	4.89
Tagln2	Tagln2	chr1	174430377	174437506	1382	741.87	767.67	680.9	709.75
Ccdc19	Ccdc19	chr1	174451261	174476001	1822	1.18	0.76	1.24	0.96
4933439K11Rik	4933439K11Rik	chr1	174471751	174480937	941	0.44	0.28	0.23	0.06
Vsig8	Vsig8	chr1	174486069	174493848	1879	0	0.05	0.05	0.1
Slamf8	Slamf8	chr1	174511508	174520699	2040	0.01	0.09	0.12	0.07
Fcrl6	Fcrl6	chr1	174526771	174532682	1914	0.03	0.02	0.03	0
Dusp23	Dusp23	chr1	174560900	174563105	1417	1.72	1.53	1.8	1.55
Crp	Crp	chr1	174628187	174630097	1698	0	0	0	0.02
Apcs	Apcs	chr1	174824092	174825185	984	0.06	0.03	0	0
Olfr1408	Olfr1408	chr1	175060414	175061346	933	0	0	0	0.03
Olfr1406	Olfr1406	chr1	175113573	175114635	1063	0.03	0	0	0
Olfr218	Olfr218	chr1	175133489	175134430	942	0	0	0	0
Olfr1404	Olfr1404	chr1	175145738	175146771	1034	0	0	0	0.06
Fcer1a	Fcer1a	chr1	175151402	175157360	1026	0	0	0	0
Olfr418-ps1	Olfr418-ps1	chr1	175200278	175201268	991	0	0	0	0
Gm11062	Gm11062	chr1	175204592	175207887	694	0.04	0	0.04	0
Darc	Darc	chr1	175262017	175263634	1158	0.28	0.2	0.11	0.18
Cadm3	Cadm3	chr1	175264385	175297826	4159	0.01	0.01	0.01	0.01
Aim2	Aim2	chr1	175350735	175396167	2537	0.73	0.6	1.26	0.69
BC094916	BC094916	chr1	175451442	175466088	1294	0	0	0	0
Pydc4	Pydc4	chr1	175522088	175529405	2680	0.01	0	0	0
Pyhin1	Pyhin1	chr1	175560990	175578059	3497	0.11	0.12	0.11	0.03
Pydc3	Pydc3	chr1	175603811	175628523	2987	0.26	0.12	0.28	0.24
AI607873	AI607873	chr1	175653559	175671940	3483	0.47	0.32	0.26	0.03
Ifi204	Ifi204	chr1	175677425	175697050	2295	0.9	0.52	0.55	0.1
Mndal	Mndal	chr1	175787351	175810318	1908	0.08	0.05	0.1	0.02
Mnda	Mnda	chr1	175826486	175843053	1651	0.48	0.53	0.32	0.15
Ifi203	Ifi203	chr1	175850534	175872623	3790	0.02	0.02	0.02	0.03
Ifi202b	Ifi202b	chr1	175892700	175912975	1796	3.27	3.48	2.3	1.02
Ifi205	Ifi205	chr1	175942129	175961886	1613	0.05	0.14	0.11	0
Olfr433	Olfr433	chr1	175972064	175973067	1004	0.2	0.14	0.15	0
Olfr432	Olfr432	chr1	175980506	175981444	939	0	0	0	0
Olfr429	Olfr429	chr1	176019169	176020111	943	0.03	0	0	0
Olfr424	Olfr424	chr1	176066877	176067824	948	0	0.03	0.03	0
Spna1	Spna1	chr1	176102907	176178580	8405	0.24	0.15	0.26	0.18
Olfr419	Olfr419	chr1	176180020	176181107	1088	0	0	0	0
1810030J14Rik	1810030J14Rik	chr1	176260649	176263008	803	0	0	0	0
Olfr417	Olfr417	chr1	176299050	176299979	930	0	0	0	0
Olfr248	Olfr248	chr1	176321177	176322186	1010	0	0	0	0
Olfr220	Olfr220	chr1	176378756	176379733	978	0.06	0	0	0
Fmn2	Fmn2	chr1	176431956	176752860	6442	0.15	0.51	0.18	0.29
Grem2	Grem2	chr1	176763916	176851950	3745	0.32	0.22	0.07	0.21
Rgs7	Rgs7	chr1	176989207	177422676	2487	0.05	0.01	0	0
Fh1	Fh1	chr1	177531509	177555766	1632	143.98	135.36	120.51	120.88
Kmo	Kmo	chr1	177562324	177590984	2498	0.18	0.08	0.04	0
Opn3	Opn3	chr1	177592559	177622721	1720	1.02	1.18	1.57	1.24
Chml	Chml	chr1	177612369	177618484	6116	0.3	0.48	0.52	0.56
Wdr64	Wdr64	chr1	177628724	177745864	3816	0.04	0.01	0.01	0.02
Exo1	Exo1	chr1	177810909	177841527	5506	31.86	28.6	25.94	28.69
Pld5	Pld5	chr1	177892437	178205443	3894	0	0.04	0.04	0.05
Cep170	Cep170	chr1	178663784	178737255	6930	12.37	13.08	14.08	13.02
Sdccag8	Sdccag8	chr1	178744943	178950563	2619	8.97	8.04	8.77	7.62
Hmga2-ps1	Hmga2-ps1	chr1	178764755	178766264	1510	0.23	0.25	0.63	0.46
Akt3	Akt3	chr1	178952246	179178898	4735	1.32	1.45	1.83	2
Zfp238	Zfp238	chr1	179374792	179380897	5108	1.09	1.34	1.25	1.21
2310043L19Rik	2310043L19Rik	chr1	179571673	179573074	698	0	0.04	0	0
1700016C15Rik	1700016C15Rik	chr1	179659945	179683436	749	0.08	0.35	0.33	0.52
Adss	Adss	chr1	179693309	179726640	2553	72.64	69.31	70.94	74.07
Gm16432	Gm16432	chr1	179921566	179978422	1663	0.25	0.33	0.39	0.43
Pppde1	Pppde1	chr1	180117548	180182728	4213	7.26	9.52	10.9	11.4
Fam36a	Fam36a	chr1	180249284	180252824	448	67.5	81.55	66.16	68.18
Hnrnpu	Hnrnpu	chr1	180258431	180267915	3670	68.25	90.77	102.17	124.63
Efcab2	Efcab2	chr1	180336012	180413380	2538	1.26	0.88	1.3	1.17
Kif26b	Kif26b	chr1	180459256	180862988	7406	0.15	0.08	0.12	0.17
Smyd3	Smyd3	chr1	180885170	181448134	3761	3.95	3.1	3.24	3.51
Tfb2m	Tfb2m	chr1	181458187	181476398	2448	9.5	8.08	7.01	8.6
Cnst	Cnst	chr1	181476660	181557604	4545	6.85	4.82	6.31	6.39
Sccpdh	Sccpdh	chr1	181598362	181617315	1922	19.08	20.66	21.8	24.24
Ahctf1	Ahctf1	chr1	181675035	181734146	8831	12.84	16.8	17.29	20.29
Cdc42bpa	Cdc42bpa	chr1	181891220	182095733	8656	1.38	1.23	1.54	1.18
Adck3	Adck3	chr1	182095369	182126151	4076	0.81	0.52	0.81	0.67
Psen2	Psen2	chr1	182157135	182186431	2084	7.78	7.48	7.09	5.73
Gm5069	Gm5069	chr1	182257100	182260680	3581	0.26	0.19	0.19	0.22
Itpkb	Itpkb	chr1	182260607	182353790	5101	0.48	0.54	1.16	0.84
6330403A02Rik	6330403A02Rik	chr1	182362504	182413635	6557	0.01	0	0.01	0
Parp1	Parp1	chr1	182499106	182531385	3827	83.59	73.42	79.86	70.67
Lin9	Lin9	chr1	182571465	182620818	3377	11.5	11.64	11.03	12.6
Mixl1	Mixl1	chr1	182623179	182627165	2289	0.01	0.01	0.09	0
Acbd3	Acbd3	chr1	182656174	182684335	3471	5.51	7.37	7.75	8.59
H3f3a	H3f3a	chr1	182732699	182743734	1076	87.15	66.05	88.1	77.69
BC031781	BC031781	chr1	182781282	182798245	3190	44.17	37.31	38.18	37.12
Lefty2	Lefty2	chr1	182823250	182829233	2461	0.02	0.05	0.05	0.06
Pycr2	Pycr2	chr1	182834405	182838219	1599	72.71	75.83	82.17	80.84
Lefty1	Lefty1	chr1	182865170	182868532	1604	1.04	0.25	0.5	0.39
Tmem63a	Tmem63a	chr1	182872649	182905235	3239	7.85	5.35	7.11	5.57
Ephx1	Ephx1	chr1	182919687	182947626	1665	1.36	0.96	1.21	1.32
9130409I23Rik	9130409I23Rik	chr1	182981368	182990798	1898	0	0	0	0
Nvl	Nvl	chr1	183023554	183074288	3060	25.4	25.34	22.82	24.53
Cnih4	Cnih4	chr1	183081062	183099125	3268	20.79	18.79	22.54	21.52
Wdr26	Wdr26	chr1	183103357	183142109	7047	4.55	5.62	5.68	5.85
Cnih3	Cnih3	chr1	183282759	183390772	2727	0.05	0.01	0.04	0.01
Ccdc121	Ccdc121	chr1	183439764	183441582	1819	0	0	0	0
Lbr	Lbr	chr1	183745446	183772532	3552	111.14	99.69	112.09	99.65
Enah	Enah	chr1	183834576	183950111	4288	1.39	1.3	0.99	1.22
Srp9	Srp9	chr1	184054868	184062546	1388	35.51	42.03	46.11	47.82
Vmn1r1	Vmn1r1	chr1	184087309	184088229	921	0	0	0	0
Degs1	Degs1	chr1	184205901	184212890	2005	146.16	135.04	143.59	144.31
1700047M11Rik	1700047M11Rik	chr1	184230965	184233420	686	0.04	0	0	0
Fbxo28	Fbxo28	chr1	184243233	184271737	4913	1.28	1.87	1.76	2.16
Trp53bp2	Trp53bp2	chr1	184339298	184392567	4370	2.32	2.65	3.7	4
Capn2	Capn2	chr1	184397390	184447614	3185	13.35	9.36	27.78	22.96
Capn8	Capn8	chr1	184495138	184562483	3705	0.02	0	0.08	0.01
Susd4	Susd4	chr1	184695037	184825785	2035	3.85	2.09	2.77	2.12
Tlr5	Tlr5	chr1	184884919	184906175	3199	1.03	0.76	0.9	0.65
1700056E22Rik	1700056E22Rik	chr1	185856911	185857877	967	0.06	0.06	0.06	0.16
Dusp10	Dusp10	chr1	185858340	185899515	2712	2.86	2.18	2.1	2.14
1700112H15Rik	1700112H15Rik	chr1	186351720	186381570	778	0	0	0	0.04
4930488B22Rik	4930488B22Rik	chr1	186536376	186542868	1722	0	0	0	0
Hlx	Hlx	chr1	186551024	186556372	2147	1.6	1.55	4.6	3.62
Mosc1	Mosc1	chr1	186610646	186635192	2161	0.01	0	0.03	0.03
Mosc2	Mosc2	chr1	186636947	186669726	1883	4.8	4.55	6.35	7.52
C130074G19Rik	C130074G19Rik	chr1	186695805	186706915	2853	0.08	0.19	0.27	0.22
Mark1	Mark1	chr1	186720303	186823428	4565	0.3	0.27	0.42	0.28
Rab3gap2	Rab3gap2	chr1	187028047	187110625	6988	13.07	11.1	12.4	11.31
Iars2	Iars2	chr1	187110541	187153280	3540	12.56	14.5	18.53	20.95
Mir194-1	Mir194-1	chr1	187137198	187137264	67	1.31	0.43	0.91	0.9
Mir215	Mir215	chr1	187137460	187137570	111	0.26	2.08	0.83	2.16
Bpnt1	Bpnt1	chr1	187156038	187181648	2182	62.4	62.21	60.89	63.31
Eprs	Eprs	chr1	187186974	187252234	4850	104.02	98.87	107.08	104.67
9630028B13Rik	9630028B13Rik	chr1	187253236	187265698	3406	0.02	0	0	0
Gm2061	Gm2061	chr1	187270995	187279447	2761	0	0	0.02	0
Slc30a10	Slc30a10	chr1	187278727	187292640	5835	0.01	0.02	0.05	0.04
5033404E19Rik	5033404E19Rik	chr1	187321185	187321893	709	0	0	0	0.17
Lyplal1	Lyplal1	chr1	187911611	187941189	1577	9.27	8.29	11.8	10.52
Tgfb2	Tgfb2	chr1	188447065	188529871	4725	2.03	1.71	3.34	3.4
Rrp15	Rrp15	chr1	188544965	188573237	1213	142.77	138.19	117.29	126.89
D1Pas1	D1Pas1	chr1	188791295	188794506	3212	0.31	0.25	0.52	0.28
Spata17	Spata17	chr1	188872286	189039325	1645	0.55	0.4	0.24	0.35
1700007P06Rik	1700007P06Rik	chr1	188949017	188951731	823	0	0	0.11	0
Gpatch2	Gpatch2	chr1	189039390	189175308	4549	7.82	6.96	6.97	6.59
Esrrg	Esrrg	chr1	189432885	190038763	5580	0.02	0.02	0.06	0.03
9330162B11Rik	9330162B11Rik	chr1	189830455	189832869	2212	0	0	0	0
Ush2a	Ush2a	chr1	190086717	190788918	15889	0.01	0.01	0.01	0
Kctd3	Kctd3	chr1	190794977	190831719	3703	2.92	3.66	3.22	4.13
Kcnk2	Kcnk2	chr1	191031809	191168071	3959	0.07	0.07	0.11	0.1
Cenpf	Cenpf	chr1	191464493	191511965	11122	12.31	11.56	12.23	12.17
Ptpn14	Ptpn14	chr1	191552147	191700572	10744	0.77	0.8	1.42	1.62
Smyd2	Smyd2	chr1	191704371	191746167	1605	13.74	16.78	17.68	19.8
Prox1	Prox1	chr1	191945658	191994559	4135	0.18	0.14	0.3	0.33
Rps6kc1	Rps6kc1	chr1	192596758	192735649	3995	12.33	9.88	10.77	10.51
Angel2	Angel2	chr1	192748987	192770370	3349	13.14	12.36	13.58	13.97
Vash2	Vash2	chr1	192771525	192803175	4190	7.02	14.06	11.84	10.95
Mfsd7b	Mfsd7b	chr1	192829711	192850069	4087	1.84	3.11	3.01	3.1
A230020J21Rik	A230020J21Rik	chr1	192849230	192853660	1649	0.05	0.02	0.13	0.16
1700022P22Rik	1700022P22Rik	chr1	192860701	192866820	428	0.27	0	0	0.07
Tatdn3	Tatdn3	chr1	192869709	192886811	1254	8.29	6.6	7.16	6.44
Nsl1	Nsl1	chr1	192886900	192908437	2973	9.62	9.27	11.53	9.91
Batf3	Batf3	chr1	192922293	192932822	712	21.81	15.56	15.88	23.51
Fam71a	Fam71a	chr1	192986463	192988696	2234	0	0	0.01	0.01
Atf3	Atf3	chr1	192994176	193007212	1976	7.71	3.48	6.27	6.45
Nenf	Nenf	chr1	193130676	193141997	658	5.44	5.85	7.97	9.03
Tmem206	Tmem206	chr1	193149844	193176804	4204	4.64	3.5	5.22	4.08
Ppp2r5a	Ppp2r5a	chr1	193175860	193220920	3082	0.74	0.68	0.89	1.07
Dtl	Dtl	chr1	193361244	193399413	4202	56.09	54.39	49.66	47.93
Ints7	Ints7	chr1	193399613	193445570	3252	56.42	51.69	51.8	50.93
Lpgat1	Lpgat1	chr1	193541903	193608134	7246	1.92	2.26	2.25	2.3
Nek2	Nek2	chr1	193645352	193656928	3197	19.04	23.59	29.92	34.26
1700034H15Rik	1700034H15Rik	chr1	193717951	193731406	4362	0.19	0.21	0.13	0.21
Slc30a1	Slc30a1	chr1	193730660	193737126	5230	1.58	1.94	1.51	1.79
Rd3	Rd3	chr1	193801254	193812163	3720	0.19	0.19	0.14	0.09
Traf5	Traf5	chr1	193821088	193916445	2071	3.37	3.84	4.77	4.01
Mir3473c	Mir3473c	chr1	193822435	193822515	81	0	0.71	0	0
Rcor3	Rcor3	chr1	193924343	193961669	1594	5.64	4.95	7.1	6.53
Gm10516	Gm10516	chr1	193960780	193974907	2612	0.22	0.03	0.25	0.39
Kcnh1	Kcnh1	chr1	194014754	194334040	7143	0.09	0.08	0.09	0.13
Hhat	Hhat	chr1	194336710	194597413	2835	0.54	0.55	0.86	0.66
Sertad4	Sertad4	chr1	194670682	194681946	3401	0.17	0.07	0.07	0.09
Syt14	Syt14	chr1	194723501	194861892	1731	0.73	1.15	1.08	0.9
Diexf	Diexf	chr1	194930597	194956445	5548	3.42	4.21	3.23	3.27
Irf6	Irf6	chr1	194979306	194998229	4124	1.69	0.79	0.91	0.89
A130010J15Rik	A130010J15Rik	chr1	194999663	195004026	3834	3.38	4.01	3.72	3.66
Traf3ip3	Traf3ip3	chr1	195001698	195027740	2121	2.09	1.51	1.43	0.5
Hsd11b1	Hsd11b1	chr1	195047835	195090239	1445	0.77	0.54	0.4	0.44
G0s2	G0s2	chr1	195098354	195099382	843	0.73	0.62	0.98	1.14
Lamb3	Lamb3	chr1	195128188	195170072	4055	0.07	0.02	0.08	0.03
Camk1g	Camk1g	chr1	195172540	195196476	2453	0.12	0.07	0.15	0.05
Mir205	Mir205	chr1	195333657	195333724	68	0	0	0	0
Plxna2	Plxna2	chr1	196446023	196643062	11035	2.56	1.39	3.19	2.32
Cd34	Cd34	chr1	196765015	196787486	2621	80.92	53.77	147.43	102.08
Gm16897	Gm16897	chr1	196781953	196803153	2491	0.47	0.34	0.73	0.82
A330023F24Rik	A330023F24Rik	chr1	196843593	196864102	5195	0.06	0.08	0.12	0.14
Cd46	Cd46	chr1	196868094	196918442	1213	0.48	0.67	0.58	0.64
Cr1l	Cr1l	chr1	196929982	196957764	1662	61.59	60.99	64.14	60.3
Cr2	Cr2	chr1	196963005	197002909	6207	0.01	0.04	0.04	0
Cnksr3	Cnksr3	chr10	3134304	3227479	3448	1.46	1.47	2.14	2.53
Oprm1	Oprm1	chr10	3308332	3557940	2639	0	0.02	0.01	0
Ipcef1	Ipcef1	chr10	3323356	3460176	8240	0.2	0.1	0.07	0.07
Rgs17	Rgs17	chr10	4424141	4520877	8190	0.44	0.55	0.45	0.32
Mtrf1l	Mtrf1l	chr10	4522598	4534654	2621	1.89	1.94	2.13	2.19
Fbxo5	Fbxo5	chr10	4541076	4547383	1807	48.9	52.7	50.63	53.37
Vip	Vip	chr10	4698927	4707323	1527	0.02	0.02	0.1	0.04
Myct1	Myct1	chr10	4739752	4752813	2777	2.23	1.48	2.96	2.15
Syne1	Syne1	chr10	4795849	5326342	18108	1.1	0.81	0.99	0.82
Esr1	Esr1	chr10	5342780	5734495	4319	0.01	0.03	0.01	0.08
Gm221	Gm221	chr10	5785430	5836669	2151	0.41	0.23	0.19	0.22
1700052N19Rik	1700052N19Rik	chr10	5891401	5913936	2290	14.1	13.76	14.33	13.81
Rmnd1	Rmnd1	chr10	5914189	5943372	1849	0.13	0.14	0.07	0.05
Gm5512	Gm5512	chr10	12979721	5943370	3503	0.35	0.3	0.35	0.26
Zbtb2	Zbtb2	chr10	5958433	5979467	3227	3.39	3.83	4.65	5.93
Akap12	Akap12	chr10	5987070	6080212	6247	20.34	14.28	28.2	23.56
Mthfd1l	Mthfd1l	chr10	6179460	6373466	4332	12.54	16.54	18.66	19.45
Plekhg1	Plekhg1	chr10	6379239	6606164	7414	2.57	2.25	4.42	3.06
Iyd	Iyd	chr10	6791664	6806262	1540	0.02	0	0.02	0.02
Ppp1r14c	Ppp1r14c	chr10	6881566	6980391	2524	0.07	0.13	0.19	0.11
H60c	H60c	chr10	7078770	7090333	2817	0.02	0.01	0	0
B020014A21Rik	B020014A21Rik	chr10	7213348	7221452	1938	0.11	0.12	0.11	0.17
Lrp11	Lrp11	chr10	7309598	7345275	3397	0.49	0.44	1.8	1.27
Pcmt1	Pcmt1	chr10	7350034	7383382	1917	50.89	44.39	45.87	45.44
A630066F11Rik	A630066F11Rik	chr10	7383169	7384421	1253	0.87	0.78	1.88	1.75
Nup43	Nup43	chr10	7387302	7398684	1290	67.14	65.52	56.62	63.22
BC020402	BC020402	chr10	7398769	7400956	2188	0.62	0.66	0.59	0.81
Lats1	Lats1	chr10	7401007	7436259	7215	1.44	1.92	1.85	2.2
Katna1	Katna1	chr10	7445798	7482948	1775	48	41.6	37.38	42.01
BC013529	BC013529	chr10	7487745	7500715	1557	36.43	36.52	39.33	38
Ppil4	Ppil4	chr10	7512692	7542361	2896	38.91	36.94	37.14	39.25
Zc3h12d	Zc3h12d	chr10	7552268	7590195	4093	0.03	0.09	0.04	0
Mir5104	Mir5104	chr10	7556179	7556272	94	0	0.92	0	0
Tab2	Tab2	chr10	7625446	7675921	4278	8.31	10.81	8.69	9.04
Ust	Ust	chr10	7924551	8238623	4284	0.39	0.4	0.7	0.78
Sash1	Sash1	chr10	8442017	8605868	7183	0.65	0.85	1.13	0.94
Samd5	Samd5	chr10	9347057	9395006	2495	0.09	0.12	0.26	0.2
Gm6150	Gm6150	chr10	9404520	9411707	2980	0	0.01	0.01	0.01
Stxbp5	Stxbp5	chr10	9475345	9620838	9074	1.38	1.62	1.46	1.66
9130014G24Rik	9130014G24Rik	chr10	10055501	10192112	5218	0.07	0.12	0.05	0.08
Rab32	Rab32	chr10	10264837	10278005	2054	9.35	7.01	6.37	3.72
Gm5177	Gm5177	chr10	10325743	10336111	3785	0.07	0.08	0.06	0.09
Grm1	Grm1	chr10	10405857	10802129	6990	0	0.01	0.01	0
4930567K20Rik	4930567K20Rik	chr10	10470844	10477929	444	0	0.07	0	0
Shprh	Shprh	chr10	10869228	10935071	9289	7.82	7.36	8.47	7.67
Fbxo30	Fbxo30	chr10	11001128	11017767	5114	9.04	12.53	14.2	14.76
Epm2a	Epm2a	chr10	11063243	11177275	1079	0.03	0.08	0	0.11
Utrn	Utrn	chr10	12101986	12581533	12382	5.43	4.31	4.57	4.16
B230208H11Rik	B230208H11Rik	chr10	12636444	12642925	1182	0.05	0	0.08	0.08
Stx11	Stx11	chr10	12659787	12684065	2396	2.4	1.76	2.97	2.1
Sf3b5	Sf3b5	chr10	12728256	12728989	734	144.19	152.79	163.73	164.29
Plagl1	Plagl1	chr10	12810594	12851501	5261	34.62	29.05	91.01	63.63
Fam164b	Fam164b	chr10	12869450	12897829	1053	0.06	0.03	0.03	0.06
Ltv1	Ltv1	chr10	12898444	12912943	1768	131.89	123.34	123.85	128.98
Phactr2	Phactr2	chr10	12927523	13194202	8913	2.8	1.85	4.63	3.43
Fuca2	Fuca2	chr10	13220834	13237081	3954	17.78	10.47	17.58	15.45
Pex3	Pex3	chr10	13243648	13272948	2405	18.46	18.84	21.22	20
Adat2	Adat2	chr10	13272713	13283182	1453	9.84	8.18	10.82	9.79
Aig1	Aig1	chr10	13372515	13588636	1054	1.53	1.54	2.73	2.53
Hivep2	Hivep2	chr10	13686185	13871184	9768	0.71	0.62	1.4	0.91
Gpr126	Gpr126	chr10	14122391	14264842	6505	5.99	8.96	6.71	7.49
Vta1	Vta1	chr10	14375139	14425295	1325	85.72	83.26	77.01	77.04
1700016L04Rik	1700016L04Rik	chr10	14425415	14478825	910	0	0	0.03	0.07
Gje1	Gje1	chr10	14435432	14438020	1477	0.04	0.02	0	0.02
Nmbr	Nmbr	chr10	14480095	14490362	1173	0.03	0	0	0
Gm20125	Gm20125	chr10	16670900	16815588	3401	0	0.01	0	0.02
Cited2	Cited2	chr10	17443034	17445480	1969	10.59	13.47	10.52	12.05
Txlnb	Txlnb	chr10	17516025	17565469	4457	0.07	0.05	0.03	0.03
Heca	Heca	chr10	17620272	17667873	3667	0.39	0.31	0.36	0.43
3110003A17Rik	3110003A17Rik	chr10	17731067	17743058	809	99.14	128.08	100.06	98.43
Reps1	Reps1	chr10	17775746	17844961	2618	6.11	6.97	6.09	6.3
Ect2l	Ect2l	chr10	17848828	17930696	2900	0.02	0.05	0.04	0.03
Ccdc28a	Ccdc28a	chr10	17933491	17954787	1166	5.39	4.66	6.39	5.61
Nhsl1	Nhsl1	chr10	18127481	18253697	7637	1.46	1.19	1.39	1.94
Hebp2	Hebp2	chr10	18259929	18265882	1910	12.04	9.63	9.13	10.31
D10Bwg1379e	D10Bwg1379e	chr10	18307817	18463564	8216	0.1	0.07	0.17	0.12
Gm4922	Gm4922	chr10	18499533	18506599	2355	0	0	0	0
4930444F02Rik	4930444F02Rik	chr10	18517105	18551736	2928	0.04	0	0	0
Perp	Perp	chr10	18564877	18576878	1900	17.74	20.4	20.23	26.96
Tnfaip3	Tnfaip3	chr10	18720717	18735216	4594	0.24	0.13	0.37	0.29
Gm20139	Gm20139	chr10	18861555	18927753	6220	0	0	0	0
Olig3	Olig3	chr10	19076345	19078410	2066	0	0	0	0.01
Ifngr1	Ifngr1	chr10	19311764	19330031	2099	16.45	12.06	15.71	12.52
Il22ra2	Il22ra2	chr10	19341834	19354487	2468	0.01	0	0.02	0
Il20ra	Il20ra	chr10	19432393	19479859	2088	0.3	0.18	0.35	0.04
Slc35d3	Slc35d3	chr10	19567723	19571265	2629	3.03	1.36	2.3	1.35
Pex7	Pex7	chr10	19579896	19627480	1894	2.64	3.12	3.17	4.56
Map3k5	Map3k5	chr10	19654332	19862556	5393	0.27	0.35	0.23	0.34
Mtap7	Mtap7	chr10	19868726	20001396	3895	7.71	4.59	5.24	6.21
4930405J17Rik	4930405J17Rik	chr10	19919053	19921660	629	0	0	0	0
Gm6251	Gm6251	chr10	19928245	19928836	592	3.32	4.15	3.26	3.4
Bclaf1	Bclaf1	chr10	20032275	20062307	5454	73.87	72.81	69.4	71.64
Fam54a	Fam54a	chr10	20067625	20081475	2307	19.67	18.28	16.05	17.28
Pde7b	Pde7b	chr10	20117810	20444874	4127	0.05	0.06	0.12	0.18
Ahi1	Ahi1	chr10	20672353	20800235	5094	0.9	1.01	1.47	1.33
Myb	Myb	chr10	20844736	20880790	3777	3.16	8.59	5.02	5.95
Hbs1l	Hbs1l	chr10	21015785	21088695	4893	25.31	23.67	23.16	23.2
4930455C13Rik	4930455C13Rik	chr10	21038894	21061861	1016	0.06	0.06	0.33	0.12
Aldh8a1	Aldh8a1	chr10	21097106	21116384	2243	0.04	0.06	0.07	0.09
1700020N01Rik	1700020N01Rik	chr10	21312951	21342181	1061	0	0.03	0.06	0
Gm5420	Gm5420	chr10	21410651	21413784	2206	0	0.01	0.01	0
Sgk1	Sgk1	chr10	21601990	21719708	4157	12.05	8.02	24.18	20.22
4930444G20Rik	4930444G20Rik	chr10	21786115	21787885	1771	0	0	0	0.02
E030030I06Rik	E030030I06Rik	chr10	21832856	21869076	2292	0.63	0.57	0.64	0.67
Raet1a	Raet1a	chr10	21878415	22093945	1545	0.23	0.09	0.3	0.06
Raet1e	Raet1e	chr10	21893327	21903720	1274	0.18	0.14	0.24	0.24
H60b	H60b	chr10	21993280	22008654	951	0.83	0.64	1.39	1.26
C920009B18Rik	C920009B18Rik	chr10	22026526	22032748	4515	0.1	0.07	0.12	0.15
Raet1d	Raet1d	chr10	22081700	22093945	1271	0.67	0.43	0.68	0.61
Gm10825	Gm10825	chr10	22122619	22127276	4548	0.01	0.04	0.05	0.01
Slc2a12	Slc2a12	chr10	22364817	22423686	3762	1.01	0.37	0.73	0.74
Tbpl1	Tbpl1	chr10	22423683	22451253	2875	30.54	27.93	28.59	31.34
Tcf21	Tcf21	chr10	22537079	22539934	1229	2.7	1.86	5.34	3.96
Eya4	Eya4	chr10	22823974	23069709	4099	0.01	0.05	0.01	0.06
Rps12	Rps12	chr10	23504989	23507015	518	377.68	448.13	386.08	406.74
Snora33	Snora33	chr10	23505153	23505257	105	2.24	4.96	2.34	2.86
Snord100	Snord100	chr10	23505560	23505627	68	6.48	5.53	10.82	9.27
1110021L09Rik	1110021L09Rik	chr10	23516792	23547774	2837	3.37	2.8	2.92	2.86
Vnn3	Vnn3	chr10	23571268	23589649	1811	0	0.02	0	0.03
Vnn1	Vnn1	chr10	23614494	23625149	2416	1.94	0.9	1.23	1.09
Taar3	Taar3	chr10	23669364	23670395	1032	0	0	0	0
Taar5	Taar5	chr10	23690512	23691525	1014	0	0	0	0
Taar7a	Taar7a	chr10	23712211	23713287	1077	0	0	0	0
Taar7b	Taar7b	chr10	23719745	23720821	1077	0	0.03	0	0
Taar7d	Taar7d	chr10	23747028	23748104	1077	0	0	0	0
Taar7e	Taar7e	chr10	23757420	23758496	1077	0	0.03	0	0
Taar7f	Taar7f	chr10	23769316	23770392	1077	0	0	0.03	0
Taar8a	Taar8a	chr10	23796306	23797340	1035	0	0	0	0
Taar8b	Taar8b	chr10	23811066	23812100	1035	0	0	0	0
Taar8c	Taar8c	chr10	23820649	23821757	1109	0	0	0	0
Taar9	Taar9	chr10	23828294	23829340	1047	0	0	0	0
Stx7	Stx7	chr10	23869123	23908765	2500	22.21	15.7	24.45	20.88
Moxd1	Moxd1	chr10	23943323	24022589	3083	0.05	0.09	0.11	0.13
Ctgf	Ctgf	chr10	24315248	24318488	2402	0.71	0.7	1.38	1.49
Enpp1	Enpp1	chr10	24361217	24431908	3224	0.51	0.36	0.41	0.48
Enpp3	Enpp3	chr10	24493620	24556001	2815	10.24	11.33	9.68	9.96
Med23	Med23	chr10	24589792	24633335	4946	14.51	15.26	13.39	13.37
Arg1	Arg1	chr10	24635013	24647276	1477	0.1	0.08	0.1	0.1
Akap7	Akap7	chr10	24888896	25018969	3123	0.97	1.07	1.03	1.36
Epb4.1l2	Epb4.1l2	chr10	25079604	25243324	4463	27.13	21.11	32.56	26.17
Tmem200a	Tmem200a	chr10	25710992	25798858	4115	0.07	0.03	0.01	0.08
Gm9767	Gm9767	chr10	25798061	25799253	1193	0	0	0.03	0
Samd3	Samd3	chr10	25949513	25991978	3554	0.01	0	0.01	0.01
L3mbtl3	L3mbtl3	chr10	25995258	26094991	3411	2.35	2.44	2.98	3.67
Gm8709	Gm8709	chr10	26393252	26394457	1206	0.05	0.07	0.13	0.15
Arhgap18	Arhgap18	chr10	26492318	26638454	3616	16.12	11.09	18.3	14.05
Lama2	Lama2	chr10	26701092	27336748	9712	0.13	0.08	0.26	0.14
Ptprk	Ptprk	chr10	27794626	28317203	6177	3.01	2.35	4.67	5.19
Themis	Themis	chr10	28388201	28602555	3981	0.01	0	0.04	0.02
4930519F09Rik	4930519F09Rik	chr10	28641769	28643313	1545	0.04	0.02	0.04	0
2310057J18Rik	2310057J18Rik	chr10	28692094	28706112	1319	0.09	0	0	0.05
6330407J23Rik	6330407J23Rik	chr10	28863802	28919434	3946	0.01	0.04	0.11	0.07
9330159F19Rik	9330159F19Rik	chr10	28931449	28950585	5644	0	0.01	0.01	0
Echdc1	Echdc1	chr10	29032972	29066467	3180	2.95	2.09	2.45	2.45
Rnf146	Rnf146	chr10	29063982	29082248	4404	11.15	9.98	10.36	10.17
Rspo3	Rspo3	chr10	29172913	29255673	2396	2.98	2.49	9.63	7.95
Cenpw	Cenpw	chr10	29915815	29920346	1512	34.64	36.27	31.24	34.91
Trmt11	Trmt11	chr10	30254031	30320555	2359	20.73	21.53	19.37	19.66
Gm20300	Gm20300	chr10	30323001	30326440	3440	0.88	0.86	1.3	0.79
Hint3	Hint3	chr10	30328013	30338172	696	11.85	10.31	12.68	12.89
Ncoa7	Ncoa7	chr10	30365388	30522913	5338	1.08	1.08	1.43	1.22
Hey2	Hey2	chr10	30552165	30562589	2532	0.85	0.85	2.34	2.2
Hddc2	Hddc2	chr10	31033211	31047892	718	42.36	43.91	45.85	44.8
Tpd52l1	Tpd52l1	chr10	31052186	31165727	1267	4.77	4.73	5.01	4.57
Gm3258	Gm3258	chr10	31133532	31134241	710	8.72	7.13	8.68	8.11
Rnf217	Rnf217	chr10	31221693	31329531	2860	0.12	0.21	0.33	0.27
Nkain2	Nkain2	chr10	31409125	32609721	3745	0	0	0	0.01
Trdn	Trdn	chr10	32803289	33196515	4514	0.01	0	0.03	0
D830005E20Rik	D830005E20Rik	chr10	32942151	32976163	1844	0	0.02	0	0
Clvs2	Clvs2	chr10	33232140	33344406	2500	0.01	0	0	0.04
Gm4794	Gm4794	chr10	33486230	33501921	882	0	0	0	0
Sult3a1	Sult3a1	chr10	33577528	33599281	1096	0	0	0	0
Rsph4a	Rsph4a	chr10	33624917	33635827	3650	0	0	0	0
Zufsp	Zufsp	chr10	33646742	33671018	2364	9.46	9.16	8.13	9.43
A830082N09Rik	A830082N09Rik	chr10	33707022	33714861	7840	0.05	0.04	0.04	0.03
Rwdd1	Rwdd1	chr10	33716361	33739422	1082	26.75	31.63	35.49	39.74
Bet3l	Bet3l	chr10	33757403	33829621	1185	0	0	0	0
Fam26d	Fam26d	chr10	33758590	33764119	3714	0	0	0.01	0.01
Fam26e	Fam26e	chr10	33811158	33816325	1786	0.08	0.06	0.19	0.03
Fam26f	Fam26f	chr10	33845873	33847778	1082	0.16	0.16	0.03	0.11
Dse	Dse	chr10	33871199	33927357	4225	5.3	4.71	8.6	7.67
Tspyl1	Tspyl1	chr10	34001996	34004691	2696	20.91	21.14	26.51	25.12
Tspyl4	Tspyl4	chr10	34017227	34021126	3900	2.72	3.03	3.14	3.01
Nt5dc1	Nt5dc1	chr10	34023418	34138334	2716	12.33	11.84	11.53	11.06
Col10a1	Col10a1	chr10	34109787	34116891	3130	0.05	0.1	0.06	0.08
Frk	Frk	chr10	34203206	34331036	4803	8.42	11.79	8.74	8.16
Hs3st5	Hs3st5	chr10	36226613	36554200	3095	0	0	0	0
Hdac2	Hdac2	chr10	36694350	36721694	2004	10.65	12.67	17.62	20.9
Marcks	Marcks	chr10	36853049	36858732	4186	9.42	8.31	12.31	11.34
Rfpl4b	Rfpl4b	chr10	38540347	38541585	1054	0.06	0.03	0	0
Lama4	Lama4	chr10	38685321	38829994	6046	26.03	18.02	50.75	36.65
1700025K23Rik	1700025K23Rik	chr10	38838614	38853701	730	1.81	1.19	1.85	1.89
Tube1	Tube1	chr10	38853829	38870864	2929	9.57	9.15	10.2	9.09
Wisp3	Wisp3	chr10	38870777	38883600	1418	0.19	0.24	0.35	0.17
Fyn	Fyn	chr10	39089605	39285180	3685	1.55	1.36	2.38	2.11
Traf3ip2	Traf3ip2	chr10	39332740	39375113	2867	9.96	10.81	7.83	7.33
E130307A14Rik	E130307A14Rik	chr10	39341217	39451813	1664	0.72	0.7	1.22	0.69
Rev3l	Rev3l	chr10	39451966	39595011	10665	3.23	3.19	3.28	3.22
AA474331	AA474331	chr10	39612566	39619044	781	0.34	0.63	0.63	0.35
2010001E11Rik	2010001E11Rik	chr10	39640188	39646729	2285	0	0	0.03	0
G630090E17Rik	G630090E17Rik	chr10	39666718	39679959	1782	0.15	0.03	0.1	0.1
BC021785	BC021785	chr10	39677867	39706452	5981	0	0.01	0.02	0.01
AI317395	AI317395	chr10	39721379	39745074	2679	0	0	0.01	0.01
Slc16a10	Slc16a10	chr10	39753341	39862060	6556	0.43	0.33	0.45	0.36
Rpf2	Rpf2	chr10	39943052	39966845	1890	124.5	127.89	118.12	130.57
Gtf3c6	Gtf3c6	chr10	39969009	39977471	1020	85.4	81.99	72.93	74.33
Cdk19	Cdk19	chr10	40069114	40203624	5807	1.89	2.22	1.71	1.78
Slc22a16	Slc22a16	chr10	40290168	40323938	2243	0	0.01	0.01	0
Ddo	Ddo	chr10	40349817	40369737	3000	0.02	0	0	0.01
9030224M15Rik	9030224M15Rik	chr10	40403088	40530889	1529	0.33	0.26	0.48	0.67
Cdc40	Cdc40	chr10	40551427	40602949	3366	21.53	19.9	19.1	19.85
Wasf1	Wasf1	chr10	40603340	40658375	2550	1.84	1.41	1.55	1.74
Gpr6	Gpr6	chr10	40790299	40791390	1092	0.03	0	0	0
Fig4	Fig4	chr10	40907978	41023047	3263	26.73	25.42	23.95	23.14
Zbtb24	Zbtb24	chr10	41170202	41185380	2831	7.78	6.69	5.98	6.39
Mical1	Mical1	chr10	41196120	41206836	3563	6.86	3.52	9.31	7.55
Smpd2	Smpd2	chr10	41206978	41210146	1602	23.97	20.82	18.16	19.55
Ppil6	Ppil6	chr10	41210245	41234094	1070	0.08	0.05	0.11	0.22
Cd164	Cd164	chr10	41239306	41250848	2830	263.56	290.4	250.64	263.48
Ccdc162	Ccdc162	chr10	41258655	41307559	2749	1.22	1.22	0.97	1.17
5730435O14Rik	5730435O14Rik	chr10	41287822	41296282	617	0.24	0.38	0.35	0.24
Cep57l1	Cep57l1	chr10	41438646	41529674	2387	5.65	5.37	5.15	5.51
Sesn1	Sesn1	chr10	41530380	41628242	3339	7.16	6.15	7.51	7.4
Armc2	Armc2	chr10	41634797	41738188	4864	0.16	0.11	0.13	0.04
Foxo3	Foxo3	chr10	41905592	41996548	2889	0.18	0.12	0.12	0.34
Lace1	Lace1	chr10	42032391	42198371	2513	7.97	6.75	7.2	6.2
Snx3	Snx3	chr10	42221860	42255175	1377	132.44	161.08	176.33	202.06
Nr2e1	Nr2e1	chr10	42281777	42303394	3233	0.01	0	0.01	0
Ostm1	Ostm1	chr10	42398722	42422268	3009	3.91	5.25	5.79	6.44
Sec63	Sec63	chr10	42481302	42552320	6032	3.17	3.71	4.03	4
Scml4	Scml4	chr10	42580318	42680588	4745	0.39	0.11	0.28	0.23
Sobp	Sobp	chr10	42722306	42894336	4980	0	0.03	0.01	0.01
9030612E09Rik	9030612E09Rik	chr10	42894510	42896368	1859	0	0.03	0	0.02
Pdss2	Pdss2	chr10	42941292	43184688	2031	12.97	12.08	11.42	11.32
Bend3	Bend3	chr10	43198946	43235223	6049	2.86	2.98	2.62	3.06
1700021F05Rik	1700021F05Rik	chr10	43244927	43260800	898	84.58	75.86	61.4	71.47
Cd24a	Cd24a	chr10	43298975	43304071	1816	8.94	7.82	12.83	9.32
F830002L21Rik	F830002L21Rik	chr10	43313233	43350719	1832	0	0.03	0	0
Qrsl1	Qrsl1	chr10	43593996	43621542	1970	22.93	22.39	19.73	21.14
Rtn4ip1	Rtn4ip1	chr10	43621613	43667668	2981	14.95	15.43	12.3	12.38
Aim1	Aim1	chr10	43670113	43724652	7416	1.42	1.55	1.65	1.62
Speer5-ps1	Speer5-ps1	chr10	43890253	43939391	1522	0	0	0	0
Atg5	Atg5	chr10	43988164	44084097	2352	43.38	41.64	36.54	37.52
Mir1929	Mir1929	chr10	44079482	44079574	93	0	0	0.99	0
Prdm1	Prdm1	chr10	44156981	44178493	5143	6.05	7.54	6.52	6.97
Prep	Prep	chr10	44787020	44878801	2719	37.84	51.29	52.45	60.23
Popdc3	Popdc3	chr10	45009111	45038256	1851	0.06	0	0.12	0.19
Bves	Bves	chr10	45055568	45089514	1607	0.05	0.04	0.08	0.22
Lin28b	Lin28b	chr10	45096425	45190007	5403	1.25	1.33	2.06	1.14
Hace1	Hace1	chr10	45297635	45432151	3785	1.23	1.54	1.76	2.17
D030045P18Rik	D030045P18Rik	chr10	45527510	45571824	1892	0.05	0.03	0.11	0.05
C130030K03Rik	C130030K03Rik	chr10	48813487	48815649	2163	0	0	0	0
Grik2	Grik2	chr10	48819269	49508560	4872	0.08	0.02	0.09	0.06
Ascc3	Ascc3	chr10	50312475	50571008	7477	6.14	7.65	9.27	10.04
Sim1	Sim1	chr10	50615457	50708958	7355	0	0	0	0
Gp49a	Gp49a	chr10	51200485	51206025	1305	0.22	0.07	0.09	0
Lilrb4	Lilrb4	chr10	51210781	51216417	1418	1.16	1.43	0.69	0.32
Fam162b	Fam162b	chr10	51305256	51310266	555	1.38	0.68	3.37	2.54
Gprc6a	Gprc6a	chr10	51334629	51351264	2856	0	0	0	0
Rfx6	Rfx6	chr10	51397566	51450235	3701	0	0	0.01	0
4933411G06Rik	4933411G06Rik	chr10	51475980	51477000	1021	0	0	0	0
Ros1	Ros1	chr10	51765732	51915050	7401	0	0	0	0.01
Dcbld1	Dcbld1	chr10	51953425	52041183	3025	1.46	1.07	3.16	3.05
Gopc	Gopc	chr10	52056830	52101930	4317	2.17	2.95	3.58	3.77
Nepn	Nepn	chr10	52111414	52124410	1823	0	0.06	0	0
Nus1	Nus1	chr10	52137353	52159998	4614	4.49	5.52	6.53	7.15
Zfa	Zfa	chr10	52262126	52265545	3420	0.02	0.01	0.21	0.2
Slc35f1	Slc35f1	chr10	52410307	52831428	4973	0.01	0.03	0.04	0.04
Gm9766	Gm9766	chr10	52997887	53099657	2691	0.32	0.43	0.42	0.58
Gm19395	Gm19395	chr10	53000076	53003493	658	0	0	0	0.05
Pln	Pln	chr10	53057492	53065805	2480	0.08	0.28	0.23	0.16
Gm20597	Gm20597	chr10	53218249	53238795	5486	0	0.03	0.01	0.04
Mcm9	Mcm9	chr10	53257130	53350245	3873	1.34	1.25	1.29	1.31
Asf1a	Asf1a	chr10	53316767	53329021	2182	11.22	15.01	15.09	17.81
Fam184a	Fam184a	chr10	53352952	53470715	3949	0.07	0.08	0.12	0.13
Man1a	Man1a	chr10	53625839	53795602	3889	1.65	1.86	2.31	2.71
Gm16998	Gm16998	chr10	53795728	53800887	1230	0	0.12	0.12	0.02
D630037F22Rik	D630037F22Rik	chr10	55734100	55948495	7239	0.77	0.59	0.93	0.65
Msl3l2	Msl3l2	chr10	55826723	55836686	2140	0.8	0.85	1.03	1.08
Gja1	Gja1	chr10	56097106	56110225	3105	14.91	8.47	19.66	16.38
4930467K11Rik	4930467K11Rik	chr10	57198189	57206159	723	0	0	0	0
Hsf2	Hsf2	chr10	57206191	57232949	2623	2.26	2.98	2.8	4.36
Serinc1	Serinc1	chr10	57235582	57252335	2877	76.32	76.37	82.65	76.45
Pkib	Pkib	chr10	57351787	57460918	6039	0.54	0.93	0.67	0.82
Fabp7	Fabp7	chr10	57504729	57508256	762	4.12	3.72	11.99	7.17
Smpdl3a	Smpdl3a	chr10	57514350	57531636	1791	2.93	2.21	3.51	3.15
4933403O03Rik	4933403O03Rik	chr10	57692727	57694761	1486	0	0	0	0
Dux	Dux	chr10	57693399	57695423	2025	0	0	0.03	0.01
Gm4981	Gm4981	chr10	57697596	57699408	1813	0	0	0	0
Gcc2	Gcc2	chr10	57718274	57768340	6511	7.33	6.97	7.16	7.12
Lims1	Lims1	chr10	57786214	57887439	4941	35.66	35.84	39.95	34.71
Ranbp2	Ranbp2	chr10	57909600	57956902	9476	35.94	41.61	46.08	41.64
Ccdc138	Ccdc138	chr10	57960685	58038992	2466	4.24	3.85	4.08	3.87
Edar	Edar	chr10	58063536	58138444	3680	0	0.15	0.09	0.11
BB019430	BB019430	chr10	58159493	58167025	1320	0	0.02	0	0
Sh3rf3	Sh3rf3	chr10	58276107	58601664	5781	0.01	0	0.01	0.02
2017-09-10	2017-09-10	chr10	58604375	58684595	2654	7.39	6.99	9.04	6.91
Sowahc	Sowahc	chr10	58684670	58689181	4512	2.43	2.47	2.81	2.87
P4ha1	P4ha1	chr10	58786044	58836052	4043	30.51	30.11	28.3	27.5
Pla2g12b	Pla2g12b	chr10	58866433	58884724	1066	2.26	1.52	1.18	0.87
Oit3	Oit3	chr10	58885708	58904527	2716	3.52	3.17	4.45	3.31
Ccdc109a	Ccdc109a	chr10	58909732	59079440	2872	4.24	4.38	5.58	6.28
Micu1	Micu1	chr10	59165383	59326870	2274	31.85	27.49	26.77	24.33
Dnajb12	Dnajb12	chr10	59342339	59360764	1774	25.01	21.52	23.6	23.98
Ddit4	Ddit4	chr10	59412423	59414518	1685	3.83	3.16	4.93	4.59
Anapc16	Anapc16	chr10	59450657	59465860	1329	40.16	45.05	46.31	42.58
Ascc1	Ascc1	chr10	59465553	59562738	1578	18.72	16.59	14.61	13.56
Spock2	Spock2	chr10	59569005	59596661	3915	0.23	0.12	0.17	0.26
Chst3	Chst3	chr10	59644276	59682008	6112	0.04	0.07	0.11	0.11
Psap	Psap	chr10	59740376	59765348	2733	355.11	321	281.7	287.22
Cdh23	Cdh23	chr10	59765498	60159238	11255	0.13	0.15	0.21	0.17
4632428N05Rik	4632428N05Rik	chr10	59809599	59835432	4846	11.91	14.88	11.81	9.73
Gm17455	Gm17455	chr10	59862474	59866306	857	0.1	0.14	0	0.11
Slc29a3	Slc29a3	chr10	60174820	60215530	5240	1.97	1.41	1.54	1.16
Unc5b	Unc5b	chr10	60225343	60294329	5867	3.95	3.91	5.22	5.03
Pldi	Pldi	chr10	60390974	60400880	853	0.24	0.03	0	0.07
4930565A17	4930565A17	chr10	60494051	60500828	1131	0	0	0	0
Pcbd1	Pcbd1	chr10	60552091	60557077	810	72.05	92.38	60.85	68.68
Sgpl1	Sgpl1	chr10	60561390	60610413	4123	21.6	13.79	20.98	19.64
Tbata	Tbata	chr10	60634712	60651589	2023	0.01	0.01	0	0.01
Adamts14	Adamts14	chr10	60659860	60736186	5188	0.65	0.55	1.39	1.44
Prf1	Prf1	chr10	60760584	60767011	2054	0.1	0	0.04	0
X99384	X99384	chr10	60782405	60846271	4274	29.03	22.83	34.41	31.29
Nodal	Nodal	chr10	60880720	60888085	2094	0.5	0.15	0.81	0.2
Eif4ebp2	Eif4ebp2	chr10	60895245	60915417	1786	5.62	8.23	8.61	9.24
Lrrc20	Lrrc20	chr10	60938581	61044976	2621	10.23	10.04	8.67	7.9
Npffr1	Npffr1	chr10	61058232	61089133	1307	0	0	0	0
Ppa1	Ppa1	chr10	61111369	61136913	1292	154.79	189.21	197.25	231.23
Sar1a	Sar1a	chr10	61143069	61156045	2602	149.1	139.98	142.94	134.7
Tysnd1	Tysnd1	chr10	61158262	61165521	2286	0.73	1.05	1.05	1.14
Aifm2	Aifm2	chr10	61178011	61202008	3467	5.11	4.96	4.23	4.02
H2afy2	H2afy2	chr10	61201395	61246612	1910	2.6	1.92	5.54	4.4
Col13a1	Col13a1	chr10	61301246	61441856	2900	0.18	0.16	0.25	0.13
Gm5424	Gm5424	chr10	61533770	61535319	1550	0.81	1.03	0.77	0.79
2010107G23Rik	2010107G23Rik	chr10	61570404	61573761	1731	1.02	0.48	0.57	0.94
Neurog3	Neurog3	chr10	61595838	61597511	1540	0.06	0	0	0
Tspan15	Tspan15	chr10	61648144	61693966	3605	1.48	0.92	2.73	2.17
Tacr2	Tacr2	chr10	61715186	61728738	2258	0.04	0.01	0	0
Hk1	Hk1	chr10	61731603	61842656	4509	32.8	22.01	33.27	27.57
2210417K05Rik	2210417K05Rik	chr10	61803355	61812614	557	0.32	0.62	0.33	0.43
Hkdc1	Hkdc1	chr10	61845885	61885205	3483	0.4	0.45	0.02	0.28
Supv3l1	Supv3l1	chr10	61892126	61912441	2390	19.73	24.86	27.17	31.72
4930507D05Rik	4930507D05Rik	chr10	61911908	61914101	2194	0.16	0.26	0.31	0.21
Vps26a	Vps26a	chr10	61917591	61949553	3252	47.88	44.77	42.84	43.46
Srgn	Srgn	chr10	61957176	61970503	938	19.09	15.42	16.99	12.12
2510003E04Rik	2510003E04Rik	chr10	62021218	62041205	2472	1.57	2.25	2.59	3.12
Ddx21	Ddx21	chr10	62042995	62065046	4743	58.88	65.17	59.91	63.79
Ddx50	Ddx50	chr10	62078771	62113946	2507	34.86	33.61	31.37	32.37
Stox1	Stox1	chr10	62122170	62188847	3102	0.64	0.24	0.65	0.44
Ccar1	Ccar1	chr10	62206676	62255116	4478	60.01	58.11	58.1	57.05
Tet1	Tet1	chr10	62267318	62342762	14082	1.81	1.8	2.18	2.44
Slc25a16	Slc25a16	chr10	62383381	62409242	3141	1.15	2.02	2.02	2.66
Dna2	Dna2	chr10	62409777	62436936	4122	27.33	30.48	29.35	28.91
Rufy2	Rufy2	chr10	62442971	62481490	8936	2.43	2.3	3.02	2.98
Hnrnph3	Hnrnph3	chr10	62477412	62486597	2168	4.09	4.78	5.51	6.5
Pbld2	Pbld2	chr10	62487260	62521560	2211	0.29	0.12	0.24	0.09
Pbld1	Pbld1	chr10	62524365	62540284	1943	0.06	0.01	0.02	0.02
Atoh7	Atoh7	chr10	62562904	62563353	450	0	0	0	0
Mypn	Mypn	chr10	62578543	62666700	5246	0.22	0.08	0.14	0.22
Herc4	Herc4	chr10	62706545	62780629	4043	32.92	31.06	32.83	33.33
Sirt1	Sirt1	chr10	62781753	62801783	3910	1.37	1.46	1.53	1.67
Dnajc12	Dnajc12	chr10	62845191	62871588	1365	3.59	4.58	4.6	4.77
Ctnna3	Ctnna3	chr10	62892846	64466415	3924	0	0.01	0.02	0.02
Lrrtm3	Lrrtm3	chr10	63391245	63553003	3852	0.01	0	0.01	0.01
1700023F02Rik	1700023F02Rik	chr10	65583357	65586812	345	0	0	0	0
Reep3	Reep3	chr10	66471937	66559736	5550	3.4	4.07	4.48	4.17
Jmjd1c	Jmjd1c	chr10	66590006	66719074	8947	3.13	3.22	3.61	2.6
Nrbf2	Nrbf2	chr10	66729437	66748029	1789	3.63	4.25	5.16	5.32
Egr2	Egr2	chr10	67000617	67004936	2965	0	0.07	0.1	0.03
Ado	Ado	chr10	67007259	67011703	4445	5.49	5.8	5.73	5.64
Zfp365	Zfp365	chr10	67348853	67375410	4257	0.04	0.02	0.09	0.06
Rtkn2	Rtkn2	chr10	67442346	67506612	3932	2.2	1.53	1.93	2
Arid5b	Arid5b	chr10	67558341	67741474	4494	15.04	17.75	16.73	16.5
4930545H06Rik	4930545H06Rik	chr10	67781813	67783890	769	0	0	0	0
1700040L02Rik	1700040L02Rik	chr10	67893704	68004623	1238	0.21	0.05	0.25	0.1
Tmem26	Tmem26	chr10	68186494	68245402	5052	0.89	0.88	1.12	0.68
Rhobtb1	Rhobtb1	chr10	68671300	68754532	4624	1.01	0.63	0.88	0.88
Cdk1	Cdk1	chr10	68799383	68815660	2860	125.06	131.12	131.5	124.73
Ank3	Ank3	chr10	68996456	69490184	10685	1.49	1.18	1.65	0.87
Ccdc6	Ccdc6	chr10	69559869	69655948	5511	6.58	5.78	5.81	6.82
2310015B20Rik	2310015B20Rik	chr10	69667415	69682459	443	0	0	0.21	0.07
Slc16a9	Slc16a9	chr10	69708024	69748699	3563	0.99	0.62	0.99	1.33
Fam13c	Fam13c	chr10	69903416	70021480	3510	0.09	0.15	0.24	0.29
Phyhipl	Phyhipl	chr10	70020434	70062039	3010	0.15	0.12	0.24	0.25
D630013N20Rik	D630013N20Rik	chr10	70063797	70118711	2082	0	0	0	0.01
Bicc1	Bicc1	chr10	70387848	70622382	3097	0.23	0.42	0.4	0.47
C730027H18Rik	C730027H18Rik	chr10	70631485	70644788	2300	0	0	0.01	0.01
Tfam	Tfam	chr10	70688225	70700792	3918	34.14	32.77	28.74	31.75
Ube2d1	Ube2d1	chr10	70717728	70748010	1431	3.69	3.11	4.97	5.56
Cisd1	Cisd1	chr10	70793242	70807597	965	86.43	99.25	100.3	112.52
Ipmk	Ipmk	chr10	70810541	70848633	5417	1.22	1.36	1.23	1.45
1700049L16Rik	1700049L16Rik	chr10	71442633	71443438	806	0	0	0.04	0
Zwint	Zwint	chr10	72117643	72132537	2676	156.54	146.4	125.53	131.96
A330049N07Rik	A330049N07Rik	chr10	72436051	72549453	1989	0.01	0	0	0.06
Pcdh15	Pcdh15	chr10	73284615	74112477	15987	0	0	0.01	0
Rtdr1	Rtdr1	chr10	74420222	74495331	1223	0.34	0.09	0.18	0.1
Gnaz	Gnaz	chr10	74429976	74478622	2435	2.5	2.01	2.13	2.11
Rab36	Rab36	chr10	74499834	74516845	2620	1.4	0.87	1.38	1.16
Bcr	Bcr	chr10	74523641	74647668	6537	4.71	5.53	4.09	4.47
Specc1l	Specc1l	chr10	74674818	74775145	6438	4.76	5.67	7.28	7.07
Adora2a	Adora2a	chr10	74779688	74797533	2534	2.35	1.1	3.24	2.81
Gm5779	Gm5779	chr10	74814800	74815706	907	0.03	0.03	0.07	0.07
Upb1	Upb1	chr10	74869779	74902940	1435	0.04	0.04	0.02	0.04
4933407G14Rik	4933407G14Rik	chr10	74912255	74925849	1262	0	0	0	0.02
1110038D17Rik	1110038D17Rik	chr10	74969559	74980067	2910	6.96	6.49	8.02	9.07
Snrpd3	Snrpd3	chr10	74980787	74998185	604	415.97	428.58	401.14	413.26
AI646023	AI646023	chr10	75012870	75023075	4601	0	0.03	0.03	0.01
Ggt1	Ggt1	chr10	75036338	75048927	2022	9.13	4.42	6.88	9.11
Ggt5	Ggt5	chr10	75052126	75079713	4137	0.2	0.15	0.07	0.05
Susd2	Susd2	chr10	75099364	75106753	3255	0.69	0.54	0.57	0.58
Cabin1	Cabin1	chr10	75108855	75227102	7460	15.51	14.42	15.95	16.32
Ddt	Ddt	chr10	75233978	75236119	609	73.71	62.27	65.63	67.25
Gstt3	Gstt3	chr10	75236867	75244159	1873	4.64	3.92	3.76	4.13
Gstt1	Gstt1	chr10	75246558	75261329	1037	0.48	0.11	0.74	0.23
Gstt2	Gstt2	chr10	75294590	75297626	1370	1.39	1.5	1.75	1.51
Mif	Mif	chr10	75322098	75322995	554	1029.75	1016.96	981.24	972.98
Derl3	Derl3	chr10	75356143	75358686	1336	81.94	154.2	100.9	80.76
Smarcb1	Smarcb1	chr10	75359514	75384359	1657	161	163.59	141.37	145.71
Mmp11	Mmp11	chr10	75385969	75395208	2247	10.49	8.92	7.22	8.67
Chchd10	Chchd10	chr10	75398318	75400479	948	30.16	36.71	34.3	48.11
Vpreb3	Vpreb3	chr10	75411057	75412391	602	1.32	1.11	1.63	1.2
Gm5134	Gm5134	chr10	75417259	75472334	2836	0.1	0.05	0.17	0.25
Zfp280b	Zfp280b	chr10	75495357	75505714	4874	25.73	27.43	30.25	31.35
Slc5a4b	Slc5a4b	chr10	75521366	75573763	2132	0.04	0.03	0.06	0.03
Slc5a4a	Slc5a4a	chr10	75610196	75652010	2055	0	0	0.01	0.01
Prmt2	Prmt2	chr10	75669967	75700610	2052	82.35	71.24	56.31	61.27
S100b	S100b	chr10	75716581	75724064	1661	0.23	0.26	0.2	0.29
Dip2a	Dip2a	chr10	75725794	75808036	6355	2.12	1.98	3.24	2.7
Pcnt	Pcnt	chr10	75813999	75905657	9530	9.27	9.25	9.97	9.73
1700094J05Rik	1700094J05Rik	chr10	75851760	75864252	997	0	0	0	0
2610028H24Rik	2610028H24Rik	chr10	75911826	75923963	1763	0.05	0	0.03	0.02
Ybey	Ybey	chr10	75922312	75931859	4522	4.03	3.63	3.82	3.96
Mcm3ap	Mcm3ap	chr10	75931716	75978602	6383	22.09	23.34	27.7	27.84
Lss	Lss	chr10	75994372	76016679	3102	34.58	26.26	28.22	28.61
4930483K19Rik	4930483K19Rik	chr10	76008616	76024971	1237	0.21	0.23	0.2	0.44
1700027D21Rik	1700027D21Rik	chr10	76025017	76032945	1331	0.07	0.11	0.14	0.11
Ftcd	Ftcd	chr10	76038393	76053083	2710	0.01	0	0.01	0.01
Col6a2	Col6a2	chr10	76058501	76086149	3729	5.87	3.3	8.78	8.02
Col6a1	Col6a1	chr10	76171537	76188789	3976	7.1	4.23	13.08	10.1
Pcbp3	Pcbp3	chr10	76224599	76424692	2175	11.86	8.74	18.33	13.37
Gm10787	Gm10787	chr10	76474740	76484959	1548	0.02	0	0	0
Slc19a1	Slc19a1	chr10	76495484	76513177	2390	60.85	65.73	49.12	53.38
Col18a1	Col18a1	chr10	76514924	76629275	5791	45.44	25.74	73.92	53.1
Gm10941	Gm10941	chr10	76720518	76721968	711	0.37	0.37	0.22	0.13
Pofut2	Pofut2	chr10	76722045	76732331	2219	62.86	64.63	72.65	67.28
Adarb1	Adarb1	chr10	76753472	76881018	6633	0.4	0.44	0.83	0.72
Gm17769	Gm17769	chr10	76881121	76883684	2564	0.29	0.15	0.38	0.32
1810008A18Rik	1810008A18Rik	chr10	76949400	76978558	2428	24.52	31.55	36.53	39.99
Itgb2	Itgb2	chr10	76993093	77028419	2862	5.55	3.86	3.69	1.55
Pttg1ip	Pttg1ip	chr10	77044512	77061477	2247	113.79	102.28	94.05	92.47
Sumo3	Sumo3	chr10	77068979	77081076	2493	127.81	123.37	130.1	130.56
Ube2g2	Ube2g2	chr10	77085066	77108735	1982	87.36	85.3	75.9	78.64
Mir1930	Mir1930	chr10	77103969	77104052	84	0	0.34	0.36	0
Gm10272	Gm10272	chr10	77169332	77169731	400	0	0	0	0
Gm10024	Gm10024	chr10	77174202	77174754	553	0.05	0	0	0
Krtap12-1	Krtap12-1	chr10	77183331	77184001	671	0.18	0	0	0
Gm10100	Gm10100	chr10	77189231	77189593	363	0	0	0	0
Gm3238	Gm3238	chr10	77233378	77234070	693	0	0	0	0
Gm19668	Gm19668	chr10	77261132	77261878	747	0	0	0	0
Krtap10-10	Krtap10-10	chr10	77298692	77299996	1305	0	0	0	0
Gm10318	Gm10318	chr10	77315604	77316533	930	0	0	0	0
1700009J07Rik	1700009J07Rik	chr10	77356165	77358856	914	0	0	0	0
Lrrc3	Lrrc3	chr10	77360320	77365281	4296	0.46	0.5	0.51	0.46
Trpm2	Trpm2	chr10	77370467	77432617	7292	0.06	0.13	0.07	0.09
1810043G02Rik	1810043G02Rik	chr10	77441395	77448183	1696	15.49	14.7	14.26	14.86
Pfkl	Pfkl	chr10	77449694	77472541	3717	116.57	86.68	84.34	93.36
Aire	Aire	chr10	77492776	77506325	1929	0.08	0.06	0.11	0.03
Dnmt3l	Dnmt3l	chr10	77505032	77526360	1885	2.6	1.64	1.25	2.56
Icosl	Icosl	chr10	77532113	77542270	2748	0.6	0.34	0.35	0.34
D10Jhu81e	D10Jhu81e	chr10	77624812	77632513	1363	29.96	29.29	26.96	23.84
Pwp2	Pwp2	chr10	77633655	77647894	3871	57.21	52.46	51.93	52.89
Trappc10	Trappc10	chr10	77649471	77707387	5047	1.7	2.24	1.81	2.1
Agpat3	Agpat3	chr10	77734308	77814445	3439	15.46	15.55	12.19	12.97
Rrp1	Rrp1	chr10	77863107	77875788	2008	129.2	108.66	126.14	114.44
Cstb	Cstb	chr10	77888415	77890367	602	277.58	216.71	204.26	216.26
Pdxk	Pdxk	chr10	77899492	77927693	5094	12.95	12.18	10.77	11.3
Ilvbl	Ilvbl	chr10	78037245	78047247	2329	19.29	19.45	17.42	15.78
Syde1	Syde1	chr10	78047248	78054709	3288	9.93	15.88	10.53	9.04
Olfr1357	Olfr1357	chr10	78074414	78080819	1160	0.03	0.02	0	0
Casp14	Casp14	chr10	78174740	78181038	2331	0	0	0	0
Ccdc105	Ccdc105	chr10	78209669	78215812	1718	0	0.05	0	0
Slc1a6	Slc1a6	chr10	78243241	78277570	2089	0.17	0.1	0.28	0.27
Olfr1356	Olfr1356	chr10	78309696	78310658	963	0	0	0	0
Olfr1355	Olfr1355	chr10	78338294	78342851	1148	0	0	0	0
Olfr8	Olfr8	chr10	78417952	78418884	933	0	0	0	0
Olfr1352	Olfr1352	chr10	78443795	78447466	1174	0	0.02	0	0
Olfr57	Olfr57	chr10	78497468	78498547	1080	0	0	0.06	0
2610008E11Rik	2610008E11Rik	chr10	78527119	78560345	4229	3.8	3.02	3.92	4.04
Vmn2r80	Vmn2r80	chr10	78611561	78657678	2592	0	0	0.04	0
Vmn2r81	Vmn2r81	chr10	78710522	78757280	3276	0	0	0	0
Vmn2r82	Vmn2r82	chr10	78819336	78859511	2598	0	0.02	0	0
Vmn2r83	Vmn2r83	chr10	78931703	78954899	2595	0	0	0	0
Ppap2c	Ppap2c	chr10	78989174	78996532	1646	143.88	140.98	120.12	117.17
Mier2	Mier2	chr10	79002990	79017836	2562	21.97	26.36	26.12	26.42
Theg	Theg	chr10	79039222	79049881	1249	0	0	0.05	0
C2cd4c	C2cd4c	chr10	79069599	79076770	6754	0.01	0.02	0.02	0.04
Shc2	Shc2	chr10	79080683	79100663	3957	0.07	0.1	0.09	0.14
Madcam1	Madcam1	chr10	79127319	79131281	1420	1.45	1.55	1.12	0.87
Gm16517	Gm16517	chr10	79132155	79138871	1101	15.17	19.91	23.58	24.17
Cdc34	Cdc34	chr10	79144940	79151143	1266	45.1	54.9	51.3	59.46
Gzmm	Gzmm	chr10	79151765	79158005	1286	1.6	0.27	0.67	0.98
Bsg	Bsg	chr10	79167103	79174724	1752	332.76	333.89	377.49	438.82
Hcn2	Hcn2	chr10	79179379	79198853	3195	0.17	0.16	0.19	0.14
Polrmt	Polrmt	chr10	79198870	79209326	3762	19.66	21.23	25.22	26.99
Fgf22	Fgf22	chr10	79217864	79219706	489	0.18	0.06	0.06	0.18
Rnf126	Rnf126	chr10	79221260	79229697	1639	9.3	13.04	13.45	15.47
Fstl3	Fstl3	chr10	79240019	79245375	1953	41.44	78.02	63.98	74.6
Prss57	Prss57	chr10	79244219	79251730	2693	0.05	0.04	0.06	0.03
Palm	Palm	chr10	79256317	79283641	2651	94.67	127.12	95.02	102.92
9130017N09Rik	9130017N09Rik	chr10	79283766	79293197	2427	1.34	1.2	1.1	1.22
E130317F20Rik	E130317F20Rik	chr10	79314122	79317716	3595	1.04	1.12	1.25	0.98
Ptbp1	Ptbp1	chr10	79317350	79327178	2933	256.42	250.44	245.97	236.14
BC005764	BC005764	chr10	79323220	79337379	4275	1.67	1.83	1.43	1.12
Prtn3	Prtn3	chr10	79342412	79345917	970	11.05	9.9	8.06	2.88
Elane	Elane	chr10	79349057	79350961	920	0.19	0.06	0.1	0.07
Cfd	Cfd	chr10	79353598	79355401	923	0.03	0	0	0
Med16	Med16	chr10	79357452	79371683	3218	15.82	20.4	23.73	25.4
C030046I01Rik	C030046I01Rik	chr10	79372798	79379675	1821	77.13	76.96	68.15	69.6
Kiss1r	Kiss1r	chr10	79379716	79385017	3162	0.3	0.36	0.28	0.74
Arid3a	Arid3a	chr10	79389817	79417757	5326	43.65	54.14	56.24	62.97
Wdr18	Wdr18	chr10	79422897	79431991	2954	94.25	82.42	80.62	79.18
Grin3b	Grin3b	chr10	79433469	79439935	3274	0.13	0.23	0.17	0.19
ORF61	ORF61	chr10	79439865	79447075	2223	1.72	2.33	2.25	2.96
Cnn2	Cnn2	chr10	79451345	79458145	1782	244.58	238.45	257.26	241.67
Abca7	Abca7	chr10	79460360	79478317	6594	3.78	2.61	4.02	3.14
Hmha1	Hmha1	chr10	79479417	79494216	4052	14.27	8.93	13.14	8.86
Polr2e	Polr2e	chr10	79498698	79502404	1008	303.28	289.61	261.16	274.77
Gpx4	Gpx4	chr10	79516255	79519184	1201	197.88	156.58	155.44	162.09
Sbno2	Sbno2	chr10	79519759	79565447	4640	19.89	15.26	17.85	16.21
Stk11	Stk11	chr10	79579281	79593215	1621	6.76	6.44	5.99	7.89
Dos	Dos	chr10	79593179	79602112	3294	0.5	0.48	0.49	0.46
Atp5d	Atp5d	chr10	79605060	79608563	931	363.65	431.19	435.15	467.15
Midn	Midn	chr10	79611035	79621112	3708	0.79	1.15	1.09	1.37
Cirbp	Cirbp	chr10	79630586	79634398	1256	23.58	21.53	27.23	21.07
1600002K03Rik	1600002K03Rik	chr10	79635689	79637864	651	19.53	17.33	15.73	17.47
Efna2	Efna2	chr10	79642227	79652755	2131	0.28	0.24	0.19	0.24
Mum1	Mum1	chr10	79689343	79707889	3717	26.49	23.81	25.6	26.2
Ndufs7	Ndufs7	chr10	79712197	79719537	758	311.08	292.96	270.67	265.57
Gamt	Gamt	chr10	79720896	79723713	944	15.64	15.5	20.65	18.05
Dazap1	Dazap1	chr10	79727736	79751158	2085	24.16	25.01	26.74	27.2
Rps15	Rps15	chr10	79755176	79756859	522	754.42	868.17	738.47	770.11
Apc2	Apc2	chr10	79764565	79781001	9074	3.41	6.79	4.6	5.08
2310011J03Rik	2310011J03Rik	chr10	79781000	79783293	1659	39.96	36.3	35.16	33.75
Pcsk4	Pcsk4	chr10	79784028	79792218	2514	2.59	3.94	3.01	3.16
Reep6	Reep6	chr10	79792890	79799186	2016	24.57	19.97	28.9	40.93
Adamtsl5	Adamtsl5	chr10	79803461	79811191	2572	0.65	0.51	0.98	0.85
Plk5	Plk5	chr10	79819204	79828234	2112	0.1	0.14	0.03	0.1
Mex3d	Mex3d	chr10	79843100	79850396	3258	0.4	0.35	0.39	0.44
Mbd3	Mbd3	chr10	79855286	79862224	1589	40.13	52.3	49.48	61.37
Uqcr11	Uqcr11	chr10	79865742	79869566	436	452.62	430.04	437.74	441.6
Tcf3	Tcf3	chr10	79871910	79896398	3547	5.8	6.12	8.93	9.99
Onecut3	Onecut3	chr10	79957651	79980005	4689	0	0	0	0
Atp8b3	Atp8b3	chr10	79982330	80001869	4411	0.67	0.47	0.4	0.45
Rexo1	Rexo1	chr10	80003671	80024305	5249	12.99	15.13	17.96	19.7
Klf16	Klf16	chr10	80029866	80040041	2652	1.98	2.45	1.98	2.5
Fam108a	Fam108a	chr10	80046394	80053086	1473	9.19	10.9	16.65	18.72
Adat3	Adat3	chr10	80065625	80070399	1411	8.86	9.92	13.58	14.27
Scamp4	Scamp4	chr10	80065627	80078528	1802	131.05	131.95	110.93	117.6
Csnk1g2	Csnk1g2	chr10	80085525	80103516	2511	4.51	5.33	4.7	4.88
Btbd2	Btbd2	chr10	80105362	80119816	3026	2	1.05	1.87	2.27
Mknk2	Mknk2	chr10	80128074	80134721	3068	6.58	6.51	6.67	7.49
Mob3a	Mob3a	chr10	80147998	80164565	2647	76.83	61.03	59.74	56.7
Izumo4	Izumo4	chr10	80165438	80168127	938	1.47	1.02	1.63	0.99
Ap3d1	Ap3d1	chr10	80169723	80204956	4730	22.38	27.53	28.9	31.04
Dot1l	Dot1l	chr10	80217951	80257092	5694	3.76	4.44	4.38	5.06
Plekhj1	Plekhj1	chr10	80258844	80261371	1260	47.88	57.53	61.42	68.58
Sf3a2	Sf3a2	chr10	80261480	80267667	1674	61.63	62.73	52.82	53.91
Amh	Amh	chr10	80267993	80270393	1665	0	0.05	0	0
Jsrp1	Jsrp1	chr10	80271241	80276243	1116	0.08	0.05	0.05	0.03
Oaz1	Oaz1	chr10	80289401	80292035	1075	0.11	0.03	0.09	0.06
Mir1982	Mir1982	chr10	80291542	80291615	74	0	0	0	0.41
Lingo3	Lingo3	chr10	80295548	80306784	3437	0	0	0	0
Lsm7	Lsm7	chr10	80315570	80317954	468	145.16	148.65	148.01	142.26
3110056O03Rik	3110056O03Rik	chr10	80318020	80331453	2869	21.83	21.04	23.41	21.23
Tmprss9	Tmprss9	chr10	80342561	80362239	3454	0.05	0.04	0.1	0.04
Timm13	Timm13	chr10	80362195	80363714	1225	215.62	205.81	185.3	185.71
Lmnb2	Lmnb2	chr10	80364108	80380990	3371	11.14	11.01	15.76	16.15
Gadd45b	Gadd45b	chr10	80392836	80394949	1266	19.32	6.97	12.1	22.33
Gng7	Gng7	chr10	80411369	80477670	3495	0.26	0.14	0.23	0.23
Diras1	Diras1	chr10	80482335	80488122	2920	0	0.02	0.01	0
Slc39a3	Slc39a3	chr10	80491285	80496657	3462	2.19	1.78	3.04	3.21
Sgta	Sgta	chr10	80506818	80522899	1947	205.08	186.73	172.03	178.05
Thop1	Thop1	chr10	80532828	80545105	2585	59.35	60.93	72.61	77.83
Creb3l3	Creb3l3	chr10	80547078	80561617	2283	0.45	0.44	0.64	0.79
Map2k2	Map2k2	chr10	80568692	80587442	2373	11.65	15.66	16.08	19.81
Zbtb7a	Zbtb7a	chr10	80599016	80614402	5373	1.2	1.39	1.69	1.71
Pias4	Pias4	chr10	80616716	80630465	1663	32.02	35.83	39.37	42.26
Eef2	Eef2	chr10	80639376	80645254	3100	447.91	448.72	434.54	433.72
Snord37	Snord37	chr10	80641706	80641758	53	4.43	2.73	4.63	4.53
Dapk3	Dapk3	chr10	80645752	80655942	1824	1.46	1.44	1.8	1.66
Itgb1bp3	Itgb1bp3	chr10	80660915	80664782	1840	0	0	0	0
Atcay	Atcay	chr10	80667258	80693524	3677	0	0	0.09	0.01
Zfr2	Zfr2	chr10	80695908	80714868	3341	0.17	0.13	0.04	0.13
Matk	Matk	chr10	80720290	80725726	1734	0.91	0.6	0.8	0.93
Mrpl54	Mrpl54	chr10	80727467	80729671	587	188.25	178.48	157.84	178.34
Apba3	Apba3	chr10	80730917	80735992	2107	43.17	39.54	43.28	47.71
Mir3057	Mir3057	chr10	80734342	80734432	91	0	1.59	0.67	0.66
Tjp3	Tjp3	chr10	80735945	80754012	3031	7.97	5.21	8.05	9.87
Pip5k1c	Pip5k1c	chr10	80755717	80782719	4279	24.7	28.97	34.93	40.16
2510012J08Rik	2510012J08Rik	chr10	80783848	80788996	2724	12.45	15.6	18.04	21.77
Tbxa2r	Tbxa2r	chr10	80791476	80797917	1919	3.15	2.7	8.37	7
Gipc3	Gipc3	chr10	80800507	80806011	1024	0.03	0.06	0.06	0.03
Hmg20b	Hmg20b	chr10	80808791	80813202	1659	9.29	10.32	12.88	12.52
F630110N24Rik	F630110N24Rik	chr10	80820315	80826780	1702	3.38	2.36	2.67	3.3
4930404N11Rik	4930404N11Rik	chr10	80826769	80828565	695	3.46	2.33	2.34	2.89
Fzr1	Fzr1	chr10	80829624	80841115	2254	24.81	32.76	32.32	39.75
Dohh	Dohh	chr10	80847173	80851097	1444	83.66	92.91	109.18	119.54
2210404O07Rik	2210404O07Rik	chr10	80855809	80857824	575	3.42	2.16	2.51	3.18
Nfic	Nfic	chr10	80858936	80889918	6295	4.16	3.04	4.41	3.58
Celf5	Celf5	chr10	80921973	80945454	4390	0.19	0.31	0.15	0.12
Ncln	Ncln	chr10	80949204	80959108	2879	21.85	27.62	33.53	37.99
S1pr4	S1pr4	chr10	80960490	80962882	2393	0.63	0.3	0.87	0.53
Gna15	Gna15	chr10	80965059	80986970	1961	1.35	1.27	1.45	1.22
Gna11	Gna11	chr10	80991477	81007791	3262	29.14	32.07	29.82	33.77
Aes	Aes	chr10	81022305	81029109	1347	10.59	7.09	14.24	12.36
Tle2	Tle2	chr10	81038032	81053590	3115	0.77	0.87	1.74	1.35
Tle6	Tle6	chr10	81053650	81063645	2015	9.34	4.95	7.73	8.46
BC025920	BC025920	chr10	81069053	81072581	1890	0.37	0.29	0.31	0.13
Sirt6	Sirt6	chr10	81084531	81090353	2134	11.47	11.93	10.5	10.74
Ankrd24	Ankrd24	chr10	81091285	81110357	3658	1.06	0.89	1.01	1.03
Gm10778	Gm10778	chr10	81111814	81289235	9450	0.07	0.04	0.08	0.04
Zfp433	Zfp433	chr10	81167570	81343831	4768	0.49	0.63	0.41	0.41
Zfp781	Zfp781	chr10	81205566	81393225	8134	0.13	0.16	0.14	0.14
Zfp873	Zfp873	chr10	81510872	81524331	2300	3.98	3.89	2.97	3.42
AU041133	AU041133	chr10	81590758	81615810	2634	3.91	3.82	3.19	3.36
Zfp938	Zfp938	chr10	81687602	81704020	2030	4.95	3.49	3.68	4.24
Gm1553	Gm1553	chr10	81949278	81955363	662	0	0	0	0
1190007I07Rik	1190007I07Rik	chr10	82082596	82085973	748	21.67	18.25	19.26	18.81
Tdg	Tdg	chr10	82092583	82113239	3218	0	0.04	0.02	0.01
Glt8d2	Glt8d2	chr10	82113178	82153395	2153	0.25	0.27	0.27	0.21
Hcfc2	Hcfc2	chr10	82161752	82204137	2386	19.61	19.23	21.08	17.15
Nfyb	Nfyb	chr10	82211445	82226886	2552	20.35	19.52	18.98	19.23
1700028I16Rik	1700028I16Rik	chr10	82274868	82286987	1056	0.11	0.19	0.06	0.03
Txnrd1	Txnrd1	chr10	82296696	82360469	4019	38.06	51.45	50.17	57.27
Eid3	Eid3	chr10	82329371	82330674	1304	0.02	0.27	0.21	0.18
Chst11	Chst11	chr10	82448242	82658636	5519	0.33	0.68	0.77	0.39
Slc41a2	Slc41a2	chr10	82693884	82800562	4386	0.13	0.05	0.07	0.09
D10Wsu102e	D10Wsu102e	chr10	82822966	82831580	3509	18.97	19.17	18.62	19.98
Aldh1l2	Aldh1l2	chr10	82950192	82996885	6030	0.17	0.14	0.17	0.12
A230046K03Rik	A230046K03Rik	chr10	83006686	83059218	5858	29.87	27.52	26.9	26.64
Appl2	Appl2	chr10	83062779	83111409	2945	5.9	5	6.32	5.94
1500009L16Rik	1500009L16Rik	chr10	83185610	83225507	1194	54.73	120.21	77.63	65.14
Nuak1	Nuak1	chr10	83834064	83903216	5018	0.33	0.39	0.47	0.39
Ckap4	Ckap4	chr10	83989050	83996633	2915	5.85	9.79	8.62	7
C330046G13Rik	C330046G13Rik	chr10	84010162	84016083	1334	0.04	0.02	0.02	0.02
Tcp11l2	Tcp11l2	chr10	84039692	84077100	2400	3.54	2.9	2.81	3.85
Polr3b	Polr3b	chr10	84085182	84189923	4830	23.81	25.3	23.59	21.55
Rfx4	Rfx4	chr10	84218793	84369283	4074	0.03	0.02	0.02	0.06
Ric8b	Ric8b	chr10	84380361	84479192	3069	5.14	4.5	8.64	7.48
Fhl4	Fhl4	chr10	84559764	84565240	2670	1.23	0.96	1.23	1.19
AI597468	AI597468	chr10	84565372	84580492	3778	7.62	10.22	12.23	10.32
Mterfd3	Mterfd3	chr10	84582178	84590772	1567	6.65	6.81	6.36	6.28
Cry1	Cry1	chr10	84594445	84647799	3016	1.31	1.61	1.97	2.63
Btbd11	Btbd11	chr10	84849559	85123037	5955	0.34	0.37	0.42	0.42
Pwp1	Pwp1	chr10	85334576	85351848	2579	108.43	101.11	93.28	98.2
Prdm4	Prdm4	chr10	85354713	85379690	3919	3.69	3.92	4.5	4.91
Ascl4	Ascl4	chr10	85391236	85392392	1157	0	0	0.03	0
D10Wsu52e	D10Wsu52e	chr10	85401382	85420538	1979	201.68	181.61	179.79	179.27
Bpifc	Bpifc	chr10	85422436	85474605	2328	0	0	0.01	0
Fbxo7	Fbxo7	chr10	85484674	85511073	1886	8.16	8.54	10.35	10.96
Syn3	Syn3	chr10	85511491	85961641	11838	0.06	0.07	0.11	0.08
4930486F22Rik	4930486F22Rik	chr10	85558599	85576330	563	0	0	0.05	0
Timp3	Timp3	chr10	85763157	85812250	4681	18.06	10.64	23.95	14.6
1810014B01Rik	1810014B01Rik	chr10	86148272	86152699	1620	1.25	0.73	1.12	0.98
Hsp90b1	Hsp90b1	chr10	86153586	86168189	2759	761.76	758.12	763.66	748.88
BC030307	BC030307	chr10	86168556	86239588	5031	0.36	0.35	0.28	0.44
Nt5dc3	Nt5dc3	chr10	86241750	86301134	5952	0.52	0.72	0.56	0.65
Stab2	Stab2	chr10	86303955	86470687	8133	4.25	3.55	4.61	2.52
1700113H08Rik	1700113H08Rik	chr10	86520791	86693344	1343	0	0.02	0	0
Ascl1	Ascl1	chr10	86953786	86956405	2259	0	0	0.01	0
Pah	Pah	chr10	86984540	87046882	2143	0	0	0	0
Igf1	Igf1	chr10	87321801	87399792	7817	1.23	0.83	1.42	1.21
Tyms-ps	Tyms-ps	chr10	87429416	87430762	1347	0.57	0.41	0.32	0.49
Pmch	Pmch	chr10	87553817	87555119	748	0.31	0.08	0.2	0.16
4930547N16Rik	4930547N16Rik	chr10	87554143	87609686	3628	8.37	6.86	8.31	8.66
Nup37	Nup37	chr10	87609737	87641140	1369	85.14	80.46	74.8	77.26
Ccdc53	Ccdc53	chr10	87663842	87708903	1379	50.71	55.69	46.3	51.04
Dram1	Dram1	chr10	87785549	87819820	2807	2.18	2.76	2.19	2.08
Gnptab	Gnptab	chr10	87842157	87910074	5204	2.54	2.82	2.69	4.01
Sycp3	Sycp3	chr10	87922332	87935981	1122	0.31	0.57	0.03	0.11
Chpt1	Chpt1	chr10	87935558	87966715	3411	1.08	1.72	1.55	1.94
Mybpc1	Mybpc1	chr10	87981024	88067897	3981	0.01	0	0.01	0.01
Spic	Spic	chr10	88138015	88145768	1265	0.21	0.3	0.19	0.28
Gm4925	Gm4925	chr10	88192286	88193846	1561	0.04	0.2	0.18	0.12
Arl1	Arl1	chr10	88194159	88205947	842	101.71	102.58	89.18	89.94
Utp20	Utp20	chr10	88209352	88289559	8831	37.49	37.55	37.49	36.41
Slc5a8	Slc5a8	chr10	88348737	88392260	5331	0.08	0.1	0.07	0.04
Ano4	Ano4	chr10	88411739	88720535	4117	0.01	0.04	0.04	0.03
Gas2l3	Gas2l3	chr10	88871568	88906712	6748	4.64	3.79	4.81	4.23
Nr1h4	Nr1h4	chr10	88916979	88996367	2340	0.05	0.02	0.01	0.08
Slc17a8	Slc17a8	chr10	89036765	89083994	4452	0	0	0.01	0
Scyl2	Scyl2	chr10	89102852	89149030	3431	10.89	10.14	9.61	10.42
Actr6	Actr6	chr10	89174718	89195040	1703	15.67	17.34	15.62	16.3
Uhrf1bp1l	Uhrf1bp1l	chr10	89207736	89282614	6446	6.15	6.85	8.78	8.9
Anks1b	Anks1b	chr10	89336254	90435729	10278	0	0.01	0.01	0
Apaf1	Apaf1	chr10	90452056	90545488	6557	5.8	6.71	9.54	9.71
Ikbip	Ikbip	chr10	90545784	90565358	4110	4.41	3.1	4.5	4.17
Slc25a3	Slc25a3	chr10	90579323	90586708	1512	361.09	444.91	492.67	513.73
Tmpo	Tmpo	chr10	90610316	90634327	8127	5.17	7.18	8.09	9.56
Rmst	Rmst	chr10	91544491	91627923	2687	0	0	0	0.02
LOC627800	LOC627800	chr10	91634046	91838118	1604	0	0	0	0.02
Nedd1	Nedd1	chr10	92147490	92185163	3533	30.65	27.02	30.88	27.26
Gm872	Gm872	chr10	92259502	92299091	2195	0.01	0	0.01	0
Cdk17	Cdk17	chr10	92623621	92704087	3643	3.18	3.31	4.65	4.22
Mir1931	Mir1931	chr10	92625530	92625648	119	0.49	0.24	0.52	0.5
Elk3	Elk3	chr10	92710161	92773904	4234	13.96	11.27	19.83	14.12
Gm17745	Gm17745	chr10	92798977	92811624	855	0.38	0.14	0.43	0.56
Lta4h	Lta4h	chr10	92916141	92947641	2066	64.66	58.45	69.06	63.55
Hal	Hal	chr10	92951513	92979488	2758	0.1	0.1	0.13	0.21
Amdhd1	Amdhd1	chr10	92986083	93002778	2421	0.04	0.01	0.1	0.01
Ccdc38	Ccdc38	chr10	93003377	93047071	3655	0.1	0.08	0.06	0.14
Snrpf	Snrpf	chr10	93045774	93052403	813	23.87	35.94	34.8	37.64
4933408J17Rik	4933408J17Rik	chr10	93052158	93067990	1859	0.02	0.05	0.05	0.03
Ntn4	Ntn4	chr10	93103794	93208717	2411	0.01	0.04	0.03	0.05
Gm8580	Gm8580	chr10	93127989	93128599	611	0.1	0.14	0	0
Gm15915	Gm15915	chr10	93136963	93146067	908	1.71	0.99	1.15	0.23
Usp44	Usp44	chr10	93294300	93320832	3957	0.08	0.17	0.12	0.14
Metap2	Metap2	chr10	93321235	93353947	4989	80.69	81.22	80.98	86.47
Mir331	Mir331	chr10	93426513	93426608	96	0.61	0	0	0
Vezt	Vezt	chr10	93430845	93498493	4479	12.5	11.08	10.56	9.67
Fgd6	Fgd6	chr10	93498746	93608084	8044	7.2	8.52	7.36	7.76
Nr2c1	Nr2c1	chr10	93610676	93659959	3827	3.57	2.85	4.26	3.65
Ndufa12	Ndufa12	chr10	93661754	93683693	561	203.93	194.54	179.42	184.47
Gm4792	Gm4792	chr10	93756408	93761448	773	0	0	0	0
Tmcc3	Tmcc3	chr10	93977602	94053699	5889	1.99	3.3	2.6	2.49
4932415G12Rik	4932415G12Rik	chr10	94136238	94151358	4135	0.67	0.42	0.79	0.58
Ccdc41	Ccdc41	chr10	94151535	94253081	2986	3.91	4.83	4.94	6.58
Plxnc1	Plxnc1	chr10	94253612	94407212	7044	0.43	0.26	0.44	0.32
Cradd	Cradd	chr10	94637380	94786731	1650	1.73	1.09	1.49	1.69
2310039L15Rik	2310039L15Rik	chr10	94798910	94825850	642	0	0	0	0
Socs2	Socs2	chr10	94874124	94879491	2698	1.06	0.71	1.1	1.27
5730420D15Rik	5730420D15Rik	chr10	94880009	94891274	1182	0.02	0	0	0
Mrpl42	Mrpl42	chr10	94943440	94964561	666	237.07	233.06	222.42	225.53
Ube2n	Ube2n	chr10	94977796	95008292	3851	48.32	49.27	48.29	48.03
Nudt4	Nudt4	chr10	95009641	95026801	3231	4.5	4.05	6.91	6.49
Mir3058	Mir3058	chr10	95021865	95021955	91	0.65	0	1.01	0.99
Eea1	Eea1	chr10	95403297	95508152	7836	2.14	2.31	2.35	2.62
Btg1	Btg1	chr10	96079635	96085445	5008	1.23	1.36	1.71	1.84
4930556N09Rik	4930556N09Rik	chr10	96498402	96523693	1015	0.03	0	0.03	0
Dcn	Dcn	chr10	96942134	96980796	2084	8.37	4.25	2.88	5.36
Lum	Lum	chr10	97028135	97035337	2075	17.43	8.81	4.73	7.72
4930473O22Rik	4930473O22Rik	chr10	97053618	97059565	1465	0	0.04	0.04	0.02
Kera	Kera	chr10	97069839	97076322	1950	0	0	0	0
4921510H08Rik	4921510H08Rik	chr10	97155693	97157560	1868	0	0	0	0
Atp2b1	Atp2b1	chr10	98377786	98488777	7130	11.66	12.22	14.65	13.96
Poc1b	Poc1b	chr10	98569805	98660622	2727	12.09	11.5	11.61	11.05
Galnt4	Galnt4	chr10	98570769	98575881	5113	3.2	3.51	4.48	3.87
Dusp6	Dusp6	chr10	98725865	98730123	2797	10.33	8.34	23.18	16.76
Gm20110	Gm20110	chr10	99071805	99120768	2095	0	0.01	0.01	0.03
Gm18409	Gm18409	chr10	99101365	99104554	2506	0	0	0	0
Csl	Csl	chr10	99220339	99222292	1954	0.62	0.41	0.52	0.58
Kitl	Kitl	chr10	99478458	99563046	5450	19.69	23.36	26.57	23.61
Tmtc3	Tmtc3	chr10	99906536	99949981	6630	11.98	12.17	13.83	12.98
Cep290	Cep290	chr10	100000070	99999551	8006	4.06	4.45	4.32	4.53
4930430F08Rik	4930430F08Rik	chr10	100034908	100051893	2419	4.39	4.28	4.4	4.11
1700017N19Rik	1700017N19Rik	chr10	100055020	100081025	1690	0	0.05	0.02	0
Mgat4c	Mgat4c	chr10	101144121	101854102	4759	0.06	0.01	0.09	0.05
Nts	Nts	chr10	101944390	101953052	1180	0.15	0.02	0.34	0.23
Rassf9	Rassf9	chr10	101974856	102009194	2118	0.12	0.03	0.07	0.01
Alx1	Alx1	chr10	102470481	102491411	2493	0	0	0.02	0
Lrriq1	Lrriq1	chr10	102525832	102698956	5293	0.04	0.04	0.02	0.01
Slc6a15	Slc6a15	chr10	102830442	102882013	3644	0.12	0.17	0.08	0.06
Tmtc2	Tmtc2	chr10	104624720	105011535	5672	0.65	0.4	0.9	0.67
Gm15663	Gm15663	chr10	105011607	105020926	3204	0.27	0.21	0.52	0.22
BC067068	BC067068	chr10	105200241	105278436	2039	12.9	13.78	13.3	15.36
Ccdc59	Ccdc59	chr10	105278535	105284566	1078	52.02	54.87	49.5	54.64
Ppfia2	Ppfia2	chr10	105907366	106370524	6437	0	0.01	0.04	0.01
[truncated: 19,355 more rows]

## Sheet: SNP-track
	gene_name	gene_chr	gene_start	gene_end	gene_length	log2fc.PM.BP_E9.5	log2fc.PM.PB_E9.5	B6GFP/PWK_E95.B6_mother.rd.mean	B6GFP/PWK_E95.PWK_father.rd.mean	PWK/B6GFP_E95.PWK_mother.rd.mean	PWK/B6GFP_E95.B6_father.rd.mean	B6GFP/PWK_E95_1.B6_mother.rd	B6GFP/PWK_E95_1.PWK_father.rd	B6GFP/PWK_E95_2.B6_mother.rd	B6GFP/PWK_E95_2.PWK_father.rd	PWK/B6GFP_E95_1.PWK_mother.rd	PWK/B6GFP_E95_1.B6_father.rd	PWK/B6GFP_E95_2.PWK_mother.rd	PWK/B6GFP_E95_2.B6_father.rd
Xkr4	Xkr4	chr1	3204563	3661579	3634	NA	NA	0	0	0.5	0	0	0	0	0	1	0	0	0
Rp1	Rp1	chr1	4280927	4399322	9747	NA	NA	1	0.5	3.5	0	1	1	1	0	3	0	4	0
Sox17	Sox17	chr1	4481009	4486494	3130	NA	NA	3	6	6.5	4	3	2	3	10	7	5	6	3
Mrpl15	Mrpl15	chr1	4763279	4775807	4203	-0.66	0.88	773.5	488.5	405.5	747.5	800	485	747	492	426	706	385	789
Lypla1	Lypla1	chr1	4797974	4836816	2433	-0.33	0.26	453.5	360	395.5	474.5	420	325	487	395	409	482	382	467
Tcea1	Tcea1	chr1	4847775	4887990	2847	-2.01	2.17	586	145	122.5	552.5	594	148	578	142	128	533	117	572
Rgs20	Rgs20	chr1	4899657	5060366	2241	NA	NA	0	1	0	0.5	0	2	0	0	0	1	0	0
Atp6v1h	Atp6v1h	chr1	5073254	5152630	1976	-0.17	0.23	208	185	187	220	205	175	211	195	190	245	184	195
Oprk1	Oprk1	chr1	5578574	5596214	4707	NA	NA	0	0	0	0	0	0	0	0	0	0	0	0
Npbwr1	Npbwr1	chr1	5903788	5907479	3692	NA	NA	0	0	0.5	0	0	0	0	0	0	0	1	0
Rb1cc1	Rb1cc1	chr1	6204743	6266185	7046	-0.35	0.01	53.5	42	55	55.5	47	37	60	47	46	46	64	65
Fam150a	Fam150a	chr1	6349412	6384812	858	NA	NA	0	0	0	0	0	0	0	0	0	0	0	0
St18	St18	chr1	6477312	6851021	6161	NA	NA	0	0.5	0	0	0	0	0	1	0	0	0	0
Pcmtd1	Pcmtd1	chr1	7079001	7163709	5232	-1.24	0.44	78	33	49	66.5	95	32	61	34	54	71	44	62
Sntg1	Sntg1	chr1	8352742	9289811	4193	NA	NA	0	0	0	0.5	0	0	0	0	0	0	0	1
Rrs1	Rrs1	chr1	9535489	9537536	2048	NA	NA	9.5	1.5	1	9.5	6	2	13	1	1	9	1	10
Adhfe1	Adhfe1	chr1	9538127	9568049	3139	-0.94	NA	13.5	7	3.5	13.5	12	10	15	4	5	13	2	14
2610203C22Rik	2610203C22Rik	chr1	9550914	9621173	1245	-1.25	0.89	31	13	28	52	34	17	28	9	42	69	14	35
3110035E14Rik	3110035E14Rik	chr1	9591348	9617223	3187	NA	NA	3	3	0	7	4	3	2	3	0	10	0	4
Mybl1	Mybl1	chr1	9658916	9690290	3560	NA	NA	0.5	0.5	1.5	0.5	0	0	1	1	1	1	2	0
Vcpip1	Vcpip1	chr1	9713278	9738463	5174	-0.23	0.44	143.5	122	130	176	124	106	163	138	136	164	124	188
1700034P13Rik	1700034P13Rik	chr1	9737729	9761337	1494	NA	NA	1	0	0.5	0.5	0	0	2	0	1	0	0	1
Sgk3	Sgk3	chr1	9788211	9892649	5620	0.09	-0.25	155.5	165	193	162	172	163	139	167	179	145	207	179
6030422M02Rik	6030422M02Rik	chr1	9898719	9931035	2553	NA	NA	1	8	14	3.5	0	7	2	9	11	4	17	3
Snhg6	Snhg6	chr1	9932106	9934199	407	-1.81	1.84	205	58.5	47	169	169	53	241	64	57	163	37	175
Snord87	Snord87	chr1	9932551	9932624	74	NA	NA	0	0	0	0	0	0	0	0	0	0	0	0
Ppp1r42	Ppp1r42	chr1	9958707	9999211	1500	NA	NA	0	0	0	0	0	0	0	0	0	0	0	0
Cops5	Cops5	chr1	10014912	10027979	1239	NA	NA	0	0	0	0	0	0	0	0	0	0	0	0
Cspp1	Cspp1	chr1	10028299	10126849	4354	-0.45	0.3	169.5	124	112.5	139	168	142	171	106	112	143	113	135
Arfgef1	Arfgef1	chr1	10127588	10222751	7042	-0.04	0.04	153.5	149.5	134.5	138.5	162	150	145	149	144	104	125	173
Cpa6	Cpa6	chr1	10314808	10710024	1930	NA	NA	0	1	0	1	0	0	0	2	0	2	0	0
Prex2	Prex2	chr1	10983546	11293763	11187	-1.11	0.99	415	192	179.5	357.5	289	131	541	253	182	325	177	390
A830018L16Rik	A830018L16Rik	chr1	11404186	11965983	8293	NA	NA	0	0	0	1	0	0	0	0	0	2	0	0
4932411L15	4932411L15	chr1	12657644	12663171	3200	NA	NA	0	0	0	0	0	0	0	0	0	0	0	0
Sulf1	Sulf1	chr1	12682511	12850453	4864	NA	NA	3.5	4.5	7	6.5	4	2	3	7	5	4	9	9
Slco5a1	Slco5a1	chr1	12856631	12981216	8511	5.28	-3.75	1.5	62	68.5	5	3	45	0	79	69	5	68	5
Prdm14	Prdm14	chr1	13103509	13117244	2593	NA	NA	0	0	0	0	0	0	0	0	0	0	0	0
Ncoa2	Ncoa2	chr1	13129240	13364164	8213	-0.25	0.12	19	16	24	26	25	12	13	20	20	28	28	24
Tram1	Tram1	chr1	13554783	13579945	2888	-0.41	0.42	474.5	358	452	603	427	308	522	408	456	592	448	614
Lactb2	Lactb2	chr1	13615980	13650590	1888	0.36	-0.43	361	462	456.5	339.5	365	481	357	443	411	326	502	353
Xkr9	Xkr9	chr1	13658852	13691804	1926	NA	NA	0	0	0	0	0	0	0	0	0	0	0	0
Gm5523	Gm5523	chr1	13775766	13777010	1245	NA	2.84	16.5	3	2.5	18.5	18	0	15	6	1	18	4	19
Eya1	Eya1	chr1	14159039	14300280	4345	NA	NA	2	1.5	3.5	0.5	2	2	2	1	4	0	3	1
Msc	Msc	chr1	14743429	14746047	1715	NA	NA	2.5	0	0	1	3	0	2	0	0	1	0	1
Trpa1	Trpa1	chr1	14862729	14908943	4263	NA	NA	3	0	2	5	3	0	3	0	2	3	2	7
Kcnb2	Kcnb2	chr1	15302533	15704295	5309	NA	NA	1.5	0.5	1	0	3	1	0	0	1	0	1	0
Terf1	Terf1	chr1	15795739	15833510	1633	-0.19	0.19	638	559	487	555.5	648	590	628	528	487	534	487	577
Gm106	Gm106	chr1	15843943	15882803	2748	NA	NA	0.5	1.5	0	0.5	0	1	1	2	0	0	0	1
4930444P10Rik	4930444P10Rik	chr1	16056060	16083122	717	NA	NA	0	0	0	0	0	0	0	0	0	0	0	0
Rpl7	Rpl7	chr1	16091376	16094514	934	-2.22	2.2	2037	436	402	1851	1915	411	2159	461	406	1826	398	1876
Rdh10	Rdh10	chr1	16095963	16122631	2295	0.85	-0.21	10.5	19	18.5	16	8	18	13	20	15	12	22	20
Stau2	Stau2	chr1	16218891	16509383	2890	NA	NA	0	0	2	0.5	0	0	0	0	0	0	4	1
Ube2w	Ube2w	chr1	16559487	16609367	2354	0.05	0.29	92.5	95.5	95.5	117	103	106	82	85	98	135	93	99
Tceb1	Tceb1	chr1	16632846	16646946	955	-0.07	0.22	611	580.5	486.5	567	567	561	655	600	482	563	491	571
D030040B21Rik	D030040B21Rik	chr1	16647633	16652359	2788	NA	NA	0	0	0	1	0	0	0	0	0	2	0	0
Tmem70	Tmem70	chr1	16655272	16668356	1732	-0.07	-0.04	169	161	235	228	126	140	212	182	205	208	265	248
Ly96	Ly96	chr1	16678537	16699686	603	NA	NA	16	2.5	4	8.5	13	1	19	4	6	6	2	11
Jph1	Jph1	chr1	16985021	17087970	4807	NA	NA	5	5	9.5	5	5	4	5	6	12	8	7	2
Gdap1	Gdap1	chr1	17135454	17154351	3937	NA	NA	0	0	0	0	0	0	0	0	0	0	0	0
Pi15	Pi15	chr1	17591982	17621020	6923	NA	NA	6	0	0	0	1	0	11	0	0	0	0	0
Crispld1	Crispld1	chr1	17717498	17756288	4006	NA	NA	4.5	7	6	7.5	0	11	9	3	8	8	4	7
Crisp4	Crisp4	chr1	18105272	18127132	1192	NA	NA	0	0	0	0.5	0	0	0	0	0	0	0	1
Defb44-ps	Defb44-ps	chr1	18200134	18213645	222	NA	NA	0	0	0	0	0	0	0	0	0	0	0	0
Defb18	Defb18	chr1	18226554	18227524	258	NA	NA	0	0	0	0	0	0	0	0	0	0	0	0
Defb41	Defb41	chr1	18241059	18255219	469	NA	NA	0	0	0	0	0	0	0	0	0	0	0	0
Gm15386	Gm15386	chr1	18250605	18255219	256	NA	NA	0	0	0	0	0	0	0	0	0	0	0	0
Tfap2d	Tfap2d	chr1	19093103	19156413	1747	NA	NA	0	0	0	0	0	0	0	0	0	0	0	0
Tfap2b	Tfap2b	chr1	19198995	19228815	6391	NA	NA	0	0	0	0	0	0	0	0	0	0	0	0
Pkhd1	Pkhd1	chr1	20047860	20608138	12928	NA	NA	2.5	0.5	1	6.5	4	0	1	1	0	1	2	12
4930486I03Rik	4930486I03Rik	chr1	20346535	20382381	786	NA	NA	0	0	0	0	0	0	0	0	0	0	0	0
Mir206	Mir206	chr1	20669091	20669163	73	NA	NA	0	0	0	0	0	0	0	0	0	0	0	0
Mir133b	Mir133b	chr1	20672850	20672968	119	NA	NA	0	0	0	0	0	0	0	0	0	0	0	0
Il17a	Il17a	chr1	20720986	20724577	1171	NA	NA	0	0	0	0	0	0	0	0	0	0	0	0
Il17f	Il17f	chr1	20767230	20774351	1175	NA	NA	0.5	3	4	1	0	1	1	5	5	1	3	1
Mcm3	Mcm3	chr1	20793095	20810294	2886	-0.11	0.18	3382.5	3145	2678	3025.5	3604	3348	3161	2942	2717	3024	2639	3027
6720483E21Rik	6720483E21Rik	chr1	20878731	20880554	1120	NA	NA	0	0	0	2	0	0	0	0	0	2	0	2
Paqr8	Paqr8	chr1	20880703	20928837	4420	0.52	-0.16	25.5	36.5	47	42	29	40	22	33	48	43	46	41
Efhc1	Efhc1	chr1	20941707	20980922	2208	NA	1.35	6.5	10.5	8	20.5	7	9	6	12	11	20	5	21
Tram2	Tram2	chr1	20991459	21069306	1409	-0.74	0.77	113	67.5	69	117.5	88	53	138	82	62	109	76	126
Tmem14a	Tmem14a	chr1	21208712	21220248	1112	NA	NA	2.5	2	2.5	6.5	4	3	1	1	2	7	3	6
Gsta3	Gsta3	chr1	21230670	21255640	1450	NA	NA	0.5	0	0.5	0	0	0	1	0	1	0	0	0
Gm4956	Gm4956	chr1	21275327	21288393	1148	NA	NA	0.5	0	0	0	1	0	0	0	0	0	0	0
Khdc1a	Khdc1a	chr1	21339758	21342280	1950	NA	NA	0	0	0	0.5	0	0	0	0	0	1	0	0
Khdc1c	Khdc1c	chr1	21358412	21359824	844	NA	NA	0	0	0	0	0	0	0	0	0	0	0	0
Khdc1b	Khdc1b	chr1	21373637	21376465	2247	NA	NA	0	0	0	0	0	0	0	0	0	0	0	0
Kcnq5	Kcnq5	chr1	21388484	21952023	6980	NA	NA	1.5	1	4.5	3	1	1	2	1	4	5	5	1
Rims1	Rims1	chr1	22278503	22812563	4068	NA	NA	0	0	0	0	0	0	0	0	0	0	0	0
4933415F23Rik	4933415F23Rik	chr1	23107313	23109092	1780	NA	NA	0	0	0	0.5	0	0	0	0	0	1	0	0
Mir30a	Mir30a	chr1	23279108	23279178	71	NA	NA	0	0	0	0	0	0	0	0	0	0	0	0
Mir30c-2	Mir30c-2	chr1	23298540	23298623	84	NA	NA	0	0	0	0	0	0	0	0	0	0	0	0
Ogfrl1	Ogfrl1	chr1	23373263	23390014	4844	0.31	-0.34	19	23.5	21.5	17	23	17	15	30	24	20	19	14
B3gat2	B3gat2	chr1	23768765	23854697	4355	-0.23	-0.55	33.5	28.5	28.5	19.5	25	30	42	27	30	17	27	22
Smap1	Smap1	chr1	23852466	23929128	2259	-0.1	-0.18	61.5	57.5	56.5	50	50	53	73	62	65	44	48	56
1110058L19Rik	1110058L19Rik	chr1	24002778	24012479	667	-0.19	0.17	121	106	106.5	120	114	93	128	119	108	117	105	123
Fam135a	Fam135a	chr1	24017597	24107180	6467	0.22	0	198	230.5	286.5	286.5	204	232	192	229	270	271	303	302
Col9a1	Col9a1	chr1	24184449	24259577	3888	NA	NA	4.5	3.5	3	2	5	2	4	5	4	0	2	4
Col19a1	Col19a1	chr1	24264522	24594276	10542	NA	NA	0	0	0	0	0	0	0	0	0	0	0	0
Lmbrd1	Lmbrd1	chr1	24685383	24823146	5392	-0.14	0.31	130.5	118.5	116.5	144.5	133	135	128	102	108	131	125	158
Bai3	Bai3	chr1	25124321	25886552	5522	NA	NA	0	0	0	0	0	0	0	0	0	0	0	0
Gm20172	Gm20172	chr1	25333249	25334799	1551	NA	NA	0	0	0	0	0	0	0	0	0	0	0	0
4931408C20Rik	4931408C20Rik	chr1	26738646	26744305	4331	NA	NA	1.5	0.5	2.5	2.5	0	1	3	0	2	2	3	3
Gm597	Gm597	chr1	28832967	28837097	2882	NA	NA	0	0	0	0	0	0	0	0	0	0	0	0
Phf3	Phf3	chr1	30859187	30920101	7561	0.65	-0.69	109.5	172	192.5	119	102	171	117	173	175	124	210	114
Ptp4a1	Ptp4a1	chr1	30997148	31006600	4129	-0.87	0.72	118.5	65	84.5	139	110	54	127	76	73	130	96	148
Gm13363	Gm13363	chr1	30998437	31006555	2784	-0.85	0.58	73	40.5	56	84	73	32	73	49	49	79	63	89
4931428L18Rik	4931428L18Rik	chr1	31197923	31279501	1094	NA	NA	0	0	0	0.5	0	0	0	0	0	1	0	0
Lgsn	Lgsn	chr1	31233280	31261570	1903	NA	NA	0	0	0	0.5	0	0	0	0	0	1	0	0
4930521A18Rik	4930521A18Rik	chr1	31279684	31281132	1449	NA	NA	0	0	0	0	0	0	0	0	0	0	0	0
Gm4850	Gm4850	chr1	31321692	31324906	914	NA	NA	0	0	0	0	0	0	0	0	0	0	0	0
Khdrbs2	Khdrbs2	chr1	32229651	32714583	1359	NA	NA	0	0	1	0	0	0	0	0	0	0	2	0
Gm9839	Gm9839	chr1	32576408	32577844	1437	NA	NA	0	0	0	0	0	0	0	0	0	0	0	0
Gm5415	Gm5415	chr1	32600391	32604138	3748	NA	NA	0	0	0.5	0	0	0	0	0	1	0	0	0
Prim2	Prim2	chr1	33510656	33726603	1937	0.12	-0.23	385.5	418	379.5	322.5	396	422	375	414	369	313	390	332
1700001G17Rik	1700001G17Rik	chr1	33726669	33727557	889	NA	NA	1	0	0	2.5	2	0	0	0	0	3	0	2
Rab23	Rab23	chr1	33776741	33799409	4487	0.06	-0.01	424.5	444	497	494.5	382	404	467	484	439	476	555	513
Bag2	Bag2	chr1	33802329	33814595	1815	-1.02	1.08	1497.5	738	679.5	1438	1490	741	1505	735	641	1352	718	1524
Zfp451	Zfp451	chr1	33818598	33871272	3650	-0.12	-0.15	51	47	59.5	53.5	48	44	54	50	50	42	69	65
Gm15455	Gm15455	chr1	33892744	33895759	3016	NA	NA	2.5	2	0	3	3	1	2	3	0	4	0	2
Bend6	Bend6	chr1	33908897	33964466	2292	1.87	-1.51	8	29.5	23	8	3	18	13	41	17	7	29	9
Dst	Dst	chr1	34068670	34365497	23242	0.04	0.06	584.5	602	453.5	472.5	549	533	620	671	451	485	456	460
Mir5103	Mir5103	chr1	34489966	34490044	79	NA	NA	0	0	0	0	0	0	0	0	0	0	0	0
Ccdc115	Ccdc115	chr1	34493515	34496517	1705	-0.34	0.37	565.5	448	389.5	502	595	472	536	424	433	493	346	511
Imp4	Imp4	chr1	34496674	34502592	2249	-0.35	0.28	1923	1507.5	1405.5	1704.5	1982	1561	1864	1454	1362	1610	1449	1799
Ptpn18	Ptpn18	chr1	34516591	34530624	1573	0.66	-0.82	50.5	80	74	42	51	93	50	67	87	54	61	30
Prss39	Prss39	chr1	34555275	34559907	1246	NA	NA	0.5	0.5	2	0	1	1	0	0	3	0	1	0
Cfc1	Cfc1	chr1	34592493	34601156	1038	NA	NA	0	4	4	0	0	7	0	1	1	0	7	0
Prss40	Prss40	chr1	34609177	34617788	1300	NA	NA	0	0	0	0	0	0	0	0	0	0	0	0
Fam123c	Fam123c	chr1	34636538	34647789	4356	NA	NA	3	0	0	0	2	0	4	0	0	0	0	0
AA619741	AA619741	chr1	34690380	34693055	2676	NA	NA	0.5	0	0	0	1	0	0	0	0	0	0	0
Arhgef4	Arhgef4	chr1	34858567	34869599	2714	NA	NA	3	1.5	3	4	2	2	4	1	2	5	4	3
Fam168b	Fam168b	chr1	34870063	34899895	5080	-0.35	0.25	183	144	161.5	191.5	173	131	193	157	166	182	157	201
Plekhb2	Plekhb2	chr1	34906804	34936430	5469	-0.94	0.73	1250	652.5	638	1056.5	1277	710	1223	595	688	1006	588	1107
Hs6st1	Hs6st1	chr1	36125245	36163291	3719	0.22	0	21.5	25	19	19	21	34	22	16	27	14	11	24
Uggt1	Uggt1	chr1	36196873	36301147	9029	-0.17	0.13	1331	1186.5	1380	1505	1188	1019	1474	1354	1329	1508	1431	1502
Neurl3	Neurl3	chr1	36321447	36330270	2583	NA	-0.55	4.5	15	14	9.5	4	20	5	10	14	6	14	13
Arid5a	Arid5a	chr1	36364578	36380874	5699	0.33	-0.25	48.5	61	37.5	31.5	53	70	44	52	46	39	29	24
4632411B12Rik	4632411B12Rik	chr1	36392575	36426026	4663	0.09	-0.21	550	587	590	509.5	590	599	510	575	583	562	597	457
Lman2l	Lman2l	chr1	36480031	36502084	2225	-0.49	0.42	735	524	366.5	491.5	732	536	738	512	325	461	408	522
Cnnm4	Cnnm4	chr1	36528442	36565621	4582	-0.41	1.31	16	12	8	20	15	11	17	13	6	20	10	20
Cnnm3	Cnnm3	chr1	36568721	36585082	5283	-0.54	0.61	60.5	41.5	33	50.5	59	31	62	52	32	46	34	55
Ankrd23	Ankrd23	chr1	36587379	36592574	1954	-2.35	1.58	31	6	12.5	37.5	33	8	29	4	13	40	12	35
Ankrd39	Ankrd39	chr1	36595018	36604046	1786	0.04	0.12	160.5	164.5	129.5	140.5	167	164	154	165	136	126	123	155
Sema4c	Sema4c	chr1	36605487	36615226	3805	-0.15	0.02	519	467	589.5	599.5	391	359	647	575	579	575	600	624
Fam178b	Fam178b	chr1	36619541	36740028	2566	NA	NA	1	5	3.5	1.5	1	3	1	7	2	3	5	0
Cox5b	Cox5b	chr1	36748332	36750233	569	-1.49	1.49	1829	651	627	1761.5	1845	677	1813	625	631	1731	623	1792
Actr1b	Actr1b	chr1	36756047	36766770	2077	-0.45	0.39	1851.5	1354.5	1403	1834	2000	1448	1703	1261	1424	1850	1382	1818
4933424G06Rik	4933424G06Rik	chr1	36771383	36814805	1127	NA	NA	1.5	0	0	0	1	0	2	0	0	0	0	0
Zap70	Zap70	chr1	36818706	36839661	2180	NA	NA	2.5	12.5	10	1.5	3	14	2	11	15	1	5	2
Tmem131	Tmem131	chr1	36849034	36996372	6548	0.31	0.13	66	82	67	73.5	62	66	70	98	73	83	61	64
Cnga3	Cnga3	chr1	37276106	37320229	3498	NA	NA	1.5	0	0.5	0.5	3	0	0	0	1	0	0	1
Inpp4a	Inpp4a	chr1	37356738	37467580	6816	1.85	-2.19	34.5	125	156	34	34	131	35	119	150	27	162	41
6330578E17Rik	6330578E17Rik	chr1	37473930	37486948	3862	-0.05	0.1	715.5	689	595.5	640	727	656	704	722	585	621	606	659
Unc50	Unc50	chr1	37487017	37495969	1412	-0.07	0.28	135	129	121	147	139	127	131	131	100	145	142	149
Mgat4a	Mgat4a	chr1	37496185	37593104	7054	-0.21	-0.17	163.5	141.5	123.5	110	174	134	153	149	111	93	136	127
4930594C11Rik	4930594C11Rik	chr1	37542696	37545450	2755	NA	NA	11	1	1.5	4	8	0	14	2	0	4	3	4
2010300C02Rik	2010300C02Rik	chr1	37668521	37776656	4361	NA	NA	3.5	3.5	4.5	6	3	1	4	6	4	4	5	8
Tsga10	Tsga10	chr1	37811621	37921924	3400	NA	-0.21	8	10	11	9.5	6	8	10	12	13	9	9	10
Lipt1	Lipt1	chr1	37929051	37933143	1555	-0.49	1.01	64	45.5	24.5	49.5	57	62	71	29	23	46	26	53
Mitd1	Mitd1	chr1	37935735	37947256	1229	-0.41	0.43	226	170	117.5	158	218	172	234	168	106	158	129	158
Mrpl30	Mrpl30	chr1	37947398	37955178	691	-0.38	0.4	1555	1195	1144.5	1505	1493	1176	1617	1214	1225	1394	1064	1616
Lyg2	Lyg2	chr1	37962768	37973338	2564	NA	NA	0	0	0	0	0	0	0	0	0	0	0	0
Lyg1	Lyg1	chr1	38003583	38014604	798	NA	NA	0	0	0	0.5	0	0	0	0	0	0	0	1
Txndc9	Txndc9	chr1	38040712	38054053	4596	0.29	-0.12	144	175.5	165	152	144	190	144	161	153	145	177	159
Eif5b	Eif5b	chr1	38054855	38112424	7797	-0.29	0.23	922	754	707	831.5	898	765	946	743	666	819	748	844
Rev1	Rev1	chr1	38109631	38186507	4262	-0.26	0.5	95.5	80	92.5	130.5	84	79	107	81	88	106	97	155
Aff3	Aff3	chr1	38234172	38721800	6010	-2.3	2.66	22.5	4.5	3	19.5	29	8	16	1	2	16	4	23
Lonrf2	Lonrf2	chr1	38851354	38878060	5077	NA	NA	0	2	2	0	0	3	0	1	3	0	1	0
Chst10	Chst10	chr1	38920718	38955005	3119	NA	NA	1.5	8	6.5	4	2	7	1	9	2	2	11	6
Nms	Nms	chr1	38995994	39007121	1001	NA	NA	0	0	0	0	0	0	0	0	0	0	0	0
Pdcl3	Pdcl3	chr1	39044659	39054081	1706	-0.03	-0.03	872	856.5	779	765	916	857	828	856	791	775	767	755
Npas2	Npas2	chr1	39251117	39420085	4180	NA	NA	1.5	0.5	0	0.5	3	0	0	1	0	0	0	1
Rpl31	Rpl31	chr1	39424696	39428755	1253	-0.15	0.14	2233.5	2009	1938	2141	2064	1817	2403	2201	1904	2010	1972	2272
Tbc1d8	Tbc1d8	chr1	39428342	39535592	4438	-0.61	0.68	117	76.5	82	131.5	117	72	117	81	83	128	81	135
D1Bwg0212e	D1Bwg0212e	chr1	39592647	39603722	3166	-0.2	0.12	19	16.5	24	26	20	15	18	18	20	21	28	31
Snord89	Snord89	chr1	39605592	39605685	94	NA	NA	0	0	0	0	0	0	0	0	0	0	0	0
Rnf149	Rnf149	chr1	39608144	39634192	2431	0	0.07	11	11	19	20	10	6	12	16	14	23	24	17
Creg2	Creg2	chr1	39675251	39708027	5799	NA	NA	0	0	0	0	0	0	0	0	0	0	0	0
Rfx8	Rfx8	chr1	39722146	39777834	2000	NA	NA	1	1.5	4	2	0	2	2	1	4	3	4	1
Gm3646	Gm3646	chr1	39860986	39862177	359	NA	NA	0	0	0	0	0	0	0	0	0	0	0	0
1700066B17Rik	1700066B17Rik	chr1	39899273	39904175	531	NA	NA	0	0.5	0	0	0	0	0	1	0	0	0	0
Map4k4	Map4k4	chr1	39957758	40083155	5974	-0.25	0.48	111	93.5	91.5	127.5	104	93	118	94	91	116	92	139
Gm16894	Gm16894	chr1	40133057	40142696	858	NA	NA	1.5	0	0.5	1	1	0	2	0	1	1	0	1
Il1r2	Il1r2	chr1	40141613	40182070	1343	-0.58	0.91	21	14	22	41.5	19	7	23	21	16	45	28	38
Il1r1	Il1r1	chr1	40281925	40373022	5035	0.01	0.24	102.5	103	100.5	118.5	100	93	105	113	100	137	101	100
Il1rl2	Il1rl2	chr1	40381472	40422316	1950	NA	NA	3	1.5	3.5	2	6	0	0	3	5	2	2	2
Il1rl1	Il1rl1	chr1	40496494	40522259	6966	NA	NA	1	3	5	6	2	5	0	1	7	6	3	6
Il18r1	Il18r1	chr1	40522397	40557699	4781	NA	NA	0	5.5	4	0.5	0	4	0	7	4	0	4	1
Il18rap	Il18rap	chr1	40572207	40606142	2481	0.09	NA	15.5	16.5	2.5	8.5	17	17	14	16	3	11	2	6
Slc9a4	Slc9a4	chr1	40637072	40687576	3822	NA	NA	0	0	0.5	2	0	0	0	0	0	1	1	3
Slc9a2	Slc9a2	chr1	40738557	40825730	3493	NA	NA	0.5	0	1.5	0	1	0	0	0	2	0	1	0
Mfsd9	Mfsd9	chr1	40828885	40847502	3152	-1.15	0.42	178	80	78	104.5	163	66	193	94	68	104	88	105
Tmem182	Tmem182	chr1	40862446	40912112	1096	NA	NA	0	0	0	0	0	0	0	0	0	0	0	0
4930448I06Rik	4930448I06Rik	chr1	41224405	41238097	573	NA	NA	0	0	0	0	0	0	0	0	0	0	0	0
2610017I09Rik	2610017I09Rik	chr1	42705045	42751670	546	NA	NA	0	0	0	0	0	0	0	0	0	0	0	0
Pou3f3	Pou3f3	chr1	42753991	42757054	3064	NA	NA	0	0	0	0	0	0	0	0	0	0	0	0
2900092D14Rik	2900092D14Rik	chr1	42757181	42760021	2841	NA	NA	0	0	0	0	0	0	0	0	0	0	0	0
Mrps9	Mrps9	chr1	42908078	42962528	1419	0.22	-0.15	351.5	409.5	324	292.5	365	437	338	382	284	300	364	285
Gpr45	Gpr45	chr1	43009717	43092294	3860	NA	NA	1	0.5	0	0	2	1	0	0	0	0	0	0
Tgfbrap1	Tgfbrap1	chr1	43104114	43155467	5538	-0.01	0.14	114.5	114	106	116.5	111	96	118	132	95	112	117	121
AI597479	AI597479	chr1	43155555	43172791	3457	-0.24	0.36	218	185	180	231.5	226	162	210	208	180	231	180	232
Fhl2	Fhl2	chr1	43179919	43220806	1563	-0.11	0.58	249	230	150	224	227	209	271	251	133	211	167	237
Nck2	Nck2	chr1	43502596	43627363	2775	-1.49	0.94	25.5	9	13	25	21	11	30	7	12	25	14	25
1500015O10Rik	1500015O10Rik	chr1	43787447	43799409	888	NA	NA	0	0	0.5	0	0	0	0	0	0	0	1	0
Uxs1	Uxs1	chr1	43807076	43884553	1263	0.33	-0.1	100	125.5	117	109	110	142	90	109	119	113	115	105
Tpp2	Tpp2	chr1	43990852	44059816	4649	-0.12	-0.02	745.5	686.5	695.5	687	740	648	751	725	697	670	694	704
A530098C11Rik	A530098C11Rik	chr1	44066253	44076851	1086	NA	NA	0	0	0	0.5	0	0	0	0	0	0	0	1
1700029F09Rik	1700029F09Rik	chr1	44143462	44159233	1265	0.01	-0.11	211	213	224.5	207.5	186	192	236	234	216	174	233	241
Kdelc1	Kdelc1	chr1	44163391	44175618	2324	-0.25	0.05	253.5	213.5	247	256	259	222	248	205	247	261	247	251
Bivm	Bivm	chr1	44176813	44201616	3571	-0.08	-0.32	192	182	214.5	171.5	188	158	196	206	210	179	219	164
Ercc5	Ercc5	chr1	44204589	44238105	4010	-0.51	0.66	207.5	145.5	131.5	208.5	203	148	212	143	116	209	147	208
4832428D23Rik	4832428D23Rik	chr1	44260915	44275776	3181	NA	NA	0.5	0	0	0	1	0	0	0	0	0	0	0
Gulp1	Gulp1	chr1	44608516	44853681	2976	-0.46	-0.4	60	43.5	91.5	69.5	61	38	59	49	106	81	77	58
4930521E06Rik	4930521E06Rik	chr1	44796520	44801794	906	NA	NA	0	0	0	0	0	0	0	0	0	0	0	0
Col3a1	Col3a1	chr1	45368383	45406551	5564	-0.13	0.09	2778.5	2541	2806.5	2987.5	3597	3218	1960	1864	3006	3103	2607	2872
Col5a2	Col5a2	chr1	45431176	45560127	6615	0.05	0.07	134.5	139	185.5	195	151	161	118	117	200	219	171	171
Wdr75	Wdr75	chr1	45852346	45880458	2612	-0.18	0.22	636	559.5	524	611.5	630	523	642	596	477	525	571	698
Slc40a1	Slc40a1	chr1	45964915	45982439	3380	0.08	-0.44	175	185.5	180	133	205	246	145	125	168	143	192	123
Gm3852	Gm3852	chr1	46068392	46069108	717	NA	NA	0	0	0	0	0	0	0	0	0	0	0	0
Gm4776	Gm4776	chr1	46077260	46087282	3483	NA	NA	0	0	0	0	0	0	0	0	0	0	0	0
Dnahc7b	Dnahc7b	chr1	46123583	46430395	12318	NA	NA	3	1	1.5	2.5	3	0	3	2	2	5	1	0
Slc39a10	Slc39a10	chr1	46864389	46910354	4961	-0.69	0.64	988	611	619	963.5	939	598	1037	624	594	924	644	1003
Tmeff2	Tmeff2	chr1	50984367	51244114	3339	NA	NA	2	0	1.5	2	2	0	2	0	1	1	2	3
9330175M20Rik	9330175M20Rik	chr1	51275230	51390623	2552	NA	NA	0	0	0	0.5	0	0	0	0	0	0	0	1
Sdpr	Sdpr	chr1	51345970	51359804	3055	0.59	-1.03	113	170	146	71.5	150	223	76	117	181	89	111	54
Obfc2a	Obfc2a	chr1	51526332	51535243	2838	-0.01	0.04	257.5	256	209.5	215.5	272	259	243	253	188	192	231	239
Myo1b	Myo1b	chr1	51806610	51972818	5041	0.27	-0.29	548.5	661	855.5	701	488	547	609	775	831	623	880	779
Stat4	Stat4	chr1	52065088	52164028	2981	NA	NA	4.5	10.5	4.5	8	8	7	1	14	3	9	6	7
Stat1	Stat1	chr1	52176282	52218709	5356	0.16	-0.1	369	412.5	307	287	350	436	388	389	345	270	269	304
Gls	Gls	chr1	52220294	52290076	7487	-0.08	-0.08	74	70	72	68	59	56	89	84	56	64	88	72
Nab1	Nab1	chr1	52512693	52557292	5088	0.18	0.52	11	12.5	12.5	18	8	8	14	17	16	18	9	18
Tmem194b	Tmem194b	chr1	52687549	52708763	3394	0.17	0.03	124	140	125	127.5	121	115	127	165	118	121	132	134
Mfsd6	Mfsd6	chr1	52713148	52784162	5591	NA	NA	5	4.5	10	8.5	4	5	6	4	13	13	7	4
Inpp1	Inpp1	chr1	52846264	52874532	1774	0.43	0.35	18.5	25	23.5	30	21	17	16	33	25	37	22	23
Hibch	Hibch	chr1	52901890	52977704	1704	0.63	-0.71	90	139.5	112.5	68.5	86	117	94	162	115	71	110	66
1700019D03Rik	1700019D03Rik	chr1	52981971	53009684	834	NA	NA	0	2	3	2.5	0	1	0	3	5	1	1	4
Mstn	Mstn	chr1	53118507	53124923	2682	NA	NA	0	0	0	0	0	0	0	0	0	0	0	0
1700019A02Rik	1700019A02Rik	chr1	53215421	53244461	627	NA	NA	0	0	0	0	0	0	0	0	0	0	0	0
Pms1	Pms1	chr1	53246032	53353840	3031	0.01	-0.1	159	160	153.5	143	157	168	161	152	145	141	162	145
Ormdl1	Ormdl1	chr1	53353939	53367089	1846	-1.22	1.11	229	98	106	229	223	103	235	93	101	208	111	250
Osgepl1	Osgepl1	chr1	53370507	53380908	2283	-0.06	0.19	235.5	226	191	218.5	259	217	212	235	175	223	207	214
Asnsd1	Asnsd1	chr1	53401488	53409543	2362	0.48	-0.01	471	656.5	630.5	624.5	389	622	553	691	593	604	668	645
Dnahc7a	Dnahc7a	chr1	53453846	53763628	12272	NA	NA	0.5	0.5	0	3	1	0	0	1	0	3	0	3
Stk17b	Stk17b	chr1	53812356	53842059	3278	0.28	0.12	137	166.5	144.5	157	159	186	115	147	146	156	143	158
Hecw2	Hecw2	chr1	53863718	54251878	11334	-0.15	0.47	72	65	127	175.5	97	76	47	54	152	222	102	129
Ccdc150	Ccdc150	chr1	54307527	54425571	3807	NA	NA	5	2	3.5	5	7	0	3	4	5	7	2	3
Gtf3c3	Gtf3c3	chr1	54454425	54495815	3005	0.24	-0.24	441.5	521	513	433	454	544	429	498	489	429	537	437
Pgap1	Pgap1	chr1	54529844	54614528	10579	0.6	-0.44	49	74.5	93	68.5	42	47	56	102	90	62	96	75
Ankrd44	Ankrd44	chr1	54702184	54983231	6140	0.44	-0.16	22.5	30.5	37	33	30	37	15	24	37	46	37	20
Sf3b1	Sf3b1	chr1	55042013	55084322	6192	0.01	-0.1	3497.5	3531.5	3327	3100.5	3463	3613	3532	3450	3318	3236	3336	2965
Coq10b	Coq10b	chr1	55109614	55129546	1733	-0.95	0.89	157	81.5	81.5	151	165	88	149	75	72	160	91	142
Hspd1	Hspd1	chr1	55134678	55144776	2332	-0.65	0.64	3174.5	2028.5	1806	2815	3244	2022	3105	2035	1745	2632	1867	2998
Hspe1	Hspe1	chr1	55144992	55148161	768	-6.43	7.57	1001.5	11.5	4.5	871	931	17	1072	6	3	809	6	933
Mob4	Mob4	chr1	55188089	55211743	2826	0.23	-0.24	186	218.5	216	182.5	167	197	205	240	200	164	232	201
Rftn2	Rftn2	chr1	55227004	55283626	3676	-0.99	1	15	7.5	17.5	35	17	8	13	7	13	37	22	33
Mars2	Mars2	chr1	55294021	55296902	2882	0.13	-0.36	87	95.5	144.5	112.5	76	85	98	106	147	103	142	122
Boll	Boll	chr1	55356913	55420313	1258	NA	NA	0	0.5	2	1	0	0	0	1	3	1	1	1
Plcl1	Plcl1	chr1	55462790	55811129	6555	NA	NA	1	2	0.5	4.5	2	3	0	1	0	5	1	4
9130227L01Rik	9130227L01Rik	chr1	55988085	56028942	1906	NA	NA	0	0	0	0	0	0	0	0	0	0	0	0
Hsfy2	Hsfy2	chr1	56692893	56694295	1403	NA	NA	0	0	0	0	0	0	0	0	0	0	0	0
Satb2	Satb2	chr1	56850825	57028178	5286	0.46	-0.62	14.5	20	21.5	14	11	19	18	21	25	14	18	14
9130024F11Rik	9130024F11Rik	chr1	57028313	57032040	3728	NA	NA	0.5	0.5	0	0	0	1	1	0	0	0	0	0
BC055402	BC055402	chr1	57257489	57271840	3304	NA	NA	0.5	0	0	0	1	0	0	0	0	0	0	0
4930558J18Rik	4930558J18Rik	chr1	57416066	57434388	2052	1.29	-1.2	35	85.5	92	40	41	84	29	87	76	39	108	41
1700066M21Rik	1700066M21Rik	chr1	57434464	57442266	3007	-0.78	-0.06	19	11	23	22	18	6	20	16	25	20	21	24
1110034B05Rik	1110034B05Rik	chr1	57445088	57463518	1442	-0.16	0.44	19	17	15.5	21	20	15	18	19	17	23	14	19
9430016H08Rik	9430016H08Rik	chr1	57463392	57472802	1325	-0.47	0.29	175.5	126.5	129	158	185	119	166	134	121	154	137	162
Spats2l	Spats2l	chr1	57831705	58005241	4045	-0.48	0.39	42	30	58	76	39	28	45	32	64	69	52	83
Kctd18	Kctd18	chr1	58011945	58026928	2733	0.22	-0.14	60	70	71.5	65	60	71	60	69	71	60	72	70
Sgol2	Sgol2	chr1	58042184	58083121	5416	-0.1	-0.15	448	417.5	609.5	551	444	420	452	415	516	490	703	612
Aox1	Aox1	chr1	58086813	58163254	4382	NA	-1.81	3.5	13.5	23	6.5	2	15	5	12	17	4	29	9
Aox3	Aox3	chr1	58169980	58257296	4360	NA	NA	0.5	1.5	0	0.5	1	3	0	0	0	1	0	0
Aox4	Aox4	chr1	58267241	58325440	4972	NA	NA	0	1	0.5	0	0	2	0	0	0	0	1	0
Aox3l1	Aox3l1	chr1	58335170	58436108	4776	NA	NA	0	0	0	0	0	0	0	0	0	0	0	0
Bzw1	Bzw1	chr1	58449980	58463392	2833	0.09	-0.05	2800.5	2981	2933	2837.5	2819	3035	2782	2927	2949	2808	2917	2867
Clk1	Clk1	chr1	58468832	58480932	3088	-0.35	0.18	303.5	237.5	329	372	299	237	308	238	350	361	308	383
Ppil3	Ppil3	chr1	58487837	58502330	1630	-0.08	0.03	468	441.5	411	419.5	457	437	479	446	391	420	431	419
Nif3l1	Nif3l1	chr1	58504477	58519120	2106	0	0.05	232.5	233	197	204.5	233	236	232	230	201	188	193	221
Orc2	Orc2	chr1	58519615	58561763	3371	-0.46	0.55	402.5	293.5	269	395	379	289	426	298	268	378	270	412
Fam126b	Fam126b	chr1	58579650	58643177	8695	-0.4	0.57	150	113.5	111	164.5	155	100	145	127	99	172	123	157
Ndufb3	Ndufb3	chr1	58643443	58652792	532	-0.1	-0.04	755.5	702.5	639	621.5	782	688	729	717	639	613	639	630
Gm20257	Gm20257	chr1	58709485	58712675	936	NA	NA	0.5	0	0	0.5	1	0	0	0	0	1	0	0
Als2cr12	Als2cr12	chr1	58714964	58752833	1576	NA	NA	0	0	0	0	0	0	0	0	0	0	0	0
Cflar	Cflar	chr1	58770130	58815726	7812	0.32	0.41	85	106	104.5	138.5	62	114	108	98	123	167	86	110
Casp8	Casp8	chr1	58852218	58904347	2777	0.41	0.6	30	40	39.5	60	47	50	13	30	42	57	37	63
Trak2	Trak2	chr1	58957294	59030326	6240	-1.47	1.62	721	260.5	240	738	727	253	715	268	246	733	234	743
Stradb	Stradb	chr1	59030415	59051965	2317	0.14	-0.43	68.5	75.5	82	61	71	70	66	81	91	69	73	53
Als2cr11	Als2cr11	chr1	59107350	59151744	2131	NA	NA	0	0	0.5	0	0	0	0	0	0	0	1	0
Als2cr4	Als2cr4	chr1	59157437	59176940	1972	0.1	0.1	84.5	90.5	94	100.5	99	111	70	70	107	112	81	89
Mpp4	Mpp4	chr1	59177779	59220233	3087	0.9	-0.98	82	153.5	156	79	84	152	80	155	148	64	164	94
Als2	Als2	chr1	59219600	59294075	7024	1.03	-0.92	394.5	805	770.5	407	416	824	373	786	765	396	776	418
Cdk15	Cdk15	chr1	59313751	59409213	1477	NA	NA	0	0	0	0	0	0	0	0	0	0	0	0
Fzd7	Fzd7	chr1	59538991	59543799	4809	NA	NA	4	3	2.5	4.5	6	4	2	2	2	4	3	5
Gm973	Gm973	chr1	59573108	59691353	3595	NA	NA	0.5	3	2.5	2.5	1	4	0	2	0	2	5	3
Sumo1	Sumo1	chr1	59696278	59727678	1215	NA	NA	0	0	0	0	0	0	0	0	0	0	0	0
Nop58	Nop58	chr1	59741850	59768354	1976	-0.16	0.16	1029.5	919.5	753.5	841.5	964	868	1095	971	746	850	761	833
Snord70	Snord70	chr1	59748802	59748854	53	NA	NA	0	0	0	0	0	0	0	0	0	0	0	0
Snord11	Snord11	chr1	59761652	59761714	63	NA	NA	0	0	0	0	0	0	0	0	0	0	0	0
Bmpr2	Bmpr2	chr1	59821481	59927703	3507	1.69	-1.94	10.5	34	40.5	10.5	12	29	9	39	38	13	43	8
Fam117b	Fam117b	chr1	59969850	60042190	5532	-1.08	0.41	16	7.5	13.5	18	14	5	18	10	11	14	16	22
Ica1l	Ica1l	chr1	60045912	60099931	3650	NA	NA	2	3	2	4.5	1	5	3	1	4	4	0	5
Wdr12	Wdr12	chr1	60133712	60155344	3376	-0.27	0.16	644.5	534	518	577.5	640	493	649	575	470	547	566	608
Carf	Carf	chr1	60155125	60207878	2604	-1.22	NA	23.5	10	6	12.5	26	13	21	7	4	15	8	10
Nbeal1	Nbeal1	chr1	60237443	60391549	12108	-0.21	0.07	29.5	25.5	29.5	31	39	27	20	24	26	33	33	29
Cyp20a1	Cyp20a1	chr1	60400216	60444231	1501	-1.02	0.84	506.5	250	260.5	465	499	262	514	238	271	475	250	455
Abi2	Abi2	chr1	60466463	60538007	5974	0.66	-0.44	68.5	108	89.5	66	69	88	68	128	90	73	89	59
Raph1	Raph1	chr1	60540029	60623609	9117	0.07	0.14	81.5	85.5	145	159.5	86	66	77	105	157	165	133	154
Cd28	Cd28	chr1	60803232	60830203	4317	NA	NA	3	4	1.5	4	2	4	4	4	3	3	0	5
Ctla4	Ctla4	chr1	60965869	60972674	1931	NA	NA	0.5	0.5	0	0.5	0	0	1	1	0	1	0	0
Icos	Icos	chr1	61034758	61057164	3254	NA	NA	2	0	0	1.5	2	0	2	0	0	3	0	0
9530026F06Rik	9530026F06Rik	chr1	61435276	61452748	892	NA	NA	0	0	0	0	0	0	0	0	0	0	0	0
Pard3b	Pard3b	chr1	61685398	62688858	8392	NA	NA	8.5	11.5	9.5	8	7	18	10	5	11	12	8	4
Nrp2	Nrp2	chr1	62749891	62865266	8122	0.83	-0.84	80	142.5	290	161.5	89	155	71	130	339	182	241	141
4930487H11Rik	4930487H11Rik	chr1	62837492	62841306	895	NA	NA	0	0	0	0.5	0	0	0	0	0	1	0	0
Ino80d	Ino80d	chr1	63094375	63160841	13529	-0.1	-0.19	62.5	58.5	67.5	59	59	66	66	51	76	58	59	60
Gm11602	Gm11602	chr1	63161045	63204869	1802	0.16	0.25	149	167	150	178.5	144	192	154	142	168	172	132	185
Ndufs1	Ndufs1	chr1	63190166	63223396	2927	-0.02	0.13	1344	1324.5	1291.5	1413	1391	1441	1297	1208	1328	1430	1255	1396
Eef1b2	Eef1b2	chr1	63223405	63227060	1933	0.04	0.05	689	707	677	701.5	679	659	699	755	647	660	707	743
Snora41	Snora41	chr1	63225597	63225709	113	NA	NA	10	5.5	6.5	6.5	9	5	11	6	6	6	7	7
Gpr1	Gpr1	chr1	63229268	63260783	1603	0.31	0.7	59.5	74	41.5	67.5	52	66	67	82	41	72	42	63
Zdbf2	Zdbf2	chr1	63319843	63361149	12621	NA	NA	0	9.5	1.5	14.5	0	11	0	8	1	20	2	9
Adam23	Adam23	chr1	63492478	63643089	6877	NA	NA	2.5	8	5.5	1.5	4	10	1	6	3	1	8	2
Dytn	Dytn	chr1	63669425	63733501	2427	NA	NA	0	0	0	0.5	0	0	0	0	0	0	0	1
Mdh1b	Mdh1b	chr1	63745401	63776892	1711	NA	NA	0.5	0.5	0.5	1	0	0	1	1	1	0	0	2
Fastkd2	Fastkd2	chr1	63777199	63799959	3205	-0.32	0.29	744.5	595.5	512.5	626.5	753	612	736	579	511	595	514	658
4933402D24Rik	4933402D24Rik	chr1	63801483	63815841	1756	NA	NA	1.5	2	1	0.5	3	1	0	3	2	0	0	1
Gm13749	Gm13749	chr1	64011301	64015573	1432	NA	NA	0	0	0	0	0	0	0	0	0	0	0	0
Klf7	Klf7	chr1	64082247	64167963	1334	-0.73	0.77	61.5	37	42	71.5	64	47	59	27	51	79	33	64
Creb1	Creb1	chr1	64579378	64651122	8421	-0.12	-0.16	219	202	234	209.5	226	216	212	188	239	238	229	181
Mettl21a	Mettl21a	chr1	64653054	64663742	2666	-1	0.88	144	72	68.5	126	141	73	147	71	57	113	80	139
2810408I11Rik	2810408I11Rik	chr1	64726443	64737233	713	-0.02	0	80	79	86	86	70	71	90	87	82	73	90	99
Ccnyl1	Ccnyl1	chr1	64737919	64772216	2925	NA	NA	4.5	0	1	4	7	0	2	0	0	3	2	5
Fzd5	Fzd5	chr1	64777132	64784324	6914	-0.67	0.16	25.5	16	21.5	24	31	20	20	12	17	19	26	29
Plekhm3	Plekhm3	chr1	64835695	65003398	8562	-0.49	0.63	153	109	104	161	165	94	141	124	117	172	91	150
Akr1cl	Akr1cl	chr1	65059660	65079322	1353	NA	NA	0	0	0.5	0	0	0	0	0	1	0	0	0
Cryge	Cryge	chr1	65095131	65097737	642	NA	NA	0	0	0	0	0	0	0	0	0	0	0	0
Crygd	Crygd	chr1	65108412	65110014	635	NA	NA	0	0	0	0	0	0	0	0	0	0	0	0
Crygc	Crygc	chr1	65118106	65120095	611	NA	NA	0	0	0	0	0	0	0	0	0	0	0	0
Crygb	Crygb	chr1	65126801	65128841	605	NA	NA	0	0	0	0	0	0	0	0	0	0	0	0
Cryga	Cryga	chr1	65146963	65149937	615	NA	NA	0	2.5	1.5	1	0	3	0	2	0	0	3	2
D630023F18Rik	D630023F18Rik	chr1	65153887	65169767	2180	-0.99	1.64	15	7.5	7	22	13	4	17	11	7	19	7	25
Idh1	Idh1	chr1	65205190	65233053	2438	-0.31	0.24	1007.5	812	698.5	823	949	779	1066	845	731	825	666	821
Pikfyve	Pikfyve	chr1	65233259	65325270	11255	0.04	-0.34	106	109	127.5	101	100	99	112	119	129	83	126	119
Pth2r	Pth2r	chr1	65357831	65435818	2414	NA	NA	0	0	0.5	0	0	0	0	0	1	0	0	0
Crygf	Crygf	chr1	65973096	65974878	622	NA	NA	0	0	0	0	0	0	0	0	0	0	0	0
Mtap2	Mtap2	chr1	66221903	66489157	5520	NA	NA	0	0.5	0.5	0	0	1	0	0	1	0	0	0
Unc80	Unc80	chr1	66515021	66745722	13533	NA	NA	0	0	0	0	0	0	0	0	0	0	0	0
Rpe	Rpe	chr1	66747467	66766379	2630	NA	NA	0	0	0	0	0	0	0	0	0	0	0	0
1110028C15Rik	1110028C15Rik	chr1	66765817	66864169	4760	NA	NA	2	1	2	1	1	1	3	1	1	0	3	2
Acadl	Acadl	chr1	66877427	66909841	1892	0.15	-0.14	122	135	169.5	153.5	123	131	121	139	155	152	184	155
Myl1	Myl1	chr1	66970870	66991630	1110	NA	NA	0	0	0	0	0	0	0	0	0	0	0	0
Lancl1	Lancl1	chr1	67047091	67085446	4461	NA	NA	0.5	2.5	2	5	0	2	1	3	4	8	0	2
Cps1	Cps1	chr1	67169640	67277022	4704	NA	NA	0	0	0	0	0	0	0	0	0	0	0	0
Erbb4	Erbb4	chr1	68086540	69154633	4257	NA	NA	0	0	0	0	0	0	0	0	0	0	0	0
Ikzf2	Ikzf2	chr1	69577784	69732534	9421	NA	NA	3	16.5	5.5	5.5	2	17	4	16	6	7	5	4
Spag16	Spag16	chr1	69873562	70771706	2270	NA	NA	1	0.5	0	2	1	1	1	0	0	2	0	2
Vwc2l	Vwc2l	chr1	70772289	70931971	4655	NA	NA	2	0	0	0	0	0	4	0	0	0	0	0
Bard1	Bard1	chr1	71074109	71149546	5448	1.99	-2.24	60.5	240	313	66	59	205	62	275	294	66	332	66
Abca12	Abca12	chr1	71289664	71461484	8323	NA	NA	0	0.5	0	0	0	0	0	1	0	0	0	0
Atic	Atic	chr1	71603730	71625977	2611	0.08	-0.22	1429	1513	1331	1140.5	1280	1447	1578	1579	1290	1120	1372	1161
Fn1	Fn1	chr1	71632097	71699745	8312	0.08	-0.07	4929.5	5202.5	8418.5	8016	5740	6108	4119	4297	9496	9011	7341	7021
Apol7d	Apol7d	chr1	71699909	71709417	1193	NA	NA	6	1	1	3	3	2	9	0	2	4	0	2
Gm8883	Gm8883	chr1	71934686	71937778	1019	NA	NA	0.5	0	0.5	0	0	0	1	0	0	0	1	0
4933417E11Rik	4933417E11Rik	chr1	72005572	72051769	1093	NA	NA	0	0	0.5	0	0	0	0	0	1	0	0	0
Mreg	Mreg	chr1	72205807	72258881	2493	0.06	NA	12	12.5	6.5	9	6	9	18	16	8	13	5	5
Pecr	Pecr	chr1	72305747	72330888	1185	-0.92	1.9	61.5	32.5	22.5	84.5	58	42	65	23	27	78	18	91
Tmem169	Tmem169	chr1	72330947	72349569	2815	NA	NA	3.5	3.5	0.5	4	7	5	0	2	1	7	0	1
Xrcc5	Xrcc5	chr1	72353995	72441527	2556	-0.02	-0.01	815	801.5	668.5	664	780	822	850	781	647	596	690	732
2017-03-04	2017-03-04	chr1	72473686	72583138	4187	NA	NA	0	0	0	0	0	0	0	0	0	0	0	0
Smarcal1	Smarcal1	chr1	72629825	72683364	6715	-0.2	0.01	57	49.5	54.5	55	60	50	54	49	52	57	57	53
Ankar	Ankar	chr1	72689554	72747138	4573	NA	NA	0	0	0	0	0	0	0	0	0	0	0	0
Rpl37a	Rpl37a	chr1	72757834	72760387	588	-6.55	6.33	4356.5	46.5	48.5	3913.5	4010	40	4703	53	47	3805	50	4022
Igfbp2	Igfbp2	chr1	72871054	72899045	1327	NA	NA	2	2	2	2.5	3	4	1	0	2	2	2	3
Igfbp5	Igfbp5	chr1	72904639	72921439	5854	0.28	-0.03	91.5	111.5	139	136	100	118	83	105	130	150	148	122
Tnp1	Tnp1	chr1	73061649	73062473	426	NA	NA	0	0	0	0	0	0	0	0	0	0	0	0
1700027A15Rik	1700027A15Rik	chr1	73062610	73072082	571	NA	NA	0	0	0	0	0	0	0	0	0	0	0	0
Pinc	Pinc	chr1	73437959	73454143	1560	NA	NA	0	0	1	0	0	0	0	0	0	0	2	0
D530049I02Rik	D530049I02Rik	chr1	73445542	73477353	551	NA	NA	0	0	0.5	0	0	0	0	0	1	0	0	0
6030407O03Rik	6030407O03Rik	chr1	73664955	73911040	1801	NA	NA	0	0	1.5	0	0	0	0	0	0	0	3	0
Tns1	Tns1	chr1	73956805	74171021	9966	-0.97	0.81	599.5	305.5	404	706.5	548	306	651	305	414	717	394	696
Rufy4	Rufy4	chr1	74172115	74194804	2336	-3.07	2.63	211	25	23.5	146	167	17	255	33	28	169	19	123
Cxcr2	Cxcr2	chr1	74200568	74207820	3043	-1.31	1.57	48.5	19.5	17.5	52	36	14	61	25	17	47	18	57
Cxcr1	Cxcr1	chr1	74238360	74241205	1124	NA	NA	3.5	0.5	4	2.5	1	0	6	1	7	4	1	1
Arpc2	Arpc2	chr1	74283124	74314787	1597	-0.67	0.51	3779	2382	2722	3886	3290	2065	4268	2699	2578	3775	2866	3997
Gpbar1	Gpbar1	chr1	74325174	74326163	990	NA	NA	11	9	9.5	8	8	8	14	10	8	7	11	9
Aamp	Aamp	chr1	74326414	74331312	1820	-0.05	0.06	1643	1589	1308	1365.5	1639	1612	1647	1566	1309	1340	1307	1391
Pnkd	Pnkd	chr1	74331608	74400266	3500	-0.39	-0.06	159.5	121.5	144	138.5	149	103	170	140	181	147	107	130
Tmbim1	Tmbim1	chr1	74334821	74350910	2309	-0.22	0.16	431	370	368.5	411	455	355	407	385	395	413	342	409
Gm216	Gm216	chr1	74408682	74415895	2101	NA	NA	2.5	4.5	5.5	0.5	4	3	1	6	3	0	8	1
Slc11a1	Slc11a1	chr1	74421777	74432625	2304	NA	NA	11	7.5	3	3	9	7	13	8	4	3	2	3
Ctdsp1	Ctdsp1	chr1	74438183	74443859	2776	0.19	0.69	10.5	12	8	13	12	14	9	10	8	15	8	11
Mir26b	Mir26b	chr1	74440884	74440968	85	NA	NA	0	0	0	0	0	0	0	0	0	0	0	0
Vil1	Vil1	chr1	74455958	74482134	3117	NA	NA	3.5	8	5.5	5	1	8	6	8	4	5	7	5
Usp37	Usp37	chr1	74482084	74590860	7196	0.09	-0.13	389	413	415.5	378.5	358	421	420	405	421	387	410	370
Rqcd1	Rqcd1	chr1	74552634	74577416	3266	-0.23	0.23	1501.5	1277	1214.5	1428	1539	1318	1464	1236	1221	1435	1208	1421
Plcd4	Plcd4	chr1	74589463	74612551	3121	NA	NA	1.5	1.5	1.5	1	3	0	0	3	2	1	1	1
Zfp142	Zfp142	chr1	74611702	74634602	7472	0.1	-0.07	288	308.5	268	254.5	284	299	292	318	240	239	296	270
Bcs1l	Bcs1l	chr1	74634935	74639017	1829	0.13	-0.19	143.5	156.5	137.5	120.5	151	157	136	156	143	131	132	110
Rnf25	Rnf25	chr1	74640326	74647971	1475	-0.2	0.05	126.5	110	100	103.5	121	122	132	98	112	92	88	115
Stk36	Stk36	chr1	74648029	74683467	5234	-0.29	-0.14	46	37.5	39	35.5	49	44	43	31	49	32	29	39
Ttll4	Ttll4	chr1	74708328	74744547	4253	-0.32	0.01	319	255.5	307.5	309	315	287	323	224	268	320	347	298
Cyp27a1	Cyp27a1	chr1	74760148	74784464	1890	0.3	0.06	23.5	29	23	24	30	30	17	28	17	29	29	19
Prkag3	Prkag3	chr1	74785496	74795529	2832	NA	NA	1	0.5	0	1	2	1	0	0	0	2	0	0
Wnt6	Wnt6	chr1	74818466	74831893	2068	NA	NA	1.5	0	1	1.5	1	0	2	0	0	1	2	2
Wnt10a	Wnt10a	chr1	74838593	74850749	1961	NA	NA	0	0	0	0	0	0	0	0	0	0	0	0
Cdk5r2	Cdk5r2	chr1	74901603	74904306	2704	NA	NA	0	0	0	0	0	0	0	0	0	0	0	0
Fev	Fev	chr1	74928083	74931982	1479	NA	NA	0	0	0	0	0	0	0	0	0	0	0	0
Cryba2	Cryba2	chr1	74936518	74939709	702	NA	NA	0	0	0	0	0	0	0	0	0	0	0	0
Mir375	Mir375	chr1	74947232	74947295	64	NA	NA	0	0	0	0	0	0	0	0	0	0	0	0
Ccdc108	Ccdc108	chr1	74948654	74982173	5718	NA	NA	0	0	0	0	0	0	0	0	0	0	0	0
Ihh	Ihh	chr1	74991892	74998225	2444	NA	NA	1	1	4	0	1	1	1	1	6	0	2	0
Nhej1	Nhej1	chr1	75013920	75121800	938	-0.52	0.49	64	44.5	38.5	54	66	53	62	36	41	43	36	65
Slc23a3	Slc23a3	chr1	75122116	75130464	2058	NA	NA	1	3	1	1.5	2	4	0	2	0	1	2	2
1810031K17Rik	1810031K17Rik	chr1	75131789	75138942	2738	-0.19	0.2	227	199.5	185.5	213	233	226	221	173	184	206	187	220
Fam134a	Fam134a	chr1	75139360	75144483	2557	-0.1	-0.12	29.5	27.5	24.5	22.5	26	23	33	32	28	20	21	25
Zfand2b	Zfand2b	chr1	75165220	75168200	1299	-0.58	0.26	241	161	134	161	265	185	217	137	136	162	132	160
Abcb6	Abcb6	chr1	75168215	75176857	2933	-0.26	0.17	292	243	222.5	250	281	253	303	233	214	257	231	243
Atg9a	Atg9a	chr1	75177440	75188497	3764	-0.17	0.14	309	275	257.5	284.5	366	307	252	243	271	296	244	273
Ankzf1	Ankzf1	chr1	75188709	75195960	2763	0.1	0.06	145	155	145	151.5	157	170	133	140	129	149	161	154
Glb1l	Glb1l	chr1	75194810	75207353	3451	0.09	0.28	52.5	56	65.5	79.5	54	58	51	54	56	93	75	66
Stk16	Stk16	chr1	75207404	75212181	2885	-0.16	0.06	275	246	240.5	251.5	292	249	258	243	260	242	221	261
Tuba4a	Tuba4a	chr1	75211549	75215828	2053	0.29	-0.2	91	111	90	78.5	127	131	55	91	98	91	82	66
A630095N17Rik	A630095N17Rik	chr1	75216670	75228668	767	NA	NA	0	0	0	0	0	0	0	0	0	0	0	0
Dnajb2	Dnajb2	chr1	75232998	75242267	3203	-0.15	0.22	248	224	182	212	252	239	244	209	163	182	201	242
Ptprn	Ptprn	chr1	75243616	75260783	3535	-2.15	2.48	22.5	5	9.5	53.5	27	8	18	2	11	55	8	52
Resp18	Resp18	chr1	75268777	75274955	710	NA	NA	0	0	1	0	0	0	0	0	2	0	0	0
Dnpep	Dnpep	chr1	75305140	75314212	1946	0.13	-0.23	721.5	788.5	669	568.5	655	761	788	816	685	597	653	540
Des	Des	chr1	75356919	75364290	2149	-0.11	-0.09	46	42.5	89.5	84	50	45	42	40	87	79	92	89
Gm15179	Gm15179	chr1	75364785	75371590	676	NA	NA	0	0	0	0	0	0	0	0	0	0	0	0
Speg	Speg	chr1	75371872	75428881	11925	0.54	0.04	18.5	27	18.5	19	22	25	15	29	18	14	19	24
Gmppa	Gmppa	chr1	75432518	75439751	1528	0.05	-0.09	244.5	252.5	201	189	258	263	231	242	191	164	211	214
Accn4	Accn4	chr1	75447085	75470915	2650	NA	NA	0	0	0.5	0.5	0	0	0	0	1	0	0	1
Chpf	Chpf	chr1	75471144	75476046	3235	-0.07	0.01	82.5	78.5	107.5	108	68	64	97	93	103	108	112	108
Tmem198	Tmem198	chr1	75476107	75482268	2185	NA	NA	2.5	1	2	2	0	1	5	1	3	2	1	2
Obsl1	Obsl1	chr1	75482400	75503027	5770	0.29	-0.31	154.5	188.5	218	175.5	141	188	168	189	185	170	251	181
Inha	Inha	chr1	75503652	75506929	1463	NA	NA	0	0	0	0	0	0	0	0	0	0	0	0
Stk11ip	Stk11ip	chr1	75518104	75533910	4458	-0.06	0.07	160.5	153.5	131.5	138.5	178	150	143	157	130	140	133	137
Slc4a3	Slc4a3	chr1	75542841	75556006	4441	NA	NA	3.5	1.5	2.5	4.5	3	1	4	2	3	4	2	5
Gm17751	Gm17751	chr1	76485708	76498603	2188	NA	NA	0	0	0.5	0	0	0	0	0	1	0	0	0
Epha4	Epha4	chr1	77363760	77511663	6328	-0.11	0.67	27	25	26	41.5	35	32	19	18	25	37	27	46
Pax3	Pax3	chr1	78097842	78193711	3868	NA	NA	0	0	0	0	0	0	0	0	0	0	0	0
Sgpp2	Sgpp2	chr1	78306921	78416861	3998	0.16	-0.3	497	555	515.5	418.5	340	349	654	761	555	445	476	392
Farsb	Farsb	chr1	78421411	78485421	2132	0.04	0.01	1961	2019	1694.5	1712	2019	1947	1903	2091	1627	1676	1762	1748
Mogat1	Mogat1	chr1	78507635	78534748	1206	NA	NA	1.5	0.5	1.5	0	0	1	3	0	0	0	3	0
Acsl3	Acsl3	chr1	78654400	78704318	3950	-0.04	-0.28	18	17.5	39.5	32.5	16	16	20	19	39	28	40	37
Utp14b	Utp14b	chr1	78654400	78664176	3981	0.57	0.37	23.5	35	31	40	17	39	30	31	32	36	30	44
Kcne4	Kcne4	chr1	78813524	78816600	2463	NA	NA	0.5	1.5	1.5	2.5	0	1	1	2	3	4	0	1
Scg2	Scg2	chr1	79431244	79436665	2485	NA	NA	0	0	0	0	0	0	0	0	0	0	0	0
Ap1s3	Ap1s3	chr1	79603451	79668547	2876	2.66	-2.16	8	51	40.5	9	9	46	7	56	30	7	51	11
Wdfy1	Wdfy1	chr1	79698837	79758344	4714	2.52	-2.6	43.5	249.5	275.5	45.5	54	276	33	223	259	37	292	54
Mrpl44	Mrpl44	chr1	79772593	79778020	1424	-0.26	0.35	1075.5	899	754.5	962	1142	931	1009	867	735	949	774	975
Serpine2	Serpine2	chr1	79790896	79855240	2055	-0.83	0.73	1032	578.5	555.5	920	827	549	1237	608	571	918	540	922
Fam124b	Fam124b	chr1	80195274	80210519	2862	NA	-0.56	4.5	11.5	15.5	10.5	4	13	5	10	16	18	15	3
Cul3	Cul3	chr1	80263393	80337005	2764	-0.14	-0.26	66	60	75	62.5	60	54	72	66	63	59	87	66
1700016L21Rik	1700016L21Rik	chr1	80442507	80472235	394	NA	NA	0	0	0	0	0	0	0	0	0	0	0	0
Dock10	Dock10	chr1	80497648	80755128	7303	-0.27	-0.05	32	26.5	14.5	14	42	26	22	27	23	19	6	9
9430031J16Rik	9430031J16Rik	chr1	81073892	81268226	4906	NA	NA	0	0	0	0.5	0	0	0	0	0	0	0	1
Irs1	Irs1	chr1	82229680	82288014	9163	NA	0.92	10	3	10.5	20	16	1	4	5	7	19	14	21
Rhbdd1	Rhbdd1	chr1	82313154	82441941	3757	-0.08	-0.04	242	228.5	228.5	222	257	222	227	235	239	231	218	213
Col4a4	Col4a4	chr1	82447298	82583424	7808	NA	NA	0	0.5	0	0.5	0	1	0	0	0	1	0	0
Col4a3	Col4a3	chr1	82583496	82718634	8609	NA	NA	2.5	0	0	3.5	0	0	5	0	0	3	0	4
Mff	Mff	chr1	82721493	82748964	1865	-0.03	0.39	81.5	80	90	118	71	83	92	77	82	105	98	131
Tm4sf20	Tm4sf20	chr1	82753224	82765031	1503	NA	NA	0	0	0.5	0	0	0	0	0	1	0	0	0
Agfg1	Agfg1	chr1	82836058	82892850	3137	0.15	-0.05	94	104	109.5	106	104	97	84	111	112	94	107	118
Slc19a3	Slc19a3	chr1	83009098	83035023	2974	-0.81	0.63	25.5	14.5	18	28	31	16	20	13	23	27	13	29
Ccl20	Ccl20	chr1	83113341	83115742	802	NA	NA	0	0	0	0	0	0	0	0	0	0	0	0
Wdr69	Wdr69	chr1	83156337	83207147	1668	NA	NA	0	0	0.5	0	0	0	0	0	1	0	0	0
Sphkap	Sphkap	chr1	83252356	83404775	6512	NA	NA	0	0.5	0	0	0	0	0	1	0	0	0	0
Pid1	Pid1	chr1	84032868	84281220	2667	NA	NA	9	8	6.5	5.5	11	10	7	6	6	4	7	7
Dner	Dner	chr1	84366414	84692796	3632	NA	NA	1	0.5	0	0.5	2	0	0	1	0	0	0	1
Mir5126	Mir5126	chr1	84692414	84692490	77	NA	NA	0	0	0	0	0	0	0	0	0	0	0	0
Trip12	Trip12	chr1	84717764	84835879	9632	0.03	0.03	697	711.5	647	660.5	688	711	706	712	634	634	660	687
Fbxo36	Fbxo36	chr1	84836416	84897061	900	0.32	0.21	26.5	33	22	25.5	21	36	32	30	22	27	22	24
Slc16a14	Slc16a14	chr1	84903280	84931658	2349	NA	NA	2.5	1	3.5	2	3	2	2	0	5	4	2	0
A530032D15Rik	A530032D15Rik	chr1	85084714	85106428	1760	NA	NA	0	0	0	0	0	0	0	0	0	0	0	0
Gm7609	Gm7609	chr1	85196186	85210337	1611	NA	NA	0	0	0	0	0	0	0	0	0	0	0	0
C130026I21Rik	C130026I21Rik	chr1	85242919	85267141	1971	NA	NA	0	0	0	0	0	0	0	0	0	0	0	0
Sp110	Sp110	chr1	87473475	87500466	1970	NA	NA	0	0	0	0	0	0	0	0	0	0	0	0
Sp140	Sp140	chr1	87497278	87541611	2416	NA	NA	7	1.5	0.5	4.5	10	0	4	3	1	6	0	3
Sp100	Sp100	chr1	87546625	87606023	2158	NA	NA	1	0.5	0	1	2	0	0	1	0	2	0	0
A630001G21Rik	A630001G21Rik	chr1	87613658	87633181	1936	NA	NA	17	2	1.5	15	18	2	16	2	1	21	2	9
Cab39	Cab39	chr1	87690022	87748152	3800	0.28	0.36	99.5	121	101	129.5	93	126	106	116	75	117	127	142
Itm2c	Itm2c	chr1	87791085	87805273	2024	-0.04	0.2	807	785	864.5	991	887	886	727	684	889	1034	840	948
4933407L21Rik	4933407L21Rik	chr1	87825058	87828331	1148	NA	NA	0	0	0	0	0	0	0	0	0	0	0	0
Gpr55	Gpr55	chr1	87836112	87857630	2550	NA	NA	0	3.5	1.5	0	0	4	0	3	3	0	0	0
Spata3	Spata3	chr1	87918517	87926533	1602	NA	NA	0	0	0	0	0	0	0	0	0	0	0	0
2810459M11Rik	2810459M11Rik	chr1	87942438	87952031	3331	NA	NA	0	0.5	0.5	0	0	1	0	0	1	0	0	0
Psmd1	Psmd1	chr1	87961194	88035870	3256	-0.2	0.18	330	288	244	276.5	331	301	329	275	234	276	254	277
Htr2b	Htr2b	chr1	87995612	88008545	2072	NA	NA	0	0.5	1	1	0	1	0	0	1	1	1	1
Armc9	Armc9	chr1	88051355	88174859	5256	0.51	0	52.5	75	56.5	56.5	51	75	54	75	43	58	70	55
B3gnt7	B3gnt7	chr1	88199796	88203880	2595	0.22	0.02	124	144.5	122.5	124.5	135	146	113	143	107	105	138	144
Ncl	Ncl	chr1	88241294	88256030	8257	1.34	-0.46	12	30.5	22	16	11	23	13	38	24	16	20	16
Snora75	Snora75	chr1	88247745	88247860	116	NA	NA	0	0	0	0	0	0	0	0	0	0	0	0
Snord82	Snord82	chr1	88252835	88252902	68	NA	NA	0	0	0	0	0	0	0	0	0	0	0	0
C130036L24Rik	C130036L24Rik	chr1	88256149	88264539	1266	NA	NA	6.5	1.5	2	5	4	2	9	1	2	4	2	6
Nmur1	Nmur1	chr1	88282900	88284716	1218	NA	NA	0	0	0	0	0	0	0	0	0	0	0	0
1700019O17Rik	1700019O17Rik	chr1	88322904	88324624	1721	NA	NA	0	0	0	0	0	0	0	0	0	0	0	0
Ptma	Ptma	chr1	88423311	88427273	1192	0.08	-0.02	2157.5	2285.5	2025	1993.5	2058	2223	2257	2348	1990	2075	2060	1912
Pde6d	Pde6d	chr1	88439590	88479076	1092	NA	NA	0	0	0	0	0	0	0	0	0	0	0	0
Cops7b	Cops7b	chr1	88483675	88503075	2231	0.41	-0.25	383.5	511	386	324	424	505	343	517	371	336	401	312
Nppc	Nppc	chr1	88562868	88567148	1042	NA	NA	0	0	0	0	0	0	0	0	0	0	0	0
Dis3l2	Dis3l2	chr1	88600379	88946672	3171	0.15	0	48.5	54	44.5	44.5	52	53	45	55	55	46	34	43
Alppl2	Alppl2	chr1	88983266	88986503	2112	NA	NA	8.5	3	2.5	8	5	2	12	4	3	8	2	8
Alpi	Alpi	chr1	88994577	88998181	2337	NA	NA	0	0	0	0	0	0	0	0	0	0	0	0
Akp3	Akp3	chr1	89021583	89024487	1680	NA	NA	0	0	0	0	0	0	0	0	0	0	0	0
Ecel1	Ecel1	chr1	89044230	89051602	2698	NA	NA	1	2	0	0	1	2	1	2	0	0	0	0
Prss56	Prss56	chr1	89080068	89084979	1999	NA	NA	0	0	0	0	0	0	0	0	0	0	0	0
Chrnd	Chrnd	chr1	89087227	89096645	2910	NA	NA	0	0	0	1	0	0	0	0	0	0	0	2
Chrng	Chrng	chr1	89102386	89108410	1921	NA	NA	0	0	1.5	0	0	0	0	0	2	0	1	0
Eif4e2	Eif4e2	chr1	89110489	89137063	4928	0.06	-0.06	319	333.5	287.5	275.5	344	359	294	308	274	241	301	310
Efhd1	Efhd1	chr1	89160939	89207366	1805	NA	1.31	5	2.5	6	15	8	2	2	3	5	14	7	16
Gigyf2	Gigyf2	chr1	89223573	89347385	5743	-0.06	0.06	433	415	377.5	394.5	428	421	438	409	371	375	384	414
Kcnj13	Kcnj13	chr1	89282859	89291304	1349	NA	NA	0	0	0.5	0	0	0	0	0	1	0	0	0
3110079O15Rik	3110079O15Rik	chr1	89366839	89372034	462	NA	NA	0	0	0	0	0	0	0	0	0	0	0	0
Ngef	Ngef	chr1	89373404	89470445	3384	NA	NA	0	0	0	0	0	0	0	0	0	0	0	0
Neu2	Neu2	chr1	89470602	89494415	2013	NA	NA	0.5	0	0.5	0	0	0	1	0	1	0	0	0
Inpp5d	Inpp5d	chr1	89516887	89617083	4938	0.11	-0.01	123.5	133	133.5	132.5	139	164	108	102	151	171	116	94
Atg16l1	Atg16l1	chr1	89652586	89689003	3180	0.07	-0.2	78	82	117.5	102.5	66	83	90	81	106	68	129	137
Scarna6	Scarna6	chr1	89681146	89681393	248	NA	NA	0	0	0	0	0	0	0	0	0	0	0	0
Sag	Sag	chr1	89700255	89741732	1718	NA	NA	0	0.5	0	1.5	0	1	0	0	0	1	0	2
Dgkd	Dgkd	chr1	89749862	89841064	5694	-0.29	-0.07	285.5	233.5	317	303	292	216	279	251	296	317	338	289
Usp40	Usp40	chr1	89841696	89905126	5316	-0.3	0.44	199.5	162	138.5	188	200	165	199	159	164	197	113	179
Ugt1a10	Ugt1a10	chr1	89951986	90116577	3242	NA	NA	0	0	0	0	0	0	0	0	0	0	0	0
Ugt1a9	Ugt1a9	chr1	89967354	90116577	3216	NA	NA	0	0	0	0	0	0	0	0	0	0	0	0
Ugt1a7c	Ugt1a7c	chr1	89991576	90116577	3294	NA	NA	5.5	2.5	2.5	1.5	5	3	6	2	5	3	0	0
Ugt1a6b	Ugt1a6b	chr1	89999832	90115573	2293	NA	NA	0	0.5	0	0	0	0	0	1	0	0	0	0
Ugt1a6a	Ugt1a6a	chr1	90031384	90116577	3302	NA	NA	0	0	0	0	0	0	0	0	0	0	0	0
Ugt1a5	Ugt1a5	chr1	90062587	90116577	3208	NA	NA	0	0	0	0	0	0	0	0	0	0	0	0
Ugt1a2	Ugt1a2	chr1	90097186	90116577	3206	NA	NA	0.5	0	0	0	1	0	0	0	0	0	0	0
Dnajb3	Dnajb3	chr1	90101307	90102323	1017	NA	NA	4.5	2	3	2	7	1	2	3	4	4	2	0
Ugt1a1	Ugt1a1	chr1	90108534	90116577	3229	NA	NA	0	0	0	0	0	0	0	0	0	0	0	0
Heatr7b1	Heatr7b1	chr1	90123595	90158864	7526	NA	NA	0	0	0	0	0	0	0	0	0	0	0	0
Hjurp	Hjurp	chr1	90155431	90174154	8439	NA	NA	0	0	0	0	0	0	0	0	0	0	0	0
6430706D22Rik	6430706D22Rik	chr1	90159688	90165983	3638	NA	NA	0	0	0	0	0	0	0	0	0	0	0	0
A730008H23Rik	A730008H23Rik	chr1	90161403	90174132	2217	NA	NA	0	0	0	0	0	0	0	0	0	0	0	0
Trpm8	Trpm8	chr1	90203287	90285426	3844	NA	NA	0.5	0	0	0	1	0	0	0	0	0	0	0
Spp2	Spp2	chr1	90303594	90323013	870	NA	NA	0	0	0	0	0	0	0	0	0	0	0	0
Glrp1	Glrp1	chr1	90396446	90406641	1957	NA	NA	0.5	0.5	0	0.5	1	1	0	0	0	1	0	0
Gm19589	Gm19589	chr1	90448092	90458741	2622	NA	NA	0	0	0.5	0	0	0	0	0	1	0	0	0
Arl4c	Arl4c	chr1	90594801	90598766	3966	-0.95	0.67	17.5	9	10	16	12	7	23	11	10	21	10	11
2410088K16Rik	2410088K16Rik	chr1	90651465	90652308	476	NA	NA	3.5	1	0.5	3	6	1	1	1	0	2	1	4
1700067G17Rik	1700067G17Rik	chr1	90912688	90918785	603	NA	NA	0	0	0	0.5	0	0	0	0	0	1	0	0
Sh3bp4	Sh3bp4	chr1	90967037	91050368	3673	0.28	-0.37	227.5	276	354	274	210	241	245	311	343	285	365	263
C030007H22Rik	C030007H22Rik	chr1	91256917	91302708	591	NA	NA	0	0	0	0	0	0	0	0	0	0	0	0
Agap1	Agap1	chr1	91351386	91791857	9581	0.19	-0.33	21.5	24.5	32	25.5	24	36	19	13	35	21	29	30
4933400F21Rik	4933400F21Rik	chr1	91573082	91580467	3611	NA	NA	2.5	0	1.5	2	0	0	5	0	3	3	0	1
Gbx2	Gbx2	chr1	91824537	91827751	2126	NA	NA	2	0.5	3.5	2	2	1	2	0	4	2	3	2
Asb18	Asb18	chr1	91849253	91911152	1404	NA	NA	0	0	0	0	0	0	0	0	0	0	0	0
Iqca	Iqca	chr1	91938707	92049976	3210	NA	NA	1	0	0	0	0	0	2	0	0	0	0	0
Cxcr7	Cxcr7	chr1	92100578	92112863	2579	-0.52	0.8	48	33.5	24	42	59	51	37	16	14	41	34	43
Cops8	Cops8	chr1	92500000	92509916	1843	-0.14	0.21	1645.5	1496.5	1352.5	1559.5	1720	1576	1571	1417	1332	1517	1373	1602
Col6a3	Col6a3	chr1	92663435	92740548	10843	-1.21	1.17	65	28	31.5	71	86	31	44	25	28	64	35	78
Mlph	Mlph	chr1	92811677	92847719	4484	NA	NA	6	1	3	10.5	4	0	8	2	3	2	3	19
Prlh	Prlh	chr1	92849685	92850589	261	NA	NA	0	0	0	0	0	0	0	0	0	0	0	0
Rab17	Rab17	chr1	92854710	92866197	1950	NA	NA	2.5	4.5	3.5	2	3	2	2	7	1	2	6	2
Lrrfip1	Lrrfip1	chr1	92895304	93025521	5743	-0.29	0.11	402	329	361.5	390	465	360	339	298	369	371	354	409
Rbm44	Rbm44	chr1	93041680	93067372	3851	-2.8	NA	42.5	6	1	15	44	10	41	2	1	16	1	14
Ramp1	Ramp1	chr1	93076399	93121773	3022	NA	NA	3.5	2.5	1.5	3.5	4	2	3	3	1	4	2	3
Ube2f	Ube2f	chr1	93146896	93182602	1363	-0.62	0.73	151	98.5	90	149.5	153	97	149	100	70	128	110	171
Scly	Scly	chr1	93194915	93217657	2207	0.75	-0.45	216.5	364.5	297.5	217.5	262	404	171	325	292	214	303	221
Espnl	Espnl	chr1	93218652	93244880	5442	2.77	-4.42	3.5	24.5	23.5	1	1	27	6	22	19	2	28	0
Klhl30	Klhl30	chr1	93247650	93258981	3020	NA	NA	1.5	2.5	3.5	1	2	3	1	2	5	0	2	2
Fam132b	Fam132b	chr1	93263007	93270794	2815	0.12	0.7	17	18.5	16	26	17	19	17	18	12	27	20	25
Ilkap	Ilkap	chr1	93272408	93295360	1368	0.37	0.04	45.5	59	55	56.5	39	52	52	66	52	39	58	74
1700020N18Rik	1700020N18Rik	chr1	93301457	93302606	546	NA	NA	0	0	0	0	0	0	0	0	0	0	0	0
Hes6	Hes6	chr1	93308060	93309799	1335	-0.49	0.1	114	81	91	97.5	81	78	147	84	98	109	84	86
Per2	Per2	chr1	93312559	93355905	5837	-0.33	-0.12	56.5	45	52	48	32	39	81	51	44	42	60	54
Traf3ip1	Traf3ip1	chr1	93391245	93425884	3500	0.89	-0.35	7.5	14	16	12.5	9	9	6	19	14	7	18	18
Asb1	Asb1	chr1	93437142	93456167	6072	-0.04	-0.27	67	65	56	46.5	63	64	71	66	65	57	47	36
Twist2	Twist2	chr1	93698054	93744604	1312	NA	NA	0.5	2	2.5	1.5	0	3	1	1	1	2	4	1
Hdac4	Hdac4	chr1	93829332	94044970	3939	-0.24	0.14	87	73.5	57.5	63.5	73	75	101	72	66	60	49	67
Ndufa10	Ndufa10	chr1	94336296	94370335	1209	-0.13	0.2	1563.5	1425	1313.5	1504.5	1608	1447	1519	1403	1283	1496	1344	1513
Olfr1416	Olfr1416	chr1	94376258	94377196	939	NA	NA	0	0	0	0	0	0	0	0	0	0	0	0
Olfr1415	Olfr1415	chr1	94387395	94388330	936	NA	NA	0	0	0	0	0	0	0	0	0	0	0	0
Olfr1414	Olfr1414	chr1	94407625	94415092	1189	NA	NA	0	0	0	0	0	0	0	0	0	0	0	0
Olfr1413	Olfr1413	chr1	94469702	94470783	1082	NA	NA	0	0	0	0	0	0	0	0	0	0	0	0
Olfr1412	Olfr1412	chr1	94484909	94485874	966	NA	NA	0	0	0	0	0	0	0	0	0	0	0	0
Olfr1411	Olfr1411	chr1	94493098	94494069	972	NA	NA	0	0	0	0	0	0	0	0	0	0	0	0
Olfr1410	Olfr1410	chr1	94504416	94505384	969	NA	NA	0	0	0	0	0	0	0	0	0	0	0	0
Olfr12	Olfr12	chr1	94516458	94517578	1121	NA	NA	0.5	0	0	0	1	0	0	0	0	0	0	0
Myeov2	Myeov2	chr1	94533722	94538562	711	NA	NA	0	0	0	0	0	0	0	0	0	0	0	0
Otos	Otos	chr1	94540795	94545418	704	NA	NA	0	0.5	0	1	0	1	0	0	0	1	0	1
Gpc1	Gpc1	chr1	94728263	94756773	3552	-0.7	0.11	70	43	78	84	60	40	80	46	71	78	85	90
Mir149	Mir149	chr1	94746955	94747020	66	NA	NA	0	0	0	0	0	0	0	0	0	0	0	0
Ankmy1	Ankmy1	chr1	94766706	94799483	3243	NA	NA	5	1	1.5	1.5	9	0	1	2	2	2	1	1
Dusp28	Dusp28	chr1	94803566	94805197	1491	NA	NA	2	0	0	1.5	1	0	3	0	0	2	0	1
Rnpepl1	Rnpepl1	chr1	94807402	94817162	3039	-0.07	-0.16	20	19	24	21.5	16	15	24	23	22	19	26	24
9430060I03Rik	9430060I03Rik	chr1	94830120	94847167	1672	-1.23	0.91	16.5	7	9	17	12	4	21	10	6	20	12	14
Capn10	Capn10	chr1	94830985	94844525	2877	0.31	-0.11	61	75.5	91.5	84.5	53	63	69	88	68	88	115	81
Gpr35	Gpr35	chr1	94869696	94882968	4396	NA	NA	11.5	6.5	1.5	10	10	10	13	3	0	15	3	5
Aqp12	Aqp12	chr1	94902911	94908846	1088	NA	NA	0	0	0	0	0	0	0	0	0	0	0	0
Kif1a	Kif1a	chr1	94912033	94998442	8257	NA	NA	0.5	0.5	3	0	0	1	1	0	5	0	1	0
Agxt	Agxt	chr1	95031853	95041998	1517	NA	NA	0	0	0	0	0	0	0	0	0	0	0	0
2310007B03Rik	2310007B03Rik	chr1	95047932	95057525	2362	NA	NA	0	0	0	0.5	0	0	0	0	0	1	0	0
Sned1	Sned1	chr1	95132474	95193025	4474	NA	NA	1	0	1	0.5	1	0	1	0	0	0	2	1
Mterfd2	Mterfd2	chr1	95195788	95202447	3315	-0.22	0.14	187.5	161	128	141	186	169	189	153	113	131	143	151
Pask	Pask	chr1	95206014	95239365	5119	-0.14	-0.09	136	123	137.5	129	129	127	143	119	134	136	141	122
Ppp1r7	Ppp1r7	chr1	95240222	95264195	3653	-0.18	0.1	249	220.5	189	203	254	216	244	225	179	193	199	213
Ano7	Ano7	chr1	95270473	95300079	3217	NA	NA	1	10.5	4.5	2.5	0	11	2	10	6	3	3	2
Hdlbp	Hdlbp	chr1	95302517	95375385	6238	0.1	-0.04	1065.5	1142.5	983.5	959.5	1086	1219	1045	1066	1005	965	962	954
2017-09-02	2017-09-02	chr1	95375570	95406309	3334	0.25	-0.14	1598	1895.5	1916.5	1736	1586	1992	1610	1799	1971	1743	1862	1729
Farp2	Farp2	chr1	95408681	95518553	3912	0.06	-0.04	65.5	68.5	59.5	58	65	72	66	65	60	64	59	52
Stk25	Stk25	chr1	95517328	95532304	3254	-0.11	-0.12	240	223	354.5	326	217	194	263	252	387	343	322	309
Bok	Bok	chr1	95582271	95592339	1432	-0.72	0.67	199	120.5	199.5	317.5	181	119	217	122	245	323	154	312
Thap4	Thap4	chr1	95601968	95651415	2160	0.19	-0.02	176	201	192.5	190	153	183	199	219	181	197	204	183
Atg4b	Atg4b	chr1	95651610	95686106	2964	0.11	0.03	405	436.5	401	409.5	428	419	382	454	376	365	426	454
Dtymk	Dtymk	chr1	95689153	95698511	1310	0.12	-0.14	668.5	727	712	646.5	663	651	674	803	729	635	695	658
Ing5	Ing5	chr1	95700542	95718677	4538	-0.02	0.12	724.5	713.5	643.5	700.5	675	681	774	746	623	699	664	702
D2hgdh	D2hgdh	chr1	95721817	95748751	3058	-0.03	-0.11	96	94	92	85.5	114	87	78	101	99	94	85	77
Gal3st2	Gal3st2	chr1	95757921	95773071	2846	NA	NA	0	0	0	0	0	0	0	0	0	0	0	0
Gm9994	Gm9994	chr1	95815014	95837816	1185	NA	NA	0	0	0	0	0	0	0	0	0	0	0	0
Gm6086	Gm6086	chr1	95887086	95908116	4059	NA	NA	0	0	0	0	0	0	0	0	0	0	0	0
Neu4	Neu4	chr1	95917070	95924907	4507	NA	NA	0	0.5	1.5	0	0	0	0	1	1	0	2	0
Pdcd1	Pdcd1	chr1	95934882	95949130	1930	NA	NA	1.5	5	0.5	2	1	0	2	10	0	1	1	3
4930440C22Rik	4930440C22Rik	chr1	96694019	96699049	1565	NA	NA	0	0	0	0	0	0	0	0	0	0	0	0
Fam174a	Fam174a	chr1	97210205	97231861	2107	0.33	0.66	13.5	17	15.5	24.5	14	13	13	21	15	28	16	21
St8sia4	St8sia4	chr1	97484259	97564171	5677	-0.47	-0.38	100	72	144.5	111	123	79	77	65	175	130	114	92
4930598F16Rik	4930598F16Rik	chr1	97597761	97613095	761	NA	NA	0	0	0	0	0	0	0	0	0	0	0	0
1700063A18Rik	1700063A18Rik	chr1	97887236	97918335	356	NA	NA	0	0	0	0	0	0	0	0	0	0	0	0
4930533P14Rik	4930533P14Rik	chr1	98508634	98559150	583	NA	NA	0	0	0	0	0	0	0	0	0	0	0	0
Slco4c1	Slco4c1	chr1	98715361	98768748	2394	NA	NA	1	0	1.5	0	1	0	1	0	3	0	0	0
Slco6b1	Slco6b1	chr1	98802753	98894137	2475	NA	NA	0	0	0	0	0	0	0	0	0	0	0	0
Slco6c1	Slco6c1	chr1	98956026	99024880	2433	NA	NA	0	0	0	0	0	0	0	0	0	0	0	0
D1Ertd622e	D1Ertd622e	chr1	99540479	99558595	2738	-0.27	-0.46	23	19	38.5	28	20	15	26	23	38	30	39	26
Ppip5k2	Ppip5k2	chr1	99602623	99666669	5565	-0.28	0.29	1273.5	1052	992	1215	1245	979	1302	1125	1043	1134	941	1296
Gin1	Gin1	chr1	99666756	99689548	2041	-0.03	-0.03	27	26.5	22.5	22	23	23	31	30	20	19	25	25
Pam	Pam	chr1	99717671	99992209	4103	1.54	-1.19	12.5	36.5	44.5	19.5	16	43	9	30	45	19	44	20
B230216N24Rik	B230216N24Rik	chr1	99927700	99944370	1178	NA	NA	3	1	0	2.5	4	2	2	0	0	0	0	5
1810006J02Rik	1810006J02Rik	chr1	100028044	100041232	1687	NA	NA	0	0	0	1	0	0	0	0	0	0	0	2
Slco6d1	Slco6d1	chr1	100317701	100405957	2328	NA	NA	0	0	0	0	0	0	0	0	0	0	0	0
Cntnap5b	Cntnap5b	chr1	101669342	102382519	5120	NA	NA	0	0	1	0	0	0	0	0	0	0	2	0
Gm20268	Gm20268	chr1	103052345	103071779	886	NA	NA	0	0	0	0	0	0	0	0	0	0	0	0
Cdh20	Cdh20	chr1	106665396	106892058	3722	NA	NA	0	1	0	0	0	1	0	1	0	0	0	0
Rnf152	Rnf152	chr1	107173494	107253287	8529	NA	NA	0	0	0	1	0	0	0	0	0	1	0	1
Pign	Pign	chr1	107414999	107560253	6777	-0.12	-0.02	313.5	288.5	283.5	280	293	325	334	252	310	271	257	289
2310035C23Rik	2310035C23Rik	chr1	107560438	107651708	5406	-0.33	0.11	166	132	214.5	232	160	129	172	135	198	229	231	235
Tnfrsf11a	Tnfrsf11a	chr1	107677300	107744558	5022	NA	NA	12.5	4.5	3	6	18	3	7	6	5	8	1	4
Zcchc2	Zcchc2	chr1	107886983	107930654	6661	0.15	0.15	37.5	41.5	35.5	39.5	44	46	31	37	32	26	39	53
LOC626049	LOC626049	chr1	108049202	108068101	545	NA	NA	0	0	0	0	0	0	0	0	0	0	0	0
Phlpp1	Phlpp1	chr1	108068446	108290822	6104	0.6	0	12.5	19	18.5	18.5	13	26	12	12	12	17	25	20
Bcl2	Bcl2	chr1	108434756	108610867	7738	0	0.16	12	12	26	29	12	20	12	4	29	30	23	28
Kdsr	Kdsr	chr1	108616987	108656319	5582	0.34	-0.24	196.5	249	224	189	196	227	197	271	227	190	221	188
Vps4b	Vps4b	chr1	108667365	108693302	3272	-0.13	0.15	648	593	613.5	680	650	613	646	573	575	664	652	696
Serpinb5	Serpinb5	chr1	108757757	108779925	2565	NA	NA	0.5	0	2.5	1	0	0	1	0	3	0	2	2
Serpinb12	Serpinb12	chr1	108831026	108853657	1735	NA	NA	0	0	0	0	0	0	0	0	0	0	0	0
Serpinb13	Serpinb13	chr1	108877561	108897772	1607	NA	NA	0	0	0	0	0	0	0	0	0	0	0	0
Serpinb3a	Serpinb3a	chr1	108942164	108948880	1629	NA	NA	0	0	0	0	0	0	0	0	0	0	0	0
Serpinb3d	Serpinb3d	chr1	108974770	108980057	1164	NA	NA	0	0	0	0	0	0	0	0	0	0	0	0
Serpinb3b	Serpinb3b	chr1	109050538	109057691	1632	NA	NA	0	0	0	0	0	0	0	0	0	0	0	0
Serpinb3c	Serpinb3c	chr1	109167778	109174948	1659	NA	NA	0	0	0	0	0	0	0	0	0	0	0	0
Serpinb11	Serpinb11	chr1	109258891	109277052	1699	NA	NA	0	0	0	0	0	0	0	0	0	0	0	0
Serpinb7	Serpinb7	chr1	109319266	109349266	1887	NA	NA	0	0	0	0	0	0	0	0	0	0	0	0
Serpinb2	Serpinb2	chr1	109408000	109422177	2047	NA	NA	5	7.5	6	2.5	6	9	4	6	9	2	3	3
Serpinb10-ps	Serpinb10-ps	chr1	109425580	109445848	3490	1.88	-1.94	5.5	20.5	17.5	4.5	6	13	5	28	22	6	13	3
Serpinb8	Serpinb8	chr1	109486583	109505555	3289	NA	NA	5	9.5	4.5	4.5	4	14	6	5	5	8	4	1
Cdh7	Cdh7	chr1	111880314	112035578	3353	NA	NA	0	0	0	0	0	0	0	0	0	0	0	0
Cdh19	Cdh19	chr1	112785772	112873949	3054	NA	NA	0	0	0	0	0	0	0	0	0	0	0	0
Dsel	Dsel	chr1	113755279	113761495	5763	0.13	-0.19	26.5	29	36.5	32	16	29	37	29	37	38	36	26
Cntnap5a	Cntnap5a	chr1	117581714	118477251	3915	NA	NA	0	0	0	0	0	0	0	0	0	0	0	0
Tsn	Tsn	chr1	120195095	120207709	3039	0	-0.04	1178	1176	1090	1062.5	1120	1170	1236	1182	1079	1008	1101	1117
Mki67ip	Mki67ip	chr1	120218420	120230408	1894	0.03	-0.1	2065.5	2109.5	1968.5	1842	2128	2133	2003	2086	1836	1779	2101	1905
Clasp1	Clasp1	chr1	120285635	120506039	7899	-0.26	0.12	570	477	563	613.5	591	499	549	455	566	624	560	603
2900060B14Rik	2900060B14Rik	chr1	120355246	120355842	597	NA	NA	2	2	1	3.5	3	3	1	1	2	3	0	4
Tfcp2l1	Tfcp2l1	chr1	120524522	120581745	9270	-0.04	0.14	165	160	162	179	223	213	107	107	118	141	206	217
Gli2	Gli2	chr1	120730638	120950196	6708	0.47	-0.18	11.5	16	34	30	10	19	13	13	31	23	37	37
Inhbb	Inhbb	chr1	121312042	121318825	4255	NA	0.39	7.5	4.5	9.5	12.5	3	6	12	3	13	14	6	11
Ralb	Ralb	chr1	121366882	121401359	2277	-0.45	0.45	233.5	170.5	166	226.5	257	175	210	166	172	242	160	211
Tmem185b	Tmem185b	chr1	121422731	121425560	2830	-0.2	0.27	207.5	181	225	272	153	131	262	231	217	223	233	321
Epb4.1l5	Epb4.1l5	chr1	121441610	121545577	7746	-0.06	0.08	253.5	244	212	223.5	334	300	173	188	211	243	213	204
Ptpn4	Ptpn4	chr1	121554670	121733648	4706	NA	NA	7.5	2	4	4	9	1	6	3	3	3	5	5
Tmem177	Tmem177	chr1	121804478	121809745	3290	0.02	0.15	148	150	141	157	169	149	127	151	143	160	139	154
Gm101	Gm101	chr1	121820096	121891787	2511	NA	NA	0	0	0	0	0	0	0	0	0	0	0	0
Sctr	Sctr	chr1	121903557	121960109	1922	NA	NA	0	0	0	1	0	0	0	0	0	2	0	0
Tmem37	Tmem37	chr1	121963954	121970357	1017	-0.39	0.36	1095.5	837.5	668	859.5	1094	850	1097	825	629	753	707	966
Dbi	Dbi	chr1	122009857	122017673	745	-1.4	1.38	3117	1182.5	934.5	2439.5	2940	1206	3294	1159	945	2385	924	2494
3110009E18Rik	3110009E18Rik	chr1	122017764	122084766	1089	1.08	-0.86	13	27.5	24.5	13.5	20	28	6	27	30	15	19	12
Steap3	Steap3	chr1	122122993	122167659	3177	-0.87	1.12	32	17.5	13.5	29.5	42	26	22	9	15	23	12	36
C1ql2	C1ql2	chr1	122237159	122239751	2000	NA	NA	1	0.5	0	1.5	1	1	1	0	0	1	0	2
Marco	Marco	chr1	122371115	122401661	1985	NA	NA	0	0	0.5	1	0	0	0	0	1	2	0	0
En1	En1	chr1	122499064	122504568	2554	NA	NA	0	0	0	0	0	0	0	0	0	0	0	0
B230209K01Rik	B230209K01Rik	chr1	122983982	123017552	1580	NA	NA	0	0	0	0	0	0	0	0	0	0	0	0
Insig2	Insig2	chr1	123200930	123229157	2524	0.05	-0.23	68	70.5	76	65	64	77	72	64	75	71	77	59
Ccdc93	Ccdc93	chr1	123327644	123403037	7256	-0.22	0.12	352.5	303.5	286	310	377	327	328	280	293	327	279	293
Htr5b	Htr5b	chr1	123406350	123425042	2004	NA	NA	3.5	1	1.5	1.5	5	2	2	0	1	1	2	2
Ddx18	Ddx18	chr1	123450412	123464557	2249	-0.62	0.56	560.5	365	316.5	467	555	355	566	375	294	440	339	494
Dpp10	Dpp10	chr1	125228715	125942136	4630	NA	NA	0	0	0	0	0	0	0	0	0	0	0	0
Actr3	Actr3	chr1	127289482	127332304	2746	-1.1	1.12	2575	1205	1076	2334.5	2321	1107	2829	1303	1109	2342	1043	2327
Slc35f5	Slc35f5	chr1	127457593	127492261	2597	0.09	-0.08	262.5	278.5	324.5	307	229	252	296	305	306	265	343	349
Gpr39	Gpr39	chr1	127573573	127770438	2689	NA	NA	0.5	0	0	1	1	0	0	0	0	1	0	1
Lypd1	Lypd1	chr1	127768619	127808791	2044	NA	NA	0	0	0	0	0	0	0	0	0	0	0	0
Nckap5	Nckap5	chr1	127810213	128727209	7593	NA	0.63	1	5.5	9	14	2	7	0	4	12	19	6	9
Mgat5	Mgat5	chr1	129101563	129379549	3104	0.54	-0.85	92.5	135	168.5	93.5	85	109	100	161	160	88	177	99
Tmem163	Tmem163	chr1	129386919	129574598	2517	NA	NA	5.5	0.5	0	0	5	1	6	0	0	0	0	0
Acmsd	Acmsd	chr1	129625990	129664141	2303	NA	NA	0	0	0	0	0	0	0	0	0	0	0	0
2900009J06Rik	2900009J06Rik	chr1	129650194	129670631	464	NA	NA	0	0	0	0	0	0	0	0	0	0	0	0
Ccnt2	Ccnt2	chr1	129670741	129701414	3514	0.1	0	230	246	227.5	227.5	235	243	225	249	236	240	219	215
Ysk4	Ysk4	chr1	129711848	129736867	3936	NA	NA	0.5	2.5	1	1.5	1	1	0	4	2	0	0	3
Rab3gap1	Rab3gap1	chr1	129765350	129840453	4251	-0.04	0.12	408.5	398	371.5	403	463	432	354	364	407	384	336	422
Zranb3	Zranb3	chr1	129850763	129998985	4154	-1.93	1.2	158	41.5	54.5	125	153	42	163	41	45	127	64	123
R3hdm1	R3hdm1	chr1	129999883	130134312	4812	0	-0.12	156.5	156	148	136	155	157	158	155	155	147	141	125
Mir128-1	Mir128-1	chr1	130098938	130099007	70	NA	NA	0	0	0	0	0	0	0	0	0	0	0	0
Ubxn4	Ubxn4	chr1	130140758	130175954	4093	-0.51	0.51	458.5	321.5	412.5	586	433	291	484	352	343	541	482	631
Lct	Lct	chr1	130181341	130224895	6166	NA	NA	0	0	0.5	3	0	0	0	0	1	1	0	5
Mcm6	Mcm6	chr1	130228168	130256233	2901	-0.02	0.06	1296	1281	1716.5	1789.5	1239	1220	1353	1342	1671	1631	1762	1948
Dars	Dars	chr1	130260284	130313993	2509	-0.16	0.1	3011	2702.5	2552	2737	2938	2745	3084	2660	2519	2796	2585	2678
Cxcr4	Cxcr4	chr1	130484776	130488876	1814	NA	NA	0	0	0	0	0	0	0	0	0	0	0	0
Thsd7b	Thsd7b	chr1	131169881	132115855	6253	NA	NA	1	0	0.5	0	0	0	2	0	0	0	1	0
Daf2	Daf2	chr1	132285105	132319576	1324	NA	NA	0.5	0	0	0	1	0	0	0	0	0	0	0
Cd55	Cd55	chr1	132335607	132359317	2526	0.27	0.78	19	23	19.5	33.5	16	26	22	20	23	33	16	34
Zp3r	Zp3r	chr1	132473283	132526183	2034	NA	NA	0	0	0	0	0	0	0	0	0	0	0	0
C4bp	C4bp	chr1	132532498	132558195	1883	NA	NA	0	0	0	0	0	0	0	0	0	0	0	0
C4bp-ps1	C4bp-ps1	chr1	132566779	132578148	754	NA	NA	0	0.5	1	0	0	1	0	0	0	0	2	0
Pfkfb2	Pfkfb2	chr1	132585620	132625830	9621	0.38	-0.32	133	173.5	154	123.5	142	140	124	207	157	130	151	117
Yod1	Yod1	chr1	132613904	132618634	3827	-0.33	1.52	14.5	11.5	8.5	24.5	13	17	16	6	5	26	12	23
AA986860	AA986860	chr1	132628553	132641199	2909	0.76	-0.15	41	69.5	41	37	52	87	30	52	35	37	47	37
Fcamr	Fcamr	chr1	132697479	132711317	1911	NA	NA	0	0	0	0	0	0	0	0	0	0	0	0
Pigr	Pigr	chr1	132723261	132748826	3849	NA	NA	0	0	0	0	0	0	0	0	0	0	0	0
Faim3	Faim3	chr1	132762354	132777367	1491	NA	NA	0	0	1	1	0	0	0	0	1	0	1	2
Il24	Il24	chr1	132778651	132783988	1116	NA	NA	0.5	1	0	0	0	2	1	0	0	0	0	0
Il20	Il20	chr1	132803769	132807873	824	NA	NA	0	0	0	0	0	0	0	0	0	0	0	0
Il19	Il19	chr1	132829233	132835818	1023	NA	NA	0	2	1	0	0	3	0	1	0	0	2	0
Il10	Il10	chr1	132916422	132921547	1306	NA	NA	0	0.5	0	0	0	0	0	1	0	0	0	0
Mapkapk2	Mapkapk2	chr1	132950281	132994120	2567	-0.44	0.54	77.5	57	56	81.5	78	55	77	59	57	86	55	77
Dyrk3	Dyrk3	chr1	133025018	133034811	2072	0.21	0.1	79	91.5	88	94.5	71	95	87	88	73	96	103	93
Eif2d	Eif2d	chr1	133049784	133070048	2290	-0.02	0.11	1011.5	1001	862.5	932	1085	1030	938	972	850	885	875	979
Rassf5	Rassf5	chr1	133072987	133141755	3405	0.03	-0.63	23.5	24	14	9	24	25	23	23	19	13	9	5
Ikbke	Ikbke	chr1	133151179	133176140	3203	0.77	-0.9	19	32.5	21.5	11.5	22	36	16	29	17	17	26	6
Srgap2	Srgap2	chr1	133181828	133423938	8040	0.08	-0.18	638.5	675.5	669	591.5	611	650	666	701	687	545	651	638
Fam72a	Fam72a	chr1	133424566	133436449	2105	0.08	0.3	84.5	89.5	62	76.5	94	68	75	111	61	71	63	82
Avpr1b	Avpr1b	chr1	133495691	133508577	4148	NA	NA	0.5	0	0	0	1	0	0	0	0	0	0	0
Ctse	Ctse	chr1	133534891	133572084	2120	NA	NA	0.5	8.5	4.5	0	1	9	0	8	7	0	2	0
5430435G22Rik	5430435G22Rik	chr1	133585272	133610041	2523	NA	NA	6	11.5	5	0.5	5	8	7	15	6	1	4	0
Slc26a9	Slc26a9	chr1	133640599	133666982	3640	NA	NA	1	2	1	1.5	2	3	0	1	0	1	2	2
Pm20d1	Pm20d1	chr1	133693972	133714692	3540	NA	NA	1	9	6.5	2	2	16	0	2	8	1	5	3
Slc41a1	Slc41a1	chr1	133724589	133745440	4660	-0.09	-0.11	506.5	475.5	428.5	396	494	397	519	554	466	439	391	353
Rab7l1	Rab7l1	chr1	133763854	133769464	1189	0.56	-0.43	50	74	54	40	48	93	52	55	64	38	44	42
Nucks1	Nucks1	chr1	133807035	133832898	6096	-0.14	0.06	657	597	781.5	815	572	551	742	643	771	823	792	807
Slc45a3	Slc45a3	chr1	133859544	133879541	3426	NA	NA	10.5	7.5	6.5	8	7	12	14	3	7	7	6	9
Elk4	Elk4	chr1	133904182	133922261	3671	0.44	-0.73	25	34	31.5	19	28	29	22	39	30	22	33	16
Mfsd4	Mfsd4	chr1	133923198	133964639	4853	-3.11	2.96	31	3.5	3.5	28	27	5	35	2	5	22	2	34
Cdk18	Cdk18	chr1	134010124	134036262	3046	0.73	-0.79	17.5	29	54.5	31.5	19	33	16	25	57	21	52	42
Lemd1	Lemd1	chr1	134088013	134153959	983	NA	NA	0	0	0	0	0	0	0	0	0	0	0	0
Mir135b	Mir135b	chr1	134094665	134094761	97	NA	NA	0	0	0	0	0	0	0	0	0	0	0	0
Klhdc8a	Klhdc8a	chr1	134195203	134203934	4269	NA	NA	0	2	1	0	0	3	0	1	2	0	0	0
Nuak2	Nuak2	chr1	134212702	134230065	3132	1.25	-0.95	16.5	39.5	107	55.5	24	39	9	40	119	55	95	56
Tmcc2	Tmcc2	chr1	134252892	134287858	3410	0.63	0	20	31	26.5	26.5	19	43	21	19	34	28	19	25
Dstyk	Dstyk	chr1	134314030	134363536	6385	0.62	-0.64	23	35.5	56	36	25	38	21	33	51	41	61	31
Rbbp5	Rbbp5	chr1	134373944	134402242	3632	-0.06	0	514.5	492.5	453.5	454.5	527	497	502	488	462	417	445	492
Tmem81	Tmem81	chr1	134402807	134405216	1742	-0.09	-1.03	16	15	19.5	9.5	13	17	19	13	16	10	23	9
Cntn2	Cntn2	chr1	134406002	134439517	9535	NA	NA	5.5	0.5	2	2	7	1	4	0	2	1	2	3
Nfasc	Nfasc	chr1	134461267	134638374	10379	NA	NA	0.5	0.5	0	0	0	1	1	0	0	0	0	0
Gm10538	Gm10538	chr1	134625930	134629403	1879	NA	NA	0	0	0	0	0	0	0	0	0	0	0	0
Lrrn2	Lrrn2	chr1	134776932	134836582	3346	-5.3	NA	23.5	0.5	1	5.5	20	1	27	0	1	6	1	5
Mdm4	Mdm4	chr1	134886422	134921925	3490	-0.49	0.7	88	62.5	47	76.5	66	58	110	67	54	93	40	60
Pik3c2b	Pik3c2b	chr1	134942589	135005265	7929	-0.76	0.5	47.5	28	34.5	49	53	27	42	29	33	40	36	58
Ppp1r15b	Ppp1r15b	chr1	135027743	135036377	5588	-0.05	0.14	408	394.5	517	568.5	357	358	459	431	526	589	508	548
Plekha6	Plekha6	chr1	135142674	135200012	7457	0.48	-0.7	80.5	112.5	90	55.5	95	136	66	89	70	62	110	49
Gm19461	Gm19461	chr1	135146429	135166385	3112	NA	NA	0	0	0	0	0	0	0	0	0	0	0	0
Golt1a	Golt1a	chr1	135206400	135219603	1842	NA	NA	1.5	0	0.5	0	3	0	0	0	0	0	1	0
Kiss1	Kiss1	chr1	135223789	135226299	496	NA	NA	0	0	0	0	0	0	0	0	0	0	0	0
Ren2	Ren2	chr1	135247143	135256900	1525	NA	NA	0	5	1.5	1	0	10	0	0	2	2	1	0
Ren1	Ren1	chr1	135247251	135256896	1422	NA	NA	0	5	1.5	1	0	10	0	0	2	2	1	0
Etnk2	Etnk2	chr1	135260149	135276895	2279	-0.32	0.24	52.5	42	30	35.5	61	47	44	37	32	39	28	32
Sox13	Sox13	chr1	135278877	135320789	3531	0.73	-0.84	17.5	29	39.5	22	18	25	17	33	39	18	40	26
Snrpe	Snrpe	chr1	135500448	135506857	492	-0.5	0.5	1553.5	1099.5	1037.5	1470.5	1480	1042	1627	1157	995	1440	1080	1501
Zc3h11a	Zc3h11a	chr1	135516448	135557957	4395	-0.21	0.18	649	560.5	473	537.5	639	561	659	560	470	545	476	530
Zbed6	Zbed6	chr1	135552456	135557462	5007	-0.6	0.24	45.5	30	38	45	38	31	53	29	34	39	42	51
Lax1	Lax1	chr1	135575606	135586685	2371	NA	NA	4	1	4	4	2	1	6	1	4	2	4	6
Atp2b4	Atp2b4	chr1	135599251	135650324	8292	0.17	0.37	12	13.5	13.5	17.5	13	12	11	15	13	16	14	19
Optc	Optc	chr1	135793771	135804576	2071	NA	NA	3	2.5	3	3	2	3	4	2	2	2	4	4
Prelp	Prelp	chr1	135806882	135817978	3601	NA	NA	14	0.5	1.5	8	14	1	14	0	1	3	2	13
Fmod	Fmod	chr1	135934092	135944854	2859	NA	NA	3	2.5	1	1	5	3	1	2	0	2	2	0
Btg2	Btg2	chr1	135971442	135975732	3083	-1.19	0.84	246.5	108	117	209	283	134	210	82	114	210	120	208
Chit1	Chit1	chr1	136007819	136048013	1711	NA	NA	1.5	1	0	0.5	3	1	0	1	0	1	0	0
Chi3l1	Chi3l1	chr1	136078981	136086608	1689	-0.79	0.79	16.5	9.5	9.5	16.5	20	10	13	9	11	10	8	23
Mybph	Mybph	chr1	136090025	136097809	1829	NA	NA	3.5	3.5	8	1	4	3	3	4	7	0	9	2
Adora1	Adora1	chr1	136095799	136132008	5786	NA	NA	10	5	9	4	11	7	9	3	7	3	11	5
Myog	Myog	chr1	136186581	136189125	1480	NA	NA	0	1	1	0.5	0	1	0	1	2	1	0	0
Ppfia4	Ppfia4	chr1	136193360	136229505	6067	NA	NA	14.5	3.5	1.5	6.5	21	5	8	2	1	5	2	8
Tmem183a	Tmem183a	chr1	136242674	136258576	3169	-0.11	0.28	473.5	439	485	589	420	399	527	479	478	565	492	613
4933406M09Rik	4933406M09Rik	chr1	136282517	136287560	1770	NA	NA	0	0	0	0	0	0	0	0	0	0	0	0
Cyb5r1	Cyb5r1	chr1	136302567	136308315	1626	-0.66	0.53	529.5	334.5	308	444.5	596	362	463	307	294	453	322	436
Adipor1	Adipor1	chr1	136312044	136328918	2024	-0.23	-0.03	130.5	111	168	164.5	136	109	125	113	158	156	178	173
Klhl12	Klhl12	chr1	136352132	136387450	3196	-0.15	0.03	34.5	31	43.5	44.5	37	23	32	39	38	38	49	51
Rabif	Rabif	chr1	136391237	136404461	1959	NA	NA	0	0	0	0	0	0	0	0	0	0	0	0
4931440L10Rik	4931440L10Rik	chr1	136437522	136443599	1457	NA	NA	0	0	0	0	0	0	0	0	0	0	0	0
Kdm5b	Kdm5b	chr1	136456755	136529455	6300	0.53	-0.7	10	14.5	24.5	15	10	11	10	18	23	17	26	13
Syt2	Syt2	chr1	136543258	136645994	3386	NA	NA	0	0	0.5	0	0	0	0	0	0	0	1	0
Ppp1r12b	Ppp1r12b	chr1	136662520	136852517	6185	NA	NA	1	0	0	0	0	0	2	0	0	0	0	0
Ube2t	Ube2t	chr1	136859154	136870714	1079	NA	NA	0	0	0	0	0	0	0	0	0	0	0	0
Lgr6	Lgr6	chr1	136882930	137001853	3623	NA	NA	0	0	0	0.5	0	0	0	0	0	1	0	0
Ptprv	Ptprv	chr1	137005075	137029152	6080	NA	NA	3	2.5	2.5	3	3	2	3	3	2	3	3	3
Ptpn7	Ptpn7	chr1	137029302	137041897	3264	-0.09	0.19	16.5	15.5	17.5	20	25	16	8	15	24	24	11	16
Arl8a	Arl8a	chr1	137043411	137052845	1702	NA	NA	6	6	4.5	5	5	3	7	9	5	5	4	5
Gpr37l1	Gpr37l1	chr1	137056827	137064258	2253	NA	NA	0	0	0.5	0	0	0	0	0	0	0	1	0
Elf3	Elf3	chr1	137150151	137155049	2000	NA	NA	0	0	0	0	0	0	0	0	0	0	0	0
Rnpep	Rnpep	chr1	137159276	137180661	2301	-0.27	0.24	105.5	87.5	108	128	102	94	109	81	101	109	115	147
Timm17a	Timm17a	chr1	137198112	137210314	917	0.03	-0.13	1236	1258	1228.5	1124.5	1232	1254	1240	1262	1188	1067	1269	1182
Lmod1	Lmod1	chr1	137221390	137264642	3942	NA	NA	1.5	0.5	2	2	0	0	3	1	0	1	4	3
Shisa4	Shisa4	chr1	137268033	137271640	1190	NA	NA	0	0	0	0	0	0	0	0	0	0	0	0
Ipo9	Ipo9	chr1	137278892	137327068	6236	-0.67	0.73	416	261	279.5	462.5	419	279	413	243	285	457	274	468
Nav1	Nav1	chr1	137331157	137481932	12767	0.09	-0.07	259.5	275.5	271	258	261	274	258	277	275	245	267	271
Csrp1	Csrp1	chr1	137625774	137648806	1770	0.23	-0.28	1020.5	1200	1058	871.5	1075	1346	966	1054	994	826	1122	917
Phlda3	Phlda3	chr1	137662662	137665711	1467	NA	0.23	8	9	14.5	17	12	12	4	6	17	19	12	15
Tnni1	Tnni1	chr1	137695998	137707566	1114	NA	0.6	8.5	8.5	10.5	16	9	13	8	4	9	17	12	15
Lad1	Lad1	chr1	137715175	137729918	2992	-0.14	0.27	1187.5	1074.5	891	1078	1403	1232	972	917	821	944	961	1212
Tnnt2	Tnnt2	chr1	137732963	137748838	1193	0.46	NA	10.5	14.5	10	7	13	18	8	11	12	7	8	7
Pkp1	Pkp1	chr1	137767972	137815601	4486	NA	NA	0	0	0	0	0	0	0	0	0	0	0	0
Igfn1	Igfn1	chr1	137850155	137902919	8996	NA	NA	0.5	1.5	0	2	1	0	0	3	0	1	0	3
Tmem9	Tmem9	chr1	137904796	137931607	1750	-0.39	0.34	453.5	347	337.5	426.5	482	384	425	310	338	436	337	417
Cacna1s	Cacna1s	chr1	137949478	138016399	6260	NA	NA	2	0.5	0	1	0	1	4	0	0	2	0	0
6530439I21	6530439I21	chr1	138024296	138027760	508	NA	NA	0	0	0	0	0	0	0	0	0	0	0	0
Kif21b	Kif21b	chr1	138027978	138074591	9119	0.04	0.07	65	67	71.5	75	70	78	60	56	83	84	60	66
5730559C18Rik	5730559C18Rik	chr1	138110099	138130857	3013	-0.1	0.04	21.5	20	20	20.5	27	32	16	8	15	19	25	22
Gpr25	Gpr25	chr1	138155491	138157450	1960	NA	NA	0	0	0	0	0	0	0	0	0	0	0	0
Camsap2	Camsap2	chr1	138164700	138242681	7823	-0.37	0.09	95.5	74	98	104.5	85	75	106	73	74	88	122	121
9230116N13Rik	9230116N13Rik	chr1	138308493	138312096	2097	0.56	-0.86	10.5	15.5	15.5	8.5	11	15	10	16	17	6	14	11
Ddx59	Ddx59	chr1	138311848	138336797	2228	0.48	-0.31	115	160.5	151	122	114	146	116	175	152	109	150	135
Kif14	Kif14	chr1	138364535	138428088	8770	-0.5	0.57	207.5	146.5	143	213	228	163	187	130	144	217	142	209
Zfp281	Zfp281	chr1	138521478	138526968	5275	NA	-0.16	11	6.5	18.5	16.5	12	2	10	11	14	17	23	16
Gm19705	Gm19705	chr1	138579973	138587382	489	NA	NA	1	4	3.5	0.5	1	5	1	3	3	1	4	0
Gm16880	Gm16880	chr1	138592788	138622305	1199	NA	NA	1	0	0	0.5	0	0	2	0	0	0	0	1
Nr5a2	Nr5a2	chr1	138740161	138857025	3857	NA	NA	3	2.5	3.5	3	2	1	4	4	4	4	3	2
Mir181a-1	Mir181a-1	chr1	139863032	139863118	87	NA	NA	0	0	0	0	0	0	0	0	0	0	0	0
Mir181b-1	Mir181b-1	chr1	139863216	139863295	80	NA	NA	0	0	0	0	0	0	0	0	0	0	0	0
Ptprc	Ptprc	chr1	139959438	140071882	5664	-0.49	-0.97	83	59	33.5	17	94	64	72	54	50	27	17	7
Atp6v1g3	Atp6v1g3	chr1	140170315	140186039	1887	NA	NA	0	0.5	0	0	0	0	0	1	0	0	0	0
Nek7	Nek7	chr1	140381291	140516273	3366	-0.12	0.01	43	39.5	59.5	60	40	35	46	44	49	61	70	59
Gm5833	Gm5833	chr1	140536672	140578652	1930	NA	NA	0	0	0	0	0	0	0	0	0	0	0	0
Lhx9	Lhx9	chr1	140721763	140744156	5747	NA	NA	0	1.5	0	0.5	0	0	0	3	0	1	0	0
2310009B15Rik	2310009B15Rik	chr1	140748556	140753431	571	-1.65	2.8	17.5	5.5	3	21.5	13	5	22	6	3	23	3	20
Dennd1b	Dennd1b	chr1	140860286	141072619	8313	-0.2	0.64	119.5	104	70	109	107	87	132	121	72	126	68	92
Crb1	Crb1	chr1	141094831	141273653	4702	NA	NA	0.5	0	0.5	0.5	0	0	1	0	1	0	0	1
4933436E23Rik	4933436E23Rik	chr1	141276029	141299429	1111	NA	NA	0	0	0	0	0	0	0	0	0	0	0	0
Zbtb41	Zbtb41	chr1	141318960	141349584	8362	0.07	-0.21	74	77.5	97	84	62	85	86	70	92	69	102	99
Aspm	Aspm	chr1	141351350	141390665	9866	-0.16	0.08	559.5	501.5	747	792	561	463	558	540	718	793	776	791
F13b	F13b	chr1	141398284	141420333	2378	NA	NA	0	0	0	0	0	0	0	0	0	0	0	0
Cfhr1	Cfhr1	chr1	141443641	141456799	1732	NA	NA	0	0	0	0	0	0	0	0	0	0	0	0
Gm4788	Gm4788	chr1	141594496	141677816	2887	NA	NA	2.5	0	0	0	0	0	5	0	0	0	0	0
Cfhr2	Cfhr2	chr1	141706869	141755276	1602	NA	NA	0	0.5	0.5	0	0	1	0	0	1	0	0	0
Cfh	Cfh	chr1	141982432	142079988	4365	-0.04	-0.49	34	33	12	8.5	32	28	36	38	19	14	5	3
Kcnt2	Kcnt2	chr1	142142834	142506838	3957	NA	NA	0	0	0	0	0	0	0	0	0	0	0	0
4930590L20Rik	4930590L20Rik	chr1	142466753	142552979	551	NA	NA	0	0	0	0	0	0	0	0	0	0	0	0
Cdc73	Cdc73	chr1	145454629	145549814	2678	-0.41	-0.47	16	12	18	13	8	11	24	13	17	10	19	16
B3galt2	B3galt2	chr1	145487827	145497067	4578	NA	NA	2	1.5	1	0.5	0	1	4	2	2	0	0	1
Glrx2	Glrx2	chr1	145586479	145596808	3730	0.24	-0.03	91.5	108	104.5	102	83	79	100	137	102	104	107	100
Trove2	Trove2	chr1	145597921	145624181	8720	0.13	-0.09	241.5	263.5	302	283	253	255	230	272	322	296	282	270
Uchl5	Uchl5	chr1	145624408	145654596	1851	-0.1	0	1027.5	958.5	1007	1004.5	1074	963	981	954	977	977	1037	1032
Rgs2	Rgs2	chr1	145846468	145851279	3009	-0.04	-0.1	19.5	19	29	27	23	19	16	19	36	33	22	21
Rgs13	Rgs13	chr1	145985797	146024502	1497	NA	NA	0	0	0	0	0	0	0	0	0	0	0	0
Rgs1	Rgs1	chr1	146091799	146096234	1330	NA	NA	0	1.5	1	0	0	0	0	3	2	0	0	0
Rgs18	Rgs18	chr1	146599971	146622551	1859	0.09	-0.36	82.5	88	54	42	94	104	71	72	75	62	33	22
Fam5c	Fam5c	chr1	148342796	148749602	3172	NA	NA	0	0	1.5	0	0	0	0	0	0	0	3	0
Pla2g4a	Pla2g4a	chr1	151676752	151808414	2846	0.13	-0.18	154.5	169	115.5	102	153	163	156	175	139	139	92	65
7530420F21Rik	7530420F21Rik	chr1	151923791	151946896	1098	NA	NA	0.5	0	0	0	0	0	1	0	0	0	0	0
Ptgs2	Ptgs2	chr1	151947254	151955142	4145	NA	-0.85	6	5	23.5	13	7	5	5	5	23	12	24	14
Pdc	Pdc	chr1	152166547	152181036	1247	NA	NA	0	0	0	0	0	0	0	0	0	0	0	0
2310030A07Rik	2310030A07Rik	chr1	152167811	152193901	610	NA	NA	0	0	0	0	0	0	0	0	0	0	0	0
BC003331	BC003331	chr1	152208441	152240185	3242	0.29	-0.29	276.5	338	317	260	275	333	278	343	307	270	327	250
Tpr	Tpr	chr1	152239968	152297065	7550	0.01	-0.03	751	756.5	908.5	887	685	670	817	843	897	833	920	941
Prg4	Prg4	chr1	152296542	152313295	4278	NA	NA	0.5	1	0.5	1	0	0	1	2	1	1	0	1
Hmcn1	Hmcn1	chr1	152409632	152840565	18314	-0.36	0.15	36.5	28.5	48.5	54	36	35	37	22	65	64	32	44
C730036E19Rik	C730036E19Rik	chr1	152985164	152991225	2640	NA	NA	0.5	0	0	1	0	0	1	0	0	2	0	0
Ivns1abp	Ivns1abp	chr1	153191628	153211575	5037	-0.33	0.44	523	416	482.5	654.5	485	405	561	427	482	633	483	676
1200016B10Rik	1200016B10Rik	chr1	153214829	153275565	3668	-0.05	0.15	262.5	253	205.5	228	266	253	259	253	185	207	226	249
1190005F20Rik	1190005F20Rik	chr1	153275778	153305313	2665	-0.36	0.03	287	224	285	291	282	229	292	219	254	277	316	305
Rnf2	Rnf2	chr1	153316536	153347953	3028	0.03	0.11	749.5	765.5	602.5	649.5	745	721	754	810	567	604	638	695
Fam129a	Fam129a	chr1	153418503	153566477	3939	-0.15	0.27	880.5	792	559	675	975	816	786	768	498	602	620	748
Edem3	Edem3	chr1	153602504	153669458	6604	0.29	-0.28	71.5	87.5	123	101.5	69	84	74	91	113	87	133	116
1700025G04Rik	1700025G04Rik	chr1	153731654	153937450	9754	-0.32	0.3	181.5	145	150.5	185	152	157	211	133	141	173	160	197
Tsen15	Tsen15	chr1	154217866	154233812	1132	-0.91	0.95	429	228	232.5	448.5	378	206	480	250	221	410	244	487
Glt25d2	Glt25d2	chr1	154246997	154357825	4056	NA	NA	1	0	1.5	6.5	0	0	2	0	0	6	3	7
Rgl1	Rgl1	chr1	154364660	154472241	3887	0.42	-0.01	51.5	69	117	116.5	50	73	53	65	121	122	113	111
Apobec4	Apobec4	chr1	154597681	154604674	1566	NA	NA	0.5	0	0	0	0	0	1	0	0	0	0	0
Arpc5	Arpc5	chr1	154613672	154622710	1897	-0.24	0.23	3967	3358.5	3152	3708.5	3846	3280	4088	3437	3155	3699	3149	3718
Ncf2	Ncf2	chr1	154655020	154684120	2596	-2.21	3.06	130	28	13	109.5	122	32	138	24	18	143	8	76
Smg7	Smg7	chr1	154684125	154749776	6069	-0.44	0.24	164	120.5	180.5	212.5	157	108	171	133	182	222	179	203
Nmnat2	Nmnat2	chr1	154802231	154966391	4523	NA	NA	6	7	8	7	5	6	7	8	6	3	10	11
Lamc2	Lamc2	chr1	154969886	155033577	5164	0.75	-0.03	23.5	39.5	49	48	26	45	21	34	33	52	65	44
Lamc1	Lamc1	chr1	155066052	155179916	7622	0.13	0.08	398.5	435.5	501.5	528.5	381	450	416	421	524	543	479	514
E330020D12Rik	E330020D12Rik	chr1	155251316	155261363	2827	NA	NA	7	2.5	2	3	13	0	1	5	2	4	2	2
1700012A16Rik	1700012A16Rik	chr1	155272339	155299704	2045	NA	NA	0	0	1	0	0	0	0	0	1	0	1	0
Dhx9	Dhx9	chr1	155302888	155334790	4613	-0.08	0.22	134.5	127.5	132	153.5	139	130	130	125	126	160	138	147
Npl	Npl	chr1	155350146	155396844	1403	-0.04	NA	17	16.5	9.5	7.5	20	20	14	13	14	7	5	8
Rgs8	Rgs8	chr1	155500167	155544795	5804	NA	NA	0	0	0.5	0.5	0	0	0	0	1	0	0	1
C230024C17	C230024C17	chr1	155568370	155584959	3337	NA	NA	0	0	0	0	0	0	0	0	0	0	0	0
Rgs16	Rgs16	chr1	155587483	155592598	2335	1.43	-1.02	28	75.5	73	36	22	54	34	97	80	47	66	25
Rnasel	Rnasel	chr1	155596556	155611351	4758	NA	NA	3.5	1	0	2	4	2	3	0	0	4	0	0
Rgsl1	Rgsl1	chr1	155626517	155691271	3640	NA	NA	0	0	0	0	0	0	0	0	0	0	0	0
5830403L16Rik	5830403L16Rik	chr1	155696672	155698325	1654	NA	NA	0	0	0	1	0	0	0	0	0	2	0	0
Gm5531	Gm5531	chr1	155721475	155724001	2527	NA	NA	0	0	0	0	0	0	0	0	0	0	0	0
Teddm1	Teddm1	chr1	155738776	155740190	1415	NA	NA	0	0	0	0	0	0	0	0	0	0	0	0
Glul	Glul	chr1	155747075	155756844	2782	0.57	0.15	83	123.5	94	104.5	87	131	79	116	90	112	98	97
Zfp648	Zfp648	chr1	156048317	156052804	1877	NA	NA	0	0	0	0	0	0	0	0	0	0	0	0
4930452N14Rik	4930452N14Rik	chr1	156088651	156104036	613	NA	NA	0	0.5	0	0	0	1	0	0	0	0	0	0
Cacna1e	Cacna1e	chr1	156239649	156573050	12697	NA	NA	0	0	0	0	0	0	0	0	0	0	0	0
Ier5	Ier5	chr1	156943497	156946766	3270	NA	NA	0	0.5	0	0.5	0	0	0	1	0	1	0	0
Mr1	Mr1	chr1	156975008	156993910	2509	NA	NA	0	0	1	0.5	0	0	0	0	2	0	0	1
Stx6	Stx6	chr1	157005833	157050647	2459	NA	NA	0	0	0	0	0	0	0	0	0	0	0	0
Xpr1	Xpr1	chr1	157122787	157264574	7651	-0.03	0.11	46.5	45.5	56	60.5	44	34	49	57	59	65	53	56
Acbd6	Acbd6	chr1	157405250	157534363	1942	-0.85	0.79	52.5	29	33.5	58	47	26	58	32	25	52	42	64
Lhx4	Lhx4	chr1	157548824	157589157	1851	NA	NA	0	0.5	0	0	0	0	0	1	0	0	0	0
Qsox1	Qsox1	chr1	157625285	157660029	3361	0.08	-0.06	158	166.5	157	151	173	164	143	169	171	161	143	141
Cep350	Cep350	chr1	157692094	157820385	13307	-0.22	-0.36	120	103	137.5	107	120	99	120	107	155	106	120	108
Tor1aip1	Tor1aip1	chr1	157851729	157883610	4439	-0.19	0.16	620	544	470	524.5	648	551	592	537	503	540	437	509
Tor1aip2	Tor1aip2	chr1	157882794	157915989	8110	0.18	-0.31	1731	1957.5	1896.5	1528.5	1705	1783	1757	2132	1998	1542	1795	1515
Fam163a	Fam163a	chr1	157923096	158135156	3882	NA	NA	10	7	5	9.5	8	5	12	9	4	11	6	8
Tdrd5	Tdrd5	chr1	158185426	158233479	3444	NA	NA	0	0	0.5	0	0	0	0	0	0	0	1	0
Nphs2	Nphs2	chr1	158240866	158258166	3108	NA	NA	0	0	0	0	0	0	0	0	0	0	0	0
Soat1	Soat1	chr1	158358239	158404459	4785	-0.63	0.76	988.5	637.5	590.5	997	1112	719	865	556	567	949	614	1045
Abl2	Abl2	chr1	158488918	158579750	10714	-0.79	0.91	159	92	84.5	158.5	119	82	199	102	87	165	82	152
Tor3a	Tor3a	chr1	158583748	158604470	3268	-0.31	0.49	120.5	97	86	120.5	124	97	117	97	76	139	96	102
Fam20b	Fam20b	chr1	158608702	158649041	4238	-0.4	0.5	535	405	389	551.5	488	372	582	438	387	554	391	549
Ralgps2	Ralgps2	chr1	158734297	158869757	7133	0.17	-0.31	334.5	377	337.5	272	312	376	357	378	399	302	276	242
Angptl1	Angptl1	chr1	158769154	158791209	2190	NA	NA	3	1	0.5	0	5	1	1	1	1	0	0	0
1700057K13Rik	1700057K13Rik	chr1	159029279	159038776	898	NA	NA	0	0	0.5	0	0	0	0	0	0	0	1	0
Rasal2	Rasal2	chr1	159065314	159342726	10046	NA	NA	4	5.5	7.5	5.5	3	6	5	5	7	5	8	6
2810025M15Rik	2810025M15Rik	chr1	159342483	159350367	1194	0.12	-0.08	319	345.5	445.5	421	333	354	305	337	477	457	414	385
BC026585	BC026585	chr1	159388713	159418864	1289	-0.24	0.28	56	47.5	44	53.5	65	54	47	41	53	48	35	59
Sec16b	Sec16b	chr1	159436927	159498555	4650	NA	NA	4.5	7.5	4	5.5	4	6	5	9	2	4	6	7
Fam5b	Fam5b	chr1	160175400	160286391	4101	NA	NA	0.5	0	0.5	0	1	0	0	0	1	0	0	0
Astn1	Astn1	chr1	160292435	160621917	7224	NA	NA	0.5	2.5	0.5	1	1	5	0	0	1	2	0	0
Mir488	Mir488	chr1	160435756	160435864	109	NA	NA	0	0	0	0	0	0	0	0	0	0	0	0
Pappa2	Pappa2	chr1	160641862	160887569	8585	-1.16	1.04	48	21.5	14.5	30	51	21	45	22	12	29	17	31
Rfwd2	Rfwd2	chr1	161162457	161277711	5056	-1.44	1.43	34	12.5	14	38	24	13	44	12	10	29	18	47
Scarna3a	Scarna3a	chr1	161270438	161270555	118	NA	NA	0	0	0	0	0	0	0	0	0	0	0	0
Mir1843b	Mir1843b	chr1	161270489	161270554	66	NA	NA	0	0	0	0	0	0	0	0	0	0	0	0
Tnr	Tnr	chr1	161453900	161855053	5395	NA	NA	0.5	0.5	0	0	1	1	0	0	0	0	0	0
4930523C07Rik	4930523C07Rik	chr1	161974511	162008717	5390	NA	NA	7.5	4.5	7	11	8	6	7	3	9	11	5	11
4930562F07Rik	4930562F07Rik	chr1	162004866	162008116	887	NA	NA	1	1	1	3	1	2	1	0	2	3	0	3
Tnn	Tnn	chr1	162015163	162083706	5809	NA	NA	1	1	0	0	2	2	0	0	0	0	0	0
Mrps14	Mrps14	chr1	162125391	162131317	1970	0.18	-0.21	509.5	575.5	490	424.5	496	578	523	573	476	433	504	416
Cacybp	Cacybp	chr1	162132498	162143023	2115	-0.23	0.24	2905.5	2484	2846.5	3352.5	2652	2279	3159	2689	2523	2919	3170	3786
Rabgap1l	Rabgap1l	chr1	162149305	162723069	9489	-0.04	-0.23	53	51.5	48	41	55	61	51	42	69	50	27	32
Gpr52	Gpr52	chr1	162506799	162507884	1086	NA	NA	0	0	0	0	0	0	0	0	0	0	0	0
Rc3h1	Rc3h1	chr1	162836542	162905107	11011	-0.08	0.22	53	50	47.5	55.5	38	45	68	55	54	41	41	70
Serpinc1	Serpinc1	chr1	162908737	162933145	2161	NA	NA	1.5	0.5	0	1.5	3	0	0	1	0	2	0	1
Zbtb37	Zbtb37	chr1	162947887	162964390	3883	-0.09	-0.35	41	38.5	37.5	29.5	41	32	41	45	37	32	38	27
Gas5	Gas5	chr1	162965297	162968668	2554	-0.23	0.15	1788.5	1521.5	1444	1606.5	1632	1432	1945	1611	1393	1555	1495	1658
Mir5117	Mir5117	chr1	162967484	162967574	91	-0.28	0.8	20	16.5	10	17.5	12	15	28	18	11	19	9	16
Snord47	Snord47	chr1	162968223	162968287	65	NA	NA	0.5	0	0.5	0.5	1	0	0	0	0	0	1	1
Dars2	Dars2	chr1	162970744	163000763	3581	-0.24	0.06	492.5	417.5	417.5	436	525	460	460	375	396	425	439	447
Cenpl	Cenpl	chr1	163001023	163016474	4327	-0.39	0.28	114.5	87.5	72.5	88	99	73	130	102	78	88	67	88
Klhl20	Klhl20	chr1	163018509	163061610	4037	-0.31	0.25	232.5	187.5	186.5	221.5	243	176	222	199	173	226	200	217
Ankrd45	Ankrd45	chr1	163072843	163100638	3723	NA	NA	2.5	1.5	2	4.5	1	2	4	1	2	2	2	7
4930469G21Rik	4930469G21Rik	chr1	163086974	163089445	954	NA	NA	0	0	0	0	0	0	0	0	0	0	0	0
Prdx6	Prdx6	chr1	163170243	163181297	2334	0.21	-0.08	1489	1724.5	1532.5	1451.5	1561	1743	1417	1706	1416	1427	1649	1476
Tnfsf4	Tnfsf4	chr1	163325569	163348337	1609	NA	NA	0	0.5	0	0	0	0	0	1	0	0	0	0
Tnfsf18	Tnfsf18	chr1	163424788	163435421	2064	NA	NA	0	0	0	0	0	0	0	0	0	0	0	0
Fasl	Fasl	chr1	163710823	163718626	1934	1.66	-1.81	69.5	219.5	235.5	67	91	205	48	234	248	51	223	83
AI848100	AI848100	chr1	163746243	163806792	6308	-0.16	0.24	163	145.5	174.5	205.5	156	121	170	170	169	194	180	217
4930558K02Rik	4930558K02Rik	chr1	163872220	163909767	1164	NA	NA	0	0	0	0	0	0	0	0	0	0	0	0
Pigc	Pigc	chr1	163899319	163903566	3301	0.23	-0.02	77	90.5	72	71	86	98	68	83	70	58	74	84
Dnm3	Dnm3	chr1	163917433	164408165	7523	NA	NA	1	2	1.5	4	1	2	1	2	3	3	0	5
2810442N19Rik	2810442N19Rik	chr1	163935100	163946616	919	NA	NA	0	0	0	0	0	0	0	0	0	0	0	0
Dnm3os	Dnm3os	chr1	164147754	164155681	7928	NA	NA	2.5	2.5	7	4.5	2	4	3	1	8	3	6	6
Mir199a-2	Mir199a-2	chr1	164147945	164148054	110	NA	NA	0	0	0	0	0	0	0	0	0	0	0	0
Mir214	Mir214	chr1	164153499	164153608	110	NA	NA	0	0	0	0	0	0	0	0	0	0	0	0
Mettl13	Mettl13	chr1	164463803	164478476	2790	NA	NA	0	0	0	0	0	0	0	0	0	0	0	0
Vamp4	Vamp4	chr1	164500959	164529209	2532	NA	NA	3	3.5	3	2.5	3	5	3	2	4	3	2	2
Myoc	Myoc	chr1	164569281	164579825	2080	NA	NA	0	0	0	0	0	0	0	0	0	0	0	0
7420461P10Rik	7420461P10Rik	chr1	164577374	164588350	741	NA	NA	0	0	0	0	0	0	0	0	0	0	0	0
Prrc2c	Prrc2c	chr1	164601916	164670687	10444	-0.57	0.52	132.5	89.5	82	118	136	103	129	76	83	106	81	130
Fmo4	Fmo4	chr1	164724014	164742680	1787	NA	NA	0	0.5	0.5	0	0	1	0	0	0	0	1	0
Fmo1	Fmo1	chr1	164759692	164796679	2326	-0.93	0.43	61	32	44	59.5	66	41	56	23	55	70	33	49
Fmo2	Fmo2	chr1	164805178	164828843	3336	NA	NA	0.5	0	0	2.5	1	0	0	0	0	5	0	0
Fmo6	Fmo6	chr1	164846682	164867356	1870	NA	NA	0	0	0	0	0	0	0	0	0	0	0	0
Fmo3	Fmo3	chr1	164883931	164914622	2010	NA	NA	0	0	0	0	0	0	0	0	0	0	0	0
4921528O07Rik	4921528O07Rik	chr1	164954433	165015801	2956	NA	NA	0	0	0	0	0	0	0	0	0	0	0	0
Prrx1	Prrx1	chr1	165175250	165243781	7448	0.19	-0.53	21	24	57	39.5	20	32	22	16	59	45	55	34
Gorab	Gorab	chr1	165315040	165333772	2509	-0.11	0.07	148	137	129.5	136	134	154	162	120	129	146	130	126
Mettl11b	Mettl11b	chr1	165633124	165655363	1053	NA	NA	0	0	0	0	0	0	0	0	0	0	0	0
Kifap3	Kifap3	chr1	165709810	165847231	3907	-0.05	0.05	151.5	146	176.5	183	128	131	175	161	152	168	201	198
Scyl3	Scyl3	chr1	165860195	165885257	4069	-0.69	0.15	291.5	181	264	292.5	267	164	316	198	260	275	268	310
BC055324	BC055324	chr1	165884139	165924912	2910	-0.05	0.03	397	383	319.5	327	413	397	381	369	331	341	308	313
2810422O20Rik	2810422O20Rik	chr1	165925076	165927374	1457	-0.22	0.3	64	55	57.5	71	75	66	53	44	57	68	58	74
Sele	Sele	chr1	165978365	165987808	2912	NA	NA	0.5	1	1	9.5	1	2	0	0	0	7	2	12
Sell	Sell	chr1	165992207	166010916	2321	NA	NA	2	4	2	1.5	0	5	4	3	3	2	1	1
Selp	Selp	chr1	166045395	166080157	3438	-0.29	NA	13.5	11	11	8	16	15	11	7	8	11	14	5
Gm16548	Gm16548	chr1	166078707	166082348	1241	0.12	NA	11	12	10	7	14	16	8	8	11	9	9	5
F5	F5	chr1	166081990	166150405	7406	-0.25	-0.3	152.5	128	118	96	162	152	143	104	156	138	80	54
Slc19a2	Slc19a2	chr1	166179186	166195499	3545	0.28	-0.18	92	111.5	132.5	117	98	108	86	115	108	97	157	137
4930455F23Rik	4930455F23Rik	chr1	166205729	166217978	1896	0.02	-0.14	44.5	45	44.5	40.5	53	47	36	43	46	44	43	37
Blzf1	Blzf1	chr1	166219931	166237615	4035	-0.29	0.32	166	136	121.5	152	166	133	166	139	111	143	132	161
Nme7	Nme7	chr1	166237806	166367427	3010	-0.61	0.36	81	53	61	78.5	81	49	81	57	59	79	63	78
Atp1b1	Atp1b1	chr1	166367398	166388486	2422	0.02	0.39	32	32.5	42	55	26	29	38	36	33	42	51	68
Dpt	Dpt	chr1	166726863	166754397	1636	NA	NA	0	0	0.5	0.5	0	0	0	0	1	0	0	1
LOC433374	LOC433374	chr1	166793252	166801569	1588	NA	NA	0	0	0	0	0	0	0	0	0	0	0	0
Xcl1	Xcl1	chr1	166861779	166865641	502	NA	NA	0	0	0	0	0	0	0	0	0	0	0	0
4930568G15Rik	4930568G15Rik	chr1	166996748	167022061	998	NA	NA	1	0	0	0	2	0	0	0	0	0	0	0
Tbx19	Tbx19	chr1	167067984	167090904	2662	NA	NA	0	0	0	0.5	0	0	0	0	0	1	0	0
Sft2d2	Sft2d2	chr1	167104472	167124564	5526	-0.38	0.35	166	127.5	148	189	191	144	141	111	171	215	125	163
Tiprl	Tiprl	chr1	167142417	167167089	4395	-0.19	-0.02	289.5	253	266.5	263.5	289	250	290	256	263	273	270	254
Gpr161	Gpr161	chr1	167225897	167251982	1943	NA	NA	1.5	0	0.5	0	1	0	2	0	1	0	0	0
Dcaf6	Dcaf6	chr1	167259632	167390594	3305	NA	-0.1	7	5.5	15	14	6	7	8	4	15	9	15	19
Brp44	Brp44	chr1	167391339	167411345	854	0.18	-0.14	284	322	355	323	278	298	290	346	351	306	359	340
Adcy10	Adcy10	chr1	167415314	167506904	5209	NA	NA	0	0.5	2.5	2	0	1	0	0	0	2	5	2
Mpzl1	Mpzl1	chr1	167522312	167564672	2356	-0.24	0.12	1235	1042.5	1488	1614	910	811	1560	1274	1361	1513	1615	1715
Rcsd1	Rcsd1	chr1	167579076	167638225	2670	0.27	0.42	134.5	162	155	207	152	155	117	169	185	240	125	174
Creg1	Creg1	chr1	167693911	167705435	2125	-0.17	0.22	563	501	542	633	411	382	715	620	532	630	552	636
Cd247	Cd247	chr1	167718812	167801284	4604	NA	NA	2	0.5	1	2	3	1	1	0	0	3	2	1
Pou2f1	Pou2f1	chr1	167795285	167932765	13123	-0.3	0.1	105	85	91.5	98	121	99	89	71	88	102	95	94
Dusp27	Dusp27	chr1	168028279	168058029	4025	-0.26	0.6	51	42.5	56.5	85.5	66	65	36	20	70	102	43	69
Gpa33	Gpa33	chr1	168060591	168096641	2293	NA	NA	3	7.5	6	2.5	4	11	2	4	7	2	5	3
Mael	Mael	chr1	168131516	168168875	1546	NA	NA	0.5	0	0	0.5	1	0	0	0	0	0	0	1
Ildr2	Ildr2	chr1	168184270	168246963	8260	NA	NA	0	0	1	0	0	0	0	0	2	0	0	0
Tada1	Tada1	chr1	168309298	168323751	2144	0.46	-0.23	358	494	424.5	362.5	398	522	318	466	423	362	426	363
Pogk	Pogk	chr1	168323742	168339959	7371	-0.05	0.09	95.5	92	90	95.5	93	80	98	104	76	88	104	103
Gm4846	Gm4846	chr1	168413744	168427719	1744	NA	NA	0	0	0	0	0	0	0	0	0	0	0	0
Gm4847	Gm4847	chr1	168559102	168577824	3012	NA	NA	0	0	0	0	0	0	0	0	0	0	0	0
Fmo9	Fmo9	chr1	168592186	168611976	3065	NA	NA	0.5	0	0	0	1	0	0	0	0	0	0	0
Gm16701	Gm16701	chr1	168904154	168929861	936	NA	NA	5.5	1.5	0.5	2	0	3	11	0	1	2	0	2
Fam78b	Fam78b	chr1	168931548	169021433	4986	-0.67	0.31	20	12.5	10.5	13	8	9	32	16	12	11	9	15
Uck2	Uck2	chr1	169156217	169215258	1335	-0.46	0.4	226.5	164.5	196	259	182	136	271	193	169	223	223	295
Tmco1	Tmco1	chr1	169238801	169264109	4474	NA	NA	0	1.5	1	1.5	0	1	0	2	0	1	2	2
Aldh9a1	Aldh9a1	chr1	169280122	169298661	2833	-0.63	0.58	1707.5	1106	941.5	1406.5	1618	1066	1797	1146	902	1292	981	1521
Mgst3	Mgst3	chr1	169302515	169323928	635	NA	NA	0	0	0	0	0	0	0	0	0	0	0	0
Lrrc52	Lrrc52	chr1	169375806	169396911	1137	NA	NA	0	0	0	0	0	0	0	0	0	0	0	0
Rxrg	Rxrg	chr1	169528493	169569754	2363	NA	NA	0.5	0	0	0	1	0	0	0	0	0	0	0
Lmx1a	Lmx1a	chr1	169619689	169778864	3338	NA	NA	1	0	0	1	1	0	1	0	0	2	0	0
Pbx1	Pbx1	chr1	170049495	170362389	9027	-0.49	-0.05	27.5	19.5	31.5	30.5	28	17	27	22	44	34	19	27
Nuf2	Nuf2	chr1	171428065	171461595	2405	0.14	0.04	87	96	72	74	82	92	92	100	73	82	71	66
Rgs5	Rgs5	chr1	171585632	171623657	1809	0.06	0.45	11	11.5	15	20.5	11	8	11	15	17	20	13	21
Rgs4	Rgs4	chr1	171671608	171677773	2941	NA	NA	0	0	0	0	0	0	0	0	0	0	0	0
1700084C01Rik	1700084C01Rik	chr1	171859070	171864784	1440	NA	NA	0	0	0	0	0	0	0	0	0	0	0	0
Hsd17b7	Hsd17b7	chr1	171879668	171899336	4574	0.09	0.16	243.5	259	213	237.5	193	256	294	262	253	258	173	217
3110045C21Rik	3110045C21Rik	chr1	171899540	171902527	1135	-0.1	0.38	29.5	27.5	21.5	28	18	21	41	34	21	26	22	30
Ddr2	Ddr2	chr1	171902438	172019075	8290	NA	NA	1.5	1.5	2.5	4	0	1	3	2	3	4	2	4
Uap1	Uap1	chr1	172072134	172105077	2283	NA	NA	0	0	0	0	0	0	0	0	0	0	0	0
Uhmk1	Uhmk1	chr1	172129387	172145524	2024	NA	NA	0	0.5	0.5	0.5	0	0	0	1	0	0	1	1
Sh2d1b2	Sh2d1b2	chr1	172163002	172181718	399	NA	NA	0	0	0	0	0	0	0	0	0	0	0	0
Sh2d1b1	Sh2d1b1	chr1	172207455	172215793	1433	NA	NA	0	0	0	0	0	0	0	0	0	0	0	0
Gm7694	Gm7694	chr1	172228324	172236463	3833	-0.29	0.43	13.5	11	11.5	15.5	14	12	13	10	13	19	10	12
1700015E13Rik	1700015E13Rik	chr1	172238992	172242256	713	NA	NA	0	0	0	0	0	0	0	0	0	0	0	0
Nos1ap	Nos1ap	chr1	172247627	172519980	3684	NA	NA	1.5	2	2.5	3.5	1	4	2	0	2	3	3	4
Olfml2b	Olfml2b	chr1	172574663	172612920	3095	1.21	-0.95	50.5	117	206.5	107	54	142	47	92	231	114	182	100
Atf6	Atf6	chr1	172634588	172797902	7463	0.09	-0.05	609.5	650	588	568.5	642	623	577	677	611	592	565	545
Dusp12	Dusp12	chr1	172804319	172815671	1374	0.41	-0.74	191	254.5	361	216	159	225	223	284	303	190	419	242
Fcrlb	Fcrlb	chr1	172837404	172843072	1284	NA	NA	1	0	0	0	0	0	2	0	0	0	0	0
Fcrla	Fcrla	chr1	172847725	172857714	1727	NA	NA	0	0	0	0	0	0	0	0	0	0	0	0
Fcgr2b	Fcgr2b	chr1	172890689	172906202	1547	NA	NA	1	4	0.5	0	2	5	0	3	1	0	0	0
Fcgr4	Fcgr4	chr1	172949057	172959892	1250	NA	NA	1	1.5	0	0	0	3	2	0	0	0	0	0
Fcgr3	Fcgr3	chr1	172981300	172989534	1353	-0.72	0.55	132	80	43	63	153	91	111	69	55	71	31	55
1700009P17Rik	1700009P17Rik	chr1	173051792	173057098	1034	NA	NA	0.5	0	0.5	2	0	0	1	0	1	3	0	1
Sdhc	Sdhc	chr1	173059288	173080734	1179	0.17	-0.15	833	938	836	753.5	874	919	792	957	857	822	815	685
Mpz	Mpz	chr1	173080844	173091254	1993	NA	NA	0	0	0	0	0	0	0	0	0	0	0	0
Pcp4l1	Pcp4l1	chr1	173103395	173126399	1575	NA	NA	5	4	4.5	9	7	7	3	1	6	11	3	7
Nr1i3	Nr1i3	chr1	173144101	173148976	1414	NA	NA	0	0	0.5	0	0	0	0	0	0	0	1	0
Tomm40l	Tomm40l	chr1	173147934	173152645	2920	-0.03	0.26	115	112.5	105	126	127	123	103	102	112	136	98	116
Apoa2	Apoa2	chr1	173155185	173156510	521	NA	NA	3	1	0	10.5	5	2	1	0	0	8	0	13
Fcer1g	Fcer1g	chr1	173159703	173164480	658	-0.12	0.17	122.5	113	65	73	125	119	120	107	93	98	37	48
Ndufs2	Ndufs2	chr1	173164991	173177243	1606	-0.09	0.05	2234.5	2102.5	1908	1982	2315	2120	2154	2085	1866	1969	1950	1995
Adamts4	Adamts4	chr1	173180553	173190053	3673	0.13	-0.17	199	218	270.5	240	212	233	186	203	282	238	259	242
B4galt3	B4galt3	chr1	173200459	173207026	1998	-0.21	0.33	639	553.5	478.5	601.5	684	589	594	518	451	546	506	657
Ppox	Ppox	chr1	173207123	173211317	1821	-0.36	0.49	110.5	86	69.5	97.5	111	91	110	81	58	101	81	94
Usp21	Usp21	chr1	173212084	173218092	2181	-0.11	-0.01	151.5	140.5	130.5	130	162	142	141	139	113	125	148	135
Ufc1	Ufc1	chr1	173218695	173225113	964	-0.16	0.02	246	220.5	205.5	208.5	241	223	251	218	230	206	181	211
Dedd	Dedd	chr1	173259276	173272632	2733	0.2	-0.15	171.5	197.5	169	152	169	223	174	172	147	147	191	157
Nit1	Nit1	chr1	173272368	173275776	1374	-0.07	0.06	191	181.5	157.5	164.5	191	185	191	178	124	160	191	169
Pfdn2	Pfdn2	chr1	173275830	173288301	622	NA	NA	0.5	0.5	0	0	0	1	1	0	0	0	0	0
Klhdc9	Klhdc9	chr1	173288580	173290929	1555	0.12	-0.29	17.5	19	19	15.5	22	19	13	19	19	20	19	11
Pvrl4	Pvrl4	chr1	173300304	173318418	3504	1.65	-1.44	58	182.5	129	47.5	63	214	53	151	96	46	162	49
Arhgap30	Arhgap30	chr1	173319091	173340370	4487	0.28	-0.42	108.5	131.5	87.5	65.5	112	120	105	143	82	79	93	52
Usf1	Usf1	chr1	173341812	173348873	1821	-0.37	0.54	456.5	352.5	302	438	481	358	432	347	282	408	322	468
Tstd1	Tstd1	chr1	173349164	173350483	551	NA	NA	2	2.5	2.5	1.5	3	4	1	1	3	1	2	2
F11r	F11r	chr1	173367692	173394724	2482	-0.03	0.1	1523	1493.5	1372.5	1471	1659	1669	1387	1318	1311	1431	1434	1511
Alyref2	Alyref2	chr1	173433609	173434881	1273	1.61	-1	16.5	50.5	46	23	18	52	15	49	47	32	45	14
Itln1	Itln1	chr1	173448255	173465425	1139	NA	NA	0	0	0	0	0	0	0	0	0	0	0	0
Cd244	Cd244	chr1	173489324	173515447	3758	NA	NA	0	2	1	0	0	3	0	1	0	0	2	0
Ly9	Ly9	chr1	173518744	173537491	2449	NA	NA	0.5	2	0	0	0	3	1	1	0	0	0	0
Slamf7	Slamf7	chr1	173562534	173583168	3977	NA	NA	0	0.5	0	0	0	0	0	1	0	0	0	0
Cd48	Cd48	chr1	173612186	173635388	1142	NA	NA	2.5	3	0.5	0.5	2	5	3	1	0	1	1	0
Slamf1	Slamf1	chr1	173697263	173731315	2688	-0.53	NA	13	9	9	6.5	14	9	12	9	14	12	4	1
Cd84	Cd84	chr1	173769828	173820849	6253	0	NA	12.5	12.5	3.5	10.5	17	9	8	16	5	15	2	6
Slamf6	Slamf6	chr1	173847668	173873999	2443	NA	NA	1.5	1	0	0.5	2	2	1	0	0	0	0	1
Vangl2	Vangl2	chr1	173934502	173957399	2260	-0.6	-0.4	17.5	11.5	24.5	18.5	15	8	20	15	24	19	25	18
Nhlh1	Nhlh1	chr1	173982423	173987727	2487	NA	NA	0	0	0	0	0	0	0	0	0	0	0	0
Ncstn	Ncstn	chr1	173996144	174012880	2855	-0.39	0.31	1247.5	951.5	881	1092	1278	981	1217	922	861	1091	901	1093
Copa	Copa	chr1	174012660	174052463	4629	-0.01	0.01	2862.5	2843	2659.5	2679.5	3037	2975	2688	2711	2639	2827	2680	2532
Pex19	Pex19	chr1	174056886	174066628	3131	-0.36	0.44	448	348.5	303.5	412.5	479	336	417	361	282	392	325	433
Dcaf8	Dcaf8	chr1	174078146	174126524	3743	-0.34	0.41	689.5	544	524.5	695	693	521	686	567	564	720	485	670
Pea15a	Pea15a	chr1	174126860	174136912	2477	0.07	-0.23	1364.5	1435	1426	1216.5	1501	1544	1228	1326	1465	1161	1387	1272
Casq1	Casq1	chr1	174140025	174150026	1874	NA	0.33	7	5	9.5	12	10	4	4	6	14	12	5	12
Atp1a4	Atp1a4	chr1	174153639	174188555	3485	NA	NA	2	2.5	0.5	1	3	3	1	2	0	1	1	1
Atp1a2	Atp1a2	chr1	174201840	174228195	6227	0.33	NA	13.5	17	8	10.5	9	13	18	21	9	10	7	11
Igsf8	Igsf8	chr1	174242538	174249966	2232	0.63	-0.42	1178	1822	1793	1335.5	1137	1819	1219	1825	1553	1186	2033	1485
Kcnj9	Kcnj9	chr1	174251164	174259394	3270	NA	NA	3.5	5	2.5	0.5	2	3	5	7	2	0	3	1
Kcnj10	Kcnj10	chr1	174271341	174304216	5407	NA	NA	1	5.5	3.5	2	2	2	0	9	2	2	5	2
Pigm	Pigm	chr1	174306662	174314230	7569	0.36	-0.17	431.5	555	519.5	460.5	443	533	420	577	522	512	517	409
Slamf9	Slamf9	chr1	174405491	174408540	1145	NA	NA	5	1	0.5	4	2	1	8	1	0	4	1	4
Igsf9	Igsf9	chr1	174412344	174429008	4249	0.33	-0.28	90	113.5	103	85	96	146	84	81	94	78	112	92
Tagln2	Tagln2	chr1	174430377	174437506	1382	-0.29	0.28	1834.5	1498	1306.5	1585.5	1818	1525	1851	1471	1276	1572	1337	1599
Ccdc19	Ccdc19	chr1	174451261	174476001	1822	-0.55	0.48	12.5	8.5	10	14	16	5	9	12	15	16	5	12
4933439K11Rik	4933439K11Rik	chr1	174471751	174480937	941	NA	NA	1.5	0	0.5	0.5	3	0	0	0	1	1	0	0
Vsig8	Vsig8	chr1	174486069	174493848	1879	NA	NA	0.5	0	0	0.5	0	0	1	0	0	1	0	0
Slamf8	Slamf8	chr1	174511508	174520699	2040	NA	NA	1	1.5	4.5	0	1	0	1	3	5	0	4	0
Fcrl6	Fcrl6	chr1	174526771	174532682	1914	NA	NA	0	0.5	0.5	0	0	1	0	0	1	0	0	0
Dusp23	Dusp23	chr1	174560900	174563105	1417	-0.23	0.47	23.5	20	18	25	21	24	26	16	17	26	19	24
Crp	Crp	chr1	174628187	174630097	1698	NA	NA	0	0	0.5	0	0	0	0	0	0	0	1	0
Apcs	Apcs	chr1	174824092	174825185	984	NA	NA	0	0.5	0	0	0	1	0	0	0	0	0	0
Olfr16	Olfr16	chr1	174886899	174887948	1050	NA	NA	0	0	0	0	0	0	0	0	0	0	0	0
Olfr1408	Olfr1408	chr1	175060414	175061346	933	NA	NA	0	0	0	0.5	0	0	0	0	0	0	0	1
Olfr1406	Olfr1406	chr1	175113573	175114635	1063	NA	NA	0.5	0	0	0	1	0	0	0	0	0	0	0
Olfr218	Olfr218	chr1	175133489	175134430	942	NA	NA	0	0	0	0	0	0	0	0	0	0	0	0
Olfr1404	Olfr1404	chr1	175145738	175146771	1034	NA	NA	0	0	0	0	0	0	0	0	0	0	0	0
Fcer1a	Fcer1a	chr1	175151402	175157360	1026	NA	NA	0	0	0	0	0	0	0	0	0	0	0	0
Olfr418-ps1	Olfr418-ps1	chr1	175200278	175201268	991	NA	NA	0	0	0	0	0	0	0	0	0	0	0	0
Gm11062	Gm11062	chr1	175204592	175207887	694	NA	NA	0	0.5	0	0	0	1	0	0	0	0	0	0
Darc	Darc	chr1	175262017	175263634	1158	NA	NA	1.5	3.5	1.5	3	1	5	2	2	1	1	2	5
Cadm3	Cadm3	chr1	175264385	175297826	4159	NA	NA	0	0	0	0.5	0	0	0	0	0	1	0	0
Aim2	Aim2	chr1	175350735	175396167	2537	-0.68	0.26	18.5	11.5	20.5	24.5	20	13	17	10	26	34	15	15
BC094916	BC094916	chr1	175451442	175466088	1294	NA	NA	0	0	0	0	0	0	0	0	0	0	0	0
Pydc4	Pydc4	chr1	175522088	175529405	2680	NA	NA	0	0	0	0	0	0	0	0	0	0	0	0
Pyhin1	Pyhin1	chr1	175560990	175578059	3497	NA	NA	4	1.5	0.5	1	2	2	6	1	1	2	0	0
Pydc3	Pydc3	chr1	175603811	175628523	2987	NA	NA	11	0	1	12.5	15	0	7	0	1	14	1	11
AI607873	AI607873	chr1	175653559	175671940	3483	NA	NA	10	9	2.5	2.5	12	12	8	6	5	4	0	1
Ifi204	Ifi204	chr1	175677425	175697050	2295	NA	NA	7.5	6	3	5	12	9	3	3	4	9	2	1
Mndal	Mndal	chr1	175787351	175810318	1908	NA	NA	0.5	0	0.5	0	0	0	1	0	1	0	0	0
Mnda	Mnda	chr1	175826486	175843053	1651	NA	NA	4	1.5	0	4.5	4	1	4	2	0	6	0	3
Ifi203	Ifi203	chr1	175850534	175872623	3790	NA	NA	0	0.5	0.5	0	0	1	0	0	1	0	0	0
Ifi202b	Ifi202b	chr1	175892700	175912975	1796	9.66	-8.59	0	81	38.5	0	0	75	0	87	55	0	22	0
Ifi205	Ifi205	chr1	175942129	175961886	1613	NA	NA	3.5	1	0	2.5	3	0	4	2	0	5	0	0
Olfr433	Olfr433	chr1	175972064	175973067	1004	NA	NA	0.5	2.5	1	0.5	1	2	0	3	2	1	0	0
Olfr432	Olfr432	chr1	175980506	175981444	939	NA	NA	0	0	0	0	0	0	0	0	0	0	0	0
Olfr430	Olfr430	chr1	175999431	176000384	954	NA	NA	0	0	0	0	0	0	0	0	0	0	0	0
Olfr429	Olfr429	chr1	176019169	176020111	943	NA	NA	0.5	0	0	0	1	0	0	0	0	0	0	0
Olfr427	Olfr427	chr1	176029591	176030538	948	NA	NA	0	0	0	0	0	0	0	0	0	0	0	0
Olfr426	Olfr426	chr1	176029591	176030541	951	NA	NA	0	0	0	0	0	0	0	0	0	0	0	0
Olfr231	Olfr231	chr1	176047222	176048145	924	NA	NA	0	0	0	0	0	0	0	0	0	0	0	0
Olfr230-ps1	Olfr230-ps1	chr1	176047223	176048178	956	NA	NA	0	0	0	0	0	0	0	0	0	0	0	0
Olfr424	Olfr424	chr1	176066877	176067824	948	NA	NA	0	0	0	0	0	0	0	0	0	0	0	0
Olfr421	Olfr421	chr1	176081612	176082661	1050	NA	NA	0	0	0	0	0	0	0	0	0	0	0	0
Olfr420	Olfr420	chr1	176088853	176089898	1046	NA	NA	0	0	0	0	0	0	0	0	0	0	0	0
Spna1	Spna1	chr1	176102907	176178580	8405	-0.69	1.25	17	10.5	7.5	18	21	17	13	4	10	18	5	18
Olfr419	Olfr419	chr1	176180020	176181107	1088	NA	NA	0	0	0	0	0	0	0	0	0	0	0	0
1810030J14Rik	1810030J14Rik	chr1	176260649	176263008	803	NA	NA	0	0	0	0	0	0	0	0	0	0	0	0
Olfr417	Olfr417	chr1	176299050	176299979	930	NA	NA	0	0	0	0	0	0	0	0	0	0	0	0
Olfr248	Olfr248	chr1	176321177	176322186	1010	NA	NA	0	0	0	0	0	0	0	0	0	0	0	0
Olfr414	Olfr414	chr1	176360561	176361515	955	NA	NA	0	0	0	0	0	0	0	0	0	0	0	0
Olfr220	Olfr220	chr1	176378756	176379733	978	NA	NA	0	0	0	0	0	0	0	0	0	0	0	0
Fmn2	Fmn2	chr1	176431956	176752860	6442	-0.32	NA	17.5	14	4.5	12.5	10	7	25	21	4	10	5	15
Grem2	Grem2	chr1	176763916	176851950	3745	NA	NA	7	7	2	2	10	5	4	9	0	2	4	2
Rgs7	Rgs7	chr1	176989207	177422676	2487	NA	NA	0	0	0	0	0	0	0	0	0	0	0	0
Fh1	Fh1	chr1	177531509	177555766	1632	0.01	0.56	51	51.5	35	51.5	59	53	43	50	41	41	29	62
Kmo	Kmo	chr1	177562324	177590984	2498	NA	NA	1.5	3.5	0	0	2	4	1	3	0	0	0	0
Opn3	Opn3	chr1	177592559	177622721	1720	NA	NA	2	1.5	3	1.5	1	1	3	2	4	2	2	1
Chml	Chml	chr1	177612369	177618484	6116	NA	NA	5.5	4	7	5	6	2	5	6	4	7	10	3
Wdr64	Wdr64	chr1	177628724	177745864	3816	NA	NA	0	0	0	0	0	0	0	0	0	0	0	0
Exo1	Exo1	chr1	177810909	177841527	5506	0.19	-0.3	271	309.5	305	248	277	323	265	296	272	232	338	264
Pld5	Pld5	chr1	177892437	178205443	3894	NA	NA	0	2	0.5	0	0	0	0	4	1	0	0	0
Cep170	Cep170	chr1	178663784	178737255	6930	-0.05	-0.15	97.5	94.5	98	88.5	95	95	100	94	104	106	92	71
Mir350	Mir350	chr1	178702456	178702554	99	NA	NA	0	0	0	0	0	0	0	0	0	0	0	0
Sdccag8	Sdccag8	chr1	178744943	178950563	2619	NA	NA	0	0	0	0	0	0	0	0	0	0	0	0
Hmga2-ps1	Hmga2-ps1	chr1	178764755	178766264	1510	NA	NA	2.5	1.5	0.5	3.5	2	2	3	1	1	3	0	4
Akt3	Akt3	chr1	178952246	179178898	4735	NA	NA	3	1	3	3.5	5	2	1	0	4	4	2	3
Zfp238	Zfp238	chr1	179374792	179380897	5108	NA	NA	0.5	0	0	0	0	0	1	0	0	0	0	0
2310043L19Rik	2310043L19Rik	chr1	179571673	179573074	698	NA	NA	0	0	0	0	0	0	0	0	0	0	0	0
1700016C15Rik	1700016C15Rik	chr1	179659945	179683436	749	NA	NA	0	0	0	0	0	0	0	0	0	0	0	0
Adss	Adss	chr1	179693309	179726640	2553	0.03	0.23	261	266	242.5	285	267	255	255	277	229	277	256	293
Gm16432	Gm16432	chr1	179921566	179978422	1663	NA	NA	0	0	0	0	0	0	0	0	0	0	0	0
Pppde1	Pppde1	chr1	180117548	180182728	4213	0	0.03	16	16	21	21.5	12	13	20	19	22	25	20	18
Fam36a	Fam36a	chr1	180249284	180252824	448	-0.13	0.11	108.5	99	92.5	99.5	112	102	105	96	81	84	104	115
Hnrnpu	Hnrnpu	chr1	180258431	180267915	3670	0.17	-0.02	111.5	125.5	176.5	174	89	111	134	140	154	157	199	191
Efcab2	Efcab2	chr1	180336012	180413380	2538	NA	NA	0	0	0	0	0	0	0	0	0	0	0	0
Kif26b	Kif26b	chr1	180459256	180862988	7406	NA	NA	0.5	0.5	0	0.5	1	0	0	1	0	0	0	1
Smyd3	Smyd3	chr1	180885170	181448134	3761	NA	NA	0	0	0	0	0	0	0	0	0	0	0	0
Tfb2m	Tfb2m	chr1	181458187	181476398	2448	NA	NA	0	0	0	0	0	0	0	0	0	0	0	0
Cnst	Cnst	chr1	181476660	181557604	4545	NA	NA	0	0	0	0	0	0	0	0	0	0	0	0
Sccpdh	Sccpdh	chr1	181598362	181617315	1922	NA	NA	0	0	0	0	0	0	0	0	0	0	0	0
Ahctf1	Ahctf1	chr1	181675035	181734146	8831	NA	NA	0	0	0	0	0	0	0	0	0	0	0	0
Cdc42bpa	Cdc42bpa	chr1	181891220	182095733	8656	NA	NA	6	7	5.5	7	11	6	1	8	5	4	6	10
Adck3	Adck3	chr1	182095369	182126151	4076	-0.82	0	27.5	15.5	22.5	22.5	31	22	24	9	27	18	18	27
Psen2	Psen2	chr1	182157135	182186431	2084	-2.28	1.73	63.5	13	16.5	55	67	13	60	13	17	60	16	50
Gm5069	Gm5069	chr1	182257100	182260680	3581	NA	NA	1.5	2	1.5	1	2	3	1	1	1	1	2	1
Itpkb	Itpkb	chr1	182260607	182353790	5101	NA	NA	2	1.5	4	6	3	2	1	1	4	8	4	4
6330403A02Rik	6330403A02Rik	chr1	182362504	182413635	6557	NA	NA	0	0	0	0.5	0	0	0	0	0	1	0	0
Parp1	Parp1	chr1	182499106	182531385	3827	0.05	-0.14	294	304	291.5	264.5	308	314	280	294	339	297	244	232
Lin9	Lin9	chr1	182571465	182620818	3377	-0.25	-0.76	19	16	17	10	23	21	15	11	18	7	16	13
Mixl1	Mixl1	chr1	182623179	182627165	2289	NA	NA	0.5	0	0	0	1	0	0	0	0	0	0	0
Acbd3	Acbd3	chr1	182656174	182684335	3471	-0.6	0.07	14.5	9.5	19	20	8	8	21	11	13	18	25	22
H3f3a	H3f3a	chr1	182732699	182743734	1076	NA	NA	0	0	0	0	0	0	0	0	0	0	0	0
BC031781	BC031781	chr1	182781282	182798245	3190	0.12	-0.26	818	892	839	701	870	1002	766	782	852	678	826	724
Lefty2	Lefty2	chr1	182823250	182829233	2461	NA	NA	0.5	0.5	1.5	0	0	0	1	1	2	0	1	0
Pycr2	Pycr2	chr1	182834405	182838219	1599	-0.31	0.37	331.5	267.5	284	366	314	263	349	272	291	359	277	373
Lefty1	Lefty1	chr1	182865170	182868532	1604	-3.79	NA	22	1.5	0.5	14.5	36	2	8	1	0	21	1	8
Tmem63a	Tmem63a	chr1	182872649	182905235	3239	0.45	-0.45	98.5	135	128	94	125	157	72	113	152	106	104	82
Ephx1	Ephx1	chr1	182919687	182947626	1665	NA	NA	6.5	10.5	7.5	10.5	6	11	7	10	6	11	9	10
9130409I23Rik	9130409I23Rik	chr1	182981368	182990798	1898	NA	NA	0	0	0	0	0	0	0	0	0	0	0	0
Nvl	Nvl	chr1	183023554	183074288	3060	-1.6	1.58	396	131	115	344.5	372	113	420	149	101	338	129	351
Cnih4	Cnih4	chr1	183081062	183099125	3268	-0.08	0.15	171	162	178	198	164	166	178	158	189	212	167	184
Wdr26	Wdr26	chr1	183103357	183142109	7047	0.58	-0.18	16	24	21.5	19	15	26	17	22	25	18	18	20
Cnih3	Cnih3	chr1	183282759	183390772	2727	NA	NA	0	0	0	0	0	0	0	0	0	0	0	0
Ccdc121	Ccdc121	chr1	183439764	183441582	1819	NA	NA	0	0	0	0	0	0	0	0	0	0	0	0
Lbr	Lbr	chr1	183745446	183772532	3552	-0.49	0.42	384.5	274.5	289	388	390	280	379	269	299	408	279	368
Enah	Enah	chr1	183834576	183950111	4288	-0.06	0.43	12.5	12	13	17.5	12	11	13	13	16	16	10	19
Srp9	Srp9	chr1	184054868	184062546	1388	-0.53	0.33	528	365	470.5	593.5	485	330	571	400	439	581	502	606
Vmn1r1	Vmn1r1	chr1	184087309	184088229	921	NA	NA	0	0	0	0	0	0	0	0	0	0	0	0
Degs1	Degs1	chr1	184205901	184212890	2005	-0.07	0.16	759	725.5	730.5	819	746	792	772	659	754	758	707	880
1700047M11Rik	1700047M11Rik	chr1	184230965	184233420	686	NA	NA	0	0	0	0	0	0	0	0	0	0	0	0
Fbxo28	Fbxo28	chr1	184243233	184271737	4913	0.25	-0.32	34	40.5	48	38.5	28	29	40	52	41	35	55	42
Trp53bp2	Trp53bp2	chr1	184339298	184392567	4370	0.15	0.19	13.5	15	21.5	24.5	15	17	12	13	20	29	23	20
Capn2	Capn2	chr1	184397390	184447614	3185	0.48	-0.56	67	93.5	200.5	136	70	118	64	69	234	139	167	133
Capn8	Capn8	chr1	184495138	184562483	3705	NA	NA	0	0	0	0	0	0	0	0	0	0	0	0
4922505E12Rik	4922505E12Rik	chr1	184677257	184679311	2055	NA	NA	0	0	0	0	0	0	0	0	0	0	0	0
Susd4	Susd4	chr1	184695037	184825785	2035	NA	NA	0	0	0	0	0	0	0	0	0	0	0	0
Tlr5	Tlr5	chr1	184884919	184906175	3199	NA	NA	0	0	0	0	0	0	0	0	0	0	0	0
1700056E22Rik	1700056E22Rik	chr1	185856911	185857877	967	NA	NA	0	0	0	0	0	0	0	0	0	0	0	0
Dusp10	Dusp10	chr1	185858340	185899515	2712	NA	NA	5	5	5.5	5.5	3	4	7	6	5	5	6	6
1700112H15Rik	1700112H15Rik	chr1	186351720	186381570	778	NA	NA	0	0	0	0	0	0	0	0	0	0	0	0
4930488B22Rik	4930488B22Rik	chr1	186536376	186542868	1722	NA	NA	0	0	0	0	0	0	0	0	0	0	0	0
Hlx	Hlx	chr1	186551024	186556372	2147	NA	NA	0	0	0	0	0	0	0	0	0	0	0	0
Mosc1	Mosc1	chr1	186610646	186635192	2161	NA	NA	0	0	0.5	0	0	0	0	0	0	0	1	0
Mosc2	Mosc2	chr1	186636947	186669726	1883	NA	NA	0	0	0	0	0	0	0	0	0	0	0	0
Mir1981	Mir1981	chr1	186646286	186646367	82	NA	NA	0	0	0	0	0	0	0	0	0	0	0	0
C130074G19Rik	C130074G19Rik	chr1	186695805	186706915	2853	NA	NA	0	0	1	1.5	0	0	0	0	1	1	1	2
Mark1	Mark1	chr1	186720303	186823428	4565	NA	NA	0	2	0	1	0	2	0	2	0	1	0	1
Rab3gap2	Rab3gap2	chr1	187028047	187110625	6988	-0.06	0	360.5	347	327	328	384	379	337	315	378	310	276	346
Snora36b	Snora36b	chr1	187066805	187066917	113	NA	NA	0	0	0	0	0	0	0	0	0	0	0	0
Mir664	Mir664	chr1	187066854	187066922	69	NA	NA	0	0	0	0	0	0	0	0	0	0	0	0
Iars2	Iars2	chr1	187110541	187153280	3540	0	0.14	35	35	42.5	47	33	30	37	40	38	44	47	50
Mir194-1	Mir194-1	chr1	187137198	187137264	67	NA	NA	0	0	0	0	0	0	0	0	0	0	0	0
Mir215	Mir215	chr1	187137460	187137570	111	NA	NA	0	0	0	0	0	0	0	0	0	0	0	0
Bpnt1	Bpnt1	chr1	187156038	187181648	2182	-0.14	0.12	899.5	814	746.5	809	899	810	900	818	708	791	785	827
Eprs	Eprs	chr1	187186974	187252234	4850	-0.09	0.07	2149.5	2021	2003	2104.5	2278	2019	2021	2023	2073	2159	1933	2050
9630028B13Rik	9630028B13Rik	chr1	187253236	187265698	3406	NA	NA	0	0	0	0	0	0	0	0	0	0	0	0
Gm2061	Gm2061	chr1	187270995	187279447	2761	NA	NA	0	0	0	0	0	0	0	0	0	0	0	0
Slc30a10	Slc30a10	chr1	187278727	187292640	5835	NA	NA	0	0	0	0	0	0	0	0	0	0	0	0
5033404E19Rik	5033404E19Rik	chr1	187321185	187321893	709	NA	NA	0	0	1.5	0	0	0	0	0	0	0	3	0
Lyplal1	Lyplal1	chr1	187911611	187941189	1577	1.1	-0.56	23	49.5	57.5	39	25	52	21	47	64	41	51	37
Tgfb2	Tgfb2	chr1	188447065	188529871	4725	NA	NA	0	0	0	0	0	0	0	0	0	0	0	0
Rrp15	Rrp15	chr1	188544965	188573237	1213	NA	NA	0	0	0	0	0	0	0	0	0	0	0	0
D1Pas1	D1Pas1	chr1	188791295	188794506	3212	NA	NA	2.5	1	2.5	4	4	2	1	0	2	6	3	2
Spata17	Spata17	chr1	188872286	189039325	1645	NA	NA	1.5	2	0.5	0.5	1	2	2	2	0	0	1	1
1700007P06Rik	1700007P06Rik	chr1	188949017	188951731	823	NA	NA	0	0	0.5	0	0	0	0	0	1	0	0	0
Gpatch2	Gpatch2	chr1	189039390	189175308	4549	-0.44	-0.38	26.5	19.5	21.5	16.5	28	25	25	14	22	18	21	15
Esrrg	Esrrg	chr1	189432885	190038763	5580	NA	NA	0	0	0	0	0	0	0	0	0	0	0	0
9330162B11Rik	9330162B11Rik	chr1	189830455	189832869	2212	NA	NA	0	0	0	0	0	0	0	0	0	0	0	0
Ush2a	Ush2a	chr1	190086717	190788918	15889	NA	NA	0	0	0	0	0	0	0	0	0	0	0	0
Kctd3	Kctd3	chr1	190794977	190831719	3703	NA	NA	0	0	0	0	0	0	0	0	0	0	0	0
Kcnk2	Kcnk2	chr1	191031809	191168071	3959	NA	NA	0	0	0	0	0	0	0	0	0	0	0	0
Cenpf	Cenpf	chr1	191464493	191511965	11122	-0.24	0.06	601.5	509.5	554	579	642	528	561	491	562	557	546	601
Ptpn14	Ptpn14	chr1	191552147	191700572	10744	0.17	0.1	28.5	32	50	53.5	23	32	34	32	37	55	63	52
Smyd2	Smyd2	chr1	191704371	191746167	1605	NA	NA	0	0	0	0	0	0	0	0	0	0	0	0
Prox1	Prox1	chr1	191945658	191994559	4135	NA	NA	0	0	0	0	0	0	0	0	0	0	0	0
Rps6kc1	Rps6kc1	chr1	192596758	192735649	3995	NA	NA	0	0	0	0	0	0	0	0	0	0	0	0
Angel2	Angel2	chr1	192748987	192770370	3349	NA	NA	0	0	0	0	0	0	0	0	0	0	0	0
Vash2	Vash2	chr1	192771525	192803175	4190	NA	NA	0	0	0	0	0	0	0	0	0	0	0	0
Mfsd7b	Mfsd7b	chr1	192829711	192850069	4087	NA	NA	4.5	7	5.5	5.5	3	5	6	9	4	6	7	5
A230020J21Rik	A230020J21Rik	chr1	192849230	192853660	1649	NA	NA	2	1	1.5	0.5	1	1	3	1	0	1	3	0
1700022P22Rik	1700022P22Rik	chr1	192860701	192866820	428	NA	NA	0	0	0	0	0	0	0	0	0	0	0	0
Tatdn3	Tatdn3	chr1	192869709	192886811	1254	0.44	-0.9	42	57	60	32	42	63	42	51	65	34	55	30
Nsl1	Nsl1	chr1	192886900	192908437	2973	-0.05	-0.14	75	72.5	79.5	72	71	64	79	81	88	79	71	65
Batf3	Batf3	chr1	192922293	192932822	712	-0.34	0.19	61.5	48.5	64.5	73.5	75	58	48	39	49	54	80	93
Fam71a	Fam71a	chr1	192986463	192988696	2234	NA	NA	0	0	0	0	0	0	0	0	0	0	0	0
Atf3	Atf3	chr1	192994176	193007212	1976	NA	NA	0	0	0	0	0	0	0	0	0	0	0	0
Nenf	Nenf	chr1	193130676	193141997	658	NA	NA	0	0	0	0	0	0	0	0	0	0	0	0
Tmem206	Tmem206	chr1	193149844	193176804	4204	NA	NA	3	4	3.5	6.5	2	6	4	2	4	6	3	7
Ppp2r5a	Ppp2r5a	chr1	193175860	193220920	3082	NA	NA	0	0	0	0	0	0	0	0	0	0	0	0
Dtl	Dtl	chr1	193361244	193399413	4202	0.15	0.05	175	194.5	163	168.5	187	193	163	196	166	174	160	163
Ints7	Ints7	chr1	193399613	193445570	3252	-0.09	0.2	208	195	175	200.5	201	216	215	174	170	209	180	192
Lpgat1	Lpgat1	chr1	193541903	193608134	7246	NA	NA	1	0.5	0	1	1	1	1	0	0	0	0	2
Nek2	Nek2	chr1	193645352	193656928	3197	-0.62	0.54	381.5	247.5	389	566	343	216	420	279	359	526	419	606
1700034H15Rik	1700034H15Rik	chr1	193717951	193731406	4362	NA	NA	5	7	5	5.5	6	8	4	6	4	6	6	5
Slc30a1	Slc30a1	chr1	193730660	193737126	5230	NA	NA	1.5	1	0.5	1.5	1	1	2	1	1	2	0	1
Rd3	Rd3	chr1	193801254	193812163	3720	NA	NA	3.5	1.5	0.5	1.5	4	3	3	0	1	2	0	1
Traf5	Traf5	chr1	193821088	193916445	2071	-0.42	0.44	25.5	19	23.5	32	26	17	25	21	23	37	24	27
Mir3473c	Mir3473c	chr1	193822435	193822515	81	NA	NA	0	0	0	0	0	0	0	0	0	0	0	0
Rcor3	Rcor3	chr1	193924343	193961669	1594	NA	NA	0	0	0	0	0	0	0	0	0	0	0	0
Gm10516	Gm10516	chr1	193960780	193974907	2612	NA	NA	2.5	1	1.5	8.5	4	2	1	0	1	9	2	8
Kcnh1	Kcnh1	chr1	194014754	194334040	7143	NA	NA	0.5	1	0	0	0	2	1	0	0	0	0	0
Hhat	Hhat	chr1	194336710	194597413	2835	NA	NA	0	0	0	2	0	0	0	0	0	3	0	1
1700065J18Rik	1700065J18Rik	chr1	194667899	194668933	404	NA	NA	0	0	0	0	0	0	0	0	0	0	0	0
Sertad4	Sertad4	chr1	194670682	194681946	3401	NA	NA	0	0	0	0	0	0	0	0	0	0	0	0
Syt14	Syt14	chr1	194723501	194861892	1731	NA	NA	0	0	0	0	0	0	0	0	0	0	0	0
Diexf	Diexf	chr1	194930597	194956445	5548	NA	NA	0	0	0	0	0	0	0	0	0	0	0	0
Irf6	Irf6	chr1	194979306	194998229	4124	NA	NA	0	0	0	0	0	0	0	0	0	0	0	0
A130010J15Rik	A130010J15Rik	chr1	194999663	195004026	3834	NA	NA	0	0	0	0	0	0	0	0	0	0	0	0
Traf3ip3	Traf3ip3	chr1	195001698	195027740	2121	NA	NA	4	3.5	0	2.5	7	6	1	1	0	2	0	3
Hsd11b1	Hsd11b1	chr1	195047835	195090239	1445	NA	NA	0	0	0	0	0	0	0	0	0	0	0	0
G0s2	G0s2	chr1	195098354	195099382	843	NA	NA	3	5.5	7	5.5	4	7	2	4	5	5	9	6
Lamb3	Lamb3	chr1	195128188	195170072	4055	NA	NA	0	0	0	0	0	0	0	0	0	0	0	0
Camk1g	Camk1g	chr1	195172540	195196476	2453	NA	NA	0	0	0	0	0	0	0	0	0	0	0	0
Mir205	Mir205	chr1	195333657	195333724	68	NA	NA	0	0	0	0	0	0	0	0	0	0	0	0
4930503O07Rik	4930503O07Rik	chr1	196038381	196048953	578	NA	NA	0	0	0	0	0	0	0	0	0	0	0	0
Plxna2	Plxna2	chr1	196446023	196643062	11035	NA	NA	0	0	0	0	0	0	0	0	0	0	0	0
Cd34	Cd34	chr1	196765015	196787486	2621	NA	NA	0	0	0	0	0	0	0	0	0	0	0	0
Gm16897	Gm16897	chr1	196781953	196803153	2491	NA	NA	0	0	0	0	0	0	0	0	0	0	0	0
A330023F24Rik	A330023F24Rik	chr1	196843593	196864102	5195	NA	NA	0	0	0	0	0	0	0	0	0	0	0	0
Mir29b-2	Mir29b-2	chr1	196863234	196863314	81	NA	NA	0	0	0	0	0	0	0	0	0	0	0	0
Mir29c	Mir29c	chr1	196863741	196863828	88	NA	NA	0	0	0	0	0	0	0	0	0	0	0	0
Cd46	Cd46	chr1	196868094	196918442	1213	NA	NA	0	0	0	0	0	0	0	0	0	0	0	0
Cr1l	Cr1l	chr1	196929982	196957764	1662	NA	NA	0	0	0	0	0	0	0	0	0	0	0	0
Cr2	Cr2	chr1	196963005	197002909	6207	NA	NA	0	0	0	0	0	0	0	0	0	0	0	0
Cnksr3	Cnksr3	chr10	3134304	3227479	3448	0.07	-0.3	40	42	64.5	52.5	34	39	46	45	62	50	67	55
Oprm1	Oprm1	chr10	3308332	3557940	2639	NA	NA	0.5	1.5	0	0	0	0	1	3	0	0	0	0
Ipcef1	Ipcef1	chr10	3323356	3460176	8240	0.76	NA	8.5	14.5	6	2	16	11	1	18	6	3	6	1
Rgs17	Rgs17	chr10	4424141	4520877	8190	-0.25	0	34	28.5	25.5	25.5	27	28	41	29	27	35	24	16
Mtrf1l	Mtrf1l	chr10	4522598	4534654	2621	0.33	0.78	11.5	14.5	12.5	21.5	12	16	11	13	16	24	9	19
Fbxo5	Fbxo5	chr10	4541076	4547383	1807	-0.1	-0.04	207	192.5	211.5	206	200	174	214	211	198	207	225	205
Vip	Vip	chr10	4698927	4707323	1527	NA	NA	0	0.5	1	0	0	1	0	0	2	0	0	0
Myct1	Myct1	chr10	4739752	4752813	2777	-0.57	0.84	41	27.5	29	52	48	36	34	19	35	54	23	50
Syne1	Syne1	chr10	4795849	5326342	18108	0.02	-0.28	88	89.5	96	79	92	105	84	74	101	92	91	66
Esr1	Esr1	chr10	5342780	5734495	4319	NA	NA	0.5	0.5	0	1.5	0	1	1	0	0	0	0	3
Gm221	Gm221	chr10	5785430	5836669	2151	NA	NA	2	5	4	3	3	7	1	3	2	2	6	4
1700052N19Rik	1700052N19Rik	chr10	5891401	5913936	2290	-0.83	0.64	411	231.5	241	375.5	388	244	434	219	256	362	226	389
Rmnd1	Rmnd1	chr10	5914189	5943372	1849	0.29	-0.28	196.5	240	225.5	186	198	251	195	229	205	185	246	187
Gm5512	Gm5512	chr10	12979721	5943370	3503	0.31	-0.28	192.5	238.5	224	184.5	193	250	192	227	203	183	245	186
Zbtb2	Zbtb2	chr10	5958433	5979467	3227	0.3	-0.08	28	34.5	46.5	44	28	26	28	43	40	43	53	45
Akap12	Akap12	chr10	5987070	6080212	6247	0.08	0.02	609	645	918.5	931.5	713	785	505	505	1021	998	816	865
Mthfd1l	Mthfd1l	chr10	6179460	6373466	4332	-0.95	1.16	489.5	253.5	292	652	427	206	552	301	280	621	304	683
Plekhg1	Plekhg1	chr10	6379239	6606164	7414	-0.33	0.04	121.5	96.5	152	156	126	101	117	92	180	184	124	128
Iyd	Iyd	chr10	6791664	6806262	1540	NA	NA	0	0	1	0	0	0	0	0	1	0	1	0
Ppp1r14c	Ppp1r14c	chr10	6881566	6980391	2524	NA	NA	0.5	3.5	5	3	1	0	0	7	5	4	5	2
H60c	H60c	chr10	7078770	7090333	2817	NA	NA	0	0.5	0	0	0	0	0	1	0	0	0	0
B020014A21Rik	B020014A21Rik	chr10	7213348	7221452	1938	NA	NA	0	0	0	0	0	0	0	0	0	0	0	0
Lrp11	Lrp11	chr10	7309598	7345275	3397	NA	0.51	8.5	8.5	21	30	8	6	9	11	29	30	13	30
Pcmt1	Pcmt1	chr10	7350034	7383382	1917	-0.12	0.19	308.5	283.5	255.5	292	355	276	262	291	282	277	229	307
A630066F11Rik	A630066F11Rik	chr10	7383169	7384421	1253	NA	0	9	11	17	17	10	13	8	9	17	23	17	11
Nup43	Nup43	chr10	7387302	7398684	1290	0.07	-0.27	212.5	223	216	178.5	222	237	203	209	223	154	209	203
BC020402	BC020402	chr10	7398769	7400956	2188	0.55	-0.55	9.5	14	14	9.5	9	20	10	8	13	7	15	12
Lats1	Lats1	chr10	7401007	7436259	7215	0.77	-1.02	43.5	74.5	98.5	48.5	41	69	46	80	98	45	99	52
Katna1	Katna1	chr10	7445798	7482948	1775	-0.55	0.56	554.5	379	310.5	459	549	430	560	328	288	438	333	480
BC013529	BC013529	chr10	7487745	7500715	1557	-0.05	0.01	475.5	458	479	481.5	493	456	458	460	472	503	486	460
Ppil4	Ppil4	chr10	7512692	7542361	2896	-0.03	0.13	799	780	746	817	809	798	789	762	715	773	777	861
Zc3h12d	Zc3h12d	chr10	7552268	7590195	4093	NA	NA	4	0	0	1.5	1	0	7	0	0	3	0	0
Mir5104	Mir5104	chr10	7556179	7556272	94	NA	NA	1.5	0	0	0	0	0	3	0	0	0	0	0
Tab2	Tab2	chr10	7625446	7675921	4278	0.04	-0.18	155	159.5	143	126	133	128	177	191	156	102	130	150
Ust	Ust	chr10	7924551	8238623	4284	0.6	-0.44	9.5	14.5	34	25	2	20	17	9	41	22	27	28
Sash1	Sash1	chr10	8442017	8605868	7183	1.13	-1.41	17.5	38.5	64	24	13	26	22	51	68	22	60	26
Samd5	Samd5	chr10	9347057	9395006	2495	NA	NA	2.5	2	2.5	4.5	3	1	2	3	3	6	2	3
Gm6150	Gm6150	chr10	9404520	9411707	2980	NA	NA	0.5	0	0	0.5	0	0	1	0	0	1	0	0
Stxbp5	Stxbp5	chr10	9475345	9620838	9074	-0.06	-0.19	78.5	75.5	83	72.5	74	69	83	82	83	70	83	75
9130014G24Rik	9130014G24Rik	chr10	10055501	10192112	5218	NA	NA	0	1	0	2	0	2	0	0	0	2	0	2
Rab32	Rab32	chr10	10264837	10278005	2054	-0.92	NA	20	10.5	6.5	8.5	30	14	10	7	5	14	8	3
Gm5177	Gm5177	chr10	10325743	10336111	3785	NA	NA	3.5	0	0	5	5	0	2	0	0	4	0	6
Grm1	Grm1	chr10	10405857	10802129	6990	NA	NA	0	0	0	0.5	0	0	0	0	0	1	0	0
4930567K20Rik	4930567K20Rik	chr10	10470844	10477929	444	NA	NA	0	0	0	0	0	0	0	0	0	0	0	0
Shprh	Shprh	chr10	10869228	10935071	9289	0.17	-0.4	343.5	387.5	433	328	339	399	348	376	476	341	390	315
Fbxo30	Fbxo30	chr10	11001128	11017767	5114	0.02	0.01	213.5	216.5	261.5	264	178	173	249	260	267	245	256	283
Epm2a	Epm2a	chr10	11063243	11177275	1079	NA	NA	0	0	0	0	0	0	0	0	0	0	0	0
Utrn	Utrn	chr10	12101986	12581533	12382	0.02	-0.03	424	431	367.5	361	471	487	377	375	381	413	354	309
B230208H11Rik	B230208H11Rik	chr10	12636444	12642925	1182	NA	NA	0	1	0.5	0.5	0	2	0	0	1	0	0	1
Stx11	Stx11	chr10	12659787	12684065	2396	0.08	0.12	59.5	63	63	68.5	63	75	56	51	68	82	58	55
Sf3b5	Sf3b5	chr10	12728256	12728989	734	-1.13	0.31	1253.5	572.5	895	1109.5	1266	478	1241	667	861	1125	929	1094
Plagl1	Plagl1	chr10	12810594	12851501	5261	2.53	8.26	243.5	1404	12.5	3872	290	1522	197	1286	10	4448	15	3296
Fam164b	Fam164b	chr10	12869450	12897829	1053	NA	NA	1	0	0	0	2	0	0	0	0	0	0	0
Ltv1	Ltv1	chr10	12898444	12912943	1768	-0.24	-0.18	1766	1498	1617	1423	1805	1527	1727	1469	1557	1346	1677	1500
Phactr2	Phactr2	chr10	12927523	13194202	8913	-1.87	-0.22	226.5	62	282	241.5	282	66	171	58	327	289	237	194
Fuca2	Fuca2	chr10	13220834	13237081	3954	-0.98	0.62	519.5	264	345.5	530.5	656	317	383	211	352	578	339	483
Pex3	Pex3	chr10	13243648	13272948	2405	-0.23	-0.04	359	306.5	355.5	345.5	372	308	346	305	387	345	324	346
Adat2	Adat2	chr10	13272713	13283182	1453	0.24	-0.2	162	192	196	170.5	166	192	158	192	213	167	179	174
Aig1	Aig1	chr10	13372515	13588636	1054	NA	0.31	4	6.5	12.5	15.5	5	6	3	7	11	15	14	16
Hivep2	Hivep2	chr10	13686185	13871184	9768	-0.24	-0.41	29.5	25	59	44.5	34	28	25	22	69	42	49	47
Gpr126	Gpr126	chr10	14122391	14264842	6505	-0.83	1.05	426.5	240	187	388.5	336	189	517	291	175	339	199	438
Vta1	Vta1	chr10	14375139	14425295	1325	-0.22	0.07	579.5	497	460.5	485	582	502	577	492	446	482	475	488
1700016L04Rik	1700016L04Rik	chr10	14425415	14478825	910	NA	NA	0	0	0.5	0	0	0	0	0	0	0	1	0
Gje1	Gje1	chr10	14435432	14438020	1477	NA	NA	0.5	0	0	0	0	0	1	0	0	0	0	0
Nmbr	Nmbr	chr10	14480095	14490362	1173	NA	NA	0	0	0	0	0	0	0	0	0	0	0	0
Gm20125	Gm20125	chr10	16670900	16815588	3401	NA	NA	0	0	0	0.5	0	0	0	0	0	0	0	1
Cited2	Cited2	chr10	17443034	17445480	1969	0.17	0.07	20.5	23	20.5	21.5	20	24	21	22	18	23	23	20
Txlnb	Txlnb	chr10	17516025	17565469	4457	NA	NA	2.5	1.5	1.5	1.5	1	3	4	0	1	2	2	1
Heca	Heca	chr10	17620272	17667873	3667	NA	NA	3	5.5	3.5	2.5	4	8	2	3	7	4	0	1
3110003A17Rik	3110003A17Rik	chr10	17731067	17743058	809	-0.9	0.87	1058.5	568.5	474.5	864.5	951	507	1166	630	470	925	479	804
Reps1	Reps1	chr10	17775746	17844961	2618	0.14	-0.16	86	95	89.5	80	85	90	87	100	83	64	96	96
Ect2l	Ect2l	chr10	17848828	17930696	2900	NA	NA	1.5	0	0	1	1	0	2	0	0	0	0	2
Ccdc28a	Ccdc28a	chr10	17933491	17954787	1166	0.77	-0.54	29.5	50.5	54	37	39	53	20	48	59	40	49	34
Nhsl1	Nhsl1	chr10	18127481	18253697	7637	0.28	0.2	51.5	62.5	60	69	50	70	53	55	50	56	70	82
Hebp2	Hebp2	chr10	18259929	18265882	1910	-1.34	1.57	315	124.5	98.5	292.5	348	152	282	97	91	275	106	310
D10Bwg1379e	D10Bwg1379e	chr10	18307817	18463564	8216	NA	NA	5	3.5	5.5	7	5	3	5	4	9	8	2	6
Gm4922	Gm4922	chr10	18499533	18506599	2355	NA	NA	0	0	0	0	0	0	0	0	0	0	0	0
4930444F02Rik	4930444F02Rik	chr10	18517105	18551736	2928	NA	NA	2	0	0	0	4	0	0	0	0	0	0	0
Perp	Perp	chr10	18564877	18576878	1900	0.29	-0.39	264.5	322.5	406.5	310	255	300	274	345	329	266	484	354
Tnfaip3	Tnfaip3	chr10	18720717	18735216	4594	NA	0.18	8	5	11	12.5	11	8	5	2	12	14	10	11
Gm20139	Gm20139	chr10	18861555	18927753	6220	NA	NA	0	0.5	0	0	0	0	0	1	0	0	0	0
Olig3	Olig3	chr10	19076345	19078410	2066	NA	NA	0	0	0	0	0	0	0	0	0	0	0	0
Ifngr1	Ifngr1	chr10	19311764	19330031	2099	-0.27	0.06	219	181	182.5	190.5	268	209	170	153	211	207	154	174
Il22ra2	Il22ra2	chr10	19341834	19354487	2468	NA	NA	0	0	0	0	0	0	0	0	0	0	0	0
Il20ra	Il20ra	chr10	19432393	19479859	2088	NA	NA	5.5	3	3	3	7	3	4	3	6	6	0	0
Slc35d3	Slc35d3	chr10	19567723	19571265	2629	-1	1.02	43	21.5	16	32.5	57	28	29	15	20	46	12	19
Pex7	Pex7	chr10	19579896	19627480	1894	-0.17	0.09	35	31	45	48	32	29	38	33	37	37	53	59
Map3k5	Map3k5	chr10	19654332	19862556	5393	NA	NA	8	9	7.5	9.5	7	7	9	11	5	8	10	11
Mtap7	Mtap7	chr10	19868726	20001396	3895	0.06	-0.16	182	189.5	186	166.5	229	228	135	151	155	163	217	170
4930405J17Rik	4930405J17Rik	chr10	19919053	19921660	629	NA	NA	0	0	0	0	0	0	0	0	0	0	0	0
Gm6251	Gm6251	chr10	19928245	19928836	592	-2.48	2.42	39.5	7	6	32.5	35	4	44	10	7	31	5	34
Bclaf1	Bclaf1	chr10	20032275	20062307	5454	0.13	-0.26	437.5	480	478.5	400.5	430	437	445	523	465	408	492	393
Fam54a	Fam54a	chr10	20067625	20081475	2307	0.26	-0.43	316.5	379	338.5	251	331	390	302	368	297	255	380	247
Pde7b	Pde7b	chr10	20117810	20444874	4127	NA	NA	0	3.5	4	3.5	0	2	0	5	4	4	4	3
Ahi1	Ahi1	chr10	20672353	20800235	5094	-0.18	-0.04	26	23	36	35	27	20	25	26	33	35	39	35
Myb	Myb	chr10	20844736	20880790	3777	-0.47	0.36	168.5	122	120	154	91	59	246	185	114	129	126	179
Hbs1l	Hbs1l	chr10	21015785	21088695	4893	-0.12	0.17	929	854.5	746.5	841	949	884	909	825	752	806	741	876
4930455C13Rik	4930455C13Rik	chr10	21038894	21061861	1016	-0.06	0.1	153	147	119.5	128.5	149	157	157	137	127	127	112	130
Aldh8a1	Aldh8a1	chr10	21097106	21116384	2243	NA	NA	2	0.5	2.5	1	1	1	3	0	3	1	2	1
1700020N01Rik	1700020N01Rik	chr10	21312951	21342181	1061	NA	NA	0	0	1	0	0	0	0	0	2	0	0	0
Gm5420	Gm5420	chr10	21410651	21413784	2206	NA	NA	0	0	0	0.5	0	0	0	0	0	1	0	0
Sgk1	Sgk1	chr10	21601990	21719708	4157	-0.66	0.33	213.5	135.5	325.5	409.5	253	158	174	113	354	446	297	373
4930444G20Rik	4930444G20Rik	chr10	21786115	21787885	1771	NA	NA	0	0	0	0.5	0	0	0	0	0	0	0	1
E030030I06Rik	E030030I06Rik	chr10	21832856	21869076	2292	NA	NA	15	2	3	17	16	0	14	4	1	16	5	18
Raet1a	Raet1a	chr10	21878415	22093945	1545	-1.34	1.04	73.5	29	37	76	81	36	66	22	40	88	34	64
Raet1e	Raet1e	chr10	21893327	21903720	1274	-0.54	0.29	24	16.5	29.5	36	24	21	24	12	31	42	28	30
Raet1b	Raet1b	chr10	21893681	22093919	1242	-1.25	0.88	68	28.5	37	68	74	36	62	21	40	75	34	61
Raet1c	Raet1c	chr10	21893708	22093945	1235	-0.4	0.16	24.5	18.5	33.5	37.5	24	24	25	13	33	42	34	33
H60b	H60b	chr10	21993280	22008654	951	NA	NA	1.5	8	16.5	2	3	8	0	8	17	1	16	3
C920009B18Rik	C920009B18Rik	chr10	22026526	22032748	4515	NA	NA	5.5	4	4.5	8.5	6	5	5	3	6	6	3	11
Raet1d	Raet1d	chr10	22081700	22093945	1271	-1.38	0.79	56	21.5	28.5	49.5	61	29	51	14	34	57	23	42
Gm10825	Gm10825	chr10	22122619	22127276	4548	NA	NA	0	0	0	1	0	0	0	0	0	2	0	0
Slc2a12	Slc2a12	chr10	22364817	22423686	3762	-1.31	1.31	22.5	9	9	22.5	38	10	7	8	11	25	7	20
Tbpl1	Tbpl1	chr10	22423683	22451253	2875	0.07	0.12	118.5	124	121.5	132.5	118	129	119	119	107	122	136	143
Tcf21	Tcf21	chr10	22537079	22539934	1229	NA	-0.38	10	9.5	21.5	16.5	9	10	11	9	23	19	20	14
Eya4	Eya4	chr10	22823974	23069709	4099	NA	NA	1	1	0.5	0	1	0	1	2	1	0	0	0
Rps12	Rps12	chr10	23504989	23507015	518	-1.38	1.33	1141	439.5	427.5	1073.5	993	397	1289	482	402	1045	453	1102
Snora33	Snora33	chr10	23505153	23505257	105	NA	NA	0	0	0	0	0	0	0	0	0	0	0	0
Snord100	Snord100	chr10	23505560	23505627	68	NA	NA	6	4.5	8.5	8	6	4	6	5	8	8	9	8
1110021L09Rik	1110021L09Rik	chr10	23516792	23547774	2837	0.5	0.12	47	66.5	46.5	50.5	55	65	39	68	45	47	48	54
Vnn3	Vnn3	chr10	23571268	23589649	1811	NA	NA	0	0	0.5	0.5	0	0	0	0	0	0	1	1
Vnn1	Vnn1	chr10	23614494	23625149	2416	-0.89	0.54	20.5	11	12	17.5	24	14	17	8	13	18	11	17
Taar1	Taar1	chr10	23640212	23641210	999	NA	NA	0	0	0	0	0	0	0	0	0	0	0	0
Taar2	Taar2	chr10	23658378	23661389	1020	NA	NA	0	0	0	0	0	0	0	0	0	0	0	0
Taar3	Taar3	chr10	23669364	23670395	1032	NA	NA	0	0	0	0	0	0	0	0	0	0	0	0
Taar4	Taar4	chr10	23680300	23681343	1044	NA	NA	0	0	0	0	0	0	0	0	0	0	0	0
Taar5	Taar5	chr10	23690512	23691525	1014	NA	NA	0	0	0	0	0	0	0	0	0	0	0	0
Taar6	Taar6	chr10	23704415	23705452	1038	NA	NA	0	0	0	0	0	0	0	0	0	0	0	0
Taar7a	Taar7a	chr10	23712211	23713287	1077	NA	NA	0	0	0	0	0	0	0	0	0	0	0	0
Taar7b	Taar7b	chr10	23719745	23720821	1077	NA	NA	0	0	0	0	0	0	0	0	0	0	0	0
Taar7d	Taar7d	chr10	23747028	23748104	1077	NA	NA	0	0	0	0	0	0	0	0	0	0	0	0
Taar7e	Taar7e	chr10	23757420	23758496	1077	NA	NA	0.5	0	0	0	0	0	1	0	0	0	0	0
Taar7f	Taar7f	chr10	23769316	23770392	1077	NA	NA	0	0	0	0	0	0	0	0	0	0	0	0
Taar8a	Taar8a	chr10	23796306	23797340	1035	NA	NA	0	0	0	0	0	0	0	0	0	0	0	0
Taar8b	Taar8b	chr10	23811066	23812100	1035	NA	NA	0	0	0	0	0	0	0	0	0	0	0	0
Taar8c	Taar8c	chr10	23820649	23821757	1109	NA	NA	0	0	0	0	0	0	0	0	0	0	0	0
Taar9	Taar9	chr10	23828294	23829340	1047	NA	NA	0	0	0	0	0	0	0	0	0	0	0	0
Stx7	Stx7	chr10	23869123	23908765	2500	-0.81	0.58	286	163	215	322.5	326	206	246	120	234	366	196	279
Moxd1	Moxd1	chr10	23943323	24022589	3083	NA	NA	1.5	3.5	0.5	4.5	1	3	2	4	1	3	0	6
Ctgf	Ctgf	chr10	24315248	24318488	2402	NA	0.95	6.5	5	8	15.5	7	5	6	5	8	18	8	13
Enpp1	Enpp1	chr10	24361217	24431908	3224	-0.64	0.06	12.5	8	11	11.5	12	8	13	8	9	18	13	5
Enpp3	Enpp3	chr10	24493620	24556001	2815	0.43	-0.49	102.5	138	120	85.5	93	120	112	156	98	95	142	76
Med23	Med23	chr10	24589792	24633335	4946	0.37	-0.22	203.5	262.5	231.5	199	202	260	205	265	241	186	222	212
Arg1	Arg1	chr10	24635013	24647276	1477	NA	NA	0	0	0	1	0	0	0	0	0	0	0	2
Akap7	Akap7	chr10	24888896	25018969	3123	-1.79	1.18	40	11.5	16.5	37.5	38	14	42	9	15	35	18	40
Epb4.1l2	Epb4.1l2	chr10	25079604	25243324	4463	-0.22	0.1	453.5	388.5	458.5	490.5	495	444	412	333	507	529	410	452
2010003K15Rik	2010003K15Rik	chr10	25247749	25256078	674	NA	NA	0	0	0	0	0	0	0	0	0	0	0	0
4930401C15Rik	4930401C15Rik	chr10	25499120	25557243	865	NA	NA	0	0	0	0	0	0	0	0	0	0	0	0
Tmem200a	Tmem200a	chr10	25710992	25798858	4115	NA	NA	0.5	3	4	2	1	6	0	0	2	1	6	3
Gm9767	Gm9767	chr10	25798061	25799253	1193	NA	NA	0	0	0.5	0	0	0	0	0	1	0	0	0
Samd3	Samd3	chr10	25949513	25991978	3554	NA	NA	0.5	0	0.5	0	1	0	0	0	1	0	0	0
L3mbtl3	L3mbtl3	chr10	25995258	26094991	3411	-0.38	0.44	56	43	58.5	79.5	61	37	51	49	43	72	74	87
Gm8709	Gm8709	chr10	26393252	26394457	1206	NA	NA	0.5	0.5	0	2	0	1	1	0	0	4	0	0
Arhgap18	Arhgap18	chr10	26492318	26638454	3616	-0.55	0.57	296.5	203	240.5	356	353	231	240	175	282	414	199	298
Lama2	Lama2	chr10	26701092	27336748	9712	NA	0.36	0.5	8	14	18	0	14	1	2	21	20	7	16
Ptprk	Ptprk	chr10	27794626	28317203	6177	0.21	-0.01	60	69.5	124	123	59	93	61	46	120	119	128	127
Themis	Themis	chr10	28388201	28602555	3981	NA	NA	0	0	0	0	0	0	0	0	0	0	0	0
4930519F09Rik	4930519F09Rik	chr10	28641769	28643313	1545	NA	NA	0	0	0	0	0	0	0	0	0	0	0	0
2310057J18Rik	2310057J18Rik	chr10	28692094	28706112	1319	NA	NA	0	1.5	0	0	0	3	0	0	0	0	0	0
6330407J23Rik	6330407J23Rik	chr10	28863802	28919434	3946	NA	NA	1	0	1.5	2	0	0	2	0	2	1	1	3
9330159F19Rik	9330159F19Rik	chr10	28931449	28950585	5644	NA	NA	0	0	0	0	0	0	0	0	0	0	0	0
Echdc1	Echdc1	chr10	29032972	29066467	3180	-0.49	0.31	334.5	238.5	256	318	357	263	312	214	246	339	266	297
Rnf146	Rnf146	chr10	29063982	29082248	4404	-0.27	0.17	504	417.5	425.5	478	514	461	494	374	410	511	441	445
Rspo3	Rspo3	chr10	29172913	29255673	2396	0.46	-0.1	26.5	36.5	97	90.5	33	45	20	28	105	98	89	83
Cenpw	Cenpw	chr10	29915815	29920346	1512	-0.42	0.52	501	374	328.5	470	473	352	529	396	308	450	349	490
Trmt11	Trmt11	chr10	30254031	30320555	2359	-0.64	0.61	295	189.5	169.5	258.5	293	182	297	197	163	242	176	275
Gm20300	Gm20300	chr10	30323001	30326440	3440	-0.31	1.12	26	21	17	37	25	24	27	18	16	50	18	24
Hint3	Hint3	chr10	30328013	30338172	696	-0.38	1.2	19.5	15	14.5	33.5	15	24	24	6	12	27	17	40
Ncoa7	Ncoa7	chr10	30365388	30522913	5338	0.36	0.21	22.5	29	26	30	26	26	19	32	27	33	25	27
Hey2	Hey2	chr10	30552165	30562589	2532	0.4	0.03	14	18.5	50	51	11	20	17	17	42	60	58	42
Hddc2	Hddc2	chr10	31033211	31047892	718	-0.24	0.17	390.5	330	334.5	377	380	320	401	340	326	360	343	394
Tpd52l1	Tpd52l1	chr10	31052186	31165727	1267	-0.58	0.38	69	46	49.5	64.5	73	48	65	44	48	65	51	64
Gm3258	Gm3258	chr10	31133532	31134241	710	NA	NA	0	0	0	0	0	0	0	0	0	0	0	0
Rnf217	Rnf217	chr10	31221693	31329531	2860	NA	NA	2	1.5	1	3.5	2	0	2	3	2	2	0	5
Nkain2	Nkain2	chr10	31409125	32609721	3745	NA	NA	0	0	0	0	0	0	0	0	0	0	0	0
Trdn	Trdn	chr10	32803289	33196515	4514	NA	NA	0	0.5	0	0	0	1	0	0	0	0	0	0
D830005E20Rik	D830005E20Rik	chr10	32942151	32976163	1844	NA	NA	0	0	0	0	0	0	0	0	0	0	0	0
Clvs2	Clvs2	chr10	33232140	33344406	2500	NA	NA	0.5	0	1.5	0	1	0	0	0	0	0	3	0
Gm4794	Gm4794	chr10	33486230	33501921	882	NA	NA	0	0	0	0	0	0	0	0	0	0	0	0
Sult3a1	Sult3a1	chr10	33577528	33599281	1096	NA	NA	0	0	0	0	0	0	0	0	0	0	0	0
Rsph4a	Rsph4a	chr10	33624917	33635827	3650	NA	NA	0	0	0	0	0	0	0	0	0	0	0	0
Zufsp	Zufsp	chr10	33646742	33671018	2364	-0.36	-0.05	80	62.5	61	59	82	57	78	68	52	54	70	64
A830082N09Rik	A830082N09Rik	chr10	33707022	33714861	7840	NA	NA	3.5	4.5	3	3	6	5	1	4	4	2	2	4
Rwdd1	Rwdd1	chr10	33716361	33739422	1082	0.33	-0.14	99.5	125.5	140.5	127.5	95	120	104	131	138	120	143	135
Bet3l	Bet3l	chr10	33757403	33829621	1185	NA	NA	0	0	0	0	0	0	0	0	0	0	0	0
Fam26d	Fam26d	chr10	33758590	33764119	3714	NA	NA	0	0	0	0	0	0	0	0	0	0	0	0
Fam26e	Fam26e	chr10	33811158	33816325	1786	NA	NA	1	1	0.5	1	1	2	1	0	1	2	0	0
Fam26f	Fam26f	chr10	33845873	33847778	1082	NA	NA	1.5	1	1.5	0	1	1	2	1	0	0	3	0
Dse	Dse	chr10	33871199	33927357	4225	-0.97	0.85	208	106	167.5	303	227	119	189	93	176	354	159	252
Tspyl1	Tspyl1	chr10	34001996	34004691	2696	0.06	-0.04	346	361.5	433.5	422	296	348	396	375	441	445	426	399
Tspyl4	Tspyl4	chr10	34017227	34021126	3900	-0.79	0.48	118.5	68.5	80	112	118	72	119	65	83	110	77	114
Nt5dc1	Nt5dc1	chr10	34023418	34138334	2716	0.42	-0.67	278.5	373.5	357.5	224	282	363	275	384	355	215	360	233
Col10a1	Col10a1	chr10	34109787	34116891	3130	NA	NA	0	1	0	0	0	1	0	1	0	0	0	0
Frk	Frk	chr10	34203206	34331036	4803	0.01	0.12	287	289.5	220.5	239	230	249	344	330	223	242	218	236
Hs3st5	Hs3st5	chr10	36226613	36554200	3095	NA	NA	0	0	0	0	0	0	0	0	0	0	0	0
Hdac2	Hdac2	chr10	36694350	36721694	2004	-0.56	0.51	102	69	108	153.5	87	75	117	63	102	141	114	166
Marcks	Marcks	chr10	36853049	36858732	4186	0.4	-0.02	31	41	38	37.5	36	48	26	34	43	45	33	30
Rfpl4b	Rfpl4b	chr10	38540347	38541585	1054	NA	NA	0.5	1	0	0	0	2	1	0	0	0	0	0
Lama4	Lama4	chr10	38685321	38829994	6046	-0.27	0.13	1200.5	993.5	2066	2255	1413	1144	988	843	2333	2608	1799	1902
1700025K23Rik	1700025K23Rik	chr10	38838614	38853701	730	NA	NA	0.5	1.5	3.5	1.5	1	1	0	2	3	1	4	2
Tube1	Tube1	chr10	38853829	38870864	2929	0.25	-0.4	245.5	292	298	225.5	253	297	238	287	310	234	286	217
Wisp3	Wisp3	chr10	38870777	38883600	1418	NA	NA	0	1	0	2	0	0	0	2	0	4	0	0
Fyn	Fyn	chr10	39089605	39285180	3685	0.41	0.27	23	30.5	32	38.5	27	31	19	30	28	47	36	30
Traf3ip2	Traf3ip2	chr10	39332740	39375113	2867	-0.87	1.02	176	96.5	66	133.5	156	112	196	81	63	136	69	131
E130307A14Rik	E130307A14Rik	chr10	39341217	39451813	1664	-1.37	1.81	19.5	7.5	5.5	19.5	17	9	22	6	6	24	5	15
Rev3l	Rev3l	chr10	39451966	39595011	10665	-0.17	0.68	118.5	105	74	119	125	102	112	108	79	123	69	115
AA474331	AA474331	chr10	39612566	39619044	781	NA	NA	5	0	1	2.5	3	0	7	0	2	2	0	3
2010001E11Rik	2010001E11Rik	chr10	39640188	39646729	2285	NA	NA	0	0	0	0	0	0	0	0	0	0	0	0
G630090E17Rik	G630090E17Rik	chr10	39666718	39679959	1782	NA	NA	3	0	2	0.5	5	0	1	0	2	0	2	1
BC021785	BC021785	chr10	39677867	39706452	5981	NA	NA	0.5	0	2	2	0	0	1	0	1	3	3	1
AI317395	AI317395	chr10	39721379	39745074	2679	NA	NA	0	0	0.5	0	0	0	0	0	1	0	0	0
Slc16a10	Slc16a10	chr10	39753341	39862060	6556	0.11	-1.98	12.5	13.5	24	6	11	14	14	13	27	6	21	6
Rpf2	Rpf2	chr10	39943052	39966845	1890	0.49	-0.45	1153	1623	1556.5	1140.5	1128	1560	1178	1686	1523	1073	1590	1208
Gtf3c6	Gtf3c6	chr10	39969009	39977471	1020	0.06	-0.15	826	860.5	765	690	855	871	797	850	751	703	779	677
Amd1	Amd1	chr10	40007264	40021994	3206	NA	NA	1	1.5	0.5	1.5	2	2	0	1	1	1	0	2
Amd2	Amd2	chr10	40007271	40021992	3197	NA	NA	1	1.5	0.5	1.5	2	2	0	1	1	1	0	2
Cdk19	Cdk19	chr10	40069114	40203624	5807	-0.67	0.76	73	46	34	57.5	68	39	78	53	31	53	37	62
Slc22a16	Slc22a16	chr10	40290168	40323938	2243	NA	NA	0	0	0	0.5	0	0	0	0	0	1	0	0
Ddo	Ddo	chr10	40349817	40369737	3000	NA	NA	0	0	0	0.5	0	0	0	0	0	0	0	1
9030224M15Rik	9030224M15Rik	chr10	40403088	40530889	1529	NA	NA	4	2	0.5	14.5	4	1	4	3	0	14	1	15
Cdc40	Cdc40	chr10	40551427	40602949	3366	-0.26	0.43	125.5	104.5	90.5	122	132	105	119	104	83	122	98	122
Wasf1	Wasf1	chr10	40603340	40658375	2550	NA	NA	3	6	3.5	2.5	5	6	1	6	3	4	4	1
Gpr6	Gpr6	chr10	40790299	40791390	1092	NA	NA	0	0	0	0	0	0	0	0	0	0	0	0
Fig4	Fig4	chr10	40907978	41023047	3263	-0.62	0.62	480	311.5	273.5	421.5	496	321	464	302	277	458	270	385
Zbtb24	Zbtb24	chr10	41170202	41185380	2831	-0.37	0.46	138.5	107.5	88.5	121.5	153	115	124	100	87	105	90	138
Mical1	Mical1	chr10	41196120	41206836	3563	-0.74	0.78	140	84	125.5	215	184	113	96	55	144	216	107	214
Smpd2	Smpd2	chr10	41206978	41210146	1602	-0.91	0.84	297	158	128.5	230	318	174	276	142	120	198	137	262
Ppil6	Ppil6	chr10	41210245	41234094	1070	NA	NA	0.5	0	0	2	1	0	0	0	0	1	0	3
Cd164	Cd164	chr10	41239306	41250848	2830	NA	NA	0	0	0	0	0	0	0	0	0	0	0	0
Ccdc162	Ccdc162	chr10	41258655	41307559	2749	1.34	-0.49	10	25.5	15.5	11	12	25	8	26	22	10	9	12
5730435O14Rik	5730435O14Rik	chr10	41287822	41296282	617	NA	NA	1.5	3	0.5	5.5	1	4	2	2	1	6	0	5
Cep57l1	Cep57l1	chr10	41438646	41529674	2387	-1.58	1.34	106.5	35.5	33.5	85	113	32	100	39	39	85	28	85
Sesn1	Sesn1	chr10	41530380	41628242	3339	0.34	-0.36	88	111.5	118	92	92	133	84	90	121	99	115	85
Armc2	Armc2	chr10	41634797	41738188	4864	NA	NA	6	7	3.5	4	5	10	7	4	6	5	1	3
Foxo3	Foxo3	chr10	41905592	41996548	2889	NA	NA	1	1.5	3	2	1	2	1	1	0	2	6	2
Lace1	Lace1	chr10	42032391	42198371	2513	-0.57	0.5	154	104	96	135.5	163	116	145	92	94	141	98	130
Snx3	Snx3	chr10	42221860	42255175	1377	-0.08	0.14	1019	961.5	1166.5	1285	889	881	1149	1042	1062	1207	1271	1363
Nr2e1	Nr2e1	chr10	42281777	42303394	3233	NA	NA	0	0	0	0	0	0	0	0	0	0	0	0
Ostm1	Ostm1	chr10	42398722	42422268	3009	0.26	-0.02	106.5	127.5	142.5	140.5	95	101	118	154	148	138	137	143
Sec63	Sec63	chr10	42481302	42552320	6032	0.18	-0.32	102.5	116.5	140.5	112.5	106	104	99	129	147	105	134	120
Scml4	Scml4	chr10	42580318	42680588	4745	NA	NA	9	9	5	8.5	11	16	7	2	9	8	1	9
Sobp	Sobp	chr10	42722306	42894336	4980	NA	NA	0	0	0	0.5	0	0	0	0	0	0	0	1
9030612E09Rik	9030612E09Rik	chr10	42894510	42896368	1859	NA	NA	0.5	0	0	0	0	0	1	0	0	0	0	0
Pdss2	Pdss2	chr10	42941292	43184688	2031	0.13	-0.17	147	160.5	145.5	129	141	189	153	132	170	98	121	160
Bend3	Bend3	chr10	43198946	43235223	6049	-0.19	-0.09	68	59.5	59.5	56	70	57	66	62	48	44	71	68
1700021F05Rik	1700021F05Rik	chr10	43244927	43260800	898	-0.16	0.09	555	497	416.5	443	582	535	528	459	390	392	443	494
Cd24a	Cd24a	chr10	43298975	43304071	1816	-1.01	0.83	90	44.5	51.5	91.5	85	54	95	35	65	104	38	79
F830002L21Rik	F830002L21Rik	chr10	43313233	43350719	1832	NA	NA	0.5	0	0	0	0	0	1	0	0	0	0	0
1700027J07Rik	1700027J07Rik	chr10	43465964	43485642	1060	NA	NA	0	0	0	0	0	0	0	0	0	0	0	0
Qrsl1	Qrsl1	chr10	43593996	43621542	1970	-0.16	0.02	429.5	384.5	357	363	448	370	411	399	345	330	369	396
Rtn4ip1	Rtn4ip1	chr10	43621613	43667668	2981	-0.33	0.37	478	381	291.5	375.5	494	348	462	414	296	368	287	383
Aim1	Aim1	chr10	43670113	43724652	7416	0.17	-0.24	90	101	113	95.5	83	99	97	103	104	106	122	85
Speer5-ps1	Speer5-ps1	chr10	43890253	43939391	1522	NA	NA	0	0	0	0	0	0	0	0	0	0	0	0
Atg5	Atg5	chr10	43988164	44084097	2352	-0.57	0.24	197.5	133	137	161.5	211	136	184	130	124	159	150	164
Mir1929	Mir1929	chr10	44079482	44079574	93	NA	NA	0	0	0	1	0	0	0	0	0	2	0	0
Prdm1	Prdm1	chr10	44156981	44178493	5143	-0.06	-0.14	174.5	167.5	174.5	158.5	157	147	192	188	164	155	185	162
Prep	Prep	chr10	44787020	44878801	2719	-0.27	0.31	771	641	786	973	652	541	890	741	724	898	848	1048
Popdc3	Popdc3	chr10	45009111	45038256	1851	NA	NA	1	0	1.5	2	2	0	0	0	0	2	3	2
Bves	Bves	chr10	45055568	45089514	1607	NA	NA	0	1	1	2.5	0	1	0	1	0	1	2	4
Lin28b	Lin28b	chr10	45096425	45190007	5403	-0.8	0.35	53	30.5	39.5	50.5	51	24	55	37	46	63	33	38
Hace1	Hace1	chr10	45297635	45432151	3785	0.2	0	13	15	20	20	12	16	14	14	21	19	19	21
D030045P18Rik	D030045P18Rik	chr10	45527510	45571824	1892	NA	NA	0.5	0.5	0	1	0	1	1	0	0	2	0	0
C130030K03Rik	C130030K03Rik	chr10	48813487	48815649	2163	NA	NA	0	0	0	0	0	0	0	0	0	0	0	0
Grik2	Grik2	chr10	48819269	49508560	4872	NA	NA	0	1.5	3	0.5	0	1	0	2	3	1	3	0
Ascc3	Ascc3	chr10	50312475	50571008	7477	-0.11	0.11	220	204	270.5	291	187	192	253	216	248	312	293	270
Sim1	Sim1	chr10	50615457	50708958	7355	NA	NA	0	0	0	0	0	0	0	0	0	0	0	0
Gp49a	Gp49a	chr10	51200485	51206025	1305	NA	NA	2.5	1.5	0	0.5	5	1	0	2	0	1	0	0
Lilrb4	Lilrb4	chr10	51210781	51216417	1418	NA	NA	8.5	2.5	0	4	6	3	11	2	0	5	0	3
Fam162b	Fam162b	chr10	51305256	51310266	555	NA	1.3	10	3	9.5	23.5	12	6	8	0	10	25	9	22
Gprc6a	Gprc6a	chr10	51334629	51351264	2856	NA	NA	0	0	0	0	0	0	0	0	0	0	0	0
Rfx6	Rfx6	chr10	51397566	51450235	3701	NA	NA	0	0	0	0	0	0	0	0	0	0	0	0
4933411G06Rik	4933411G06Rik	chr10	51475980	51477000	1021	NA	NA	0	0	0	0	0	0	0	0	0	0	0	0
Vgll2	Vgll2	chr10	51742492	51748277	1466	NA	NA	0	0	0	0	0	0	0	0	0	0	0	0
Ros1	Ros1	chr10	51765732	51915050	7401	NA	NA	0	0	0	0.5	0	0	0	0	0	0	0	1
Dcbld1	Dcbld1	chr10	51953425	52041183	3025	0.21	-0.09	15.5	18	43	40.5	18	23	13	13	43	43	43	38
Gopc	Gopc	chr10	52056830	52101930	4317	0.15	0.16	42	46.5	71	79.5	37	38	47	55	72	63	70	96
Nepn	Nepn	chr10	52111414	52124410	1823	NA	NA	0.5	0	0	0	0	0	1	0	0	0	0	0
Nus1	Nus1	chr10	52137353	52159998	4614	-0.32	0.22	199.5	159.5	226.5	263	179	131	220	188	228	218	225	308
Zfa	Zfa	chr10	52262126	52265545	3420	NA	NA	0	0	1	1.5	0	0	0	0	1	1	1	2
Slc35f1	Slc35f1	chr10	52410307	52831428	4973	NA	NA	0.5	0	0	0.5	0	0	1	0	0	0	0	1
Gm9766	Gm9766	chr10	52997887	53099657	2691	NA	NA	1.5	0	1.5	4	3	0	0	0	1	3	2	5
Gm19395	Gm19395	chr10	53000076	53003493	658	NA	NA	0	0	0	0	0	0	0	0	0	0	0	0
Pln	Pln	chr10	53057492	53065805	2480	NA	NA	5	2.5	0.5	3	3	1	7	4	1	5	0	1
Gm20597	Gm20597	chr10	53218249	53238795	5486	NA	NA	1.5	0	0	1.5	0	0	3	0	0	0	0	3
Mcm9	Mcm9	chr10	53257130	53350245	3873	0.42	-1.27	29.5	39.5	48.5	20	27	42	32	37	41	19	56	21
Asf1a	Asf1a	chr10	53316767	53329021	2182	0.22	0.3	41.5	48.5	52.5	64.5	27	41	56	56	51	70	54	59
Fam184a	Fam184a	chr10	53352952	53470715	3949	NA	NA	3	2	3	3	3	3	3	1	2	2	4	4
Man1a	Man1a	chr10	53625839	53795602	3889	0.47	-0.36	36	50	63	49	30	54	42	46	52	49	74	49
Gm16998	Gm16998	chr10	53795728	53800887	1230	NA	NA	0.5	1	2	0	0	0	1	2	3	0	1	0
D630037F22Rik	D630037F22Rik	chr10	55734100	55948495	7239	-1.41	1.16	44	16.5	23	51.5	40	26	48	7	28	52	18	51
Msl3l2	Msl3l2	chr10	55826723	55836686	2140	0.1	-0.96	14.5	15.5	19.5	10	15	14	14	17	19	9	20	11
Gja1	Gja1	chr10	56097106	56110225	3105	-0.72	0.78	97	59	83.5	143.5	137	63	57	55	97	161	70	126
4930467K11Rik	4930467K11Rik	chr10	57198189	57206159	723	NA	NA	0	0	0	0	0	0	0	0	0	0	0	0
Hsf2	Hsf2	chr10	57206191	57232949	2623	1.19	-1.12	30	68.5	89	41	23	60	37	77	66	34	112	48
Serinc1	Serinc1	chr10	57235582	57252335	2877	-0.03	0.12	978.5	956.5	953	1034.5	961	919	996	994	960	1065	946	1004
Pkib	Pkib	chr10	57351787	57460918	6039	1.57	-1.17	6.5	19.5	21.5	9.5	4	14	9	25	19	12	24	7
Fabp7	Fabp7	chr10	57504729	57508256	762	NA	0.84	7.5	7	12.5	22.5	7	7	8	7	16	28	9	17
Smpdl3a	Smpdl3a	chr10	57514350	57531636	1791	-0.83	0.61	24	13.5	16	24.5	29	12	19	15	21	25	11	24
4933403O03Rik	4933403O03Rik	chr10	57692727	57694761	1486	NA	NA	0	0	0	0	0	0	0	0	0	0	0	0
Dux	Dux	chr10	57693399	57695423	2025	NA	NA	0	0	0	0	0	0	0	0	0	0	0	0
Gm4981	Gm4981	chr10	57697596	57699408	1813	NA	NA	0	0	0	0	0	0	0	0	0	0	0	0
Gcc2	Gcc2	chr10	57718274	57768340	6511	-0.69	0.16	170.5	105.5	113.5	127	171	103	170	108	116	123	111	131
Lims1	Lims1	chr10	57786214	57887439	4941	-0.12	0.16	669.5	618	597	667.5	640	618	699	618	646	722	548	613
Ranbp2	Ranbp2	chr10	57909600	57956902	9476	-0.37	0.35	1309.5	1013	1100.5	1401.5	1231	930	1388	1096	1167	1429	1034	1374
Ccdc138	Ccdc138	chr10	57960685	58038992	2466	-0.73	0.6	80.5	48.5	50	76	94	52	67	45	59	80	41	72
Edar	Edar	chr10	58063536	58138444	3680	NA	NA	2	1.5	2	4.5	0	0	4	3	3	2	1	7
BB019430	BB019430	chr10	58159493	58167025	1320	NA	NA	0	0.5	0	0	0	0	0	1	0	0	0	0
Sh3rf3	Sh3rf3	chr10	58276107	58601664	5781	NA	NA	0	0.5	0	0.5	0	1	0	0	0	0	0	1
2017-09-10	2017-09-10	chr10	58604375	58684595	2654	0.49	-0.66	114.5	160.5	176	111	117	177	112	144	202	121	150	101
Sowahc	Sowahc	chr10	58684670	58689181	4512	-0.49	0.11	36.5	26	32	34.5	29	26	44	26	33	33	31	36
P4ha1	P4ha1	chr10	58786044	58836052	4043	-0.06	-0.15	1162	1117.5	1086	978.5	1182	1094	1142	1141	1083	1022	1089	935
Pla2g12b	Pla2g12b	chr10	58866433	58884724	1066	-1.24	0.76	25	10.5	8.5	14.5	26	21	24	0	7	17	10	12
Oit3	Oit3	chr10	58885708	58904527	2716	-1.38	1.41	112	43	48	128	130	30	94	56	53	141	43	115
Ccdc109a	Ccdc109a	chr10	58909732	59079440	2872	0.96	-1.26	42.5	83	141	59	46	72	39	94	133	49	149	69
Micu1	Micu1	chr10	59165383	59326870	2274	0.32	-0.52	382	477	411.5	287.5	402	495	362	459	450	282	373	293
Dnajb12	Dnajb12	chr10	59342339	59360764	1774	1.16	-0.79	134.5	301.5	285	164.5	128	329	141	274	271	162	299	167
Ddit4	Ddit4	chr10	59412423	59414518	1685	0.96	-0.52	21.5	42	49.5	34.5	25	44	18	40	52	36	47	33
Anapc16	Anapc16	chr10	59450657	59465860	1329	0.14	-0.09	424.5	469	471.5	443.5	383	461	466	477	508	446	435	441
Ascc1	Ascc1	chr10	59465553	59562738	1578	0.77	-0.81	100	170.5	124	70.5	110	184	90	157	138	78	110	63
Spock2	Spock2	chr10	59569005	59596661	3915	NA	NA	8.5	3.5	5	10	11	5	6	2	5	9	5	11
Chst3	Chst3	chr10	59644276	59682008	6112	NA	NA	1	6	5.5	6.5	0	6	2	6	1	7	10	6
Psap	Psap	chr10	59740376	59765348	2733	-0.05	0.16	2435.5	2344.5	1861	2078.5	2549	2541	2322	2148	1872	2010	1850	2147
Cdh23	Cdh23	chr10	59765498	60159238	11255	0.18	1.82	11.5	13	8	28.5	12	11	11	15	11	32	5	25
4632428N05Rik	4632428N05Rik	chr10	59809599	59835432	4846	0.48	-0.4	441	616	459	348	463	475	419	757	505	382	413	314
Gm17455	Gm17455	chr10	59862474	59866306	857	NA	NA	0	2	0.5	0.5	0	2	0	2	0	0	1	1
Slc29a3	Slc29a3	chr10	60174820	60215530	5240	-1.53	2.1	79.5	27.5	14	60.5	87	31	72	24	12	73	16	48
Unc5b	Unc5b	chr10	60225343	60294329	5867	-0.44	0.38	244.5	180	233	303.5	239	174	250	186	227	312	239	295
Pldi	Pldi	chr10	60390974	60400880	853	NA	NA	0.5	0	0	0	1	0	0	0	0	0	0	0
4930565A17	4930565A17	chr10	60494051	60500828	1131	NA	NA	0	0	0	0	0	0	0	0	0	0	0	0
Pcbd1	Pcbd1	chr10	60552091	60557077	810	2.63	-2.49	123	760	569	101.5	141	649	105	871	514	91	624	112
Sgpl1	Sgpl1	chr10	60561390	60610413	4123	0.34	-0.45	319	403	475	348.5	374	475	264	331	488	360	462	337
Tbata	Tbata	chr10	60634712	60651589	2023	NA	NA	0.5	0	0	0	1	0	0	0	0	0	0	0
Adamts14	Adamts14	chr10	60659860	60736186	5188	0.71	-0.46	22	36	78	56.5	28	29	16	43	74	53	82	60
Prf1	Prf1	chr10	60760584	60767011	2054	NA	NA	1	0	0	0	2	0	0	0	0	0	0	0
X99384	X99384	chr10	60782405	60846271	4274	0.52	-0.27	740	1063	1200.5	996	827	1165	653	961	1222	1030	1179	962
Nodal	Nodal	chr10	60880720	60888085	2094	NA	NA	7.5	3.5	3.5	7.5	13	7	2	0	5	15	2	0
Eif4ebp2	Eif4ebp2	chr10	60895245	60915417	1786	-0.06	0.26	52	50	54.5	65.5	49	38	55	62	53	72	56	59
Lrrc20	Lrrc20	chr10	60938581	61044976	2621	-0.23	0.39	211	180	126	165.5	208	189	214	171	134	183	118	148
Npffr1	Npffr1	chr10	61058232	61089133	1307	NA	NA	0	0	0	0	0	0	0	0	0	0	0	0
Ppa1	Ppa1	chr10	61111369	61136913	1292	-0.86	0.78	99	54.5	69	118.5	99	53	99	56	60	107	78	130
Sar1a	Sar1a	chr10	61143069	61156045	2602	0.11	-0.06	2822.5	3055	2773.5	2652	2838	3193	2807	2917	2763	2730	2784	2574
Tysnd1	Tysnd1	chr10	61158262	61165521	2286	NA	NA	2.5	2	6	4	3	2	2	2	5	6	7	2
Aifm2	Aifm2	chr10	61178011	61202008	3467	-0.33	0.14	160	127.5	121	133	172	123	148	132	119	145	123	121
H2afy2	H2afy2	chr10	61201395	61246612	1910	-0.89	0.24	33.5	18	35.5	42	34	19	33	17	32	54	39	30
Mir5108	Mir5108	chr10	61237485	61237569	85	NA	NA	0	0	0	0	0	0	0	0	0	0	0	0
Col13a1	Col13a1	chr10	61301246	61441856	2900	NA	NA	3.5	2.5	2.5	4.5	6	3	1	2	2	4	3	5
Gm5424	Gm5424	chr10	61533770	61535319	1550	-2.02	2.8	18.5	4.5	2.5	18	18	5	19	4	5	16	0	20
2010107G23Rik	2010107G23Rik	chr10	61570404	61573761	1731	0.75	-0.2	9.5	16	15	13	9	26	10	6	17	9	13	17
Neurog3	Neurog3	chr10	61595838	61597511	1540	NA	NA	1	0	0	0	2	0	0	0	0	0	0	0
Tspan15	Tspan15	chr10	61648144	61693966	3605	-1.3	1.1	68	27.5	66	142	83	32	53	23	80	142	52	142
Tacr2	Tacr2	chr10	61715186	61728738	2258	NA	NA	0.5	0	0	0	0	0	1	0	0	0	0	0
Hk1	Hk1	chr10	61731603	61842656	4509	0.39	-0.51	685.5	895.5	1001	701.5	829	1008	542	783	1038	814	964	589
2210417K05Rik	2210417K05Rik	chr10	61803355	61812614	557	NA	NA	3	0	0.5	2	1	0	5	0	1	2	0	2
Hkdc1	Hkdc1	chr10	61845885	61885205	3483	NA	NA	11.5	7	4	6	12	7	11	7	0	1	8	11
Supv3l1	Supv3l1	chr10	61892126	61912441	2390	-0.06	-0.13	288	276	371.5	338.5	249	222	327	330	330	305	413	372
4930507D05Rik	4930507D05Rik	chr10	61911908	61914101	2194	NA	NA	3	1.5	4.5	2	3	0	3	3	7	2	2	2
Vps26a	Vps26a	chr10	61917591	61949553	3252	NA	NA	0	0.5	0	0	0	1	0	0	0	0	0	0
Srgn	Srgn	chr10	61957176	61970503	938	NA	NA	0	0	0	0	0	0	0	0	0	0	0	0
2510003E04Rik	2510003E04Rik	chr10	62021218	62041205	2472	-0.16	0.2	28.5	25.5	37	42.5	15	23	42	28	28	40	46	45
Ddx21	Ddx21	chr10	62042995	62065046	4743	-0.01	0.09	1808.5	1794	1730.5	1841	1696	1664	1921	1924	1672	1737	1789	1945
Ddx50	Ddx50	chr10	62078771	62113946	2507	-0.18	0.14	144	127	114	126	136	129	152	125	97	137	131	115
Stox1	Stox1	chr10	62122170	62188847	3102	NA	NA	9.5	2.5	5	9.5	14	3	5	2	7	7	3	12
Ccar1	Ccar1	chr10	62206676	62255116	4478	0.01	-0.03	795.5	799.5	778	762.5	808	835	783	764	799	737	757	788
Tet1	Tet1	chr10	62267318	62342762	14082	-0.46	0.58	148.5	108	125	186.5	135	113	162	103	111	177	139	196
Slc25a16	Slc25a16	chr10	62383381	62409242	3141	-0.93	0.35	34.5	18	33	42	25	15	44	21	30	34	36	50
Dna2	Dna2	chr10	62409777	62436936	4122	-0.15	0.26	1395	1261	1181	1419	1288	1223	1502	1299	1205	1408	1157	1430
Rufy2	Rufy2	chr10	62442971	62481490	8936	-0.59	0.32	305	202	273	340.5	301	210	309	194	252	345	294	336
Hnrnph3	Hnrnph3	chr10	62477412	62486597	2168	-0.85	0.33	210	116.5	194.5	245	197	116	223	117	175	235	214	255
Pbld2	Pbld2	chr10	62487260	62521560	2211	NA	NA	3	6.5	4	3	5	8	1	5	5	4	3	2
Pbld1	Pbld1	chr10	62524365	62540284	1943	NA	NA	0.5	0.5	0	0	1	1	0	0	0	0	0	0
Atoh7	Atoh7	chr10	62562904	62563353	450	NA	NA	0	0	0	0	0	0	0	0	0	0	0	0
Mypn	Mypn	chr10	62578543	62666700	5246	NA	NA	1	5.5	8	1	2	9	0	2	11	0	5	2
Herc4	Herc4	chr10	62706545	62780629	4043	0.07	0.1	110.5	116	105.5	113	124	116	97	116	105	117	106	109
Sirt1	Sirt1	chr10	62781753	62801783	3910	NA	NA	7.5	3.5	4	7	6	4	9	3	5	10	3	4
Dnajc12	Dnajc12	chr10	62845191	62871588	1365	0.23	-0.44	40.5	47.5	55	40.5	37	39	44	56	48	44	62	37
Ctnna3	Ctnna3	chr10	62892846	64466415	3924	NA	NA	0	0	0.5	0	0	0	0	0	0	0	1	0
Lrrtm3	Lrrtm3	chr10	63391245	63553003	3852	NA	NA	0	0	0	0	0	0	0	0	0	0	0	0
1700023F02Rik	1700023F02Rik	chr10	65583357	65586812	345	NA	NA	0	0	0	0	0	0	0	0	0	0	0	0
Reep3	Reep3	chr10	66471937	66559736	5550	-0.18	0.2	185.5	163.5	175	200.5	152	136	219	191	182	204	168	197
Jmjd1c	Jmjd1c	chr10	66590006	66719074	8947	0.22	-0.03	90	104.5	84.5	82.5	89	107	91	102	87	89	82	76
Nrbf2	Nrbf2	chr10	66729437	66748029	1789	-5.51	5.73	118	2.5	2.5	138	120	2	116	3	1	132	4	144
Egr2	Egr2	chr10	67000617	67004936	2965	NA	NA	0	0	1	0	0	0	0	0	2	0	0	0
Ado	Ado	chr10	67007259	67011703	4445	-2.29	2.21	301	61.5	67.5	313.5	285	62	317	61	58	342	77	285
Zfp365	Zfp365	chr10	67348853	67375410	4257	NA	NA	1	0	3.5	3	0	0	2	0	7	2	0	4
Rtkn2	Rtkn2	chr10	67442346	67506612	3932	NA	NA	3.5	4.5	2.5	2.5	4	7	3	2	3	3	2	2
Arid5b	Arid5b	chr10	67558341	67741474	4494	NA	NA	7.5	6.5	8.5	7	6	8	9	5	10	7	7	7
4930545H06Rik	4930545H06Rik	chr10	67781813	67783890	769	NA	NA	0	0	0	0	0	0	0	0	0	0	0	0
1700040L02Rik	1700040L02Rik	chr10	67893704	68004623	1238	NA	NA	1.5	1	1.5	2	3	1	0	1	3	3	0	1
Tmem26	Tmem26	chr10	68186494	68245402	5052	0.11	-0.34	26	28	33	26	28	28	24	28	40	34	26	18
Rhobtb1	Rhobtb1	chr10	68671300	68754532	4624	0.75	-1.6	17.5	29.5	36.5	12	24	32	11	27	40	13	33	11
Cdk1	Cdk1	chr10	68799383	68815660	2860	-0.1	0.02	2498.5	2338	2299.5	2338	2392	2278	2605	2398	2336	2437	2263	2239
Ank3	Ank3	chr10	68996456	69490184	10685	-0.84	0.58	79	44	47	70.5	94	54	64	34	70	93	24	48
Ccdc6	Ccdc6	chr10	69559869	69655948	5511	-1.33	1.03	200	79.5	95	194	225	81	175	78	88	164	102	224
2310015B20Rik	2310015B20Rik	chr10	69667415	69682459	443	NA	NA	0	0	0.5	0	0	0	0	0	0	0	1	0
Slc16a9	Slc16a9	chr10	69708024	69748699	3563	-1.52	0.6	36	12.5	22	33.5	52	13	20	12	13	31	31	36
Fam13c	Fam13c	chr10	69903416	70021480	3510	NA	NA	1	3	4.5	2.5	2	1	0	5	5	2	4	3
Phyhipl	Phyhipl	chr10	70020434	70062039	3010	NA	NA	0	1.5	0	0.5	0	3	0	0	0	1	0	0
D630013N20Rik	D630013N20Rik	chr10	70063797	70118711	2082	NA	NA	0	0	0	0	0	0	0	0	0	0	0	0
Bicc1	Bicc1	chr10	70387848	70622382	3097	NA	0.26	12	7.5	10	12	11	4	13	11	7	12	13	12
C730027H18Rik	C730027H18Rik	chr10	70631485	70644788	2300	NA	NA	0	0	0	0	0	0	0	0	0	0	0	0
Tfam	Tfam	chr10	70688225	70700792	3918	0.11	0.05	450.5	486.5	407.5	420.5	470	519	431	454	357	398	458	443
Ube2d1	Ube2d1	chr10	70717728	70748010	1431	-0.76	1.09	14.5	8.5	10.5	22.5	11	7	18	10	11	21	10	24
Cisd1	Cisd1	chr10	70793242	70807597	965	-0.06	0	116.5	111.5	117.5	117.5	107	109	126	114	106	113	129	122
Ipmk	Ipmk	chr10	70810541	70848633	5417	-0.46	0.82	27.5	20	15.5	27.5	26	16	29	24	12	19	19	36
1700049L16Rik	1700049L16Rik	chr10	71442633	71443438	806	NA	NA	0	0	0	0	0	0	0	0	0	0	0	0
Zwint	Zwint	chr10	72117643	72132537	2676	-0.47	0.38	652.5	469.5	414.5	540	637	456	668	483	418	561	411	519
A330049N07Rik	A330049N07Rik	chr10	72436051	72549453	1989	NA	NA	0	0	0	0	0	0	0	0	0	0	0	0
Pcdh15	Pcdh15	chr10	73284615	74112477	15987	NA	NA	0	0	0.5	0	0	0	0	0	1	0	0	0
Rtdr1	Rtdr1	chr10	74420222	74495331	1223	NA	NA	0	0.5	1	0	0	1	0	0	1	0	1	0
Gnaz	Gnaz	chr10	74429976	74478622	2435	-0.4	0.47	26.5	20	20.5	28.5	31	21	22	19	18	31	23	26
Rab36	Rab36	chr10	74499834	74516845	2620	-0.02	0.04	32	31.5	31.5	32.5	40	36	24	27	38	30	25	35
Bcr	Bcr	chr10	74523641	74647668	6537	-0.05	0.38	87	84	68.5	89	70	72	104	96	58	77	79	101
Specc1l	Specc1l	chr10	74674818	74775145	6438	0.02	-0.01	228	231.5	298.5	296.5	215	211	241	252	292	274	305	319
Adora2a	Adora2a	chr10	74779688	74797533	2534	0.19	0.42	21	24	36.5	49	27	30	15	18	37	51	36	47
Gm5779	Gm5779	chr10	74814800	74815706	907	NA	NA	1	0	0	2	1	0	1	0	0	2	0	2
Upb1	Upb1	chr10	74869779	74902940	1435	NA	NA	0	0.5	0	0	0	0	0	1	0	0	0	0
4933407G14Rik	4933407G14Rik	chr10	74912255	74925849	1262	NA	NA	0	0	0	0	0	0	0	0	0	0	0	0
1110038D17Rik	1110038D17Rik	chr10	74969559	74980067	2910	-0.18	0.23	174.5	154.5	179	209.5	171	168	178	141	178	191	180	228
Snrpd3	Snrpd3	chr10	74980787	74998185	604	0.06	0.03	723.5	752.5	729	746.5	704	754	743	751	706	707	752	786
AI646023	AI646023	chr10	75012870	75023075	4601	NA	NA	0.5	0.5	0.5	0.5	0	0	1	1	0	0	1	1
Ggt1	Ggt1	chr10	75036338	75048927	2022	0.08	-0.08	68.5	72.5	87.5	83	93	95	44	50	76	79	99	87
Ggt5	Ggt5	chr10	75052126	75079713	4137	NA	NA	7	6.5	3	1	5	9	9	4	3	2	3	0
Susd2	Susd2	chr10	75099364	75106753	3255	NA	NA	4.5	14	13	3	7	18	2	10	16	4	10	2
Cabin1	Cabin1	chr10	75108855	75227102	7460	-0.44	0.51	507.5	374.5	378	539	501	375	514	374	348	557	408	521
Ddt	Ddt	chr10	75233978	75236119	609	-0.5	0.47	556	393	379.5	525.5	605	420	507	366	361	525	398	526
Gstt3	Gstt3	chr10	75236867	75244159	1873	-1.52	1.57	24.5	8.5	8.5	25.5	28	8	21	9	8	22	9	29
Gstt1	Gstt1	chr10	75246558	75261329	1037	NA	NA	4.5	1	3	2.5	9	2	0	0	3	5	3	0
Gstt4	Gstt4	chr10	75277689	75285288	963	NA	NA	0	0	0	0	0	0	0	0	0	0	0	0
Gstt2	Gstt2	chr10	75294590	75297626	1370	NA	NA	3	4.5	2.5	5	2	5	4	4	1	6	4	4
Mif	Mif	chr10	75322098	75322995	554	-0.05	0.11	1419	1367.5	1240.5	1341	1454	1400	1384	1335	1219	1352	1262	1330
Derl3	Derl3	chr10	75356143	75358686	1336	-0.35	0.22	816.5	642.5	498.5	582.5	599	458	1034	827	536	647	461	518
Smarcb1	Smarcb1	chr10	75359514	75384359	1657	-0.05	-0.01	1396.5	1350	1161.5	1156.5	1366	1364	1427	1336	1158	1127	1165	1186
Mmp11	Mmp11	chr10	75385969	75395208	2247	0.79	-1.22	36.5	63	60.5	26	49	75	24	51	56	20	65	32
Chchd10	Chchd10	chr10	75398318	75400479	948	0.35	-0.39	110.5	140.5	155	118	100	127	121	154	124	91	186	145
Vpreb3	Vpreb3	chr10	75411057	75412391	602	NA	NA	1.5	2.5	6	1	1	3	2	2	6	1	6	1
Gm5134	Gm5134	chr10	75417259	75472334	2836	NA	NA	0.5	3	10.5	1.5	0	4	1	2	10	1	11	2
Zfp280b	Zfp280b	chr10	75495357	75505714	4874	0.26	-0.11	722.5	862.5	904.5	838	695	823	750	902	867	840	942	836
Slc5a4b	Slc5a4b	chr10	75521366	75573763	2132	NA	NA	0	0	0	0	0	0	0	0	0	0	0	0
Slc5a4a	Slc5a4a	chr10	75610196	75652010	2055	NA	NA	0	0	0	0	0	0	0	0	0	0	0	0
Prmt2	Prmt2	chr10	75669967	75700610	2052	0.62	-0.63	1269.5	1946	1479	954.5	1387	2073	1152	1819	1358	922	1600	987
Mir678	Mir678	chr10	75670071	75670154	84	0.51	-0.32	123	175.5	141.5	113.5	134	179	112	172	135	100	148	127
S100b	S100b	chr10	75716581	75724064	1661	NA	NA	0	2.5	5	1.5	0	3	0	2	5	1	5	2
Dip2a	Dip2a	chr10	75725794	75808036	6355	0	-0.34	68.5	68.5	105.5	83.5	71	65	66	72	119	104	92	63
Pcnt	Pcnt	chr10	75813999	75905657	9530	-0.09	-0.08	344	324	365	344.5	331	365	357	283	353	367	377	322
1700094J05Rik	1700094J05Rik	chr10	75851760	75864252	997	NA	NA	4.5	4.5	8.5	2.5	4	7	5	2	6	4	11	1
2610028H24Rik	2610028H24Rik	chr10	75911826	75923963	1763	-4.75	4.48	29.5	1	1.5	35.5	38	0	21	2	2	34	1	37
Ybey	Ybey	chr10	75922312	75931859	4522	-1.45	1.49	290.5	106.5	103	290.5	308	106	273	107	94	286	112	295
Mcm3ap	Mcm3ap	chr10	75931716	75978602	6383	0.18	-0.25	768.5	869.5	1085.5	912.5	741	899	796	840	1075	912	1096	913
Lss	Lss	chr10	75994372	76016679	3102	-0.1	0.06	822	767	671.5	699.5	930	882	714	652	680	701	663	698
4930483K19Rik	4930483K19Rik	chr10	76008616	76024971	1237	-0.41	-0.11	91	68.5	75	69.5	115	76	67	61	80	78	70	61
1700027D21Rik	1700027D21Rik	chr10	76025017	76032945	1331	NA	NA	0	2	2	0	0	1	0	3	1	0	3	0
Ftcd	Ftcd	chr10	76038393	76053083	2710	NA	NA	0	0	0	0	0	0	0	0	0	0	0	0
Col6a2	Col6a2	chr10	76058501	76086149	3729	0.77	-1.02	56.5	96.5	160	79	70	129	43	64	171	68	149	90
Col6a1	Col6a1	chr10	76171537	76188789	3976	1.15	-0.98	123.5	275	528.5	267	153	360	94	190	577	317	480	217
Pcbp3	Pcbp3	chr10	76224599	76424692	2175	0.92	-0.06	46.5	88	104.5	100.5	57	108	36	68	125	124	84	77
Gm10787	Gm10787	chr10	76474740	76484959	1548	NA	NA	0	0.5	0	0	0	1	0	0	0	0	0	0
Slc19a1	Slc19a1	chr10	76495484	76513177	2390	0.19	-0.12	828.5	945.5	736.5	679	804	854	853	1037	692	630	781	728
Col18a1	Col18a1	chr10	76514924	76629275	5791	-0.1	0.07	1251	1165	2029.5	2137	1552	1508	950	822	2390	2449	1669	1825
Gm10941	Gm10941	chr10	76720518	76721968	711	NA	NA	5	1	0.5	1	4	2	6	0	1	2	0	0
Pofut2	Pofut2	chr10	76722045	76732331	2219	0.03	0.13	734.5	750.5	758	831.5	786	713	683	788	762	863	754	800
Adarb1	Adarb1	chr10	76753472	76881018	6633	0.18	0.32	11	12.5	24	30	13	6	9	19	24	35	24	25
Gm17769	Gm17769	chr10	76881121	76883684	2564	NA	NA	6	3.5	3	6	10	5	2	2	2	5	4	7
1810008A18Rik	1810008A18Rik	chr10	76949400	76978558	2428	-1.17	0.9	960.5	427	642.5	1195	816	372	1105	482	612	1139	673	1251
Itgb2	Itgb2	chr10	76993093	77028419	2862	0.62	-0.16	48	74	33	29.5	58	86	38	62	43	44	23	15
Pttg1ip	Pttg1ip	chr10	77044512	77061477	2247	0.01	0.04	1840.5	1848	1522.5	1565	1873	1933	1808	1763	1502	1562	1543	1568
Sumo3	Sumo3	chr10	77068979	77081076	2493	0.39	-0.36	588	772	797.5	622	596	789	580	755	782	610	813	634
Ube2g2	Ube2g2	chr10	77085066	77108735	1982	0.15	-0.08	1088	1204.5	1000	944.5	1103	1217	1073	1192	1002	896	998	993
Mir1930	Mir1930	chr10	77103969	77104052	84	NA	NA	0	0	0	0	0	0	0	0	0	0	0	0
Gm19402	Gm19402	chr10	77152702	77153502	801	NA	NA	0	0	0	0	0	0	0	0	0	0	0	0
Gm10272	Gm10272	chr10	77169332	77169731	400	NA	NA	0	0	0	0	0	0	0	0	0	0	0	0
Gm10024	Gm10024	chr10	77174202	77174754	553	NA	NA	0	0	0	0	0	0	0	0	0	0	0	0
Gm10142	Gm10142	chr10	77178552	77178914	363	NA	NA	0	0	0	0	0	0	0	0	0	0	0	0
Krtap12-1	Krtap12-1	chr10	77183331	77184001	671	NA	NA	0	0	0	0	0	0	0	0	0	0	0	0
Gm10100	Gm10100	chr10	77189231	77189593	363	NA	NA	0	0	0	0	0	0	0	0	0	0	0	0
Gm3238	Gm3238	chr10	77233378	77234070	693	NA	NA	0	0	0	0	0	0	0	0	0	0	0	0
Gm19668	Gm19668	chr10	77261132	77261878	747	NA	NA	0	0	0	0	0	0	0	0	0	0	0	0
Gm2696	Gm2696	chr10	77277427	77278149	723	NA	NA	0	0	0	0	0	0	0	0	0	0	0	0
Krtap10-4	Krtap10-4	chr10	77288914	77289815	902	NA	NA	0	0	0	0	0	0	0	0	0	0	0	0
Krtap10-10	Krtap10-10	chr10	77298692	77299996	1305	NA	NA	0	0	0	0	0	0	0	0	0	0	0	0
Gm10318	Gm10318	chr10	77315604	77316533	930	NA	NA	0	0	0	0	0	0	0	0	0	0	0	0
Gm3285	Gm3285	chr10	77324720	77325383	664	NA	NA	0	0	0	0	0	0	0	0	0	0	0	0
1700009J07Rik	1700009J07Rik	chr10	77356165	77358856	914	NA	NA	0	0	0	0	0	0	0	0	0	0	0	0
Lrrc3	Lrrc3	chr10	77360320	77365281	4296	NA	NA	6	3.5	5	5	5	5	7	2	6	1	4	9
Trpm2	Trpm2	chr10	77370467	77432617	7292	NA	NA	2	10.5	9	0.5	0	8	4	13	11	0	7	1
1810043G02Rik	1810043G02Rik	chr10	77441395	77448183	1696	0.69	-0.69	195	315	308.5	191	203	311	187	319	291	191	326	191
Pfkl	Pfkl	chr10	77449694	77472541	3717	0.1	-0.18	2753.5	2959	2552.5	2253.5	3186	3378	2321	2540	2384	2110	2721	2397
Aire	Aire	chr10	77492776	77506325	1929	NA	NA	0.5	1	2	1	1	1	0	1	3	2	1	0
Dnmt3l	Dnmt3l	chr10	77505032	77526360	1885	-0.4	1.44	31	23.5	15	41	42	28	20	19	10	31	20	51
Icosl	Icosl	chr10	77532113	77542270	2748	NA	NA	11	6	2.5	8.5	11	8	11	4	3	11	2	6
D10Jhu81e	D10Jhu81e	chr10	77624812	77632513	1363	-0.14	0.05	241	219	195.5	202.5	250	220	232	218	208	218	183	187
Pwp2	Pwp2	chr10	77633655	77647894	3871	0.04	-0.06	990.5	1017	937.5	896.5	990	1057	991	977	929	865	946	928
Trappc10	Trappc10	chr10	77649471	77707387	5047	-0.16	0.48	42	37.5	35.5	49.5	37	35	47	40	31	39	40	60
Agpat3	Agpat3	chr10	77734308	77814445	3439	-0.21	0.33	252.5	219	155	195	258	224	247	214	142	192	168	198
Rrp1	Rrp1	chr10	77863107	77875788	2008	0.08	-0.07	1899	2012	1961.5	1865	1986	2198	1812	1826	2051	1924	1872	1806
Cstb	Cstb	chr10	77888415	77890367	602	-0.25	0.32	2261.5	1899	1529	1913	2509	2149	2014	1649	1480	1822	1578	2004
Pdxk	Pdxk	chr10	77899492	77927693	5094	-0.61	0.48	395.5	258.5	221.5	309.5	391	268	400	249	206	334	237	285
Ilvbl	Ilvbl	chr10	78037245	78047247	2329	0.54	-0.73	138	200.5	177	106.5	146	194	130	207	195	114	159	99
Syde1	Syde1	chr10	78047248	78054709	3288	0.1	0	179	191.5	128.5	128.5	134	153	224	230	138	142	119	115
Olfr1357	Olfr1357	chr10	78074414	78080819	1160	NA	NA	0	0	0	0	0	0	0	0	0	0	0	0
Casp14	Casp14	chr10	78174740	78181038	2331	NA	NA	0	0	0	0	0	0	0	0	0	0	0	0
Ccdc105	Ccdc105	chr10	78209669	78215812	1718	NA	NA	0	0	0	0	0	0	0	0	0	0	0	0
Slc1a6	Slc1a6	chr10	78243241	78277570	2089	NA	NA	0.5	0	2.5	0.5	1	0	0	0	2	0	3	1
Olfr1356	Olfr1356	chr10	78309696	78310658	963	NA	NA	0	0	0	0	0	0	0	0	0	0	0	0
Olfr1355	Olfr1355	chr10	78338294	78342851	1148	NA	NA	0	0	0	0	0	0	0	0	0	0	0	0
Olfr1354	Olfr1354	chr10	78379587	78380681	1095	NA	NA	0	0	0	0	0	0	0	0	0	0	0	0
Olfr8	Olfr8	chr10	78417952	78418884	933	NA	NA	0	0	0	0	0	0	0	0	0	0	0	0
Olfr1353	Olfr1353	chr10	78426054	78433357	1266	NA	NA	0	0	0	0	0	0	0	0	0	0	0	0
Olfr1352	Olfr1352	chr10	78443795	78447466	1174	NA	NA	0	0	0	0	0	0	0	0	0	0	0	0
Olfr1351	Olfr1351	chr10	78480069	78481028	960	NA	NA	0	0	0	0	0	0	0	0	0	0	0	0
Olfr57	Olfr57	chr10	78497468	78498547	1080	NA	NA	0	0	0	0	0	0	0	0	0	0	0	0
2610008E11Rik	2610008E11Rik	chr10	78527119	78560345	4229	-0.07	0.1	129.5	123	137	146.5	151	138	108	108	130	151	144	142
Vmn2r80	Vmn2r80	chr10	78611561	78657678	2592	NA	NA	0	0	0	1.5	0	0	0	0	0	3	0	0
Vmn2r81	Vmn2r81	chr10	78710522	78757280	3276	NA	NA	0	0	0	0	0	0	0	0	0	0	0	0
Vmn2r82	Vmn2r82	chr10	78819336	78859511	2598	NA	NA	1	0	0	0	0	0	2	0	0	0	0	0
Vmn2r83	Vmn2r83	chr10	78931703	78954899	2595	NA	NA	0	0	0	0	0	0	0	0	0	0	0	0
Ppap2c	Ppap2c	chr10	78989174	78996532	1646	0.22	-0.07	1467	1714	1309	1248	1562	1685	1372	1743	1247	1270	1371	1226
Mier2	Mier2	chr10	79002990	79017836	2562	0.41	-0.18	172	228.5	227.5	200.5	151	203	193	254	241	210	214	191
Theg	Theg	chr10	79039222	79049881	1249	NA	NA	0	0	0	0	0	0	0	0	0	0	0	0
C2cd4c	C2cd4c	chr10	79069599	79076770	6754	NA	NA	1	0	1	1	1	0	1	0	1	0	1	2
Shc2	Shc2	chr10	79080683	79100663	3957	NA	NA	2.5	2	1	3.5	2	2	3	2	0	6	2	1
Odf3l2	Odf3l2	chr10	79102271	79108483	1248	NA	NA	0	0	0	0	0	0	0	0	0	0	0	0
Madcam1	Madcam1	chr10	79127319	79131281	1420	NA	NA	4.5	7	5.5	1.5	2	7	7	7	7	1	4	2
Gm16517	Gm16517	chr10	79132155	79138871	1101	0.1	-0.06	107.5	115	158.5	152.5	90	102	125	128	154	140	163	165
Cdc34	Cdc34	chr10	79144940	79151143	1266	-0.98	0.82	232.5	117.5	147	259.5	193	98	272	137	145	228	149	291
Gzmm	Gzmm	chr10	79151765	79158005	1286	NA	NA	1	2.5	5.5	1	2	4	0	1	6	0	5	2
Bsg	Bsg	chr10	79167103	79174724	1752	0.01	0.05	1563	1573	1705	1763.5	1573	1571	1553	1575	1599	1656	1811	1871
Hcn2	Hcn2	chr10	79179379	79198853	3195	NA	NA	1	4.5	2.5	1	2	6	0	3	3	1	2	1
Polrmt	Polrmt	chr10	79198870	79209326	3762	-0.04	0.14	450.5	439	548.5	603.5	412	428	489	450	533	528	564	679
Fgf22	Fgf22	chr10	79217864	79219706	489	NA	NA	0	0	0	0	0	0	0	0	0	0	0	0
Rnf126	Rnf126	chr10	79221260	79229697	1639	0.4	-0.02	25	33	38	37.5	19	27	31	39	47	31	29	44
Fstl3	Fstl3	chr10	79240019	79245375	1953	-0.03	0.08	2635	2586.5	2886.5	3058	1749	1791	3521	3382	2614	2786	3159	3330
Prss57	Prss57	chr10	79244219	79251730	2693	-0.03	0.08	2420.5	2368	2652	2796.5	1617	1617	3224	3119	2403	2557	2901	3036
Palm	Palm	chr10	79256317	79283641	2651	0	0	671.5	670.5	585	583.5	578	556	765	785	543	557	627	610
9130017N09Rik	9130017N09Rik	chr10	79283766	79293197	2427	-1.22	1.46	28	12	6.5	18	33	8	23	16	8	17	5	19
E130317F20Rik	E130317F20Rik	chr10	79314122	79317716	3595	-0.81	1.11	29	16.5	15.5	33.5	16	18	42	15	22	34	9	33
Ptbp1	Ptbp1	chr10	79317350	79327178	2933	-0.3	0.35	560.5	455	430	546.5	527	454	594	456	411	552	449	541
BC005764	BC005764	chr10	79323220	79337379	4275	0.59	-0.36	28.5	43	31.5	24.5	30	44	27	42	33	24	30	25
Prtn3	Prtn3	chr10	79342412	79345917	970	0.23	-0.14	20	23.5	16	14.5	22	25	18	22	25	23	7	6
Elane	Elane	chr10	79349057	79350961	920	NA	NA	1	0	0.5	0	2	0	0	0	0	0	1	0
Cfd	Cfd	chr10	79353598	79355401	923	NA	NA	0	0	0	0	0	0	0	0	0	0	0	0
Med16	Med16	chr10	79357452	79371683	3218	0.25	-0.23	250.5	297	369.5	314	209	264	292	330	377	308	362	320
C030046I01Rik	C030046I01Rik	chr10	79372798	79379675	1821	0.01	-0.01	814.5	819	717	710	811	823	818	815	712	688	722	732
Kiss1r	Kiss1r	chr10	79379716	79385017	3162	NA	0.07	5	7.5	10	10.5	5	4	5	11	5	6	15	15
Arid3a	Arid3a	chr10	79389817	79417757	5326	-0.44	0.24	1433.5	1057	1342	1588.5	1282	994	1585	1120	1248	1489	1436	1688
Wdr18	Wdr18	chr10	79422897	79431991	2954	-0.4	0.24	714	540.5	487.5	577.5	750	559	678	522	503	578	472	577
Grin3b	Grin3b	chr10	79433469	79439935	3274	-0.78	0.93	15.5	9	11	21	17	9	14	9	12	14	10	28
ORF61	ORF61	chr10	79439865	79447075	2223	-0.82	0.76	35.5	20	24.5	41.5	38	17	33	23	23	32	26	51
Cnn2	Cnn2	chr10	79451345	79458145	1782	-0.34	0.36	2832.5	2235.5	2156.5	2775.5	2795	2310	2870	2161	2232	2797	2081	2754
Abca7	Abca7	chr10	79460360	79478317	6594	-0.55	0.63	159.5	109	105	163	201	119	118	99	112	192	98	134
Hmha1	Hmha1	chr10	79479417	79494216	4052	1	-1.22	132	263.5	250	107.5	158	339	106	188	294	126	206	89
Polr2e	Polr2e	chr10	79498698	79502404	1008	0.18	-0.18	1019.5	1153.5	1030	910.5	1090	1106	949	1201	997	871	1063	950
Gpx4	Gpx4	chr10	79516255	79519184	1201	NA	NA	0.5	0	1	1.5	0	0	1	0	1	3	1	0
Sbno2	Sbno2	chr10	79519759	79565447	4640	-0.03	-0.41	224	220	236	177.5	264	248	184	192	246	200	226	155
Stk11	Stk11	chr10	79579281	79593215	1621	0.58	-0.32	10	15	15	12	10	16	10	14	12	7	18	17
Dos	Dos	chr10	79593179	79602112	3294	-0.4	-1.2	14.5	11	18.5	8	12	11	17	11	16	10	21	6
Atp5d	Atp5d	chr10	79605060	79608563	931	-0.21	0.18	1547	1336.5	1520	1726.5	1386	1222	1708	1451	1372	1632	1668	1821
Midn	Midn	chr10	79611035	79621112	3708	0	-0.19	11	11	12	10.5	7	8	15	14	9	8	15	13
Cirbp	Cirbp	chr10	79630586	79634398	1256	-0.24	0.07	84	71	72.5	76	83	72	85	70	67	76	78	76
1600002K03Rik	1600002K03Rik	chr10	79635689	79637864	651	-0.65	0.54	99	63	58	84.5	102	72	96	54	61	88	55	81
Efna2	Efna2	chr10	79642227	79652755	2131	NA	NA	4	2	1.5	2.5	3	1	5	3	3	2	0	3
Mum1	Mum1	chr10	79689343	79707889	3717	-0.21	0.2	395	342.5	337.5	387.5	438	364	352	321	331	382	344	393
Ndufs7	Ndufs7	chr10	79712197	79719537	758	-0.49	0.36	681	485.5	471	606.5	693	525	669	446	465	598	477	615
Gamt	Gamt	chr10	79720896	79723713	944	0.97	-0.98	26.5	52	48.5	24.5	26	52	27	52	55	24	42	25
Dazap1	Dazap1	chr10	79727736	79751158	2085	-0.41	0.24	38.5	29	33.5	39.5	39	29	38	29	32	43	35	36
Rps15	Rps15	chr10	79755176	79756859	522	-0.19	0.12	2392	2095.5	1885	2055	2202	1948	2582	2243	1805	1973	1965	2137
Apc2	Apc2	chr10	79764565	79781001	9074	0.39	-0.2	125.5	164	129.5	113	86	105	165	223	125	120	134	106
2310011J03Rik	2310011J03Rik	chr10	79781000	79783293	1659	-0.33	0.12	439.5	349.5	361.5	392.5	454	354	425	345	359	401	364	384
Pcsk4	Pcsk4	chr10	79784028	79792218	2514	0	0.29	22	22	18	22	12	26	32	18	17	16	19	28
Reep6	Reep6	chr10	79792890	79799186	2016	0.12	-0.16	221	240	381.5	341	245	267	197	213	313	280	450	402
Adamtsl5	Adamtsl5	chr10	79803461	79811191	2572	NA	NA	4	10	5.5	9.5	4	9	4	11	5	12	6	7
Plk5	Plk5	chr10	79819204	79828234	2112	NA	NA	2	1	1	0.5	3	0	1	2	1	0	1	1
Mex3d	Mex3d	chr10	79843100	79850396	3258	NA	NA	2.5	1.5	4	0.5	3	1	2	2	3	0	5	1
Mbd3	Mbd3	chr10	79855286	79862224	1589	0.65	-0.56	106	166.5	194	132	74	141	138	192	185	118	203	146
Uqcr11	Uqcr11	chr10	79865742	79869566	436	NA	NA	0	0	0	0	0	0	0	0	0	0	0	0
Tcf3	Tcf3	chr10	79871910	79896398	3547	-0.66	0.58	57	36	56	84	49	36	65	36	58	83	54	85
Onecut3	Onecut3	chr10	79957651	79980005	4689	NA	NA	0	0	0.5	0	0	0	0	0	1	0	0	0
Atp8b3	Atp8b3	chr10	79982330	80001869	4411	NA	NA	1.5	1	1	1	3	0	0	2	2	0	0	2
Rexo1	Rexo1	chr10	80003671	80024305	5249	0.07	0.13	302	317	367	401.5	266	273	338	361	332	382	402	421
Klf16	Klf16	chr10	80029866	80040041	2652	-0.18	0.33	13	11.5	13.5	17	15	15	11	8	12	17	15	17
Fam108a	Fam108a	chr10	80046394	80053086	1473	-0.13	0.15	54	49.5	80.5	89.5	46	48	62	51	78	89	83	90
Adat3	Adat3	chr10	80065625	80070399	1411	0.13	0.06	82.5	90	126	131	74	86	91	94	117	134	135	128
Scamp4	Scamp4	chr10	80065627	80078528	1802	-0.25	0.29	1809	1518	1255.5	1534.5	1783	1505	1835	1531	1195	1472	1316	1597
Csnk1g2	Csnk1g2	chr10	80085525	80103516	2511	0.1	-0.21	48	51.5	48	41.5	46	47	50	56	49	38	47	45
Btbd2	Btbd2	chr10	80105362	80119816	3026	1.19	-1.09	12	27.5	33	15.5	17	34	7	21	30	12	36	19
Mknk2	Mknk2	chr10	80128074	80134721	3068	0.25	-0.03	24	28.5	22	21.5	21	37	27	20	18	26	26	17
Mob3a	Mob3a	chr10	80147998	80164565	2647	0.1	-0.13	516	552.5	480	438.5	583	601	449	504	485	438	475	439
Izumo4	Izumo4	chr10	80165438	80168127	938	NA	NA	1	1.5	0.5	2	2	3	0	0	0	3	1	1
Ap3d1	Ap3d1	chr10	80169723	80204956	4730	0.05	-0.19	288.5	299	360.5	317	237	271	340	327	341	305	380	329
Dot1l	Dot1l	chr10	80217951	80257092	5694	-0.04	0.29	80	78	78.5	96	82	64	78	92	64	97	93	95
Plekhj1	Plekhj1	chr10	80258844	80261371	1260	0.48	-0.49	242	337	393.5	280	231	295	253	379	374	259	413	301
Sf3a2	Sf3a2	chr10	80261480	80267667	1674	-0.2	0.18	406.5	354	293.5	332.5	386	354	427	354	285	318	302	347
Amh	Amh	chr10	80267993	80270393	1665	NA	NA	0	0	0	0	0	0	0	0	0	0	0	0
Jsrp1	Jsrp1	chr10	80271241	80276243	1116	NA	NA	1	0	0	0.5	1	0	1	0	0	1	0	0
Oaz1	Oaz1	chr10	80289401	80292035	1075	-0.76	0.89	1059.5	626.5	490	907.5	1078	623	1041	630	498	871	482	944
Gm9786	Gm9786	chr10	80289441	80291962	962	-0.76	0.89	1059.5	626.5	490	907.5	1078	623	1041	630	498	871	482	944
Mir1982	Mir1982	chr10	80291542	80291615	74	NA	NA	0	0	0	0	0	0	0	0	0	0	0	0
Lingo3	Lingo3	chr10	80295548	80306784	3437	NA	NA	0	0	0	0	0	0	0	0	0	0	0	0
Lsm7	Lsm7	chr10	80315570	80317954	468	-0.4	0.21	404.5	307	320.5	370	374	310	435	304	350	344	291	396
3110056O03Rik	3110056O03Rik	chr10	80318020	80331453	2869	-0.15	0.27	132	119	101	122	139	114	125	124	109	132	93	112
Tmprss9	Tmprss9	chr10	80342561	80362239	3454	NA	NA	1.5	1	2.5	2	1	1	2	1	3	1	2	3
Timm13	Timm13	chr10	80362195	80363714	1225	-0.02	0.04	1197	1178.5	1009.5	1034.5	1212	1217	1182	1140	985	1019	1034	1050
Lmnb2	Lmnb2	chr10	80364108	80380990	3371	-0.6	0.46	324.5	214.5	308	424.5	337	192	312	237	284	440	332	409
Gadd45b	Gadd45b	chr10	80392836	80394949	1266	-0.42	0.16	103	77	103	115	161	103	45	51	81	69	125	161
Gng7	Gng7	chr10	80411369	80477670	3495	NA	NA	2	1	1.5	3	1	1	3	1	1	3	2	3
Diras1	Diras1	chr10	80482335	80488122	2920	NA	NA	0	0	0	0	0	0	0	0	0	0	0	0
Slc39a3	Slc39a3	chr10	80491285	80496657	3462	0.24	0.03	30.5	36	50	51	38	44	23	28	54	47	46	55
Sgta	Sgta	chr10	80506818	80522899	1947	-0.21	0.11	2368	2046	1855.5	2000	2352	2171	2384	1921	1757	1910	1954	2090
Thop1	Thop1	chr10	80532828	80545105	2585	-0.14	0.14	725.5	656.5	796.5	877.5	699	675	752	638	784	806	809	949
Creb3l3	Creb3l3	chr10	80547078	80561617	2283	NA	NA	3.5	1	3.5	4	3	1	4	1	3	1	4	7
Map2k2	Map2k2	chr10	80568692	80587442	2373	-0.54	0.26	97	66.5	89	106.5	80	54	114	79	69	88	109	125
Zbtb7a	Zbtb7a	chr10	80599016	80614402	5373	0.16	0.58	21.5	24	24	36	21	25	22	23	21	39	27	33
Pias4	Pias4	chr10	80616716	80630465	1663	-0.16	0.08	37	33	42.5	45	38	34	36	32	46	53	39	37
Eef2	Eef2	chr10	80639376	80645254	3100	-0.43	0.51	3934	2927	2633	3751.5	3915	3038	3953	2816	2636	3708	2630	3795
Snord37	Snord37	chr10	80641706	80641758	53	NA	NA	0	0	0	0	0	0	0	0	0	0	0	0
Dapk3	Dapk3	chr10	80645752	80655942	1824	-0.8	-0.38	14	8	13	10	11	7	17	9	14	9	12	11
2310050B05Rik	2310050B05Rik	chr10	80657436	80671115	318	NA	NA	0	0	0	0	0	0	0	0	0	0	0	0
Itgb1bp3	Itgb1bp3	chr10	80660915	80664782	1840	NA	NA	0	0	0	0	0	0	0	0	0	0	0	0
Atcay	Atcay	chr10	80667258	80693524	3677	NA	NA	0	0	0	0.5	0	0	0	0	0	0	0	1
Zfr2	Zfr2	chr10	80695908	80714868	3341	NA	NA	2	2	1	1.5	3	2	1	2	0	1	2	2
Matk	Matk	chr10	80720290	80725726	1734	NA	NA	1	0	0	0.5	2	0	0	0	0	1	0	0
Mrpl54	Mrpl54	chr10	80727467	80729671	587	-0.31	0.22	385	310.5	283	329	400	351	370	270	286	318	280	340
Apba3	Apba3	chr10	80730917	80735992	2107	0.09	0.08	132	140.5	135	143	140	149	124	132	114	138	156	148
Mir3057	Mir3057	chr10	80734342	80734432	91	NA	NA	12	7.5	6	12.5	12	12	12	3	9	15	3	10
Tjp3	Tjp3	chr10	80735945	80754012	3031	-0.2	-0.06	38	33	51	49	46	39	30	27	45	51	57	47
Pip5k1c	Pip5k1c	chr10	80755717	80782719	4279	-0.01	0.09	356	353.5	472	501.5	304	354	408	353	435	461	509	542
2510012J08Rik	2510012J08Rik	chr10	80783848	80788996	2724	-0.17	0.22	153.5	136	172.5	201	137	138	170	134	151	167	194	235
Tbxa2r	Tbxa2r	chr10	80791476	80797917	1919	NA	-0.88	6	13	42.5	23	4	12	8	14	44	20	41	26
Gipc3	Gipc3	chr10	80800507	80806011	1024	NA	NA	0.5	0	0	0.5	0	0	1	0	0	0	0	1
Hmg20b	Hmg20b	chr10	80808791	80813202	1659	0.35	-0.54	48	61	83.5	57.5	41	64	55	58	91	52	76	63
F630110N24Rik	F630110N24Rik	chr10	80820315	80826780	1702	0.27	0.38	12	14.5	10	13	19	20	5	9	13	14	7	12
4930404N11Rik	4930404N11Rik	chr10	80826769	80828565	695	0.77	NA	12	20.5	10	9	16	24	8	17	14	7	6	11
Fzr1	Fzr1	chr10	80829624	80841115	2254	0.02	-0.42	137	138.5	163.5	122.5	117	113	157	164	160	92	167	153
Dohh	Dohh	chr10	80847173	80851097	1444	-0.44	0.28	800.5	591.5	792	964	794	540	807	643	764	907	820	1021
2210404O07Rik	2210404O07Rik	chr10	80855809	80857824	575	0.36	NA	10.5	13.5	11	7	11	15	10	12	11	3	11	11
Nfic	Nfic	chr10	80858936	80889918	6295	0.37	0.21	56	72.5	64	74	71	87	41	58	60	83	68	65
Celf5	Celf5	chr10	80921973	80945454	4390	NA	NA	6	8	4.5	2	4	6	8	10	4	2	5	2
Ncln	Ncln	chr10	80949204	80959108	2879	-0.26	0.12	205.5	172	243.5	265.5	194	157	217	187	227	237	260	294
S1pr4	S1pr4	chr10	80960490	80962882	2393	NA	NA	5	6	4	10	7	9	3	3	4	13	4	7
Gna15	Gna15	chr10	80965059	80986970	1961	-0.94	2.29	35.5	18.5	7.5	37	32	22	39	15	10	33	5	41
Gna11	Gna11	chr10	80991477	81007791	3262	-0.46	0.37	193.5	141	157	203	174	127	213	155	122	183	192	223
Aes	Aes	chr10	81022305	81029109	1347	1.34	-0.47	10	25.5	25	18	9	25	11	26	23	15	27	21
Tle2	Tle2	chr10	81038032	81053590	3115	-0.99	-0.14	17	8.5	21.5	19.5	13	7	21	10	26	22	17	17
Tle6	Tle6	chr10	81053650	81063645	2015	0.06	0.03	82	85.5	97	99	108	116	56	55	92	90	102	108
BC025920	BC025920	chr10	81069053	81072581	1890	NA	NA	3	0.5	0	3.5	2	0	4	1	0	6	0	1
Sirt6	Sirt6	chr10	81084531	81090353	2134	-0.49	0.81	194	138	98.5	172.5	180	141	208	135	102	176	95	169
Ankrd24	Ankrd24	chr10	81091285	81110357	3658	1.41	-1.03	19.5	52	49	24	18	58	21	46	42	30	56	18
Gm10778	Gm10778	chr10	81111814	81289235	9450	NA	NA	3	0.5	0	5	3	0	3	1	0	7	0	3
Zfp433	Zfp433	chr10	81167570	81343831	4768	NA	NA	0	0	0	0	0	0	0	0	0	0	0	0
Zfp781	Zfp781	chr10	81205566	81393225	8134	NA	NA	0	0	0	0	0	0	0	0	0	0	0	0
Zfp873	Zfp873	chr10	81510872	81524331	2300	-0.93	1.7	67.5	35.5	21	68.5	64	35	71	36	21	61	21	76
AU041133	AU041133	chr10	81590758	81615810	2634	-0.04	0.04	19	18.5	20	20.5	18	25	20	12	23	20	17	21
Zfp938	Zfp938	chr10	81687602	81704020	2030	-0.28	0.14	28.5	23.5	25	27.5	33	32	24	15	21	25	29	30
Gm1553	Gm1553	chr10	81949278	81955363	662	NA	NA	0	0	0	0	0	0	0	0	0	0	0	0
1190007I07Rik	1190007I07Rik	chr10	82082596	82085973	748	-1.22	0.96	111	47.5	50.5	98.5	128	52	94	43	45	86	56	111
Tdg	Tdg	chr10	82092583	82113239	3218	-1.81	1.85	301	85.5	96.5	347.5	313	94	289	77	93	326	100	369
Gm9855	Gm9855	chr10	82092587	82113022	2898	-1.85	1.86	300	83	95.5	347.5	313	92	287	74	92	326	99	369
Glt8d2	Glt8d2	chr10	82113178	82153395	2153	NA	NA	6	9	7	3	3	9	9	9	7	4	7	2
Hcfc2	Hcfc2	chr10	82161752	82204137	2386	-0.29	0.31	306	250.5	231.5	286.5	301	256	311	245	244	305	219	268
Nfyb	Nfyb	chr10	82211445	82226886	2552	-0.27	0	298	247.5	249.5	249.5	324	249	272	246	261	260	238	239
1700028I16Rik	1700028I16Rik	chr10	82274868	82286987	1056	NA	NA	0	3.5	0.5	0.5	0	4	0	3	1	1	0	0
Txnrd1	Txnrd1	chr10	82296696	82360469	4019	-0.48	0.51	1813.5	1297.5	1462	2078.5	1512	1094	2115	1501	1389	1938	1535	2219
Eid3	Eid3	chr10	82329371	82330674	1304	NA	NA	1	1	0.5	4	1	0	1	2	0	6	1	2
Chst11	Chst11	chr10	82448242	82658636	5519	1.62	-0.03	9.5	29.5	24.5	24	5	18	14	41	29	30	20	18
Slc41a2	Slc41a2	chr10	82693884	82800562	4386	NA	NA	1.5	1	0	0.5	3	2	0	0	0	0	0	1
D10Wsu102e	D10Wsu102e	chr10	82822966	82831580	3509	-0.53	0.43	899.5	622	641	862	867	639	932	605	629	840	653	884
Aldh1l2	Aldh1l2	chr10	82950192	82996885	6030	NA	NA	10	4	6	9	13	3	7	5	8	8	4	10
A230046K03Rik	A230046K03Rik	chr10	83006686	83059218	5858	-0.03	-0.12	668.5	656	640	590	719	643	618	669	655	604	625	576
Appl2	Appl2	chr10	83062779	83111409	2945	-0.76	0.92	100.5	59.5	57	108	103	60	98	59	69	120	45	96
1500009L16Rik	1500009L16Rik	chr10	83185610	83225507	1194	-1.33	1.42	1296	515.5	392	1048.5	794	339	1798	692	433	1103	351	994
Nuak1	Nuak1	chr10	83834064	83903216	5018	0.81	-0.23	12.5	22	20.5	17.5	12	15	13	29	19	25	22	10
Ckap4	Ckap4	chr10	83989050	83996633	2915	-0.58	0.55	308.5	207	198	290	215	164	402	250	212	322	184	258
C330046G13Rik	C330046G13Rik	chr10	84010162	84016083	1334	NA	NA	0	0	0	0.5	0	0	0	0	0	1	0	0
Tcp11l2	Tcp11l2	chr10	84039692	84077100	2400	-0.62	0.69	77	50	49.5	80	75	70	79	30	43	57	56	103
Polr3b	Polr3b	chr10	84085182	84189923	4830	0.52	-0.48	460	660.5	583	418.5	455	662	465	659	621	423	545	414
Rfx4	Rfx4	chr10	84218793	84369283	4074	NA	NA	1	1	0.5	0	1	1	1	1	1	0	0	0
Ric8b	Ric8b	chr10	84380361	84479192	3069	-0.08	-0.27	27	25.5	46	38	32	24	22	27	46	39	46	37
Fhl4	Fhl4	chr10	84559764	84565240	2670	NA	NA	0.5	15.5	13	4.5	1	16	0	15	14	5	12	4
AI597468	AI597468	chr10	84565372	84580492	3778	0.24	-0.25	95	112	139	116.5	89	88	101	136	154	122	124	111
Mterfd3	Mterfd3	chr10	84582178	84590772	1567	-1.43	1.24	101	37.5	36.5	86.5	90	38	112	37	33	83	40	90
Cry1	Cry1	chr10	84594445	84647799	3016	-0.57	0.98	41	27.5	40.5	80	38	23	44	32	38	60	43	100
Btbd11	Btbd11	chr10	84849559	85123037	5955	-3.88	3.36	23.5	1.5	2	21.5	26	1	21	2	2	23	2	20
Pwp1	Pwp1	chr10	85334576	85351848	2579	-0.03	0.06	1638	1603	1351.5	1408.5	1710	1655	1566	1551	1310	1378	1393	1439
Prdm4	Prdm4	chr10	85354713	85379690	3919	-0.06	-0.07	88	84.5	107.5	102.5	67	104	109	65	95	90	120	115
Ascl4	Ascl4	chr10	85391236	85392392	1157	NA	NA	0	0	0	0	0	0	0	0	0	0	0	0
D10Wsu52e	D10Wsu52e	chr10	85401382	85420538	1979	0.05	-0.13	617	637.5	609	558	646	657	588	618	610	543	608	573
Bpifc	Bpifc	chr10	85422436	85474605	2328	NA	NA	0	0	0	0	0	0	0	0	0	0	0	0
Fbxo7	Fbxo7	chr10	85484674	85511073	1886	0.66	-0.7	93	147.5	172	106	97	146	89	149	155	112	189	100
Syn3	Syn3	chr10	85511491	85961641	11838	NA	-0.81	5	9	15	8.5	8	9	2	9	17	11	13	6
4930486F22Rik	4930486F22Rik	chr10	85558599	85576330	563	NA	NA	0	0	0	0	0	0	0	0	0	0	0	0
Timp3	Timp3	chr10	85763157	85812250	4681	-0.03	0.1	394.5	387	487	521	495	491	294	283	600	640	374	402
1810014B01Rik	1810014B01Rik	chr10	86148272	86152699	1620	NA	NA	3.5	1.5	2	2.5	3	3	4	0	1	5	3	0
Hsp90b1	Hsp90b1	chr10	86153586	86168189	2759	-0.05	0.05	3660.5	3530	3401.5	3510	3674	3401	3647	3659	3447	3500	3356	3520
BC030307	BC030307	chr10	86168556	86239588	5031	NA	NA	9.5	7.5	8.5	7.5	7	7	12	8	8	9	9	6
Nt5dc3	Nt5dc3	chr10	86241750	86301134	5952	0.49	-0.16	31	43.5	38	34	29	37	33	50	38	28	38	40
Stab2	Stab2	chr10	86303955	86470687	8133	0.02	-0.56	169.5	171.5	178	120.5	193	186	146	157	243	170	113	71
1700113H08Rik	1700113H08Rik	chr10	86520791	86693344	1343	NA	NA	0	0	0	0	0	0	0	0	0	0	0	0
Ascl1	Ascl1	chr10	86953786	86956405	2259	NA	NA	0	0	0	0	0	0	0	0	0	0	0	0
Pah	Pah	chr10	86984540	87046882	2143	NA	NA	0	0	0	0	0	0	0	0	0	0	0	0
Igf1	Igf1	chr10	87321801	87399792	7817	-0.36	0.96	43	33.5	27.5	53.5	49	40	37	27	30	52	25	55
Tyms-ps	Tyms-ps	chr10	87429416	87430762	1347	NA	NA	7	3	4	1	6	4	8	2	4	0	4	2
Pmch	Pmch	chr10	87553817	87555119	748	0	0.19	39.5	39.5	38.5	44	47	41	32	38	33	43	44	45
4930547N16Rik	4930547N16Rik	chr10	87554143	87609686	3628	-0.35	0.51	269	211	215	305.5	313	213	225	209	213	303	217	308
Nup37	Nup37	chr10	87609737	87641140	1369	-0.11	-0.02	339	315	280.5	277.5	358	330	320	300	285	252	276	303
Ccdc53	Ccdc53	chr10	87663842	87708903	1379	0.55	-0.43	342	500.5	423.5	314	324	467	360	534	412	310	435	318
Dram1	Dram1	chr10	87785549	87819820	2807	0.59	0.31	33.5	50.5	29.5	36.5	17	51	50	50	34	39	25	34
Gnptab	Gnptab	chr10	87842157	87910074	5204	0.25	0.23	102	121	112	131	90	107	114	135	97	103	127	159
Sycp3	Sycp3	chr10	87922332	87935981	1122	NA	NA	3	3.5	1.5	2.5	1	3	5	4	1	1	2	4
[truncated: 21,285 more rows]

## Sheet: PEGs
	gene_name	gene_chr	gene_start	gene_end	gene_length	log2fc.PM.BP_E9.5	log2fc.PM.PB_E9.5	B6GFP/PWK_E95.B6_mother.rd.mean	B6GFP/PWK_E95.PWK_father.rd.mean	PWK/B6GFP_E95.PWK_mother.rd.mean	PWK/B6GFP_E95.B6_father.rd.mean	B6GFP/PWK_E95_1.B6_mother.rd	B6GFP/PWK_E95_1.PWK_father.rd	B6GFP/PWK_E95_2.B6_mother.rd	B6GFP/PWK_E95_2.PWK_father.rd	PWK/B6GFP_E95_1.PWK_mother.rd	PWK/B6GFP_E95_1.B6_father.rd	PWK/B6GFP_E95_2.PWK_mother.rd	PWK/B6GFP_E95_2.B6_father.rd
Plagl1	Plagl1	chr10	12810594	12851501	5261	2.53	8.26	243.5	1404	12.5	3872	290	1522	197	1286	10	4448	15	3296
Smoc1	Smoc1	chr12	82127795	82287401	3496	1.35	2.26	73.5	187.5	83.5	400.5	32	182	115	193	31	373	136	428
Dlk1	Dlk1	chr12	110691033	110701546	4811	4.76	5.68	21	572	29	1494	16	537	26	607	37	1626	21	1362
Rtl1	Rtl1	chr12	110828379	110833613	5235	3	3.3	8.5	68.5	12.5	124	7	63	10	74	18	147	7	101
6430411K18Rik	6430411K18Rik	chr12	110829747	110831063	1317	3.15	3.38	2.5	23	4	42.5	2	17	3	29	5	49	3	36
Peg13	Peg13	chr15	72636030	72640754	4725	5.22	4.4	7	264.5	28.5	602	6	310	8	219	0	746	57	458
Slc38a4	Slc38a4	chr15	96825254	96886387	3932	2.92	3.05	383	2906	347	2877.5	356	2971	410	2841	179	2811	515	2944
Airn	Airn	chr17	12934177	13052750	2188	8.67	3.65	0	40.5	6	76.5	0	49	0	32	0	67	12	86
Sfmbt2	Sfmbt2	chr2	10292078	10516880	9136	6.41	6.56	107	9080	78	7387.5	96	8341	118	9819	66	7466	90	7309
Nnat	Nnat	chr2	157385846	157388255	1210	3.26	1.87	12.5	121	26	95.5	19	135	6	107	21	92	31	99
Nespas	Nespas	chr2	174106738	174120937	2248	6.18	5.22	0.5	43.5	1	41	1	40	0	47	0	39	2	43
Sgce	Sgce	chr6	4624350	4697204	1875	3.03	3.45	49	402	33	361.5	60	395	38	409	36	358	30	365
Peg10	Peg10	chr6	4697306	4710516	6666	3.13	4.03	370	3236	180.5	2953	722	3117	18	3355	109	2737	252	3169
Mest	Mest	chr6	30683506	30698466	2777	3.75	4.05	49	659	116	1918.5	5	678	93	640	229	2052	3	1785
Peg3	Peg3	chr7	6658671	6683130	6624	2.61	4.93	1206	7357.5	381.5	11626	159	7185	2253	7530	28	12324	735	10928
Peg3as	Peg3as	chr7	6659471	6660335	865	2.41	5.01	269.5	1433.5	82	2640.5	37	1420	502	1447	8	2770	156	2511
D7Ertd715e	D7Ertd715e	chr7	67114463	67119317	2193	6.88	5.77	0.5	70.5	1	60	1	62	0	79	0	60	2	60
Snurf	Snurf	chr7	67127387	67150042	1971	7.37	5.94	5	843	12.5	772	3	840	7	846	2	725	23	819
Snrpn	Snrpn	chr7	67127388	67285105	2380	7.23	5.94	5.5	843.5	12.5	772.5	3	841	8	846	2	726	23	819
Ndn	Ndn	chr7	69493163	69494813	1651	3.6	4.19	8	98	13	238.5	13	117	3	79	13	291	13	186
Magel2	Magel2	chr7	69521865	69526526	4662	5.03	5.88	5.5	183	8.5	505.5	7	207	4	159	8	629	9	382
Igf2	Igf2	chr7	149836673	149846940	4236	5.59	7.17	74.5	3590	23	3324.5	65	3848	84	3332	20	3909	26	2740
Igf2as	Igf2as	chr7	149845598	149856261	4778	6.16	5.4	2.5	186	3	130.5	4	170	1	202	3	137	3	124
Kcnq1ot1	Kcnq1ot1	chr7	150399016	150482452	83437	3.22	4.46	46	430.5	18	398	79	359	13	502	18	383	18	413
Gab1	Gab1	chr8	83288333	83404378	4859	2.62	2.5	791	4879.5	714	4037.5	287	5164	1295	4595	462	3925	966	4150

## Sheet: MEGs
	gene_name	gene_chr	gene_start	gene_end	gene_length	log2fc.PM.BP_E9.5	log2fc.PM.PB_E9.5	B6GFP/PWK_E95.B6_mother.rd.mean	B6GFP/PWK_E95.PWK_father.rd.mean	PWK/B6GFP_E95.PWK_mother.rd.mean	PWK/B6GFP_E95.B6_father.rd.mean	B6GFP/PWK_E95_1.B6_mother.rd	B6GFP/PWK_E95_1.PWK_father.rd	B6GFP/PWK_E95_2.B6_mother.rd	B6GFP/PWK_E95_2.PWK_father.rd	PWK/B6GFP_E95_1.PWK_mother.rd	PWK/B6GFP_E95_1.B6_father.rd	PWK/B6GFP_E95_2.PWK_mother.rd	PWK/B6GFP_E95_2.B6_father.rd
Grb10	Grb10	chr11	11830502	11937423	5158	-6.79	-6.45	1565	14	1499.5	17	1797	13	1333	15	1808	17	1191	17
Meg3	Meg3	chr12	110779206	110809939	12906	-4.61	-4.81	699	28.5	789.5	28	786	49	612	8	865	42	714	14
Rian	Rian	chr12	110842155	110899921	3579	-4.97	-4.34	568	18	590	29	754	31	382	5	733	45	447	13
Mirg	Mirg	chr12	110973191	110987667	1299	-3.97	-3.86	25	1.5	52	3.5	34	2	16	1	48	5	56	2
Cbx7	Cbx7	chr15	79746237	79763076	2893	-3.76	-3.88	232	17	156.5	10.5	218	6	246	28	182	8	131	13
Pde10a	Pde10a	chr17	8994610	9179513	7717	-2.42	-5.63	110	20.5	104	2	104	31	116	10	159	3	49	1
Slc22a3	Slc22a3	chr17	12612840	12700570	3499	-1.85	-5.36	25.5	7	45	1	36	7	15	7	75	1	15	1
Igf2r	Igf2r	chr17	12875272	12962572	8929	-2.51	-2.71	573	100.5	675.5	103.5	605	109	541	92	890	117	461	90
Thbs2	Thbs2	chr17	14802507	14831269	5922	-4.12	-2.06	45	2.5	29.5	7	51	3	39	2	35	11	24	3
Ppp1r9a	Ppp1r9a	chr6	4853320	5115661	9547	-1.85	-1.07	79.5	22	77	36.5	93	29	66	15	82	43	72	30
Asb4	Asb4	chr6	5333386	5383021	3285	-2.24	-2.76	1180	250	1986	294	1413	296	947	204	2119	342	1853	246
Zim1	Zim1	chr7	6628154	6649143	3501	-5.19	-5.81	167.5	4.5	201.5	3.5	171	3	164	6	239	6	164	1
H19	H19	chr7	149761437	149764051	2615	-3.98	-3.74	11989.5	760.5	12191.5	914.5	11765	461	12214	1060	11997	214	12386	1615
Mir675	Mir675	chr7	149762969	149763052	84	-4.22	-3.67	1047	56	1024	80.5	1040	38	1054	74	1053	21	995	140
Th	Th	chr7	150078681	150085871	1757	-3.15	-6.03	23	2.5	39	0.5	24	3	22	2	44	0	34	1
Ascl2	Ascl2	chr7	150152727	150155169	1612	-6.85	-5.94	300.5	2.5	281.5	4.5	188	2	413	3	230	5	333	4
Tssc4	Tssc4	chr7	150255273	150256992	1394	-2.99	-2.51	199	25	211.5	37	174	29	224	21	210	50	213	24
Cdkn1c	Cdkn1c	chr7	150644244	150646955	1942	-5.88	-7.92	1152.5	19.5	1351.5	5.5	896	9	1409	30	1351	4	1352	7
Slc22a18	Slc22a18	chr7	150659660	150685237	1627	-4.7	-4.91	41.5	1.5	63	2	52	2	31	1	51	1	75	3
Phlda2	Phlda2	chr7	150687453	150688429	737	-5.31	-6.54	1794	45	2009.5	21.5	1957	23	1631	67	1675	19	2344	24
Osbpl5	Osbpl5	chr7	150874667	150927868	4085	-1.8	-1.22	120.5	34.5	139.5	60	138	30	103	39	134	71	145	49
