# Supplementary material for: Maternal H3K27me3 controls DNA methylation-independent genomic imprinting
Source: Nature. Author manuscript; Available in PMC 2022 Nov 18. (PMC9674007; doi:10.1038/nature23262)
Supplement: Table S12 [file NIHMS1847486-supplement-Table_S12.xlsx]

## Sheet: ICM and TE
	gene_name	gene_chr	gene_start	gene_end	gene_length	AG_ICM	GG_ICM	AG_TE	GG_TE	log2fc.ICM_AG/GG	log2fc.TE_AG/GG
Eif2s3y	Eif2s3y	chrY	347055	365037	1767	72.34	0	3.58	0.03	9.50064	4.82312
Slc38a4	Slc38a4	chr15	96825254	96886387	3932	104.02	0.07	175.59	0.04	9.2585	10.2934
Snurf	Snurf	chr7	67127387	67150042	1971	198.34	0.29	276.79	1.81	8.99101	7.1796
Snrpn	Snrpn	chr7	67127388	67285105	2380	164.33	0.26	229.24	1.5	8.83526	7.16327
Ddx3y	Ddx3y	chrY	597158	623056	4640	25.67	0	0.4	0	8.00955	2.32193
D7Ertd715e	D7Ertd715e	chr7	67114463	67119317	2193	13.28	0	26.72	0.12	7.06393	6.92966
Fabp2	Fabp2	chr3	122598310	122602424	645	8.96	0	0.08	0	6.50144	0.847997
Trim12a	Trim12a	chr7	111448411	111464009	1525	31.57	0.28	0.28	0.44	6.38097	-0.50696
Zrsr1	Zrsr1	chr11	22872005	22876496	4492	11.48	0.05	5.59	0.05	6.27053	5.24539
Gpr161	Gpr161	chr1	167225897	167251982	1943	7.5	0	4.59	0.27	6.24793	3.66399
Uty	Uty	chrY	433587	582181	5228	7.28	0	0.19	0	6.20555	1.53605
4930583H14Rik	4930583H14Rik	chr3	51192335	51200469	1429	90.67	1.14	4.69	0.65	6.1938	2.67506
Sfmbt2	Sfmbt2	chr2	10292078	10516880	9136	19.88	0.18	51	0.12	6.15699	7.85968
Mir3109	Mir3109	chr9	69304751	69304838	88	6.25	0	1.8	2.36	5.98868	-0.372659
Magea6	Magea6	chrX	151358555	151360658	1201	5.76	0	3.08	0.95	5.87283	1.59864
Magea3	Magea3	chrX	151383006	151384112	1107	5.38	0	5.15	0.56	5.7761	2.99178
Chit1	Chit1	chr1	136007819	136048013	1711	6.75	0.03	1.05	0.06	5.71952	2.84549
3100003L05Rik	3100003L05Rik	chr7	131769184	131852449	664	16.92	0.24	9.3	0.62	5.64555	3.70659
Snord73a	Snord73a	chr3	85942713	85942780	68	4.72	0	6.99	5.34	5.59096	0.382179
Magea8	Magea8	chrX	151420318	151430393	1646	15.79	0.25	17.48	2.71	5.50462	2.64529
Spic	Spic	chr10	88138015	88145768	1265	50.09	1.08	2.38	0.41	5.41054	2.28177
Tmem171	Tmem171	chr13	99456193	99464786	1155	24.69	0.5	58.63	22.84	5.36865	1.35623
Snord64	Snord64	chr7	67123697	67123742	46	3.99	0	8.03	0	5.35403	6.34518
Dppa3	Dppa3	chr6	122576442	122580289	818	1081.92	26.47	757.07	188.64	5.34779	2.00422
Gm16390	Gm16390	chrX	151321346	151324810	1081	3.94	0	1.17	0	5.33628	3.66676
Snora20	Snora20	chr17	13115723	13115783	61	3.76	0	2.6	0	5.27053	4.75489
Trim43b	Trim43b	chr9	88979462	88987673	2262	14.55	0.3	9.38	1.76	5.19476	2.34958
Mir21	Mir21	chr11	86397569	86397660	92	3.49	0	0	1.69	5.16591	-4.16189
BC051142	BC051142	chr17	34535765	34597679	1969	4.56	0.03	12.36	2.21	5.16375	2.43134
Gm5662	Gm5662	chr12	89509080	89512941	1841	4.51	0.03	0.75	1.07	5.14818	-0.460974
Oas1e	Oas1e	chr5	121236321	121245539	1715	3.26	0	0.22	0	5.07039	1.67807
Bhmt	Bhmt	chr13	94386846	94407713	2071	9.25	0.18	0.28	0.33	5.06147	-0.178337
Phf11	Phf11	chr14	59895750	59916359	1354	4.54	0.04	2.34	0.46	5.05063	2.12338
Crygn	Crygn	chr5	24256820	24263661	604	3.11	0	4.89	2.92	5.0045	0.724491
Pramel4	Pramel4	chr4	143649029	143659221	2399	12.08	0.28	18.31	5.01	5.00237	1.84909
Peg3	Peg3	chr7	6658671	6683130	6624	4.35	0.04	1.24	0.01	4.99031	3.60666
Gm3139	Gm3139	chr5	94955309	94967392	2064	6.91	0.13	3.99	4.19	4.92971	-0.0688768
Fkbp6	Fkbp6	chr5	135767574	135825861	1394	330.63	10.8	197.08	20.34	4.92325	3.27005
1700019A02Rik	1700019A02Rik	chr1	53215421	53244461	627	20.62	0.59	0.25	0	4.90828	1.80735
Mir5135	Mir5135	chr12	77634121	77634199	79	2.9	0	0.67	0	4.90689	2.94486
Guca1a	Guca1a	chr17	47531507	47537533	873	100	3.24	2	1.01	4.90545	0.91983
Kdm5d	Kdm5d	chrY	234231	280254	5471	2.89	0	0.1	0	4.90207	1
Hus1b	Hus1b	chr13	31038445	31039630	1186	2.86	0	7.17	0.09	4.88753	5.25788
Mcts2	Mcts2	chr2	152512884	152513678	795	90.55	2.97	103.11	0.52	4.884	7.3791
Gm13102	Gm13102	chr4	143689783	143700004	2405	2.8	0	1.78	0.52	4.85798	1.60039
Mir144	Mir144	chr11	77886507	77886572	66	2.78	0	0	1.57	4.848	-4.06178
Cox7b2	Cox7b2	chr5	71834062	71939444	543	10.98	0.29	3.79	0	4.82834	5.2817
Zfp454	Zfp454	chr11	50686225	50700945	2056	2.74	0	0.69	0	4.82782	2.98185
Kcnq1ot1	Kcnq1ot1	chr7	150399016	150482452	83437	2.96	0.01	5.18	0.02	4.79796	5.45943
Mir1940	Mir1940	chr13	96100535	96100638	104	2.65	0	0.51	1.5	4.78136	-1.39119
Mir27a	Mir27a	chr8	86732571	86732657	87	2.64	0	0	1.79	4.7761	-4.24031
LOC330599	LOC330599	chr7	105325704	105333309	3184	5.31	0.1	6.95	2.8	4.75756	1.28157
Nespas	Nespas	chr2	174106738	174120937	2248	15.3	0.47	19.58	0.02	4.75582	7.35755
Tat	Tat	chr8	112514336	112523704	2377	2.57	0	0.8	0.28	4.73877	1.24393
Airn	Airn	chr17	12934177	13052750	2188	4.38	0.07	7.48	0.09	4.71989	5.31813
Cmbl	Cmbl	chr15	31498667	31519874	1041	20.13	0.71	93.8	113.38	4.64243	-0.273241
Rxrg	Rxrg	chr1	169528493	169569754	2363	2.35	0	0	0.02	4.61471	-0.263034
Peg3as	Peg3as	chr7	6659471	6660335	865	9.54	0.3	3.48	0	4.59096	5.16189
Tmem59l	Tmem59l	chr8	73007770	73011257	1487	2.25	0	0	0.28	4.55459	-1.926
Mir1898	Mir1898	chr15	12101247	12101329	83	2.21	0	1.91	1.87	4.52982	0.0289999
Usp9y	Usp9y	chrY	635404	796225	8094	2.19	0	0.17	0	4.51728	1.43296
Mir1186b	Mir1186b	chr8	98487444	98487506	63	2.18	0	0	0	4.51096	0
Snora47	Snora47	chr13	96100566	96100691	126	2.18	0	0.42	1.23	4.51096	-1.35484
Gm9992	Gm9992	chr17	7568061	7589654	1593	5.07	0.13	9.11	1.14	4.49046	2.89286
Mir697	Mir697	chr4	124408938	124409046	109	2.1	0	0	0.95	4.45943	-3.39232
Chrne	Chrne	chr11	70428385	70432696	1591	2.65	0.03	3.85	0.49	4.40285	2.74307
Clec10a	Clec10a	chr11	69980125	69984338	1501	4.03	0.1	0.6	0.52	4.36807	0.175087
D630033O11Rik	D630033O11Rik	chr9	43067962	43088158	574	1.92	0	0.18	0	4.33628	1.48543
BB557941	BB557941	chr2	56979888	57034165	1099	1.92	0	0.1	0	4.33628	1
Cbr2	Cbr2	chr11	120590799	120593335	1021	2.92	0.05	1.91	1.88	4.33151	0.0216951
Hemt1	Hemt1	chr15	74649506	74654866	803	1.88	0	0	0	4.30743	0
Zdbf2	Zdbf2	chr1	63319843	63361149	12621	7.67	0.3	1.08	0.01	4.27984	3.42321
Mir343	Mir343	chr7	19971992	19972066	75	1.83	0	0.7	1.38	4.27053	-0.887525
2310040G24Rik	2310040G24Rik	chr6	86433370	86438221	775	10.71	0.47	2.79	14.31	4.24526	-2.31793
Mgst2	Mgst2	chr3	51465115	51486597	589	77.38	4.01	6.63	0.09	4.23661	5.14654
9930023K05Rik	9930023K05Rik	chr19	56536127	56561219	2388	1.75	0	0.13	0	4.20945	1.20163
Plau	Plau	chr14	21655884	21662610	2343	3.78	0.11	0.05	0.02	4.2076	0.321928
D5Ertd577e	D5Ertd577e	chr5	95885825	95914608	2487	2.05	0.02	0.83	0.17	4.16323	1.78427
Lmo2	Lmo2	chr2	103798152	103822035	1900	1.69	0	0.36	0.19	4.16189	0.665581
Magea2	Magea2	chrX	151461744	151467835	1685	2.75	0.06	3.95	0.03	4.15482	4.96134
Hand1	Hand1	chr11	57642215	57645649	1898	1.67	0	0	0	4.14568	0
Wfdc15a	Wfdc15a	chr2	164024608	164025853	466	22.34	1.24	7.93	0.56	4.06577	3.60486
Scarna3a	Scarna3a	chr1	161270438	161270555	118	1.55	0	0.45	0.88	4.04439	-0.83335
Oas1f	Oas1f	chr5	121297376	121307995	1480	2.2	0.04	9.02	19.82	4.03814	-1.12711
Zfy1	Zfy1	chrY	133554	96380	2785	1.51	0	0	0	4.00899	0
Sp110	Sp110	chr1	87473475	87500466	1970	10.01	0.53	3.27	5.76	4.00429	-0.798152
Krt23	Krt23	chr11	99339287	99354424	1539	4.2	0.17	0.62	0	3.99331	2.848
Mirlet7e	Mirlet7e	chr17	17967316	17967408	93	1.48	0	0	0	3.98185	0
Tpsg1	Tpsg1	chr17	25507498	25511387	1217	12.32	0.69	8.76	1.45	3.97467	2.51504
Mir299	Mir299	chr12	110948848	110948910	63	1.46	0	0	0	3.96347	0
Ubtfl1	Ubtfl1	chr9	18208862	18215946	2639	3.01	0.1	0.68	0.84	3.95884	-0.269187
Snord111	Snord111	chr8	113362435	113362498	64	1.43	0	0	0	3.93546	0
Mir3077	Mir3077	chr14	58417261	58417324	64	1.43	0	0.82	0	3.93546	3.20163
Gm2016	Gm2016	chr12	89112520	89116307	1766	1.43	0	0.36	0.18	3.93546	0.716207
Acer1	Acer1	chr17	57092913	57121549	2429	5.63	0.28	28.64	5.98	3.91446	2.24092
Mir148a	Mir148a	chr6	51219811	51219909	99	1.39	0	0	0	3.89724	0
Mir1843b	Mir1843b	chr1	161270489	161270554	66	1.39	0	0.8	1.57	3.89724	-0.891851
Cela2a	Cela2a	chr4	141370878	141381918	912	5.68	0.29	15.39	0.74	3.88952	4.2048
Hist2h2be	Hist2h2be	chr3	96025044	96027661	2618	1.96	0.04	0.4	0.2	3.87915	0.736966
Trim50	Trim50	chr5	135829166	135843524	1452	6.19	0.33	3.53	0.04	3.87065	4.69647
Mir24-1	Mir24-1	chr13	63402516	63402583	68	1.35	0	11.64	16.77	3.85798	-0.523028
2017-09-12	2017-09-12	chr16	4986951	4997945	2576	6.6	0.37	7.77	1.91	3.83343	1.96917
Mir99b	Mir99b	chr17	17967152	17967221	70	1.31	0	0	0	3.81762	0
Mir24-2	Mir24-2	chr8	86732714	86732820	107	1.29	0	0	1.94	3.79701	-4.3505
Tbx20	Tbx20	chr9	24525256	24578747	6892	2.26	0.07	1.91	0.52	3.79518	1.69686
Slc6a13	Slc6a13	chr6	121250314	121287736	2150	1.28	0	6.87	0.82	3.7866	2.92145
LOC100861571	LOC100861571	chr12	110889634	110889705	72	1.27	0	0	0	3.7761	0
Gm12216	Gm12216	chr11	53598991	53672758	1152	1.27	0	1.56	0.04	3.7761	3.56768
Slc13a2	Slc13a2	chr11	78210778	78235687	2191	10.44	0.67	19.87	7.74	3.77487	1.34891
Bex6	Bex6	chr16	32179886	32187030	983	1.26	0	0.05	0	3.76553	0.584963
Crygs	Crygs	chr16	22805276	22811483	708	10.36	0.67	1.49	0.07	3.76388	3.22542
Tie1	Tie1	chr4	118143796	118162454	3879	1.25	0	2.42	1.88	3.75489	0.347923
Rfx4	Rfx4	chr10	84218793	84369283	4074	2.32	0.08	11.23	3.58	3.74894	1.62237
Mir367	Mir367	chr3	127248651	127248725	75	1.22	0	0.7	0.69	3.72247	0.0181473
Mir421	Mir421	chrX	100768260	100768335	76	1.21	0	1.39	0	3.71149	3.89724
Pla2g2a	Pla2g2a	chr4	138387772	138391104	794	1.21	0	0	0	3.71149	0
Gml	Gml	chr15	74643885	74649245	894	1.18	0	0	0	3.67807	0
Serpinb5	Serpinb5	chr1	108757757	108779925	2565	2.7	0.12	0	0.28	3.66985	-1.926
Mir296	Mir296	chr2	174092548	174092626	79	1.16	0	2.67	0.66	3.65535	1.86581
Pou2f3	Pou2f3	chr9	42932022	43013838	2522	3.04	0.15	0.84	0.55	3.65076	0.532221
Mov10l1	Mov10l1	chr15	88813424	88885582	4052	4.64	0.28	1.34	0.88	3.64082	0.555215
Cox6a2	Cox6a2	chr7	135348949	135349880	659	4.11	0.24	1.44	0.87	3.63021	0.666874
Rfpl4b	Rfpl4b	chr10	38540347	38541585	1054	1.13	0	0	0	3.62059	0
Mir450b	Mir450b	chrX	50401174	50401255	82	1.12	0	0.64	6.32	3.60881	-3.11698
Mir5098	Mir5098	chr5	77701782	77701863	82	1.12	0	0	0	3.60881	0
Gm11194	Gm11194	chr11	78207987	78219159	3627	1.96	0.07	3.29	1.23	3.59904	1.34986
Pik3r6	Pik3r6	chr11	68316521	68366200	3237	1.32	0.02	1.21	1.2	3.56478	0.0110552
Mir3074-1	Mir3074-1	chr13	63402507	63402591	85	1.08	0	9.31	14.64	3.56071	-0.64747
Mir26b	Mir26b	chr1	74440884	74440968	85	1.08	0	0	0	3.56071	0
Mir103-1	Mir103-1	chr11	35595898	35595983	86	1.07	0	1.23	0	3.54844	3.73335
Ly6c1	Ly6c1	chr15	74874448	74879267	1645	2.93	0.16	0.32	0	3.54273	2.07039
Bik	Bik	chr15	83357292	83375065	943	2.33	0.11	3.08	4.07	3.5325	-0.391021
Cst9	Cst9	chr2	148660883	148664473	686	6.35	0.46	3.15	0.15	3.5258	3.70044
Nxf2	Nxf2	chrX	131479070	131499293	2372	1.51	0.04	0	0.07	3.52356	-0.765535
Pramel5	Pramel5	chr4	143860536	143870369	2147	47.35	4.1	107.01	46.55	3.49795	1.19914
Rgs11	Rgs11	chr17	26339907	26348269	2006	3.95	0.26	10.29	3.88	3.49185	1.38436
Gabrd	Gabrd	chr4	154759088	154772178	1879	1.02	0	1.85	0.74	3.48543	1.21501
Fabp9	Fabp9	chr3	10193624	10197222	585	1.02	0	0	0	3.48543	0
1700026L06Rik	1700026L06Rik	chr2	28547600	28555171	671	2.8	0.16	0.55	0	3.47947	2.70044
Iqcf1	Iqcf1	chr9	106402298	106404581	634	1.01	0	1.08	0.74	3.47249	0.490326
2410012E07Rik	2410012E07Rik	chr14	71252740	71273761	1357	1.01	0	0.93	0.23	3.47249	1.64211
Sult5a1	Sult5a1	chr8	125666747	125682180	1160	8.97	0.72	2.41	1.92	3.46741	0.313332
Il34	Il34	chr8	113265729	113329803	1838	2.22	0.11	1.38	0.11	3.46566	2.81714
Hba-x	Hba-x	chr11	32176600	32178115	600	0.99	0	0	0	3.44626	0
Zfy2	Zfy2	chrY	1362123	1426357	2816	0.98	0	0	0	3.43296	0
Cst11	Cst11	chr2	148594354	148597233	606	0.98	0	0	0	3.43296	0
Pcsk2	Pcsk2	chr2	143371869	143642018	4743	0.98	0	2.6	1.22	3.43296	1.03242
Art3	Art3	chr5	92760867	92843653	1563	7.13	0.57	1.11	0	3.43176	3.59694
Mir532	Mir532	chrX	6825528	6825623	96	0.96	0	0.55	0	3.40599	2.70044
Aldh1b1	Aldh1b1	chr4	45811894	45817480	2302	0.96	0	2.02	0	3.40599	4.40599
Mir148b	Mir148b	chr15	103115556	103115652	97	0.95	0	0	0	3.39232	0
6230427J02Rik	6230427J02Rik	chr9	107886555	107888247	1061	2.51	0.15	0.25	1.03	3.38405	-1.6909
Mir374c	Mir374c	chrX	100768424	100768472	49	0.94	0	2.15	0	3.37851	4.49185
Mir330	Mir330	chr7	19766814	19766911	98	0.94	0	0.54	0	3.37851	2.67807
Tas2r107	Tas2r107	chr6	131609176	131610102	927	0.94	0	0	0	3.37851	0
Snord67	Snord67	chr2	91436238	91436335	98	0.94	0	0	0	3.37851	0
Mir340	Mir340	chr11	49883204	49883301	98	0.94	0	0	0	3.37851	0
Aldh1a1	Aldh1a1	chr19	20676472	20717952	2032	11.1	0.98	0.52	0	3.3744	2.63227
Mir3968	Mir3968	chr11	115309275	115309374	100	0.92	0	0	0	3.3505	0
Impact	Impact	chr18	13130761	13151457	3432	26.55	2.52	7.77	4.29	3.3465	0.842143
Gm773	Gm773	chrX	53443004	53466058	951	6.51	0.55	10.6	0.65	3.34614	3.83458
1600010M07Rik	1600010M07Rik	chr7	117141891	117150160	616	6.1	0.51	7.54	6.06	3.34539	0.310642
Cst7	Cst7	chr2	150396151	150404680	986	11.16	1.01	2.09	0.68	3.34258	1.48938
A530032D15Rik	A530032D15Rik	chr1	85084714	85106428	1760	2.74	0.18	2.25	2.89	3.34239	-0.347485
Snord1b	Snord1b	chr11	116535461	116535537	77	7.74	0.68	0.69	0.67	3.32931	0.0369942
Pemt	Pemt	chr11	59784119	59850341	834	156.41	15.53	25.76	53.02	3.32387	-1.03853
Sfrp4	Sfrp4	chr13	19715044	19724692	1758	1.2	0.03	0.03	0.03	3.32193	0
Atoh1	Atoh1	chr6	64679140	64681229	2090	0.9	0	0	0	3.32193	0
Insl6	Insl6	chr19	29395844	29399808	660	0.9	0	0.16	0.39	3.32193	-0.91427
2200002J24Rik	2200002J24Rik	chr7	31483945	31485553	610	6.84	0.6	2.42	0.25	3.30951	2.848
Tdpoz2	Tdpoz2	chr3	93455493	93456585	1093	1.38	0.05	10.19	2.37	3.30256	2.05866
Mest	Mest	chr6	30683506	30698466	2777	4.42	0.36	1.56	1.66	3.29662	-0.0843922
Hist1h4j	Hist1h4j	chr13	21826965	21827276	312	0.88	0	0.51	0.5	3.29278	0.0238467
Sbp	Sbp	chr17	24078963	24082574	839	0.87	0	0.19	0.06	3.27798	0.857981
Ppm1k	Ppm1k	chr6	57456496	57485420	5560	6.31	0.57	0.94	0.37	3.25809	1.14585
Cyp11a1	Cyp11a1	chr9	57862824	57874830	1774	1.14	0.03	1.55	0.29	3.25376	2.08092
Ffar3	Ffar3	chr7	31639349	31641197	1625	2.09	0.13	1.92	0.57	3.25123	1.59212
Dazl	Dazl	chr17	50418719	50432924	2942	59.5	6.17	0.27	1.2	3.24877	-1.81291
Speer4e	Speer4e	chr5	14933631	14938475	1239	0.85	0	0.04	0	3.24793	0.485427
Calm4	Calm4	chr13	3837003	3837917	915	0.85	0	0.98	0	3.24793	3.43296
Peg13	Peg13	chr15	72636030	72640754	4725	1.13	0.03	0.21	0	3.24207	1.63227
Trim43a	Trim43a	chr9	88475874	88483657	1836	93.45	9.8	137.01	39.05	3.24024	1.80825
AU019990	AU019990	chr2	132423932	132478800	2494	1.6	0.08	1.38	0.91	3.23947	0.551242
Mir692-1	Mir692-1	chr17	7099578	7099686	109	0.84	0	0	0	3.23266	0
C430002E04Rik	C430002E04Rik	chr3	41291603	41297121	2168	8.29	0.8	12.9	0.36	3.22067	4.82073
Trim52	Trim52	chr14	106505415	106508497	3083	2.69	0.2	1.4	0.03	3.21723	3.52838
Nccrp1	Nccrp1	chr7	29328616	29332273	1530	1.47	0.07	3.52	0.58	3.20716	2.41238
Rbp2	Rbp2	chr9	98390956	98410190	672	0.82	0	3.61	0.23	3.20163	3.49088
1110028F18Rik	1110028F18Rik	chr8	109111043	109118720	1341	0.82	0	0.71	0.15	3.20163	1.69599
A330050F15Rik	A330050F15Rik	chr17	69788666	69838573	2296	1.44	0.07	1.91	0.2	3.17932	2.74416
Il1a	Il1a	chr2	129125346	129135708	1974	7.43	0.74	0.51	0.34	3.16419	0.471306
Mir1931	Mir1931	chr10	92625530	92625648	119	4.62	0.44	1.33	1.31	3.12776	0.02032
Slc38a1	Slc38a1	chr15	96401849	96473344	8391	36.52	4.09	22.58	0.15	3.12761	6.50335
Adh1	Adh1	chr3	137940609	137953655	1334	718.66	82.58	2053.8	1821.19	3.1199	0.173405
Slc16a5	Slc16a5	chr11	115323787	115335712	3020	1.03	0.03	1.19	1.05	3.11974	0.165737
Dfna5	Dfna5	chr6	50157402	50211768	2133	2.24	0.17	0	0	3.11548	0
Obox6	Obox6	chr7	16418599	16425028	1336	3.78	0.35	6.95	0.12	3.10806	5.00205
Mir5112	Mir5112	chr18	82889673	82889732	60	0.76	0	0	0	3.10434	0
Gm2721	Gm2721	chr12	106633066	106641970	1575	0.76	0	0	0.03	3.10434	-0.378512
Cryga	Cryga	chr1	65146963	65149937	615	2.98	0.26	0.6	0	3.09686	2.80735
9130204L05Rik	9130204L05Rik	chr3	90892059	90894727	491	0.75	0	0.32	0	3.08746	2.07039
Sctr	Sctr	chr1	121903557	121960109	1922	1	0.03	0.11	0.03	3.08092	0.691878
Psmb9	Psmb9	chr17	34319044	34324275	806	48.81	5.72	28.36	4.05	3.07104	2.77775
Sohlh2	Sohlh2	chr3	54985966	55013879	2348	1.66	0.11	1.17	0.07	3.06711	2.90122
Cd200r1	Cd200r1	chr16	44765849	44795090	1891	2.28	0.19	0	0	3.03684	0
1700019E08Rik	1700019E08Rik	chr2	45552125	45553967	635	0.72	0	0	0.08	3.03562	-0.847997
Mir669k	Mir669k	chr2	10396927	10397053	127	0.72	0	1.66	0	3.03562	4.1375
4930483J18Rik	4930483J18Rik	chr15	81021283	81023187	1094	1.13	0.05	2.46	2.08	3.03562	0.231816
AF251705	AF251705	chr11	114858083	114863194	1139	0.72	0	0.32	1.46	3.03562	-1.89308
Dock10	Dock10	chr1	80497648	80755128	7303	0.88	0.02	0.07	0.1	3.02975	-0.234465
1700001C02Rik	1700001C02Rik	chr5	30768450	30786460	712	0.71	0	0	0	3.01792	0
4930522H14Rik	4930522H14Rik	chr4	109177937	109203902	968	0.71	0	1.09	0	3.01792	3.57289
Ly6g5c	Ly6g5c	chr17	35245245	35248898	450	0.71	0	0	0.23	3.01792	-1.72247
Tex101	Tex101	chr7	25453031	25457069	1054	1.91	0.15	3.41	0.69	3.0072	2.15155
Sdcbp2	Sdcbp2	chr2	151398368	151415735	1383	9.18	1.06	12.67	8.55	3	0.561986
Gm12530	Gm12530	chr4	57184943	57189426	1759	0.7	0	0.66	0.59	3	0.139403
Ttyh2	Ttyh2	chr11	114536782	114582298	3456	5.84	0.65	11.64	4.69	2.9855	1.29333
Fam107a	Fam107a	chr14	9128792	9142290	3144	0.69	0	1.51	0.1	2.98185	3.00899
Mir668	Mir668	chr12	110972942	110973007	66	0.69	0	0	0	2.98185	0
Pdp2	Pdp2	chr8	107115368	107120749	3498	18.6	2.28	14.27	8.71	2.974	0.705846
Gm6498	Gm6498	chr14	48818391	48848088	1599	0.92	0.03	0.56	0.03	2.97199	2.34395
Gab1	Gab1	chr8	83288333	83404378	4859	27.48	3.42	24.31	0.65	2.96998	5.02444
2310033E01Rik	2310033E01Rik	chr7	25326677	25331024	730	12.5	1.51	60.3	31.46	2.96829	0.936451
Gm3286	Gm3286	chr5	1663025	96233254	8158	0.76	0.01	0.31	0.09	2.96683	1.10962
Snord32a	Snord32a	chr7	52382753	52382833	81	10.76	1.29	5.86	1.28	2.96587	2.11064
Pabpn1l	Pabpn1l	chr8	125143371	125146635	1144	0.68	0	0.37	0	2.96347	2.23266
4930444P10Rik	4930444P10Rik	chr1	16056060	16083122	717	1.85	0.15	0.44	0.22	2.96347	0.754888
Ppp1r14d	Ppp1r14d	chr2	119043859	119055601	742	35.72	4.52	22.98	23.82	2.9548	-0.0515742
Fthl17	Fthl17	chrX	8610612	8611459	848	2.6	0.25	0.44	0.12	2.94753	1.29546
1700008I05Rik	1700008I05Rik	chrX	132189237	132228329	1776	0.67	0	0	0.03	2.94486	-0.378512
Wfdc3	Wfdc3	chr2	164556726	164568767	820	0.67	0	0.19	0	2.94486	1.53605
4930502E09Rik	4930502E09Rik	chr11	84642680	84644370	755	0.67	0	0.28	0	2.94486	1.926
5730435O14Rik	5730435O14Rik	chr10	41287822	41296282	617	0.67	0	0.09	0	2.94486	0.925999
Mir205	Mir205	chr1	195333657	195333724	68	0.67	0	0	0	2.94486	0
Pbld1	Pbld1	chr10	62524365	62540284	1943	2.97	0.3	0.24	0.08	2.94017	0.917538
0610008F07Rik	0610008F07Rik	chr2	163319540	163367457	843	2.12	0.19	0.06	0	2.93643	0.678072
Mir199a-1	Mir199a-1	chr9	21300939	21301008	70	0.66	0	1.51	2.22	2.926	-0.527064
Olfr118	Olfr118	chr17	37808970	37809935	966	0.66	0	0	0	2.926	0
Nnat	Nnat	chr2	157385846	157388255	1210	1.63	0.13	0.83	0.3	2.91107	1.21723
Cd300lb	Cd300lb	chr11	114784095	114795700	2880	0.65	0	0	0	2.90689	0
Tekt2	Tekt2	chr4	125999365	126002443	1494	7.43	0.91	6.15	1.6	2.89829	1.87832
Mir451	Mir451	chr11	77886672	77886743	72	0.64	0	0	0.72	2.88753	-3.03562
Mir216a	Mir216a	chr11	28657012	28657083	72	0.64	0	0	0	2.88753	0
Mir7-1	Mir7-1	chr13	58494140	58494247	108	4.25	0.49	0.49	1.92	2.88223	-1.77557
4930500L23Rik	4930500L23Rik	chr5	139999705	140017293	745	1.66	0.14	1.35	5.57	2.87447	-1.9673
Phf17	Phf17	chr3	41359656	41420786	5952	83.91	11.38	25.52	2.24	2.87144	3.45269
Mir152	Mir152	chr11	96711707	96711779	73	0.63	0	0	0	2.8679	0
Rab39	Rab39	chr9	53492215	53514337	2971	0.77	0.02	0.07	0.02	2.85798	0.5025
Pdgfrl	Pdgfrl	chr8	42011587	42076124	1533	2.87	0.31	0.1	0.37	2.85677	-1.23266
1700009P17Rik	1700009P17Rik	chr1	173051792	173057098	1034	0.98	0.05	0.05	0.15	2.848	-0.736966
Mir23a	Mir23a	chr8	86732417	86732491	75	0.61	0	0	0.69	2.82782	-2.98185
Nap1l5	Nap1l5	chr6	58855227	58857120	1894	0.61	0	0.17	0.11	2.82782	0.36257
Fam151a	Fam151a	chr4	106406520	106420897	1897	61.01	8.54	102.45	247.18	2.82231	-1.26982
Klf17	Klf17	chr4	117429264	117438271	3595	0.89	0.04	0.28	0.2	2.822	0.341037
Mir128-2	Mir128-2	chr9	112021140	112021215	76	0.6	0	0	0	2.80735	0
Prss27	Prss27	chr17	24175210	24182916	1149	0.6	0	0	0	2.80735	0
Krtap22-2	Krtap22-2	chr16	89010625	89011004	380	0.6	0	0	0	2.80735	0
Cd200r2	Cd200r2	chr16	44867210	44915953	1750	0.6	0	0	0	2.80735	0
Nbl1	Nbl1	chr4	138638207	138648885	1762	1.22	0.09	0.54	0.38	2.79647	0.415037
Serpina3m	Serpina3m	chr12	105625374	105632467	1659	0.8	0.03	0.22	0	2.79141	1.67807
Itga1	Itga1	chr13	115748289	115892172	5982	1.63	0.15	1.8	0.1	2.79077	3.24793
Usp17l5	Usp17l5	chr7	110565210	110567688	1697	0.59	0	0	0	2.7866	0
Cd52	Cd52	chr4	133649453	133650988	503	1.28	0.1	0.21	6.49	2.7866	-4.40994
Gpr87	Gpr87	chr3	58982845	58984007	1163	0.59	0	1.45	1.2	2.7866	0.253757
Mir1945	Mir1945	chr16	11254461	11254538	78	0.59	0	0	0	2.7866	0
Aim2	Aim2	chr1	175350735	175396167	2537	3.24	0.39	0.5	0.08	2.76899	1.73697
Wfdc12	Wfdc12	chr2	164014967	164016294	725	10.94	1.52	1.67	0.07	2.76867	3.38014
4933408N05Rik	4933408N05Rik	chr8	116865061	116875378	1582	0.58	0	0	0	2.76553	0
4931431B13Rik	4931431B13Rik	chr7	135335564	135346842	473	0.58	0	0	0	2.76553	0
Fam124b	Fam124b	chr1	80195274	80210519	2862	0.85	0.04	2.71	1.3	2.7625	1.00514
Adad2	Adad2	chr8	122136647	122140826	1928	5.73	0.76	0.44	0.54	2.76109	-0.245112
Stk10	Stk10	chr11	32433266	32524595	5073	0.98	0.06	0.57	0.11	2.75489	1.67377
Slc22a16	Slc22a16	chr10	40290168	40323938	2243	1.98	0.21	0.05	0	2.74624	0.584963
1700020M21Rik	1700020M21Rik	chr9	120822892	120824368	642	0.57	0	0	0	2.74416	0
Mir28b	Mir28b	chr8	75540411	75540490	80	0.57	0	0	0	2.74416	0
4930591A17Rik	4930591A17Rik	chr2	179149641	179151585	735	5.3	0.71	0.86	0.14	2.73697	2
Gm4926	Gm4926	chr11	46450008	46458508	1620	64.64	9.65	378.07	979.47	2.73118	-1.37311
A230065H16Rik	A230065H16Rik	chr12	112645020	112650288	657	0.56	0	0.24	0.39	2.72247	-0.527247
Myl3	Myl3	chr9	110666185	110672298	898	13.28	1.93	4.41	0	2.72053	5.49506
Acot11	Acot11	chr4	106417166	106472436	5668	15.92	2.34	28.23	66.95	2.71492	-1.24291
Mir92b	Mir92b	chr3	89031038	89031120	83	0.55	0	0	0	2.70044	0
Mir4660	Mir4660	chr2	10394167	10394250	84	0.55	0	0.63	0	2.70044	2.8679
Mir15a	Mir15a	chr14	62250864	62250947	84	0.55	0	0	2.47	2.70044	-4.6837
Mir3067	Mir3067	chr12	82267138	82267221	84	0.55	0	0	0	2.70044	0
Myt1l	Myt1l	chr12	30213249	30608074	7523	0.55	0	0.29	0.01	2.70044	1.82597
Pramel6	Pramel6	chr2	87348615	87351022	1540	191.92	29.72	246.53	174.38	2.6869	0.499287
Mir542	Mir542	chrX	50402580	50402664	85	0.54	0	0	1.83	2.67807	-4.27053
Olfr461	Olfr461	chr6	40494035	40494976	942	0.54	0	0.11	0.28	2.67807	-0.85561
Prl8a9	Prl8a9	chr13	27649870	27656473	934	0.54	0	0	0	2.67807	0
Ifi27l1	Ifi27l1	chr12	104672399	104678455	1053	7.53	1.1	0.5	0.54	2.66865	-0.0931094
Cdkl4	Cdkl4	chr17	80922890	80963174	2931	0.53	0	1.35	0.05	2.65535	3.27302
Ifng	Ifng	chr10	117878103	117882948	1207	0.53	0	0	0	2.65535	0
Gm11517	Gm11517	chr11	96656646	96659470	683	7.25	1.07	2.47	0.76	2.65124	1.57936
Ghrh	Ghrh	chr2	157155232	157172391	517	1.15	0.1	0	0	2.64386	0
Abcc8	Abcc8	chr7	53359893	53435403	4952	0.52	0	0	0.02	2.63227	-0.263034
Mir1951	Mir1951	chr2	115464461	115464549	89	0.52	0	0	0	2.63227	0
Gm1995	Gm1995	chr12	89099798	89104138	4341	0.58	0.01	0.02	0.44	2.62803	-2.16993
Mypn	Mypn	chr10	62578543	62666700	5246	1.01	0.08	1.77	0.32	2.62449	2.15458
1700016G22Rik	1700016G22Rik	chr13	5854755	5857338	593	1.62	0.18	1.07	0.87	2.61891	0.270452
Mir26a-1	Mir26a-1	chr9	118940914	118941003	90	0.51	0	0	0	2.60881	0
Duoxa2	Duoxa2	chr2	122124636	122128621	1592	1.73	0.2	0.63	0.1	2.60881	1.8679
Hoxd10	Hoxd10	chr2	74530005	74533159	1789	0.51	0	0.12	0.06	2.60881	0.459432
Mir1907	Mir1907	chr15	50720571	50720660	90	0.51	0	0	0	2.60881	0
Batf	Batf	chr12	87027670	87050037	904	0.51	0	0	0.34	2.60881	-2.1375
4930542H20Rik	4930542H20Rik	chr11	79483875	79488588	357	0.51	0	0.15	0.44	2.60881	-1.11103
Ttll6	Ttll6	chr11	95995100	96026766	3206	4.71	0.69	5.25	5.97	2.60611	-0.182158
Tktl2	Tktl2	chr8	69035639	69037677	2039	1.1	0.1	0.05	0.1	2.58496	-0.415037
Arhgdib	Arhgdib	chr6	136872230	136890238	1100	3.08	0.43	2.5	0.42	2.58496	2.32193
Pla2g5	Pla2g5	chr4	138355162	138419384	2275	0.5	0	0.32	0.18	2.58496	0.584963
1700021F07Rik	1700021F07Rik	chr2	173348093	173354003	641	0.5	0	0	0	2.58496	0
Dok3	Dok3	chr13	55624596	55629899	1546	1.1	0.1	0.1	0.03	2.58496	0.621488
Mir431	Mir431	chr12	110828657	110828747	91	0.5	0	0	0	2.58496	0
Prr15l	Prr15l	chr11	96790638	96796961	1362	2.12	0.27	4.34	1.86	2.58496	1.17971
Myo5c	Myo5c	chr9	75079821	75153257	6732	4.51	0.67	0.18	0.19	2.58184	-0.0506261
Pla2g7	Pla2g7	chr17	43705400	43749150	1915	5.58	0.85	0.66	0	2.57989	2.926
Gm5617	Gm5617	chr9	48303450	48304077	628	52.79	8.77	52.02	10.07	2.57599	2.35752
Cd86	Cd86	chr16	36603955	36666163	2539	1.21	0.12	0.17	0.94	2.57399	-1.94555
Gm5039	Gm5039	chr12	89558566	89560206	1641	1.79	0.22	0.1	0.06	2.56224	0.321928
Hao2	Hao2	chr3	98678442	98697153	2042	0.49	0	0	0	2.56071	0
Oxt	Oxt	chr2	130401909	130402724	471	0.49	0	0	0.99	2.56071	-3.44626
Prg2	Prg2	chr2	84820618	84823789	838	0.49	0	0	1.48	2.56071	-3.98185
D17Ertd648e	D17Ertd648e	chr17	12055936	12076055	565	0.49	0	0.09	0	2.56071	0.925999
Slc10a6	Slc10a6	chr5	104034730	104058422	2124	0.78	0.05	0	0.34	2.55254	-2.1375
Gm5635	Gm5635	chrX	8640216	8640948	733	18.02	3	10.23	2.26	2.54724	2.12998
Ccdc164	Ccdc164	chr5	30607914	30668993	2486	2.23	0.3	1.38	0.15	2.54226	2.5656
4933417A18Rik	4933417A18Rik	chr13	35016278	35045065	1044	1.93	0.25	0.05	0.2	2.53605	-1
Mir374	Mir374	chrX	100768399	100768493	95	0.48	0	1.11	0	2.53605	3.59694
Itga11	Itga11	chr9	62525662	62631786	4937	0.48	0	0.34	0.04	2.53605	1.65208
Mir592	Mir592	chr6	27886655	27886750	96	0.48	0	0	0	2.53605	0
Prhoxnb	Prhoxnb	chr5	148126560	148134016	766	0.48	0	2.41	0.34	2.53605	2.51211
Mir30b	Mir30b	chr15	68168977	68169072	96	0.48	0	0	1.08	2.53605	-3.56071
Mboat1	Mboat1	chr13	30228359	30338563	2881	0.48	0	0	0	2.53605	0
C330024D21Rik	C330024D21Rik	chr5	67855137	67862070	2763	1.69	0.21	4.76	0.02	2.52962	5.33985
Gm1631	Gm1631	chr2	71557474	71569023	641	40.92	7.04	0.49	0	2.52233	2.56071
Trim30a	Trim30a	chr7	111557540	111613707	3770	32.28	5.54	51.21	36.11	2.52134	0.502852
Calr4	Calr4	chr4	108908237	108926853	1603	2.52	0.36	2.24	0.52	2.50986	1.91617
Trim38	Trim38	chr13	23874441	23883364	1416	1.72	0.22	0.19	0.22	2.50779	-0.142019
Gm12794	Gm12794	chr4	101613012	101615788	1452	0.69	0.04	1.38	0.5	2.49643	1.30256
Cox7a1	Cox7a1	chr7	30969190	30971049	366	54.49	9.6	18.75	5.81	2.49258	1.67333
Mir138-1	Mir138-1	chr9	122591994	122592092	99	0.46	0	0	12.57	2.48543	-6.98527
Ajap1	Ajap1	chr4	152747330	152856939	3067	0.46	0	0	0	2.48543	0
Gstm3	Gstm3	chr3	107766614	107772092	1202	0.46	0	0.09	0	2.48543	0.925999
Tpsb2	Tpsb2	chr17	25503278	25505037	1088	0.46	0	0	0	2.48543	0
S100z	S100z	chr13	96247256	96248610	300	0.46	0	3.87	2.76	2.48543	0.473124
4933430I17Rik	4933430I17Rik	chr4	62186403	62209027	1783	1.13	0.12	0.03	0.03	2.48308	0
Rab37	Rab37	chr11	114952745	115023554	2806	0.57	0.02	0.6	0.11	2.48113	1.73697
Frmd4b	Frmd4b	chr6	97236861	97567651	5029	5.61	0.93	7	1.58	2.47085	2.07936
C1qtnf2	C1qtnf2	chr11	43287808	43305027	1211	0.95	0.09	0	0	2.46632	0
Srgap3	Srgap3	chr6	112667966	112897260	8886	0.56	0.02	0.87	1.53	2.45943	-0.748815
Sgce	Sgce	chr6	4624350	4697204	1875	1.22	0.14	1.18	0.53	2.45943	1.02272
Mir3096	Mir3096	chr5	23216794	23216894	101	0.45	0	0	0	2.45943	0
Sgk2	Sgk2	chr2	162813217	162839863	2542	0.45	0	0.15	0	2.45943	1.32193
Bpifb5	Bpifb5	chr2	154049478	154066638	1637	0.78	0.06	0.13	0	2.45943	1.20163
Meig1	Meig1	chr2	3326315	3339920	706	0.45	0	0	0	2.45943	0
Cd300ld	Cd300ld	chr11	114843761	114851200	2436	0.45	0	0.22	0.68	2.45943	-1.2854
Snord15a	Snord15a	chr7	106631295	106631442	148	4.34	0.71	1.07	0.35	2.45457	1.37851
Osbpl3	Osbpl3	chr6	50243326	50406169	6935	3.62	0.58	7.52	5.65	2.4517	0.406229
Mir291a	Mir291a	chr7	3218920	3219001	82	3.91	0.64	5.15	15.8	2.43801	-1.59864
Gm2027	Gm2027	chr12	45322343	45325367	3025	1.47	0.19	0.91	0.53	2.43664	0.680932
Flt3l	Flt3l	chr7	52386559	52391802	1075	0.98	0.1	0.15	0.58	2.43296	-1.44361
1700025F22Rik	1700025F22Rik	chr19	11214173	11239810	631	0.44	0	0	0	2.43296	0
Allc	Allc	chr12	29238620	29267348	1460	0.44	0	0.33	0.36	2.43296	-0.0972972
Calcoco2	Calcoco2	chr11	95960640	95973276	1556	724.18	134.39	1471.53	1365.18	2.42905	0.108218
Gm10012	Gm10012	chr17	26038801	26039172	372	13.31	2.4	1.14	4.6	2.42331	-1.92232
Havcr1	Havcr1	chr11	46553725	46593080	2098	140.31	26.09	443.63	327.29	2.42256	0.438672
9230102O04Rik	9230102O04Rik	chr2	9804668	9811167	737	1.56	0.21	3.01	7.53	2.42084	-1.29477
2310043J07Rik	2310043J07Rik	chr5	136533137	136540194	1043	0.7	0.05	0.25	0.1	2.41504	0.807355
P2ry14	P2ry14	chr3	58918547	58934546	1798	2.78	0.44	7.28	7.35	2.41504	-0.0136196
1700064M15Rik	1700064M15Rik	chr12	100864263	100866184	645	0.43	0	0	0	2.40599	0
Aqp9	Aqp9	chr9	70958468	71011096	2644	18.42	3.41	27.95	33.05	2.39954	-0.241008
Chi3l1	Chi3l1	chr1	136078981	136086608	1689	2.9	0.47	0.66	0.98	2.39593	-0.50696
Zc3h6	Zc3h6	chr2	128793138	128844299	4916	0.58	0.03	1.08	0.62	2.38702	0.712718
Gpnmb	Gpnmb	chr6	48986517	49008181	3798	1.99	0.3	0.92	0	2.38543	3.3505
A130040M12Rik	A130040M12Rik	chr13	62184507	62397849	3222	1.62	0.23	0.33	0.19	2.38187	0.568284
Gm14459	Gm14459	chrX	8091178	8102080	540	0.42	0	0.2	0	2.37851	1.58496
Iqcf5	Iqcf5	chr9	106416904	106418334	544	0.42	0	0.49	0	2.37851	2.56071
Mir219-1	Mir219-1	chr17	34161928	34162037	110	0.42	0	0	2.36	2.37851	-4.62059
4930544D05Rik	4930544D05Rik	chr11	70429396	70430392	653	0.42	0	0.16	0	2.37851	1.37851
Mir214	Mir214	chr1	164153499	164153608	110	0.42	0	0	0	2.37851	0
Glt25d2	Glt25d2	chr1	154246997	154357825	4056	0.42	0	0	0	2.37851	0
Rarres1	Rarres1	chr3	67282808	67319445	1411	3.9	0.67	0.75	1.69	2.37707	-1.07442
C1ql4	C1ql4	chr15	98915185	98918159	717	1.92	0.29	0	0	2.37281	0
Rnasel	Rnasel	chr1	155596556	155611351	4758	2.28	0.36	2.04	6.77	2.37126	-1.6827
Apoa1	Apoa1	chr9	46036713	46038549	985	37.84	7.24	67.79	80.62	2.36987	-0.249727
G730013B05Rik	G730013B05Rik	chr16	50526358	50559572	2871	0.88	0.09	1.86	0	2.36678	4.29278
Enpep	Enpep	chr3	128972095	129035667	4208	109.16	21.16	262.9	82.54	2.36155	1.67015
Scgb1a1	Scgb1a1	chr19	9158132	9162446	468	2.16	0.34	1.13	1	2.36075	0.161155
Gm239	Gm239	chr10	116213601	116333935	3114	1.03	0.12	0.03	0.22	2.36075	-1.29956
3830431G21Rik	3830431G21Rik	chr12	81793588	81825203	3527	1.64	0.24	3.35	11.27	2.35548	-1.72056
Naalad2	Naalad2	chr9	18127465	18190372	2690	8.59	1.6	1.51	0.81	2.35382	0.823122
App	App	chr16	84954681	85173952	3357	12.06	2.28	3.43	0.86	2.35311	1.87856
4930468A15Rik	4930468A15Rik	chrX	73827949	73848263	1003	0.41	0	0	0	2.3505	0
Speer9-ps1	Speer9-ps1	chr7	3128146	3144993	775	0.41	0	0.07	0	2.3505	0.765535
1700125D06Rik	1700125D06Rik	chr4	129168434	129169200	558	0.41	0	0.09	1.02	2.3505	-2.55943
4930471G03Rik	4930471G03Rik	chr18	36265857	36269608	669	0.41	0	0.16	0	2.3505	1.37851
BC046404	BC046404	chr11	62418386	62462025	1984	0.97	0.11	4.12	1.91	2.34915	1.07005
Rec8	Rec8	chr14	56237003	56244232	2055	1.07	0.13	0.13	0.1	2.3468	0.201634
Ppp1r3b	Ppp1r3b	chr8	36438795	36451191	4219	2.85	0.48	15.35	9.67	2.34659	0.661176
Tec	Tec	chr5	73146962	73259687	2656	3.61	0.63	7.59	8.35	2.34545	-0.135968
C1qtnf4	C1qtnf4	chr2	90725943	90730683	1365	3.9	0.69	6.61	4.67	2.34008	0.492324
Clstn3	Clstn3	chr6	124380774	124414802	4007	1.87	0.29	3.54	1.25	2.33665	1.43098
Pelo	Pelo	chr13	115878563	115880366	1572	21.79	4.24	21.62	7.78	2.33451	1.46276
Sp100	Sp100	chr1	87546625	87606023	2158	1.51	0.22	0	0	2.33092	0
Cacna1h	Cacna1h	chr17	25511232	25570728	8228	0.55	0.03	0.4	0.08	2.32193	1.47393
Gm8300	Gm8300	chr12	88855266	88859215	1872	1.25	0.17	0.06	1.61	2.32193	-3.41785
Syt8	Syt8	chr7	149620882	149626303	1505	0.4	0	1.16	0.93	2.32193	0.290779
Gm1679	Gm1679	chr5	110783115	110785106	685	0.4	0	0.08	1.74	2.32193	-3.35364
Ccdc65	Ccdc65	chr15	98538658	98553764	1877	0.95	0.11	0.25	0.25	2.32193	0
D730001G18Rik	D730001G18Rik	chr15	74601338	74609289	1594	0.4	0	0	0	2.32193	0
Gm4787	Gm4787	chr12	82477978	82480473	2496	0.4	0	0	0.08	2.32193	-0.847997
Fgf18	Fgf18	chr11	33017431	33047400	1085	1.1	0.14	0.1	0.24	2.32193	-0.765535
Gm2061	Gm2061	chr1	187270995	187279447	2761	0.5	0.02	0.23	0.17	2.32193	0.289507
Efemp1	Efemp1	chr11	28753205	28826743	2036	6.17	1.16	6.95	0.41	2.31504	3.78905
Fabp5	Fabp5	chr3	10012606	10016610	932	144.24	28.97	110.49	27.7	2.31187	1.99206
LOC319574	LOC319574	chr8	124969168	124975222	627	1.24	0.17	0.25	0.25	2.3112	0
A430090L17Rik	A430090L17Rik	chr13	114914556	114941800	3687	1.04	0.13	0.66	0.42	2.30933	0.547488
Ly6f	Ly6f	chr15	75098851	75102664	877	8.37	1.61	5.72	1	2.30837	2.40352
1700101E01Rik	1700101E01Rik	chr2	28811001	28910586	1295	2.8	0.49	0.82	0.52	2.29727	0.569366
Eno4	Eno4	chr19	59017915	59045911	2567	16.74	3.33	1.67	1.09	2.29561	0.572788
Prss33	Prss33	chr17	23970328	23972734	1383	0.93	0.11	0.23	1.2	2.29418	-1.97797
1700015F17Rik	1700015F17Rik	chr5	5437827	5479143	710	0.39	0	0.52	0	2.29278	2.63227
Rln1	Rln1	chr19	29406245	29409160	697	0.39	0	0	0.97	2.29278	-3.41954
Cetn1	Cetn1	chr18	9618417	9619467	1051	0.39	0	0.2	0	2.29278	1.58496
Spaca3	Spaca3	chr11	80671891	80681316	814	0.39	0	0	0	2.29278	0
Dyrk4	Dyrk4	chr6	126826217	126871857	2073	1.75	0.28	0.18	1.9	2.28345	-2.8365
Ust	Ust	chr10	7924551	8238623	4284	1.7	0.27	0.12	1.42	2.2824	-2.7885
5033411D12Rik	5033411D12Rik	chr13	16949310	17786599	1723	0.53	0.03	0.12	0.6	2.27684	-1.66985
1810011O10Rik	1810011O10Rik	chr8	25548088	25549418	1331	1.34	0.2	0	0	2.26303	0
Lgals7	Lgals7	chr7	29649405	29651303	597	0.38	0	1.41	0.96	2.26303	0.510484
AA792892	AA792892	chr5	94806365	94813359	1212	0.38	0	0	0	2.26303	0
4933433C11Rik	4933433C11Rik	chr2	25068079	25070150	1430	0.38	0	0	0.22	2.26303	-1.67807
Mir669j	Mir669j	chr2	10399537	10399657	121	0.38	0	1.31	0	2.26303	3.81762
C1qtnf6	C1qtnf6	chr15	78353776	78360081	2428	0.38	0	0.13	0	2.26303	1.20163
Gm6772	Gm6772	chr12	88075319	88104745	1949	0.38	0	0	0	2.26303	0
E130309D14Rik	E130309D14Rik	chr11	74433107	74455018	4002	0.38	0	0.05	0	2.26303	0.584963
Mir467f	Mir467f	chr11	69448902	69449021	120	0.38	0	0	0	2.26303	0
Calb2	Calb2	chr8	112666438	112692106	1431	0.9	0.11	0	0.07	2.25154	-0.765535
Wtap	Wtap	chr17	13159665	13185405	6558	68.15	14.36	72.85	70.3	2.23876	0.0513325
Bcl2l14	Bcl2l14	chr6	134346347	134388742	2220	7.39	1.49	9.08	28.6	2.23594	-1.64448
Tnni3	Tnni3	chr7	4469910	4474045	824	4.28	0.83	1.54	0	2.23563	4.03562
Cldn18	Cldn18	chr9	99591216	99617686	3120	0.37	0	0	0	2.23266	0
1700034K08Rik	1700034K08Rik	chr9	92874754	92900571	617	0.37	0	0	0	2.23266	0
Fgf20	Fgf20	chr8	41364520	41372307	1476	0.37	0	0	0	2.23266	0
Mir669h	Mir669h	chr2	10439782	10439906	125	0.37	0	0.42	0	2.23266	2.37851
Mir669g	Mir669g	chr2	10398777	10398899	123	0.37	0	2.57	0	2.23266	4.73877
1700028P14Rik	1700028P14Rik	chr19	23633250	23727302	868	0.37	0	0	0	2.23266	0
Efcab1	Efcab1	chr16	14906739	14924615	1128	0.37	0	0	0	2.23266	0
Odf1	Odf1	chr15	38148958	38156490	1105	0.37	0	0.43	0.14	2.23266	1.14296
Igf1	Igf1	chr10	87321801	87399792	7817	14.18	2.94	0.8	0.02	2.23185	2.90689
Zpbp2	Zpbp2	chr11	98412411	98419979	1639	0.98	0.13	0.58	0.32	2.23133	0.695145
Hoxd4	Hoxd4	chr2	74560035	74567216	2559	0.65	0.06	1.82	5.57	2.22882	-1.56224
1700071M16Rik	1700071M16Rik	chr17	43725289	43728458	2504	0.46	0.02	0	0	2.22239	0
Mir425	Mir425	chr9	108471108	108471192	85	3.24	0.62	4.35	3.66	2.21378	0.243073
Snord37	Snord37	chr10	80641706	80641758	53	9.52	1.98	2.99	1.96	2.20945	0.584963
Chad	Chad	chr11	94426388	94430441	1653	0.5	0.03	0.1	0	2.20645	1
Popdc3	Popdc3	chr10	45009111	45038256	1851	10.68	2.24	2.99	3.19	2.20378	-0.0904807
Pate4	Pate4	chr9	35414678	35419470	1016	0.59	0.05	0.1	0.15	2.20163	-0.321928
Figla	Figla	chr6	85967185	85970990	759	0.36	0	0	0.07	2.20163	-0.765535
E330014E10Rik	E330014E10Rik	chr5	1663030	96233249	4236	0.36	0	0.1	0.04	2.20163	0.514573
Cib4	Cib4	chr5	30787957	30848209	768	0.36	0	0.14	0	2.20163	1.26303
Tdpoz1	Tdpoz1	chr3	93473255	93480205	2302	0.36	0	0.8	0.41	2.20163	0.819428
Snord35a	Snord35a	chr7	52381717	52381805	89	13.91	2.95	8.9	10.48	2.19958	-0.233343
Mir3058	Mir3058	chr10	95021865	95021955	91	3.02	0.58	1.16	2.28	2.19794	-0.917538
Ppp1r2-ps3	Ppp1r2-ps3	chr19	30613366	30614169	804	0.68	0.07	0.39	0.19	2.19794	0.756729
Sycp1	Sycp1	chr3	102622422	102740023	3437	31.36	6.76	29.61	14.07	2.19724	1.06811
Aga	Aga	chr8	54597056	54608776	1290	18.41	3.94	4.3	5.71	2.19588	-0.401035
2610035D17Rik	2610035D17Rik	chr11	112905220	113063152	1848	0.77	0.09	0.17	0.03	2.19502	1.05445
Slc38a8	Slc38a8	chr8	122003503	122025598	2622	0.54	0.04	1.07	0.45	2.19265	1.08901
Pck1	Pck1	chr2	172978574	172984754	2616	0.54	0.04	0.52	0	2.19265	2.63227
Cartpt	Cartpt	chr13	100668439	100670638	874	0.63	0.06	0.12	0	2.18982	1.1375
Snord66	Snord66	chr16	20684329	20684386	58	12.65	2.71	2.73	0.89	2.18186	1.5153
Gna14	Gna14	chr19	16510157	16685308	3383	2.39	0.45	0.7	0.84	2.17864	-0.232661
1700067G17Rik	1700067G17Rik	chr1	90912688	90918785	603	0.76	0.09	0	0	2.17834	0
Trpv6	Trpv6	chr6	41570618	41586404	2928	0.44	0.02	1.69	4.2	2.16993	-1.26438
Sycp2	Sycp2	chr2	178080001	178142363	5687	0.98	0.14	0.4	0.21	2.16993	0.68966
Gfi1b	Gfi1b	chr2	28464970	28477502	1822	0.35	0	0.26	0.88	2.16993	-1.44478
Epas1	Epas1	chr17	87153204	87232750	5352	13.74	2.99	16.86	7.74	2.16317	1.11321
F630111L10Rik	F630111L10Rik	chr3	58950218	58957550	7333	1.42	0.24	4.8	5.67	2.16046	-0.23579
Tnfrsf13b	Tnfrsf13b	chr11	60954337	60961144	750	1.28	0.21	0	0.07	2.15433	-0.765535
Stk31	Stk31	chr6	49345603	49419501	3238	29.5	6.56	7.84	7.62	2.152	0.0405382
Slc25a47	Slc25a47	chr12	110089339	110095025	1580	1.1	0.17	0.7	0.52	2.152	0.367732
Ntrk1	Ntrk1	chr3	87582166	87599084	2588	0.43	0.02	0	0.2	2.14296	-1.58496
Pdlim4	Pdlim4	chr11	53868430	53882519	1185	84.12	18.98	15.86	23.49	2.1421	-0.563715
Gm13119	Gm13119	chr4	143947867	143954322	2072	1	0.15	0.05	0.73	2.1375	-2.46815
4930593A02Rik	4930593A02Rik	chr3	58496511	58592446	938	0.34	0	0	0.11	2.1375	-1.07039
Olfr1143	Olfr1143	chr2	87642548	87643492	945	0.34	0	0	0	2.1375	0
Slc22a20	Slc22a20	chr19	5970234	5986143	1897	0.34	0	0.83	1.56	2.1375	-0.835881
Prm3	Prm3	chr16	10790601	10791007	407	0.34	0	0.13	0	2.1375	1.20163
Prune2	Prune2	chr19	17030608	17298422	12512	1.13	0.18	0.35	0.6	2.13516	-0.63743
Slc22a5	Slc22a5	chr11	53678044	53705205	3105	35.77	8.07	84.52	47.49	2.13437	0.83034
Snora3	Snora3	chr7	116663646	116663765	120	11.84	2.62	6.6	5.18	2.13412	0.343623
Gm5634	Gm5634	chrX	8539260	8540101	842	0.6	0.06	0.13	0	2.12928	1.20163
Cdh5	Cdh5	chr8	106625525	106668402	3986	0.86	0.12	0.04	0.53	2.12553	-2.16993
Lrrk1	Lrrk1	chr7	73403633	73533227	7454	0.86	0.12	0.05	0	2.12553	0.584963
Gm15915	Gm15915	chr10	93136963	93146067	908	0.86	0.12	0.76	0.23	2.12553	1.38187
A830060N17	A830060N17	chr16	21247572	21296945	2450	0.51	0.04	0.75	0	2.12338	3.08746
Mt3	Mt3	chr8	96676507	96678048	538	0.77	0.1	0.69	0	2.12102	2.98185
Mfap4	Mfap4	chr11	61298946	61302206	1513	1.85	0.35	1.88	0.58	2.11548	1.54189
Ido2	Ido2	chr8	25642364	25686805	3014	0.55	0.05	0.05	0	2.11548	0.584963
Spag8	Spag8	chr4	43664601	43666424	1247	0.33	0	0	0.25	2.10434	-1.80735
Gm13710	Gm13710	chr2	84340905	84347030	830	0.33	0	0	0.12	2.10434	-1.1375
Ccdc11	Ccdc11	chr18	74442754	74519638	2108	0.33	0	1.1	0.44	2.10434	1.152
Mycbpap	Mycbpap	chr11	94362661	94382816	2928	5.17	1.13	20.17	11.74	2.09914	0.775677
Nkg7	Nkg7	chr7	50692508	50693616	813	4.74	1.03	0.65	0.77	2.09868	-0.214125
Tssk6	Tssk6	chr8	72426114	72427417	1304	0.67	0.08	0.36	0.16	2.09686	0.823122
4931409K22Rik	4931409K22Rik	chr5	24049252	24061287	3160	0.62	0.07	0.5	0.36	2.08246	0.383329
Fam69b	Fam69b	chr2	26483977	26492017	1622	0.45	0.03	0.36	0.61	2.08092	-0.626185
Hist1h2bn	Hist1h2bn	chr13	21845992	21846372	381	2.65	0.55	1.66	1.22	2.08092	0.415037
Proca1	Proca1	chr11	78006894	78019265	1513	2.94	0.62	2.44	1.68	2.078	0.512951
Ankrd61	Ankrd61	chr5	144651612	144655936	1496	0.49	0.04	0.11	0.24	2.07529	-0.695145
Scd3	Scd3	chr19	44277778	44318506	3470	6.12	1.38	1.11	1.05	2.07132	0.0733732
Fxyd1	Fxyd1	chr7	31836697	31840675	712	0.32	0	0.07	0.36	2.07039	-1.4361
Hoxa11as	Hoxa11as	chr6	52195242	52199768	1839	0.32	0	0	0	2.07039	0
Mir669a-11	Mir669a-11	chr2	10398484	10425504	870	0.32	0	2.43	0	2.07039	4.66107
Mir669a-12	Mir669a-12	chr2	10398484	10425504	870	0.32	0	2.43	0	2.07039	4.66107
Mir669a-9	Mir669a-9	chr2	10398484	10425504	870	0.32	0	2.43	0	2.07039	4.66107
Mir669a-10	Mir669a-10	chr2	10398484	10425504	870	0.32	0	2.43	0	2.07039	4.66107
Mir669a-4	Mir669a-4	chr2	10398484	10425504	870	0.32	0	2.43	0	2.07039	4.66107
Mir669a-6	Mir669a-6	chr2	10398484	10425504	870	0.32	0	2.43	0	2.07039	4.66107
Mir669a-7	Mir669a-7	chr2	10398484	10425504	870	0.32	0	2.43	0	2.07039	4.66107
Mir669a-8	Mir669a-8	chr2	10398484	10425504	870	0.32	0	2.43	0	2.07039	4.66107
Mir669a-5	Mir669a-5	chr2	10398484	10425504	870	0.32	0	2.43	0	2.07039	4.66107
Esp24	Esp24	chr17	39173640	39177172	433	0.32	0	0	0	2.07039	0
1700110C19Rik	1700110C19Rik	chr17	10517467	10522177	722	0.32	0	0	0	2.07039	0
Tm7sf4	Tm7sf4	chr15	39577478	39592480	1993	0.32	0	0	0	2.07039	0
Ly86	Ly86	chr13	37437214	37510905	997	0.32	0	0	0	2.07039	0
Pgf	Pgf	chr12	86507591	86518235	1569	0.32	0	0	0	2.07039	0
1700084C01Rik	1700084C01Rik	chr1	171859070	171864784	1440	0.32	0	0	0	2.07039	0
Resp18	Resp18	chr1	75268777	75274955	710	0.32	0	0.07	0	2.07039	0.765535
Frmpd1	Frmpd1	chr4	45197778	45298808	4812	3.42	0.74	4.48	0.85	2.06711	2.26935
Hoxc5	Hoxc5	chr15	102844439	102847860	2730	0.82	0.12	0.1	0	2.06413	1
Mbnl2	Mbnl2	chr14	120674891	120830920	4553	16.46	3.86	34.18	2.23	2.06413	3.87897
Ifi35	Ifi35	chr11	101309726	101320015	1360	5.33	1.2	2.37	3.96	2.06244	-0.716969
Sp140	Sp140	chr1	87497278	87541611	2416	3.74	0.82	1.77	3.9	2.0614	-1.09696
Nudt17	Nudt17	chr3	96509815	96512483	1362	8.32	1.92	14.84	13.81	2.05946	0.103058
Csrnp3	Csrnp3	chr2	65683824	65869603	10672	0.44	0.03	0	0	2.05445	0
Gm5887	Gm5887	chr6	147023584	147035554	1123	1.27	0.23	0.09	0.32	2.05364	-1.14439
Mir761	Mir761	chr4	108690260	108690335	76	6.03	1.38	9.03	2.05	2.05029	2.08628
Cxcr7	Cxcr7	chr1	92100578	92112863	2579	8.71	2.03	0.41	1.29	2.04829	-1.44652
Nkx2-3	Nkx2-3	chr19	43686815	43690382	2112	0.52	0.05	0.2	0	2.04731	1.58496
Itgae	Itgae	chr11	72904097	72960951	4572	0.52	0.05	0.33	0.59	2.04731	-0.68226
Kng1	Kng1	chr16	23058373	23082151	2900	0.85	0.13	0.49	0.43	2.04629	0.154723
Epha10	Epha10	chr4	124559029	124595044	5482	0.56	0.06	0.84	0.38	2.04439	0.969626
A930018P22Rik	A930018P22Rik	chr2	103962926	103964903	819	0.56	0.06	0.06	0	2.04439	0.678072
Pam	Pam	chr1	99717671	99992209	4103	1.63	0.32	0.14	0.59	2.04231	-1.52356
Gm5122	Gm5122	chr9	60864876	60867604	1637	0.31	0	0	0.09	2.03562	-0.925999
Ggn	Ggn	chr7	29955229	29958952	2653	0.31	0	0.06	0.02	2.03562	0.415037
Mylk2	Mylk2	chr2	152737088	152748801	2948	0.31	0	0	0.04	2.03562	-0.485427
Defb25	Defb25	chr2	152448092	152448789	293	0.31	0	0.36	0.18	2.03562	0.716207
Defb48	Defb48	chr14	63596361	63603347	445	0.31	0	0	0	2.03562	0
D430019H16Rik	D430019H16Rik	chr12	106692066	106731305	5786	0.31	0	0.33	0.26	2.03562	0.25634
Ltc4s	Ltc4s	chr11	50049974	50051973	588	13.1	3.12	72.44	22.48	2.03541	1.68373
Cd79b	Cd79b	chr11	106172655	106175843	1198	2.11	0.44	1.85	3.59	2.03302	-0.920147
Actn2	Actn2	chr13	12361694	12432999	2984	2.47	0.53	1.8	0.78	2.02834	1.11042
Klhl10	Klhl10	chr11	100303238	100318338	2012	2.55	0.55	0.29	0	2.02748	1.96347
Fam132a	Fam132a	chr4	155336421	155340738	1321	13.26	3.18	7.39	5.26	2.02615	0.482733
1700037C18Rik	1700037C18Rik	chr16	3905798	3908689	1097	2.26	0.48	2.55	1.13	2.02466	1.10733
Pilra	Pilra	chr5	138263180	138277506	2588	1.12	0.2	0.59	0.18	2.02385	1.30117
Qrich2	Qrich2	chr11	116302639	116315661	2162	0.51	0.05	0.05	0.05	2.02385	0
Ocm	Ocm	chr5	144780676	144811478	735	14.16	3.42	29.73	23.34	2.01833	0.347791
4933433G15Rik	4933433G15Rik	chr9	75257991	75263344	1153	1.59	0.32	1.46	0.63	2.00856	1.09558
Ybx2	Ybx2	chr11	69749401	69755101	1564	4.19	0.97	12.52	12.73	2.00337	-0.0238093
E330021D16Rik	E330021D16Rik	chr6	136350341	136364090	1811	0.3	0	0.38	0	2	2.26303
Klre1	Klre1	chr6	129528304	129535845	913	0.3	0	0	0.11	2	-1.07039
Gpr115	Gpr115	chr17	42793840	42829233	3060	0.3	0	0.02	0	2	0.263034
4930452G13Rik	4930452G13Rik	chr14	80102727	80112737	1080	0.3	0	0.05	1.34	2	-3.26303
Slfn2	Slfn2	chr11	82878614	82884180	1664	0.3	0	0.25	0.5	2	-0.777608
Mybpc1	Mybpc1	chr10	87981024	88067897	3981	0.5	0.05	0.11	0.05	2	0.485427
2310030A07Rik	2310030A07Rik	chr1	152167811	152193901	610	0.3	0	0	0	2	0
Thbs2	Thbs2	chr17	14802507	14831269	5922	0.38	0.02	0	0	2	0
Anxa13	Anxa13	chr15	58173019	58220829	1238	1.81	0.38	0.04	0	1.99247	0.485427
Rbm20	Rbm20	chr19	53751796	53941570	6592	1.73	0.36	0.89	0.67	1.99214	0.36257
Alppl2	Alppl2	chr1	88983266	88986503	2112	11.53	2.83	53.58	76.52	1.98888	-0.513336
Cldn10	Cldn10	chr14	119187093	119273747	1446	1.17	0.22	0.22	0.36	1.98868	-0.523562
Ak4	Ak4	chr4	101091894	101140376	5162	19.09	4.74	23.82	9.41	1.98728	1.3307
Gm4956	Gm4956	chr1	21275327	21288393	1148	1.56	0.32	2.44	2.71	1.98272	-0.145742
Smpd1	Smpd1	chr7	112702874	112706903	2412	38.27	9.61	115.3	78.1	1.98244	0.561403
Tm6sf1	Tm6sf1	chr7	89003908	89028954	2202	3.02	0.69	13.06	3.95	1.98162	1.70017
Gm2022	Gm2022	chr12	89131278	89135166	1822	0.65	0.09	0.12	0.11	1.98089	0.0671142
Hp	Hp	chr8	112099028	112103072	1345	0.61	0.08	0.39	0.08	1.97982	1.44478
Trpc5	Trpc5	chrX	140816214	141122723	4158	0.41	0.03	0.39	0.14	1.97199	1.02975
2810442I21Rik	2810442I21Rik	chr11	16836726	16851096	3137	0.41	0.03	0.24	0.03	1.97199	1.38702
Cyp2s1	Cyp2s1	chr7	26587495	26601549	2621	26.8	6.76	49.86	22.15	1.97133	1.16697
Ly6k	Ly6k	chr15	74627304	74630398	773	4.8	1.15	2.18	0.27	1.97085	2.62344
Mir19a	Mir19a	chr14	115443222	115443303	82	2.8	0.64	1.29	3.16	1.97046	-1.22979
Tmed6	Tmed6	chr8	109585384	109589544	863	1.7	0.36	1.28	0.9	1.96829	0.464668
Sycp3	Sycp3	chr10	87922332	87935981	1122	83	21.17	68.12	19.63	1.96603	1.7898
Chrnb1	Chrnb1	chr11	69597538	69609439	2149	1.54	0.32	1.01	0.87	1.96523	0.194503
Tmem106a	Tmem106a	chr11	101443556	101453099	2301	18.23	4.6	5.05	0.9	1.96347	2.36457
Rhox2h	Rhox2h	chrX	35083504	35087784	779	0.29	0	0	0	1.96347	0
4933440M02Rik	4933440M02Rik	chr7	132475296	132493300	1745	0.29	0	0.03	0	1.96347	0.378512
Olfr568	Olfr568	chr7	110025636	110026577	942	0.29	0	0	0.06	1.96347	-0.678072
Enho	Enho	chr4	41585177	41587335	1247	0.29	0	0.13	0	1.96347	1.20163
Hao1	Hao1	chr2	134323097	134380088	2029	0.29	0	0	0.03	1.96347	-0.378512
Olfr1302	Olfr1302	chr2	111620470	111621417	948	0.29	0	0	0	1.96347	0
Mir669a-2	Mir669a-2	chr2	10398478	10431887	952	0.29	0	2.22	0	1.96347	4.53605
Olfr76	Olfr76	chr19	12194211	12195164	954	0.29	0	0	0	1.96347	0
Ly6c2	Ly6c2	chr15	74938591	74942379	801	0.29	0	0	0	1.96347	0
Olfr811	Olfr811	chr10	129238620	129239579	960	0.29	0	0	0	1.96347	0
Plcb4	Plcb4	chr2	135567566	135838804	3692	4.38	1.05	0.93	0.03	1.96186	2.98606
Gm6981	Gm6981	chr9	51810166	51856810	1466	0.56	0.07	1.26	1.1	1.95693	0.180572
BC037704	BC037704	chr19	43749668	43751660	1993	1.22	0.24	0.48	0.26	1.95693	0.688056
Vnn1	Vnn1	chr10	23614494	23625149	2416	19.38	4.93	20.45	27.72	1.95336	-0.436984
Mir1933	Mir1933	chr11	21244591	21244678	88	2.61	0.6	0	1.18	1.95287	-3.67807
1600016N20Rik	1600016N20Rik	chr7	148395942	148399979	2047	1.68	0.36	0.98	1.82	1.95217	-0.830075
B930003M22Rik	B930003M22Rik	chr17	10512784	10514006	1223	0.79	0.13	0.09	0.38	1.95217	-1.33703
Gm14023	Gm14023	chr2	129123106	129133562	1781	1.98	0.44	0.86	0.84	1.94555	0.0303736
Mfsd7c	Mfsd7c	chr12	87087489	87154535	3435	6.09	1.51	9.67	2.22	1.94288	2.07423
Pld2	Pld2	chr11	70353666	70371612	3801	0.59	0.08	0.37	2.58	1.9386	-2.5115
4930558C23Rik	4930558C23Rik	chr3	95190380	95206763	734	9.31	2.36	21.86	26.2	1.93554	-0.260185
6330403K07Rik	6330403K07Rik	chr11	70845443	70847119	1598	0.55	0.07	0	0.29	1.9349	-1.96347
Kif27	Kif27	chr13	58388877	58456223	4462	0.32	0.01	1.6	1	1.93289	0.628031
Sema3b	Sema3b	chr9	107500446	107511572	3436	1.16	0.23	4.92	4.3	1.93289	0.190184
Defb36	Defb36	chr2	152430063	152438465	468	2.84	0.67	0.34	0	1.93289	2.1375
4930556G01Rik	4930556G01Rik	chr4	30591746	30782894	891	0.51	0.06	1.13	0.29	1.93074	1.65711
Ret	Ret	chr6	118101766	118147762	7341	0.7	0.11	0.11	0.17	1.92961	-0.36257
Necab2	Necab2	chr8	121970619	121996535	1971	3.4	0.82	0.91	0.42	1.92765	0.957772
Izumo1	Izumo1	chr7	52877181	52882612	1493	0.28	0	0.46	0.07	1.926	1.71989
Tas2r135	Tas2r135	chr6	42355528	42356493	966	0.28	0	0	0	1.926	0
Trfr2	Trfr2	chr5	138011079	138028709	2926	0.28	0	0.04	0.05	1.926	-0.0995357
Pde6b	Pde6b	chr5	108817392	108860761	2816	0.28	0	0.04	0	1.926	0.485427
Mir669a-1	Mir669a-1	chr2	10398480	10425510	970	0.28	0	2.34	0	1.926	4.60881
4930405D11Rik	4930405D11Rik	chr11	90666005	90756466	649	0.28	0	0.08	0	1.926	0.847997
Adcy9	Adcy9	chr16	4287545	4419587	4457	1.57	0.34	1.4	2.72	1.92427	-0.910733
Gm3230	Gm3230	chr2	19577433	19579524	2092	0.96	0.18	0.78	0.52	1.92057	0.505235
Snora15	Snora15	chr5	130300437	130300552	116	1.98	0.45	1.82	1.34	1.91908	0.415037
Car8	Car8	chr4	8068640	8166188	5722	8.73	2.24	0.94	0.13	1.9159	2.17688
Gm9776	Gm9776	chr13	95126704	95128878	2175	1.37	0.29	2.16	0.83	1.91427	1.28102
Pgbd5	Pgbd5	chr8	126892949	126957836	2824	0.54	0.07	0	0	1.91254	0
Tbx15	Tbx15	chr3	99057683	99158183	3567	2.26	0.53	0.31	0.09	1.90536	1.10962
Vwa5b2	Vwa5b2	chr16	20589655	20605450	4721	0.31	0.01	0.27	0.01	1.89812	1.75002
Timd2	Timd2	chr11	46482462	46520606	3384	235.39	63.19	202	141.61	1.89562	0.512128
Abcd4	Abcd4	chr12	85943481	85958416	2527	7.6	1.97	12.32	8.82	1.89523	0.47755
Scgb3a1	Scgb3a1	chr11	49477112	49478620	598	7.44	1.93	0.18	0.09	1.89308	0.559427
Anxa10	Anxa10	chr8	64536318	64601915	1306	0.42	0.04	0	0	1.89308	0
Naip5	Naip5	chr13	100981695	101017291	5292	0.42	0.04	0.01	0.01	1.89308	0
Hpdl	Hpdl	chr4	116492512	116494113	1602	15.83	4.19	91.43	56.11	1.8927	0.703418
Gm15455	Gm15455	chr1	33892744	33895759	3016	1.05	0.21	0.49	0.29	1.89129	0.597241
S100a13	S100a13	chr3	90318357	90328503	715	93.05	25.01	39.64	43.06	1.89129	-0.119103
Cyp4f14	Cyp4f14	chr17	33042015	33054287	2406	25.59	6.84	0.64	0.04	1.8882	2.4021
Mboat4	Mboat4	chr8	35178084	35188239	1839	0.27	0	0.06	0	1.88753	0.678072
Trpd52l3	Trpd52l3	chr19	30078280	30080510	2231	0.27	0	0.14	0	1.88753	1.26303
Actn3	Actn3	chr19	4861223	4877884	2855	1.01	0.2	0.43	0.49	1.88753	-0.154723
Mfi2	Mfi2	chr16	31878896	31899105	4132	0.27	0	0.6	1.28	1.88753	-0.979241
Gm600	Gm600	chr14	66224104	66267280	2566	0.64	0.1	0.35	0.06	1.88753	1.49185
Prss52	Prss52	chr14	64723160	64732588	1023	0.27	0	0	0	1.88753	0
Rhoj	Rhoj	chr12	76409300	76502442	2358	0.27	0	0.04	0	1.88753	0.485427
Kcnmb4	Kcnmb4	chr10	115854924	115910579	1005	0.27	0	0.16	0	1.88753	1.37851
Il17f	Il17f	chr1	20767230	20774351	1175	0.27	0	0.18	0.04	1.88753	1
Gm13128	Gm13128	chr4	143920152	143923368	1745	57.18	15.39	9.2	1.49	1.88669	2.5482
Sult2b1	Sult2b1	chr7	52985353	53014925	1136	4.88	1.25	0.65	0.09	1.88319	1.98089
Gm14403	Gm14403	chr2	177282931	177297016	3712	4.03	1.02	2.67	0.4	1.88264	2.46989
Gm12942	Gm12942	chr4	126803290	126806888	1120	23.74	6.37	39.96	23.6	1.88155	0.757275
Gm3336	Gm3336	chr8	73242442	73246534	1152	0.6	0.09	0.32	0.81	1.88136	-1.11548
Defb42	Defb42	chr14	63665828	63667443	614	0.6	0.09	0	0	1.88136	0
Klra22	Klra22	chr6	129922100	130330826	1233	0.89	0.17	0.09	0.71	1.87447	-2.09192
5033403H07Rik	5033403H07Rik	chr5	53364251	53383531	479	0.67	0.11	1.32	0.11	1.87447	2.75743
Akr1c14	Akr1c14	chr13	4058837	4089668	2445	1.29	0.28	0.09	0.19	1.87101	-0.610053
Cxcl10	Cxcl10	chr5	92775665	92777915	1100	7.25	1.91	0.05	0	1.87055	0.584963
Epb4.1l4b	Epb4.1l4b	chr4	57074598	57156028	2966	7.56	2	12.88	7.46	1.86696	0.779832
Klra33	Klra33	chr6	129994057	130015320	792	0.52	0.07	0.2	0.2	1.86673	0
Pspn	Pspn	chr17	57138880	57139441	474	1.06	0.22	0.11	0	1.85798	1.07039
Rnf219	Rnf219	chr14	104876751	104921883	3456	2.18	0.53	0.23	0.31	1.85561	-0.313158
Agbl4	Agbl4	chr4	110070396	111330115	1864	0.37	0.03	0.03	0	1.85415	0.378512
Ttll2	Ttll2	chr17	7555253	7557045	1623	0.37	0.03	1.27	0.22	1.85415	2.09803
Hdgfl1	Hdgfl1	chr13	26860041	26862034	1994	0.37	0.03	0	0	1.85415	0
9430091E24Rik	9430091E24Rik	chr8	113651344	113669398	2671	0.84	0.16	0.38	0.47	1.85415	-0.247928
Abcb5	Abcb5	chr12	120106297	120204894	3876	3.15	0.8	0.03	0	1.85244	0.378512
Lass3	Lass3	chr7	73888390	73968578	3251	1.38	0.31	3.05	5.02	1.8519	-0.700792
E330011O21Rik	E330011O21Rik	chr16	78251108	78255699	948	3.87	1	9.91	18.92	1.85164	-0.926075
Fbp2	Fbp2	chr13	62938245	62959730	1294	489.23	135.55	519.33	97.7	1.85092	2.40902
Rgag1	Rgag1	chrX	139534146	139538878	4133	0.26	0	0	0	1.848	0
Cypt10	Cypt10	chr9	24429648	24430181	534	0.26	0	0	0	1.848	0
Cypt9	Cypt9	chr9	24429648	24430181	534	0.26	0	0	0	1.848	0
Atp2b2	Atp2b2	chr6	113695662	113992074	7218	0.26	0	0.39	0.03	1.848	1.91427
Rnf183	Rnf183	chr4	62088576	62095760	1404	0.26	0	0.34	0	1.848	2.1375
Fam179a	Fam179a	chr17	72022601	72079009	3503	0.26	0	0	0	1.848	0
Arrdc5	Arrdc5	chr17	56433534	56439709	1056	0.26	0	0.1	0	1.848	1
Hoxc6	Hoxc6	chr15	102839993	102842312	1592	0.26	0	0.2	0.49	1.848	-0.975752
F12	F12	chr13	55519327	55528163	1961	0.26	0	0.03	0	1.848	0.378512
Dnaic2	Dnaic2	chr11	114588726	114619200	2871	0.26	0	0.07	0.02	1.848	0.5025
Plagl1	Plagl1	chr10	12810594	12851501	5261	0.62	0.1	0.15	0.02	1.848	1.05889
Scg2	Scg2	chr1	79431244	79436665	2485	0.26	0	0	0	1.848	0
Ifnk	Ifnk	chr4	35099304	35101268	820	3.24	0.83	1.74	3.92	1.84455	-1.12749
Mtx3	Mtx3	chr13	93614742	93628185	6275	0.69	0.12	0.8	0.26	1.84435	1.32193
Ppm1a	Ppm1a	chr12	73862198	73895927	2789	49.06	13.65	11.71	11.37	1.83805	0.0421436
Nedd4l	Nedd4l	chr18	65047410	65377480	8626	8.81	2.4	17.51	12.41	1.8335	0.493313
Boc	Boc	chr16	44485158	44558983	4428	0.47	0.06	0.06	0	1.83289	0.678072
Anxa8	Anxa8	chr14	34899176	34913754	1868	4.66	1.24	15.06	6.22	1.82873	1.26227
Catsper2	Catsper2	chr2	121220091	121239528	2247	2.73	0.7	2.87	2.45	1.82273	0.219966
Zfp473	Zfp473	chr7	51986856	52003987	3805	1.63	0.39	1.89	0.29	1.81992	2.35122
Lif	Lif	chr11	4157571	4172517	4040	1.48	0.35	8.71	7.84	1.81193	0.150003
Spata22	Spata22	chr11	73143243	73159546	1274	1.69	0.41	0.04	0	1.81139	0.485427
Ppef2	Ppef2	chr5	92656000	92682185	2274	0.67	0.12	0.21	0.55	1.80735	-1.06817
B630019K06Rik	B630019K06Rik	chrX	8469479	8472090	2612	0.32	0.02	0.04	0.2	1.80735	-1.09954
Gm1110	Gm1110	chr9	26687152	26730666	2394	0.25	0	0	0.02	1.80735	-0.263034
Plekhg4	Plekhg4	chr8	107899281	107906762	4167	0.25	0	0.01	0.17	1.80735	-1.29546
Lzts1	Lzts1	chr8	71659402	71664852	1800	0.25	0	0	0	1.80735	0
Cnfn	Cnfn	chr7	26152635	26154743	723	0.25	0	0	0.14	1.80735	-1.26303
Hsd3b1	Hsd3b1	chr3	98656120	98663717	1852	0.25	0	0	0	1.80735	0
Hsd3b6	Hsd3b6	chr3	98609427	98618366	1802	0.25	0	0	0	1.80735	0
Rprm	Rprm	chr2	53936504	53937963	1460	0.25	0	0	0	1.80735	0
Lrrc16b	Lrrc16b	chr14	56109930	56127101	4598	0.25	0	0.01	0.02	1.80735	-0.125531
Crhbp	Crhbp	chr13	96201331	96214786	1681	0.25	0	0.19	0.03	1.80735	1.15754
Gm11346	Gm11346	chr13	24689994	24696636	1115	0.25	0	0	0	1.80735	0
Acot6	Acot6	chr12	85441604	85450733	1822	0.25	0	0	0	1.80735	0
Slfn10-ps	Slfn10-ps	chr11	82841630	82854035	3498	0.25	0	0.21	0.25	1.80735	-0.175087
Abca13	Abca13	chr11	9091945	9584262	16011	0.25	0	0.03	0	1.80735	0.378512
Npffr1	Npffr1	chr10	61058232	61089133	1307	0.25	0	0.04	0	1.80735	0.485427
Gm6432	Gm6432	chr9	99129795	99137658	785	8.18	2.27	7.6	25.88	1.80474	-1.75447
1600029O15Rik	1600029O15Rik	chr9	58050704	58056615	1809	0.56	0.09	0.2	0.06	1.79647	0.906891
Siglec5	Siglec5	chr7	50606775	50614840	2446	0.56	0.09	0	0	1.79647	0
Sox21	Sox21	chr14	118632456	118636252	3797	4.24	1.15	1.42	0.64	1.79577	1.03847
2410114N07Rik	2410114N07Rik	chr4	34857038	34858730	951	1.01	0.22	0.06	0	1.79442	0.678072
Klra4	Klra4	chr6	129994035	130017289	971	0.42	0.05	0.16	0.16	1.79355	0
Gm14316	Gm14316	chr2	164540805	164543568	443	37.57	10.77	14.18	2.11	1.79306	2.69188
Mfap5	Mfap5	chr6	122463694	122479305	1410	5.27	1.45	1.35	0.51	1.79265	1.24917
Cul9	Cul9	chr17	46637554	46683337	7818	0.28	0.01	0.05	0.01	1.7885	0.447459
Gm4984	Gm4984	chrX	12229009	12229946	938	16.86	4.81	17.61	2.1	1.78834	3.00899
Tbc1d10c	Tbc1d10c	chr19	4184357	4191047	1759	0.76	0.15	1.26	0.83	1.78241	0.548304
Prss38	Prss38	chr11	59186171	59189155	1239	1.55	0.38	3.83	1.59	1.78136	1.21751
St6galnac2	St6galnac2	chr11	116538019	116555974	2033	7.87	2.22	4.65	0.31	1.78045	3.53423
Phkg1	Phkg1	chr5	130339311	130354954	2360	1.17	0.27	0.83	2.28	1.77923	-1.35566
Slc16a14	Slc16a14	chr1	84903280	84931658	2349	0.86	0.18	0.07	0	1.77761	0.765535
Lrrc23	Lrrc23	chr6	124719881	124729736	1470	0.62	0.11	0.39	0.14	1.77761	1.02975
Zcwpw1	Zcwpw1	chr5	138229030	138263849	2218	5.11	1.42	3.24	1.08	1.77721	1.50106
Cryge	Cryge	chr1	65095131	65097737	642	5.28	1.47	0.58	0	1.77684	2.76553
Fxyd3	Fxyd3	chr7	31855554	31861716	524	2.98	0.8	4.83	15.73	1.77493	-1.683
A430078G23Rik	A430078G23Rik	chr8	3353415	3390299	2967	0.31	0.02	0	0.05	1.77259	-0.584963
Irf7	Irf7	chr7	148449082	148452323	1859	0.72	0.14	0.26	0.59	1.77259	-0.938599
E530001F21Rik	E530001F21Rik	chrX	102359717	102360844	1128	0.89	0.19	2.67	2.57	1.77138	0.0530462
Nipal1	Nipal1	chr5	73039035	73062317	4205	3.82	1.05	1.09	1.87	1.76922	-0.727234
Glrx	Glrx	chr13	75977334	75987599	1327	240.1	70.37	105.4	145.89	1.76916	-0.468627
Hsd11b2	Hsd11b2	chr8	108042646	108047888	1849	0.82	0.17	0.03	0.17	1.76867	-1.05445
Zfp775	Zfp775	chr6	48563179	48573226	4083	0.82	0.17	1.19	1.41	1.76867	-0.227177
Ccdc19	Ccdc19	chr1	174451261	174476001	1822	1.91	0.49	1.22	0	1.76841	3.72247
Sh2d4a	Sh2d4a	chr8	70800427	70871603	2767	4.29	1.19	19.46	9.16	1.76685	1.07882
Fbp1	Fbp1	chr13	62966113	62989596	1433	4.22	1.17	1.44	0.04	1.7662	3.45943
Ppp2r2b	Ppp2r2b	chr18	42804923	43219125	2276	1.43	0.35	3.55	0.57	1.76553	2.44566
D130017N08Rik	D130017N08Rik	chr5	144519223	144525811	1705	0.24	0	0.03	0	1.76553	0.378512
Ube2u	Ube2u	chr4	100151472	100222750	1517	0.24	0	0	0	1.76553	0
BC107364	BC107364	chr3	96237711	96256229	1159	0.24	0	0.77	2.37	1.76553	-1.50542
Svs4	Svs4	chr2	164101692	164104043	575	0.24	0	0	0	1.76553	0
Pla2g4d	Pla2g4d	chr2	120091605	120114805	3286	0.24	0	0	0.98	1.76553	-3.43296
Dapl1	Dapl1	chr2	59322710	59343078	574	0.24	0	0	0	1.76553	0
Foxb2	Foxb2	chr19	16946806	16948320	1515	0.24	0	0.03	0	1.76553	0.378512
4933401D09Rik	4933401D09Rik	chr17	15768752	15778066	1325	0.24	0	0.12	0.23	1.76553	-0.584963
Btn1a1	Btn1a1	chr13	23548862	23557770	3448	0.24	0	0.03	0.03	1.76553	0
Gm885	Gm885	chr11	106612582	106628882	1320	0.24	0	0.2	0.08	1.76553	0.736966
2210409E12Rik	2210409E12Rik	chr11	88833952	88834328	377	2450.65	721.02	1954.17	2624.71	1.76491	-0.425583
1600002D24Rik	1600002D24Rik	chr16	96052730	96150684	2215	1.12	0.26	2.74	7.72	1.76081	-1.46128
Clcnkb	Clcnkb	chr4	140960272	140971903	2340	4.57	1.28	1.85	0.02	1.75875	4.02237
Slc22a21	Slc22a21	chr11	53764326	53793529	2297	4.63	1.3	8.25	2.96	1.75641	1.44824
BC016495	BC016495	chr19	18706506	18726674	1630	41.52	12.22	35.78	15.3	1.75627	1.22025
Neurog1	Neurog1	chr13	56351860	56353524	1665	0.44	0.06	0	0.03	1.75489	-0.378512
Vmn1r53	Vmn1r53	chr6	90173311	90174432	1122	1.35	0.33	2.82	0.28	1.75364	2.9419
Snord92	Snord92	chr17	71980619	71980701	83	21.54	6.32	5.72	5.62	1.75306	0.025004
Dnahc2	Dnahc2	chr11	69234311	69362610	13704	1.72	0.44	0.86	0.54	1.75291	0.584963
Gbp9	Gbp9	chr5	105507413	105539311	3633	0.27	0.01	0	0.01	1.75002	-0.137504
Gzmm	Gzmm	chr10	79151765	79158005	1286	1.75	0.45	1.68	3.83	1.75002	-1.14265
4930579F01Rik	4930579F01Rik	chr3	137827099	137849677	1715	1.58	0.4	0.15	0.06	1.74846	0.643856
Prr23a	Prr23a	chr9	98743006	98744064	1059	0.74	0.15	0.05	0.05	1.74846	0
Snord72	Snord72	chr15	5068421	5068480	60	41.27	12.23	16.71	8.64	1.74641	0.943615
1110046J04Rik	1110046J04Rik	chr13	34027901	34052050	777	0.47	0.07	1.43	0.4	1.74543	1.61353
Ace	Ace	chr11	105829259	105851278	5102	0.47	0.07	0.24	0.24	1.74543	0
Stk36	Stk36	chr1	74648029	74683467	5234	0.47	0.07	0.05	0	1.74543	0.584963
Dpep3	Dpep3	chr8	108497420	108503319	1681	5.76	1.65	9.76	2.44	1.74355	1.95676
Gpr1	Gpr1	chr1	63229268	63260783	1603	1.54	0.39	0.07	0.29	1.74284	-1.19794
BC028528	BC028528	chr3	95688896	95695853	447	16.72	4.93	0.12	0.93	1.74155	-2.22707
Snord33	Snord33	chr7	52382234	52382315	82	17.33	5.12	5.15	3.79	1.73945	0.432547
Il17rb	Il17rb	chr14	30809354	30822082	2061	1	0.23	0.15	1.03	1.73697	-2.17632
Klra15	Klra15	chr6	129922111	130330680	1071	0.9	0.2	0.1	0.77	1.73697	-2.12102
Sftpd	Sftpd	chr14	41985501	41998487	1326	0.9	0.2	0.08	2.42	1.73697	-3.80735
Kcnu1	Kcnu1	chr8	26960095	27048406	3531	0.53	0.09	3.95	4.52	1.72935	-0.189971
Cep57l1	Cep57l1	chr10	41438646	41529674	2387	15.08	4.48	21.45	5.93	1.72875	1.83746
Itih5	Itih5	chr2	10075170	10178156	7928	0.43	0.06	0.6	0.67	1.72792	-0.137504
Fam161a	Fam161a	chr11	22913387	22923741	1937	5.33	1.54	8.17	2.11	1.72726	1.90384
Atg10	Atg10	chr13	91074954	91363592	1609	8.21	2.41	6.72	6.06	1.72716	0.146841
Egr2	Egr2	chr10	67000617	67004936	2965	5.66	1.64	0	0.1	1.72698	-1
Slc34a2	Slc34a2	chr5	53440592	53462902	4174	5.59	1.62	10.93	8.93	1.72602	0.288635
Ntm	Ntm	chr9	28803549	29770714	1808	0.33	0.03	0.12	4.64	1.72583	-4.42931
Pag1	Pag1	chr3	9687482	9833679	8253	3.67	1.04	0.52	0.13	1.72553	1.43063
Gpx7	Gpx7	chr4	108072822	108079318	1214	6.8	1.99	4.52	0.34	1.72309	3.39232
Prelid2	Prelid2	chr18	42035350	42110848	724	62.38	18.83	71.52	24.56	1.72272	1.53819
Clec3b	Clec3b	chr9	123060064	123066550	992	0.23	0	0.05	0	1.72247	0.584963
A730043L09	A730043L09	chr9	62090403	62091907	1205	0.23	0	0	0	1.72247	0
Usp18	Usp18	chr6	121195924	121220935	1771	0.23	0	0	0	1.72247	0
Tmem132d	Tmem132d	chr5	128263861	128938937	4278	0.23	0	0	0	1.72247	0
4930573O16Rik	4930573O16Rik	chr2	52146522	52170760	407	0.23	0	0	1.02	1.72247	-3.48543
Nmi	Nmi	chr2	51804019	51828728	1368	0.23	0	0	0.04	1.72247	-0.485427
Card9	Card9	chr2	26207832	26215067	1611	0.23	0	0	0.32	1.72247	-2.07039
Prss34	Prss34	chr17	25435339	25437106	1216	0.23	0	0	0	1.72247	0
1700019M22Rik	1700019M22Rik	chr12	97284829	97285432	604	0.23	0	0	0	1.72247	0
Tbx4	Tbx4	chr11	85703565	85729599	3257	0.23	0	0.1	0	1.72247	1
Ccl2	Ccl2	chr11	81849079	81850954	806	0.23	0	0	0.19	1.72247	-1.53605
Apon	Apon	chr10	127691187	127692957	1618	0.23	0	0	0.03	1.72247	-0.378512
Sdr9c7	Sdr9c7	chr10	127335591	127348815	2849	0.23	0	0	0.51	1.72247	-2.60881
Als2cr12	Als2cr12	chr1	58714964	58752833	1576	0.23	0	0	0.03	1.72247	-0.378512
Mir19b-1	Mir19b-1	chr14	115443527	115443613	87	4.22	1.21	0.61	4.17	1.72146	-2.58835
Olfr153	Olfr153	chr2	87372192	87373115	924	0.79	0.17	0.86	1.18	1.72085	-0.415037
Trim17	Trim17	chr11	58777283	58785231	1680	1.15	0.28	0.06	0.12	1.71786	-0.459432
Gramd1b	Gramd1b	chr9	40105492	40263349	2814	3.55	1.01	0.56	0.24	1.71734	0.956931
1700042G15Rik	1700042G15Rik	chr4	57372664	57377164	2030	3.18	0.9	2.63	1.02	1.7137	1.2854
D1Pas1	D1Pas1	chr1	188791295	188794506	3212	0.49	0.08	0.18	0.11	1.71272	0.415037
Thbs3	Thbs3	chr3	89019109	89030759	3183	0.75	0.16	0.05	0.11	1.70895	-0.485427
Gm10814	Gm10814	chr19	6012620	6018459	1966	0.75	0.16	0.38	1.71	1.70895	-1.91488
4931403E22Rik	4931403E22Rik	chr19	26843291	26898397	668	1.24	0.31	0.24	0.23	1.70854	0.0430687
Egln1	Egln1	chr8	127432487	127473154	3524	20.32	6.15	61.48	50.98	1.70805	0.269703
Ppap2b	Ppap2b	chr4	104829952	104905372	3162	14.4	4.34	19.05	8.9	1.70742	1.08935
Gm10190	Gm10190	chr17	80771197	80772882	1686	0.52	0.09	0.06	0.06	1.70627	0
Pramef17	Pramef17	chr4	143581022	143584272	1753	16.14	4.88	1.75	0.33	1.70533	2.10512
Snord95	Snord95	chr11	48616641	48616708	68	12.81	3.86	3.1	1.52	1.70492	0.982078
Ccdc28b	Ccdc28b	chr4	129296518	129301152	840	23.2	7.05	39.08	24.31	1.70431	0.682645
Il6	Il6	chr5	30339701	30346508	1087	4.94	1.45	26.46	141.34	1.70116	-2.41286
Apod	Apod	chr16	31296278	31314682	1862	3.15	0.9	0	0	1.70044	0
Loxl2	Loxl2	chr14	70009283	70095641	5180	0.94	0.22	0.12	0.07	1.70044	0.371969
Dhdh	Dhdh	chr7	52728933	52744166	2738	0.55	0.1	0.02	0	1.70044	0.263034
Zfp239	Zfp239	chr6	117813095	117822784	2813	7.79	2.33	2.61	1	1.69907	1.30079
Mir328	Mir328	chr8	107832264	107832360	97	8.98	2.7	12.52	16.57	1.69727	-0.401542
Mael	Mael	chr1	168131516	168168875	1546	12.96	3.93	19.26	8.25	1.6963	1.21323
Snx20	Snx20	chr8	91150727	91160027	1434	0.58	0.11	0	0	1.69515	0
Six1	Six1	chr12	74142814	74147699	2849	1.13	0.28	0.19	0	1.69459	1.53605
1700018A04Rik	1700018A04Rik	chr13	31657361	31674382	714	0.45	0.07	0.59	0.07	1.6939	2.02106
Clu	Clu	chr14	66587320	66600382	1808	8.27	2.49	0.38	0.2	1.69228	0.678072
4930412O13Rik	4930412O13Rik	chr2	9802873	9808394	4039	0.32	0.03	1.23	2.73	1.69188	-1.08938
1700023L04Rik	1700023L04Rik	chr6	29935329	29943531	662	0.48	0.08	1.83	0.94	1.68806	0.892017
Mir125a	Mir125a	chr17	17967776	17967843	68	2.7	0.77	0	0	1.68634	0
Smoc1	Smoc1	chr12	82127795	82287401	3496	3.4	0.99	2.54	0.67	1.68303	1.77761
Itgad	Itgad	chr7	135317460	135349017	3964	0.22	0	0.01	0	1.67807	0.137504
Emp3	Emp3	chr7	53173393	53176796	972	0.38	0.05	0.05	0	1.67807	0.584963
Kcnn4	Kcnn4	chr7	25155282	25170231	2037	0.38	0.05	0.13	0.03	1.67807	0.823122
Pramef6	Pramef6	chr4	143484140	143490283	1487	0.22	0	0	0	1.67807	0
Gm8439	Gm8439	chr4	120261350	120282277	419	0.22	0	0.13	0.49	1.67807	-1.35908
Dio1	Dio1	chr4	106964070	106979748	1664	0.22	0	0	0.31	1.67807	-2.03562
1700022I11Rik	1700022I11Rik	chr4	42982818	42987197	3726	0.22	0	0.06	0.08	1.67807	-0.169925
Miox	Miox	chr15	89164904	89167438	1047	0.22	0	0	0.05	1.67807	-0.584963
1700024B18Rik	1700024B18Rik	chr14	124386857	124414906	423	0.22	0	0	0	1.67807	0
Cilp	Cilp	chr9	65112987	65128412	4153	0.7	0.15	1.6	3.11	1.67807	-0.917039
Fbln5	Fbln5	chr12	102984775	103057265	5829	13.25	4.08	0.33	0.01	1.67526	1.96683
Fbxl20	Fbxl20	chr11	97943868	98010930	8607	1.75	0.48	1.71	0.99	1.6734	0.731662
Glipr1l2	Glipr1l2	chr10	111520410	111545154	1879	0.41	0.06	0	0	1.67243	0
Kcnv2	Kcnv2	chr19	27397109	27411669	5077	0.25	0.01	0.74	0.1	1.66985	2.07039
9130008F23Rik	9130008F23Rik	chr17	41012431	41017507	2159	2.06	0.58	0.39	0.22	1.66742	0.61471
Upk1b	Upk1b	chr16	38773297	38800316	1769	0.98	0.24	3.25	49.87	1.66742	-3.89883
Whamm	Whamm	chr7	88716178	88741722	3069	5.9	1.79	5.09	3.83	1.66658	0.401205
Slc38a11	Slc38a11	chr2	65154690	65202083	1606	0.63	0.13	0.2	0.03	1.66626	1.20645
Acss1	Acss1	chr2	150443847	150493976	3594	2.31	0.66	4.85	1.04	1.66496	2.11839
Dusp10	Dusp10	chr1	185858340	185899515	2712	25.95	8.12	11.87	6.04	1.66407	0.963113
Mmd2	Mmd2	chr5	143039435	143084706	2146	0.28	0.02	0	0	1.66297	0
Exd1	Exd1	chr2	119345140	119373363	3143	0.28	0.02	0.97	1.65	1.66297	-0.709744
Snora31	Snora31	chr14	76247730	76247841	112	37.25	11.7	14.14	9.26	1.66232	0.605369
Cybasc3	Cybasc3	chr19	10652213	10664320	2580	9.49	2.93	24.34	10.83	1.66221	1.16095
Cd68	Cd68	chr11	69477873	69479564	1008	9.1	2.81	8.95	3.55	1.66061	1.31002
E130307A14Rik	E130307A14Rik	chr10	39341217	39451813	1664	1.1	0.28	0.57	0.47	1.65896	0.233199
Upk3a	Upk3a	chr15	84847571	84852990	1106	0.5	0.09	0.48	0.42	1.65896	0.157541
Cpt1a	Cpt1a	chr19	3323301	3385733	4301	10.35	3.21	7.5	3.15	1.6586	1.22556
Zp1	Zp1	chr19	10988787	10995091	1924	0.31	0.03	0.08	0	1.65711	0.847997
Rsph9	Rsph9	chr17	46266226	46281147	942	2.48	0.72	0.06	0.22	1.65368	-1
Atg16l2	Atg16l2	chr7	108438130	108450602	2164	10.28	3.2	44.66	30.78	1.65327	0.535537
Ugt1a7c	Ugt1a7c	chr1	89991576	90116577	3294	1	0.25	0.27	0	1.65208	1.88753
Pcdhb15	Pcdhb15	chr18	37633200	37635994	2795	0.34	0.04	0	0	1.65208	0
Kcnk6	Kcnk6	chr7	30006947	30017541	4089	3.07	0.91	5.64	5.51	1.65013	0.03305
Cux2	Cux2	chr5	122310225	122497834	5113	0.37	0.05	0.14	0.09	1.6477	0.337035
Ddx4	Ddx4	chr13	113388541	113442518	2849	9.61	3	2.65	2.26	1.6472	0.220645
4931402G19Rik	4931402G19Rik	chr2	120281434	120295103	2258	0.87	0.21	0.42	0.44	1.64572	-0.0544478
Pygm	Pygm	chr19	6384429	6398459	2844	1.84	0.52	1.78	1	1.64572	0.773229
Ugt1a1	Ugt1a1	chr1	90108534	90116577	3229	0.87	0.21	0.23	0	1.64572	1.72247
Ugt1a2	Ugt1a2	chr1	90097186	90116577	3206	0.87	0.21	0.23	0	1.64572	1.72247
Ugt1a5	Ugt1a5	chr1	90062587	90116577	3208	0.87	0.21	0.23	0	1.64572	1.72247
4932415G12Rik	4932415G12Rik	chr10	94136238	94151358	4135	0.9	0.22	0.87	0.65	1.64386	0.371094
Gss	Gss	chr2	155388919	155418442	1857	60.27	19.23	144.62	89.21	1.64299	0.696371
Plod1	Plod1	chr4	147283862	147310885	3252	29.04	9.24	1.54	0.21	1.64151	2.40336
Hfm1	Hfm1	chr5	107269216	107354909	5312	0.43	0.07	0	0.01	1.64046	-0.137504
Nrip2	Nrip2	chr6	128349784	128358953	1896	0.99	0.25	0	0.19	1.6389	-1.53605
1700027I24Rik	1700027I24Rik	chr9	36476441	36500774	696	0.46	0.08	0	0.22	1.63743	-1.67807
Mgll	Mgll	chr6	88674406	88778354	4628	10.34	3.26	26.85	24.32	1.63559	0.142222
Ube1y1	Ube1y1	chrY	155156	43197989	7962	0.21	0	0	0	1.63227	0
Cypt4	Cypt4	chr9	24429629	24430272	644	0.21	0	0	0	1.63227	0
Casp1	Casp1	chr9	5298517	5307281	1513	0.21	0	0.03	0	1.63227	0.378512
Mrgpre	Mrgpre	chr7	150964268	150970405	3761	0.21	0	0	0	1.63227	0
Otud7a	Otud7a	chr7	70589658	70903913	3461	0.21	0	0	0	1.63227	0
Ucn	Ucn	chr5	31440362	31441268	644	0.21	0	0	0	1.63227	0
Slc26a7	Slc26a7	chr4	14432344	14548925	2371	0.21	0	0.02	0	1.63227	0.263034
Otx2	Otx2	chr14	49277859	49282547	1724	1.14	0.3	0	0	1.63227	0
Pld4	Pld4	chr12	113998866	114007197	1978	0.21	0	0.03	0.1	1.63227	-0.621488
A730018C14Rik	A730018C14Rik	chr12	113649234	113661409	1752	0.21	0	0	0	1.63227	0
4933406M09Rik	4933406M09Rik	chr1	136282517	136287560	1770	0.21	0	0	0	1.63227	0
Bai3	Bai3	chr1	25124321	25886552	5522	0.21	0	0	0	1.63227	0
Csf3r	Csf3r	chr4	125701903	125722219	4047	9.29	2.93	49.03	28.75	1.63181	0.768033
Ugt1a10	Ugt1a10	chr1	89951986	90116577	3242	0.86	0.21	0.29	0	1.63077	1.96347
Mir5128	Mir5128	chr2	37543721	37543804	84	6	1.87	2.51	0.62	1.63061	1.85798
Ly6a	Ly6a	chr15	74825307	74828318	828	175.15	56.68	144	13.08	1.62596	3.45065
Mchr1	Mchr1	chr15	81065929	81069394	2189	0.27	0.02	0	0	1.62449	0
Stox1	Stox1	chr10	62122170	62188847	3102	0.27	0.02	0.17	0.1	1.62449	0.432959
Mir292	Mir292	chr7	3219190	3219271	82	10.06	3.2	10.3	36.66	1.62236	-1.82155
Olfr1426	Olfr1426	chr19	12162100	12166337	1673	0.3	0.03	0	0	1.62149	0
Fyb	Fyb	chr15	6529871	6613312	2677	0.7	0.16	0.95	0.31	1.62149	1.35669
Klra18	Klra18	chr6	129993750	130017276	1243	0.33	0.04	0.13	0.13	1.61891	0
Ttll10	Ttll10	chr4	155408946	155424926	2307	0.76	0.18	1.01	1.21	1.61891	-0.239007
Usp49	Usp49	chr17	47767639	47821016	5581	1.19	0.32	1.17	0.53	1.61891	1.0114
BC051226	BC051226	chr17	34045127	34046123	840	2.51	0.75	0.94	0.12	1.61852	2.24101
Gpr171	Gpr171	chr3	58900370	58905743	2225	3.89	1.2	13.83	17.29	1.61788	-0.320063
Fam159b	Fam159b	chr13	105635363	105653973	1310	86.1	28.02	5.6	0.24	1.61609	4.06736
4930412F15Rik	4930412F15Rik	chr4	43672494	43681731	1763	0.39	0.06	0.84	1.65	1.61471	-0.896622
Casr	Casr	chr16	36493782	36562220	4534	0.91	0.23	0.21	0.1	1.61382	0.632268
Atg13	Atg13	chr2	91514769	91550749	3573	52.92	17.24	33.09	30.61	1.61243	0.11204
Klhl17	Klhl17	chr4	155603153	155608966	3014	1.58	0.45	1.05	0.64	1.61096	0.636037
Prph	Prph	chr15	98885605	98889409	1865	0.54	0.11	0.42	0	1.60768	2.37851
Akr1cl	Akr1cl	chr1	65059660	65079322	1353	2.58	0.78	0	0	1.60666	0
Sun1	Sun1	chr5	139676591	139725793	4133	23.62	7.69	21.33	13.26	1.60641	0.681712
Ripply3	Ripply3	chr16	94550029	94558542	1529	8.88	2.85	1.83	0.68	1.606	1.30705
Nxnl2	Nxnl2	chr13	51266394	51270556	1163	1.3	0.36	0.95	4.1	1.60572	-2
Serp2	Serp2	chr14	76932619	76956696	1039	0.66	0.15	0.61	0.1	1.60407	1.82782
Krt13	Krt13	chr11	99978910	99982809	1314	2.51	0.76	0.32	0	1.60164	2.07039
Stat5a	Stat5a	chr11	100720665	100746483	3888	1.72	0.5	4.4	1.08	1.6009	1.93114
Lypd3	Lypd3	chr7	25421589	25426137	1629	0.99	0.26	0	0	1.59826	0
Rrm2b	Rrm2b	chr15	37853708	37890810	4512	3.93	1.24	1.54	2.64	1.58855	-0.74048
Mmp12	Mmp12	chr9	7347374	7360461	3607	5.1	1.63	4.49	1.19	1.58774	1.83112
Cck	Cck	chr9	121398942	121404807	686	0.2	0	0	0.91	1.58496	-3.33628
Cyp2b10	Cyp2b10	chr7	26682683	26711643	1872	0.2	0	0	0	1.58496	0
Peg10	Peg10	chr6	4697306	4710516	6666	0.2	0	0.87	0	1.58496	3.27798
Prol1	Prol1	chr5	88746337	88757842	1166	0.2	0	0	0	1.58496	0
A730020M07Rik	A730020M07Rik	chr3	121337856	121349371	2757	0.2	0	0.02	0	1.58496	0.263034
Cd53	Cd53	chr3	106561779	106593067	2802	0.38	0.06	0	0.39	1.58496	-2.29278
Fcrl5	Fcrl5	chr3	87239704	87304600	3451	0.2	0	0.02	0.09	1.58496	-0.662965
0610012H03Rik	0610012H03Rik	chr2	105064499	105220017	1598	0.2	0	0	0.03	1.58496	-0.378512
Cyp17a1	Cyp17a1	chr19	46741655	46747490	1841	0.2	0	0	0	1.58496	0
Acsbg2	Acsbg2	chr17	56982527	57013870	2608	1.34	0.38	0.63	0	1.58496	2.8679
Gm4251	Gm4251	chr14	71651080	71670866	677	0.2	0	0	0	1.58496	0
Gucy1b2	Gucy1b2	chr14	63011507	63075126	2717	0.2	0	0	0.04	1.58496	-0.485427
Casp14	Casp14	chr10	78174740	78181038	2331	0.2	0	0.16	0.13	1.58496	0.176878
Gm17769	Gm17769	chr10	76881121	76883684	2564	0.2	0	0	0	1.58496	0
Ddo	Ddo	chr10	40349817	40369737	3000	0.2	0	0	0	1.58496	0
Sphkap	Sphkap	chr1	83252356	83404775	6512	0.2	0	0.01	0	1.58496	0.137504
Abcg1	Abcg1	chr17	31194639	31254926	5818	0.35	0.05	0	0	1.58496	0
Nr1h4	Nr1h4	chr10	88916979	88996367	2340	0.41	0.07	0	0.09	1.58496	-0.925999
Spata17	Spata17	chr1	188872286	189039325	1645	0.59	0.13	0.45	0.28	1.58496	0.533432
Creb3l4	Creb3l4	chr3	90041422	90047434	1553	0.62	0.14	0.1	0.7	1.58496	-2
Dmrt1	Dmrt1	chr19	25580196	25678818	2251	0.26	0.02	0	0	1.58496	0
Rftn2	Rftn2	chr1	55227004	55283626	3676	0.8	0.2	1.21	0.35	1.58496	1.54157
Gm2382	Gm2382	chr9	88583443	88614636	783	12.41	4.08	2.22	1.26	1.58151	0.770518
Zyg11a	Zyg11a	chr4	107854539	107890527	2289	3.43	1.08	1.64	0.45	1.58088	1.66158
Galnt6	Galnt6	chr15	100520346	100559807	5769	1.99	0.6	0.88	1.51	1.57808	-0.716207
Nat2	Nat2	chr8	70018774	70026477	1499	1.87	0.56	1.8	0.38	1.57766	1.98489
Sh3gl3	Sh3gl3	chr7	89319728	89455927	1599	5.68	1.84	0.33	0	1.57501	2.10434
4933426D04Rik	4933426D04Rik	chr5	24408387	24412667	990	0.97	0.26	1.49	4.19	1.57154	-1.43195
Amhr2	Amhr2	chr15	102275798	102285070	1947	2.99	0.94	0.81	0.24	1.57102	1.42033
Apol7d	Apol7d	chr1	71699909	71709417	1193	0.58	0.13	0.04	0.13	1.5639	-0.716207
Trib1	Trib1	chr15	59480209	59488654	4026	15.51	5.18	9.48	2.16	1.56386	2.0837
Epdr1	Epdr1	chr13	19683577	19711699	2387	1.11	0.31	0.18	0.02	1.56131	1.22239
Acaa2	Acaa2	chr18	74938866	74965861	1500	126.95	43.1	399.69	136.19	1.55629	1.55256
Ugt1a9	Ugt1a9	chr1	89967354	90116577	3216	0.87	0.23	0.23	0	1.55552	1.72247
Pou1f1	Pou1f1	chr16	65520964	65534316	876	0.37	0.06	0	0	1.55459	0
Fbxo36	Fbxo36	chr1	84836416	84897061	900	8.71	2.91	12.43	5.82	1.54938	1.08172
Nav3	Nav3	chr10	109120495	109437275	7782	1.07	0.3	1.52	2.48	1.54844	-0.671377
8430403D17Rik	8430403D17Rik	chr11	85515702	85533246	3138	1.01	0.28	0.3	0.2	1.54649	0.415037
Zfp248	Zfp248	chr6	118377337	118405524	3661	2.82	0.9	16.15	6.92	1.54597	1.2109
Cidea	Cidea	chr18	67503218	67527448	1164	0.98	0.27	8.75	43.68	1.54543	-2.30652
Ctso	Ctso	chr3	81736538	81760647	3453	0.25	0.02	0	0	1.54432	0
St6galnac4	St6galnac4	chr2	32443010	32455994	4360	9.58	3.22	22.57	9.89	1.54382	1.18223
Hdgfrp3	Hdgfrp3	chr7	89026142	89079345	5868	2.2	0.69	4.05	0.99	1.54171	1.92878
Tert	Tert	chr13	73764449	73786489	3426	0.54	0.12	0.85	0.42	1.54057	0.869416
Lgals8	Lgals8	chr13	12531682	12554005	2980	14.92	5.07	35.8	14.04	1.53865	1.3442
Adra2b	Adra2b	chr2	127189022	127192957	3936	0.8	0.21	0.09	0.05	1.53766	0.341037
Ttc38	Ttc38	chr15	85662734	85689252	3751	1.09	0.31	0.63	0.93	1.53727	-0.496676
Aff1	Aff1	chr5	104183181	104284341	8496	6.6	2.21	5.7	2.48	1.53627	1.16868
Iqcf6	Iqcf6	chr9	106528913	106529943	474	0.19	0	0	0	1.53605	0
4930581F22Rik	4930581F22Rik	chr9	34924313	34938507	2402	0.19	0	0	0	1.53605	0
4930425O10Rik	4930425O10Rik	chr3	138374499	138389948	1418	0.19	0	0	0	1.53605	0
4933406D12Rik	4933406D12Rik	chr2	146368667	146371844	737	0.19	0	0	0	1.53605	0
Chst1	Chst1	chr2	92439864	92455409	2682	0.19	0	0.18	0.58	1.53605	-1.28011
Mybpc3	Mybpc3	chr2	90958301	90976673	4150	0.19	0	1.23	0	1.53605	3.73335
BC048602	BC048602	chr15	35236765	35258290	731	0.19	0	0	0	1.53605	0
Olfr1513	Olfr1513	chr14	52968778	52969719	942	0.19	0	0	0	1.53605	0
4933422H20Rik	4933422H20Rik	chr11	115301859	115309582	1932	0.19	0	0	0	1.53605	0
AU040972	AU040972	chr11	79295225	79297533	1038	1.06	0.3	0.41	0.3	1.53605	0.350497
Sun3	Sun3	chr11	8916057	8948994	1205	0.19	0	0.04	0	1.53605	0.485427
Gm10941	Gm10941	chr10	76720518	76721968	711	0.19	0	0	0	1.53605	0
Gm6568	Gm6568	chrX	153978617	153979714	1061	0.48	0.1	0.05	0.34	1.53605	-1.55254
Gm4971	Gm4971	chr7	80830378	80831449	1072	0.77	0.2	0	0	1.53605	0
Btrc	Btrc	chr19	45438224	45607833	6325	21.08	7.21	55.95	42.8	1.53476	0.385737
Gm3925	Gm3925	chr5	143926458	143927430	636	4.97	1.65	10.04	4.56	1.53463	1.12166
Pnliprp2	Pnliprp2	chr19	58834213	58852024	1568	18.57	6.35	30.03	7.44	1.53335	1.99856
C530028O21Rik	C530028O21Rik	chr6	124946738	124953117	2341	1.23	0.36	0.32	0.02	1.53172	1.80735
Gamt	Gamt	chr10	79720896	79723713	944	3.25	1.06	1.51	0.77	1.53004	0.887973
S100a3	S100a3	chr3	90404137	90406624	712	0.39	0.07	0	0	1.52725	0
1600021P15Rik	1600021P15Rik	chr16	28826262	28929784	3080	3.07	1	3.89	0.29	1.52698	3.35484
Sec1	Sec1	chr7	52933057	52934928	1872	1.08	0.31	0.65	0.3	1.52509	0.906891
Grin1	Grin1	chr2	25146697	25174683	4230	0.36	0.06	0.02	0.1	1.52356	-0.736966
6030407O03Rik	6030407O03Rik	chr1	73664955	73911040	1801	0.36	0.06	0.15	0	1.52356	1.32193
Slc15a2	Slc15a2	chr16	36750250	36785048	4194	36.77	12.73	120.19	157.8	1.52293	-0.392494
Lix1	Lix1	chr17	17539650	17596351	3102	0.33	0.05	0	0.12	1.51937	-1.1375
Rab17	Rab17	chr1	92854710	92866197	1950	3.88	1.29	62.25	21.74	1.51768	1.51342
Katnal2	Katnal2	chr18	77231939	77286035	1673	1.53	0.47	1.26	0.59	1.51584	0.978938
Gm10474	Gm10474	chrX	65920689	65931574	2743	0.3	0.04	0	0	1.51457	0
Fam38b	Fam38b	chr18	63169867	63546837	10724	0.3	0.04	0	0	1.51457	0
Cerkl	Cerkl	chr2	79172648	79269145	1759	0.7	0.18	0	0	1.51457	0
Icam2	Icam2	chr11	106238970	106243955	1142	2.81	0.92	0.05	0.05	1.51245	0
Gpat2	Gpat2	chr2	127250935	127261828	2628	8.88	3.05	3.8	3.27	1.51136	0.210726
Whrn	Whrn	chr4	63075944	63156985	4805	0.47	0.1	0.13	0.01	1.51096	1.06413
Ccdc162	Ccdc162	chr10	41258655	41307559	2749	0.47	0.1	0.08	0.28	1.51096	-1.078
Fam26f	Fam26f	chr10	33845873	33847778	1082	0.47	0.1	0	0.14	1.51096	-1.26303
Cd3d	Cd3d	chr9	44789869	44795135	1330	1.41	0.43	0.04	0	1.51048	0.485427
Vps37d	Vps37d	chr5	135548770	135554136	1544	0.27	0.03	0.03	0.13	1.50901	-0.823122
4931417G12Rik	4931417G12Rik	chr6	113546756	113550709	1358	2.6	0.85	2.64	2.6	1.50696	0.0212165
Gpr85	Gpr85	chr6	13785074	13789848	2951	0.44	0.09	0.21	1.97	1.50696	-2.73929
Pgam2	Pgam2	chr11	5701640	5703799	906	74.49	26.22	19.4	2.46	1.50282	2.92926
4930562C15Rik	4930562C15Rik	chr16	4835416	4867691	4179	0.58	0.14	0.2	0.56	1.5025	-1.1375
2410004A20Rik	2410004A20Rik	chr9	72950205	72952250	1686	102.5	36.33	133.36	107.2	1.49383	0.314757
Gm221	Gm221	chr10	5785430	5836669	2151	1.28	0.39	0.32	0.29	1.49381	0.106915
1700001D01Rik	1700001D01Rik	chr8	63760319	63767669	565	0.97	0.28	1.12	1.74	1.49354	-0.592825
9330133O14Rik	9330133O14Rik	chr8	124967556	124970376	2821	2.49	0.82	2.02	1.64	1.49325	0.284977
Fam190a	Fam190a	chr6	61130319	62332857	5654	2.6	0.86	0.84	2.66	1.49185	-1.55394
4930515G01Rik	4930515G01Rik	chr5	115223742	115224992	1251	1.25	0.38	0.72	0	1.49185	3.03562
Mir599	Mir599	chr15	35590586	35590673	88	5.21	1.79	0.6	0	1.49033	2.80735
Fcer1g	Fcer1g	chr1	173159703	173164480	658	0.63	0.16	0.64	0.08	1.48938	2.03953
Mir324	Mir324	chr11	69825545	69825633	89	5.15	1.77	0	0.58	1.48928	-2.76553
Hoxc4	Hoxc4	chr15	102864826	102867283	1983	2.34	0.77	0.21	0.29	1.48779	-0.331206
Snora41	Snora41	chr1	63225597	63225709	113	41.79	14.85	9.81	8.26	1.48646	0.245382
Iqcd	Iqcd	chr5	121039032	121057122	1668	0.88	0.25	2.18	2.18	1.48543	0
Btk	Btk	chrX	131076880	131117679	2535	0.18	0	0.1	0	1.48543	1
Barx2	Barx2	chr9	31653629	31720870	1791	0.18	0	0	0.06	1.48543	-0.678072
Spon2	Spon2	chr5	33556167	33560887	2237	0.18	0	0.97	0	1.48543	3.41954
Tacr3	Tacr3	chr3	134491971	134597545	3764	0.18	0	0	0	1.48543	0
Oaz3	Oaz3	chr3	94237088	94240538	1136	0.32	0.05	0.23	0.18	1.48543	0.237039
Gm13498	Gm13498	chr2	50765204	50767366	2163	0.32	0.05	0.07	0	1.48543	0.765535
Oc90	Oc90	chr15	65707615	65743849	1799	0.18	0	0.32	0.75	1.48543	-1.01707
Gm5086	Gm5086	chr13	98329955	98353949	1297	0.18	0	0.12	0	1.48543	1.1375
Cygb	Cygb	chr11	116506909	116515627	2331	0.18	0	0.02	0	1.48543	0.263034
C030019I05Rik	C030019I05Rik	chr11	46049059	46053373	2263	0.18	0	0.07	0.09	1.48543	-0.160465
Gpbar1	Gpbar1	chr1	74325174	74326163	990	0.32	0.05	0	0	1.48543	0
D5Ertd605e	D5Ertd605e	chr5	148230196	148234620	1062	7.51	2.62	23.41	8.83	1.48429	1.39654
1700067K01Rik	1700067K01Rik	chr8	86525605	86528669	1084	1.52	0.48	0.39	0.48	1.48187	-0.243271
Slc25a48	Slc25a48	chr13	56539716	56573724	1498	2.33	0.77	0.18	0	1.48187	1.48543
Abat	Abat	chr16	8513522	8621660	4635	2.44	0.81	8.43	3.86	1.48089	1.10705
Ly96	Ly96	chr1	16678537	16699686	603	28.06	10	5.78	5.33	1.47929	0.114864
Six3	Six3	chr17	86020174	86025531	3680	0.29	0.04	0.13	0.01	1.47805	1.06413
Slc2a4	Slc2a4	chr11	69755788	69761692	2822	1.07	0.32	1.44	0.48	1.47805	1.40881
Rab7l1	Rab7l1	chr1	133763854	133769464	1189	13.42	4.76	11.5	12.86	1.47607	-0.159941
Fhl4	Fhl4	chr10	84559764	84565240	2670	0.79	0.22	0.49	0.12	1.47573	1.42321
Snord83b	Snord83b	chr15	79908933	79909009	77	7.74	2.72	8.23	2.02	1.47516	1.97425
Tmem30b	Tmem30b	chr12	74644101	74647382	3282	1.29	0.4	2.48	1.58	1.47508	0.61891
Atp8b1	Atp8b1	chr18	64688633	64820654	6440	2.54	0.85	2.68	7.21	1.47454	-1.39479
Kndc1	Kndc1	chr7	147080595	147127439	7303	0.65	0.17	0.61	0.07	1.47393	2.06228
Naprt1	Naprt1	chr15	75721394	75724911	1890	5.48	1.91	0.75	0.14	1.47307	1.82443
B930041F14Rik	B930041F14Rik	chr4	155068451	155070592	2142	0.98	0.29	2.09	1.31	1.46949	0.635236
Cldn13	Cldn13	chr5	135390120	135391400	1070	0.73	0.2	0.3	0.48	1.46815	-0.536053
Ryr1	Ryr1	chr7	29788359	29910170	15362	1.78	0.58	2.07	0.65	1.46713	1.53273
1700001K19Rik	1700001K19Rik	chr12	111905899	111920829	954	0.48	0.11	0.77	0.43	1.46566	0.715023
Csnk1e	Csnk1e	chr15	79248282	79272487	2760	38.08	13.74	68.75	94.73	1.46397	-0.461887
Usp50	Usp50	chr2	126586786	126609196	1748	0.34	0.06	0.03	0.18	1.45943	-1.10692
Mettl7a2	Mettl7a2	chr15	100183631	100192250	1779	0.34	0.06	0.59	1.25	1.45943	-0.968291
Myl9	Myl9	chr2	156601200	156607393	1083	3.64	1.26	11.55	7.32	1.45943	0.650839
Npr3	Npr3	chr15	11769652	11835429	6926	0.89	0.26	2.35	2.95	1.45943	-0.316027
Zbtb16	Zbtb16	chr9	48462402	48644050	5114	0.23	0.02	0	0	1.45943	0
Trpt1	Trpt1	chr19	7070621	7073536	1144	10.26	3.67	21.82	10.96	1.45839	0.986896
Hoxd8	Hoxd8	chr2	74543546	74545364	1424	0.97	0.29	0.93	0.8	1.45606	0.194647
Krt28	Krt28	chr11	99226321	99236217	1489	0.86	0.25	0.04	0	1.45568	0.485427
9030617O03Rik	9030617O03Rik	chr12	102017333	102110820	3229	0.75	0.21	0.52	2.6	1.45519	-2.12262
Gpx5	Gpx5	chr13	21378298	21384555	1629	0.53	0.13	0	0	1.45372	0
Trim43c	Trim43c	chr9	88734002	88743028	1990	0.83	0.24	0.34	0.13	1.4517	0.93587
F2	F2	chr2	91465477	91476571	1988	4.22	1.48	0.82	0.03	1.45111	2.82312
Thrsp	Thrsp	chr7	104561467	104566020	1038	0.31	0.05	0.2	0.5	1.45066	-1
Cd300a	Cd300a	chr11	114751355	114765965	4642	0.31	0.05	0.14	0.06	1.45066	0.584963
Khdc1b	Khdc1b	chr1	21373637	21376465	2247	0.31	0.05	3.85	4.24	1.45066	-0.135842
Mir1839	Mir1839	chr7	88674802	88674874	73	11.93	4.31	1.45	2.13	1.44779	-0.524775
Snora52	Snora52	chr7	148634702	148634835	134	4.45	1.57	0.39	0	1.44602	2.29278
Arg2	Arg2	chr12	80231775	80257288	1417	10.35	3.74	4.77	6.4	1.44432	-0.416518
AI317395	AI317395	chr10	39721379	39745074	2679	0.96	0.29	0.53	0.02	1.44252	2.39232
Kif16b	Kif16b	chr2	142444081	142727200	5445	9.76	3.53	4.49	6.04	1.44162	-0.419745
Vmn2r1	Vmn2r1	chr3	63885564	63909380	2739	0.28	0.04	0.25	0	1.44057	1.80735
Zfp712	Zfp712	chr13	67139530	67162106	3970	0.66	0.18	0.56	0.71	1.44057	-0.295456
Atg4b	Atg4b	chr1	95651610	95686106	2964	49.87	18.33	119.17	90.12	1.43901	0.402712
Map2k6	Map2k6	chr11	110260436	110374951	2064	16.84	6.15	49.28	28.38	1.43851	0.793978
Apobec2	Apobec2	chr17	48558556	48572053	1218	8.32	3.01	0	0	1.43691	0
Gpr97	Gpr97	chr8	97541592	97569149	2438	0.17	0	0.22	1.15	1.43296	-1.96578
Nat1	Nat1	chr8	70014657	70016002	1346	0.17	0	0.04	0	1.43296	0.485427
Syt3	Syt3	chr7	51639496	51655400	2498	0.44	0.1	0.04	0	1.43296	0.485427
Zfp14	Zfp14	chr7	30821378	30836415	3491	0.17	0	0.12	0.19	1.43296	-0.398549
A930024E05Rik	A930024E05Rik	chr5	123439363	123448350	1892	0.17	0	0	0	1.43296	0
Htra3	Htra3	chr5	35994682	36022431	3446	0.17	0	0	0	1.43296	0
Arpm1	Arpm1	chr3	30495995	30498792	1892	0.17	0	0	0.22	1.43296	-1.67807
Svs6	Svs6	chr2	164142487	164144186	532	0.17	0	0.1	0	1.43296	1
A330040F15Rik	A330040F15Rik	chr19	12660358	12671056	1106	0.17	0	0.05	0.8	1.43296	-2.58496
Serpinb9d	Serpinb9d	chr13	33284828	33295849	2101	0.17	0	0	0	1.43296	0
Krt34	Krt34	chr11	99898665	99902868	1605	0.17	0	0	0	1.43296	0
1110035M17Rik	1110035M17Rik	chr11	95561420	95574068	537	0.17	0	0	0	1.43296	0
Sox30	Sox30	chr11	45793812	45831494	2995	0.17	0	0	0	1.43296	0
Foxred2	Foxred2	chr15	77770952	77787152	4891	3.08	1.08	12.12	4.02	1.43024	1.56853
Ugt1a6b	Ugt1a6b	chr1	89999832	90115573	2293	1.22	0.39	0.3	0	1.42968	2
Fermt3	Fermt3	chr19	7073448	7093959	2587	1.97	0.67	2.73	1.42	1.4267	0.896731
Gm3143	Gm3143	chr3	34598562	34615584	960	1.19	0.38	0	0	1.42626	0
Avil	Avil	chr10	126437765	126458050	3033	1.27	0.41	0.07	0.72	1.42561	-2.27009
Oplah	Oplah	chr15	76127033	76137675	3970	8.12	2.96	2.14	1.61	1.42561	0.389502
Prickle1	Prickle1	chr15	93329545	93426322	4085	2.21	0.76	0.92	0.86	1.42548	0.0874628
Cnga3	Cnga3	chr1	37276106	37320229	3498	0.84	0.25	3.06	0.27	1.42531	3.09433
Sphk1	Sphk1	chr11	116393225	116397989	2296	2.02	0.69	0.71	0.47	1.42414	0.50696
Hnf4a	Hnf4a	chr2	163372924	163398643	4358	1	0.31	0.13	0	1.42381	1.20163
Zfp167	Zfp167	chr9	122797589	122805242	2228	0.49	0.12	0.62	1.37	1.42321	-1.02975
Serpinf2	Serpinf2	chr11	75245238	75253003	2192	1.32	0.43	0	0.35	1.42183	-2.16993
Tnik	Tnik	chr3	28162136	28569507	7336	0.73	0.21	0.04	0.15	1.42084	-0.836501
Palm	Palm	chr10	79256317	79283641	2651	3.91	1.4	4.32	17.81	1.41864	-2.01865
Cryz	Cryz	chr3	154259675	154286146	2507	17.98	6.67	28.67	15.32	1.41717	0.899762
Gca	Gca	chr2	62502384	62532166	3288	20.64	7.67	41.7	35.9	1.41643	0.215506
Fmnl2	Fmnl2	chr2	52716902	52993236	5851	7.88	2.89	30.14	36.98	1.41624	-0.294183
Nhlrc1	Nhlrc1	chr13	47107926	47110219	2294	0.3	0.05	1.06	0.2	1.41504	1.95109
1700028I16Rik	1700028I16Rik	chr10	82274868	82286987	1056	0.3	0.05	0	0	1.41504	0
Ppfia4	Ppfia4	chr1	136193360	136229505	6067	0.86	0.26	1.03	0.61	1.41504	0.670432
Xkr8	Xkr8	chr4	132280819	132288461	4238	3.34	1.19	2.89	1.77	1.41504	0.677107
Eci3	Eci3	chr13	35038483	35055678	1346	4.43	1.6	0.2	0.92	1.41398	-1.76553
Dnmt3a	Dnmt3a	chr12	3806980	3914443	9852	18.43	6.86	5.05	5.88	1.4127	-0.215573
AI427809	AI427809	chr4	53274228	53283104	2277	1.63	0.55	0.35	0	1.41226	2.16993
Ddr2	Ddr2	chr1	171902438	172019075	8290	11.45	4.24	1.04	1.74	1.41213	-0.690672
Gm13718	Gm13718	chr2	84499236	84508938	3520	1.52	0.51	3.06	0.57	1.40911	2.23769
Sgpp1	Sgpp1	chr12	76815235	76836716	3324	9.32	3.45	20.77	6.83	1.40791	1.5905
Fsbp	Fsbp	chr4	11506809	11514949	4572	6.16	2.26	12.2	5.31	1.40738	1.18496
2410124H12Rik	2410124H12Rik	chr16	92478987	92497610	705	2.34	0.82	0.07	0	1.40718	0.765535
Gm41	Gm41	chrX	83590814	83600333	531	0.43	0.1	0.3	0.59	1.40599	-0.786596
Art5	Art5	chr7	109245393	109248743	1714	0.72	0.21	0.25	0.03	1.40336	1.42884
Nt5e	Nt5e	chr9	88222447	88266927	3580	3.84	1.39	0.16	0.13	1.40288	0.176878
Wdr27	Wdr27	chr17	14955679	15080129	2759	0.27	0.04	0.1	0	1.4021	1
Pramel7	Pramel7	chr2	87329245	87332575	1860	328.99	124.89	337.35	513.58	1.39667	-0.606196
Olfr985	Olfr985	chr9	39934509	39935624	1116	0.9	0.28	0	0	1.39593	0
Galntl1	Galntl1	chr12	81619977	81704883	3920	0.61	0.17	0.04	0	1.39486	0.485427
Psors1c2	Psors1c2	chr17	35670146	35671592	843	0.82	0.25	0.19	0	1.39428	1.53605
Dkkl1	Dkkl1	chr7	52462895	52467253	903	227.68	86.58	640.33	1068.37	1.39387	-0.738434
Arhgap24	Arhgap24	chr5	102910410	103326956	3346	0.32	0.06	0	0	1.39232	0
Mog	Mog	chr17	37147685	37160343	1707	0.32	0.06	0	0	1.39232	0
Syce3	Syce3	chr15	89220605	89240934	553	4.15	1.52	0.86	0.09	1.39147	2.33703
Acsf2	Acsf2	chr11	94418416	94463100	3069	6.35	2.36	7.07	2.94	1.39064	1.2379
Efhb	Efhb	chr17	53538214	53602646	2661	4.5	1.66	0.1	0.08	1.38606	0.152003
Pou6f1	Pou6f1	chr15	100405749	100416796	4575	0.5	0.13	0.25	0.11	1.38333	0.736966
Rhbdl2	Rhbdl2	chr4	123465118	123507147	1217	8.82	3.32	37.99	124.03	1.38305	-1.70437
Usp11	Usp11	chrX	20281035	20297665	3464	1.67	0.58	0.41	0.1	1.38014	1.3505
Sash3	Sash3	chrX	45499704	45514740	2584	0.16	0	0	0.06	1.37851	-0.678072
Gm14458	Gm14458	chrX	8563026	8563881	856	0.16	0	0.06	0	1.37851	0.678072
Gm2109	Gm2109	chr9	83585082	83586854	1433	0.16	0	0.11	0.14	1.37851	-0.192645
Gm10635	Gm10635	chr9	79291844	79367109	3721	0.16	0	0	0	1.37851	0
4933405L10Rik	4933405L10Rik	chr8	108232203	108234068	1124	0.16	0	0	0	1.37851	0
Kcnj14	Kcnj14	chr7	53071837	53080117	2639	0.16	0	0	0	1.37851	0
Lgi4	Lgi4	chr7	31844954	31855954	3444	0.29	0.05	0.49	1.66	1.37851	-1.57679
Grip2	Grip2	chr6	91711503	91757387	5143	0.16	0	0	0.09	1.37851	-0.925999
Syna	Syna	chr5	135033124	135036041	2918	0.16	0	0	0.36	1.37851	-2.20163
1700022A21Rik	1700022A21Rik	chr5	24151271	24154678	1448	0.16	0	0	0	1.37851	0
Ubxn10	Ubxn10	chr4	138274441	138281166	2924	0.16	0	0.09	0.02	1.37851	0.662965
Tram1l1	Tram1l1	chr3	124023955	124026178	2224	0.29	0.05	0	0	1.37851	0
Gm6225	Gm6225	chr18	3336414	3366861	1700	0.16	0	0.12	0.03	1.37851	0.758992
Pdia2	Pdia2	chr17	26332944	26336032	1721	0.16	0	0.61	0.24	1.37851	1.06228
Amigo2	Amigo2	chr15	97074505	97077718	3214	0.16	0	0.36	0	1.37851	2.20163
Atp8a2	Atp8a2	chr14	60266578	60705671	3685	0.16	0	0.04	0	1.37851	0.485427
Gpr182	Gpr182	chr10	127186658	127188854	1694	0.16	0	0	0.03	1.37851	-0.378512
Itgb2	Itgb2	chr10	76993093	77028419	2862	0.16	0	0	0	1.37851	0
Nr5a2	Nr5a2	chr1	138740161	138857025	3857	6.94	2.61	14.05	11.38	1.37728	0.301679
Mir293	Mir293	chr7	3220344	3220423	80	68.2	26.22	155.7	472.99	1.37573	-1.60242
Scarna17	Scarna17	chr18	74938048	74938109	62	13.31	5.07	20.43	20.9	1.37507	-0.0326557
Mfsd2b	Mfsd2b	chr12	4869244	4881165	3125	1.17	0.39	1.06	0.75	1.37397	0.44859
Rac3	Rac3	chr11	120582782	120585283	1078	3.32	1.22	6.56	16.73	1.37346	-1.33744
Parp11	Parp11	chr6	127403741	127444257	3724	1.22	0.41	0.35	0.13	1.37197	0.968291
Gulo	Gulo	chr14	66605624	66628047	2265	8.26	3.13	1.56	0.25	1.37197	2.24576
Tmem229b	Tmem229b	chr12	80062782	80108264	3961	0.34	0.07	0.15	0.27	1.37197	-0.565597
Gm14420	Gm14420	chr2	177249447	177263899	4664	1.27	0.43	1.26	0.27	1.37011	1.87801
Slc41a2	Slc41a2	chr10	82693884	82800562	4386	0.83	0.26	0.6	4.8	1.36923	-2.80735
Gpr113	Gpr113	chr5	30519971	30532262	3099	0.21	0.02	0.02	0.52	1.36923	-2.36923
Slc6a19	Slc6a19	chr13	73818605	73838143	2439	0.21	0.02	0	0.11	1.36923	-1.07039
Akap7	Akap7	chr10	24888896	25018969	3123	7.05	2.67	2.65	2.22	1.36806	0.245307
Fbxo44	Fbxo44	chr4	147526909	147534173	1894	2.3	0.83	6.21	0.93	1.36773	2.615
Tet2	Tet2	chr3	133126641	133207354	9181	34.21	13.2	22.67	23.69	1.3672	-0.063221
D330028D13Rik	D330028D13Rik	chr6	49317738	49339903	2095	12.56	4.81	11.72	43.82	1.36648	-1.89365
Snord82	Snord82	chr1	88252835	88252902	68	10.11	3.86	2.33	3.05	1.36641	-0.374396
Snora21	Snora21	chr11	97642953	97643080	128	9.67	3.69	8.25	4.86	1.36616	0.751436
4921517L17Rik	4921517L17Rik	chr2	156138209	156201374	2106	2.22	0.8	1.2	0.89	1.36613	0.393011
Zfp949	Zfp949	chr9	88442858	88465924	3497	11.6	4.44	28.22	8.92	1.36574	1.65062
Krt19	Krt19	chr11	100002126	100007233	1373	17.57	6.76	63.12	340.64	1.36502	-2.43022
Ropn1l	Ropn1l	chr15	31370965	31383444	910	2.37	0.86	1.91	1.71	1.3634	0.151206
Snai3	Snai3	chr8	124978106	124984592	1589	3.81	1.42	2.72	0.91	1.3631	1.48134
BC089491	BC089491	chr7	29069671	29076153	1215	0.26	0.04	0.04	0	1.36257	0.485427
Pgap2	Pgap2	chr7	109371588	109386265	1172	15.45	5.95	35.8	15.66	1.36191	1.18772
Gm5544	Gm5544	chr3	97734096	97770941	891	0.31	0.06	0.36	0	1.35755	2.20163
Olfr836	Olfr836	chr9	18925401	18926355	955	0.72	0.22	0.61	0	1.35755	2.82782
4930469G21Rik	4930469G21Rik	chr1	163086974	163089445	954	0.72	0.22	0	0.05	1.35755	-0.584963
Ccpg1	Ccpg1	chr9	72833358	72863806	3634	28.82	11.2	26.25	15.8	1.35574	0.728776
BC067068	BC067068	chr10	105200241	105278436	2039	19.83	7.69	42.32	14.03	1.35525	1.58598
Spint4	Spint4	chr2	164524001	164527948	746	4.12	1.55	0	0	1.35478	0
Ccdc62	Ccdc62	chr5	124380698	124419904	3920	1.38	0.48	1.14	1.18	1.35147	-0.0458037
Slc16a6	Slc16a6	chr11	109312170	109334910	4508	14.91	5.79	5.13	8.24	1.34958	-0.673236
Gm4027	Gm4027	chr12	88959859	88963093	998	0.69	0.21	0	0.05	1.34958	-0.584963
AB124611	AB124611	chr9	21330621	21349775	1307	0.46	0.12	0.24	0	1.34792	1.76553
A630095N17Rik	A630095N17Rik	chr1	75216670	75228668	767	0.84	0.27	0	0	1.34514	0
Mmp23	Mmp23	chr4	155024764	155027493	1434	2.11	0.77	1.03	0.29	1.34496	1.53478
Car9	Car9	chr4	43519898	43526597	1959	0.89	0.29	0	0.64	1.34395	-2.88753
Ugt1a6a	Ugt1a6a	chr1	90031384	90116577	3302	0.89	0.29	0.22	0	1.34395	1.67807
Gm5547	Gm5547	chr3	105618485	105620277	459	1.6	0.57	0	0.11	1.3433	-1.07039
4732491K20Rik	4732491K20Rik	chr17	12511719	12520116	3174	0.33	0.07	2.2	1.29	1.3388	0.726549
1110017F19Rik	1110017F19Rik	chr11	115773331	115775231	975	11.99	4.68	0.76	0.48	1.33873	0.568284
Clec11a	Clec11a	chr7	51559136	51562329	1956	1.24	0.43	2.13	0.69	1.33817	1.49712
Gpr151	Gpr151	chr18	42737674	42739306	1633	0.81	0.26	0.23	0.06	1.33787	1.04439
Egf	Egf	chr3	129380493	129458240	4757	0.96	0.32	0.48	0.22	1.3356	0.857981
Chpt1	Chpt1	chr10	87935558	87966715	3411	13.93	5.46	18	4.15	1.33536	2.09045
Clcnka	Clcnka	chr4	140940526	140954621	2455	1.01	0.34	0.47	0.74	1.33498	-0.559427
Afm	Afm	chr5	90947975	90982570	2022	0.48	0.13	0.16	0.05	1.33442	0.793549
Mutyh	Mutyh	chr4	116480339	116492036	1736	3.96	1.51	8.09	2.9	1.33442	1.4489
1600014C10Rik	1600014C10Rik	chr7	38968236	38982584	3450	2.42	0.9	3.11	2.03	1.33342	0.59172
4931431C16Rik	4931431C16Rik	chr5	35923876	35931412	2735	3.1	1.17	0.66	0.93	1.33324	-0.438573
Fhod1	Fhod1	chr8	107853060	107871870	3948	3.07	1.16	2.71	4.88	1.33106	-0.825576
Btbd6	Btbd6	chr12	114214693	114217151	2098	2.29	0.85	1.56	1.33	1.33101	0.215168
Gm12250	Gm12250	chr11	57997345	58003700	2702	0.73	0.23	0.25	0.1	1.33065	0.807355
Slc25a21	Slc25a21	chr12	57813621	58298459	2766	1.76	0.64	0.19	0.79	1.32971	-1.61775
Slc38a6	Slc38a6	chr12	74387835	74455032	2959	5.73	2.22	6.83	3.94	1.32937	0.7785
Gdpd1	Gdpd1	chr11	86847296	86887639	2484	3.64	1.39	1.57	2.13	1.32773	-0.417196
Phlda1	Phlda1	chr10	110943342	110945705	1953	46.86	18.61	4.73	0.05	1.32762	5.00899
Dirc2	Dirc2	chr16	35694989	35769442	4554	8.81	3.45	6.07	6.76	1.32761	-0.152938
Zmat5	Zmat5	chr11	4604681	4637669	789	96.52	38.41	90.11	47.83	1.32709	0.912358
Akap12	Akap12	chr10	5987070	6080212	6247	101.1	40.26	17.52	11.47	1.32621	0.606825
P4ha2	P4ha2	chr11	53914426	53945169	2344	259.2	103.44	33.89	17.18	1.32443	0.976007
Mir3101	Mir3101	chr7	27961025	27961112	88	3.13	1.19	3	7.07	1.32416	-1.2097
Mmp21	Mmp21	chr7	140865953	140871744	1858	0.3	0.06	0.17	0.11	1.32193	0.36257
6330439K17Rik	6330439K17Rik	chr2	144296293	144353134	6831	0.45	0.12	0.38	0.21	1.32193	0.630766
A630066F11Rik	A630066F11Rik	chr10	7383169	7384421	1253	2.45	0.92	1.18	0.29	1.32193	1.7146
Slc9a9	Slc9a9	chr9	94570311	95130871	3492	0.2	0.02	0.02	0	1.32193	0.263034
BC080695	BC080695	chr4	143157370	143163701	2103	0.2	0.02	0	0	1.32193	0
Psg21	Psg21	chr7	19232003	19242074	2159	0.15	0	0	0	1.32193	0
Ccdc48	Ccdc48	chr6	87680863	87705905	2753	0.25	0.04	0	0.11	1.32193	-1.07039
Sval1	Sval1	chr6	41901627	41906097	617	0.15	0	0	0	1.32193	0
Akr1d1	Akr1d1	chr6	37480173	37518815	2699	0.15	0	0.1	0.06	1.32193	0.321928
Olfr1330	Olfr1330	chr4	118565690	118566637	948	0.15	0	0	0	1.32193	0
2700081L22Rik	2700081L22Rik	chr4	52443156	52451836	626	0.15	0	0	0.08	1.32193	-0.847997
Cetn4	Cetn4	chr3	37207549	37211368	1059	0.65	0.2	0.25	0.2	1.32193	0.222392
Cpb1	Cpb1	chr3	20149383	20174651	1494	0.15	0	0	0	1.32193	0
Svs5	Svs5	chr2	164158501	164160130	601	0.15	0	0	0	1.32193	0
Neb	Neb	chr2	51992167	52194318	22489	0.65	0.2	0.04	4.02	1.32193	-4.87915
Lmx1b	Lmx1b	chr2	33420056	33496031	1219	0.15	0	0.26	0.09	1.32193	0.921997
E130003G02Rik	E130003G02Rik	chr2	25146740	25154448	2894	0.25	0.04	0.04	0.04	1.32193	0
Il1rn	Il1rn	chr2	24192380	24207011	2691	0.15	0	1	0.73	1.32193	0.40632
Olfr1428	Olfr1428	chr19	12183090	12184034	945	0.15	0	0	0	1.32193	0
Btnl3	Btnl3	chr17	34514077	34522973	2113	0.15	0	0	0	1.32193	0
Olfr167	Olfr167	chr16	19514789	19515727	939	0.15	0	0	0	1.32193	0
Prm2	Prm2	chr16	10791474	10792190	612	0.15	0	0.6	0	1.32193	2.80735
Hoxc8	Hoxc8	chr15	102820970	102824685	2369	0.15	0	0.33	0	1.32193	2.10434
Fam109b	Fam109b	chr15	82171609	82176140	2745	0.15	0	0.02	0	1.32193	0.263034
C7	C7	chr15	4938762	5013773	2709	0.15	0	0.02	0	1.32193	0.263034
Gm889	Gm889	chr12	40902973	40925902	1213	0.15	0	0.17	0.21	1.32193	-0.199309
Wdr16	Wdr16	chr11	67738308	67779144	2201	0.4	0.1	0.1	0.09	1.32193	0.0740006
G630090E17Rik	G630090E17Rik	chr10	39666718	39679959	1782	0.15	0	0	0.06	1.32193	-0.678072
1700029G01Rik	1700029G01Rik	chr4	125827846	125840585	2328	16.74	6.64	65.05	78.29	1.32107	-0.266904
Stra6	Stra6	chr9	57976895	58001804	3642	17.81	7.08	0.99	0	1.31871	3.44626
Gm11545	Gm11545	chr11	94616450	94622496	2693	64.24	25.74	30.1	6.1	1.31611	2.28421
Zfp9	Zfp9	chr6	118411968	118429291	3921	4.23	1.64	5.37	1.88	1.31528	1.46604
Rab34	Rab34	chr11	78001929	78005695	1806	4.7	1.83	0.26	0.03	1.31443	1.46949
Gpha2	Gpha2	chr19	6226401	6227768	588	17.23	6.87	17.95	8.2	1.31404	1.12082
Gm4349	Gm4349	chr3	95231271	95235007	1119	4.92	1.92	15	4.96	1.31333	1.57734
Gja1	Gja1	chr10	56097106	56110225	3105	112.95	45.43	14.38	4.11	1.31207	1.78217
Cdc42ep5	Cdc42ep5	chr7	4102862	4116301	864	38.26	15.35	116.31	67.91	1.312	0.775396
4921511C10Rik	4921511C10Rik	chr3	79016841	79057835	1463	2.01	0.75	0.54	1.1	1.31171	-0.906891
Zfp109	Zfp109	chr7	25012814	25022617	2747	1.19	0.42	0.27	0.21	1.31079	0.255257
Nppb	Nppb	chr4	147359898	147361314	780	73.48	29.58	10.96	34.29	1.30982	-1.63664
Gm17359	Gm17359	chr3	79149298	79268050	777	0.47	0.13	0	0.07	1.30933	-0.765535
Stk24	Stk24	chr14	121685563	121778452	2574	10.92	4.36	16.69	11.8	1.30501	0.496641
Trim24	Trim24	chr6	37820811	37916289	4035	29.29	11.8	24.41	17.03	1.30436	0.516845
Tmem41b	Tmem41b	chr7	117115701	117129744	3619	67.92	27.49	79.75	59.18	1.30181	0.429747
Pla2g15	Pla2g15	chr8	108674299	108688615	2706	23.25	9.38	64.78	90.51	1.30046	-0.481896
Tpo	Tpo	chr12	30739526	30817474	3282	0.22	0.03	0	0	1.29956	0
Gm13939	Gm13939	chr2	109742553	109753476	1349	0.54	0.16	0.27	0.08	1.29956	1.03953
Jmjd5	Jmjd5	chr7	132588134	132605782	2444	2.95	1.14	1.86	1.53	1.29847	0.265982
Plxnb3	Plxnb3	chrX	71002442	71017849	6022	0.17	0.01	0.01	0.12	1.29546	-1
Arrb1	Arrb1	chr7	106683996	106755281	7112	0.17	0.01	0.04	0.28	1.29546	-1.44057
Lepr	Lepr	chr4	101390012	101487959	6634	0.17	0.01	0.06	0.4	1.29546	-1.64386
Tnfsf10	Tnfsf10	chr3	27215999	27238587	4944	0.17	0.01	0	0.01	1.29546	-0.137504
Tns1	Tns1	chr1	73956805	74171021	9966	0.93	0.32	3.26	2.35	1.29418	0.455679
Dmgdh	Dmgdh	chr13	94444391	94522778	2979	0.66	0.21	0.11	0.43	1.29373	-1.3356
Zfp951	Zfp951	chr5	105242187	105289087	2903	13.28	5.36	8.09	5.46	1.29311	0.558779
Caskin1	Caskin1	chr17	24625728	24645852	6174	2.35	0.9	6.65	8.29	1.29278	-0.313783
Lama4	Lama4	chr10	38685321	38829994	6046	0.39	0.1	0.04	0.03	1.29278	0.106915
Gpr116	Gpr116	chr17	43526415	43596506	8535	0.61	0.19	0.4	1.69	1.29177	-1.83996
D0H4S114	D0H4S114	chr18	33596673	33623683	2513	7.75	3.11	0.13	0.02	1.29012	0.938599
Scarna3b	Scarna3b	chr12	81492601	81492724	124	2.22	0.85	1.7	0.42	1.28813	1.79141
Tstd1	Tstd1	chr1	173349164	173350483	551	5.24	2.09	4.31	0.66	1.28591	2.53671
Hbegf	Hbegf	chr18	36664581	36675459	2375	29.69	12.12	16.38	29.81	1.28558	-0.859912
LOC100503496	LOC100503496	chr11	109301392	109314673	1776	17.27	7.03	7.61	12.26	1.28462	-0.680876
Ino80d	Ino80d	chr1	63094375	63160841	13529	7.42	2.99	7.83	6.99	1.28313	0.161535
A330069E16Rik	A330069E16Rik	chr2	91077303	91078514	892	5.86	2.35	3.02	0.46	1.28253	2.47805
Slc43a3	Slc43a3	chr2	84776803	84798666	2601	27.94	11.43	29.71	39.9	1.28209	-0.424204
Pnpla6	Pnpla6	chr8	3515384	3544267	4497	12.93	5.26	4.14	3.94	1.28153	0.069709
Lass6	Lass6	chr2	68699614	68949347	3930	10.2	4.14	4.32	3.71	1.28051	0.214255
Trhr2	Trhr2	chr8	124880867	124884646	1340	0.24	0.04	0.28	0	1.28011	1.926
Adam4	Adam4	chr12	82520536	82522865	2330	0.92	0.32	0.23	0.31	1.28011	-0.313158
Ephb3	Ephb3	chr16	21204868	21223377	4145	5.97	2.4	4.42	1.78	1.27977	1.26559
Cbs	Cbs	chr17	31749589	31774086	2418	23.4	9.58	97.75	55.67	1.27958	0.811083
Nqo2	Nqo2	chr13	34056528	34080334	4045	3.76	1.49	5.08	9.48	1.27957	-0.887074
Znrf2	Znrf2	chr6	54766910	54840218	2610	24.44	10.02	35.19	18.43	1.27793	0.929397
Mapre3	Mapre3	chr5	31117129	31168479	1906	6.42	2.59	22.96	15.5	1.27727	0.563846
Mgmt	Mgmt	chr7	144086294	144319871	819	15.96	6.53	4.51	2.53	1.27639	0.809704
Cdkn2a	Cdkn2a	chr4	88920377	88940523	1136	0.36	0.09	0.05	0.05	1.27563	0
B930092H01Rik	B930092H01Rik	chr9	61107034	61141616	2678	0.19	0.02	0.06	0.02	1.27302	0.415037
Lipa	Lipa	chr19	34566806	34601964	2971	0.19	0.02	0	0	1.27302	0
Mkx	Mkx	chr18	6934964	7004777	3201	0.19	0.02	0	0	1.27302	0
Dhtkd1	Dhtkd1	chr2	5819106	5863838	3535	0.6	0.19	0.33	0.18	1.2713	0.61891
Otud1	Otud1	chr2	19579689	19582217	2529	12.91	5.29	16.78	22.61	1.27126	-0.428013
Mir688	Mir688	chr15	102502223	102502297	75	1.83	0.7	0	0	1.27053	0
Dusp14	Dusp14	chr11	83861547	83881859	1443	77.34	32.01	212	130.25	1.27006	0.702354
E330020D12Rik	E330020D12Rik	chr1	155251316	155261363	2827	7.83	3.19	31.68	5.45	1.26923	2.51756
D630032N06Rik	D630032N06Rik	chr11	85048668	85051806	640	2.72	1.07	5.11	0.73	1.26919	2.6501
Nexn	Nexn	chr3	151899948	151929284	2564	0.84	0.29	0.74	0.53	1.26919	0.415037
Hist1h2be	Hist1h2be	chr13	23675539	23712993	2510	0.84	0.29	0.55	0.83	1.26919	-0.516791
2610029I01Rik	2610029I01Rik	chr4	21684529	21694358	1587	9.45	3.87	12.27	8.52	1.26636	0.521086
3110021A11Rik	3110021A11Rik	chr6	119798211	119799034	824	2.28	0.89	0.26	0.5	1.26546	-0.736966
Ttc21a	Ttc21a	chr9	119846724	119876911	4182	0.14	0	0.03	0.06	1.26303	-0.29956
Ctf1	Ctf1	chr7	134856250	134861699	1345	0.14	0	0.04	0	1.26303	0.485427
Galp	Galp	chr7	6148692	6167739	650	0.14	0	0	0	1.26303	0
D6Ertd527e	D6Ertd527e	chr6	87054740	87062997	2227	0.14	0	0	0.19	1.26303	-1.53605
Slc26a1	Slc26a1	chr5	109099566	109104668	3223	0.14	0	0	0.02	1.26303	-0.263034
Skint8	Skint8	chr4	111592160	111622961	1278	0.14	0	0	0	1.26303	0
Baat	Baat	chr4	49502290	49519430	1946	0.14	0	0.08	0	1.26303	0.847997
Col11a1	Col11a1	chr3	113733458	113923244	7275	0.14	0	0	0.01	1.26303	-0.137504
Cp	Cp	chr3	19857054	19907609	4993	0.14	0	0.07	0.1	1.26303	-0.234465
Olfr1030	Olfr1030	chr2	85819469	85824955	990	0.14	0	0	0	1.26303	0
Myo3a	Myo3a	chr2	22149130	22473772	5082	0.14	0	0.14	0.1	1.26303	0.263034
Mamdc2	Mamdc2	chr19	23377099	23522812	3338	0.14	0	0	0	1.26303	0
Rhag	Rhag	chr17	40948098	40977703	2316	0.14	0	0	0	1.26303	0
Drd3	Drd3	chr16	43762355	43822952	1341	0.14	0	0.39	0.23	1.26303	0.570316
2610037D02Rik	2610037D02Rik	chr15	96020905	96028405	3631	0.14	0	0.01	0.16	1.26303	-1.24101
1700108M19Rik	1700108M19Rik	chr12	36934932	36979985	1323	0.14	0	0	0	1.26303	0
Slc7a15	Slc7a15	chr12	8535289	8605872	2666	0.14	0	0	0	1.26303	0
Sgca	Sgca	chr11	94824136	94837641	1693	0.14	0	0.03	0	1.26303	0.378512
Hal	Hal	chr10	92951513	92979488	2758	0.5	0.15	0.11	0.56	1.26303	-1.65208
Tyms-ps	Tyms-ps	chr10	87429416	87430762	1347	0.14	0	0.04	0.04	1.26303	0
Gm19395	Gm19395	chr10	53000076	53003493	658	0.14	0	0	0	1.26303	0
Prss40	Prss40	chr1	34609177	34617788	1300	0.14	0	0.12	0.08	1.26303	0.289507
Tdpoz3	Tdpoz3	chr3	93629942	93631039	1098	0.38	0.1	0	0.14	1.26303	-1.26303
Phactr1	Phactr1	chr13	42775992	43233881	5908	3.3	1.32	0.18	0.05	1.25964	0.900464
E130006D01Rik	E130006D01Rik	chr5	112163304	112190748	931	0.69	0.23	0	0	1.25939	0
Mir20a	Mir20a	chr14	115443379	115443485	107	6	2.45	0	5.33	1.25831	-5.76288
Mtap1a	Mtap1a	chr2	121115338	121136568	11912	0.45	0.13	0.35	0.23	1.2578	0.447459
C330018D20Rik	C330018D20Rik	chr18	57115485	57135033	2413	6.16	2.52	7.15	4.04	1.2566	0.80835
Flywch2	Flywch2	chr17	23913885	23923044	688	0.33	0.08	0.61	0.9	1.25634	-0.494109
Numbl	Numbl	chr7	28043780	28067169	2733	1.93	0.75	0.81	0.17	1.25594	1.75291
Serpine1	Serpine1	chr5	137537376	137548142	3022	0.21	0.03	0.02	0	1.25376	0.263034
Ift140	Ift140	chr17	25153031	25236442	5804	1.33	0.5	2.54	2.71	1.25298	-0.0900322
Tti1	Tti1	chr2	157807539	157835096	3772	6.52	2.68	4.73	1.21	1.25175	1.88246
Accn3	Accn3	chr5	23919269	23923652	1942	0.4	0.11	0.71	0.21	1.25154	1.38565
Gcnt1	Gcnt1	chr19	17400631	17447334	4786	21.78	9.09	40.95	13.01	1.25148	1.64671
2210012G02Rik	2210012G02Rik	chr4	106806767	106850971	6243	1.78	0.69	2.68	0.81	1.25081	1.61115
Anxa9	Anxa9	chr3	95100016	95111098	1977	14.52	6.05	42.45	33.95	1.24928	0.321504
Siglecg	Siglecg	chr7	50663650	50673719	2484	0.28	0.06	0.21	0.02	1.24793	1.36923
Snora74a	Snora74a	chr18	35716684	35716881	198	5.79	2.38	2.67	0.26	1.24793	2.94382
B130034C11Rik	B130034C11Rik	chr16	87496318	87504283	1406	0.85	0.3	0.08	0.07	1.24793	0.0824622
Kcnk13	Kcnk13	chr12	101202709	101300892	3112	0.85	0.3	0.12	0	1.24793	1.1375
Slc7a2	Slc7a2	chr8	41947721	42007424	7857	1.49	0.57	0.28	0.04	1.24679	1.44057
Klf12	Klf12	chr14	100269862	100549015	5731	0.92	0.33	0.29	0.59	1.24616	-0.823122
Tmem231	Tmem231	chr8	114435918	114457691	2887	7.05	2.92	16.16	6.54	1.24339	1.29207
Nudt12	Nudt12	chr17	59140824	59152745	2280	4.61	1.89	3.15	2.32	1.24296	0.425433
Kremen2	Kremen2	chr17	23878166	23882796	2117	0.61	0.2	2.77	3.06	1.24286	-0.138874
C130074G19Rik	C130074G19Rik	chr1	186695805	186706915	2853	0.61	0.2	0.89	1.2	1.24286	-0.393011
Kng2	Kng2	chr16	22985925	23029174	2522	1.13	0.42	0.08	0.02	1.24207	0.584963
Raet1e	Raet1e	chr10	21893327	21903720	1274	27.78	11.69	1.45	0.16	1.24167	2.57568
Kcnab2	Kcnab2	chr4	151764849	151851658	3782	0.16	0.01	0.03	0.08	1.24101	-0.469485
T2	T2	chr17	8565261	8615591	1753	0.42	0.12	0.06	0.15	1.24101	-0.643856
Lpcat1	Lpcat1	chr13	73604831	73651986	1605	8.4	3.5	2.73	0.55	1.23947	2.12229
Ccdc152	Ccdc152	chr15	3230627	3253526	798	2.47	0.99	0.07	0	1.23744	0.765535
Zfp560	Zfp560	chr9	20149580	20189602	4732	4.4	1.81	1.25	0.62	1.23635	0.906891
Gm5480	Gm5480	chr16	5007381	5008401	477	46.24	19.57	31.43	15.97	1.23626	0.972355
Asb17	Asb17	chr3	153507211	153516579	1048	0.96	0.35	2.01	3.26	1.23607	-0.671218
Casc4	Casc4	chr2	121692706	121761943	4354	20.92	8.84	32.39	5.87	1.23342	2.44419
Gm2a	Gm2a	chr11	54911487	54926530	4256	50.92	21.61	220.88	183.32	1.2327	0.268765
Ddx25	Ddx25	chr9	35349433	35366055	1675	1.45	0.56	0	0	1.23173	0
Dgka	Dgka	chr10	128157192	128181112	2813	18.99	8.03	31.62	42.12	1.23149	-0.412534
Gm15104	Gm15104	chrX	146747494	146747907	414	0.44	0.13	0	0	1.23133	0
Atp2b4	Atp2b4	chr1	135599251	135650324	8292	2.13	0.85	0.45	0.69	1.23104	-0.522421
Osbpl6	Osbpl6	chr2	76244595	76438704	8041	1.12	0.42	0.44	0.68	1.2303	-0.530515
Omg	Omg	chr11	79314484	79317584	2226	0.51	0.16	0.12	0	1.2303	1.1375
Vps13c	Vps13c	chr9	67688203	67843441	11523	4.56	1.89	2.12	2.39	1.22756	-0.165586
Cdc42ep3	Cdc42ep3	chr17	79733365	79754431	1967	31.77	13.52	5.66	4.06	1.22647	0.469485
Dhrs3	Dhrs3	chr4	144482730	144517548	1797	4.72	1.96	1.91	1.04	1.22639	0.818162
Zfp819	Zfp819	chr7	50862539	50873649	2412	6.44	2.7	0.09	0	1.22386	0.925999
Ankrd34a	Ankrd34a	chr3	96400559	96403701	2586	0.18	0.02	0.02	0	1.22239	0.263034
Lrrc9	Lrrc9	chr12	73542853	73611552	5247	0.18	0.02	0.01	0	1.22239	0.137504
Aldh8a1	Aldh8a1	chr10	21097106	21116384	2243	0.18	0.02	0	0.02	1.22239	-0.263034
Tmem177	Tmem177	chr1	121804478	121809745	3290	1.44	0.56	5.73	2.06	1.22239	1.43246
Slc4a3	Slc4a3	chr1	75542841	75556006	4441	0.18	0.02	0.04	0	1.22239	0.485427
Gm15987	Gm15987	chr6	128902371	128925047	1082	0.25	0.05	0	0	1.22239	0
Cyp2c44	Cyp2c44	chr19	44079512	44103737	2197	0.25	0.05	0	0	1.22239	0
Gabarapl2	Gabarapl2	chr8	114464603	114476815	980	792.61	339.65	1610.2	1798.8	1.22232	-0.159786
1300017J02Rik	1300017J02Rik	chr9	103152860	103190627	2275	1.95	0.78	2.02	0.68	1.22005	1.44252
2310002J15Rik	2310002J15Rik	chr2	25094339	25095417	781	0.76	0.27	1.01	0.66	1.21681	0.546488
Rab3b	Rab3b	chr4	108551675	108615929	3320	0.69	0.24	0.06	0.02	1.21632	0.415037
1110006O24Rik	1110006O24Rik	chr5	116081058	116081825	768	2.99	1.23	2.13	1.35	1.21618	0.620991
BC026585	BC026585	chr1	159388713	159418864	1289	13.16	5.61	27.39	14.72	1.21552	0.891361
Tifab	Tifab	chr13	56275064	56280246	3498	0.55	0.18	1.87	1.05	1.21501	0.776562
Bmper	Bmper	chr9	23027520	23289646	3793	25.31	10.85	1.7	0.05	1.21447	3.58496
Trim34a	Trim34a	chr7	111392971	111410750	2580	0.41	0.12	21.66	0.56	1.21299	5.04307
5730420D15Rik	5730420D15Rik	chr10	94880009	94891274	1182	0.85	0.31	0	0	1.2123	0
Nradd	Nradd	chr9	110523639	110526897	1164	40.1	17.25	2.36	0.31	1.21226	2.58496
9030418K01Rik	9030418K01Rik	chr2	178149239	178156866	2264	0.34	0.09	0.02	0.32	1.2115	-1.80735
Pde8a	Pde8a	chr7	88358690	88478508	2683	4.53	1.9	5.49	3.13	1.21101	0.791314
Aurkc	Aurkc	chr7	6948096	6955802	1438	1.15	0.44	0.26	0.14	1.2109	0.584963
Tnrc18	Tnrc18	chr5	143200558	143579066	8364	3.65	1.52	3.91	3.73	1.2109	0.0662578
S1pr5	S1pr5	chr9	21047361	21052887	2495	1.01	0.38	13.03	29.25	1.20945	-1.16049
Tmem132c	Tmem132c	chr5	127722196	128046160	5113	0.27	0.06	0.06	0.03	1.20945	0.29956
1700125G22Rik	1700125G22Rik	chr3	27052948	27055941	861	0.27	0.06	0.18	0.54	1.20945	-1.19265
Pltp	Pltp	chr2	164665018	164683208	1806	61.72	26.68	113.19	85.33	1.20692	0.407206
Pramel3	Pramel3	chrX	131836855	131847175	3673	0.2	0.03	0.33	0	1.20645	2.10434
1700049G17Rik	1700049G17Rik	chr7	28692411	28714449	5158	0.2	0.03	0.12	0.04	1.20645	0.652077
Galntl5	Galntl5	chr5	24687298	24726107	1599	0.2	0.03	0.3	0	1.20645	2
Gm6654	Gm6654	chr6	146595699	146596324	626	1.1	0.42	1.35	0.75	1.20645	0.770518
Scin	Scin	chr12	40786358	40860815	2997	0.5	0.16	0.19	1.54	1.20645	-2.49957
Dusp23	Dusp23	chr1	174560900	174563105	1417	1.49	0.59	0.67	0.99	1.20436	-0.501398
Ttc12	Ttc12	chr9	49245066	49294330	3630	0.66	0.23	0.15	0.17	1.20353	-0.111031
0610009B14Rik	0610009B14Rik	chr12	81787362	81793453	939	1.42	0.56	5	12.42	1.20353	-1.29567
Ttc25	Ttc25	chr11	100406946	100433880	2818	0.89	0.33	0.24	0.15	1.20309	0.443607
Rai2	Rai2	chrX	158154968	158217426	2508	0.13	0	0.02	0	1.20163	0.263034
Nlgn3	Nlgn3	chrX	98494518	98516689	3883	0.13	0	0	0.01	1.20163	-0.137504
Cntnap4	Cntnap4	chr8	115093943	115406607	4850	0.13	0	0	0.05	1.20163	-0.584963
Slc12a3	Slc12a3	chr8	96853108	96890121	3299	0.13	0	0	0.24	1.20163	-1.76553
Stk33	Stk33	chr7	116422730	116582567	2394	0.13	0	0.02	0	1.20163	0.263034
Kcna6	Kcna6	chr6	126658347	126690692	5839	0.13	0	0	0	1.20163	0
Vmn2r12	Vmn2r12	chr5	109514868	109526883	2496	0.13	0	0.06	0	1.20163	0.678072
Lphn3	Lphn3	chr5	81450618	82224755	5812	0.13	0	0.01	0.01	1.20163	0
4930448I18Rik	4930448I18Rik	chr5	50542572	50547331	733	0.13	0	0	0	1.20163	0
Gm13083	Gm13083	chr4	143204906	143208498	2464	0.13	0	0	0	1.20163	0
Bcan	Bcan	chr3	87791453	87804278	3808	0.13	0	0	0.05	1.20163	-0.584963
Kcnmb3	Kcnmb3	chr3	32371243	32390891	720	0.13	0	0.07	0.14	1.20163	-0.4975
Ppp1r3d	Ppp1r3d	chr2	178145912	178149177	3266	0.13	0	0.02	0.08	1.20163	-0.584963
Efcab8	Efcab8	chr2	153606615	153620918	1463	0.13	0	0	0	1.20163	0
Gm10857	Gm10857	chr2	6053915	6061616	2796	0.13	0	0.21	0.02	1.20163	1.36923
Rit2	Rit2	chr18	31133968	31476782	1802	0.13	0	0	0.03	1.20163	-0.378512
9130404H23Rik	9130404H23Rik	chr17	66904592	66943962	1798	0.13	0	1.32	1.15	1.20163	0.183963
Mettl7a3	Mettl7a3	chr15	100165360	100170600	1446	0.13	0	0.33	0.22	1.20163	0.426265
Diras2	Diras2	chr13	52599744	52626205	4348	0.13	0	0.18	0.12	1.20163	0.347923
Pou6f2	Pou6f2	chr13	18216794	18473873	2113	0.13	0	0	0	1.20163	0
6030440G07Rik	6030440G07Rik	chr12	112232608	112252082	1093	0.13	0	0.1	0	1.20163	1
Cdrt4	Cdrt4	chr11	62764695	62806597	723	0.13	0	0.37	0.79	1.20163	-0.921145
Lgr5	Lgr5	chr10	114887370	115024836	4711	0.13	0	0.01	0	1.20163	0.137504
Teddm1	Teddm1	chr1	155738776	155740190	1415	0.13	0	0	0	1.20163	0
Gm3646	Gm3646	chr1	39860986	39862177	359	0.13	0	0	0	1.20163	0
Clec4a1	Clec4a1	chr6	122871866	122884637	1558	0.59	0.2	0.64	0	1.20163	2.88753
P2rx3	P2rx3	chr2	84836709	84875991	4190	6.04	2.57	10.62	14.19	1.2014	-0.414701
Tmem52	Tmem52	chr4	154843223	154844967	968	1.37	0.54	3.93	2.89	1.19967	0.430634
Slc38a2	Slc38a2	chr15	96517823	96530129	4628	169.33	73.67	30.25	2.41	1.19958	3.59594
Hoxd9	Hoxd9	chr2	74535820	74538265	2100	0.52	0.17	0.1	0.32	1.19931	-1.07039
Tbc1d4	Tbc1d4	chr14	101841577	102008408	6641	0.91	0.34	0.06	0	1.19878	0.678072
Dppa2	Dppa2	chr16	48310387	48319626	1941	128.79	56.06	77.12	30.92	1.19853	1.31578
Arhgef10	Arhgef10	chr8	14911717	15001085	5474	0.29	0.07	0.18	1.15	1.19794	-2.15843
Trim14	Trim14	chr4	46519719	46549016	1432	0.29	0.07	0.07	0.22	1.19794	-0.912537
Uap1	Uap1	chr1	172072134	172105077	2283	208.77	91.07	11.19	5.56	1.19597	0.996172
Emp2	Emp2	chr16	10281842	10314061	3440	45.74	19.91	110.92	134.45	1.19589	-0.277323
Chadl	Chadl	chr15	81516597	81527717	2546	1.87	0.76	2.22	0.94	1.19579	1.15754
Tssk5	Tssk5	chr15	76202388	76205368	1514	0.61	0.21	0	0.07	1.19555	-0.765535
Pnlip	Pnlip	chr19	58744855	58756278	1487	0.77	0.28	0.71	0.07	1.19502	2.25239
Foxc2	Foxc2	chr8	123640071	123642794	2724	0.22	0.04	0	0.02	1.19265	-0.263034
Irs3	Irs3	chr5	138084260	138086942	2337	0.22	0.04	0	0	1.19265	0
Asgr1	Asgr1	chr11	69867871	69871396	1245	0.22	0.04	0.04	0	1.19265	0.485427
Lenep	Lenep	chr3	89205818	89206572	668	3.71	1.57	6.08	7.6	1.18994	-0.317252
2210009G21Rik	2210009G21Rik	chr2	136716954	136895514	3111	6.63	2.85	5.29	4.43	1.18989	0.250774
Mras	Mras	chr9	99285839	99337131	4032	17.51	7.62	34.51	49.47	1.18972	-0.518278
Zfp846	Zfp846	chr9	20385772	20399637	2755	1.61	0.65	1.71	1.66	1.18903	0.0404143
Foxd3	Foxd3	chr4	99322990	99325362	2373	1.95	0.8	0.02	0	1.18763	0.263034
Hmga2	Hmga2	chr10	119798331	119913991	4176	39.98	17.5	23.6	7.68	1.18731	1.60704
Wdr91	Wdr91	chr6	34830426	34860831	2637	4.43	1.89	17.87	7.23	1.18674	1.29371
BC052688	BC052688	chr13	61872940	61888642	1622	55.8	24.47	69.73	20.13	1.18595	1.78735
Ugt8a	Ugt8a	chr3	125568261	125641468	3599	0.15	0.01	0.01	0.01	1.18442	0
Itfg3	Itfg3	chr17	26349637	26381187	2863	17.38	7.6	29.52	39.58	1.18277	-0.42184
Dapp1	Dapp1	chr3	137593970	137644513	3088	2.6	1.09	8.87	6.81	1.182	0.376422
Scn2b	Scn2b	chr9	44925959	44938153	4562	0.24	0.05	0.05	0	1.18057	0.584963
Creb3l3	Creb3l3	chr10	80547078	80561617	2283	0.24	0.05	0.07	0.2	1.18057	-0.819428
Cd82	Cd82	chr2	93259269	93303103	1854	7.49	3.25	18.96	10.23	1.17994	0.883708
Cd247	Cd247	chr1	167718812	167801284	4604	2.39	1	0.69	0.61	1.17864	0.154034
Pigb	Pigb	chr9	72863503	72887506	2193	6.73	2.92	9.15	4.8	1.17734	0.916672
Agpat9	Agpat9	chr5	101275248	101328121	2877	71.76	31.68	38.45	27.24	1.17707	0.495718
Ndrg1	Ndrg1	chr15	66760880	66801203	2890	161.51	71.45	380.39	583.95	1.17549	-0.618233
Syt13	Syt13	chr2	92755258	92796208	3751	0.6	0.21	0.31	0.01	1.17509	1.89812
Tchh	Tchh	chr3	93246252	93252999	5823	0.69	0.25	0.13	0.42	1.1745	-1.17688
Bach1	Bach1	chr16	87699199	87733591	5858	20.8	9.17	14.23	6.68	1.17286	1.07968
Piwil2	Piwil2	chr14	70772287	70828901	4913	7.13	3.11	2.68	0.99	1.17142	1.35076
4930599N23Rik	4930599N23Rik	chr6	39068472	39098311	880	2.4	1.01	1.38	1.12	1.17137	0.278716
Plb1	Plb1	chr5	32535081	32666729	5321	1.34	0.54	3.75	2.84	1.16993	0.389042
Slc36a3	Slc36a3	chr11	54938325	54965208	1758	0.26	0.06	0.63	0.27	1.16993	0.980371
BC049762	BC049762	chr11	51067153	51076453	883	0.26	0.06	0.54	0	1.16993	2.67807
Gm12522	Gm12522	chr3	108182195	108186659	2439	0.17	0.02	0	0	1.16993	0
Cd160	Cd160	chr3	96602686	96633274	2642	0.17	0.02	0.32	0.31	1.16993	0.0347654
Ildr1	Ildr1	chr16	36694124	36726827	2878	15.53	6.85	10.47	21.72	1.16923	-1.04568
Neil1	Neil1	chr9	56991063	56994841	1170	6.86	3	9.7	1.82	1.16682	2.35168
Ggt1	Ggt1	chr10	75036338	75048927	2022	18.64	8.25	20.93	12.66	1.16627	0.720821
Stoml1	Stoml1	chr9	58100971	58110331	2268	3.96	1.71	2.63	1.05	1.16549	1.24727
Chchd5	Chchd5	chr2	128955436	128959847	1302	52.79	23.48	73.01	21.98	1.16543	1.72733
Raet1c	Raet1c	chr10	21893708	22093945	1235	21.83	9.68	1.24	0.13	1.165	2.54253
Dnajc16	Dnajc16	chr4	141317913	141346559	3913	1.2	0.48	1.36	0.87	1.16439	0.589912
1700011F14Rik	1700011F14Rik	chr19	58586492	58627575	1086	3.8	1.64	0.34	0.62	1.16439	-0.710493
Bcar3	Bcar3	chr3	122122698	122233100	3300	2.79	1.19	2.11	3.42	1.1637	-0.671529
2810055F11Rik	2810055F11Rik	chr12	73174415	73186300	1705	4.87	2.12	0.99	0.52	1.16269	0.813988
Gramd2	Gramd2	chr9	59555571	59564231	1368	0.37	0.11	0.12	0	1.16227	1.1375
Ctgf	Ctgf	chr10	24315248	24318488	2402	60.51	27	1.93	0.76	1.16126	1.23907
Meis1	Meis1	chr11	18780431	18918972	3441	5.33	2.33	0.55	0.12	1.16	1.56294
Mir294	Mir294	chr7	3220642	3220725	84	85.15	38.08	240.03	799.11	1.15888	-1.73476
Cyp2b23	Cyp2b23	chr7	27450246	27471449	2182	21.58	9.61	0.07	0	1.15882	0.765535
Phyh	Phyh	chr2	4840042	4859789	1474	35.9	16.04	60.01	31.9	1.15736	0.909533
Lamc2	Lamc2	chr1	154969886	155033577	5164	3	1.29	4.46	4.09	1.15718	0.122084
1700008P20Rik	1700008P20Rik	chr7	25118099	25118984	886	4.09	1.78	4.71	3.45	1.15622	0.438218
Slc44a2	Slc44a2	chr9	21125163	21159472	3592	5.08	2.23	6.23	12.86	1.15262	-1.03379
Stk38l	Stk38l	chr6	146673452	146727336	4617	5.88	2.59	3.38	2.74	1.15254	0.293196
Sox6	Sox6	chr7	122614858	123182258	8486	0.5	0.17	1.62	0.5	1.152	1.51937
Klk5	Klk5	chr7	51097639	51106551	1239	0.3	0.08	2.09	0.04	1.152	3.96743
Fbxl13	Fbxl13	chr5	20989665	21151423	2630	0.3	0.08	0.02	0.08	1.152	-0.584963
Gm13109	Gm13109	chr4	143538485	143540919	1682	1.5	0.62	0.19	0	1.152	1.53605
Emilin2	Emilin2	chr17	71601516	71660305	3910	0.3	0.08	0	0.03	1.152	-0.378512
1700051A21Rik	1700051A21Rik	chr11	72080346	72082058	1358	0.3	0.08	0.12	0	1.152	1.1375
1110019D14Rik	1110019D14Rik	chr6	13821569	13846421	1498	9.92	4.41	29.03	23.29	1.15168	0.316614
Ablim1	Ablim1	chr19	57107754	57290522	7073	4.14	1.81	0.61	1.6	1.15049	-1.25964
Acap1	Acap1	chr11	69695069	69709041	2482	1.72	0.72	0.3	0.1	1.15024	1
Crxos1	Crxos1	chr7	16467966	16489379	2967	260.58	117.47	1007.98	887.4	1.14876	0.183791
Ncoa2	Ncoa2	chr1	13129240	13364164	8213	8.63	3.84	3.28	3.78	1.14779	-0.199033
Chst3	Chst3	chr10	59644276	59682008	6112	0.83	0.32	2.55	3.24	1.14684	-0.333856
1700001O22Rik	1700001O22Rik	chr2	30651083	30659184	1591	0.63	0.23	0.03	0	1.14543	0.378512
Man2c1	Man2c1	chr9	56978584	56990017	3221	9.94	4.44	10.6	5.54	1.145	0.923844
Cabp5	Cabp5	chr7	13983504	13994227	1745	0.32	0.09	0	0	1.14439	0
Olfml3	Olfml3	chr3	103539317	103541924	1736	0.32	0.09	0	0	1.14439	0
Zp2	Zp2	chr7	127275875	127288804	2200	0.85	0.33	0	11.14	1.14359	-6.8125
Ablim2	Ablim2	chr5	36100529	36227628	3761	0.96	0.38	4.42	0.94	1.14296	2.11974
Slc25a13	Slc25a13	chr6	5991218	6167173	3122	40.36	18.24	4.78	1.43	1.1415	1.67335
Slc37a2	Slc37a2	chr9	37036734	37063323	4436	4.31	1.9	7.12	3.7	1.14078	0.925999
Peli2	Peli2	chr14	48740544	48880558	5849	0.98	0.39	4.02	1.83	1.14018	1.09404
Tes	Tes	chr6	17015149	17055825	2442	50.13	22.7	25.98	15.07	1.13952	0.781723
Tnnt1	Tnnt1	chr7	4456265	4467577	934	10.75	4.83	11.02	7.1	1.13804	0.627088
Tmtc2	Tmtc2	chr10	104624720	105011535	5672	1.44	0.6	1.01	1.77	1.1375	-0.752479
Orai2	Orai2	chr5	136623332	136646526	3848	0.23	0.05	0.36	0.93	1.1375	-1.16294
Vax1	Vax1	chr19	59240677	59244519	1017	0.23	0.05	0	0	1.1375	0
Glt8d2	Glt8d2	chr10	82113178	82153395	2153	0.23	0.05	0.32	0.14	1.1375	0.807355
Rbmy1a1	Rbmy1a1	chrY	2156899	2398856	3462	0.12	0	0	0	1.1375	0
Cd109	Cd109	chr9	78463353	78564067	5867	0.12	0	0.02	0.03	1.1375	-0.115477
1110036E04Rik	1110036E04Rik	chr9	63897636	63901907	777	0.12	0	0	0	1.1375	0
Crtam	Crtam	chr9	40780881	40812669	1876	0.12	0	0	0.03	1.1375	-0.378512
Wfdc1	Wfdc1	chr8	122190265	122211920	1169	0.12	0	0	0.58	1.1375	-2.76553
4932443I19Rik	4932443I19Rik	chr8	13705889	13743066	781	0.12	0	0	0	1.1375	0
Fam24a	Fam24a	chr7	138478136	138480230	371	0.12	0	0	0.14	1.1375	-1.26303
Stx1b	Stx1b	chr7	134950358	134968045	1574	0.12	0	0	0.36	1.1375	-2.20163
B3gnt6	B3gnt6	chr7	105340925	105347985	2367	0.12	0	0	0.04	1.1375	-0.485427
Bnc1	Bnc1	chr7	89111548	89137185	4663	0.12	0	0	0	1.1375	0
Asphd2	Asphd2	chr5	112814466	112821233	1586	0.12	0	0.57	0	1.1375	2.74416
Txk	Txk	chr5	73087217	73144012	2342	0.12	0	0	0.09	1.1375	-0.925999
Speer8-ps1	Speer8-ps1	chr5	14945294	14978541	1121	0.12	0	0	0	1.1375	0
1700042G07Rik	1700042G07Rik	chr4	115845977	115846902	392	0.12	0	0.54	0.53	1.1375	0.0227201
Hist2h2ab	Hist2h2ab	chr3	96023839	96024231	393	0.12	0	0.13	0	1.1375	1.20163
C920021L13Rik	C920021L13Rik	chr3	95675445	95693016	1726	3.53	1.55	0.37	0.51	1.1375	-0.376148
Bmp7	Bmp7	chr2	172695189	172765794	1966	0.12	0	0.4	0	1.1375	2.32193
Gm11468	Gm11468	chr2	166099408	166120331	383	0.12	0	0	0	1.1375	0
C330008G21Rik	C330008G21Rik	chr2	162216549	162219682	631	3.42	1.5	0	0	1.1375	0
Thbd	Thbd	chr2	148230207	148233924	3718	0.12	0	0.1	0	1.1375	1
Pip5kl1	Pip5kl1	chr2	32431339	32439299	1473	0.12	0	0.32	0	1.1375	2.07039
LOC626693	LOC626693	chr16	43410631	43420309	1546	0.12	0	0	0.03	1.1375	-0.378512
Gpr156	Gpr156	chr16	37916582	38007615	4583	0.12	0	0.08	0.25	1.1375	-0.959358
Grin2a	Grin2a	chr16	9577803	9992626	4512	0.12	0	0.05	0.44	1.1375	-1.848
Fam105a	Fam105a	chr15	27584826	27611297	3068	0.12	0	0.07	0.39	1.1375	-1.52725
Hist1h2ba	Hist1h2ba	chr13	24025642	24026025	384	0.12	0	0	0.4	1.1375	-2.32193
Papln	Papln	chr12	85104584	85133334	4375	0.12	0	0.33	0.3	1.1375	0.104337
Cd300e	Cd300e	chr11	114913231	114923352	1949	0.12	0	0	0	1.1375	0
9230009I02Rik	9230009I02Rik	chr11	50898589	50905337	1150	0.12	0	0	0	1.1375	0
1700058G18Rik	1700058G18Rik	chr10	115855177	115858291	753	0.12	0	0.07	0	1.1375	0.765535
Rgs17	Rgs17	chr10	4424141	4520877	8190	0.12	0	0	0	1.1375	0
Gpr37l1	Gpr37l1	chr1	137056827	137064258	2253	0.12	0	0	0.02	1.1375	-0.263034
Ecel1	Ecel1	chr1	89044230	89051602	2698	0.12	0	0.23	0.56	1.1375	-1
Wnt10a	Wnt10a	chr1	74838593	74850749	1961	0.12	0	0	0.24	1.1375	-1.76553
Il1rl2	Il1rl2	chr1	40381472	40422316	1950	0.12	0	0	0.08	1.1375	-0.847997
Npas2	Npas2	chr1	39251117	39420085	4180	0.56	0.2	0.88	0.36	1.1375	1.09115
2017-09-04	2017-09-04	chr11	87394633	87404041	1636	1.46	0.61	4.48	2.5	1.13566	0.816836
Gata6	Gata6	chr18	11052508	11085633	3194	68.69	31.24	44.42	9.14	1.13419	2.26849
Napb	Napb	chr2	148520393	148558156	3693	5.03	2.24	2.33	0.18	1.13245	3.11746
BC049715	BC049715	chr6	136777364	136789075	1138	0.93	0.37	0.46	0.23	1.13191	0.762961
Fbxl21	Fbxl21	chr13	56623869	56639147	1965	0.93	0.37	0.62	0	1.13191	2.848
4930433N12Rik	4930433N12Rik	chr9	3190269	3199813	1382	0.36	0.11	0.53	0.3	1.13124	0.655352
Steap3	Steap3	chr1	122122993	122167659	3177	2.55	1.11	4.73	1.4	1.13099	1.68706
1810019D21Rik	1810019D21Rik	chr8	108659300	108662622	1646	19.58	8.89	17.93	10.8	1.13034	0.726071
Laptm4b	Laptm4b	chr15	34167781	34214050	1897	32.32	14.71	56.7	44.21	1.13031	0.358259
Lysmd4	Lysmd4	chr7	74367430	74373354	3383	1.06	0.43	1.47	0.74	1.13006	0.902303
Jag2	Jag2	chr12	114146801	114167706	4054	0.6	0.22	1.08	1.91	1.12928	-0.768409
Gm15698	Gm15698	chr11	88825981	88828231	810	49.25	22.46	16.29	80.44	1.12928	-2.29689
Thra	Thra	chr11	98603187	98626425	2246	0.84	0.33	1.34	1.02	1.12832	0.36257
Rnf157	Rnf157	chr11	116197659	116274346	4655	1.08	0.44	0.69	0.38	1.12776	0.718818
Ceacam10	Ceacam10	chr7	25562223	25569674	1049	21.85	9.95	9.71	50.4	1.12703	-2.36396
Myl6b	Myl6b	chr10	127931213	127935741	1026	3.13	1.38	2.93	3.23	1.12594	-0.136204
2010109A12Rik	2010109A12Rik	chr5	93635544	93642500	548	0.75	0.29	0.1	0.95	1.12399	-2.39232
Reep2	Reep2	chr18	35000243	35007117	1926	1.6	0.68	1.4	0.22	1.12399	2.22882
Sfn	Sfn	chr4	133156471	133158083	1613	110.32	50.61	353.5	285.88	1.12266	0.306204
Grhl2	Grhl2	chr15	37162791	37293323	4946	15.38	7.01	19.05	15.23	1.12248	0.320987
Plac8	Plac8	chr5	100982752	101001224	696	31.09	14.24	2.35	0	1.12104	4.61471
Spred3	Spred3	chr7	29943848	29953666	4056	0.4	0.13	0.29	0.81	1.12029	-1.22239
Pde1b	Pde1b	chr15	103333729	103360483	2954	2.9	1.28	0.39	0.54	1.12029	-0.38529
Snord35b	Snord35b	chr7	52378396	52378481	86	18.66	8.54	9.21	9.64	1.11856	-0.0651406
Kctd4	Kctd4	chr14	76354810	76365024	3015	1.55	0.66	1.24	0.86	1.11839	0.481127
Arhgdig	Arhgdig	chr17	26336128	26338295	1032	4.98	2.24	11.41	3.72	1.11832	1.59124
Gpa33	Gpa33	chr1	168060591	168096641	2293	28.35	13.01	13.17	48.51	1.11776	-1.87308
Snora33	Snora33	chr10	23505153	23505257	105	15.28	6.99	6.03	5.43	1.1172	0.148608
Sirt3	Sirt3	chr7	148049562	148068208	1575	9.14	4.16	9.89	1.88	1.11704	2.33498
1700001C19Rik	1700001C19Rik	chr17	47549683	47574324	1801	1.07	0.44	0.41	0.63	1.11548	-0.517399
Fam57b	Fam57b	chr7	133960399	133973733	3162	0.29	0.08	0.53	0.77	1.11548	-0.465664
Nell1	Nell1	chr7	57230720	58118659	2812	0.16	0.02	0	0	1.11548	0
Gpr21	Gpr21	chr2	37372146	37374801	2297	0.16	0.02	0.41	0.36	1.11548	0.148863
Naaladl1	Naaladl1	chr19	6105798	6115555	2238	0.16	0.02	0.12	0.07	1.11548	0.371969
Kcne1	Kcne1	chr16	92346246	92359713	3155	0.16	0.02	0.03	0	1.11548	0.378512
4930405A21Rik	4930405A21Rik	chr2	156540275	156546645	995	1.61	0.69	3.39	0.83	1.11407	1.90792
Them4	Them4	chr3	94114054	94136454	1730	13.68	6.27	5.8	17.02	1.11321	-1.5369
Plag1	Plag1	chr4	3828305	3865552	4635	0.83	0.33	0.08	0.16	1.11289	-0.530515
Gm5091	Gm5091	chr17	15368549	15377747	1179	0.7	0.27	0.09	0.26	1.11247	-0.921997
Olfml2b	Olfml2b	chr1	172574663	172612920	3095	0.44	0.15	0	0	1.11103	0
Ttc9	Ttc9	chr12	82732356	82765928	2042	1.39	0.59	2.87	2.11	1.11064	0.426417
Bbs2	Bbs2	chr8	96591854	96622711	2947	4.95	2.24	2.54	1.28	1.10977	0.93587
Gltscr1	Gltscr1	chr7	16556611	16584844	5360	0.72	0.28	0.26	0.66	1.10962	-1.078
P2rx7	P2rx7	chr5	123093920	123141441	5393	0.31	0.09	0.02	0	1.10962	0.263034
Fam159a	Fam159a	chr4	108040382	108055954	593	0.31	0.09	0.09	0	1.10962	0.925999
Ubash3a	Ubash3a	chr17	31345011	31379348	2953	0.31	0.09	0.14	0.14	1.10962	0
Slco4c1	Slco4c1	chr1	98715361	98768748	2394	9.65	4.42	6.66	2.77	1.10908	1.23597
Parp8	Parp8	chr13	117643631	117814323	3088	7.47	3.41	1.3	0.32	1.10882	1.73697
Myzap	Myzap	chr9	71352154	71440167	2283	1.69	0.73	0.83	3.09	1.10878	-1.77825
Svs3a	Svs3a	chr2	164115004	164117236	1200	5.96	2.71	1.28	0	1.10875	3.7866
Efhc2	Efhc2	chrX	16709175	16896494	2554	11.58	5.32	2.5	0.39	1.10768	2.40766
Wisp2	Wisp2	chr2	163646570	163658883	1775	0.18	0.03	0	0	1.10692	0
Ldb3	Ldb3	chr14	35339885	35401867	6015	0.18	0.03	0.19	0.13	1.10692	0.334419
Acta1	Acta1	chr8	126415667	126418636	1433	0.74	0.29	0	0.61	1.10692	-2.82782
Adora2b	Adora2b	chr11	62062486	62079954	1844	1.04	0.43	0.26	0.87	1.10497	-1.42999
BC018242	BC018242	chr9	21742718	21753351	2608	0.33	0.1	0	0	1.10434	0
Scn1b	Scn1b	chr7	31901543	31911964	1515	0.33	0.1	0.1	0	1.10434	1
Glb1l2	Glb1l2	chr9	26570629	26614002	3686	6.65	3.04	0.53	0	1.10412	2.65535
Anxa1	Anxa1	chr19	20447924	20465161	1395	15.22	7.03	3.93	178.02	1.10344	-5.46593
Gm14295	Gm14295	chr2	176583305	176593409	1311	8.36	3.84	30.8	4.15	1.10246	2.86207
Mir207	Mir207	chr4	40669950	40670028	79	5.8	2.65	0.67	1.97	1.10128	-1.4267
D2hgdh	D2hgdh	chr1	95721817	95748751	3058	2.73	1.22	2.42	0.73	1.10026	1.60224
Anxa6	Anxa6	chr11	54792464	54846973	2661	44.16	20.55	161.54	164.66	1.09986	-0.0275818
Klk6	Klk6	chr7	51079914	51087397	1410	0.2	0.04	2.7	0.44	1.09954	2.3744
Tbr1	Tbr1	chr2	61642510	61652170	3976	0.2	0.04	0.01	0.01	1.09954	0
Sele	Sele	chr1	165978365	165987808	2912	0.2	0.04	0	0	1.09954	0
Atp4a	Atp4a	chr7	31497251	31510553	3447	1.85	0.81	0.38	0.32	1.09954	0.192645
Emid1	Emid1	chr11	5006269	5052225	1911	0.65	0.25	0	1.17	1.09954	-3.66676
Pnmal2	Pnmal2	chr7	17530031	17534177	4147	0.35	0.11	0	0	1.09954	0
C87977	C87977	chr4	143796665	143802920	1826	0.35	0.11	0.84	0.97	1.09954	-0.186878
Snord43	Snord43	chr15	79913289	79913336	48	4.78	2.18	2.2	3.24	1.09785	-0.538214
Efnb2	Efnb2	chr8	8617439	8660773	4319	9.48	4.38	31.24	41.1	1.09653	-0.394639
A930005H10Rik	A930005H10Rik	chr3	115584497	115591048	1405	8.09	3.73	14.2	6.97	1.09652	1.01623
2017-09-05	2017-09-05	chr16	18621904	18630031	2127	0.37	0.12	0.17	0.27	1.09516	-0.454566
Chmp4c	Chmp4c	chr3	10366973	10391005	1790	14.7	6.83	7.34	4.34	1.09467	0.744743
Hk1	Hk1	chr10	61731603	61842656	4509	2.12	0.94	0.7	0.07	1.09398	2.23447
Gm5071	Gm5071	chrX	89177285	89178319	1035	0.22	0.05	0	0	1.09311	0
Flrt1	Flrt1	chr19	7166502	7180219	5861	0.22	0.05	0.18	0.03	1.09311	1.10692
1700020D05Rik	1700020D05Rik	chr19	5502769	5503787	1019	0.22	0.05	0	0	1.09311	0
Tcp11	Tcp11	chr17	28203692	28217584	2039	0.22	0.05	0.05	0.18	1.09311	-0.900464
Mx1	Mx1	chr16	97668642	97684513	2975	0.22	0.05	0.02	0	1.09311	0.263034
Efcab5	Efcab5	chr11	76903417	77002470	4654	0.22	0.05	0.07	0.22	1.09311	-0.912537
Snord8	Snord8	chr14	52829461	52829559	99	4.63	2.12	3.73	3.14	1.09128	0.241351
Ninj2	Ninj2	chr6	120043398	120150356	822	0.39	0.13	0	0.95	1.09115	-3.39232
Rnd1	Rnd1	chr15	98499636	98507892	2203	1.54	0.67	0.1	0.31	1.09077	-1.03562
Spry2	Spry2	chr14	106291164	106296036	2087	48.03	22.51	6.68	0.87	1.08998	2.80523
1700025K23Rik	1700025K23Rik	chr10	38838614	38853701	730	8.67	4.02	1.37	0	1.08993	3.87774
Olfr1427	Olfr1427	chr19	12173192	12174127	936	0.24	0.06	0	0	1.08746	0
Plcl2	Plcl2	chr17	50648872	50827819	4051	0.24	0.06	0.04	0	1.08746	0.485427
Gm11413	Gm11413	chr4	83024221	83036572	1461	0.41	0.14	0	0.43	1.08746	-2.40599
Dbil5	Dbil5	chr11	76031115	76032167	575	1.28	0.55	2.39	0	1.08616	4.63807
D930020B18Rik	D930020B18Rik	chr10	121078757	121130970	3427	1.11	0.47	3.39	3.15	1.08597	0.102787
Mir1843	Mir1843	chr12	81492600	81492664	65	3.53	1.61	2.44	0	1.08597	4.66676
Ptdss1	Ptdss1	chr13	67033766	67099337	3424	60.5	28.45	44.7	27.22	1.08583	0.713541
Lipo1	Lipo1	chr19	33629771	33664801	2721	0.94	0.39	0.89	0.51	1.08573	0.698619
Uggt2	Uggt2	chr14	119384207	119498656	6514	5.35	2.47	0.46	0.16	1.08449	1.10692
Trpm4	Trpm4	chr7	52558525	52589150	4245	1.34	0.58	5.18	1.33	1.08246	1.88452
Unc93b1	Unc93b1	chr19	3935186	3949340	2266	1.34	0.58	0.63	1.12	1.08246	-0.740913
Spata5l1	Spata5l1	chr2	122456361	122458440	1321	0.62	0.24	0.4	0.55	1.08246	-0.378512
Cyfip2	Cyfip2	chr11	46007351	46126361	7029	0.45	0.16	0.17	0.02	1.08092	1.16993
2900006K08Rik	2900006K08Rik	chr12	85750018	85774730	2190	1.74	0.77	3.04	1.25	1.08062	1.21781
Fbxl8	Fbxl8	chr8	107788548	107793226	1901	1.4	0.61	1.94	2.51	1.07907	-0.355481
Gm20337	Gm20337	chr12	82043639	82046386	1142	3.89	1.79	2.36	1.27	1.078	0.844482
9530048J24Rik	9530048J24Rik	chr11	85580335	85589182	658	0.28	0.08	0.16	0.39	1.078	-0.91427
Coq10a	Coq10a	chr10	127800153	127807093	2507	1.04	0.44	1.83	0.72	1.078	1.23491
Prss35	Prss35	chr9	86636434	86650678	2523	31.68	14.96	3.47	0.25	1.0774	3.3505
Thap3	Thap3	chr4	151356747	151363095	1114	9.05	4.24	18.76	10.93	1.07608	0.773897
Mlxipl	Mlxipl	chr5	135582761	135614252	3649	0.89	0.37	0.26	0.11	1.07477	0.777608
Stk32c	Stk32c	chr7	146289537	146399206	2279	0.3	0.09	0.02	0	1.074	0.263034
Siglece	Siglece	chr7	50906440	50915531	1849	0.3	0.09	0.03	0	1.074	0.378512
Wscd2	Wscd2	chr5	113919467	114039679	4302	0.3	0.09	2.01	2.54	1.074	-0.323295
Med12l	Med12l	chr3	58810900	59122334	10245	3.71	1.71	9.32	15.29	1.0738	-0.708194
Stx1a	Stx1a	chr5	135499442	135526969	2071	3.52	1.62	2.29	5.31	1.07358	-1.17862
Sp4	Sp4	chr12	119473406	119539913	5770	1.12	0.48	1.32	1.07	1.07276	0.279382
Casc1	Casc1	chr6	145123392	145159490	2534	0.51	0.19	0	0.31	1.07276	-2.03562
Gabpa	Gabpa	chr16	84835369	84864023	4986	43.6	20.68	33.14	12.55	1.07244	1.39378
Zswim7	Zswim7	chr11	62080726	62094897	752	55.67	26.43	47.8	20.06	1.07186	1.24853
Dusp4	Dusp4	chr8	35870664	35882948	2427	20.5	9.7	4.07	0.06	1.07179	4.7039
Gdpd2	Gdpd2	chrX	97925186	97934238	2595	0.11	0	0.02	0.16	1.07039	-1.11548
Foxl2os	Foxl2os	chr9	98849574	98855729	3732	0.11	0	0.1	0	1.07039	1
Gm3434	Gm3434	chr9	35941872	35943215	416	0.11	0	0	0	1.07039	0
Cnga4	Cnga4	chr7	112553082	112557252	2480	0.11	0	0	0	1.07039	0
Podxl2	Podxl2	chr6	88792552	88824038	2000	0.11	0	0.11	0.18	1.07039	-0.415037
Asb4	Asb4	chr6	5333386	5383021	3285	0.11	0	0.08	0	1.07039	0.847997
Pdx1	Pdx1	chr5	148081707	148086725	1287	0.11	0	0	0.04	1.07039	-0.485427
G630008E18	G630008E18	chr5	120075951	120084471	1699	0.11	0	0.22	0	1.07039	1.67807
Slc26a5	Slc26a5	chr5	21316473	21371422	2962	0.11	0	0.53	0.52	1.07039	0.0230836
Cd36	Cd36	chr5	17287508	17394777	3927	0.11	0	0.05	0	1.07039	0.584963
Rnf186	Rnf186	chr4	138523027	138524281	1255	0.11	0	1.09	0.62	1.07039	0.724893
Cyp2j6	Cyp2j6	chr4	96182829	96220342	3595	0.11	0	0	0	1.07039	0
4930579C15Rik	4930579C15Rik	chr4	94573984	94595501	1228	0.11	0	0.13	0	1.07039	1.20163
D630003M21Rik	D630003M21Rik	chr2	158008269	158054958	5107	0.11	0	0.01	0.01	1.07039	0
Disp2	Disp2	chr2	118605455	118620911	6629	0.11	0	0	0	1.07039	0
Gm4719	Gm4719	chr17	89778581	89784333	801	0.11	0	0	0.06	1.07039	-0.678072
Treml1	Treml1	chr17	48499241	48506471	1220	0.11	0	0	0.13	1.07039	-1.20163
1810013A23Rik	1810013A23Rik	chr17	28408653	28410108	417	0.11	0	0.89	0.99	1.07039	-0.138828
Gm7168	Gm7168	chr17	14085380	14087685	1603	0.11	0	0.03	0.19	1.07039	-1.15754
Kcnj15	Kcnj15	chr16	95479258	95521865	5204	0.11	0	0.03	0	1.07039	0.378512
Stfa3	Stfa3	chr16	36450623	36455478	412	0.11	0	0	0	1.07039	0
Ppp4r4	Ppp4r4	chr12	104770775	104852042	3683	0.11	0	0.03	0	1.07039	0.378512
Dact1	Dact1	chr12	72410871	72421094	3761	0.11	0	0.01	0.1	1.07039	-0.862496
Gm7008	Gm7008	chr12	40949951	40955770	401	0.11	0	0.26	0.65	1.07039	-1.05889
Col6a2	Col6a2	chr10	76058501	76086149	3729	0.11	0	0	0.01	1.07039	-0.137504
Ggt5	Ggt5	chr10	75052126	75079713	4137	0.11	0	0.09	0	1.07039	0.925999
Mnda	Mnda	chr1	175826486	175843053	1651	0.11	0	0	0	1.07039	0
Mdh1b	Mdh1b	chr1	63745401	63776892	1711	0.11	0	0.03	0	1.07039	0.378512
4732415M23Rik	4732415M23Rik	chr8	125736758	125745945	518	0.53	0.2	0.71	0.3	1.07039	1.01792
Sdk1	Sdk1	chr5	141717488	142689745	8513	0.53	0.2	0.19	0.03	1.07039	1.15754
Rnf11	Rnf11	chr4	109125462	109149110	2132	20.45	9.69	21.22	15.41	1.06976	0.459009
Vim	Vim	chr2	13495938	13504453	1834	15.83	7.49	1.15	0	1.06957	3.64386
Muc1	Muc1	chr3	89032974	89037291	2235	3.3	1.52	0.78	0.65	1.06954	0.230613
Trak1	Trak1	chr9	121276076	121384036	4885	2.27	1.03	4.7	3.61	1.06856	0.371615
Rnf17	Rnf17	chr14	57021534	57143868	5147	29.66	14.09	22.95	12.45	1.0685	0.877079
Lrrc19	Lrrc19	chr4	94303351	94316835	2773	0.55	0.21	0.08	0.07	1.06817	0.0824622
Zfhx2as	Zfhx2as	chr14	55691928	55694711	2487	0.55	0.21	0	0.02	1.06817	-0.263034
Mir181b-2	Mir181b-2	chr2	38709350	38709435	86	9.06	4.27	0	2.41	1.06771	-4.64962
Cd300lf	Cd300lf	chr11	114977528	114995306	1885	0.34	0.11	0.03	1.1	1.06711	-3.20645
Ttc26	Ttc26	chr6	38331524	38377647	4140	1.89	0.85	0.09	0.19	1.06677	-0.610053
Bcas3	Bcas3	chr11	85166666	85639560	3656	19.39	9.21	10.63	6.62	1.06588	0.675117
Triml2	Triml2	chr8	44268476	44279238	1467	52.76	25.16	24.14	14.52	1.06532	0.729446
Tmem45b	Tmem45b	chr9	31233781	31271823	1575	2.62	1.2	2.98	4.87	1.0651	-0.690316
Acad12	Acad12	chr5	122048290	122068947	2375	1.72	0.77	1.38	0.72	1.06485	0.851901
Scml2	Scml2	chrX	157600704	157696145	4847	0.36	0.12	0.04	0.01	1.06413	0.347923
Grid2	Grid2	chr6	63206851	64616273	3024	0.36	0.12	0.14	0.27	1.06413	-0.624491
Bcl2l15	Bcl2l15	chr3	103636619	103658541	2093	0.59	0.23	0.05	0	1.06413	0.584963
Pml	Pml	chr9	58064987	58097593	5377	4.75	2.22	2.34	0.62	1.06386	1.76081
Sgms1	Sgms1	chr19	32197217	32462944	4539	5.71	2.68	5.66	7.22	1.06345	-0.345775
Tep1	Tep1	chr14	51443736	51490229	8163	2.47	1.13	3.61	3.8	1.06311	-0.0720549
Efcab10	Efcab10	chr12	34079719	34086134	675	18.61	8.86	1.64	0	1.06224	4.12102
Snord99	Snord99	chr4	131866618	131866673	56	19.65	9.36	8.48	4.63	1.06194	0.859137
Pdxk	Pdxk	chr10	77899492	77927693	5094	9.23	4.37	12.05	5.65	1.0616	1.07932
Rarb	Rarb	chr14	17263354	17407724	2774	1.34	0.59	0.89	0.24	1.0614	1.54189
Tmx4	Tmx4	chr2	134420242	134469857	5143	7.35	3.47	4.83	5.66	1.06132	-0.224481
Deptor	Deptor	chr15	54944038	55085757	3437	7.24	3.42	1.07	0.24	1.0602	1.7829
Ell3	Ell3	chr2	121264763	121268337	1674	9.45	4.48	27.43	2.79	1.06015	3.25186
Trim29	Trim29	chr9	43118846	43144208	2830	0.15	0.02	0	0.09	1.05889	-0.925999
Fam154b	Fam154b	chr7	89781470	89797038	2788	0.15	0.02	0.17	0.06	1.05889	0.754888
Cd177	Cd177	chr7	25529002	25545330	2714	0.15	0.02	0.93	0.38	1.05889	1.10154
Syt6	Syt6	chr3	103379204	103439102	4416	0.15	0.02	0	0	1.05889	0
Dhh	Dhh	chr15	98723458	98728971	2367	0.15	0.02	0.49	0.2	1.05889	0.975752
Havcr2	Havcr2	chr11	46268433	46294756	2724	0.15	0.02	0	0.08	1.05889	-0.847997
4930500J02Rik	4930500J02Rik	chr2	104399341	104411586	1145	102.59	49.23	84.45	45.63	1.05776	0.886664
Slc35d2	Slc35d2	chr13	64197618	64230638	2276	3.79	1.77	1.16	10.73	1.05673	-3.10354
9330159M07Rik	9330159M07Rik	chr9	88736636	88753708	2818	0.42	0.15	0.28	0.17	1.05658	0.49304
1700113A16Rik	1700113A16Rik	chr3	87975482	87981707	983	11.19	5.33	7.79	6.64	1.05602	0.227277
Nadsyn1	Nadsyn1	chr7	150981499	151008746	2631	4.41	2.07	2.73	2.34	1.05543	0.213921
Gm15023	Gm15023	chrX	131702163	132039133	7396	0.17	0.03	0.16	0.01	1.05445	1.24101
AV320801	AV320801	chrX	131702163	132039133	7396	0.17	0.03	0.16	0.01	1.05445	1.24101
Hectd3	Hectd3	chr4	116667953	116677882	4552	2.33	1.07	2.53	2.6	1.05445	-0.0378966
Map4k2	Map4k2	chr19	6341250	6353527	2466	1.52	0.68	0.81	1.18	1.05445	-0.492205
Hr	Hr	chr14	70953863	70973349	5481	0.17	0.03	0.74	0.26	1.05445	1.22239
Galr2	Galr2	chr11	116142253	116145252	1940	0.17	0.03	0.05	0.08	1.05445	-0.263034
Gjb5	Gjb5	chr4	127032053	127035408	1704	178.69	86.01	108.66	159.67	1.05401	-0.554848
Klk7	Klk7	chr7	51066814	51071729	1745	7.04	3.34	75.25	1.81	1.05352	5.30196
Atg9a	Atg9a	chr1	75177440	75188497	3764	5.83	2.76	6.27	3.64	1.05202	0.768255
Lrrn4	Lrrn4	chr2	132694252	132706598	3475	2.82	1.31	8.44	12.96	1.05027	-0.612847
Szt2	Szt2	chr4	118035345	118081868	10958	0.79	0.33	1.4	0.83	1.04947	0.68966
Enox1	Enox1	chr14	77556570	78121570	3555	8.86	4.23	0	0	1.04913	0
2810030E01Rik	2810030E01Rik	chr2	17965714	17970076	4363	0.83	0.35	3.35	2.34	1.04731	0.499715
6030468B19Rik	6030468B19Rik	chr11	117658974	117668622	1078	0.21	0.05	0.05	0	1.04731	0.584963
Klf13	Klf13	chr7	71031237	71083801	6396	4.57	2.16	3.74	6.31	1.0471	-0.739218
C530005A16Rik	C530005A16Rik	chr4	116262338	116270235	2436	2.11	0.97	2.25	1.51	1.04644	0.5456
Myo7a	Myo7a	chr7	105199564	105268003	7606	18.42	8.87	3.73	0.93	1.0459	1.8947
Btn2a2	Btn2a2	chr13	23568932	23580726	2983	0.54	0.21	0.02	0	1.0458	0.263034
2510003D18Rik	2510003D18Rik	chr3	153513338	153515388	495	1.2	0.53	0.85	2.41	1.04509	-1.40169
Mgst3	Mgst3	chr1	169302515	169323928	635	686.1	332.53	384.76	262.76	1.04471	0.550039
Epb4.1l1	Epb4.1l1	chr2	156246788	156368950	6517	3.51	1.65	6.11	4.27	1.04464	0.50696
Raet1b	Raet1b	chr10	21893681	22093919	1242	8.56	4.1	0.59	0.04	1.04398	2.30117
Fryl	Fryl	chr5	73411430	73647857	11470	2.97	1.39	1.47	2.16	1.04293	-0.525558
4930517E11Rik	4930517E11Rik	chr2	123949372	123955692	1457	0.25	0.07	0	0	1.04182	0
Cpb2	Cpb2	chr14	75642094	75683360	1475	0.25	0.07	0	0	1.04182	0
Hsbp1l1	Hsbp1l1	chr18	80426495	80443841	1253	6.22	2.97	15.75	7.53	1.04169	1.05473
Il18bp	Il18bp	chr7	109163591	109166669	1402	1.34	0.6	0.19	0.37	1.04064	-0.696608
Mfge8	Mfge8	chr7	86278654	86293946	2126	100.89	49.01	42.97	1.34	1.04012	4.90254
Dak	Dak	chr19	10666687	10678748	2256	1.73	0.79	1.26	0.62	1.03997	0.917538
Prkag2	Prkag2	chr5	24368553	24606460	3460	6.15	2.94	25.66	49.24	1.03978	-0.937625
Mitf	Mitf	chr6	97757052	97971352	5178	5.06	2.41	0.21	0.32	1.03968	-0.438121
Gckr	Gckr	chr5	31599954	31629675	2014	0.64	0.26	0.03	0.31	1.03953	-1.65711
Nr1h3	Nr1h3	chr2	91024218	91035273	2036	0.27	0.08	0.44	0.38	1.03953	0.169925
Ogg1	Ogg1	chr6	113276970	113284180	1543	6.95	3.33	12.45	9.41	1.03941	0.40017
Zfp64	Zfp64	chr2	168750861	168781087	2753	21.25	10.29	47.8	6.03	1.03904	2.96607
Fads6	Fads6	chr11	115144680	115158860	1239	1.07	0.47	1.06	1.21	1.03747	-0.175442
Ppp1r37	Ppp1r37	chr7	20116316	20147747	2971	0.68	0.28	0.75	0.72	1.03747	0.0518389
Zfp438	Zfp438	chr18	5210029	5334437	3209	3.06	1.44	2.6	3.68	1.03699	-0.485427
D930028M14Rik	D930028M14Rik	chr7	25937476	25941649	1074	1.11	0.49	0.79	1.35	1.03622	-0.704176
Suox	Suox	chr10	128106943	128110974	2349	3.96	1.88	3.35	5.16	1.03598	-0.608466
Card6	Card6	chr15	5047439	5058533	4531	0.31	0.1	0.22	0.42	1.03562	-0.70044
Slc46a3	Slc46a3	chr5	148690017	148706378	2421	10.19	4.92	1.72	0.9	1.03548	0.863938
Zg16	Zg16	chr7	134193670	134195491	636	2.81	1.32	0.25	0.24	1.03513	0.0418202
4930503E14Rik	4930503E14Rik	chr14	44740832	44749036	1289	1.6	0.73	0	0.12	1.03435	-1.1375
Wdr93	Wdr93	chr7	86888049	86930836	2285	0.76	0.32	0.32	0.84	1.03395	-1.16227
Tmem154	Tmem154	chr3	84470114	84508497	3342	0.33	0.11	0.11	0	1.03395	1.07039
Aim1l	Aim1l	chr4	133624367	133648419	4761	3.01	1.42	4.93	3.89	1.03284	0.33417
Gdf11	Gdf11	chr10	128321602	128328774	1811	0.35	0.12	0.03	0.03	1.03242	0
Unc13a	Unc13a	chr8	74150612	74195656	7959	0.39	0.14	0.05	0.05	1.02975	0
Raet1a	Raet1a	chr10	21878415	22093945	1545	7.86	3.8	0.48	0.03	1.02929	2.15754
Ebf1	Ebf1	chr11	44431636	44818674	2245	1.43	0.65	0.02	0	1.02857	0.263034
Prkaa1	Prkaa1	chr15	5093861	5131899	4655	17.13	8.35	10.69	9.04	1.0279	0.239429
Snora81	Snora81	chr16	23110843	23111006	164	30.75	15.03	21.88	9.17	1.02786	1.24555
Snx1	Snx1	chr9	65935934	65972693	2079	232.14	113.8	672.52	572.72	1.02785	0.23171
Cadm4	Cadm4	chr7	25267042	25289552	2155	0.45	0.17	0.17	0.14	1.02647	0.169925
Tbkbp1	Tbkbp1	chr11	96997485	97011026	3335	0.45	0.17	0	0.05	1.02647	-0.584963
Pip5k1b	Pip5k1b	chr19	24369286	24630317	2526	8.82	4.28	14.98	41.9	1.02611	-1.47775
Iqce	Iqce	chr5	141139459	141178332	4359	1.69	0.78	0.19	0.01	1.02438	1.39855
Plcd4	Plcd4	chr1	74589463	74612551	3121	1.1	0.49	2.91	0.55	1.02425	2.21125
Ugcg	Ugcg	chr4	59202422	59235705	3719	29.48	14.45	24.64	31.93	1.0236	-0.372578
Il18	Il18	chr9	50373473	50389942	866	4.29	2.06	0.49	0	1.02319	2.56071
Alpl	Alpl	chr4	137297647	137352292	2516	53.27	26.16	37.57	17.14	1.02316	1.12766
Olfr837	Olfr837	chr9	18941372	18942411	1040	1.85	0.86	0.86	0.05	1.02237	2.67807
Gm10767	Gm10767	chr13	67006351	67010102	1652	1.97	0.92	0.8	0.22	1.02106	1.49185
Samd5	Samd5	chr10	9347057	9395006	2495	0.61	0.25	0	0.62	1.02046	-2.848
Atxn1	Atxn1	chr13	45645125	46060360	10607	1.34	0.61	2.25	1.71	1.02018	0.376671
Iqck	Iqck	chr7	125999289	126116166	2026	0.63	0.26	1.62	0.54	1.0199	1.42626
Gm5176	Gm5176	chr10	110937844	110938401	558	7.72	3.76	0.57	0	1.01857	2.74416
Zfhx2	Zfhx2	chr14	55680496	55710885	8724	0.71	0.3	0.08	0.12	1.01792	-0.289507
Fbxo48	Fbxo48	chr11	16851413	16854775	2117	0.71	0.3	0.92	0.1	1.01792	2.3505
AI847159	AI847159	chr2	129003884	129006409	1006	0.73	0.31	0.58	0.67	1.01749	-0.179324
Mir1982	Mir1982	chr10	80291542	80291615	74	58.86	29.05	28.53	18.21	1.01624	0.644896
Tfap4	Tfap4	chr16	4544661	4559720	2113	0.85	0.37	0.35	0.02	1.01527	1.90689
Pttg1	Pttg1	chr11	43233750	43239750	1738	178.52	88.28	113.37	30.39	1.0151	1.8959
Pqlc3	Pqlc3	chr12	16995454	17006924	2305	10.34	5.07	14.47	8.75	1.01389	0.719252
Hmgxb4	Hmgxb4	chr8	77517602	77555871	3844	28.65	14.15	46.56	28.71	1.0126	0.695617
Atn1	Atn1	chr6	124692562	124706505	4396	5.77	2.81	9.74	7.38	1.01234	0.39562
Casp7	Casp7	chr19	56471619	56516833	2349	9.51	4.67	11.14	8.14	1.01055	0.447926
Sdc4	Sdc4	chr2	164249747	164268688	2460	139.57	69.25	202.67	167.98	1.01005	0.270696
1700008J07Rik	1700008J07Rik	chr7	134653952	134656383	2432	2.88	1.38	3.13	1.68	1.00972	0.859657
Gnptab	Gnptab	chr10	87842157	87910074	5204	7.57	3.71	8.83	6.6	1.00944	0.414499
Bnip3	Bnip3	chr7	146082519	146101189	1756	57.13	28.34	286.81	496.38	1.00885	-0.791137
Zfp217	Zfp217	chr2	169934143	169968175	5843	5.49	2.68	2.8	4.04	1.00776	-0.513578
Gm9920	Gm9920	chr15	54931472	54945137	935	1.91	0.9	0.23	0.28	1.0072	-0.203533
Ptgis	Ptgis	chr2	167028696	167066037	1751	18.2	9.01	8.92	5.18	1.00632	0.77259
Lyrm1	Lyrm1	chr7	127039806	127060264	1276	13.8	6.82	30.07	29.53	1.00624	0.0260561
Aasdh	Aasdh	chr5	77304960	77334539	3694	7.98	3.93	4.09	2.01	1.00358	0.989707
Cab39	Cab39	chr1	87690022	87748152	3800	32.51	16.17	32.78	41.6	1.0031	-0.342837
D330045A20Rik	D330045A20Rik	chrX	136014906	136089119	3738	0.18	0.04	0	0.18	1	-1.48543
Sipa1l3	Sipa1l3	chr7	30105397	30290479	7713	1.1	0.5	0.8	0.4	1	0.847997
Nlrp9b	Nlrp9b	chr7	20593372	20648287	3344	0.22	0.06	0.05	0.02	1	0.321928
Scnn1a	Scnn1a	chr6	125271358	125294960	3498	0.18	0.04	0.47	0.31	1	0.475338
Cd2	Cd2	chr3	101079831	101091862	1144	0.2	0.05	0.28	0.27	1	0.0384741
Dnm1	Dnm1	chr2	32163991	32208824	3784	0.16	0.03	0.25	0.34	1	-0.330149
Ttc39d	Ttc39d	chr17	80615254	80617276	2023	0.16	0.03	0.29	0	1	1.96347
Lhfpl5	Lhfpl5	chr17	28712664	28720538	1247	0.18	0.04	0	0	1	0
Gm5803	Gm5803	chr15	22643575	22644739	1165	0.2	0.05	0	0.04	1	-0.485427
Sall2	Sall2	chr14	52930852	52948345	5336	0.34	0.12	0.07	0	1	0.765535
Spock2	Spock2	chr10	59569005	59596661	3915	0.18	0.04	0.05	0.07	1	-0.180572
Gm15008	Gm15008	chrX	34450829	34451980	460	0.1	0	0	0	1	0
Prss44	Prss44	chr9	110716498	110720503	1838	0.1	0	0	0	1	0
Olfr846	Olfr846	chr9	19164859	19165800	942	0.1	0	0	0	1	0
1700030M09Rik	1700030M09Rik	chr8	124068288	124071552	964	0.1	0	0	0	1	0
Gm14378	Gm14378	chr8	4248214	4251423	1075	0.3	0.1	2.16	1.59	1	0.4193
Olfr644	Olfr644	chr7	111216599	111217543	945	0.1	0	0	0	1	0
Atp10a	Atp10a	chr7	65913572	66084796	5469	0.1	0	0.04	0	1	0.485427
Fut2	Fut2	chr7	52903965	52921678	2865	0.1	0	0	0	1	0
Zfp114	Zfp114	chr7	24960064	24967337	2236	0.1	0	0.05	0	1	0.584963
Apoc4	Apoc4	chr7	20263443	20266765	464	0.1	0	0	0	1	0
Vmn1r56	Vmn1r56	chr7	5146518	5148349	1832	0.1	0	0	0	1	0
Mgst1	Mgst1	chr6	138089058	138105273	943	0.1	0	0	7.86	1	-6.3147
Gm10319	Gm10319	chr6	122086646	122100976	1350	0.1	0	0	0.04	1	-0.485427
AI854703	AI854703	chr6	48578166	48583687	3573	0.1	0	0.01	0.15	1	-1.18442
Flnc	Flnc	chr6	29383153	29411888	9166	0.28	0.09	0.24	0.12	1	0.628031
Mthfd2l	Mthfd2l	chr5	91360222	91450395	2244	0.14	0.02	0	0.02	1	-0.263034
Tnfrsf14	Tnfrsf14	chr4	154296319	154302186	893	0.1	0	0	0	1	0
Prdm16	Prdm16	chr4	153690234	154010982	8608	0.1	0	0.09	0.01	1	0.788496
Gm9125	Gm9125	chr3	93740555	93858807	4650	0.1	0	0.19	0.56	1	-1.18641
2610316D01Rik	2610316D01Rik	chr3	45084361	45182182	922	0.1	0	0	0	1	0
Wfdc5	Wfdc5	chr2	164002061	164008478	2324	0.1	0	0.18	0.11	1	0.415037
Mafb	Mafb	chr2	160189413	160192801	3389	0.14	0.02	0	0.11	1	-1.07039
6530402F18Rik	6530402F18Rik	chr2	29100636	29108513	4292	0.1	0	0	0	1	0
Dbh	Dbh	chr2	27021027	27038724	2282	0.1	0	0	0	1	0
H2-T23	H2-T23	chr17	36166922	36169646	1317	0.66	0.28	0.44	1.34	1	-1.41504
Tigit	Tigit	chr16	43648974	43664297	963	0.1	0	0.05	1.24	1	-3.1592
Nfe2	Nfe2	chr15	103078649	103085847	1668	3	1.45	2.97	5.41	1	-0.843814
1700006F04Rik	1700006F04Rik	chr14	120148449	120150786	439	0.1	0	0	0	1	0
Ang6	Ang6	chr14	44579491	44579934	444	0.1	0	0	0	1	0
Gzma	Gzma	chr13	113884035	113891189	878	0.1	0	0	0	1	0
3110015C05Rik	3110015C05Rik	chr13	112001677	112019639	938	0.1	0	0	0	1	0
Cd180	Cd180	chr13	103483638	103496711	2326	0.1	0	0	0	1	0
Fam50b	Fam50b	chr13	34831511	34839491	1315	0.1	0	0.04	0.83	1	-2.7318
Zfp839	Zfp839	chr12	112088489	112108208	3725	1.28	0.59	3.07	3.14	1	-0.031511
Begain	Begain	chr12	110270392	110306427	2712	0.1	0	0	0.06	1	-0.678072
Gast	Gast	chr11	100195726	100198310	455	0.1	0	0	0.11	1	-1.07039
Plxdc1	Plxdc1	chr11	97784551	97847760	2905	0.14	0.02	0.02	0	1	0.263034
Scarf1	Scarf1	chr11	75327043	75340082	2884	0.1	0	0.05	0.11	1	-0.485427
Olfr56	Olfr56	chr11	48864235	48948889	1930	0.1	0	0.03	0	1	0.378512
Ntn4	Ntn4	chr10	93103794	93208717	2411	0.1	0	0.04	0.09	1	-0.440573
4930567K20Rik	4930567K20Rik	chr10	10470844	10477929	444	0.1	0	0	0	1	0
Cnst	Cnst	chr1	181476660	181557604	4545	3.06	1.48	5.93	7.08	1	-0.251826
Mertk	Mertk	chr2	128524733	128627924	3555	2.64	1.27	1.19	0.51	1	1.08049
9030404E10Rik	9030404E10Rik	chr16	30021928	30039565	1209	2.62	1.26	0.52	0	1	2.63227
Iqub	Iqub	chr6	24394865	24465067	3651	0.38	0.14	0.16	0.01	1	1.24101
Cdk3-ps	Cdk3-ps	chr11	116077316	116081601	1427	0.32	0.11	0.33	0.29	1	0.140863
Gstt2	Gstt2	chr10	75294590	75297626	1370	4.69	2.3	1.81	3.03	0.996991	-0.71259
Mtus1	Mtus1	chr8	42076266	42219080	7262	7.98	3.95	7.85	8.49	0.996433	-0.111703
Slc27a1	Slc27a1	chr8	74092826	74110607	2795	3.69	1.8	1.76	2.17	0.996198	-0.28739
Snora65	Snora65	chr2	32818821	32818938	118	55.95	28	24.15	5.71	0.996144	2.06137
Xrcc2	Xrcc2	chr5	25195634	25211615	3215	7.06	3.49	3.55	0.97	0.995976	1.77029
Plekhm3	Plekhm3	chr1	64835695	65003398	8562	2.87	1.39	1.23	3.58	0.995151	-1.46828
Dhx16	Dhx16	chr17	36016723	36029613	3390	87.82	44.01	98.46	45.08	0.995086	1.12532
Napepld	Napepld	chr5	21168721	21207163	3673	2.55	1.23	2.82	0.82	0.994566	1.66626
Cideb	Cideb	chr14	56372892	56377261	1173	2.23	1.07	0.76	0.71	0.993821	0.0864148
D130040H23Rik	D130040H23Rik	chr8	71794979	71827274	2002	4.28	2.1	4.8	2.82	0.993427	0.746813
Ephx3	Ephx3	chr17	32320715	32326408	2416	1.39	0.65	0.24	0.34	0.99035	-0.371969
C77080	C77080	chr4	128896822	128925687	5187	4.11	2.02	7.23	5.5	0.989756	0.388386
Tmem144	Tmem144	chr3	79617075	79646584	2292	66.2	33.31	27.93	11.01	0.988729	1.33511
Dnajc21	Dnajc21	chr15	10376518	10400271	2053	60.64	30.52	37.02	17.19	0.988173	1.10226
Gstz1	Gstz1	chr12	88488115	88505673	2108	14.36	7.19	30.02	9.66	0.988077	1.62577
Slc25a40	Slc25a40	chr5	8422850	8454793	2780	13.38	6.7	17.41	19.04	0.987214	-0.128412
Amt	Amt	chr9	108199253	108203928	1325	3.15	1.54	1.59	1.45	0.986744	0.124755
Pdk2	Pdk2	chr11	94887572	94902685	2263	7.76	3.87	0.72	0.34	0.98539	0.89812
Fan1	Fan1	chr7	71491644	71518981	3475	2.81	1.37	2.11	1.39	0.985203	0.568734
Cdc14b	Cdc14b	chr13	64293853	64376296	5993	11.99	6.01	9.71	2.77	0.98457	1.7732
6030422M02Rik	6030422M02Rik	chr1	9898719	9931035	2553	0.83	0.37	0.12	0.22	0.98457	-0.540568
Rab5b	Rab5b	chr10	128114239	128133324	3176	2.67	1.3	4.04	2.99	0.984459	0.422024
Zfp821	Zfp821	chr8	112229449	112248832	2415	10.92	5.47	9.86	16.05	0.984375	-0.697317
Arih2	Arih2	chr9	108505274	108551711	3923	40.64	20.5	18.24	28.75	0.983802	-0.653578
Adamts9	Adamts9	chr6	92722693	92851435	6036	3.4	1.67	0.13	0.14	0.983606	-0.0614005
Snord87	Snord87	chr1	9932551	9932624	74	15.49	7.79	9.99	16.11	0.982524	-0.683958
2810417H13Rik	2810417H13Rik	chr9	65738130	65751358	2387	0.71	0.31	0.66	0.07	0.982298	2.16046
Mapre2	Mapre2	chr18	23910834	24052362	4333	25.95	13.09	4.04	0.9	0.981839	2.04963
Tmem62	Tmem62	chr2	120802798	120833578	2866	21.33	10.76	87.2	58.06	0.980608	0.585954
Fggy	Fggy	chr4	95224198	95593630	2713	0.59	0.25	0.19	0.36	0.979241	-0.665581
C230035I16Rik	C230035I16Rik	chr13	23519845	23522886	617	0.59	0.25	0.51	0	0.979241	2.60881
Nol3	Nol3	chr8	107800347	107805839	2869	1.93	0.93	0.63	0.58	0.978835	0.102362
Marcks	Marcks	chr10	36853049	36858732	4186	46.35	23.47	22.05	17.2	0.978727	0.356535
Snord52	Snord52	chr17	35087895	35087953	59	61.39	31.11	26.84	9.66	0.978343	1.4648
Tspan5	Tspan5	chr3	138405159	138567388	3172	9.51	4.78	0.65	0.46	0.977655	0.421464
Hoga1	Hoga1	chr19	42120341	42145429	1635	0.53	0.22	0.1	0.22	0.97728	-0.678072
Ppt2	Ppt2	chr17	34753607	34764042	1701	6.77	3.39	2.54	2.68	0.977083	-0.074547
Snx24	Snx24	chr18	53405316	53550479	1882	5.9	2.95	9.93	1.05	0.976153	3.12462
Wdr31	Wdr31	chr4	62114768	62131906	1325	2.28	1.11	0.44	0.08	0.975955	1.58496
Smpd3	Smpd3	chr8	108776448	108861888	5148	0.49	0.2	0.11	0.14	0.975752	-0.192645
Il17re	Il17re	chr6	113408478	113420745	2992	1.06	0.49	6.99	8.92	0.975338	-0.347342
Rbm43	Rbm43	chr2	51779969	51790529	2155	0.47	0.19	0	0	0.974909	0
Matn2	Matn2	chr15	34236436	34365995	3518	0.47	0.19	0.09	0.25	0.974909	-0.881356
Gtf3c1	Gtf3c1	chr7	132784468	132851202	6869	5.01	2.5	4.6	3.15	0.974812	0.532221
Tmem14c	Tmem14c	chr13	41111619	41117951	952	330.78	168.27	626.89	613.79	0.974673	0.0304623
S100a1	S100a1	chr3	90314956	90318252	615	66.95	34.02	47.03	24.69	0.97462	0.926887
Coch	Coch	chr12	52694328	52706760	2683	2.14	1.04	0.89	0.27	0.974465	1.4199
AI662270	AI662270	chr11	83037078	83040086	1408	123.81	62.97	70.89	14.87	0.974267	2.24554
B3galt4	B3galt4	chr17	34086857	34088433	1577	3.75	1.86	1.97	2.63	0.974005	-0.39927
Baz1a	Baz1a	chr12	55993976	56087323	6179	40.92	20.79	44.85	23.19	0.973515	0.94861
Dennd4b	Dennd4b	chr3	90070456	90084587	5399	0.43	0.17	0.2	0.1	0.973033	0.584963
4921531C22Rik	4921531C22Rik	chr2	179711558	179713718	1905	0.43	0.17	0.47	0.44	0.973033	0.0780025
P2ry6	P2ry6	chr7	108086148	108112880	1917	0.41	0.16	0	0	0.971986	0
Sord	Sord	chr2	122060575	122091073	2259	166.8	85	365.52	95.8	0.971753	1.93074
Slc37a4	Slc37a4	chr9	44206259	44211048	2085	10.31	5.21	9.39	9.12	0.971186	0.0416413
Hydin	Hydin	chr8	112790877	113134153	15783	0.37	0.14	0.97	0.13	0.969626	2.21791
Ccrn4l	Ccrn4l	chr3	51028369	51055576	3069	54.2	27.63	32.45	21.03	0.969505	0.623365
Phyhd1	Phyhd1	chr2	30122049	30137669	1467	4.09	2.04	0.14	3.14	0.969339	-3.75489
Sncb	Sncb	chr13	54860221	54867801	1196	0.35	0.13	0.44	0	0.968291	2.43296
Atxn3	Atxn3	chr12	103157111	103196453	5404	15.61	7.93	8.78	3.81	0.968211	1.18339
Pou3f1	Pou3f1	chr4	124334889	124337899	3011	0.78	0.35	0.02	0.14	0.967579	-1
1700047G03Rik	1700047G03Rik	chr15	11896817	11899838	840	0.33	0.12	0	0.43	0.966833	-2.40599
Efnb3	Efnb3	chr11	69367594	69373739	3215	0.76	0.34	0.11	0.02	0.966833	0.807355
Fbxo9	Fbxo9	chr9	77929306	77956860	2207	19.09	9.72	47.4	29.97	0.96656	0.659603
C2	C2	chr17	34999547	35019045	2644	2.77	1.37	6.05	19.9	0.965235	-1.70134
A930004D18Rik	A930004D18Rik	chr2	17946816	17959368	3643	4.27	2.14	9.78	4.3	0.964135	1.16701
Ccdc64	Ccdc64	chr5	116099295	116181568	1853	1.09	0.51	0.48	1.54	0.96408	-1.49957
Sdr39u1	Sdr39u1	chr14	56516122	56519069	1227	34.68	17.73	69.6	39.46	0.963951	0.817116
Fbxw10	Fbxw10	chr11	62660625	62690964	3267	0.29	0.1	0.02	0	0.963474	0.263034
Acaa1b	Acaa1b	chr9	119057161	119066211	1669	1.81	0.88	0.6	1.21	0.962719	-0.90414
Csk	Csk	chr9	57474453	57492987	2276	6.33	3.2	6.24	5.06	0.962353	0.297112
Lrrc2	Lrrc2	chr9	110854049	110886568	3655	6.66	3.37	0.04	0.01	0.962088	0.347923
1700023F06Rik	1700023F06Rik	chr11	103060261	103069872	1206	0.27	0.09	0.31	0	0.961526	2.03562
Strada	Strada	chr11	106024288	106054917	2543	16.06	8.21	15.65	7.11	0.959507	1.12728
Riiad1	Riiad1	chr3	94268907	94277513	628	0.58	0.25	0.92	2.15	0.95818	-1.14136
Nrip1	Nrip1	chr16	76291107	76373294	4529	13.07	6.68	3.5	6.56	0.957898	-0.887525
Pik3ip1	Pik3ip1	chr11	3230734	3242974	2243	1.92	0.94	0.89	1.11	0.957772	-0.289507
Capn5	Capn5	chr7	105270075	105326703	4411	1.24	0.59	5.15	2.26	0.957565	1.15353
4930556M19Rik	4930556M19Rik	chr15	10644591	10719878	4350	0.23	0.07	0.91	0.39	0.956931	1.0435
Plin2	Plin2	chr4	86302469	86315963	1887	219.07	112.82	254.45	379.82	0.956749	-0.577747
Ppip5k1	Ppip5k1	chr2	121136297	121176749	5531	3.16	1.58	5.93	5.56	0.956411	0.0913559
Det1	Det1	chr7	85972360	85992097	2217	2.15	1.06	2	1.45	0.9558	0.438121
Tctn3	Tctn3	chr19	40670936	40686705	2725	5.3	2.69	4.69	4.36	0.952694	0.102982
Tmem191c	Tmem191c	chr16	17276393	17278754	1408	8.82	4.51	11.47	16.71	0.952277	-0.538931
9530091C08Rik	9530091C08Rik	chr9	68613153	68621129	7977	0.19	0.05	0.05	0.19	0.95109	-0.95109
Scrt2	Scrt2	chr2	151907265	151921538	3395	0.19	0.05	0	0.03	0.95109	-0.378512
Rbpj	Rbpj	chr5	53947018	54048684	5817	15.76	8.11	3.68	2.16	0.949939	0.742063
Pxmp2	Pxmp2	chr5	110703305	110715187	1019	29.61	15.28	48.53	98.73	0.949893	-1.0231
Susd2	Susd2	chr10	75099364	75106753	3255	13.13	6.75	2.58	0.8	0.949637	1.57424
Cd9	Cd9	chr6	125410284	125444773	1192	1671.82	865.71	1872.18	3734.84	0.949383	-0.996289
Pmaip1	Pmaip1	chr18	66618258	66625212	2654	24.88	12.84	4.45	0.35	0.948936	3.33787
Fn1	Fn1	chr1	71632097	71699745	8312	20.53	10.59	0.63	0.09	0.948482	1.9419
Cblb	Cblb	chr16	52031662	52208159	6322	4.3	2.18	4.12	1.67	0.94847	1.25349
Slc30a4	Slc30a4	chr2	122506975	122528399	5476	6.44	3.29	12.4	5.49	0.948005	1.16101
Gbp6	Gbp6	chr5	105699721	105722718	4316	0.17	0.04	0	0	0.947533	0
Snord49b	Snord49b	chr11	62416588	62416650	63	30.57	15.81	20.11	8.23	0.946894	1.27868
Fbxw4	Fbxw4	chr19	45652747	45734683	1946	1.23	0.59	0.84	1.81	0.946758	-1.02284
Brd1	Brd1	chr15	88517465	88564649	5137	21.95	11.35	28.78	21.77	0.945431	0.401118
4930579K19Rik	4930579K19Rik	chr9	98462879	98464030	1152	2.19	1.09	1.05	0.31	0.944386	1.48794
Gpd1l	Gpd1l	chr9	114808457	114843105	4393	6	3.07	10.83	3.3	0.944326	1.68469
Wdr65	Wdr65	chr4	118227301	118293010	3750	1.92	0.95	8.8	4.98	0.943966	0.808977
Psg17	Psg17	chr7	19399286	19406940	2084	0.15	0.03	0.15	0	0.943416	1.32193
Klra2	Klra2	chr6	131169253	131197380	1886	0.15	0.03	0.11	0.03	0.943416	0.691878
Grin3a	Grin3a	chr4	49678098	49857953	3348	0.15	0.03	0.3	0.03	0.943416	1.62149
Mtl5	Mtl5	chr19	3388869	3407785	3298	0.15	0.03	0.03	0	0.943416	0.378512
Pigr	Pigr	chr1	132723261	132748826	3849	0.15	0.03	0	0	0.943416	0
Cdh4	Cdh4	chr2	179177183	179634080	6343	3.9	1.98	0.58	0.38	0.943416	0.5025
[truncated: 17,362 more rows]
