# Supplementary material for: Maternal H3K27me3 controls DNA methylation-independent genomic imprinting
Source: Nature. Author manuscript; Available in PMC 2022 Nov 18. (PMC9674007; doi:10.1038/nature23262)
Supplement: Table S11 [file NIHMS1847486-supplement-Table_S11.xlsx]

## Sheet: Figure 4d
DHS_chr	DHS_start	DHS_end	Nearst gene	Distance to the nearst gene	DNaseI-seq singal intensity (RPKM)								Mean RPKM				Log2FC(AG/GG or AG/GG)
					No injection				Kdm6bMUT_PG		Kdm6bWT_PG		No injection		Kdm6bMUT_PG	Kdm6bWT_PG	No injection	Kdm6bMUT	Kdm6bWT
					AG_1	AG_2	PG_1	PG_2	PG_1	PG_2	PG_1	PG_2	AG	GG
chr17	88635964	88636490	Gm4832	-111113	3.19	1.75	0.97	0.17	1.81	1.46	2.51	4.66	2.47	0.57	1.64	3.58	2.1	0.59	-0.54
chr2	10233245	10233770	Sfmbt2	58307	3.83	3.26	0.97	0.51	1.45	0.44	3.2	5.64	3.54	0.74	0.94	4.42	2.24	1.9	-0.32
chr5	113116256	113117118	1700034G24Rik	-97240	3.27	3.04	0.74	0.52	2.32	2.23	3.82	3.74	3.16	0.63	2.27	3.78	2.31	0.47	-0.26
chr6	101579320	101579977	Gm9871	144265	4.29	3.3	0.88	0.41	2.31	1.17	4.02	4.51	3.8	0.64	1.74	4.26	2.54	1.12	-0.17
chr15	96833100	96833845	Slc38a4	52542	3.69	5.02	0.68	0.24	0.51	0.93	3.34	6.4	4.35	0.46	0.72	4.87	3.22	2.58	-0.16
chr3	41308711	41309250	C430002E04Rik	-11590	2.37	2.19	0.48	0.17	1.06	0.58	1.76	3.12	2.28	0.32	0.82	2.44	2.77	1.46	-0.1
chr6	133981465	133981829	Etv6	3895	4.42	1.81	0.52	0.49	1.32	0.63	0.19	6.02	3.12	0.5	0.98	3.1	2.6	1.67	0
chr18	81436310	81436783	Sall3	-252993	2.71	1.52	0.13	0.57	1.01	0.66	1.08	3	2.12	0.35	0.84	2.04	2.56	1.33	0.05
chr1	93673438	93673890	Twist2	24163	3.41	2.9	0.86	0.6	0.84	0.33	2.59	3.43	3.16	0.73	0.58	3.01	2.1	2.41	0.07
chr3	41296542	41297851	C430002E04Rik	0	2.93	2.21	0.93	0.21	0.51	0.88	2.41	2.46	2.57	0.57	0.7	2.44	2.15	1.87	0.08
chr8	91576714	91577748	Sall1	-8653	4.87	2.79	0.62	0.44	1.2	0.52	3.11	4.11	3.83	0.53	0.86	3.61	2.83	2.14	0.09
chr8	70859271	70859939	1700125H03Rik	32418	3.62	3.04	0.76	0.54	1.14	0.57	2.96	3.28	3.33	0.65	0.86	3.12	2.34	1.95	0.09
chr8	8803744	8804186	Arglu1	-113207	1.97	2.22	0.59	0.41	0.43	1.92	2.65	1.18	2.1	0.5	1.18	1.92	2.05	0.83	0.13
chr15	74579714	74580333	2300005B03Rik	-2597	2.83	4.67	1.03	0.73	2.31	1	1.65	5.2	3.75	0.88	1.66	3.42	2.08	1.18	0.13
chr9	42641497	42642412	Grik4	110042	2.79	2.22	0.7	0.49	0.94	0.84	1.52	2.96	2.5	0.6	0.89	2.24	2.06	1.48	0.16
chr3	41339748	41340275	Phf17	19380	4.33	3.36	1.21	0.17	1.44	0.59	1.12	5.62	3.84	0.69	1.01	3.37	2.46	1.91	0.19
chr3	122759629	122760252	Myoz2	-21724	3.23	1.57	0.51	0.43	1.52	0.24	0.59	3.52	2.4	0.47	0.88	2.06	2.33	1.44	0.22
chr14	120244947	120245355	1700006F04Rik	-96499	2.62	2.08	0.47	0.44	0.71	0.56	2.7	1.27	2.35	0.45	0.64	1.99	2.34	1.87	0.24
chr8	83392860	83393698	Gab1	10680	2.4	1.87	0.61	0.11	0.45	0.37	1.58	1.85	2.13	0.36	0.41	1.72	2.54	2.35	0.31
chr17	33009079	33009883	Zfp870	18665	3.01	1.72	0.88	0.22	1.31	0.57	1.18	2.56	2.36	0.55	0.94	1.87	2.08	1.32	0.34
chr15	94098222	94098887	D630010B17Rik	-20590	3.64	1.97	0.77	0.41	0.57	0.47	1.53	2.71	2.81	0.59	0.52	2.12	2.23	2.41	0.4
chr6	137095248	137096062	Rerg	22177	4.04	2.67	0.87	0.77	2.8	2.27	1.89	3.17	3.36	0.82	2.54	2.53	2.02	0.4	0.41
chr2	10295258	10296457	Sfmbt2	-1196	2.19	1.86	0.59	0.3	0.32	0.58	1.71	1.18	2.02	0.44	0.45	1.44	2.16	2.15	0.48
chr8	83381876	83383581	Gab1	20797	3.03	2.93	0.9	0.37	0.56	0.45	1.59	2.57	2.98	0.64	0.5	2.08	2.21	2.54	0.52
chr15	96696284	96696889	Slc38a2	-166155	2.78	3.59	0.74	0.15	0.79	0	1.82	2.56	3.18	0.44	0.4	2.19	2.81	2.98	0.54
chr12	82119283	82121031	Smoc1	6763	4.73	3.12	1.29	0.57	1.63	0.88	2.43	2.8	3.93	0.93	1.25	2.62	2.07	1.64	0.58
chr9	47842293	47843147	Gm10677	-216002	3.07	1.53	0.68	0.32	0.12	0.27	1.37	1.66	2.3	0.5	0.2	1.52	2.18	3.49	0.6
chr5	113220843	113222006	1700095B10Rik	305	3.75	4.51	1.49	0.54	1.56	1.72	1.95	3.33	4.13	1.02	1.64	2.64	2.01	1.33	0.64
chr2	172698247	172699871	Bmp7	65951	4.01	2.99	0.79	0.73	0.88	0.86	2.03	2.46	3.5	0.76	0.87	2.25	2.19	2	0.64
chr13	52403534	52405335	4921525O09Rik	-211425	3.54	3.31	1.21	0.46	0.9	1.03	1.99	2.36	3.42	0.84	0.97	2.17	2.02	1.82	0.65
chr1	90916045	90916704	1700067G17Rik	-3358	3.37	1.79	0.39	0.82	0.44	0.47	1.88	1.37	2.58	0.6	0.45	1.62	2.07	2.48	0.66
chr8	91607968	91609607	Sall1	-39907	3.61	3.56	0.78	0.45	0.58	0.28	1.74	2.75	3.58	0.62	0.43	2.25	2.52	3.03	0.67
chr4	139599514	139600209	Klhdc7a	-75573	4.55	4.06	0.56	0.78	0.96	0.33	2	3.34	4.3	0.67	0.64	2.67	2.67	2.72	0.69
chr2	105179000	105179647	Rcn1	59829	2.29	2.94	0.6	0.28	0.29	0.71	1.58	1.59	2.62	0.44	0.5	1.58	2.54	2.36	0.72
chr3	41360857	41361950	Phf17	-1202	4.05	3.49	0.82	0.58	0.87	0.63	1.34	3.06	3.77	0.7	0.75	2.2	2.41	2.31	0.77
chr11	51033107	51034318	BC049762	42135	3.49	3.03	0.9	0.22	0.87	0.76	1.82	1.92	3.26	0.56	0.82	1.87	2.52	1.99	0.8
chr5	113115049	113115959	1700034G24Rik	-96033	3.91	3.24	1.34	0.4	1.46	1.26	2.09	1.98	3.58	0.87	1.36	2.04	2.03	1.39	0.81
chr15	96878568	96879235	Slc38a4	7152	3.42	3.45	0.09	0.27	0.28	0.34	1.32	2.52	3.44	0.18	0.31	1.92	4.18	3.43	0.84
chr1	121228339	121229165	Inhbb	89660	4.14	1.99	0.47	0.65	2.3	0.38	1.07	2.34	3.06	0.56	1.34	1.7	2.43	1.19	0.84
chr3	41298827	41299524	C430002E04Rik	-1706	2.7	3.49	0.56	0.65	0.14	0.44	1.89	1.48	3.1	0.6	0.29	1.68	2.34	3.37	0.87
chr8	91473797	91474450	Mir8110	74183	1.33	3.32	0.69	0.41	0.58	0	1.56	0.98	2.33	0.55	0.29	1.27	2.06	2.96	0.87
chr15	97065746	97066782	Pced1b	10755	2.2	3.23	0.62	0.61	1.01	0.97	1.7	1.25	2.71	0.62	0.99	1.48	2.12	1.45	0.88
chr10	125239856	125240660	Lrig3	162614	3.01	2.2	0.07	0.91	0.95	1.14	1.46	1.28	2.6	0.49	1.04	1.37	2.39	1.31	0.92
chr16	50458813	50460020	Bbx	-26311	4.39	4.08	0.96	0.52	1.73	0.95	2	2.45	4.23	0.74	1.34	2.23	2.5	1.65	0.93
chr2	92855490	92856184	Prdm11	30117	1.84	3.31	0.84	0.13	1.24	0.89	1.59	1.11	2.58	0.48	1.06	1.35	2.38	1.27	0.93
chr7	53604148	53604758	Myod1	27085	3.97	2.9	0.31	0.3	0.62	0.75	1.2	2.33	3.44	0.3	0.68	1.77	3.45	2.31	0.96
chr13	91386999	91387528	Atg10	-23407	4.06	2.23	0.74	0.68	1.63	1.46	1.25	1.95	3.14	0.71	1.54	1.6	2.13	1.02	0.97
chr6	51122791	51123618	Mir148a	96291	4.06	4.52	1.25	0.76	1.61	1.21	1.86	2.49	4.29	1	1.41	2.18	2.08	1.6	0.98
chr7	138888066	138889854	Bub3	-184162	2.4	1.8	0.58	0.35	0.59	0.82	0.45	1.66	2.1	0.46	0.7	1.05	2.15	1.56	0.99
chr14	118661656	118662320	Mir6241	-3801	5.26	5.05	0.87	0.14	0.72	0.47	1.87	3.3	5.15	0.5	0.6	2.58	3.33	3.09	0.99
chr7	146988590	146989788	Mir6401	-23674	3.81	2.74	0.8	0.61	1.67	1.03	1.34	1.94	3.28	0.7	1.35	1.64	2.2	1.27	0.99
chr1	191948852	191949839	Prox1	44720	3.06	2.59	0.59	0.74	0.58	0.31	1.11	1.7	2.83	0.66	0.44	1.4	2.07	2.64	1
chr6	114249610	114250312	Slc6a1	-16982	2.68	2.89	0.46	0.38	0.54	0.54	1.45	1.28	2.79	0.42	0.54	1.36	2.7	2.35	1.02
chr3	50931890	50933030	Ccrn4l	95338	2.89	2.25	0.68	0.39	0.67	0.61	1.16	1.36	2.57	0.54	0.64	1.26	2.24	1.99	1.02
chr11	50582359	50583654	Zfp354c	57579	3.84	3.6	0.8	0.91	0.29	0.48	1.81	1.79	3.72	0.86	0.38	1.8	2.11	3.24	1.04
chr15	96916143	96916697	Slc38a4	-29756	4.37	4.26	0.34	0.32	0.52	1.12	1.59	2.56	4.31	0.33	0.82	2.08	3.67	2.38	1.05
chr15	96956279	96957186	Slc38a4	-69892	5.4	3.84	0.56	0.1	0.95	0.42	2.02	2.41	4.62	0.33	0.68	2.21	3.77	2.74	1.06
chr11	50440773	50441464	Adamts2	-25187	3.69	3.23	0.74	0.78	1.65	1.66	0.96	2.24	3.46	0.76	1.65	1.6	2.17	1.06	1.11
chr2	10291739	10292595	Sfmbt2	0	2.83	1.31	0.37	0.42	0.44	0.54	1.29	0.61	2.07	0.4	0.49	0.95	2.36	2.06	1.12
chr8	83394510	83395550	Gab1	8828	3.49	3.97	0.92	0.61	0.55	0.96	2.18	1.24	3.73	0.76	0.76	1.71	2.27	2.29	1.12
chr2	135476527	135477406	9630028H03Rik	-67571	3.97	1.87	0.88	0.1	0.86	0.26	0.75	1.91	2.92	0.49	0.56	1.33	2.55	2.36	1.13
chr14	119129499	119130655	Abcc4	-24058	4.3	4.32	1.06	0.94	0.82	1.66	1.33	2.56	4.31	1	1.24	1.94	2.1	1.79	1.14
chr16	92605784	92606528	Runx1	91045	4.42	4.58	1.03	0.6	1.41	1.55	1.96	2.08	4.5	0.82	1.48	2.02	2.45	1.6	1.15
chr8	91591392	91591822	Sall1	-23331	5.63	3.05	1.05	0.21	0.88	0.53	0.86	3	4.34	0.63	0.7	1.93	2.76	2.61	1.16
chr9	111424787	111426006	Dclk3	-83203	3.25	2.42	0.63	0.52	0.94	0.89	1.26	1.27	2.84	0.57	0.92	1.27	2.28	1.62	1.16
chr18	76627709	76628294	Smad2	-206935	2.29	2.02	0.55	0.15	0.65	0.53	0.38	1.54	2.16	0.35	0.59	0.96	2.59	1.85	1.16
chr9	40276050	40276677	Gramd1b	-12701	5.04	3.14	0.1	0.14	0.3	0.61	1.75	1.85	4.09	0.12	0.45	1.8	4.98	3.14	1.18
chr2	93351154	93352122	Cd82	-48047	4.09	2.24	0.87	0.65	1.67	0.8	1.05	1.74	3.17	0.76	1.23	1.4	2.04	1.35	1.18
chr16	50437305	50438244	Bbx	-4803	3.08	3.98	0.76	0.78	0.4	0.4	1.32	1.79	3.53	0.77	0.4	1.56	2.18	3.11	1.18
chr8	83442397	83442932	Gab1	-38019	4.15	4.17	1.2	0.34	2.13	0.71	2.19	1.44	4.16	0.77	1.42	1.82	2.42	1.54	1.19
chr6	133998540	133999257	Etv6	-12816	4.41	1.92	0.54	0.38	1.06	0.75	1.13	1.62	3.17	0.46	0.9	1.38	2.76	1.79	1.2
chr7	53515743	53516226	Otog	-19387	4.6	2.86	1.06	0.56	0.21	0.48	2.42	0.81	3.73	0.81	0.34	1.62	2.19	3.4	1.2
chr9	40334170	40334931	Gramd1b	-70821	3.71	2.33	0.76	0.47	0.88	0.81	1.06	1.52	3.02	0.62	0.84	1.29	2.28	1.83	1.22
chr15	96573573	96574206	Slc38a2	-43444	2.86	3.52	0.3	0.71	0	0.36	1.28	1.42	3.19	0.5	0.18	1.35	2.64	4.07	1.23
chr6	30687908	30688813	Mest	0	3.12	2.32	0.93	0.4	0.42	1.19	0.41	1.86	2.72	0.66	0.8	1.14	2.02	1.74	1.25
chr17	85995002	85995763	Six3os1	21973	1.85	2.25	0.51	0.24	0.63	1.12	0.87	0.84	2.05	0.38	0.88	0.86	2.42	1.22	1.25
chr8	83440451	83441083	Gab1	-36073	1.38	3.53	0.62	0	0.9	0.6	1.04	1.01	2.46	0.31	0.75	1.02	2.95	1.7	1.25
chr8	91570060	91571189	Sall1	-1999	3.92	2.5	0.57	0.73	0.43	0.41	1.43	1.26	3.21	0.65	0.42	1.34	2.29	2.9	1.25
chr8	91604439	91605719	Sall1	-36378	3.62	3.59	0.8	0.57	1.12	1.09	1.26	1.71	3.6	0.68	1.1	1.48	2.38	1.7	1.27
chr12	109061575	109062677	4930465M20Rik	-87877	3.66	2.92	0.41	0.33	0.34	0.98	1.2	1.52	3.29	0.37	0.66	1.36	3.12	2.3	1.27
chr16	17188446	17188935	Ube2l3	12650	6.03	3.35	0.8	1.1	1.17	1.27	1.49	2.37	4.69	0.95	1.22	1.93	2.29	1.93	1.28
chr2	10286582	10287314	Sfmbt2	4763	3.58	2.87	0.61	0.25	0.26	0.52	1.2	1.41	3.23	0.43	0.39	1.3	2.88	3.02	1.3
chr15	97085756	97086749	Amigo2	-8038	4.19	3.7	0.39	0.18	0.29	0.31	0.96	2.21	3.95	0.29	0.3	1.58	3.74	3.67	1.31
chr3	51731252	51732148	Maml3	176780	2.48	1.69	0.44	0.5	1.27	0.42	0.81	0.86	2.08	0.47	0.84	0.84	2.13	1.29	1.31
chr7	89377804	89378530	Sh3gl3	29887	5.08	3.35	1.06	0.25	0.26	0.32	2.31	1.06	4.21	0.66	0.29	1.68	2.67	3.82	1.32
chr15	87728920	87730311	Mir6393	-102547	2.8	3.54	0.78	0.72	1.16	1.27	1.58	0.93	3.17	0.75	1.21	1.26	2.06	1.38	1.33
chr15	96971155	96971869	Slc38a4	-84768	4.05	3.4	0.27	0.25	0.27	0.21	0.92	1.99	3.72	0.26	0.24	1.46	3.79	3.9	1.35
chr6	51627116	51628063	Snx10	-132595	3.61	3.05	1.22	0.29	1.4	1.06	1.47	1.09	3.33	0.76	1.23	1.28	2.13	1.43	1.37
chr16	90405789	90406387	Hunk	-19148	3.03	4.06	0.97	0.75	0.17	1.04	0.99	1.72	3.54	0.86	0.6	1.36	2.03	2.53	1.38
chr7	146534466	146534837	Inpp5a	40170	5.42	3.37	1.21	0.73	1.02	1.24	1.97	1.4	4.39	0.97	1.13	1.68	2.17	1.95	1.38
chr14	120711796	120713052	Mbnl2	-36906	6.25	4.34	1.12	0.36	0.38	1.41	1.4	2.67	5.29	0.74	0.9	2.04	2.82	2.55	1.38
chr9	116099774	116100772	Tgfbr2	-15293	4.04	3.29	0.77	0.54	1.52	0.77	1.24	1.55	3.66	0.66	1.15	1.4	2.47	1.67	1.39
chr15	96792756	96793257	Slc38a4	93130	4.69	3.01	0.52	0.18	0.96	0.76	1.62	1.28	3.85	0.35	0.86	1.45	3.42	2.15	1.4
chr11	44342351	44343158	Rnf145	-9473	3	2.12	0.88	0.33	1.18	0.86	1.45	0.48	2.56	0.6	1.02	0.96	2.06	1.32	1.4
chr6	118891749	118892419	4931430N09Rik	-61574	3.7	1.57	0.67	0.4	0.57	0.69	0.43	1.54	2.64	0.54	0.63	0.98	2.28	2.05	1.41
chr16	50481562	50482846	G730013B05Rik	43511	3.35	2.2	0.85	0.49	0.74	0.72	0.86	1.21	2.78	0.67	0.73	1.03	2.03	1.91	1.41
chr14	118627071	118627708	Sox21	8544	6.11	5.26	1.41	0.71	0.6	0.24	1.04	3.23	5.69	1.06	0.42	2.13	2.41	3.73	1.41
chr9	115769617	115770352	Gadl1	48220	3.29	2.86	0.79	0.37	0.91	0.52	1.59	0.71	3.08	0.58	0.72	1.15	2.39	2.09	1.41
chr10	80961732	80962375	S1pr4	507	3.34	3.87	0.7	0.84	1.34	0.36	0.68	2.01	3.6	0.77	0.85	1.34	2.21	2.07	1.42
chr10	20864638	20865264	Myb	15526	2.36	1.79	0.62	0.29	1.37	0.61	0.7	0.83	2.08	0.45	0.99	0.76	2.16	1.06	1.43
chr17	87239819	87240207	Tmem247	76480	6.24	4.41	0.82	0.7	0.75	0.21	2.27	1.65	5.33	0.76	0.48	1.96	2.79	3.44	1.44
chr17	87231763	87232397	Epas1	-78560	3.5	3.93	0.62	0.85	0.6	1.34	1.28	1.42	3.71	0.74	0.97	1.35	2.32	1.93	1.45
chr8	123788125	123788982	Foxl1	-136541	4.24	1.38	0.6	0.53	0.89	1.53	0.85	1.2	2.81	0.56	1.21	1.02	2.29	1.21	1.45
chr3	126907967	126908930	LOC100862268	-43745	3.98	3.88	0.74	0.94	0.99	0.8	1.6	1.2	3.93	0.84	0.9	1.4	2.21	2.12	1.48
chr16	92594837	92595488	Clic6	-96446	4.64	4.02	0.29	0.55	0.74	0.35	0.68	2.38	4.33	0.42	0.54	1.53	3.34	2.97	1.49
chr15	96981539	96982161	Slc38a4	-95152	3.57	3.26	0.93	0.14	0.92	0.5	0.95	1.45	3.42	0.54	0.71	1.2	2.65	2.25	1.5
chr15	96771513	96772441	Slc38a4	113946	2.9	2.9	0.42	0.39	0.11	0.16	0.64	1.39	2.9	0.4	0.14	1.01	2.81	4.33	1.51
chr2	10239496	10240363	Sfmbt2	51714	3.56	3.78	0.52	0.42	0.66	0.09	0.76	1.79	3.67	0.47	0.38	1.27	2.94	3.26	1.52
chr6	118719447	118720234	4931430N09Rik	109941	2.13	3.84	0.74	0.46	0.97	0.58	0.93	1.14	2.98	0.6	0.77	1.03	2.3	1.93	1.52
chr14	120687499	120688122	Mbnl2	-12609	4.53	3.05	1.03	0.43	0.77	0.13	1.17	1.44	3.79	0.73	0.45	1.3	2.36	3.05	1.53
chr9	40221781	40223048	Gramd1b	40301	3.87	2.23	0.51	0.28	0.38	0.91	0.87	1.22	3.05	0.4	0.64	1.04	2.92	2.22	1.54
chr8	83454366	83455147	Gab1	-49988	3.35	4.53	0.41	0.12	0.97	0.4	0.85	1.82	3.94	0.26	0.68	1.34	3.84	2.51	1.55
chr15	97053929	97054352	Pced1b	23185	5.39	5.27	1.51	0.64	0	0.35	2.08	1.51	5.33	1.07	0.18	1.8	2.3	4.85	1.56
chr14	49233226	49233892	Otx2	48655	3.72	2.76	0.48	0.14	1.29	0.35	0.44	1.74	3.24	0.31	0.82	1.09	3.34	1.97	1.56
chr14	49316035	49316716	Otx2os1	-27073	5.81	4.63	1.6	0.93	1.4	1.01	1.62	1.89	5.22	1.27	1.21	1.75	2.04	2.11	1.57
chr16	50478211	50479266	Bbx	-45709	4.01	3.23	0.67	0.34	1.44	0.44	0.69	1.71	3.62	0.5	0.94	1.2	2.82	1.93	1.58
chr4	139559240	139560928	Klhdc7a	-35299	3.62	3.03	0.46	0.7	0.34	0.5	1.21	1	3.33	0.58	0.42	1.1	2.5	2.96	1.58
chr9	40220515	40221609	Gramd1b	41740	3.07	1.62	0.24	0.41	0.61	0.35	1.07	0.48	2.34	0.32	0.48	0.78	2.81	2.26	1.58
chr8	91498399	91500283	Mir8110	48350	3.92	3.21	0.45	0.24	0.5	0.2	0.93	1.44	3.56	0.34	0.35	1.19	3.33	3.31	1.58
chr15	96918082	96918922	Slc38a4	-31695	3.68	2.5	0.31	0.64	0.9	0.82	1.13	0.92	3.09	0.48	0.86	1.02	2.68	1.83	1.58
chr2	129571733	129572514	Pdyn	-46059	3.78	3.19	0.91	0.46	0.73	0.29	0.76	1.49	3.48	0.68	0.51	1.12	2.33	2.75	1.62
chr2	172701378	172701773	Bmp7	64049	6.13	2.15	0.99	0.68	0.48	0.96	0.73	1.95	4.14	0.84	0.72	1.34	2.3	2.51	1.62
chr3	79690133	79690883	Fam198b	-282	3.49	2.01	0.6	0.48	0.89	0.41	1.08	0.69	2.75	0.54	0.65	0.88	2.33	2.06	1.62
chr8	96760763	96761345	Nup93	-22263	4.16	2.25	0.77	0.77	0.82	1.32	0.5	1.55	3.21	0.77	1.07	1.02	2.04	1.57	1.64
chr2	169058207	169059475	1700017J07Rik	-254439	3.81	3.21	0.71	0.79	0.23	0.49	1.32	0.91	3.51	0.75	0.36	1.12	2.21	3.25	1.65
chr15	96851957	96853022	Slc38a4	33365	6.18	5.85	1.02	0.51	1.07	0.29	1.65	2.18	6.01	0.76	0.68	1.92	2.96	3.13	1.65
chr14	118650937	118653257	Mir6241	4598	3.91	3.84	0.78	0.39	0.49	0.93	1.29	1.17	3.88	0.58	0.71	1.23	2.71	2.43	1.65
chr2	10335552	10336151	Sfmbt2	-41490	4.37	2.09	0.65	0	0.32	0.25	0.98	1.07	3.23	0.32	0.29	1.02	3.27	3.46	1.65
chr2	92415341	92415899	Mir7221	16463	3.85	1.29	0.81	0.16	0.86	0.82	0.91	0.7	2.57	0.49	0.84	0.8	2.38	1.6	1.66
chr15	96465202	96467216	Slc38a1	5177	4.1	2.84	0.61	0.27	0.66	0.61	1.02	1.15	3.47	0.44	0.64	1.08	2.95	2.43	1.67
chr2	92869109	92869859	Prdm11	16442	2.68	2.45	0.52	0.6	0.64	0.92	1.08	0.52	2.57	0.56	0.78	0.8	2.18	1.7	1.67
chr1	191017988	191019228	Kcnk2	148004	2.22	1.9	0.47	0.44	0.31	0.37	0.23	1.04	2.06	0.45	0.34	0.64	2.15	2.56	1.68
chr3	41216957	41217945	C430002E04Rik	79176	2.99	1.4	0.19	0.83	0.19	0.47	0.82	0.53	2.2	0.51	0.33	0.68	2.08	2.7	1.69
chr12	72631388	72632072	4930404H11Rik	9521	3.93	2.78	0.57	0.53	0.42	0.56	1.29	0.76	3.36	0.55	0.49	1.02	2.59	2.75	1.7
chr17	86924566	86925897	Epas1	227306	4.79	2.46	1.11	0.68	0.86	0.69	1.04	1.16	3.62	0.9	0.77	1.1	2.01	2.21	1.71
chr16	92590497	92591166	Clic6	-92106	3.92	2.15	0.19	0.13	0.85	0.12	0.88	0.96	3.04	0.16	0.48	0.92	4.16	2.62	1.71
chr15	87233694	87234695	Fam19a5	140033	3.09	1.64	0.71	0.45	0.29	0.38	1.17	0.26	2.36	0.58	0.34	0.72	2.01	2.78	1.71
chr1	121205116	121205981	Inhbb	112844	3.18	1.98	0.59	0.52	0.55	0.72	0.51	1.04	2.58	0.55	0.64	0.78	2.2	2.01	1.72
chr15	96668323	96668940	Slc38a2	-138194	4.13	3.19	0.63	0.29	0.16	0.5	0.96	1.25	3.66	0.46	0.33	1.1	2.97	3.43	1.72
chr5	120696321	120697009	Gm10390	-107049	4.39	3.91	0.57	1.06	0.42	1	2.12	0.38	4.15	0.82	0.71	1.25	2.33	2.53	1.72
chr2	178336859	178338743	Cdh26	-171548	4.38	3.27	1.16	0.72	0.76	0.74	1.13	1.16	3.83	0.94	0.75	1.15	2.01	2.34	1.73
chr8	91475316	91475938	Mir8110	72695	3.78	1.69	0.51	0.14	0.16	0.61	1.41	0.21	2.73	0.32	0.38	0.81	3.03	2.8	1.74
chr3	41226688	41228438	C430002E04Rik	68683	2.84	1.61	0.41	0.47	0.43	0.7	0.88	0.44	2.23	0.44	0.56	0.66	2.31	1.96	1.74
chr13	52165957	52166906	4921525O09Rik	25203	2.05	2.49	0.54	0.28	0.4	1.14	0.93	0.41	2.27	0.41	0.77	0.67	2.44	1.55	1.75
chr4	139817611	139818423	Igsf21	-14885	3.39	3.07	0.55	1.01	0.94	0.57	1.26	0.64	3.23	0.78	0.75	0.95	2.04	2.08	1.75
chr16	90409474	90410744	Hunk	-22833	3.76	2.43	1.01	0.35	0.6	1.46	0.8	1.02	3.09	0.68	1.03	0.91	2.17	1.58	1.75
chr1	175094965	175095379	Olfr1406	19256	5.68	3.02	1.4	0.43	0.92	0.75	0.7	1.86	4.35	0.91	0.84	1.28	2.24	2.37	1.76
chr16	50483582	50485589	G730013B05Rik	40768	3.55	2.62	0.45	0.45	0.47	0.61	1.02	0.77	3.08	0.45	0.54	0.9	2.75	2.49	1.77
chr15	96528904	96530372	Slc38a2	0	4.94	4.47	0.92	0.68	0.39	0.58	0.55	2.19	4.7	0.8	0.48	1.37	2.54	3.25	1.77
chr5	102576912	102577562	Wdfy3	-77972	3.42	1.72	0.29	0.97	0.88	1.06	0.68	0.8	2.57	0.63	0.97	0.74	2.01	1.4	1.78
chr15	96802155	96802632	Slc38a4	83755	4.51	4.26	0.55	0.75	1.4	0.31	1.99	0.55	4.38	0.65	0.86	1.27	2.74	2.35	1.78
chr14	118331349	118332197	Mir6239	20872	4.91	4.02	0.31	0.53	0.57	0.37	1.2	1.37	4.46	0.42	0.47	1.29	3.38	3.22	1.79
chr7	89378824	89379801	Sh3gl3	28616	4.53	4.3	0.59	0.37	0.69	1.18	1.35	1.19	4.42	0.48	0.94	1.27	3.17	2.23	1.79
chr15	96997555	96997988	Pced1b	79549	5.27	4.55	0.6	0.21	1.11	0.35	1.02	1.78	4.91	0.4	0.73	1.4	3.57	2.73	1.8
chr14	118649903	118650323	Mir6241	7532	6.55	2.67	1.07	0.86	0.9	1.29	1.4	1.24	4.61	0.97	1.09	1.32	2.24	2.06	1.8
chr6	97305571	97306232	Lmod3	-102797	2.84	3.28	0.77	0.54	0.44	1.63	0.77	0.97	3.06	0.66	1.03	0.87	2.21	1.55	1.8
chr15	96539365	96540713	Slc38a2	-9236	4.88	4.77	1.1	0.54	0.85	0.85	0.7	2.01	4.82	0.82	0.85	1.36	2.54	2.49	1.82
chr8	83464412	83465284	Gab1	-60034	3.46	2.41	0.45	0.31	0.33	0.44	0.76	0.88	2.94	0.38	0.38	0.82	2.92	2.9	1.83
chr9	98385564	98386257	Rbp2	4698	2.9	2.47	0.65	0.39	0.69	0.78	0.74	0.75	2.68	0.52	0.74	0.74	2.35	1.85	1.84
chr7	143638787	143639481	C230079O03Rik	-97689	2.52	2.93	0.19	0.26	0.42	0.45	0.95	0.56	2.73	0.22	0.44	0.76	3.54	2.62	1.84
chr7	145474672	145475312	Tcerg1l	114101	3.47	1.44	0.91	0.28	0.45	0.12	0.34	1	2.46	0.6	0.29	0.67	2.03	3.06	1.86
chr6	4709422	4710076	Peg10	-12117	3.49	3.01	0.98	0.55	1.31	0.83	0.78	0.98	3.25	0.76	1.07	0.88	2.07	1.59	1.87
chr6	127743402	127744221	Mir7233	-5241	2.78	2.09	0.78	0.22	1.39	0.18	0.54	0.78	2.43	0.5	0.78	0.66	2.26	1.62	1.87
chr9	61426565	61427439	Tle3	-206393	3.08	3.52	0.45	0.21	0.22	0.35	0.76	1.03	3.3	0.33	0.28	0.9	3.28	3.49	1.87
chr4	152432380	152433320	Gm833	-360732	4.29	4.12	1.36	0.57	0.71	0.66	1.32	0.96	4.21	0.97	0.68	1.14	2.11	2.6	1.87
chr8	80621932	80623029	Ttc29	114211	5.21	3.89	1.29	0.33	0.78	1.12	0.93	1.53	4.55	0.81	0.95	1.23	2.48	2.25	1.88
chr17	50348778	50349774	Rftn1	-18956	2.56	1.52	0.58	0.36	0.38	0.38	0.44	0.64	2.04	0.47	0.38	0.54	2.09	2.39	1.9
chr15	96574600	96574979	Slc38a2	-44471	5.3	5.36	0.84	1.42	1	0	1.16	1.69	5.33	1.13	0.5	1.42	2.23	3.39	1.9
chr15	96468055	96468960	Slc38a1	3433	3.86	3.56	0.78	0.2	0.42	0.76	0.97	0.99	3.71	0.49	0.59	0.98	2.9	2.63	1.91
chr3	145867333	145868631	Lpar3	15293	3.93	1.87	0.45	0.21	0.44	0.77	0.34	1.19	2.9	0.33	0.6	0.76	3.1	2.24	1.91
chr9	40198427	40199167	1700110K17Rik	-57371	2.64	2.12	0.53	0.36	0.65	1.35	0.39	0.86	2.38	0.44	1	0.62	2.39	1.24	1.91
chr13	98252279	98253031	Gm5086	76923	4.38	2.09	0.25	0.72	0.76	0.51	0.68	1.02	3.23	0.48	0.64	0.85	2.71	2.33	1.92
chr2	92542082	92542812	Chst1	-102219	3.12	2.7	0.88	0.37	0.66	0.63	0.6	0.88	2.91	0.62	0.64	0.74	2.2	2.16	1.96
chr15	96899319	96901097	Slc38a4	-12932	3.51	2.99	0.33	0.2	0.91	0.43	0.62	1.01	3.25	0.26	0.67	0.82	3.57	2.26	1.98
chr16	92597581	92598681	Runx1	98892	3.3	2.51	0.29	0.66	0.86	0.28	0.74	0.7	2.9	0.48	0.57	0.72	2.59	2.33	2
chr15	96783063	96784432	Slc38a4	101955	3.53	3.31	0.23	0.2	0.35	0.5	1.02	0.66	3.42	0.22	0.42	0.84	3.93	2.98	2.01
chr4	139882746	139883581	Igsf21	-80020	3.78	3.38	0.92	0.43	0.46	0.74	0.35	1.39	3.58	0.68	0.6	0.87	2.39	2.56	2.03
chr8	123658431	123659346	Foxl1	-6847	3.6	3.22	0.63	0.99	0.83	0.93	0.8	0.84	3.41	0.81	0.88	0.82	2.06	1.94	2.04
chr15	96867955	96868547	Slc38a4	17840	4.31	3.77	0.32	0.15	0.32	0.52	1.49	0.44	4.04	0.24	0.42	0.96	4.05	3.24	2.05
chr8	123858879	123859355	1700018B08Rik	206499	4.66	2.63	1.07	0.57	1.01	1.62	0.92	0.82	3.64	0.82	1.31	0.87	2.14	1.46	2.05
chr9	50527133	50527755	Dixdc1	8334	3.34	2.01	0.82	0.29	1.08	1.98	1.06	0.21	2.67	0.55	1.53	0.64	2.25	0.8	2.06
chr4	125592012	125592690	2610028E06Rik	6864	1.78	2.99	0.66	0.4	0.43	0.46	0.75	0.38	2.39	0.53	0.44	0.56	2.15	2.4	2.06
chr13	98133287	98134031	Enc1	-122228	1.8	2.92	0.69	0	0.9	0.62	0.59	0.52	2.36	0.34	0.76	0.55	2.74	1.62	2.07
chr3	79770372	79771019	Fam198b	-80521	3.32	2.23	0.29	0.42	0.88	0.59	0.91	0.4	2.77	0.36	0.74	0.66	2.93	1.9	2.07
chr2	60749421	60750226	Rbms1	-29926	3.25	2.2	0.63	0.56	0.24	0.47	0.63	0.65	2.73	0.6	0.36	0.64	2.18	2.91	2.07
chr4	130942830	130943831	Matn1	-442531	3.36	4	0.77	0.45	0.29	0.46	1.1	0.64	3.68	0.61	0.38	0.87	2.57	3.26	2.07
chr2	164961369	164962284	1700025C18Rik	-45119	3.16	3.08	0.98	0.49	0.21	0.59	0.89	0.57	3.12	0.74	0.4	0.73	2.07	2.93	2.08
chr9	61396960	61397917	Tle3	-176788	4.49	3.16	0.8	0.38	0.4	0.16	0.99	0.8	3.83	0.59	0.28	0.9	2.68	3.73	2.08
chr2	10292663	10294321	Sfmbt2	0	2.39	2.61	0.58	0.44	0.63	1.07	0.53	0.62	2.5	0.51	0.85	0.57	2.27	1.55	2.1
chr9	46478053	46478570	2900052N01Rik	243115	4.29	2.67	0.5	0.7	1.3	0.6	0.56	1.01	3.48	0.6	0.95	0.78	2.52	1.86	2.13
chr5	148599938	148600503	Flt1	-62374	4.04	2.44	0.8	0.48	0.34	0.81	0.78	0.69	3.24	0.64	0.58	0.74	2.32	2.47	2.13
chr2	102728634	102729415	Cd44	12407	3.52	2.27	0.91	0.35	0.24	0.49	0.28	0.99	2.9	0.63	0.36	0.64	2.18	2.95	2.17
chr17	49503030	49503777	Gm17830	-50745	3.05	1.93	0.43	0.72	0.39	0.41	0.39	0.7	2.49	0.57	0.4	0.54	2.1	2.61	2.17
chr2	92812816	92814356	Syt13	-57559	2.92	2	0.71	0.35	0.86	0.8	1	0.08	2.46	0.53	0.83	0.54	2.19	1.56	2.17
chr13	70071108	70071938	1700084F23Rik	95288	3.72	3.64	1.01	0.43	0.92	0.37	1.14	0.47	3.68	0.72	0.64	0.8	2.34	2.49	2.18
chr5	91466692	91467161	Epgn	-10150	4.29	3.22	1.24	0.38	0.21	0.81	1.09	0.55	3.75	0.81	0.51	0.82	2.2	2.86	2.18
chr15	96881847	96882593	Slc38a4	3794	2.98	2.99	0.17	0	0.64	0.31	0.59	0.7	2.99	0.08	0.48	0.64	4.98	2.63	2.19
chr13	30145865	30146400	E2f3	-67933	4.15	2.09	1.33	0	0.9	1.01	1.1	0.24	3.12	0.66	0.96	0.67	2.21	1.7	2.2
chr16	50486757	50487548	G730013B05Rik	38809	3.57	2.65	0.57	0.11	0.48	0.39	0.83	0.49	3.11	0.34	0.44	0.66	3.16	2.81	2.22
chr3	131623655	131624278	Dkk2	123977	3.77	1.57	0.21	0.14	0.47	0.74	0.71	0.42	2.67	0.18	0.6	0.56	3.86	2.12	2.22
chr6	29042233	29042765	Lep	-32013	2.41	1.97	0.49	0.17	0.36	0.43	0.41	0.49	2.19	0.33	0.4	0.45	2.69	2.44	2.26
chr14	118620308	118621336	Sox21	14916	6.6	4.46	0.5	0.71	0.1	0.89	0.92	1.38	5.53	0.6	0.5	1.15	3.17	3.46	2.26
chr15	96889858	96890264	Slc38a4	-3471	5.62	4.36	0.64	0.22	0.47	1.9	1.08	0.96	4.99	0.43	1.19	1.02	3.51	2.06	2.28
chr11	19919036	19919708	Actr2	93246	5	3.9	1.15	0.94	1.13	0.68	1.21	0.58	4.45	1.04	0.9	0.9	2.08	2.29	2.3
chr15	96872458	96873102	Slc38a4	13285	3.54	2.14	0.2	0.28	0.3	0.96	0.92	0.2	2.84	0.24	0.63	0.56	3.51	2.15	2.32
chr3	148851834	148852735	Gm1653	84965	3.35	2.7	0.93	0.5	0.42	0.77	0.32	0.85	3.03	0.72	0.6	0.58	2.07	2.33	2.35
chr15	96623402	96623952	Slc38a2	-93273	4.15	1.78	0.11	0.82	0.69	0.98	0.67	0.47	2.97	0.46	0.84	0.57	2.65	1.82	2.36
chr11	67372316	67373545	Gas7	-25817	2.4	2.51	0.63	0	1.16	0.69	0.72	0.21	2.46	0.32	0.92	0.46	2.92	1.4	2.38
chr15	96818558	96819439	Slc38a4	66948	4.8	3.43	0.3	0.2	0.33	0.78	0.83	0.73	4.12	0.25	0.56	0.78	3.99	2.87	2.38
chr4	152693205	152693887	Ajap1	163052	3.26	2.11	0.66	0.66	0.84	0.34	0.43	0.57	2.68	0.66	0.59	0.5	2.01	2.17	2.4
chr4	139620011	139620789	Klhdc7a	-96070	3.53	1.77	0.66	0.12	0.24	0.19	0.48	0.5	2.65	0.39	0.22	0.49	2.73	3.56	2.41
chr15	96970109	96970731	Slc38a4	-83722	4.21	2.64	0.1	0.29	0.16	0.61	0.82	0.42	3.42	0.2	0.38	0.62	4.07	3.12	2.45
chr6	135204082	135204575	Gsg1	0	4.08	3.06	1.3	0.37	0.77	0.3	0.75	0.53	3.57	0.84	0.54	0.64	2.08	2.72	2.46
chr15	97063378	97063999	Pced1b	13538	4.98	4.33	0.93	0.72	0.31	1	0.82	0.84	4.66	0.82	0.66	0.83	2.48	2.81	2.47
chr9	61053726	61054738	I730028E13Rik	-67405	4.11	3.5	1.15	0.53	0.29	0.45	0.72	0.63	3.81	0.84	0.37	0.68	2.17	3.33	2.48
chr4	150253251	150255047	Errfi1	-24052	6.24	3.95	0.68	0.86	0.63	1.11	0.73	1.07	5.1	0.77	0.87	0.9	2.71	2.54	2.49
chr1	186872092	186872871	Mark1	-48664	4.57	2.02	0.99	0.58	0.49	0.59	0.65	0.5	3.29	0.78	0.54	0.57	2.06	2.59	2.5
chr2	174601096	174601966	Edn3	-14838	5.63	2.26	0.82	0.72	0.66	1.24	0.68	0.6	3.94	0.77	0.95	0.64	2.34	2.04	2.61
chr15	96597184	96597928	Slc38a2	-67055	2.98	2.3	0.17	0.24	0.77	0.2	0.5	0.35	2.64	0.2	0.48	0.42	3.62	2.42	2.61
chr11	19920278	19921374	Actr2	91580	3.07	2.64	0.88	0.41	0.09	0.21	0.2	0.7	2.86	0.64	0.15	0.45	2.13	4.16	2.64
chr1	192139863	192140693	Prox1	-145304	2.83	2.37	0.93	0.33	1.14	0.93	0.35	0.47	2.6	0.63	1.03	0.41	2.03	1.32	2.64
chr15	96567190	96568669	Slc38a2	-37061	3.13	3.46	0.65	0.24	1.16	0.52	0.59	0.43	3.29	0.44	0.84	0.51	2.86	1.96	2.67
chr4	139601032	139601578	Klhdc7a	-77091	3.68	2.88	0.82	0.49	0.35	0.27	0.27	0.71	3.28	0.66	0.31	0.49	2.31	3.36	2.72
chr12	107810025	107810547	1700121N20Rik	-124149	3.85	2.76	0.25	0.34	0.36	0	0.71	0.25	3.3	0.3	0.18	0.48	3.44	4.12	2.76
chr12	107817107	107817750	1700121N20Rik	-131231	3.76	3.06	1.1	0.42	0.45	0.84	0.58	0.4	3.41	0.76	0.64	0.49	2.15	2.38	2.77
chr4	125275763	125276442	Mir692-2b	-93771	3.96	4.45	0.47	0.13	0.99	0.22	0.97	0.19	4.21	0.3	0.6	0.58	3.77	2.78	2.84
chr8	11948109	11948667	Tex29	-107589	4.34	4	1.04	0.48	0.34	0.82	0.91	0.23	4.17	0.76	0.58	0.57	2.44	2.82	2.85
chr3	146274789	146275792	Dnase2b	2770	3.15	3.01	0.71	0.63	0.1	0.85	0.44	0.39	3.08	0.67	0.48	0.42	2.18	2.67	2.86
chr2	174560765	174561349	Edn3	24909	4.49	3.25	0.1	0.31	0.98	0.53	0.5	0.45	3.87	0.2	0.76	0.48	4.17	2.34	3
chr8	80859205	80860074	Pou4f2	100477	1.7	2.87	0.45	0.31	0.66	0.89	0.25	0.3	2.29	0.38	0.78	0.28	2.56	1.55	3.01
chr17	36621466	36622005	H2-M10.4	-22192	4.12	3.65	0.24	0.33	0.35	0.15	0.69	0.24	3.88	0.29	0.25	0.46	3.72	3.91	3.04
chr9	61394373	61395283	Tle3	-174201	3.54	1.66	0.35	0	0.53	0.59	0.32	0.29	2.6	0.18	0.56	0.3	3.82	2.2	3.05
chr15	97047276	97047973	Pced1b	29564	3.08	2.35	0.56	0.13	0.27	0.66	0.63	0	2.71	0.34	0.46	0.32	2.94	2.52	3.07
chr3	101261624	101262651	Igsf3	-80577	3.4	2.49	0.88	0.53	0.74	1.2	0.28	0.38	2.95	0.7	0.97	0.33	2.05	1.59	3.12
chr7	150482094	150483058	Kcnq1ot1	0	7.73	6.6	0.47	0.85	0.99	0.39	0.76	0.8	7.17	0.66	0.69	0.78	3.42	3.36	3.18
chr15	96815244	96815784	Slc38a4	70603	4.85	2.8	0.48	0.5	1.76	0.28	0.54	0.24	3.82	0.49	1.02	0.39	2.94	1.9	3.26
chr7	67147707	67150212	Snurf	0	4.29	2.8	0.49	0.36	0.3	0.4	0.32	0.36	3.54	0.42	0.35	0.34	3.03	3.3	3.34
chr2	174119799	174122030	Nespos	0	5.93	3.71	0.89	0.24	0	0.38	0.46	0.46	4.82	0.56	0.19	0.46	3.07	4.59	3.36
chr1	63246401	63247330	Zdbf2	0	2.82	3.11	0.28	0.48	0.52	0.16	0.4	0.14	2.96	0.38	0.34	0.27	2.93	3.09	3.41
chr15	96490738	96491712	Slc38a1	-17394	3.45	2.56	0.4	0.28	0.2	0.32	0.23	0.27	3	0.34	0.26	0.25	3.11	3.48	3.54
chr7	51062285	51063244	Klk7	3569	2.24	2.53	0.33	0.09	0.99	0.08	0.39	0	2.38	0.21	0.54	0.2	3.44	2.14	3.55
chr7	6679862	6683539	Peg3	0	7.1	5.05	0.82	0.59	0.8	0.4	0.48	0.39	6.07	0.7	0.6	0.44	3.09	3.32	3.77
chr11	22871681	22873172	Zrsr1	0	4.37	3.87	0.73	1.21	0.32	0.05	0.4	0.17	4.12	0.97	0.18	0.29	2.08	4.4	3.81
chr2	157384191	157384682	Nnat	1163	3.14	4.13	0.12	0.37	0.39	0	0.45	0	3.63	0.24	0.2	0.22	3.84	4.15	3.96
chr18	13131282	13133196	Impact	-522	5.61	4.15	0.57	0.28	0.4	0.68	0.27	0.27	4.88	0.42	0.54	0.27	3.49	3.15	4.13
chr2	152512295	152513183	Mcts2	0	5.82	6.8	0.72	0.61	0.33	0.52	0.33	0.15	6.31	0.66	0.43	0.24	3.23	3.86	4.66
chr2	169213929	169214403	Tshz2	244742	4.54	2.64	0.4	0	1.6	0.17	0	0	3.59	0.2	0.88	0	4.1	2.01	8.49
