# Supplementary material for: Maternal H3K27me3 controls DNA methylation-independent genomic imprinting
Source: Nature. Author manuscript; Available in PMC 2022 Nov 18. (PMC9674007; doi:10.1038/nature23262)
Supplement: Table S13 [file NIHMS1847486-supplement-Table_S13.xlsx]

## Sheet: All reads (not SNP distinct)
	gene_name	gene_chr	gene_start	gene_end	gene_length	PWK/B6_EPI_1.FPKM	PWK/B6_EPI_2.FPKM	PWK/B6_VE_1.FPKM	PWK/B6_VE_2.FPKM	PWK/B6_EXE_1.FPKM	PWK/B6_EXE_2.FPKM	B6/PWK_EPI_1.FPKM	B6/PWK_EPI_2.FPKM	B6/PWK_VE_1.FPKM	B6/PWK_VE_2.FPKM	B6/PWK_EXE_1.FPKM	B6/PWK_EXE_2.FPKM
Xkr4	Xkr4	chr1	3204563	3661579	3634	0.02	0.01	0.08	0.01	0.01	0.01	0.02	0.02	0	0	0.04	0.01
Rp1	Rp1	chr1	4280927	4399322	9747	0.01	0	0.18	0.11	0	0	0	0	0.09	0.07	0	0
Sox17	Sox17	chr1	4481009	4486494	3130	0.01	0.08	38.36	28.57	0.03	0	0.11	0	13.24	15.4	0	0.01
Mrpl15	Mrpl15	chr1	4763279	4775807	4203	70.92	71.3	35.51	43.67	78.61	78.07	74.6	67.79	82.04	70.22	71.47	74.12
Lypla1	Lypla1	chr1	4797974	4836816	2433	79.7	80.97	82.27	93.74	60.24	66.96	77.21	85.87	183.52	168.97	57.9	60.56
Tcea1	Tcea1	chr1	4847775	4887990	2847	36.67	41	23.06	27.67	24.02	27.62	40.38	37.05	27.47	27.11	26.09	26.65
Rgs20	Rgs20	chr1	4899657	5060366	2241	0.1	0.09	0.2	0	0	0.01	0.09	0.07	0.02	0.07	0.06	0.02
Atp6v1h	Atp6v1h	chr1	5073254	5152630	1976	36.6	35.64	84.65	70.67	60.07	58.61	37.08	34.57	87.68	78.52	62.56	63.68
Oprk1	Oprk1	chr1	5578574	5596214	4707	0.18	0.15	0.08	0	0.02	0.03	0.15	0.23	0	0	0.02	0.02
Npbwr1	Npbwr1	chr1	5903788	5907479	3692	0.01	0	0.2	0	0	0	0	0	0	0.02	0	0
Rb1cc1	Rb1cc1	chr1	6204743	6266185	7046	3.52	4.19	10.76	11.85	3.33	3.13	4.1	3.57	8.21	7.39	4.1	3.19
Fam150a	Fam150a	chr1	6349412	6384812	858	0.27	0.16	0.69	0.08	0.03	0.06	0.04	0.31	0.15	0.05	0.2	0.04
St18	St18	chr1	6477312	6851021	6161	0.02	0.01	0.21	0.01	0	0	0	0.01	0.01	0.01	0	0
Pcmtd1	Pcmtd1	chr1	7079001	7163709	5232	3.54	3.41	3.06	4.25	2.04	1.48	3.89	3.51	2.47	2.55	1.49	1.31
Sntg1	Sntg1	chr1	8352742	9289811	4193	0.01	0	0.31	0.02	0	0	0.03	0.04	0.02	0.06	0	0
Rrs1	Rrs1	chr1	9535489	9537536	2048	20.79	23.55	46.52	41.13	16.84	13.63	21.1	23.56	24.5	24.97	19.45	17.52
Adhfe1	Adhfe1	chr1	9538127	9568049	3139	0.28	0.12	0.44	0.2	0.32	0.4	0.23	0.26	0.08	0.22	0.22	0.18
2610203C22Rik	2610203C22Rik	chr1	9550914	9621173	1245	0.05	0.08	0.2	0.44	0.15	0.02	0.03	0.03	0.13	0.06	0.08	0.11
3110035E14Rik	3110035E14Rik	chr1	9591348	9617223	3187	0.01	0	0.12	0	0	0	0	0	0	0	0	0
Mybl1	Mybl1	chr1	9658916	9690290	3560	0.73	0.8	0.61	0.56	0.27	0.26	0.57	0.62	0.21	0.18	0.36	0.27
Vcpip1	Vcpip1	chr1	9713278	9738463	5174	5.6	5.33	8.25	9.1	9.66	8.86	4.85	5.37	7.17	6.62	7.87	8.01
1700034P13Rik	1700034P13Rik	chr1	9737729	9761337	1494	0.09	0.14	0.5	0.59	0.66	0.85	0.18	0.05	0.45	0.53	0.55	0.57
Sgk3	Sgk3	chr1	9788211	9892649	5620	5.34	5.26	29.09	27.17	11.81	13.9	4.56	4.19	38.47	36.84	10.68	11.74
6030422M02Rik	6030422M02Rik	chr1	9898719	9931035	2553	0.67	0.88	0.93	1.12	0.9	1.31	0.85	0.91	0.72	0.93	0.88	0.91
Snhg6	Snhg6	chr1	9932106	9934199	407	98.41	109.43	148.64	164.05	120.91	118.22	111.87	104.05	97.89	119.69	117.95	129.1
Snord87	Snord87	chr1	9932551	9932624	74	19.92	25.66	38.17	30.32	19.42	16.89	25.75	24.73	13.62	11.27	13.87	17.21
Ppp1r42	Ppp1r42	chr1	9958707	9999211	1500	0	0	0.4	0.09	0.03	0	0.03	0	0.08	0.05	0	0.09
Cops5	Cops5	chr1	10014912	10027979	1239	248.81	262.64	97.46	130.54	228.16	242.99	256.23	251.26	155.52	161.31	248.48	249.14
Cspp1	Cspp1	chr1	10028299	10126849	4354	8.97	10.42	26.17	24.25	9.4	7.82	9.64	8.96	14.23	16.81	11.03	9.72
Arfgef1	Arfgef1	chr1	10127588	10222751	7042	3.99	6.19	23.22	21.18	8.67	8.57	5	5.43	16.38	16.83	8.8	9.02
Cpa6	Cpa6	chr1	10314808	10710024	1930	0	0.02	0.23	0.02	0	0.05	0.02	0.02	0	0	0	0
Prex2	Prex2	chr1	10983546	11293763	11187	0.18	0.34	0.61	0.42	0.11	0.06	0.38	0.4	0.3	0.23	0.27	0.17
A830018L16Rik	A830018L16Rik	chr1	11404186	11965983	8293	0.73	0.85	0.17	0.05	0	0	0.86	1.16	0.03	0.02	0.02	0
4932411L15	4932411L15	chr1	12657644	12663171	3200	0	0	0.12	0.03	0.02	0	0.01	0	0.01	0	0	0.01
Sulf1	Sulf1	chr1	12682511	12850453	4864	4.88	6.97	1.89	3.85	0.01	0	9.02	7.89	1.85	1.98	0.19	0.2
Slco5a1	Slco5a1	chr1	12856631	12981216	8511	0.33	0.31	0.91	0.77	0.01	0	0.24	0.3	0.24	0.52	0.02	0
Prdm14	Prdm14	chr1	13103509	13117244	2593	0.08	0.09	0.21	0.14	0	0	0.07	0.06	0	0.02	0.11	0.04
Ncoa2	Ncoa2	chr1	13129240	13364164	8213	2.01	2.76	7.67	6.91	1.15	1.24	2.28	3.04	4.76	5.56	1.58	1.49
Tram1	Tram1	chr1	13554783	13579945	2888	41.75	34.42	100.14	118.67	48.9	35.04	32.81	35.08	120.36	109.56	41.61	38.73
Lactb2	Lactb2	chr1	13615980	13650590	1888	32.7	28.86	27.37	33.37	44.39	48.93	30.35	28.14	59.35	50.17	47.7	42.96
Xkr9	Xkr9	chr1	13658852	13691804	1926	0	0.02	0.18	0.03	0	0	0	0	0.37	0.33	0	0
Gm5523	Gm5523	chr1	13775766	13777010	1245	0.55	0.67	0.16	0.13	0.9	0.63	0.7	0.89	0.27	0.99	0.99	0.82
Eya1	Eya1	chr1	14159039	14300280	4345	0.23	0.27	0.32	0.19	0	0	0.31	0.32	0.06	0.11	0.05	0
Msc	Msc	chr1	14743429	14746047	1715	1.51	1.41	0.23	0.32	0.18	0.08	2.02	1.33	0.02	0.05	0.18	0.23
Trpa1	Trpa1	chr1	14862729	14908943	4263	1.04	1.49	0.28	0.08	0	0	1.01	1.53	0.07	0.08	0.03	0
Kcnb2	Kcnb2	chr1	15302533	15704295	5309	0	0.01	0.19	0	0	0	0	0.01	0	0	0	0
Terf1	Terf1	chr1	15795739	15833510	1633	150.53	140.64	68.72	83.71	96.31	114.45	139.32	140.57	112.32	107.39	138.45	132.98
Gm106	Gm106	chr1	15843943	15882803	2748	0.07	0.06	0.43	0.34	0.11	0	0.11	0.11	0.4	0.17	0.05	0.05
4930444P10Rik	4930444P10Rik	chr1	16056060	16083122	717	0.05	0.05	0.35	0.05	0	0	0.05	0.11	0.06	0.06	0.24	0
Rpl7	Rpl7	chr1	16091376	16094514	934	1373.11	1410.47	655.26	826.36	1265.52	1333.44	1349.26	1224.17	909.55	902.77	1341.47	1217.71
Rdh10	Rdh10	chr1	16095963	16122631	2295	0.7	1.16	29.47	24.53	1.36	1.4	0.86	0.75	19.19	18.93	1.34	1.02
Stau2	Stau2	chr1	16218891	16509383	2890	3.14	3.48	2.25	1.71	3.26	3.93	4.02	3.13	1.7	1.73	6.29	5.08
Ube2w	Ube2w	chr1	16559487	16609367	2354	17.96	19.17	23.89	22.08	24.29	29.16	19	18.74	21.92	22.33	31.92	29.34
Tceb1	Tceb1	chr1	16632846	16646946	955	374	396.16	295.78	378.93	425.99	442.82	377.12	325.03	415.24	410.82	520.86	478.14
D030040B21Rik	D030040B21Rik	chr1	16647633	16652359	2788	0.05	0.01	0.16	0.06	0.01	0	0	0	0	0	0	0
Tmem70	Tmem70	chr1	16655272	16668356	1732	25.68	12.56	21.77	26.25	42.31	18.13	13.16	18.2	27.87	28.24	8.91	15.32
Ly96	Ly96	chr1	16678537	16699686	603	0.49	1.2	1.15	1.35	1.17	1.12	1.39	0.95	1.32	0.66	1.65	1.94
Jph1	Jph1	chr1	16985021	17087970	4807	1.82	2.18	1.14	1.18	0.94	0.96	1.84	2.36	0.48	0.48	1.45	1.07
Gdap1	Gdap1	chr1	17135454	17154351	3937	0.06	0.04	0.24	0	0	0	0.03	0	0.01	0.02	0	0
Pi15	Pi15	chr1	17591982	17621020	6923	0.01	0	0.14	0	0	0	0.01	0.02	0.01	0.01	0	0.01
Crispld1	Crispld1	chr1	17717498	17756288	4006	0.75	0.85	0.15	0.16	0	0	1.23	1.07	0	0.02	0.03	0
Crisp4	Crisp4	chr1	18105272	18127132	1192	0	0	0.21	0	0	0	0	0	0	0	0	0
Defb44-ps	Defb44-ps	chr1	18200134	18213645	222	0	0	0	0	0	0	0	0	0	0	0	0
Defb18	Defb18	chr1	18226554	18227524	258	0	0	0	0	0	0	0	0	0	0	0	0
Defb41	Defb41	chr1	18241059	18255219	469	0	0	0.11	0	0	0	0	0	0	0	0	0
Gm15386	Gm15386	chr1	18250605	18255219	256	0	0	0.19	0	0	0	0	0	0	0	0	0
Tfap2d	Tfap2d	chr1	19093103	19156413	1747	0	0	0.26	0	0	0	0.04	0	0	0	0	0
Tfap2b	Tfap2b	chr1	19198995	19228815	6391	0.01	0	0.1	0	0	0	0	0	0	0	0	0
Pkhd1	Pkhd1	chr1	20047860	20608138	12928	0.06	0.02	0.22	0.06	0.02	0	0.01	0.03	0.02	0.05	0.03	0.02
4930486I03Rik	4930486I03Rik	chr1	20346535	20382381	786	0	0	0.06	0	0	0	0	0	0	0	0	0
Mir206	Mir206	chr1	20669091	20669163	73	0	0	0.68	0	0	0	0	0	0	0	0	0
Mir133b	Mir133b	chr1	20672850	20672968	119	0	0	0.42	0	0	0	0	0	0	0	0	0
Il17a	Il17a	chr1	20720986	20724577	1171	0	0	0.3	0	0	0	0	0	0	0	0	0
Il17f	Il17f	chr1	20767230	20774351	1175	0.39	0.29	1.39	0.75	0.44	0.66	0.23	0.13	0.5	0.27	0.17	0.54
Mcm3	Mcm3	chr1	20793095	20810294	2886	187.08	173.81	55.06	76.45	91.28	96.04	170.18	184.31	49.17	51.53	116.34	119.33
6720483E21Rik	6720483E21Rik	chr1	20878731	20880554	1120	0.06	0.09	0.04	0.12	0.05	0.09	0	0.1	0	0	0.06	0.03
Paqr8	Paqr8	chr1	20880703	20928837	4420	0.27	0.33	0.2	0.23	0.15	0.14	0.49	0.44	0.07	0.04	0.21	0.15
Efhc1	Efhc1	chr1	20941707	20980922	2208	0.31	0.3	0.47	0.18	0.21	0.2	0.21	0.28	0.23	0.22	0.36	0.26
Tram2	Tram2	chr1	20991459	21069306	1409	0.88	1.4	1.37	1.87	3.26	2.42	0.81	0.84	2.38	2.59	2.23	2.71
Tmem14a	Tmem14a	chr1	21208712	21220248	1112	5.15	4.97	8.64	9.27	1.22	1.36	4.45	4.83	11.17	11.07	1.57	1.27
Gsta3	Gsta3	chr1	21230670	21255640	1450	0.41	0.17	0.27	0.13	0	0.07	0.16	0.26	0.49	0.55	0.02	0.02
Gm4956	Gm4956	chr1	21275327	21288393	1148	0	0	0.17	0	0	0	0	0	0	0	0	0
Khdc1a	Khdc1a	chr1	21339758	21342280	1950	0	0	0.36	0.1	0	0	0	0.02	0.09	0.04	0	0
Khdc1c	Khdc1c	chr1	21358412	21359824	844	0	0	0.47	0	0	0	0	0	0	0	0	0
Khdc1b	Khdc1b	chr1	21373637	21376465	2247	0	0	0.26	0.12	0	0	0	0	0.02	0	0	0
Kcnq5	Kcnq5	chr1	21388484	21952023	6980	0.02	0.04	0.14	0.02	0.01	0	0.01	0.07	0.01	0	0	0.02
Rims1	Rims1	chr1	22278503	22812563	4068	0.14	0.18	0.32	0	0.01	0.02	0.16	0.2	0.05	0.01	0.09	0.01
4933415F23Rik	4933415F23Rik	chr1	23107313	23109092	1780	0	0	0.17	0	0	0	0	0	0	0	0	0
Mir30a	Mir30a	chr1	23279108	23279178	71	0	0	0	0	0	0	0	0	0	0	0	0
Mir30c-2	Mir30c-2	chr1	23298540	23298623	84	0	0	0.59	0	0	0	0	0	0	0	0	0
Ogfrl1	Ogfrl1	chr1	23373263	23390014	4844	1.44	1.99	1.91	2.14	0.31	0.39	1.64	1.43	0.72	0.56	0.52	0.43
B3gat2	B3gat2	chr1	23768765	23854697	4355	0.11	0.08	0.85	0.77	0.07	0.07	0.07	0.11	0.28	0.31	0.09	0.06
Smap1	Smap1	chr1	23852466	23929128	2259	4.49	4.46	16.74	13.58	5.53	5.53	5.13	3.34	11.04	12	5.76	4.32
1110058L19Rik	1110058L19Rik	chr1	24002778	24012479	667	50.43	58.39	86.24	99.32	101.6	93.22	61.07	46.63	93.91	92.97	105.01	81.38
Fam135a	Fam135a	chr1	24017597	24107180	6467	5.17	5.53	13.44	12.17	6.06	7.86	5.26	5.56	8.63	9.36	6.6	6.78
Col9a1	Col9a1	chr1	24184449	24259577	3888	0.03	0.11	0.24	0.07	0	0	0.15	0.04	0	0.01	0	0
Col19a1	Col19a1	chr1	24264522	24594276	10542	0	0.09	0.27	0.05	0	0	0.05	0	0.01	0	0	0
Lmbrd1	Lmbrd1	chr1	24685383	24823146	5392	3.55	4.52	8.22	6.81	7.78	8.03	4.95	3.93	8.84	8.97	7.77	8.45
Bai3	Bai3	chr1	25124321	25886552	5522	0.11	0.09	0.17	0.02	0	0.01	0.15	0.17	0	0.01	0.01	0.01
Gm20172	Gm20172	chr1	25333249	25334799	1551	0	0	0.1	0	0	0	0.02	0.1	0	0.03	0	0.02
4931408C20Rik	4931408C20Rik	chr1	26738646	26744305	4331	0.01	0	0.24	0	0.01	0	0	0.01	0	0.01	0.01	0
Gm597	Gm597	chr1	28832967	28837097	2882	0	0	0.12	0.01	0	0	0	0	0	0	0	0
Phf3	Phf3	chr1	30859187	30920101	7561	7.69	8.53	11.49	12.59	10.03	9.72	7.89	7.07	10.04	10.2	11.77	10.38
Ptp4a1	Ptp4a1	chr1	30997148	31006600	4129	2.24	2.67	7.14	7.34	1.97	1.79	2.09	1.86	4.57	4.6	1.89	1.71
Gm13363	Gm13363	chr1	30998437	31006555	2784	0	0	0	0	0	0	0	0	0	0	0	0
4931428L18Rik	4931428L18Rik	chr1	31197923	31279501	1094	0.03	0	0.14	0	0.05	0.12	0	0	0	0	0	0
Lgsn	Lgsn	chr1	31233280	31261570	1903	0.05	0	0.18	0.02	0	0.01	0.02	0	0	0	0	0
4930521A18Rik	4930521A18Rik	chr1	31279684	31281132	1449	0	0.02	0.17	0	0	0	0	0	0	0	0	0
Gm4850	Gm4850	chr1	31321692	31324906	914	0	0	0	0	0	0	0	0	0	0	0	0
Khdrbs2	Khdrbs2	chr1	32229651	32714583	1359	0.1	0.2	0.18	0.05	0.02	0	0.22	0.14	0	0	0.03	0.05
Gm9839	Gm9839	chr1	32576408	32577844	1437	0	0	0.07	0	0	0	0	0	0	0	0	0
Gm5415	Gm5415	chr1	32600391	32604138	3748	0.02	0	0.2	0	0	0	0	0	0	0.01	0	0
Prim2	Prim2	chr1	33510656	33726603	1937	31.65	35.72	11.31	13.08	38.21	39.88	35.07	30.31	19.07	19.33	40.43	41.54
1700001G17Rik	1700001G17Rik	chr1	33726669	33727557	889	0.37	0.74	0.11	0.88	0.41	0.09	0.73	0.43	0.09	0.22	0.38	0.36
Rab23	Rab23	chr1	33776741	33799409	4487	8.07	7.09	3.03	4.46	7.42	6.38	5.39	7.09	1.75	2.15	5.03	5.27
Bag2	Bag2	chr1	33802329	33814595	1815	14.74	14.36	62.54	56.34	30.08	26.41	15.3	14.24	107.28	110.18	13.87	18.68
Zfp451	Zfp451	chr1	33818598	33871272	3650	6.68	7.3	7.51	8.02	3.39	2.77	6.81	6.66	3.97	4.99	3.45	3.64
Gm15455	Gm15455	chr1	33892744	33895759	3016	0.08	0.17	0.46	0.2	0.08	0.03	0.18	0.11	0.14	0.11	0.07	0.06
Bend6	Bend6	chr1	33908897	33964466	2292	0.39	0.57	0.17	0.1	0.16	0.07	0.27	0.55	0.02	0	0.03	0.08
Dst	Dst	chr1	34068670	34365497	23242	1.44	2.25	1.93	2.09	0.7	0.53	1.76	2.39	1.29	1.5	0.84	0.75
Mir5103	Mir5103	chr1	34489966	34490044	79	0	0.44	0.63	0	0	0	0	0	0	0	0	0
Ccdc115	Ccdc115	chr1	34493515	34496517	1705	36.55	35.13	36.5	38.7	30.01	32.16	38.57	45.9	42.18	43.01	35.82	36.03
Imp4	Imp4	chr1	34496674	34502592	2249	178.06	151.98	38.49	55.12	179.58	183.81	168.54	159.63	118.64	103.68	216.47	206.78
Ptpn18	Ptpn18	chr1	34516591	34530624	1573	4.73	5.4	2.46	2.48	6.03	6.17	4.36	4.34	2.32	2.12	5.7	5.89
Prss39	Prss39	chr1	34555275	34559907	1246	0.08	0.08	0.12	0	0.02	0	0	0	0	0	0	0
Cfc1	Cfc1	chr1	34592493	34601156	1038	3.75	4.46	69.74	57.84	0.18	0.08	3.96	1.58	66.21	79.1	1.75	1.33
Prss40	Prss40	chr1	34609177	34617788	1300	0	0	0.27	0.03	0	0	0	0	0	0.03	0	0
Fam123c	Fam123c	chr1	34636538	34647789	4356	0.02	0.06	0.16	0.03	0.01	0	0.03	0	0.01	0	0	0.02
AA619741	AA619741	chr1	34690380	34693055	2676	0	0	0.11	0.02	0.01	0	0	0	0	0	0	0
Arhgef4	Arhgef4	chr1	34858567	34869599	2714	0.37	0.45	0.38	0.22	0.14	0.35	0.28	0.58	0.17	0.1	0.2	0.25
Fam168b	Fam168b	chr1	34870063	34899895	5080	7.03	7.82	16.81	18.05	3.84	3.94	7	7.48	9.11	9.53	3.89	2.93
Plekhb2	Plekhb2	chr1	34906804	34936430	5469	2.03	2.32	4.85	4.26	8.92	9.88	2.07	2.43	3.31	3.47	7.45	7.56
Hs6st1	Hs6st1	chr1	36125245	36163291	3719	2.87	3.63	8.51	9.16	4.27	4.9	2.48	4.8	6.15	5.9	3.88	3.06
Uggt1	Uggt1	chr1	36196873	36301147	9029	6.49	6	11.27	10.81	7.85	6.3	5.54	6.53	10.4	11.27	6.22	6.51
Neurl3	Neurl3	chr1	36321447	36330270	2583	0.04	0	0.12	0.21	0	0.01	0	0.01	0.11	0.12	0.01	0
Arid5a	Arid5a	chr1	36364578	36380874	5699	0.09	0.13	0.3	0.17	0.57	0.47	0.16	0.17	0.21	0.09	0.64	0.55
4632411B12Rik	4632411B12Rik	chr1	36392575	36426026	4663	6.02	5.98	7.07	7.71	5.14	4.46	5.67	7.08	3.96	4.37	5.31	4.94
Lman2l	Lman2l	chr1	36480031	36502084	2225	11.79	14.37	15.41	14.79	13.71	14.6	14.25	15.64	15.47	15.68	11.98	13.63
Cnnm4	Cnnm4	chr1	36528442	36565621	4582	2.14	2.31	0.9	0.84	1.86	2.06	2.06	2.4	0.49	0.57	2.7	1.89
Cnnm3	Cnnm3	chr1	36568721	36585082	5283	2.82	3.61	4.49	3.79	0.87	0.97	2.8	3.43	2.5	2.86	0.98	0.94
Ankrd23	Ankrd23	chr1	36587379	36592574	1954	1.12	1.52	2.69	2.73	0.84	1.08	1.48	1.4	1.05	1.04	0.93	1.41
Ankrd39	Ankrd39	chr1	36595018	36604046	1786	15.44	13.24	8.82	10.02	14.82	15.85	15.77	14.66	12.9	10.8	16.82	16.44
Sema4c	Sema4c	chr1	36605487	36615226	3805	0.8	0.79	1.84	0.54	0.06	0.1	0.75	1.7	0.18	0.38	0.17	0.19
Fam178b	Fam178b	chr1	36619541	36740028	2566	4.07	3.59	0.19	0.39	0.21	0.12	3.43	4.55	0.33	0.39	0.77	0.5
Cox5b	Cox5b	chr1	36748332	36750233	569	376.02	373.66	239.9	302.7	350.9	340.91	389.8	349.23	480.23	497	370.54	363.6
Actr1b	Actr1b	chr1	36756047	36766770	2077	53.25	56.32	29.06	27.01	65.79	73.5	68.54	82.75	46.23	48.97	81.4	85.64
4933424G06Rik	4933424G06Rik	chr1	36771383	36814805	1127	0.03	0	0.09	0	0.05	0.05	0.07	0.07	0.04	0	0	0.06
Zap70	Zap70	chr1	36818706	36839661	2180	0.59	0.59	0.36	0.19	0.65	0.88	0.4	0.72	0.13	0.09	0.77	0.89
Tmem131	Tmem131	chr1	36849034	36996372	6548	6.76	9.22	7.14	8.27	4.41	4.06	7.29	9.62	7.27	7.83	5.61	4.35
Cnga3	Cnga3	chr1	37276106	37320229	3498	0.01	0.05	0.14	0.01	0	0	0.03	0.14	0.02	0.01	0	0.01
Inpp4a	Inpp4a	chr1	37356738	37467580	6816	0.45	0.54	1.18	0.86	0.61	0.45	0.57	0.45	0.38	0.41	0.7	0.44
6330578E17Rik	6330578E17Rik	chr1	37473930	37486948	3862	16.56	18.85	26.72	27.51	18.29	19.19	17.11	23.68	23.13	20.84	18.73	19.41
Unc50	Unc50	chr1	37487017	37495969	1412	46.62	33.5	46.14	54.98	67.22	48.31	37.35	34.26	61.54	57.7	44.73	42.55
Mgat4a	Mgat4a	chr1	37496185	37593104	7054	0.7	0.87	4.03	3.55	0.59	0.52	0.82	0.78	2.89	2.89	0.67	0.46
4930594C11Rik	4930594C11Rik	chr1	37542696	37545450	2755	0.11	0.23	1.87	1.84	0.07	0.05	0.12	0.1	0.55	0.5	0.12	0.06
2010300C02Rik	2010300C02Rik	chr1	37668521	37776656	4361	0.03	0.1	0.23	0.05	0.08	0.04	0.17	0.15	0.05	0.02	0.02	0.03
Tsga10	Tsga10	chr1	37811621	37921924	3400	0.96	0.64	0.64	0.62	0.78	0.57	0.89	0.71	0.94	0.61	0.65	0.61
Lipt1	Lipt1	chr1	37929051	37933143	1555	9.41	9.44	3.41	6.67	13.13	13.78	10.02	8.51	5.97	6.1	14.46	14.18
Mitd1	Mitd1	chr1	37935735	37947256	1229	27.77	30.31	40.32	40.36	51.4	60.19	24.71	22.55	37.3	31.66	51.17	46.99
Mrpl30	Mrpl30	chr1	37947398	37955178	691	198.25	200.06	122.62	163.55	227.86	236.26	208.49	183.48	237.24	223.67	246.89	237.5
Lyg2	Lyg2	chr1	37962768	37973338	2564	0	0	0.14	0.03	0	0.01	0.03	0	0	0	0	0
Lyg1	Lyg1	chr1	38003583	38014604	798	0	0.04	0.19	0	0	0	0	0	0	0	0	0
Txndc9	Txndc9	chr1	38040712	38054053	4596	52.41	49.75	22.73	29.98	63.64	67.46	52.15	44.5	43.23	40.66	70.09	64.16
Eif5b	Eif5b	chr1	38054855	38112424	7797	37.74	42.64	75.99	72.34	50.61	50.64	38.42	30.76	51.41	51.49	51.79	44.45
Rev1	Rev1	chr1	38109631	38186507	4262	4.3	3.52	3.59	4.26	2.83	2.74	3.25	4.7	2.59	2.85	2.72	2.69
Aff3	Aff3	chr1	38234172	38721800	6010	1.38	1.96	0.21	0.47	0.2	0.06	1.64	2.68	0.1	0.05	0.19	0.06
Lonrf2	Lonrf2	chr1	38851354	38878060	5077	0.03	0.01	0.24	0.03	0	0	0.02	0.02	0	0.02	0	0
Chst10	Chst10	chr1	38920718	38955005	3119	1.08	1.03	0.11	0.09	0.01	0.03	0.81	1.14	0.01	0	0.08	0.05
Nms	Nms	chr1	38995994	39007121	1001	0	0	0.4	0.06	0	0	0.04	0	0	0	0	0
Pdcl3	Pdcl3	chr1	39044659	39054081	1706	71.57	74.94	58.38	65.39	91.96	96.01	74.15	58.27	85.68	77.96	104.79	95.64
Npas2	Npas2	chr1	39251117	39420085	4180	0	0	0.47	0.16	0.19	0.28	0	0.02	0.1	0.06	0.29	0.18
Rpl31	Rpl31	chr1	39424696	39428755	1253	498.85	522.93	279.81	393.05	450.74	447.2	493.9	448.24	361.41	398.22	480.82	437.6
Tbc1d8	Tbc1d8	chr1	39428342	39535592	4438	0.35	0.47	0.83	0.87	0.33	0.52	0.57	0.52	0.35	0.59	0.55	0.52
D1Bwg0212e	D1Bwg0212e	chr1	39592647	39603722	3166	4.38	5.01	9.53	10.17	4.63	2.89	5.33	6.22	6.47	7.09	3.33	3.55
Snord89	Snord89	chr1	39605592	39605685	94	1.39	2.94	1.05	0	0.28	1.38	2.43	2.43	1.79	0.84	0.36	1.51
Rnf149	Rnf149	chr1	39608144	39634192	2431	10.27	13.66	38.95	35.45	9.46	6.92	11.14	9.85	15.09	19.35	12.27	11.02
Creg2	Creg2	chr1	39675251	39708027	5799	0.02	0	0.19	0	0	0	0	0.01	0	0	0.01	0.01
Rfx8	Rfx8	chr1	39722146	39777834	2000	0.28	0.17	0.57	0.21	0.01	0.01	0.25	0.29	0.08	0.06	0	0
Gm3646	Gm3646	chr1	39860986	39862177	359	0	0	0.14	0.09	0	0	0	0	0	0	0	0
1700066B17Rik	1700066B17Rik	chr1	39899273	39904175	531	0	0.07	0.28	0	0	0	0	0	0	0	0	0
Map4k4	Map4k4	chr1	39957758	40083155	5974	3.86	5.73	13.76	11.97	2.57	2.42	4.62	4.47	4.73	5.78	3.66	3.75
Gm16894	Gm16894	chr1	40133057	40142696	858	0	0	0.23	0	0.06	0	0	0.04	0	0	0.04	0.04
Il1r2	Il1r2	chr1	40141613	40182070	1343	1.63	1.18	0.26	0.82	1.03	1.07	0.96	0.79	0.56	0.24	2.65	1.53
Il1r1	Il1r1	chr1	40281925	40373022	5035	0.05	0.03	0.2	0.1	0.04	0.06	0.07	0.02	0.01	0.02	0.04	0.04
Il1rl2	Il1rl2	chr1	40381472	40422316	1950	0.08	0.11	0.15	0	0.03	0	0.06	0.18	0	0	0	0
Il1rl1	Il1rl1	chr1	40496494	40522259	6966	0	0	0.14	0	0	0	0	0	0.01	0	0	0.01
Il18r1	Il18r1	chr1	40522397	40557699	4781	0	0.03	0.12	0	0	0.05	0	0.01	0	0.01	0.01	0
Il18rap	Il18rap	chr1	40572207	40606142	2481	0	0	0.16	0	0	0	0	0	0	0	0	0
Slc9a4	Slc9a4	chr1	40637072	40687576	3822	0	0	0.1	0	0	0	0	0.01	0	0.01	0	0
Slc9a2	Slc9a2	chr1	40738557	40825730	3493	0.02	0.04	0.21	0	0.01	0	0.02	0.02	0	0.05	0	0
Mfsd9	Mfsd9	chr1	40828885	40847502	3152	0.58	0.55	0.94	0.51	0.35	0.57	0.46	0.62	0.45	0.48	0.24	0.25
Tmem182	Tmem182	chr1	40862446	40912112	1096	0	0	0.09	0	0	0	0	0	0.04	0	0	0
4930448I06Rik	4930448I06Rik	chr1	41224405	41238097	573	0	0	0.17	0	0	0	0	0	0	0	0	0
2610017I09Rik	2610017I09Rik	chr1	42705045	42751670	546	0.24	0.06	0.18	0.06	0	0	0.21	0	0	0	0	0
Pou3f3	Pou3f3	chr1	42753991	42757054	3064	0.02	0.01	0.32	0.21	0.01	0	0.01	0.01	0.07	0.08	0	0
2900092D14Rik	2900092D14Rik	chr1	42757181	42760021	2841	0.01	0	0.05	0.01	0	0	0.04	0.03	0	0	0	0
Mrps9	Mrps9	chr1	42908078	42962528	1419	75.63	75.72	38.44	42.31	54.92	53.73	75.99	66.7	43.25	42.44	54.33	55.13
Gpr45	Gpr45	chr1	43009717	43092294	3860	0.02	0.03	0.12	0.03	0	0.01	0.01	0.04	0	0.03	0	0
Tgfbrap1	Tgfbrap1	chr1	43104114	43155467	5538	0.61	1	11.78	10.41	0.88	0.89	0.63	1.05	6.94	6.83	0.83	0.98
AI597479	AI597479	chr1	43155555	43172791	3457	10.34	11.55	7.54	7.88	13.64	12.87	11.25	10.86	5.66	5.87	13.56	11.6
Fhl2	Fhl2	chr1	43179919	43220806	1563	8.4	8.35	20.29	17.94	19.96	23.27	6.58	6.44	35.88	36.83	42.93	44.69
Nck2	Nck2	chr1	43502596	43627363	2775	3.74	3.94	5.14	5.88	2.18	2.15	3.1	2.16	3.34	3.49	4.22	3.33
1500015O10Rik	1500015O10Rik	chr1	43787447	43799409	888	1.25	1.21	0.28	0	0	0.06	0.56	0.94	0	0	0.08	0
Uxs1	Uxs1	chr1	43807076	43884553	1263	7.08	8.26	6.67	7.85	8.01	8.8	7.24	6.64	9.61	8.64	8.86	8.85
Tpp2	Tpp2	chr1	43990852	44059816	4649	41.03	41.7	24.23	25.84	45.54	47.31	40.05	38.9	24.61	25.58	52.32	49.6
A530098C11Rik	A530098C11Rik	chr1	44066253	44076851	1086	0.15	0.13	0.68	0.54	0.02	0.07	0.21	0.11	0.31	0.48	0.16	0.07
1700029F09Rik	1700029F09Rik	chr1	44143462	44159233	1265	95.27	96.1	55.7	63.04	122.28	112.61	86.33	77.2	85.22	83.48	120.07	114.71
Kdelc1	Kdelc1	chr1	44163391	44175618	2324	50.91	56.68	14.99	24.66	11.98	10.88	52.24	41.17	24.26	24.82	11.95	12.71
Bivm	Bivm	chr1	44176813	44201616	3571	7.4	7.45	6.09	6.83	2.74	3.19	7.46	8.56	5.63	5.94	2.64	2.58
Ercc5	Ercc5	chr1	44204589	44238105	4010	4.37	4.36	5.29	5.08	3.37	3.68	4.11	4.4	2.25	3.07	3.34	3.53
4832428D23Rik	4832428D23Rik	chr1	44260915	44275776	3181	0.01	0	0.17	0	0	0	0	0	0	0	0	0
Gulp1	Gulp1	chr1	44608516	44853681	2976	7.45	8.86	0.35	1.19	1.09	1.19	8.45	8.31	0.01	0.03	1.26	1.15
4930521E06Rik	4930521E06Rik	chr1	44796520	44801794	906	0.07	0.19	0.11	0.07	0.06	0	0.08	0.21	0	0	0	0.04
Col3a1	Col3a1	chr1	45368383	45406551	5564	0.03	0.01	0.29	0	0	0	0.01	0.03	0	0.01	0.01	0
Col5a2	Col5a2	chr1	45431176	45560127	6615	0.12	0.22	0.2	0.13	0.01	0.04	0.26	0.31	0.01	0.05	0.02	0
Wdr75	Wdr75	chr1	45852346	45880458	2612	117.92	112.33	52.89	57.42	123.3	131.94	107.5	107.29	58.15	59.48	142.22	132.59
Slc40a1	Slc40a1	chr1	45964915	45982439	3380	4.59	3.48	35.8	37.07	11.35	5.92	3.17	2.92	41.68	46.29	20.72	13.11
Gm3852	Gm3852	chr1	46068392	46069108	717	0	0	0.28	0	0.04	0	0	0	0	0	0	0
Gm4776	Gm4776	chr1	46077260	46087282	3483	0	0	0.2	0.01	0	0	0	0	0	0	0	0
Dnahc7b	Dnahc7b	chr1	46123583	46430395	12318	0.08	0.14	0.37	0.2	0.11	0.09	0.1	0.07	1.21	0.7	0.17	0.18
Slc39a10	Slc39a10	chr1	46864389	46910354	4961	25.61	27.75	4.91	9.6	16.93	18.46	26.63	29.24	4.21	5.55	23.65	21.95
Tmeff2	Tmeff2	chr1	50984367	51244114	3339	0.17	0.13	0.16	0.08	0.02	0.05	0.17	0.22	0	0.01	0.04	0.04
9330175M20Rik	9330175M20Rik	chr1	51275230	51390623	2552	0.04	0	0.14	0	0	0	0	0.01	0	0	0	0
Sdpr	Sdpr	chr1	51345970	51359804	3055	0	0	0.08	0	0	0	0.04	0	0	0	0	0
Obfc2a	Obfc2a	chr1	51526332	51535243	2838	7.03	6.46	25.37	24.18	39.12	40.63	6.27	8.29	21.58	20.62	33.94	34.15
Myo1b	Myo1b	chr1	51806610	51972818	5041	10.78	9.54	20.64	20.07	7.62	3.88	9.89	10.79	13.62	16.85	6.61	6.07
Stat4	Stat4	chr1	52065088	52164028	2981	2	2.02	0.37	0.1	0.03	0	1.89	1.99	0.01	0.11	0.06	0
Stat1	Stat1	chr1	52176282	52218709	5356	0.64	0.68	4.51	3.51	2.65	2.29	0.68	0.75	3.69	4.01	1.83	1.61
Gls	Gls	chr1	52220294	52290076	7487	5.42	6.77	5.62	6.83	4.25	3.84	5.38	5.73	1.98	2.14	3.66	3.71
Nab1	Nab1	chr1	52512693	52557292	5088	0.6	1.03	1.93	1.87	1.16	0.94	0.87	0.97	0.8	1.12	0.87	0.76
Tmem194b	Tmem194b	chr1	52687549	52708763	3394	4.93	5.19	3.31	3.74	3.19	2.74	5.2	4.99	2.02	2.7	3.37	3.57
Mfsd6	Mfsd6	chr1	52713148	52784162	5591	0.13	0.14	0.53	0.26	0.07	0.03	0.13	0.16	0.23	0.11	0.12	0.11
Inpp1	Inpp1	chr1	52846264	52874532	1774	3.19	3.7	1.06	1.17	44.12	27.8	5.82	4.17	0.92	0.78	91.32	83.29
Hibch	Hibch	chr1	52901890	52977704	1704	25.2	26.79	9.28	10.57	95.13	85.02	28.33	24.09	17.15	15.35	121.96	106.5
1700019D03Rik	1700019D03Rik	chr1	52981971	53009684	834	36.05	24.55	34.34	35.21	28.83	13.14	21.56	34.92	47.57	43.37	23.22	22.23
Mstn	Mstn	chr1	53118507	53124923	2682	0.01	0	0.15	0	0	0	0	0	0	0.01	0.08	0.04
1700019A02Rik	1700019A02Rik	chr1	53215421	53244461	627	0.21	0.11	0.55	0.93	0.08	0.21	0.36	0.36	0.4	0.19	0.22	0.06
Pms1	Pms1	chr1	53246032	53353840	3031	22.64	20.98	4.86	6.42	24.52	28.55	20.23	19.41	7.83	7.75	26.87	28.26
Ormdl1	Ormdl1	chr1	53353939	53367089	1846	23.86	22.97	27.32	25.19	40.12	39.38	22.99	20.92	41.07	36.65	35.42	32.22
Osgepl1	Osgepl1	chr1	53370507	53380908	2283	22.28	24.68	6.73	11	21.54	21.94	23.18	20.42	12.93	13.41	19.86	17.79
Asnsd1	Asnsd1	chr1	53401488	53409543	2362	49.57	40.1	31.13	38.79	70.61	62.06	44.33	50.93	31.16	33.2	35.33	46.54
Dnahc7a	Dnahc7a	chr1	53453846	53763628	12272	0.05	0.05	0.19	0.02	0.01	0.01	0.07	0.07	0.04	0.02	0	0
Stk17b	Stk17b	chr1	53812356	53842059	3278	6.16	6.28	5.58	6.3	5.69	6.58	7.3	9.34	6.58	7.45	6.58	5.35
Hecw2	Hecw2	chr1	53863718	54251878	11334	0.18	0.12	0.29	0.14	0	0.02	0.15	0.13	0.01	0.05	0.02	0.01
Ccdc150	Ccdc150	chr1	54307527	54425571	3807	0.36	0.63	0.68	0.79	0.29	0.19	0.42	0.51	0.43	0.34	0.4	0.19
Gtf3c3	Gtf3c3	chr1	54454425	54495815	3005	25.19	26.78	12.35	13.58	24.52	26.47	25.31	23.8	12.81	13.95	24.33	26.8
Pgap1	Pgap1	chr1	54529844	54614528	10579	1.45	1.89	6	7.59	2.04	2.34	1.77	1.85	6.79	7.66	4.53	4.38
Ankrd44	Ankrd44	chr1	54702184	54983231	6140	0.16	0.32	0.31	0.28	0.04	0.05	0.16	0.19	0.13	0.12	0.04	0.03
Sf3b1	Sf3b1	chr1	55042013	55084322	6192	126.13	130.92	59.61	67.91	101.33	103.21	125.93	108.43	69.98	69.33	121.01	115.5
Coq10b	Coq10b	chr1	55109614	55129546	1733	12.06	11.46	31.14	30.68	19.89	20.97	12.22	14.19	45.76	38.88	24.92	21.01
Hspd1	Hspd1	chr1	55134678	55144776	2332	772.05	827.2	345.03	384.09	833.72	869.48	775.74	662.78	612.05	572.46	853.49	922.85
Hspe1	Hspe1	chr1	55144992	55148161	768	1362.66	1514.92	1668.11	1939.23	1084.27	1019.38	1441.15	1169.62	1586.09	1507.63	1108.13	956.42
Mob4	Mob4	chr1	55188089	55211743	2826	74.76	83.52	78.78	73.38	48.52	51.91	78.94	68.71	71.29	68.19	52	48.54
Rftn2	Rftn2	chr1	55227004	55283626	3676	0.04	0.08	0.27	0.04	0	0.01	0.11	0.06	0.1	0.03	0.01	0.01
Mars2	Mars2	chr1	55294021	55296902	2882	3.05	2.49	7.12	5.9	7.23	4.9	2.19	3.25	4.98	5.62	2.45	3.73
Boll	Boll	chr1	55356913	55420313	1258	1.09	0.77	0.2	0.16	0.27	0.12	1.06	1.03	0.1	0.16	0.14	0.11
Plcl1	Plcl1	chr1	55462790	55811129	6555	0	0	0.14	0	0	0	0.01	0	0.01	0.01	0	0
9130227L01Rik	9130227L01Rik	chr1	55988085	56028942	1906	0	0	0.16	0	0	0	0	0.02	0	0	0	0
Hsfy2	Hsfy2	chr1	56692893	56694295	1403	0	0	0.07	0	0	0	0	0	0	0	0	0
Satb2	Satb2	chr1	56850825	57028178	5286	0.18	0.23	1.19	1.41	10.2	10.75	0.24	0.09	0.79	1.03	9.18	9.14
9130024F11Rik	9130024F11Rik	chr1	57028313	57032040	3728	0.01	0.02	0.4	0.11	5.92	6.53	0.02	0.07	0.01	0.1	4.74	5.42
BC055402	BC055402	chr1	57257489	57271840	3304	0	0	0.12	0	0	0	0	0	0	0	0.01	0
4930558J18Rik	4930558J18Rik	chr1	57416066	57434388	2052	3.11	3.18	4.9	5.1	6.04	5.61	3.21	2.9	3.91	4.53	6.34	5.26
1700066M21Rik	1700066M21Rik	chr1	57434464	57442266	3007	0.72	0.68	6.51	4.43	1.45	1.11	0.51	0.53	3.02	2.92	1.05	0.73
1110034B05Rik	1110034B05Rik	chr1	57445088	57463518	1442	35.45	40.18	23.09	28.87	37.08	40.21	38.1	35.79	30.63	29.02	44.99	41.74
9430016H08Rik	9430016H08Rik	chr1	57463392	57472802	1325	50.08	51.49	36.72	40.79	63.55	63.79	54.41	47.79	68.18	63.94	58.75	65.85
Spats2l	Spats2l	chr1	57831705	58005241	4045	1.18	0.73	2.38	1.74	0.23	0.28	1.12	1.24	2.69	2.55	0.26	0.31
Kctd18	Kctd18	chr1	58011945	58026928	2733	2.97	3.11	3.26	3.46	2.74	2.99	4.22	4.04	1.81	2.43	2.44	2.84
Sgol2	Sgol2	chr1	58042184	58083121	5416	14.13	10.21	7.93	8.8	16.55	9.41	11.65	12.61	7.02	8.08	10.44	11.15
Aox1	Aox1	chr1	58086813	58163254	4382	0.06	0.04	0.18	0	0.02	0.03	0.03	0.05	0	0.01	0	0
Aox3	Aox3	chr1	58169980	58257296	4360	0.01	0.01	0.28	0.02	0.03	0.01	0.02	0.01	0	0.04	0.03	0.02
Aox4	Aox4	chr1	58267241	58325440	4972	0.01	0.02	0.22	0.14	0	0	0.08	0.06	0.01	0.07	0	0
Aox3l1	Aox3l1	chr1	58335170	58436108	4776	0.01	0.01	0.35	0.04	0	0.01	0.01	0.01	0.02	0.07	0	0.01
Bzw1	Bzw1	chr1	58449980	58463392	2833	439.14	414.58	165.5	197.79	653.11	682.3	418.07	425.58	292.18	284.12	720.69	712.8
Clk1	Clk1	chr1	58468832	58480932	3088	51.46	63.69	51.46	54.21	44.29	52.18	50.96	46.76	35.03	41.71	42.17	43.5
Ppil3	Ppil3	chr1	58487837	58502330	1630	37.49	38.47	16.45	24.96	37.42	38.93	36.65	36.22	24.8	25.01	42.74	38.55
Nif3l1	Nif3l1	chr1	58504477	58519120	2106	92.4	86.54	14.4	21.76	81.53	80.44	92.52	83.8	29.14	28.98	96.62	99.46
Orc2	Orc2	chr1	58519615	58561763	3371	41.12	40.94	23.22	26.75	46.25	52.65	40.31	43.4	26.89	28.14	40.18	48.68
Fam126b	Fam126b	chr1	58579650	58643177	8695	1.78	2.17	6.51	6.51	1.32	1.58	1.81	1.77	4.44	4.24	1.81	1.79
Ndufb3	Ndufb3	chr1	58643443	58652792	532	269.14	308.98	457.39	449.57	282.8	269.47	301.31	256.16	445.85	463.88	306.27	290.52
Gm20257	Gm20257	chr1	58709485	58712675	936	0.38	0.07	0.9	1.08	0.06	0.06	0.37	0.2	0.9	0.64	0.26	0.11
Als2cr12	Als2cr12	chr1	58714964	58752833	1576	0	0	0.88	0.37	0.02	0.02	0	0	0.72	0.5	0	0.02
Cflar	Cflar	chr1	58770130	58815726	7812	0.86	1.06	3.32	2.84	0.39	0.42	1.34	0.97	1.57	1.62	0.66	0.65
Casp8	Casp8	chr1	58852218	58904347	2777	2.91	3.17	5.62	7.42	0.5	0.66	3.35	2.73	10.2	11.39	0.92	0.71
Trak2	Trak2	chr1	58957294	59030326	6240	1.53	1.68	10.6	9	2.82	2.37	1.75	1.47	7.56	7.09	3.08	3.03
Stradb	Stradb	chr1	59030415	59051965	2317	6.64	5.01	10.46	11.66	9.88	11.45	6.51	6.66	15	14.55	5.58	7.65
Als2cr11	Als2cr11	chr1	59107350	59151744	2131	0.12	0.03	0.37	0	0	0.01	0	0.07	0	0.04	0.03	0.13
Als2cr4	Als2cr4	chr1	59157437	59176940	1972	30.33	33	6.13	10.26	16.71	14.1	33.83	31.12	6.83	6.82	17.37	14.43
Mpp4	Mpp4	chr1	59177779	59220233	3087	0.39	0.29	0.32	0.09	0	0.03	0.33	0.38	0.04	0.1	0.01	0.07
Als2	Als2	chr1	59219600	59294075	7024	3.06	3.27	2.12	2.41	3.71	4.14	3.33	3.97	2.95	2.94	4.04	3.77
Cdk15	Cdk15	chr1	59313751	59409213	1477	0.27	0.07	0.2	0.02	0	0	0.13	0.08	0	0.03	0	0
Fzd7	Fzd7	chr1	59538991	59543799	4809	7.9	12.98	12	12.12	1.89	1.25	9.44	10.24	4.71	6.04	2.55	1.71
Gm973	Gm973	chr1	59573108	59691353	3595	0.23	0.09	0.34	0.19	0.12	0.36	0.12	0.1	0.09	0.32	0.24	0.27
Sumo1	Sumo1	chr1	59696278	59727678	1215	427.02	417.75	124.34	208.68	277.38	288.66	414.42	352.7	227.91	214.59	331.09	281.73
Nop58	Nop58	chr1	59741850	59768354	1976	438.31	417.72	174.57	190.69	340.61	390.2	422.83	426.72	210.18	220.53	408.96	406.86
Snord70	Snord70	chr1	59748802	59748854	53	6.18	3.91	2.8	2.45	2.47	2.46	3.59	10.07	1.58	2.25	3.23	6.68
Snord11	Snord11	chr1	59761652	59761714	63	1.04	0.55	0.79	0.52	0.41	1.65	0	1.82	2	0.63	1.09	0.56
Bmpr2	Bmpr2	chr1	59821481	59927703	3507	1.2	1.81	5.13	5.04	0.61	0.63	1.08	1.63	3.69	4.23	0.78	0.96
Fam117b	Fam117b	chr1	59969850	60042190	5532	2.43	3.34	8.88	8.91	0.67	0.87	2.09	2.44	7.81	7.4	0.68	0.88
Ica1l	Ica1l	chr1	60045912	60099931	3650	0.18	0.19	0.65	0.45	0.01	0.02	0.21	0.24	0.16	0.27	0	0.04
Wdr12	Wdr12	chr1	60133712	60155344	3376	87.93	85.34	40.96	47.93	87.56	90.1	83.7	81.87	56.82	56.82	91.14	87.28
Carf	Carf	chr1	60155125	60207878	2604	0.49	0.42	0.65	0.8	0.29	0.42	0.4	0.4	0.64	0.64	0.35	0.57
Nbeal1	Nbeal1	chr1	60237443	60391549	12108	3.25	3.88	6.97	8.85	0.53	0.45	3.72	3.62	6.41	6.67	0.68	0.79
Cyp20a1	Cyp20a1	chr1	60400216	60444231	1501	16.91	17.64	5.97	11.14	14.66	15.35	14.57	17.37	19.41	19.71	12.04	12.78
Abi2	Abi2	chr1	60466463	60538007	5974	18.3	20.23	21.22	27.23	5.47	7.36	18.61	16.12	19.06	19.18	6.29	4.48
Raph1	Raph1	chr1	60540029	60623609	9117	3.63	3.57	4.66	5.12	1.84	1.68	3.31	3.65	3.4	3.72	1.4	1.51
Cd28	Cd28	chr1	60803232	60830203	4317	0	0	0.11	0.02	0	0	0.02	0	0	0	0.01	0
Ctla4	Ctla4	chr1	60965869	60972674	1931	0	0	0.21	0	0	0	0	0	0	0	0	0
Icos	Icos	chr1	61034758	61057164	3254	0.02	0.03	0.12	0.02	0	0	0.07	0.12	0	0	0	0
9530026F06Rik	9530026F06Rik	chr1	61435276	61452748	892	0	0	0.11	0	0	0	0	0.04	0	0	0	0
Pard3b	Pard3b	chr1	61685398	62688858	8392	0.16	0.12	0.53	0.27	0.01	0	0.14	0.15	0.13	0.09	0.01	0.01
Nrp2	Nrp2	chr1	62749891	62865266	8122	0.11	0.1	3.23	2.79	1.53	1.06	0.08	0.07	1.31	1.65	2.11	1.84
4930487H11Rik	4930487H11Rik	chr1	62837492	62841306	895	0.04	0.08	1.05	1.09	0.15	0.06	0.04	0.09	0.23	0.31	0.96	0.4
Ino80d	Ino80d	chr1	63094375	63160841	13529	2.48	2.88	5.68	6.04	1.17	0.86	2.77	2.83	2.87	2.81	1.1	1.08
Gm11602	Gm11602	chr1	63161045	63204869	1802	0.55	1	1.57	1.35	0.39	0.55	0.74	1.06	0.75	0.88	0.59	0.47
Ndufs1	Ndufs1	chr1	63190166	63223396	2927	69.86	65.09	36.45	36.81	73.2	77.35	69.62	70.92	55.28	49.96	78.37	77.22
Eef1b2	Eef1b2	chr1	63223405	63227060	1933	321.57	359.48	492.71	479.74	284.24	276.49	345.39	324.28	320.56	335.54	318.7	293.74
Snora41	Snora41	chr1	63225597	63225709	113	11.01	15.89	37.27	39.72	6.48	5.53	10.45	12.82	10.4	16.51	7.87	10.33
Gpr1	Gpr1	chr1	63229268	63260783	1603	1.1	0.93	1.05	0.91	0.18	0.02	0.81	1.02	0.39	0.1	0.3	0.24
Zdbf2	Zdbf2	chr1	63319843	63361149	12621	2.28	3.93	0.88	2	0.13	0.04	2.91	3.15	0.31	0.47	0.48	0.25
Adam23	Adam23	chr1	63492478	63643089	6877	0.39	0.48	0.15	0.08	0	0	0.34	0.49	0	0.01	0	0
Dytn	Dytn	chr1	63669425	63733501	2427	0.01	0	0.16	0	0	0	0	0	0	0.02	0	0
Mdh1b	Mdh1b	chr1	63745401	63776892	1711	0.42	0.42	0.2	0.08	0.11	0.03	0.16	0.13	0.17	0.07	0.08	0.08
Fastkd2	Fastkd2	chr1	63777199	63799959	3205	46.93	42.68	10.27	11.01	44.48	57.73	46.35	39.24	23.24	21.46	41.14	53.53
4933402D24Rik	4933402D24Rik	chr1	63801483	63815841	1756	0.07	0.14	0.42	0.07	0.03	0.04	0.09	0.11	0.02	0	0.06	0.04
Gm13749	Gm13749	chr1	64011301	64015573	1432	0	0	0.07	0	0	0	0	0	0	0	0	0
Klf7	Klf7	chr1	64082247	64167963	1334	10.7	12.37	6.69	6.56	4.92	4.66	11.43	13.23	7.21	6.31	8.67	9.02
Creb1	Creb1	chr1	64579378	64651122	8421	9.4	10.61	8.58	9.66	4.37	4.35	10.51	9.63	5.31	5.87	4.81	4.32
Mettl21a	Mettl21a	chr1	64653054	64663742	2666	9.42	10.27	5.98	6.53	12.48	13.08	10.26	10.84	8.38	8.37	13.13	12.06
2810408I11Rik	2810408I11Rik	chr1	64726443	64737233	713	41.98	58.16	35.65	51	30.53	32.21	45.69	41.33	33.03	30.57	34.84	31.12
Ccnyl1	Ccnyl1	chr1	64737919	64772216	2925	4.46	6.03	8.2	9.36	3.58	3.17	5.02	4.8	6.11	6.27	3.39	3.04
Fzd5	Fzd5	chr1	64777132	64784324	6914	0.77	1.16	16.27	5.39	0.1	0.11	0.71	1.06	2.98	9.47	0.05	0.12
Plekhm3	Plekhm3	chr1	64835695	65003398	8562	0.96	1.36	0.76	0.68	0.69	0.75	1.13	1.93	0.42	0.64	0.79	0.91
Akr1cl	Akr1cl	chr1	65059660	65079322	1353	0	0	0.33	0	0	0	0	0	0	0	0	0
Cryge	Cryge	chr1	65095131	65097737	642	0	0	0.31	0	0.08	0.08	0	0	0	0	0.21	0.11
Crygd	Crygd	chr1	65108412	65110014	635	0.05	0	0.08	0	0	0	0	0	0	0	0.05	0.06
Crygc	Crygc	chr1	65118106	65120095	611	0	0.11	0.16	0	0.09	0.09	0	0	0.21	0.26	0.11	0
Crygb	Crygb	chr1	65126801	65128841	605	0.43	0.11	0.33	0	0	0	0.31	0.32	0	0.07	0	0
Cryga	Cryga	chr1	65146963	65149937	615	0.59	0.45	0.08	0	0.08	0.08	0.12	0.19	0.34	0.06	0.06	0.35
D630023F18Rik	D630023F18Rik	chr1	65153887	65169767	2180	1.13	0.59	0.57	0.28	0.17	0.16	0.4	1.15	0.48	0.58	0.3	0.44
Idh1	Idh1	chr1	65205190	65233053	2438	17.97	19.44	11.32	13.58	22.62	22.29	12.75	19.39	15.84	12.7	16.32	18.68
Pikfyve	Pikfyve	chr1	65233259	65325270	11255	1.99	2.9	7.22	7.06	2.3	1.87	2.14	2.29	5.13	5.26	1.97	1.91
Pth2r	Pth2r	chr1	65357831	65435818	2414	0.01	0	0.31	0.05	0.02	0.02	0.03	0.09	0	0.12	0	0
Crygf	Crygf	chr1	65973096	65974878	622	0	0	0.16	0	0	0	0	0	0	0	0	0
Mtap2	Mtap2	chr1	66221903	66489157	5520	0.99	1.37	0.27	0.22	0.11	0.09	1.06	1.23	0	0.01	0.2	0.24
Unc80	Unc80	chr1	66515021	66745722	13533	0.15	0.29	0.16	0.16	0.01	0.01	0.43	0.36	0.01	0	0.01	0.02
Rpe	Rpe	chr1	66747467	66766379	2630	35.27	34.76	36.85	46.15	39.4	41.78	33.7	35.32	63.29	58.36	46.3	47.09
1110028C15Rik	1110028C15Rik	chr1	66765817	66864169	4760	1.2	1.7	8.21	9.61	0.91	0.87	1.78	1.52	5.25	5.61	1.39	1.25
Acadl	Acadl	chr1	66877427	66909841	1892	20.86	13.34	28.83	25.18	15.94	8.61	13.03	13.22	33.15	29.1	4.7	6.81
Myl1	Myl1	chr1	66970870	66991630	1110	0	0.03	0.36	0.03	0	0	0	0.03	0	0	0	0
Lancl1	Lancl1	chr1	67047091	67085446	4461	9.16	8.6	4.37	6.5	9.92	8.66	9.9	9.09	4.8	5.37	5.5	7.08
Cps1	Cps1	chr1	67169640	67277022	4704	0	0	0.27	0	0	0	0	0.02	0.01	0.01	0	0
Erbb4	Erbb4	chr1	68086540	69154633	4257	0	0.01	0.16	0	0	0	0.01	0	0	0	0	0
Ikzf2	Ikzf2	chr1	69577784	69732534	9421	0.33	0.42	0.32	0.19	0.01	0.04	0.26	0.39	0.09	0.11	0.04	0.05
Spag16	Spag16	chr1	69873562	70771706	2270	0.38	0.2	0.2	0.03	0.02	0	0.42	0.39	0	0.02	0.05	0
Vwc2l	Vwc2l	chr1	70772289	70931971	4655	0	0.01	0.15	0.01	0	0	0	0	0	0	0	0
Bard1	Bard1	chr1	71074109	71149546	5448	4.4	4.29	3.91	4.45	4.34	3.61	3.66	4.45	2.43	2.45	2.61	3.36
Abca12	Abca12	chr1	71289664	71461484	8323	0	0	0.24	0.01	0	0	0	0	0.01	0	0.01	0
Atic	Atic	chr1	71603730	71625977	2611	75.86	80.2	34.27	38.09	65.2	69.28	95.06	98.43	47.05	42.26	109.19	99.88
Fn1	Fn1	chr1	71632097	71699745	8312	5.17	9.01	19.93	25.76	0.3	0.15	7.16	5.61	19.37	20.1	0.55	0.34
Apol7d	Apol7d	chr1	71699909	71709417	1193	0.3	0.43	0.29	0.79	0	0	0.1	0.42	0.21	0.3	0.09	0
Gm8883	Gm8883	chr1	71934686	71937778	1019	0	0	0.1	0.03	0	0	0	0	0.08	0	0	0
4933417E11Rik	4933417E11Rik	chr1	72005572	72051769	1093	0.18	0.09	0.18	0.15	0.02	0	0.38	0.03	0.04	0	0	0
Mreg	Mreg	chr1	72205807	72258881	2493	0.56	0.84	36.09	26.09	1.09	0.96	0.46	0.87	22.08	22.1	0.91	0.64
Pecr	Pecr	chr1	72305747	72330888	1185	22.36	23.86	22.45	22.09	50.33	57.28	24.02	22.16	50.31	41.51	49.03	51.63
Tmem169	Tmem169	chr1	72330947	72349569	2815	0.03	0.05	0.53	0.24	0	0.04	0.08	0.07	0.42	0.3	0.02	0.06
Xrcc5	Xrcc5	chr1	72353995	72441527	2556	62.63	62.31	25.41	26.85	45.46	49.12	63.18	63.55	39.83	40.98	47.95	60.73
2017-03-04	2017-03-04	chr1	72473686	72583138	4187	0	0	0.18	0.05	0	0	0	0	0	0	0	0
Smarcal1	Smarcal1	chr1	72629825	72683364	6715	6.2	5.98	4.52	4.24	5.73	5.8	6.28	6.69	2.73	3.1	5.92	5.7
Ankar	Ankar	chr1	72689554	72747138	4573	0.01	0	0.36	0.08	0.02	0.01	0.02	0.02	0	0.01	0.01	0.02
Rpl37a	Rpl37a	chr1	72757834	72760387	588	1358.23	1372.23	1140.53	1405.65	1132.68	1161.31	1600.89	1167.29	1103.5	1213	1526.83	1241.26
Igfbp2	Igfbp2	chr1	72871054	72899045	1327	51.88	60.23	140.65	95.19	0.98	0.69	59.21	56.65	26.61	46.73	1.29	0.96
Igfbp5	Igfbp5	chr1	72904639	72921439	5854	0.26	0.28	12.25	10.77	0	0	0.27	0.56	7.26	5.68	0	0.01
Tnp1	Tnp1	chr1	73061649	73062473	426	0.23	0	0.23	0.08	0.06	0	0.09	0.09	0.3	0.56	0	0.08
1700027A15Rik	1700027A15Rik	chr1	73062610	73072082	571	0	0	0.17	0	0	0	0	0	0	0	0	0
Pinc	Pinc	chr1	73437959	73454143	1560	0	0	0.13	0	0	0	0	0.02	0	0	0	0
D530049I02Rik	D530049I02Rik	chr1	73445542	73477353	551	0	0	0.09	0.06	0	0	0	0	0	0	0	0
6030407O03Rik	6030407O03Rik	chr1	73664955	73911040	1801	0.02	0.02	0.22	0.27	0.01	0	0.06	0	0.44	0.09	0	0
Tns1	Tns1	chr1	73956805	74171021	9966	0.2	0.23	0.18	0.09	0.01	0	0.26	0.39	0.12	0.07	0.01	0.01
Rufy4	Rufy4	chr1	74172115	74194804	2336	0.03	0.04	0.23	0	0	0	0.07	0.05	0	0	0	0
Cxcr2	Cxcr2	chr1	74200568	74207820	3043	0.08	0.11	0.13	0.06	0.03	0.02	0.11	0.09	0.04	0.04	0.07	0.02
Cxcr1	Cxcr1	chr1	74238360	74241205	1124	0	0	0.22	0	0	0	0	0	0	0.07	0	0
Arpc2	Arpc2	chr1	74283124	74314787	1597	183.58	148.81	177.47	179.29	286.05	223.23	155.08	159.37	271.55	258.35	144.15	212.7
Gpbar1	Gpbar1	chr1	74325174	74326163	990	0.5	0.42	0.35	0.2	0.03	0.05	0.31	0.58	0.17	0.2	0.1	0
Aamp	Aamp	chr1	74326414	74331312	1820	174.71	182.72	173.77	163.47	203.99	230.29	190.26	203.77	228.75	222.05	246.86	231.18
Pnkd	Pnkd	chr1	74331608	74400266	3500	12.32	12.3	6.61	8.56	16.53	14.83	13.43	13.47	13.49	13.23	17.55	14.9
Tmbim1	Tmbim1	chr1	74334821	74350910	2309	3.91	3.45	9.63	10.01	19.68	26.21	3.96	4.66	8.76	8.39	19.46	21.68
Gm216	Gm216	chr1	74408682	74415895	2101	0.28	0.41	0.35	0.25	0.35	0.64	0.44	0.31	0.06	0.04	0.65	0.74
Slc11a1	Slc11a1	chr1	74421777	74432625	2304	0.4	0.28	0.41	0.01	0.16	0.28	0.38	0.17	0.11	0.31	0.33	0.32
Ctdsp1	Ctdsp1	chr1	74438183	74443859	2776	4.35	5.22	21.36	18.01	2.77	2.41	4.41	4.68	10.13	11.28	2.72	2.41
Mir26b	Mir26b	chr1	74440884	74440968	85	0	0	0.58	0	0	0	0	0	0	0	0	0.42
Vil1	Vil1	chr1	74455958	74482134	3117	0.62	0.78	33.51	29.6	0.39	0.21	0.57	0.67	43.25	43.97	0.31	0.31
Usp37	Usp37	chr1	74482084	74590860	7196	12.75	14.01	8.62	9.27	8.61	9.58	11.62	13.12	7.66	7.81	10.23	10.15
Rqcd1	Rqcd1	chr1	74552634	74577416	3266	66.59	68.94	46.48	60.63	46.51	55.26	71.71	67.9	54.92	55.53	54.84	51.62
Plcd4	Plcd4	chr1	74589463	74612551	3121	0.23	0.19	0.37	0.06	0.03	0.02	0.24	0.43	0.04	0.11	0.01	0.02
Zfp142	Zfp142	chr1	74611702	74634602	7472	1.72	2.07	1.88	1.97	1.67	1.45	1.51	2.45	1.06	1.18	1.37	1.56
Bcs1l	Bcs1l	chr1	74634935	74639017	1829	13.89	13.72	11.32	9.71	30.42	31.05	14.19	13.07	15.19	15.87	26.96	24.9
Rnf25	Rnf25	chr1	74640326	74647971	1475	10.77	11.59	6.79	4.3	9.98	9.66	14.52	13.31	8.03	6.73	10	10.65
Stk36	Stk36	chr1	74648029	74683467	5234	0.16	0.29	0.87	0.37	0.25	0.34	0.32	0.33	0.26	0.27	0.22	0.26
Ttll4	Ttll4	chr1	74708328	74744547	4253	10.43	10.13	6.85	7.29	13.79	15.72	11.19	16.89	5.43	4.58	12	17.01
Cyp27a1	Cyp27a1	chr1	74760148	74784464	1890	0.8	1.08	1.26	0.86	0.4	0.56	1.09	0.69	0.71	0.61	0.6	0.54
Prkag3	Prkag3	chr1	74785496	74795529	2832	0	0.01	0.14	0.02	0	0	0	0.01	0	0	0.04	0.15
Wnt6	Wnt6	chr1	74818466	74831893	2068	0	0	0.12	0.03	11.89	5.8	0	0	0	0	4.53	5.3
Wnt10a	Wnt10a	chr1	74838593	74850749	1961	0	0	0.08	0	0.21	0.09	0	0	0	0	0.02	0.05
Cdk5r2	Cdk5r2	chr1	74901603	74904306	2704	0	0.03	0.13	0	0	0	0	0.03	0	0.01	0	0
Fev	Fev	chr1	74928083	74931982	1479	0	0.02	0.23	0	0	0	0.03	0.05	0	0.03	0	0
Cryba2	Cryba2	chr1	74936518	74939709	702	0	0	0.35	0.05	0	0	0.05	0	0	0	0	0
Mir375	Mir375	chr1	74947232	74947295	64	0	0	0.77	0	0	0	0	0	0	0	0	0
Ccdc108	Ccdc108	chr1	74948654	74982173	5718	0	0.01	0.23	0.01	0	0	0.01	0.03	0	0	0.01	0
Ihh	Ihh	chr1	74991892	74998225	2444	0.36	0.3	12.59	11.34	0.25	0.11	0.33	0.2	10.7	9.71	0.22	0.13
Nhej1	Nhej1	chr1	75013920	75121800	938	22.9	20.02	4.6	9.01	14.01	12.46	22.83	21.05	11.1	8.85	14.81	14.82
Slc23a3	Slc23a3	chr1	75122116	75130464	2058	0	0.07	4.53	3.54	0.04	0.01	0.04	0.04	2.63	2.35	0.07	0
1810031K17Rik	1810031K17Rik	chr1	75131789	75138942	2738	4.64	5.81	15.85	13.96	6.7	7.93	6.86	8.55	11.68	10.3	7.3	6.91
Fam134a	Fam134a	chr1	75139360	75144483	2557	2.46	3.65	22.63	17.83	1.79	1.79	2.79	3.67	11.31	11.54	2.09	1.84
Zfand2b	Zfand2b	chr1	75165220	75168200	1299	12.23	12.84	11.86	10.74	19.13	18.3	13.82	12.82	15.9	16.11	17.17	15.99
Abcb6	Abcb6	chr1	75168215	75176857	2933	5.2	5.16	10.93	9.35	4.25	4.23	5.05	5.78	10.19	10.06	5.53	4.91
Atg9a	Atg9a	chr1	75177440	75188497	3764	1.17	1.96	6.42	4.73	1.84	2.75	1.94	2.67	2.75	3.53	1.94	2.24
Ankzf1	Ankzf1	chr1	75188709	75195960	2763	6.54	6.96	3.51	3.25	6.2	6.09	6.58	6.8	2.75	3.38	5.92	6.31
Glb1l	Glb1l	chr1	75194810	75207353	3451	0.31	0.41	0.56	0.48	0.3	0.18	0.45	0.62	0.32	0.39	0.35	0.19
Stk16	Stk16	chr1	75207404	75212181	2885	38.97	35.11	20.99	22.24	36.51	39.92	39.91	35.86	26.99	26.99	28.07	38.66
Tuba4a	Tuba4a	chr1	75211549	75215828	2053	80.61	70.23	21.09	22.34	80.39	107.18	70.64	86.06	52.08	47.26	102.48	115.41
A630095N17Rik	A630095N17Rik	chr1	75216670	75228668	767	0	0	0.32	0	0	0.03	0	0	0	0	0	0.09
Dnajb2	Dnajb2	chr1	75232998	75242267	3203	1.57	1.57	5.26	3.28	6.62	7.15	1.67	1.81	1.66	2.17	4.16	4.85
Ptprn	Ptprn	chr1	75243616	75260783	3535	0.69	0.69	0.13	0.31	0.06	0.11	0.49	0.53	0.06	0.07	0.3	0.22
Resp18	Resp18	chr1	75268777	75274955	710	0.65	0.39	0.21	0.23	0.04	0	0.38	0.32	0	0	0.05	0
Dnpep	Dnpep	chr1	75305140	75314212	1946	62.07	59.45	26.53	27.91	53.42	53.32	67.79	67.91	80.01	73.34	51.32	53.77
Des	Des	chr1	75356919	75364290	2149	2.06	2.2	0.3	0.12	0.95	1.15	3.3	3.32	0	0.04	1.11	1.45
Gm15179	Gm15179	chr1	75364785	75371590	676	0.15	0.26	0.07	0.05	0	0	0.23	0.11	0	0	0	0
Speg	Speg	chr1	75371872	75428881	11925	1.98	2.61	0.3	0.45	0.08	0.07	2.96	3.82	0.06	0.1	0.09	0.11
Gmppa	Gmppa	chr1	75432518	75439751	1528	26.21	26.3	19.75	19.96	38.4	38.66	29.7	32.53	27.06	25.39	33.61	35.71
Accn4	Accn4	chr1	75447085	75470915	2650	0.05	0.01	0.21	0.02	0	0	0.01	0.09	0.02	0	0	0
Chpf	Chpf	chr1	75471144	75476046	3235	3.05	4.03	10.03	8.76	4.25	3.4	3.33	3.9	4.79	4.58	3.63	3.88
Tmem198	Tmem198	chr1	75476107	75482268	2185	0.1	0.13	0.82	0.8	0.1	0.11	0.12	0.12	0.31	0.11	0.05	0.08
Obsl1	Obsl1	chr1	75482400	75503027	5770	1.01	1.3	9.67	8.43	1.09	0.91	1.37	1.7	10.1	11.03	1.8	1.48
Inha	Inha	chr1	75503652	75506929	1463	0.07	0.09	1.93	1.58	0	0.02	0.05	0.1	1.06	0.95	0.05	0
Stk11ip	Stk11ip	chr1	75518104	75533910	4458	2.79	3.38	5.85	5.73	2.73	2.82	3.48	4.56	3.22	3.8	3.56	3.23
Slc4a3	Slc4a3	chr1	75542841	75556006	4441	1.2	1.37	1.04	0.7	0.17	0.19	1.73	2.16	0.37	0.55	0.4	0.33
Gm17751	Gm17751	chr1	76485708	76498603	2188	0	0	0.16	0	0	0	0	0	0	0	0	0
Epha4	Epha4	chr1	77363760	77511663	6328	0.25	0.81	10.92	8.34	0.05	0	0.37	0.29	5.95	7.01	0.05	0.01
Pax3	Pax3	chr1	78097842	78193711	3868	0.03	0	0.17	0.03	0	0	0	0.03	0.03	0.11	0.03	0.01
Sgpp2	Sgpp2	chr1	78306921	78416861	3998	0.32	0.41	7.49	6.62	0.25	0.23	0.31	0.43	6.23	5.69	0.42	0.25
Farsb	Farsb	chr1	78421411	78485421	2132	195.16	181.33	49.55	61	215.1	236.08	188.83	193.44	118.68	109.53	216.56	221.43
Mogat1	Mogat1	chr1	78507635	78534748	1206	0.98	1.2	0.86	0.46	0.24	0.24	1.04	0.63	0.28	0.23	0.09	0.09
Acsl3	Acsl3	chr1	78654400	78704318	3950	13.73	12.09	59.51	54.05	10.99	8.24	10.24	10.93	42.57	42.21	7.09	7.27
Utp14b	Utp14b	chr1	78654400	78664176	3981	2.39	1.97	8.55	8.07	1.55	1.13	1.61	1.52	6.36	6.15	1.05	1.12
Kcne4	Kcne4	chr1	78813524	78816600	2463	0	0	0.22	0	0	0	0	0	0	0	0	0
Scg2	Scg2	chr1	79431244	79436665	2485	0	0	0.12	0	0	0	0	0.03	0	0	0	0
Ap1s3	Ap1s3	chr1	79603451	79668547	2876	4.12	5.45	11.39	7.57	3.12	3.19	5.13	4.81	4.2	6.21	3.65	2.71
Wdfy1	Wdfy1	chr1	79698837	79758344	4714	6.66	7.65	20.96	18.17	6.65	7.39	7.48	8.14	16.44	17.37	6.19	6.46
Mrpl44	Mrpl44	chr1	79772593	79778020	1424	94.25	89.93	31.25	38.19	88.09	84.8	84.93	81.32	50.09	50.02	89.58	87.66
Serpine2	Serpine2	chr1	79790896	79855240	2055	30.71	31.3	15.24	17.22	17.42	16.14	32.5	34.89	14.46	19.05	7.79	11.4
Fam124b	Fam124b	chr1	80195274	80210519	2862	0.03	0	0.16	0	0	0	0	0.01	0	0	0	0
Cul3	Cul3	chr1	80263393	80337005	2764	26.33	28.22	36.05	42.52	27.43	23.98	25.86	24.18	38.2	36.67	26.43	23.85
1700016L21Rik	1700016L21Rik	chr1	80442507	80472235	394	0	0	0	0	0	0	0	0	0	0	0	0
Dock10	Dock10	chr1	80497648	80755128	7303	0	0	0.24	0.04	0	0	0.01	0.01	0.01	0	0	0
9430031J16Rik	9430031J16Rik	chr1	81073892	81268226	4906	0	0	0.12	0.01	0	0	0	0	0	0	0	0
Irs1	Irs1	chr1	82229680	82288014	9163	0.45	0.47	0.23	0.22	0	0	0.5	0.59	0	0.03	0	0.02
Rhbdd1	Rhbdd1	chr1	82313154	82441941	3757	1.36	1.68	2.45	2.21	1.68	1.71	1.54	1.77	2.1	2.4	1.88	1.68
Col4a4	Col4a4	chr1	82447298	82583424	7808	0	0	0.22	0.02	0.01	0	0.01	0	0.03	0.01	0.01	0
Col4a3	Col4a3	chr1	82583496	82718634	8609	0	0.01	0.26	0.07	0.02	0.01	0.01	0.01	0.01	0.03	0	0
Mff	Mff	chr1	82721493	82748964	1865	67.4	31.8	37.43	49.02	69.04	32.78	34.02	45.74	38.33	37.93	18.09	29.31
Tm4sf20	Tm4sf20	chr1	82753224	82765031	1503	0	0.14	1.68	1.43	0	0.16	0	0.05	1.62	1.37	0.05	0
Agfg1	Agfg1	chr1	82836058	82892850	3137	8.92	10.27	51.87	49.86	8.65	7.8	9.52	9.21	41.65	44.37	9.74	8.37
Slc19a3	Slc19a3	chr1	83009098	83035023	2974	0.3	0.36	1.48	0.77	1.2	1.69	0.5	0.28	1.43	1.78	0.83	0.9
Ccl20	Ccl20	chr1	83113341	83115742	802	0.74	0.52	0.8	1.01	1.21	0.55	0.38	0.67	0.16	0.2	6.48	5.34
Wdr69	Wdr69	chr1	83156337	83207147	1668	0.08	0.04	0.15	0.16	0.09	0.02	0.07	0.07	0	0	0	0.11
Sphkap	Sphkap	chr1	83252356	83404775	6512	0.27	0.45	0.18	0.07	0	0	0.43	0.33	0	0	0.01	0
Pid1	Pid1	chr1	84032868	84281220	2667	3.18	2.36	3.73	4.32	0.34	0.18	2.16	2.3	2.86	3.44	0.35	0.33
Dner	Dner	chr1	84366414	84692796	3632	0.11	0.04	0.27	0.04	0.03	0	0.23	0.2	0	0	0.09	0.03
Mir5126	Mir5126	chr1	84692414	84692490	77	0	0	0	0	0	0	0	0	0	0	0	0
Trip12	Trip12	chr1	84717764	84835879	9632	15.62	19.39	39.19	37.88	20.89	20.48	17.82	18.44	38.78	38.27	22.28	21.01
Fbxo36	Fbxo36	chr1	84836416	84897061	900	2.4	3.34	1.82	2.42	3.89	3.67	3.09	1.74	4.94	6	4.6	3.54
Slc16a14	Slc16a14	chr1	84903280	84931658	2349	0.06	0.18	0.3	0.22	0	0	0.02	0.18	0.14	0.3	0.03	0
A530032D15Rik	A530032D15Rik	chr1	85084714	85106428	1760	0	0	1.21	0.2	0.01	0	0.02	0.06	0.02	0.02	0	0
Gm7609	Gm7609	chr1	85196186	85210337	1611	0	0	0.18	0	0	0	0	0	0	0	0	0
C130026I21Rik	C130026I21Rik	chr1	85242919	85267141	1971	0.02	0	0.58	0.05	0.09	0.07	0.04	0	0.06	0.16	0.02	0
Sp110	Sp110	chr1	87473475	87500466	1970	0	0	0.73	0.03	0.07	0	0	0	0.06	0.02	0.07	0.04
Sp140	Sp140	chr1	87497278	87541611	2416	0.23	0.34	0.7	0.24	0.24	0.06	0.19	0.25	0.31	0.28	0.24	0.15
Sp100	Sp100	chr1	87546625	87606023	2158	0	0	0.21	0	0	0	0	0.04	0.02	0	0	0
A630001G21Rik	A630001G21Rik	chr1	87613658	87633181	1936	1.81	1.52	0.26	0.37	0.01	0.04	0.91	0.93	0.24	0.41	0.04	0
Cab39	Cab39	chr1	87690022	87748152	3800	8.72	12.62	32.81	36.35	7.2	6.94	9.17	8.75	21.85	21.64	7.27	6.75
Itm2c	Itm2c	chr1	87791085	87805273	2024	20.79	26.61	30.85	27.85	9.15	11.06	29.44	37.97	17.17	21.48	8.27	11.85
4933407L21Rik	4933407L21Rik	chr1	87825058	87828331	1148	0	0	0.22	0	0	0	0	0	0	0	0	0
Gpr55	Gpr55	chr1	87836112	87857630	2550	0	0.01	0.17	0.01	0	0	0.01	0.01	0.03	0.03	0	0
Spata3	Spata3	chr1	87918517	87926533	1602	0.02	0	0.12	0.06	0	0	0	0.07	0.05	0	0	0
2810459M11Rik	2810459M11Rik	chr1	87942438	87952031	3331	0.09	0.08	38.15	33.62	0.01	0.02	0.07	0.05	22.37	22.07	0	0
Psmd1	Psmd1	chr1	87961194	88035870	3256	194.93	175.39	64.98	77.72	201.31	213.8	189.34	171.28	110.77	102.92	246.44	239.18
Htr2b	Htr2b	chr1	87995612	88008545	2072	0.38	0.47	1.53	2.35	0.26	0.33	0.37	0.57	0.65	0.79	0.26	0.38
Armc9	Armc9	chr1	88051355	88174859	5256	4.52	4.38	1.17	1.74	3.59	4.29	4.31	4.71	1.57	1.51	4.4	4.62
B3gnt7	B3gnt7	chr1	88199796	88203880	2595	19.49	21.14	20.41	17.04	35.8	36.91	18.68	25.1	14.17	18.62	44.14	49.21
Ncl	Ncl	chr1	88241294	88256030	8257	565.15	577.61	303.52	336.83	525.7	569.11	586.83	569.12	360.72	360.92	645.2	619.53
Snora75	Snora75	chr1	88247745	88247860	116	5.93	11.31	19.65	21.31	5.41	5.16	12.48	9.86	11.58	9.93	10.03	8.85
Snord82	Snord82	chr1	88252835	88252902	68	3.37	6.09	8.02	5.74	1.15	0.38	2.24	1.68	3.7	3.5	2.52	3.12
C130036L24Rik	C130036L24Rik	chr1	88256149	88264539	1266	1.99	2.18	4.77	2.85	1.3	1.62	2.17	1.66	1.26	1.82	1.03	1.4
Nmur1	Nmur1	chr1	88282900	88284716	1218	0	0	0.12	0	0	0	0	0	0	0	0	0
1700019O17Rik	1700019O17Rik	chr1	88322904	88324624	1721	0	0	0.14	0	0	0	0	0	0	0	0	0
Ptma	Ptma	chr1	88423311	88427273	1192	1800.17	1591.82	922.71	1003.86	800.6	845.42	1690.74	1562.11	632.78	749.14	769.27	648.31
Pde6d	Pde6d	chr1	88439590	88479076	1092	42.95	26.24	9.94	18.26	30.61	22.41	29.59	30.13	15.26	13.12	10.21	17.14
Cops7b	Cops7b	chr1	88483675	88503075	2231	30.21	29.05	13.13	11.27	25.69	31.83	33.95	42.2	13.77	14.56	32.57	34.56
Nppc	Nppc	chr1	88562868	88567148	1042	0.09	0.03	0.14	0	0.03	0.1	0	0.11	0	0	0.03	0
Dis3l2	Dis3l2	chr1	88600379	88946672	3171	2.17	3.48	4.06	3.78	1.98	2.32	3.04	4.34	2.09	3.08	2.02	2.5
Alppl2	Alppl2	chr1	88983266	88986503	2112	0	0	0.26	0	0	0	0	0	0	0.02	0	0.02
Alpi	Alpi	chr1	88994577	88998181	2337	0	0	0.17	0.01	0	0	0	0	0.02	0	0	0
Akp3	Akp3	chr1	89021583	89024487	1680	0	0	0.32	0.02	0	0	0	0	0	0.02	0	0
Ecel1	Ecel1	chr1	89044230	89051602	2698	0.57	0.67	0.22	0.14	0.17	0.34	0.55	0.93	0.02	0.01	0.33	0.21
Prss56	Prss56	chr1	89080068	89084979	1999	0.1	0	0.17	0	0	0.01	0.02	0	0	0	0	0
Chrnd	Chrnd	chr1	89087227	89096645	2910	0.34	0.32	0.09	0	0	0	0.31	0.26	0	0	0	0
Chrng	Chrng	chr1	89102386	89108410	1921	0.1	0.05	0.23	0.02	0	0.01	0.02	0.04	0	0	0	0
Eif4e2	Eif4e2	chr1	89110489	89137063	4928	46.05	46.94	24.72	32.74	67.38	66.75	50.57	46.16	59.13	55.48	72.74	70
Efhd1	Efhd1	chr1	89160939	89207366	1805	0.13	0.06	0.33	0.04	0.04	0.01	0.04	0.17	0.05	0.02	0	0.06
Gigyf2	Gigyf2	chr1	89223573	89347385	5743	7.72	9.79	48.09	29.08	10.76	9.05	10.52	10.61	31.33	31.7	14.33	13.21
Kcnj13	Kcnj13	chr1	89282859	89291304	1349	1.17	1.1	2.17	2.31	0.83	1.14	1.19	0.73	1.96	1.71	1.19	1.1
3110079O15Rik	3110079O15Rik	chr1	89366839	89372034	462	0.64	0.37	0	0.14	0.17	0.11	0.33	0.66	0	0	0	0
Ngef	Ngef	chr1	89373404	89470445	3384	0.14	0.11	0.25	0.27	0.18	0.2	0.11	0.17	0.09	0.13	0.04	0.09
Neu2	Neu2	chr1	89470602	89494415	2013	0	0.02	0.07	0.05	0	0	0.04	0	0.13	0.1	0.02	0
Inpp5d	Inpp5d	chr1	89516887	89617083	4938	0.21	0.11	0.17	0.02	0.05	0	0.07	0.33	0.02	0.03	0.08	0.06
Atg16l1	Atg16l1	chr1	89652586	89689003	3180	9.81	8.37	15.63	15.5	11.32	7.9	8.03	9.24	9.93	9.85	6.52	7.64
Scarna6	Scarna6	chr1	89681146	89681393	248	0	0	0.2	0.13	0.11	0	0	0	0.17	0	0.14	0
Sag	Sag	chr1	89700255	89741732	1718	0.08	0.06	0.58	0.4	0.3	0.11	0.04	0.11	0.07	0.09	0.14	0.19
Dgkd	Dgkd	chr1	89749862	89841064	5694	4.73	5.14	7.89	8.1	4.31	4.87	5.19	6.78	4.06	5.12	5.19	4.72
Usp40	Usp40	chr1	89841696	89905126	5316	2.19	3.08	9.23	8.87	2.53	2.89	2.91	3.03	6.55	6.48	3.13	2.7
Ugt1a10	Ugt1a10	chr1	89951986	90116577	3242	0	0	0.15	0.01	0	0	0	0	0	0	0	0
Ugt1a9	Ugt1a9	chr1	89967354	90116577	3216	0	0	0.14	0.31	0	0	0	0	0.1	0.04	0	0
Ugt1a7c	Ugt1a7c	chr1	89991576	90116577	3294	0	0	0.2	0.19	0	0	0	0	1.58	1.15	0	0
Ugt1a6b	Ugt1a6b	chr1	89999832	90115573	2293	0	0	0.09	0.14	0	0	0	0	0.24	0.28	0.01	0
Ugt1a6a	Ugt1a6a	chr1	90031384	90116577	3302	0	0	0.12	0.38	0	0	0	0	0.69	0.48	0	0
Ugt1a5	Ugt1a5	chr1	90062587	90116577	3208	0	0.01	0.06	0	0	0	0	0	0	0	0	0
Ugt1a2	Ugt1a2	chr1	90097186	90116577	3206	0	0	0.06	0	0	0	0	0	0.01	0	0	0
Dnajb3	Dnajb3	chr1	90101307	90102323	1017	1.71	0.95	3.85	4.09	1.41	0.44	1.05	2.02	2.44	2.26	0.67	0.87
Ugt1a1	Ugt1a1	chr1	90108534	90116577	3229	0	0	0.32	0.01	0.01	0	0	0	0.01	0.02	0	0.01
Heatr7b1	Heatr7b1	chr1	90123595	90158864	7526	0.01	0	1.17	0.19	0.03	0.01	0	0.02	0.17	0.15	0.01	0
Hjurp	Hjurp	chr1	90155431	90174154	8439	0.44	0.58	2.31	1.43	0.37	0.4	0.67	0.57	0.84	0.8	0.6	0.59
6430706D22Rik	6430706D22Rik	chr1	90159688	90165983	3638	0	0	0	0	0	0	0	0	0	0	0	0
A730008H23Rik	A730008H23Rik	chr1	90161403	90174132	2217	0.01	0	0	0.01	0	0	0.02	0.02	0	0.02	0.02	0
Trpm8	Trpm8	chr1	90203287	90285426	3844	0.03	0.01	0.18	0.03	0.03	0.01	0.01	0.01	0.05	0.04	0.03	0.01
Spp2	Spp2	chr1	90303594	90323013	870	0.04	0	89.76	69.57	0.03	0.03	0	0.04	157.16	131.29	0.04	0
Glrp1	Glrp1	chr1	90396446	90406641	1957	0	0	0.15	0	0	0	0	0.04	0	0	0	0
Gm19589	Gm19589	chr1	90448092	90458741	2622	0.25	0.29	0.21	0.01	0	0	0.41	0.57	0	0.02	0	0
Arl4c	Arl4c	chr1	90594801	90598766	3966	6.85	7.49	5.38	5.06	1.57	1.37	6.97	7.2	1.8	1.98	1.55	1.2
2410088K16Rik	2410088K16Rik	chr1	90651465	90652308	476	1.86	3.26	3.33	6.76	0.55	0.55	2.16	2	4.59	5.84	2.08	0.89
1700067G17Rik	1700067G17Rik	chr1	90912688	90918785	603	0	0	0.16	0	0	0	0	0	0	0	0	0
Sh3bp4	Sh3bp4	chr1	90967037	91050368	3673	15.7	13.68	3.43	4.47	10.27	8.51	18.04	26.4	2.21	2.94	9.11	10.66
C030007H22Rik	C030007H22Rik	chr1	91256917	91302708	591	0	0	0.08	0	0	0	0	0	0	0	0	0
Agap1	Agap1	chr1	91351386	91791857	9581	1.91	2.34	2.45	2.53	1.42	1.2	2.26	2.47	1.37	2.08	1.6	1.27
4933400F21Rik	4933400F21Rik	chr1	91573082	91580467	3611	0.37	0.42	1.39	1.22	0.06	0.18	0.4	0.42	0.15	0.13	0.17	0.22
Gbx2	Gbx2	chr1	91824537	91827751	2126	0.12	0.11	0.12	0.11	0.76	0.26	0.13	0.04	0.08	0.04	0.53	0.7
Asb18	Asb18	chr1	91849253	91911152	1404	0	0	0.11	0.02	0	0	0.03	0.03	0	0.06	0	0.05
Iqca	Iqca	chr1	91938707	92049976	3210	0.06	0.04	0.23	0.01	0.02	0.07	0.13	0.06	0.01	0	0.13	0.08
Cxcr7	Cxcr7	chr1	92100578	92112863	2579	0.38	0.74	3.38	4.78	0.39	0.81	1.27	0.52	4.04	4.86	0.13	0.12
Cops8	Cops8	chr1	92500000	92509916	1843	142.46	138.61	69.5	77.19	158.12	184.75	148.77	157.69	94.53	94.48	182.44	178.59
Col6a3	Col6a3	chr1	92663435	92740548	10843	0.05	0.03	0.11	0.01	0	0	0.05	0.06	0.01	0	0.08	0.01
Mlph	Mlph	chr1	92811677	92847719	4484	0.2	0.25	0.15	0.04	0.14	0.08	0.12	0.21	0.03	0.04	0.18	0.14
Prlh	Prlh	chr1	92849685	92850589	261	0	0	0.19	0	0	0	0	0	0	0	0	0
Rab17	Rab17	chr1	92854710	92866197	1950	1.41	0.74	14.51	12.21	0.11	0.01	0.66	0.92	19.1	17.88	0	0.05
Lrrfip1	Lrrfip1	chr1	92895304	93025521	5743	8.75	6.81	10.34	9.68	19.54	20.67	7.52	8.4	10.99	8.74	19.73	18.4
Rbm44	Rbm44	chr1	93041680	93067372	3851	1.35	1	0.22	0.27	0.64	1.1	1.27	1.84	0.25	0.13	2.21	1.64
Ramp1	Ramp1	chr1	93076399	93121773	3022	0.02	0	0.2	0.02	0.02	0	0	0.04	0	0	0.03	0
Ube2f	Ube2f	chr1	93146896	93182602	1363	135.66	124.43	76.08	112.1	149.82	144.82	123.09	97.55	136.51	128.8	130.86	147.04
Scly	Scly	chr1	93194915	93217657	2207	7.92	9.1	34.03	25.99	14.6	13.48	8.55	10.26	23.43	24.05	12.77	11.98
Espnl	Espnl	chr1	93218652	93244880	5442	0	0.01	0.2	0.05	0.61	0.38	0.03	0.05	0.01	0.01	0.48	0.49
Klhl30	Klhl30	chr1	93247650	93258981	3020	0	0	0.15	0.01	0	0	0	0	0.01	0.11	0	0.07
Fam132b	Fam132b	chr1	93263007	93270794	2815	1	0.92	1.37	1.14	1.19	1.26	0.83	0.96	0.55	0.82	0.63	0.83
Ilkap	Ilkap	chr1	93272408	93295360	1368	39.36	33.26	64.07	55.77	38.23	28.28	32.64	37.56	39.03	39.85	18.41	24.6
1700020N18Rik	1700020N18Rik	chr1	93301457	93302606	546	0	0	0	0	0	0	0	0	0	0	0	0
Hes6	Hes6	chr1	93308060	93309799	1335	41.21	20.51	21.04	24.36	10.18	6.14	23.75	33.32	30.19	28.19	3.59	5.25
Per2	Per2	chr1	93312559	93355905	5837	0.95	1.07	5.69	5.51	0.48	0.49	1.42	1.02	2.32	3.92	0.93	0.73
Traf3ip1	Traf3ip1	chr1	93391245	93425884	3500	7.03	6.42	6.38	6.74	2.92	2.49	6.12	5.18	2.89	3.26	4.02	2.81
Asb1	Asb1	chr1	93437142	93456167	6072	1.17	1	4.61	4.13	0.84	1.06	1.25	1.46	3.44	3.84	1.62	1.27
Twist2	Twist2	chr1	93698054	93744604	1312	0.17	0.11	0.08	0.27	0	0	0.06	0.06	0	0	0	0
Hdac4	Hdac4	chr1	93829332	94044970	3939	3.35	4.08	3.86	3.64	2.34	1.8	3.5	4.46	2	2.59	2.86	2.78
Ndufa10	Ndufa10	chr1	94336296	94370335	1209	187.7	174.09	54.14	80.24	231.09	242.24	190.39	158.02	162.65	150.79	175.52	217.01
Olfr1416	Olfr1416	chr1	94376258	94377196	939	0	0	0.21	0.03	0	0	0	0	0	0	0	0
Olfr1415	Olfr1415	chr1	94387395	94388330	936	0	0	0	0	0	0	0	0.04	0	0.08	0	0
Olfr1414	Olfr1414	chr1	94407625	94415092	1189	0	0	0.17	0	0	0	0	0	0.04	0	0	0
Olfr1413	Olfr1413	chr1	94469702	94470783	1082	0	0	0.32	0	0	0	0	0	0	0.04	0	0
Olfr1412	Olfr1412	chr1	94484909	94485874	966	0	0	0.1	0.03	0	0	0	0	0	0	0	0
Olfr1411	Olfr1411	chr1	94493098	94494069	972	0	0	0.05	0	0	0	0	0	0	0	0	0
Olfr1410	Olfr1410	chr1	94504416	94505384	969	0	0	0.15	0	0	0	0	0	0	0	0	0
Olfr12	Olfr12	chr1	94516458	94517578	1121	0	0	0.04	0.06	0	0	0	0	0	0	0	0
Myeov2	Myeov2	chr1	94533722	94538562	711	149.84	163.74	328.86	309.12	182.09	172.59	175.83	146.69	214.98	229.56	201.97	181.6
Otos	Otos	chr1	94540795	94545418	704	0.05	0	0.28	0.05	0.04	0	0	0	0	0	0	0
Gpc1	Gpc1	chr1	94728263	94756773	3552	3.39	5.52	2.06	3.55	2.25	2.22	4.05	4.87	0.8	0.93	2.16	1.96
Mir149	Mir149	chr1	94746955	94747020	66	0	0	0	0	0	0	0	0	0	0	0	0
Ankmy1	Ankmy1	chr1	94766706	94799483	3243	0.01	0	0.11	0	0	0.08	0.04	0	0.03	0	0.02	0.04
Dusp28	Dusp28	chr1	94803566	94805197	1491	1.82	0.93	2.29	1.81	1.38	0.59	0.87	0.87	1.63	1.52	0.37	0.74
Rnpepl1	Rnpepl1	chr1	94807402	94817162	3039	2.8	3.45	22.84	15.8	3.65	3.12	3.75	3.46	11.55	11.54	4.04	3.68
9430060I03Rik	9430060I03Rik	chr1	94830120	94847167	1672	0.16	0.37	0.98	1.11	0.2	0.48	0.32	0.21	0.3	0.28	0.39	0.47
Capn10	Capn10	chr1	94830985	94844525	2877	6.83	4.21	5.49	6.3	9.25	5.32	5.24	6.84	2.99	3.55	2.91	4.49
Gpr35	Gpr35	chr1	94869696	94882968	4396	0.06	0.14	0.23	0.2	0.24	0.19	0.03	0.1	0.07	0.1	0.22	0.1
Aqp12	Aqp12	chr1	94902911	94908846	1088	0	0	0.09	0	0	0	0.04	0	0	0	0	0
Kif1a	Kif1a	chr1	94912033	94998442	8257	4.55	5.87	0.14	0.48	0.02	0.01	6.28	6.56	0.03	0.11	0.09	0.14
Agxt	Agxt	chr1	95031853	95041998	1517	0	0	0.2	0	0.03	0	0.03	0	0	0.03	0	0
2310007B03Rik	2310007B03Rik	chr1	95047932	95057525	2362	0.04	0.03	0.15	0.03	0	0	0.1	0.03	0	0.02	0	0
Sned1	Sned1	chr1	95132474	95193025	4474	0.01	0.02	0.24	0.02	0.03	0.01	0	0.02	0.01	0.01	0	0.01
Mterfd2	Mterfd2	chr1	95195788	95202447	3315	14.44	13.2	5.8	6.25	18.92	19.83	14.34	14.58	7.07	6.49	22.18	18.73
Pask	Pask	chr1	95206014	95239365	5119	6.16	7.44	5.89	6.03	3.32	4.31	5.5	6.5	2.7	3.35	4.14	4.06
Ppp1r7	Ppp1r7	chr1	95240222	95264195	3653	41.65	41.14	14.01	18.85	36.67	39.51	43.07	42.67	26.57	25.78	45.76	44.78
Ano7	Ano7	chr1	95270473	95300079	3217	0.1	0.13	0.22	0.04	0.04	0	0.27	0.17	0.39	0.33	0.02	0.09
Hdlbp	Hdlbp	chr1	95302517	95375385	6238	31.38	33.66	47.98	48.43	45.86	42.97	35.65	35.12	65.06	61.88	51.61	47.1
2017-09-02	2017-09-02	chr1	95375570	95406309	3334	53.61	49.97	71.48	81.61	75.94	81.39	44.88	48.43	82.89	77.06	78.11	74.32
Farp2	Farp2	chr1	95408681	95518553	3912	0.08	0.09	0.3	0.03	0.56	0.33	0.1	0.13	0.13	0.15	0.27	0.34
Stk25	Stk25	chr1	95517328	95532304	3254	14	12.72	19.73	15.05	14.08	12.99	12.97	18.5	17.33	18.57	5.31	10.66
Bok	Bok	chr1	95582271	95592339	1432	19.83	14.37	0.73	2.29	24.97	24.35	15.38	22.36	0.21	0.44	17.97	35.63
Thap4	Thap4	chr1	95601968	95651415	2160	19.63	15.3	10.16	11.28	13.32	13.85	18.95	13.75	12.75	12.85	13.96	14.15
Atg4b	Atg4b	chr1	95651610	95686106	2964	24.64	27.01	9.11	12.42	24.78	24.88	26.12	27.3	17.01	18.3	24.66	25.71
Dtymk	Dtymk	chr1	95689153	95698511	1310	344.65	357.31	224.4	275.37	280.65	284.72	358.63	314.12	278.16	269.91	241.65	295.58
Ing5	Ing5	chr1	95700542	95718677	4538	14.98	14.11	13.9	14.6	17.32	16.94	16.41	15.6	13.52	13.32	21.83	19.09
D2hgdh	D2hgdh	chr1	95721817	95748751	3058	2.1	2.57	3.31	3.13	1.92	2.26	2.8	3.74	2.61	2.73	2.05	1.98
Gal3st2	Gal3st2	chr1	95757921	95773071	2846	0	0	0.05	0.01	0	0	0	0	0	0	0	0
Gm9994	Gm9994	chr1	95815014	95837816	1185	0	0	0.04	0	0	0.02	0	0.03	0	0	0	0
Gm6086	Gm6086	chr1	95887086	95908116	4059	0	0.01	0.09	0	0	0	0	0	0	0	0	0
Neu4	Neu4	chr1	95917070	95924907	4507	0	0	0.14	0	0	0	0	0	0	0	0	0
Pdcd1	Pdcd1	chr1	95934882	95949130	1930	0.03	0.11	0.08	0.02	0	0	0	0.02	0	0.02	0	0
4930440C22Rik	4930440C22Rik	chr1	96694019	96699049	1565	0	0	0.32	0	0	0	0	0	0	0	0	0
Fam174a	Fam174a	chr1	97210205	97231861	2107	1.13	1.31	5.78	6.17	1.12	0.68	1.3	1.63	2.97	2.6	0.6	0.67
St8sia4	St8sia4	chr1	97484259	97564171	5677	0.07	0.1	0.1	0.02	0.05	0.04	0.13	0.03	0	0.01	0.02	0.03
4930598F16Rik	4930598F16Rik	chr1	97597761	97613095	761	0	0	0.2	0	0	0	0	0	0.06	0	0	0
1700063A18Rik	1700063A18Rik	chr1	97887236	97918335	356	0	0	0.56	0	0	0	0	0	0	0	0	0
4930533P14Rik	4930533P14Rik	chr1	98508634	98559150	583	0	0	0.08	0	0	0	0	0	0	0	0	0
Slco4c1	Slco4c1	chr1	98715361	98768748	2394	0.05	0.06	12.56	11.52	0	0	0.02	0.03	16.57	14.03	0.06	0.01
Slco6b1	Slco6b1	chr1	98802753	98894137	2475	0	0.01	0.28	0	0	0	0	0	0.02	0.05	0	0
Slco6c1	Slco6c1	chr1	98956026	99024880	2433	0	0	0.22	0	0	0	0	0	0	0	0	0
D1Ertd622e	D1Ertd622e	chr1	99540479	99558595	2738	2.22	2.26	3.66	4.19	1.15	0.54	1.38	1.77	0.86	1.07	0.89	0.68
Ppip5k2	Ppip5k2	chr1	99602623	99666669	5565	30.39	34.59	15.97	21.1	17.83	19.81	33.29	35.99	17.43	18.22	18.88	19.14
Gin1	Gin1	chr1	99666756	99689548	2041	8.49	8.58	9.03	9.4	12.5	12.5	7.52	7.62	10.08	10.15	14.47	13.12
Pam	Pam	chr1	99717671	99992209	4103	0.33	0.48	2.52	1.54	0.11	0.1	0.45	0.34	0.85	1.43	0.23	0.08
B230216N24Rik	B230216N24Rik	chr1	99927700	99944370	1178	0.42	0.41	0.59	1.38	0.18	0.04	0.29	0.32	0.32	0.27	0.15	0.15
1810006J02Rik	1810006J02Rik	chr1	100028044	100041232	1687	0	0	0.06	0.02	0	0	0	0	0	0	0	0
Slco6d1	Slco6d1	chr1	100317701	100405957	2328	0	0	0.21	0.01	0	0	0	0	0.02	0	0	0
Cntnap5b	Cntnap5b	chr1	101669342	102382519	5120	0	0	0.15	0.01	0	0	0	0.01	0	0	0	0
Gm20268	Gm20268	chr1	103052345	103071779	886	0	0	0.17	0	0	0	0	0	0	0	0	0
Cdh20	Cdh20	chr1	106665396	106892058	3722	0.02	0.03	0.09	0.06	0	0	0.02	0.02	0	0	0	0
Rnf152	Rnf152	chr1	107173494	107253287	8529	0.1	0.19	0.37	0.24	0.01	0.02	0.11	0.04	0.05	0.09	0.01	0.01
Pign	Pign	chr1	107414999	107560253	6777	1.59	1.96	4.04	4.05	1.8	2.16	1.59	2.1	3.46	3.12	2.15	1.97
2310035C23Rik	2310035C23Rik	chr1	107560438	107651708	5406	5.07	4.87	10.19	10.27	4.81	4.48	4.45	4.77	7.44	8.58	4.28	4.06
Tnfrsf11a	Tnfrsf11a	chr1	107677300	107744558	5022	0.06	0.05	0.11	0.01	0.04	0.11	0.04	0.02	0.01	0	0.12	0.04
Zcchc2	Zcchc2	chr1	107886983	107930654	6661	0.82	1.18	5.1	5.09	1.7	1.17	0.78	0.96	2.75	2.38	1.75	1.95
LOC626049	LOC626049	chr1	108049202	108068101	545	0	0.06	0.64	0.42	0	0.14	0	0	0.23	0.22	0.06	0
Phlpp1	Phlpp1	chr1	108068446	108290822	6104	1.23	1.85	4.84	4.68	0.65	0.74	1.42	1.42	4.62	4.51	0.99	0.7
Bcl2	Bcl2	chr1	108434756	108610867	7738	0.1	0.17	0.47	0.38	0.04	0.02	0.14	0.15	0.14	0.16	0.04	0.05
Kdsr	Kdsr	chr1	108616987	108656319	5582	4.89	6.11	11.08	9.9	6.96	6.93	5.39	6.12	10.12	10.04	6.48	6.41
Vps4b	Vps4b	chr1	108667365	108693302	3272	48.01	44.27	24.82	28.59	50.56	53.9	44.32	38.06	34.32	33.66	37.33	46.06
Serpinb5	Serpinb5	chr1	108757757	108779925	2565	0.18	0.31	0.17	0.01	0.13	0.08	0.18	0.37	0.03	0.05	0	0.01
Serpinb12	Serpinb12	chr1	108831026	108853657	1735	0	0.06	0.2	0	0	0	0	0	0	0	0	0
Serpinb13	Serpinb13	chr1	108877561	108897772	1607	0	0	0.25	0.02	0	0	0	0	0	0	0	0
Serpinb3a	Serpinb3a	chr1	108942164	108948880	1629	0	0	0.15	0	0	0	0	0	0	0	0	0
Serpinb3d	Serpinb3d	chr1	108974770	108980057	1164	0	0	0.09	0	0	0	0	0	0	0	0	0
Serpinb3b	Serpinb3b	chr1	109050538	109057691	1632	0	0	0.21	0	0	0	0	0	0	0	0	0
Serpinb3c	Serpinb3c	chr1	109167778	109174948	1659	0	0	0.12	0	0	0	0	0	0	0.02	0	0
Serpinb11	Serpinb11	chr1	109258891	109277052	1699	0	0	0.32	0	0	0	0	0	0	0	0	0
Serpinb7	Serpinb7	chr1	109319266	109349266	1887	0	0	0.24	0	0	0	0	0	0	0	0	0
Serpinb2	Serpinb2	chr1	109408000	109422177	2047	0	0	0.24	0	0	0	0	0	0	0	0	0
Serpinb10-ps	Serpinb10-ps	chr1	109425580	109445848	3490	0.01	0	0.13	0	0	0	0	0	0	0.01	0	0
Serpinb8	Serpinb8	chr1	109486583	109505555	3289	0	0	0.08	0.01	2.52	2.36	0.03	0.01	0	0.01	0.87	1.2
Cdh7	Cdh7	chr1	111880314	112035578	3353	0.08	0.09	0.1	0	0	0	0.06	0.06	0	0.01	0	0
Cdh19	Cdh19	chr1	112785772	112873949	3054	0.03	0	0.28	0	0	0	0.01	0.01	0	0	0	0
Dsel	Dsel	chr1	113755279	113761495	5763	1.41	1.26	0.52	1.09	0.28	0.35	1.18	1.14	0.26	0.23	0.34	0.37
Cntnap5a	Cntnap5a	chr1	117581714	118477251	3915	0.02	0	0.16	0	0	0	0.03	0.01	0	0	0	0
Tsn	Tsn	chr1	120195095	120207709	3039	133.53	126.96	101.82	113.33	132.27	127.84	128.11	110.51	110.82	103.79	136.84	127.41
Mki67ip	Mki67ip	chr1	120218420	120230408	1894	189.5	191.95	87.25	99.66	189.71	214.48	189.81	202.43	114.39	114.72	206.21	209.93
Clasp1	Clasp1	chr1	120285635	120506039	7899	5.68	6.81	5.92	5.86	2.74	3.02	6.72	7.86	3.68	4.47	3.82	3.31
2900060B14Rik	2900060B14Rik	chr1	120355246	120355842	597	2.74	1.56	20.75	12.37	1.01	1.22	2.17	2.36	1.05	2.59	1.66	1.54
Tfcp2l1	Tfcp2l1	chr1	120524522	120581745	9270	0.09	0.11	13.64	10.26	3.58	4.47	0.14	0.13	9.58	8.32	3.14	2.49
Gli2	Gli2	chr1	120730638	120950196	6708	1.12	1.44	0.18	0.39	0.06	0.04	1.56	1.28	0.01	0.01	0.1	0.07
Inhbb	Inhbb	chr1	121312042	121318825	4255	0.02	0	0.06	0.02	0	0	0	0	0.01	0.02	0	0
Ralb	Ralb	chr1	121366882	121401359	2277	23.95	28.31	36.51	31.51	34.97	39.36	29.4	34.84	41.24	40.52	35.64	45.66
Tmem185b	Tmem185b	chr1	121422731	121425560	2830	4.62	3.45	14.81	16.42	7.37	4.7	4.12	3.8	9.32	8.67	4.26	5.33
Epb4.1l5	Epb4.1l5	chr1	121441610	121545577	7746	8.63	9.29	9.9	8.17	4.2	4.89	8.43	9.4	7.05	8	4.85	4.31
Ptpn4	Ptpn4	chr1	121554670	121733648	4706	1.5	2.76	1.18	2.7	1.5	1.46	2.25	2.3	0.98	1.09	1.66	1.47
Tmem177	Tmem177	chr1	121804478	121809745	3290	3.04	3.22	3.16	3.01	3.24	4.18	3.43	3.66	2.81	2.85	3.83	3.4
Gm101	Gm101	chr1	121820096	121891787	2511	0.13	0.07	0.2	0.03	0.01	0.01	0.11	0.09	0.03	0	0.01	0
Sctr	Sctr	chr1	121903557	121960109	1922	0	0.09	0.26	0	0	0	0	0.02	0	0	0.02	0
Tmem37	Tmem37	chr1	121963954	121970357	1017	5.73	5.26	151.91	156.28	41.09	47.31	5.32	7.68	572.62	477.75	49.86	41.12
Dbi	Dbi	chr1	122009857	122017673	745	218.61	235.7	639.6	659.61	351.59	319.12	216.75	199.75	920.2	838.53	336.23	283.97
3110009E18Rik	3110009E18Rik	chr1	122017764	122084766	1089	36.24	39.85	20.16	24.07	18.26	20.42	40.59	33.46	27.1	26.83	24.29	18.49
Steap3	Steap3	chr1	122122993	122167659	3177	3.12	3.4	0.11	0.33	0.46	0.26	3.97	4.44	0.52	0.14	0.41	0.38
C1ql2	C1ql2	chr1	122237159	122239751	2000	0.49	0.47	0.1	0	0	0	0.65	0.48	0	0	0.02	0.02
Marco	Marco	chr1	122371115	122401661	1985	0	0	0.32	0.03	0	0	0	0.02	0	0	0.02	0.02
En1	En1	chr1	122499064	122504568	2554	0	0	2.99	3.54	0.04	0	0	0	3.04	2.24	0.01	0.01
B230209K01Rik	B230209K01Rik	chr1	122983982	123017552	1580	0	0	0.19	0	0	0	0	0.02	0	0	0	0
Insig2	Insig2	chr1	123200930	123229157	2524	17.89	20.04	13.39	14.24	19.33	18.84	18.61	18.83	15.17	15.08	20.66	18.84
Ccdc93	Ccdc93	chr1	123327644	123403037	7256	2.07	2.2	4.91	5.24	4.3	4.41	2.24	1.9	5.87	5.75	5.89	5.16
Htr5b	Htr5b	chr1	123406350	123425042	2004	0.18	0.24	0.35	0.06	3.76	2.03	0.15	0.21	0.1	0.04	5.04	4.98
Ddx18	Ddx18	chr1	123450412	123464557	2249	102.72	104.58	47.19	57.37	93.05	91.59	104.23	110.02	53.48	57.53	107.67	104.5
Dpp10	Dpp10	chr1	125228715	125942136	4630	0.01	0.07	0.22	0.01	0.01	0	0.01	0.02	0	0	0.01	0
Actr3	Actr3	chr1	127289482	127332304	2746	88.33	85.67	54.89	67.82	116.51	130.04	85.9	84.46	79.85	80.7	92.95	115.25
Slc35f5	Slc35f5	chr1	127457593	127492261	2597	4.07	3.24	12.82	12.34	12.45	10.25	3.35	3.24	17.25	16.46	4.04	5.2
Gpr39	Gpr39	chr1	127573573	127770438	2689	0.02	0.01	0.7	0.47	0.05	0.03	0	0.01	0.33	0.43	0.06	0
Lypd1	Lypd1	chr1	127768619	127808791	2044	0.08	0.07	0.07	0.03	0.03	0	0.02	0.04	0	0	0.02	0
Nckap5	Nckap5	chr1	127810213	128727209	7593	0.07	0.03	0.44	0.17	0.01	0	0.08	0.11	0.11	0.14	0	0.02
Mgat5	Mgat5	chr1	129101563	129379549	3104	0.87	0.71	0.59	0.89	1.04	1.16	0.79	1.35	0.31	0.56	0.68	1.12
Tmem163	Tmem163	chr1	129386919	129574598	2517	0.14	0.15	0.2	0.06	0	0	0.06	0.17	0.02	0.03	0.03	0
Acmsd	Acmsd	chr1	129625990	129664141	2303	0.04	0	0.28	0.07	0.01	0	0.02	0.03	0	0	0.03	0
2900009J06Rik	2900009J06Rik	chr1	129650194	129670631	464	0.35	0.45	0	0.63	0.17	0.11	0.16	0.41	0.09	0.6	0	0.15
Ccnt2	Ccnt2	chr1	129670741	129701414	3514	15	18.51	13.82	17.42	12.68	15.01	18.28	20.81	9.89	10.26	15.38	15.36
Ysk4	Ysk4	chr1	129711848	129736867	3936	0.01	0	0.19	0.01	0.01	0	0	0	0.01	0.01	0	0
Rab3gap1	Rab3gap1	chr1	129765350	129840453	4251	4.84	5.16	10.44	10.56	6.72	6.49	5.34	6.2	7.98	8.54	9.76	9.65
Zranb3	Zranb3	chr1	129850763	129998985	4154	6.94	7.26	5.12	5.57	4.18	4.36	7.25	7.44	3.6	3.32	4.04	3.75
R3hdm1	R3hdm1	chr1	129999883	130134312	4812	12.98	16.82	21.48	26.89	10.89	12.04	15.85	17.4	15.93	18.65	14.77	13.56
Mir128-1	Mir128-1	chr1	130098938	130099007	70	1.4	0.99	0	0.93	0.75	1.12	0.54	0.54	0.6	0	0.49	0
Ubxn4	Ubxn4	chr1	130140758	130175954	4093	28.2	21.89	54.43	55.43	35.61	30.03	22.56	23.26	50.09	44.96	16.83	21.06
Lct	Lct	chr1	130181341	130224895	6166	0.03	0.09	0.31	0.12	0.03	0.03	0.03	0.02	0.07	0.08	0.06	0.03
Mcm6	Mcm6	chr1	130228168	130256233	2901	273.57	170.08	49.43	61.6	254.92	201.74	165.06	210.55	67.07	65.76	95.71	158.22
Dars	Dars	chr1	130260284	130313993	2509	230.23	220.39	58.77	78.62	309.24	331.26	219.38	212.55	136.75	130.75	308.43	323.25
Cxcr4	Cxcr4	chr1	130484776	130488876	1814	0.47	1.05	10.71	6.33	0	0	0.65	0.84	3.43	7.7	0.02	0.02
Thsd7b	Thsd7b	chr1	131169881	132115855	6253	0.02	0.03	0.21	0.04	0	0	0.04	0.04	0	0	0	0
Daf2	Daf2	chr1	132285105	132319576	1324	0.02	0	0.34	0.15	0.1	0.06	0.09	0.12	0.03	0.15	0.1	0.03
Cd55	Cd55	chr1	132335607	132359317	2526	0.69	0.52	7.53	6.72	9.35	7.21	0.41	0.29	6.58	10.17	4.56	4.75
Zp3r	Zp3r	chr1	132473283	132526183	2034	0	0	0.22	0.02	0.05	0	0	0	0.04	0.04	0.02	0
C4bp	C4bp	chr1	132532498	132558195	1883	0	0	0.18	0.09	0	0	0	0	0.11	0.11	0	0
C4bp-ps1	C4bp-ps1	chr1	132566779	132578148	754	0	0	0.72	0.43	0.03	0.14	0	0	0.28	0.26	0	0.09
Pfkfb2	Pfkfb2	chr1	132585620	132625830	9621	0.3	0.29	4.94	3.9	0.95	0.91	0.31	0.31	2.16	2.22	0.88	0.87
Yod1	Yod1	chr1	132613904	132618634	3827	0.92	0.76	4.86	4.44	0.6	0.78	1.2	1.04	2.07	2.7	0.92	0.56
AA986860	AA986860	chr1	132628553	132641199	2909	0.01	0.18	3.41	4.28	1.09	1.11	0.05	0.05	3.9	4.15	0.92	0.51
Fcamr	Fcamr	chr1	132697479	132711317	1911	0	0	0.29	0.15	0	0	0	0	0.2	0.17	0	0
Pigr	Pigr	chr1	132723261	132748826	3849	0	0.01	0.54	0.14	0	0	0	0	0.25	0.23	0	0
Faim3	Faim3	chr1	132762354	132777367	1491	0.11	0.25	0.6	0.11	0	0.02	0.13	0.05	0.11	0.03	0.02	0
Il24	Il24	chr1	132778651	132783988	1116	0	0	0.22	0	0.02	0	0	0	0	0.04	0	0
Il20	Il20	chr1	132803769	132807873	824	0	0	0.24	0	0	0	0	0	0	0	0	0
Il19	Il19	chr1	132829233	132835818	1023	0	0.03	0.87	0.35	0	0	0	0.07	0.82	0.74	0.1	0.03
Il10	Il10	chr1	132916422	132921547	1306	7.55	4.52	0.11	0	0	0.02	4.73	9.72	0.03	0.03	0	0.03
Mapkapk2	Mapkapk2	chr1	132950281	132994120	2567	1.44	1.94	11.41	8.89	3.53	4.56	1.26	1.17	9.93	9.39	2.99	3.18
Dyrk3	Dyrk3	chr1	133025018	133034811	2072	12.22	7.72	2.03	3.89	32.59	20.62	8.48	6.81	4.7	4.5	26.69	21.33
Eif2d	Eif2d	chr1	133049784	133070048	2290	83.18	79.53	19.02	26.43	132.63	152.73	84.77	82.55	41.03	37.24	123.35	124.99
Rassf5	Rassf5	chr1	133072987	133141755	3405	0.86	0.56	1	0.87	0.33	0.34	0.76	0.95	0.32	0.23	0.37	0.39
Ikbke	Ikbke	chr1	133151179	133176140	3203	0.12	0.12	0.36	0.2	0	0	0.02	0.11	0.07	0.12	0	0.01
Srgap2	Srgap2	chr1	133181828	133423938	8040	2.2	2.53	3.28	3.34	2.33	2	2.36	2.41	2.2	2.3	2.12	2.42
Fam72a	Fam72a	chr1	133424566	133436449	2105	4.26	4.85	3.81	4.42	9.45	9.56	5.16	4.6	3.83	4.11	9.79	9.77
Avpr1b	Avpr1b	chr1	133495691	133508577	4148	0.03	0	0.08	0.01	0	0	0	0	0.03	0.01	0	0
Ctse	Ctse	chr1	133534891	133572084	2120	0	0	0.28	0.02	0	0	0	0	0	0	0	0
5430435G22Rik	5430435G22Rik	chr1	133585272	133610041	2523	0	0	0.2	0	0	0	0	0	0	0	0	0
Slc26a9	Slc26a9	chr1	133640599	133666982	3640	0.03	0.02	0.64	0.23	0	0.03	0.01	0.02	0.1	0.29	0.01	0
Pm20d1	Pm20d1	chr1	133693972	133714692	3540	0.68	1.2	2.21	2.18	0.07	0.26	0.83	1.09	2.38	2.16	0.09	0.19
Slc41a1	Slc41a1	chr1	133724589	133745440	4660	1.62	2.07	1.45	2.05	1.86	1.97	2.36	2.68	0.99	1.17	2.11	2.11
Rab7l1	Rab7l1	chr1	133763854	133769464	1189	2.31	2.15	2.58	2.57	7.19	6.83	1.57	1.44	5.08	3.51	6.91	7.17
Nucks1	Nucks1	chr1	133807035	133832898	6096	71.01	64.32	82.49	88.82	41.93	34.35	66.67	60.26	50.84	53.45	40.38	36.23
Slc45a3	Slc45a3	chr1	133859544	133879541	3426	0.57	0.93	0.19	0.02	4.55	5.53	0.44	0.92	0.02	0.06	3.88	4.32
Elk4	Elk4	chr1	133904182	133922261	3671	0.32	0.32	0.54	0.43	0.43	0.3	0.37	0.42	0.48	0.3	0.5	0.35
Mfsd4	Mfsd4	chr1	133923198	133964639	4853	0.16	0.15	0.15	0.22	0.06	0.02	0.19	0.21	0.03	0.07	0.11	0.09
Cdk18	Cdk18	chr1	134010124	134036262	3046	2.69	3.47	0.41	1.23	5.22	5.02	3.03	3.98	0.14	0.2	2.83	3.36
Lemd1	Lemd1	chr1	134088013	134153959	983	0.67	0.53	0.1	0.26	0	0	0.81	0.58	0	0	0.07	0.04
Mir135b	Mir135b	chr1	134094665	134094761	97	0	0	0.51	0	0	0	0	0	0	0	0	0
Klhdc8a	Klhdc8a	chr1	134195203	134203934	4269	0	0.02	0.21	0.02	0.02	0.01	0.01	0.01	0	0.01	0.02	0.02
Nuak2	Nuak2	chr1	134212702	134230065	3132	2.37	1.93	4.03	4.67	6.92	6.27	1.9	2.43	1.96	2.89	4.24	4.6
Tmcc2	Tmcc2	chr1	134252892	134287858	3410	0.49	0.64	0.2	0.26	0.1	0.11	0.46	0.61	0	0.02	0.21	0.13
Dstyk	Dstyk	chr1	134314030	134363536	6385	0.63	0.79	1.26	1.34	0.46	0.59	0.76	0.75	0.47	0.38	0.62	0.59
Rbbp5	Rbbp5	chr1	134373944	134402242	3632	15.9	17.8	15.48	15.32	17.43	18.54	17.89	20.38	11.88	12.95	20.89	20.58
Tmem81	Tmem81	chr1	134402807	134405216	1742	0.94	0.85	3.33	2.45	0.69	0.42	0.85	1.09	1.06	1.07	0.41	0.47
Cntn2	Cntn2	chr1	134406002	134439517	9535	0.18	0.35	0.16	0.11	0	0	0.3	0.26	0	0.01	0.01	0
Nfasc	Nfasc	chr1	134461267	134638374	10379	0.95	0.96	0.16	0.18	0.05	0.07	1.11	1.58	0	0	0.11	0.08
Gm10538	Gm10538	chr1	134625930	134629403	1879	0.16	0.11	0.11	0.02	0	0	0.02	0.14	0	0	0	0
Lrrn2	Lrrn2	chr1	134776932	134836582	3346	0.19	0.14	0.13	0.02	0	0	0.1	0.15	0	0.01	0.01	0.01
Mdm4	Mdm4	chr1	134886422	134921925	3490	5.77	6.92	6.08	8.17	8.92	9.94	7.39	6.73	6.3	6.44	12.08	13.07
Pik3c2b	Pik3c2b	chr1	134942589	135005265	7929	0.38	0.54	0.27	0.57	0.11	0.22	0.5	0.33	0.02	0.02	0.27	0.26
Ppp1r15b	Ppp1r15b	chr1	135027743	135036377	5588	7.1	9.18	20.48	22.8	8.37	7.57	7.68	9.6	13.6	13.44	6.82	6.91
Plekha6	Plekha6	chr1	135142674	135200012	7457	0.17	0.25	12.93	9.15	0.1	0.04	0.27	0.18	7.09	7.46	0.06	0.03
Gm19461	Gm19461	chr1	135146429	135166385	3112	0	0.02	0.49	0.37	0	0	0.04	0.04	0.09	0.18	0	0
Golt1a	Golt1a	chr1	135206400	135219603	1842	0.02	0	9.28	9.2	0.03	0.03	0	0	19.65	18.23	0.02	0
Kiss1	Kiss1	chr1	135223789	135226299	496	0	0	1.8	0.85	0	0	0	0	0.68	0.32	0	0
Ren2	Ren2	chr1	135247143	135256900	1525	0	0	0	0	0	0	0	0	0	0	0	0.02
Ren1	Ren1	chr1	135247251	135256896	1422	0	0	0	0	0	0	0	0	0	0	0	0
Etnk2	Etnk2	chr1	135260149	135276895	2279	1.12	1.36	0.3	0.7	1.81	2.03	1.35	1.46	0.18	0.09	1.1	1.79
Sox13	Sox13	chr1	135278877	135320789	3531	2.24	2.41	1.32	1.15	0.97	0.86	1.77	3.38	0.52	0.56	1.43	0.96
Snrpe	Snrpe	chr1	135500448	135506857	492	1064.17	1207.99	1028.62	1207.03	919.99	1024.18	1137.19	1077.56	972.98	1030.55	1153.24	1030.44
Zc3h11a	Zc3h11a	chr1	135516448	135557957	4395	40.98	44.06	81.99	75.57	69.84	62.06	44.05	41.04	41.83	43.31	90.97	78.09
Zbed6	Zbed6	chr1	135552456	135557462	5007	1.54	2.97	12.73	10.59	4.63	4.21	1.9	2.03	4.19	4.58	7.16	5.99
Lax1	Lax1	chr1	135575606	135586685	2371	0.04	0.01	0.27	0.08	0.09	0.36	0	0	0.02	0	0.3	0.27
Atp2b4	Atp2b4	chr1	135599251	135650324	8292	0.08	0.2	0.3	0.2	0.21	0.15	0.09	0.15	0.06	0.13	0.24	0.2
Optc	Optc	chr1	135793771	135804576	2071	0	0.07	0.17	0.06	0	0	0.29	0	0.02	0.02	0	0
Prelp	Prelp	chr1	135806882	135817978	3601	0.01	0.01	0.17	0.04	0	0	0	0.03	0	0	0	0
Fmod	Fmod	chr1	135934092	135944854	2859	0	0	0.14	0	0	0	0	0	0	0	0	0
Btg2	Btg2	chr1	135971442	135975732	3083	4.22	5.14	5.61	4.3	2.25	2.92	5.38	4.86	2.6	4.04	2.56	2.98
Chit1	Chit1	chr1	136007819	136048013	1711	0	0	0.43	0.15	0	0	0.02	0	0.34	0.09	0	0
Chi3l1	Chi3l1	chr1	136078981	136086608	1689	0.87	1.29	0.41	0.98	0.17	0.14	0.97	1.15	1.07	1.39	0.06	0.08
Mybph	Mybph	chr1	136090025	136097809	1829	0	0.06	0.3	0	0	0	0.02	0.02	0.02	0.07	0	0.02
Adora1	Adora1	chr1	136095799	136132008	5786	0.24	0.5	2.35	2.05	1.48	1.52	0.67	0.53	1.33	1.3	2.22	1.72
Myog	Myog	chr1	136186581	136189125	1480	0.02	0.02	0.1	0	0	0	0	0	0	0	0	0
Ppfia4	Ppfia4	chr1	136193360	136229505	6067	0.31	0.42	0.57	0.29	0.13	0.18	0.38	0.53	0.11	0.16	0.31	0.15
Tmem183a	Tmem183a	chr1	136242674	136258576	3169	70.45	61.32	45.45	56.24	68.79	66.63	68.26	72.39	59.19	56.58	33.89	48.99
4933406M09Rik	4933406M09Rik	chr1	136282517	136287560	1770	0.02	0.02	0.31	0.02	0	0	0.02	0	0	0.04	0	0.04
Cyb5r1	Cyb5r1	chr1	136302567	136308315	1626	48.72	61.6	37.63	44.22	43.04	36.57	86.02	81.98	41.83	44.05	53.07	47
Adipor1	Adipor1	chr1	136312044	136328918	2024	44.14	43.43	66.54	84.89	73.69	45.05	49.98	44.82	62.74	71.17	53.17	53.37
Klhl12	Klhl12	chr1	136352132	136387450	3196	21.45	14.78	10.91	14.3	18.17	12.92	15.45	19.18	10.01	9.6	8.14	11.29
Rabif	Rabif	chr1	136391237	136404461	1959	37.87	36.31	13.05	17.13	48.28	51.21	36.41	39.15	33.92	32.99	43.37	41.8
4931440L10Rik	4931440L10Rik	chr1	136437522	136443599	1457	0.04	0.09	0.17	0.02	0	0.04	0.05	0.08	0.03	0	0.14	0.24
Kdm5b	Kdm5b	chr1	136456755	136529455	6300	40.36	39.58	14.05	20.05	9.37	7	35.33	42.39	8.94	11.6	9.88	9.51
Syt2	Syt2	chr1	136543258	136645994	3386	0.13	0.15	0.16	0.11	0	0	0.11	0.19	0.01	0.02	0.03	0
Ppp1r12b	Ppp1r12b	chr1	136662520	136852517	6185	0.15	0.23	1.07	1.27	0.3	0.1	0.2	0.23	0.45	0.44	0.15	0.19
Ube2t	Ube2t	chr1	136859154	136870714	1079	82.01	83.71	34.58	43.98	72.32	62.52	90.01	77.72	44.39	40.51	82.29	62.37
Lgr6	Lgr6	chr1	136882930	137001853	3623	0.03	0.04	0.21	0.01	0.01	0	0.02	0.01	0	0	0.03	0.03
Ptprv	Ptprv	chr1	137005075	137029152	6080	0.01	0.02	0.2	0.03	0	0	0.01	0.04	0.01	0.03	0.06	0.02
Ptpn7	Ptpn7	chr1	137029302	137041897	3264	0.09	0.03	0.26	0.01	0	0.03	0.02	0.01	0	0.01	0	0
Arl8a	Arl8a	chr1	137043411	137052845	1702	1.81	2.31	2.56	3.34	1.98	1.71	2.04	2.98	0.94	1.24	1.85	1.73
Gpr37l1	Gpr37l1	chr1	137056827	137064258	2253	0.07	0.06	0.07	0	0	0	0.22	0.17	0.06	0.09	0	0.03
Elf3	Elf3	chr1	137150151	137155049	2000	4.27	4.3	32.01	28.94	88.12	76.72	3.24	3.89	27.73	25.67	31.84	58.86
Rnpep	Rnpep	chr1	137159276	137180661	2301	18.08	11.99	52.17	50.03	51.3	30.27	12.63	15.47	72.29	62.34	18.77	25.27
Timm17a	Timm17a	chr1	137198112	137210314	917	496	462.43	303.29	415.77	639.83	701.16	478.17	392.66	674.72	593.88	786.21	694.13
Lmod1	Lmod1	chr1	137221390	137264642	3942	0.12	0.08	0.26	0.15	0	0	0.08	0.12	0.19	0.07	0.02	0
Shisa4	Shisa4	chr1	137268033	137271640	1190	1.49	2.12	2.54	3.28	0.18	0.15	2.59	2.69	3.74	4.24	0.14	0.09
Ipo9	Ipo9	chr1	137278892	137327068	6236	15.69	16.92	12.63	14.01	12.8	13.72	17.19	19.22	9.7	10.73	13.8	13.95
Nav1	Nav1	chr1	137331157	137481932	12767	4.2	5.17	7.46	6.93	2.16	1.7	5.44	6.87	5.13	5.77	3	3.04
Csrp1	Csrp1	chr1	137625774	137648806	1770	14.28	16.17	12.82	9.89	39.64	34	18.15	22.16	20.92	24.11	19.18	31.85
Phlda3	Phlda3	chr1	137662662	137665711	1467	6.59	3.04	1.28	0.71	3.88	1.9	3.04	8.08	0.17	0.81	1.42	2.6
Tnni1	Tnni1	chr1	137695998	137707566	1114	0.24	0.37	6.4	3.33	0.12	0.23	0.17	0.41	10.93	10.37	0.21	0.29
Lad1	Lad1	chr1	137715175	137729918	2992	15.51	14.1	21.88	26.4	44.37	45.71	14.17	18.69	33.03	29.21	27.77	37.3
Tnnt2	Tnnt2	chr1	137732963	137748838	1193	0.11	0.14	0.66	0.25	0.07	0.09	0.19	0.06	0.14	0.4	0.29	0.36
Pkp1	Pkp1	chr1	137767972	137815601	4486	0.01	0.02	0.21	0.01	0	0	0.01	0.08	0	0	0	0
Igfn1	Igfn1	chr1	137850155	137902919	8996	0	0	0.25	0.09	0	0	0	0	0.07	0.06	0	0
Tmem9	Tmem9	chr1	137904796	137931607	1750	21.65	28.69	47	37.56	32.93	31.93	29.42	26.18	63.86	67.04	27.63	30.96
Cacna1s	Cacna1s	chr1	137949478	138016399	6260	0.03	0.01	0.15	0.02	0	0	0	0.01	0.01	0	0.02	0.02
6530439I21	6530439I21	chr1	138024296	138027760	508	0	0	0.2	0.19	0	0	0.08	0	0	0	0	0.07
Kif21b	Kif21b	chr1	138027978	138074591	9119	0.54	0.94	0.28	0.26	0.34	0.26	0.74	0.93	0.13	0.07	0.53	0.2
5730559C18Rik	5730559C18Rik	chr1	138110099	138130857	3013	7.5	7.56	1.69	1.73	5.79	8.71	8.64	14.51	0.61	0.65	3.88	4.94
Gpr25	Gpr25	chr1	138155491	138157450	1960	0	0	0.13	0	0	0	0	0.02	0	0.02	0	0
Camsap2	Camsap2	chr1	138164700	138242681	7823	3.98	5.31	5.09	5.76	3.64	3.2	4.24	4.5	3.48	4.12	4.75	3.75
9230116N13Rik	9230116N13Rik	chr1	138308493	138312096	2097	0.11	0.31	0.52	0.12	0.31	0.32	0.44	0.29	0.2	0.08	0.33	0.34
Ddx59	Ddx59	chr1	138311848	138336797	2228	9.58	9.34	2.51	4.71	10.97	11.9	8.72	9.34	9.1	8.36	9.97	10.75
Kif14	Kif14	chr1	138364535	138428088	8770	2.04	2.27	3.1	3.37	2.42	2.58	2.38	2.55	2.11	2.19	3.57	3.25
Zfp281	Zfp281	chr1	138521478	138526968	5275	17.51	19.92	18.88	21.34	8.84	6.61	15.66	18.88	9.92	11	12.99	9.96
Gm19705	Gm19705	chr1	138579973	138587382	489	9.58	7.77	1.52	1.53	1.5	0.64	7.87	8.57	0.77	0.89	3.64	2.75
Gm16880	Gm16880	chr1	138592788	138622305	1199	15.35	16.67	3.51	4.86	0.65	0.54	12.97	16.66	1.86	2.12	2.68	2.48
Nr5a2	Nr5a2	chr1	138740161	138857025	3857	0.12	0.12	0.13	0.08	0.01	0	0.17	0.18	0.01	0.04	0.02	0.01
Mir181a-1	Mir181a-1	chr1	139863032	139863118	87	0	0	0	0	0	0	0	0	0	0.46	0	0
Mir181b-1	Mir181b-1	chr1	139863216	139863295	80	0	0	1.24	0	0	0	0	0	0	0	0	0
Ptprc	Ptprc	chr1	139959438	140071882	5664	0.03	0.04	0.15	0.01	0	0	0.05	0.03	0.01	0	0.01	0
Atp6v1g3	Atp6v1g3	chr1	140170315	140186039	1887	0	0	0.24	0	0	0	0	0	0.02	0	0	0
Nek7	Nek7	chr1	140381291	140516273	3366	6.23	4.85	9.95	12.2	3.55	2.65	5.05	5.23	11.04	10.96	2.39	2.37
Gm5833	Gm5833	chr1	140536672	140578652	1930	0	0	0.26	0	0	0	0	0	0	0	0	0
Lhx9	Lhx9	chr1	140721763	140744156	5747	0.03	0.02	0.16	0.02	0	0.03	0.02	0.02	0.01	0	0	0.02
2310009B15Rik	2310009B15Rik	chr1	140748556	140753431	571	10.9	11.37	13.36	11.11	7.69	8.62	7.81	10.48	7.5	10.08	5.39	6.88
Dennd1b	Dennd1b	chr1	140860286	141072619	8313	2.24	2.46	4.28	5.07	0.79	1.27	2.25	2.16	3.59	3.8	0.95	0.95
Crb1	Crb1	chr1	141094831	141273653	4702	0.07	0.09	0.13	0.02	0	0	0.11	0.1	0	0.03	0	0
4933436E23Rik	4933436E23Rik	chr1	141276029	141299429	1111	0	0	0.18	0	0	0	0	0.03	0	0	0	0
Zbtb41	Zbtb41	chr1	141318960	141349584	8362	2.44	2.53	2.55	3.01	2.51	1.74	2.39	2.48	1.86	1.78	1.56	1.98
Aspm	Aspm	chr1	141351350	141390665	9866	5.19	5.31	5.55	5.98	4.29	3.41	5.43	6.54	5.43	6.06	4.46	4.75
F13b	F13b	chr1	141398284	141420333	2378	0	0	0.15	0	0	0	0	0	0	0	0	0
Cfhr1	Cfhr1	chr1	141443641	141456799	1732	0	0	0.37	0	0	0	0	0	0	0	0	0
Gm4788	Gm4788	chr1	141594496	141677816	2887	0	0	0.21	0	0	0	0	0	0.01	0	0	0
Cfhr2	Cfhr2	chr1	141706869	141755276	1602	0	0	0.12	0	0	0	0	0	0	0	0	0
Cfh	Cfh	chr1	141982432	142079988	4365	0	0	0.08	0	0	0	0	0	0	0	0	0
Kcnt2	Kcnt2	chr1	142142834	142506838	3957	0.95	1.37	0.31	0.32	0	0	1.19	1.07	0.23	0.09	0.01	0
4930590L20Rik	4930590L20Rik	chr1	142466753	142552979	551	0	0.06	0.18	0.12	0	0	0	0	0	0	0	0
Cdc73	Cdc73	chr1	145454629	145549814	2678	12.29	14.66	45.01	45.09	9.84	9.07	12.73	12.84	39.9	38.59	11.61	9.46
B3galt2	B3galt2	chr1	145487827	145497067	4578	0.22	0.54	2.42	2.78	0.21	0.14	0.5	0.51	1.37	1.47	0.21	0.34
Glrx2	Glrx2	chr1	145586479	145596808	3730	8.76	5.84	19.05	17.75	9.92	6.55	6.19	6.46	19.02	17.06	3.78	5.1
Trove2	Trove2	chr1	145597921	145624181	8720	4.56	6.68	3.23	4.36	1.36	1.43	5.25	6.51	1.55	1.57	1.65	1.49
Uchl5	Uchl5	chr1	145624408	145654596	1851	135.71	123.97	72.46	92.33	182.53	188.52	111.06	100.17	148.99	130.58	190.06	193
Rgs2	Rgs2	chr1	145846468	145851279	3009	1.89	2.41	0.18	0.4	0.65	0.47	2.2	2.05	0	0.03	0.43	0.64
Rgs13	Rgs13	chr1	145985797	146024502	1497	0	0	0.2	0	0	0	0	0	0	0	0.02	0.02
Rgs1	Rgs1	chr1	146091799	146096234	1330	0	0	0.19	0.02	0	0	0	0	0	0.03	0	0
Rgs18	Rgs18	chr1	146599971	146622551	1859	0	0	0.16	0	0	0	0	0	0	0.02	0	0
Fam5c	Fam5c	chr1	148342796	148749602	3172	0.6	0.54	0.19	0.37	0	0	0.67	0.34	0.17	0.21	0.01	0.01
Pla2g4a	Pla2g4a	chr1	151676752	151808414	2846	3.84	3.11	0.28	0.34	0.06	0.04	2.65	3.43	0.07	0	0.04	0.07
7530420F21Rik	7530420F21Rik	chr1	151923791	151946896	1098	0	0.03	0.09	0	0	0	0.03	0	0	0.04	0	0
Ptgs2	Ptgs2	chr1	151947254	151955142	4145	0.02	0.02	0.19	0	0	0	0	0.02	0.01	0	0	0
Pdc	Pdc	chr1	152166547	152181036	1247	0	0	0.08	0	0	0	0	0	0	0	0	0
2310030A07Rik	2310030A07Rik	chr1	152167811	152193901	610	0	0	0	0.05	0	0	0	0	0	0.07	0	0
BC003331	BC003331	chr1	152208441	152240185	3242	12.34	12.68	14.12	18.01	15.14	14.89	12.4	11.93	18.79	18.19	17.2	14.92
Tpr	Tpr	chr1	152239968	152297065	7550	65.46	54.62	45.39	56.58	59.23	44.89	53.09	55.31	54.43	53.5	48.63	51.84
Prg4	Prg4	chr1	152296542	152313295	4278	0.27	0.32	1.01	0.8	0.22	0.26	0.39	0.22	0.39	0.57	0.33	0.29
Hmcn1	Hmcn1	chr1	152409632	152840565	18314	0.15	0.15	0.2	0.05	0	0.01	0.12	0.13	0.01	0	0.01	0.01
C730036E19Rik	C730036E19Rik	chr1	152985164	152991225	2640	0	0	0.39	0.52	0	0	0	0	0.38	0.35	0	0
Ivns1abp	Ivns1abp	chr1	153191628	153211575	5037	54.3	50.79	50.83	48.23	24.47	19.94	47.6	50.92	43.51	45.25	18	19.27
1200016B10Rik	1200016B10Rik	chr1	153214829	153275565	3668	15.37	17.13	98.84	89.65	17.53	18.45	13.78	13.83	75.81	73.57	18.56	16.95
1190005F20Rik	1190005F20Rik	chr1	153275778	153305313	2665	20.92	17.63	23.07	19.01	18.31	18.17	16.38	16.84	13.15	11.81	9.27	11.59
Rnf2	Rnf2	chr1	153316536	153347953	3028	55.65	59.69	49.43	52.52	64.82	73.84	54.56	57.61	53.34	52.54	64.7	79.05
Fam129a	Fam129a	chr1	153418503	153566477	3939	0.41	0.26	2.35	1.97	4.84	4.13	0.54	0.53	3.67	3.29	4.43	6.76
Edem3	Edem3	chr1	153602504	153669458	6604	1.89	2.72	14.95	14.64	2.82	2.59	1.92	2.04	10.17	9.7	2.4	2.05
1700025G04Rik	1700025G04Rik	chr1	153731654	153937450	9754	0.79	0.7	1.1	1.26	2.13	1.52	0.78	0.77	1	1.01	1.58	1.77
Tsen15	Tsen15	chr1	154217866	154233812	1132	97.44	91.87	63.95	80.85	130.25	147.21	93.57	86	106.95	98.45	90.16	121
Glt25d2	Glt25d2	chr1	154246997	154357825	4056	0.04	0.05	0.31	0.02	0.03	0	0.04	0.02	0.03	0.04	0.01	0
Rgl1	Rgl1	chr1	154364660	154472241	3887	1.11	1.21	9.13	9.05	0.3	0.46	1.01	1.25	9.96	9.1	0.35	0.19
Apobec4	Apobec4	chr1	154597681	154604674	1566	0	0	0.28	0.04	0	0.03	0	0.05	0.05	0	0	0
Arpc5	Arpc5	chr1	154613672	154622710	1897	102.76	108.8	117.8	134.56	193.63	215.69	109.29	97.94	195.59	169.19	212.85	199
Ncf2	Ncf2	chr1	154655020	154684120	2596	0.48	0.45	0.46	0.28	0.46	0.35	0.57	0.5	0.16	0.2	0.71	0.72
Smg7	Smg7	chr1	154684125	154749776	6069	7.21	8.1	14.74	13.56	6.78	5.82	6.84	10.9	7.01	7.41	7.08	7.82
Nmnat2	Nmnat2	chr1	154802231	154966391	4523	1.4	2.26	0.82	1.24	0.28	0.26	2.31	2.16	0.27	0.44	0.62	0.54
Lamc2	Lamc2	chr1	154969886	155033577	5164	0.3	0.25	0.37	0.59	0.09	0.17	0.23	0.16	0.34	0.31	0.14	0.16
Lamc1	Lamc1	chr1	155066052	155179916	7622	2.81	4.12	14.16	16.11	2.65	2.69	3.55	3.89	10.07	13.04	3.54	3.54
E330020D12Rik	E330020D12Rik	chr1	155251316	155261363	2827	0.13	0.09	0.23	0.05	0	0.02	0.05	0.08	0.01	0	0.01	0.03
1700012A16Rik	1700012A16Rik	chr1	155272339	155299704	2045	0.24	0.34	0.92	0.72	0.1	0.19	0.8	0.26	1.17	0.8	0.64	0.29
Dhx9	Dhx9	chr1	155302888	155334790	4613	27.05	33.39	33.48	35.18	18.84	17.8	32.42	32.24	27.34	31.85	27.27	27.72
Npl	Npl	chr1	155350146	155396844	1403	2.5	2.81	157.12	192.72	2.81	0.59	2.04	2.12	554.01	406.33	0.93	0.86
Rgs8	Rgs8	chr1	155500167	155544795	5804	0.06	0.11	0.76	0.12	0	0	0.18	0.09	0.3	0.62	0	0
C230024C17	C230024C17	chr1	155568370	155584959	3337	0	0.01	0.12	0	0.01	0	0	0	0.01	0.04	0	0
Rgs16	Rgs16	chr1	155587483	155592598	2335	0.9	2.99	1.53	0.84	0.1	0.08	2.2	1.49	0.81	1.85	0.07	0.06
Rnasel	Rnasel	chr1	155596556	155611351	4758	0.03	0.07	0.53	0.39	0.01	0.03	0.05	0.06	0.41	0.35	0	0.02
Rgsl1	Rgsl1	chr1	155626517	155691271	3640	0	0.01	0.22	0.02	0	0	0	0.02	0.01	0.02	0	0
5830403L16Rik	5830403L16Rik	chr1	155696672	155698325	1654	0	0	0.06	0.02	0.08	0	0	0	0.03	0.02	0.02	0
Gm5531	Gm5531	chr1	155721475	155724001	2527	0.16	0.19	0.37	0.28	0.05	0.05	0.15	0.24	0.07	0.13	0.15	0.07
Teddm1	Teddm1	chr1	155738776	155740190	1415	0	0	0.21	0	0	0	0	0	0	0.06	0	0
Glul	Glul	chr1	155747075	155756844	2782	51.39	48.75	170.89	123.52	40.87	43.44	57.25	45.96	154.78	165.54	51.37	57.02
Zfp648	Zfp648	chr1	156048317	156052804	1877	0	0	0.16	0.02	0.13	0	0.04	0.02	0	0	0.04	0.06
4930452N14Rik	4930452N14Rik	chr1	156088651	156104036	613	0	0	0.48	0	0	0	0	0	0	0	0.11	0
Cacna1e	Cacna1e	chr1	156239649	156573050	12697	0.01	0.01	0.2	0	0	0	0.01	0.01	0.01	0.01	0.01	0
Ier5	Ier5	chr1	156943497	156946766	3270	2.76	2.97	16.89	14.45	0.94	1.03	2.53	2.25	3.58	4.27	0.69	0.63
Mr1	Mr1	chr1	156975008	156993910	2509	0.13	0.34	0.24	0	0.1	0.01	0.18	0.27	0.02	0	0	0
Stx6	Stx6	chr1	157005833	157050647	2459	13.9	8.27	8.62	8.91	7.79	4.17	8.31	12.04	5.39	5.75	2.89	3.04
Xpr1	Xpr1	chr1	157122787	157264574	7651	1.01	1.38	16.53	15.9	0.96	1.01	1.31	1.1	10.01	10.53	0.82	0.62
Acbd6	Acbd6	chr1	157405250	157534363	1942	10	9.51	18.22	18.27	11.72	10.81	9.54	9.3	12.04	13.08	7.45	7.4
Lhx4	Lhx4	chr1	157548824	157589157	1851	0	0.02	0.05	0.02	0	0	0.02	0	0	0.06	0.02	0.04
Qsox1	Qsox1	chr1	157625285	157660029	3361	0.42	0.43	4.01	2.08	0.47	0.81	0.41	0.56	1.59	1.64	0.94	0.84
Cep350	Cep350	chr1	157692094	157820385	13307	1.15	1.61	4.02	3.97	0.92	0.87	1.43	1.39	2.69	3.13	1.12	0.99
Tor1aip1	Tor1aip1	chr1	157851729	157883610	4439	7.02	7.44	13.66	12.67	10.74	12.11	7.71	7.29	12.98	13.48	11.32	13.46
Tor1aip2	Tor1aip2	chr1	157882794	157915989	8110	28.59	28.21	27.83	34.03	44.35	51.25	25.36	24.65	40.23	36.64	38.81	40.23
Fam163a	Fam163a	chr1	157923096	158135156	3882	0	0.02	0.45	0.43	0.03	0.01	0	0	0.3	0.45	0.01	0.02
Tdrd5	Tdrd5	chr1	158185426	158233479	3444	0.62	0.56	8.72	6.36	0.09	0.14	0.35	0.59	3.24	4.23	0.24	0.14
Nphs2	Nphs2	chr1	158240866	158258166	3108	0	0.02	0.26	0.26	0	0.01	0.01	0	0.35	0.22	0.06	0.02
Soat1	Soat1	chr1	158358239	158404459	4785	9.75	13.35	55.6	48.45	15.66	18.02	11.57	11.96	53.97	55.53	12.18	15.55
Abl2	Abl2	chr1	158488918	158579750	10714	2.84	3.6	5.72	5.51	2.33	1.92	3.19	3.1	2.83	3.52	3.16	2.47
Tor3a	Tor3a	chr1	158583748	158604470	3268	19.33	15.76	0.38	1.87	4.03	5.7	16.31	19.09	0.1	0.19	3.94	2.86
Fam20b	Fam20b	chr1	158608702	158649041	4238	2.54	3.01	10.04	9.06	4.49	4.13	2.92	2.72	6.1	5.86	4.67	4.46
Ralgps2	Ralgps2	chr1	158734297	158869757	7133	8.57	9.53	2.09	4.08	5.19	5.51	9.35	10.19	1.81	1.74	7.18	7.07
Angptl1	Angptl1	chr1	158769154	158791209	2190	0.58	0.84	0.5	0.52	0.27	0.11	0.63	0.78	0.13	0.15	0.52	0.34
1700057K13Rik	1700057K13Rik	chr1	159029279	159038776	898	0	0	0.22	0.07	0	0	0.04	0	0.05	0.04	0	0.04
Rasal2	Rasal2	chr1	159065314	159342726	10046	2.06	2.19	4.12	3.79	0.61	0.53	2.34	2.52	2.29	2.45	0.69	0.6
2810025M15Rik	2810025M15Rik	chr1	159342483	159350367	1194	214.19	217.68	69.13	109.69	69.62	74.56	237.39	221.59	124.43	128.05	74.36	64.63
BC026585	BC026585	chr1	159388713	159418864	1289	9.32	5.6	4.15	6.43	2.84	3.51	7.3	8.01	11.24	9.67	2.15	3.49
Sec16b	Sec16b	chr1	159436927	159498555	4650	0.21	0.3	2.79	2.64	0	0	0.33	0.19	2.03	1.96	0.01	0
Fam5b	Fam5b	chr1	160175400	160286391	4101	0.29	0.28	0.08	0.02	0.01	0	0.37	0.73	0	0.01	0	0
Astn1	Astn1	chr1	160292435	160621917	7224	0.5	0.57	0.14	0.09	0	0	0.64	0.74	0.01	0	0	0
Mir488	Mir488	chr1	160435756	160435864	109	0	0	0	0	0	0	0	0	0	0	0	0
Pappa2	Pappa2	chr1	160641862	160887569	8585	0	0	0.12	0	0	0	0	0	0	0.01	0	0
Rfwd2	Rfwd2	chr1	161162457	161277711	5056	2.89	4.22	6.14	7	1.58	1.34	3.38	3.31	3.22	3.71	1.6	1.53
Scarna3a	Scarna3a	chr1	161270438	161270555	118	0	0	0.42	0	0	0	0.32	0	0	0	0	0
Mir1843b	Mir1843b	chr1	161270489	161270554	66	0	0	0	0	0	0	0	0	0	0	0	0
Tnr	Tnr	chr1	161453900	161855053	5395	0.01	0	0.15	0	0	0	0.01	0.01	0	0.01	0	0
4930523C07Rik	4930523C07Rik	chr1	161974511	162008717	5390	0.13	0.15	0.09	0.07	0.06	0.03	0.14	0.11	0.03	0	0.06	0.06
4930562F07Rik	4930562F07Rik	chr1	162004866	162008116	887	0	0	0	0.04	0	0	0.04	0	0	0	0	0
Tnn	Tnn	chr1	162015163	162083706	5809	0.01	0	0.13	0.01	0	0	0	0.03	0.01	0.01	0.01	0.01
Mrps14	Mrps14	chr1	162125391	162131317	1970	148.31	148.16	113.56	137.72	178.97	184.36	146.32	123.32	181.54	177.59	187.59	164.26
Cacybp	Cacybp	chr1	162132498	162143023	2115	595.69	352.98	190.62	302.37	444.04	293.89	339.88	379.62	291.46	258.28	120.68	187.02
Rabgap1l	Rabgap1l	chr1	162149305	162723069	9489	0.7	0.87	1.38	1.12	0.3	0.35	0.96	0.94	0.96	0.84	0.24	0.21
Gpr52	Gpr52	chr1	162506799	162507884	1086	0	0.03	0.14	0.03	0.02	0.1	0.04	0.04	0	0	0	0
Rc3h1	Rc3h1	chr1	162836542	162905107	11011	3.13	4.32	5.67	6.64	2.24	2.1	3.47	3.7	3.43	4	2.22	1.92
Serpinc1	Serpinc1	chr1	162908737	162933145	2161	1.08	0.62	10	7.92	0.33	0.7	0.78	0.76	18.46	14.13	0.81	0.69
Zbtb37	Zbtb37	chr1	162947887	162964390	3883	2.09	1.94	1.42	2.03	1.27	1.54	1.78	2.37	1.36	1.21	1.96	2.03
Gas5	Gas5	chr1	162965297	162968668	2554	162.07	206.12	319.17	307.28	126.56	129.98	207.79	188.16	155.23	181.86	165.16	140.65
Mir5117	Mir5117	chr1	162967484	162967574	91	0	0	0	0	0	0	0	0	0	0	0	0
Snord47	Snord47	chr1	162968223	162968287	65	61.47	96.67	167.7	129.09	39.8	49.67	99.07	82.69	63.29	65.36	67.38	48.99
Dars2	Dars2	chr1	162970744	163000763	3581	22.37	23.26	7.91	9.36	26.35	26.71	26.07	28.92	11.38	10.91	30.73	27.38
Cenpl	Cenpl	chr1	163001023	163016474	4327	10.02	11.57	8.26	9.4	10.88	10	13	12.74	14.18	14.69	13.4	11.28
Klhl20	Klhl20	chr1	163018509	163061610	4037	2.12	3	4.9	4.7	2.98	3.01	2.6	3.41	3.97	3.72	3.54	3.55
Ankrd45	Ankrd45	chr1	163072843	163100638	3723	2.7	2.79	0.28	0.69	0.2	0.08	2.9	3.77	0.02	0.05	0.08	0.17
4930469G21Rik	4930469G21Rik	chr1	163086974	163089445	954	0.31	0.33	0.26	0.14	0	0	0.12	0.36	0	0	0	0.07
Prdx6	Prdx6	chr1	163170243	163181297	2334	624.63	623.88	99.54	150.18	480.16	461.59	626.29	548.38	271.35	224.23	669.52	538.08
Tnfsf4	Tnfsf4	chr1	163325569	163348337	1609	0	0	0.09	0	0	0	0	0	0	0	0	0
Tnfsf18	Tnfsf18	chr1	163424788	163435421	2064	0	0	0.07	0	0	0	0	0	0	0	0	0
Fasl	Fasl	chr1	163710823	163718626	1934	0.03	0.04	0.28	0	0.99	0.97	0.04	0.06	0	0	0.37	1.65
AI848100	AI848100	chr1	163746243	163806792	6308	3.34	4.11	12.37	11.72	3.93	3.69	3.47	3.25	7.29	7.91	3.69	4.11
4930558K02Rik	4930558K02Rik	chr1	163872220	163909767	1164	0.03	0.09	0.43	0	0	0	0.03	0	0.04	0	0	0.03
Pigc	Pigc	chr1	163899319	163903566	3301	3.24	3.39	5.64	6.41	8.98	9.08	3.42	2.89	6.56	6.27	7.17	7.09
Dnm3	Dnm3	chr1	163917433	164408165	7523	0.01	0.01	0.38	0.14	0.01	0.02	0.03	0.01	0.06	0.16	0	0
2810442N19Rik	2810442N19Rik	chr1	163935100	163946616	919	0	0	0.11	0	0	0	0	0	0	0	0	0
Dnm3os	Dnm3os	chr1	164147754	164155681	7928	0	0	0.25	0.01	0.01	0	0	0	0.01	0.03	0	0
Mir199a-2	Mir199a-2	chr1	164147945	164148054	110	0	0	0	0	0	0	0	0	0	0	0	0
Mir214	Mir214	chr1	164153499	164153608	110	0	0	0	0	0	0	0	0	0	0	0	0
Mettl13	Mettl13	chr1	164463803	164478476	2790	10.8	10.57	11.21	11.6	14.63	17.56	14.04	12.3	9.01	10.26	14.68	13.41
Vamp4	Vamp4	chr1	164500959	164529209	2532	5.38	5.52	2.47	4.08	8.17	9.4	5.78	3.72	4.15	3.97	7.69	8.93
Myoc	Myoc	chr1	164569281	164579825	2080	0	0	0.1	0	0	0	0	0	0	0	0	0
7420461P10Rik	7420461P10Rik	chr1	164577374	164588350	741	0	0	0.47	0	0	0	0	0	0	0	0	0
Prrc2c	Prrc2c	chr1	164601916	164670687	10444	35.58	41.67	41.94	44.15	28.53	26.83	40.09	36.67	31.72	33.39	37.56	34.62
Fmo4	Fmo4	chr1	164724014	164742680	1787	0.02	0	1.41	2.31	0	0	0.06	0.04	6.48	5.33	0	0
Fmo1	Fmo1	chr1	164759692	164796679	2326	0.04	0.04	4.07	4.42	0.19	0	0.03	0	8.07	5.31	0	0
Fmo2	Fmo2	chr1	164805178	164828843	3336	0.06	0.01	0.67	0.63	0	0	0.05	0.02	1.13	0.7	0.01	0.01
Fmo6	Fmo6	chr1	164846682	164867356	1870	0	0	0.29	0	0	0	0	0	0.02	0	0	0
Fmo3	Fmo3	chr1	164883931	164914622	2010	0	0	0.17	0	0.01	0	0.02	0	0	0	0	0
4921528O07Rik	4921528O07Rik	chr1	164954433	165015801	2956	0	0	0.22	0.01	0	0	0	0	0.01	0.01	0	0
Prrx1	Prrx1	chr1	165175250	165243781	7448	0	0.02	0.09	0.02	0	0	0.02	0.01	0.03	0.03	0	0
Gorab	Gorab	chr1	165315040	165333772	2509	9.12	8.52	5.75	6.34	7.23	8.96	9.63	8.25	6.89	7.09	8.85	8.22
Mettl11b	Mettl11b	chr1	165633124	165655363	1053	0	0	0.14	0	0	0	0	0	0	0	0	0
Kifap3	Kifap3	chr1	165709810	165847231	3907	14.71	14.68	12.36	12.64	14.07	11.78	15	13.12	8.23	8.54	10.51	9.84
Scyl3	Scyl3	chr1	165860195	165885257	4069	5.3	4.31	5.99	5.92	5.96	5.9	5.17	5.68	4.95	5.11	4.15	5.4
BC055324	BC055324	chr1	165884139	165924912	2910	24.05	22.72	3.13	5.48	18.28	15.44	19.93	23.3	4.82	5.12	18.44	19.22
2810422O20Rik	2810422O20Rik	chr1	165925076	165927374	1457	11.96	13.82	6.22	8.42	15.28	16.4	14.15	12.22	7.4	8.09	17.82	15.25
Sele	Sele	chr1	165978365	165987808	2912	0	0	0.2	0	0	0	0	0	0.01	0	0	0
Sell	Sell	chr1	165992207	166010916	2321	0	0	0.23	0	0	0	0	0	0	0	0	0.02
Selp	Selp	chr1	166045395	166080157	3438	0	0	0.07	0.02	0	0	0.01	0.02	0	0	0	0
Gm16548	Gm16548	chr1	166078707	166082348	1241	0.03	0.03	0.36	0.03	0	0	0	0.03	0.07	0.13	0	0
F5	F5	chr1	166081990	166150405	7406	0.11	0.22	6.08	4.52	0	0	0.19	0.09	2.89	4.39	0.02	0
Slc19a2	Slc19a2	chr1	166179186	166195499	3545	2.99	2.93	5.55	5.99	1.88	1.65	1.92	3.41	3.29	4.19	1.81	2.35
4930455F23Rik	4930455F23Rik	chr1	166205729	166217978	1896	4.8	4.9	4.44	4.79	6.64	9.13	5.06	5.41	4.69	4.75	5.9	6.59
Blzf1	Blzf1	chr1	166219931	166237615	4035	10.72	10.02	4.37	6.02	19.07	19.28	11.02	10.59	8.01	7.32	19.44	21.71
Nme7	Nme7	chr1	166237806	166367427	3010	23.03	24.58	31.23	31.42	20.66	22.37	24.66	21.31	19.69	18.84	24.86	22.42
Atp1b1	Atp1b1	chr1	166367398	166388486	2422	3.12	3.01	96.03	127.99	4.11	2.6	1.94	3.01	122.77	116.68	3.48	2.94
Dpt	Dpt	chr1	166726863	166754397	1636	0	0	0.12	0.02	0	0	0	0	0	0	0	0
LOC433374	LOC433374	chr1	166793252	166801569	1588	0	0	0.09	0	0	0	0	0	0	0.03	0	0
Xcl1	Xcl1	chr1	166861779	166865641	502	0	0	0	0	0	0	0	0	0	0	0	0
4930568G15Rik	4930568G15Rik	chr1	166996748	167022061	998	0	0	0.1	0	0.1	0	0	0	0	0	0.03	0
Tbx19	Tbx19	chr1	167067984	167090904	2662	0	0	0.15	0	0	0	0	0	0	0	0	0
Sft2d2	Sft2d2	chr1	167104472	167124564	5526	2.43	2.54	11.84	11.68	2.79	3	2.58	2.67	13.65	12.71	3.21	2.77
Tiprl	Tiprl	chr1	167142417	167167089	4395	22.69	24.82	12.25	15.27	34.12	32.36	25.82	23.37	19.89	18.57	33.87	34.29
Gpr161	Gpr161	chr1	167225897	167251982	1943	0.08	0.12	0.23	0.03	0.04	0.01	0.12	0.24	0.02	0.04	0.02	0
Dcaf6	Dcaf6	chr1	167259632	167390594	3305	0.48	0.43	3.6	2.49	1.17	0.83	0.38	0.5	1.96	2.21	0.42	0.61
Brp44	Brp44	chr1	167391339	167411345	854	14	13.5	135.3	119.88	71	64.97	13.25	11.83	203.12	178.89	27.24	39.03
Adcy10	Adcy10	chr1	167415314	167506904	5209	0.09	0.03	0.35	0.08	0.06	0.04	0.05	0.05	0.1	0.11	0.15	0.17
Mpzl1	Mpzl1	chr1	167522312	167564672	2356	23.1	12.84	39.14	39.87	44.3	24.68	13.7	16.47	36.64	36.95	12.5	20.02
Rcsd1	Rcsd1	chr1	167579076	167638225	2670	0.02	0.1	0.91	0.43	0.04	0.09	0	0.04	0.82	0.52	0.15	0.23
Creg1	Creg1	chr1	167693911	167705435	2125	3.44	1.93	12.29	11.85	15.99	9.73	1.65	3.18	16.06	14.91	3.28	7.04
Cd247	Cd247	chr1	167718812	167801284	4604	0.01	0.04	0.08	0.01	0	0	0.02	0	0.01	0	0	0
Pou2f1	Pou2f1	chr1	167795285	167932765	13123	3.65	5.19	2.98	3.29	1.31	1.43	4.34	6.45	1.85	2.18	1.48	1.63
Dusp27	Dusp27	chr1	168028279	168058029	4025	0	0.01	0.12	0.02	0.01	0.03	0.01	0.01	0.01	0.01	0.01	0.01
Gpa33	Gpa33	chr1	168060591	168096641	2293	0.46	0.53	0.15	0	0.14	0.07	0.7	0.71	0.07	0.1	0.43	0.19
Mael	Mael	chr1	168131516	168168875	1546	8.6	6.48	0.42	0.06	0.42	0.39	4.51	6.61	0.27	0.15	0.46	0.78
Ildr2	Ildr2	chr1	168184270	168246963	8260	0.05	0.09	0.28	0.17	0	0	0.11	0.15	0.11	0.05	0	0.01
Tada1	Tada1	chr1	168309298	168323751	2144	26.15	26.31	8.46	11.51	8.91	10.2	28.81	24.36	13.77	13.68	8.59	8.78
Pogk	Pogk	chr1	168323742	168339959	7371	0.49	0.55	1.3	1.2	0.28	0.19	0.63	0.63	0.46	0.61	0.13	0.14
Gm4846	Gm4846	chr1	168413744	168427719	1744	0	0	0.28	0	0	0	0	0	0	0.02	0	0
Gm4847	Gm4847	chr1	168559102	168577824	3012	0.01	0	0.16	0	0	0	0	0	0	0	0	0
Fmo9	Fmo9	chr1	168592186	168611976	3065	0	0	0.16	0	0.01	0	0	0	0	0	0	0
Gm16701	Gm16701	chr1	168904154	168929861	936	0.03	0	0.95	0.28	0	0	0	0	0.81	0.42	0	0
Fam78b	Fam78b	chr1	168931548	169021433	4986	0.05	0.1	0.92	0.78	0.03	0.05	0.03	0.02	0.54	0.36	0.03	0.01
Uck2	Uck2	chr1	169156217	169215258	1335	40.85	25.63	33.18	46.7	48.02	28.08	30	40.32	34.12	34.94	23.07	27.59
Tmco1	Tmco1	chr1	169238801	169264109	4474	25.07	27.22	59.95	55.57	30.62	31.11	26.46	23.97	66.41	62.6	27.55	26.72
Aldh9a1	Aldh9a1	chr1	169280122	169298661	2833	49.04	47.68	42.24	42.7	46.39	51.52	48.85	51.68	66.18	62.14	42.57	47.26
Mgst3	Mgst3	chr1	169302515	169323928	635	36.05	37.79	78.34	79.59	56.92	42.36	34.8	31.16	243.62	205.14	33.3	35.61
Lrrc52	Lrrc52	chr1	169375806	169396911	1137	0	0	0.09	0	0	0	0	0.03	0	0	0	0
Rxrg	Rxrg	chr1	169528493	169569754	2363	3.96	4.62	0.25	1.94	0.02	0.02	7.13	3.37	0	0.02	0.06	0.12
Lmx1a	Lmx1a	chr1	169619689	169778864	3338	0	0	0.4	0.25	0	0	0.02	0	0.09	0.23	0	0
Pbx1	Pbx1	chr1	170049495	170362389	9027	5.94	8.62	0.61	3.83	0.02	0.01	7.92	8.34	0.14	0.15	0.13	0.17
Nuf2	Nuf2	chr1	171428065	171461595	2405	41.59	41.09	13.21	17.27	41.36	41.42	46.59	41.42	27.06	28.34	47.86	47.98
Rgs5	Rgs5	chr1	171585632	171623657	1809	0.14	0.38	0.05	0.14	0	0.01	0.29	0.06	0	0	0.02	0
Rgs4	Rgs4	chr1	171671608	171677773	2941	0.07	0.04	0.15	0.01	0	0.01	0.04	0.05	0	0	0	0
1700084C01Rik	1700084C01Rik	chr1	171859070	171864784	1440	0.14	0.22	0.17	0.02	0	0	0.11	0.13	0	0	0	0
Hsd17b7	Hsd17b7	chr1	171879668	171899336	4574	2.91	3.13	8.85	10.15	7.44	8.48	2.68	3.02	10.23	9.59	7.59	6.27
3110045C21Rik	3110045C21Rik	chr1	171899540	171902527	1135	6.61	6.6	2.66	4.76	6.68	8.17	5.07	4.27	3.92	4.23	7.75	4.08
Ddr2	Ddr2	chr1	171902438	172019075	8290	0.02	0.01	0.2	0.02	0.01	0.02	0.01	0.01	0.01	0.01	0.02	0.02
Uap1	Uap1	chr1	172072134	172105077	2283	12.94	11.49	19.4	16.81	14.24	11.39	10.78	12.29	14.62	13.56	9.71	8.96
Uhmk1	Uhmk1	chr1	172129387	172145524	2024	0.42	0.72	0.93	1	0.59	0.6	0.28	0.51	0.66	0.61	0.63	0.47
Sh2d1b2	Sh2d1b2	chr1	172163002	172181718	399	0	0	0.25	0	0	0	0	0	0	0	0	0
Sh2d1b1	Sh2d1b1	chr1	172207455	172215793	1433	0	0	0.1	0	0	0	0	0	0	0	0	0
Gm7694	Gm7694	chr1	172228324	172236463	3833	0.08	0.19	0.4	0.19	0.5	0.71	0.12	0.11	0.09	0.04	0.46	0.43
1700015E13Rik	1700015E13Rik	chr1	172238992	172242256	713	0.05	0.05	0.28	0.09	0.11	0.04	0.05	0	0	0	0.05	0.05
Nos1ap	Nos1ap	chr1	172247627	172519980	3684	0.03	0.07	0.46	0.18	0.11	0.1	0.13	0.05	0.05	0.04	0.09	0.15
Olfml2b	Olfml2b	chr1	172574663	172612920	3095	0.11	0.17	0.14	0.04	0.08	0.07	0.16	0.15	0.01	0.05	0.13	0.14
Atf6	Atf6	chr1	172634588	172797902	7463	1.31	1.35	5.26	4.56	2.12	2.18	1.37	1.55	4.09	4.41	2.2	2.34
Dusp12	Dusp12	chr1	172804319	172815671	1374	43.81	32.14	44.72	45.4	42.4	33.6	31.92	43.86	52.16	53.4	13.87	24.46
Fcrlb	Fcrlb	chr1	172837404	172843072	1284	0.03	0	0.23	0.15	0.02	0.02	0	0	0.13	0.06	0	0
Fcrla	Fcrla	chr1	172847725	172857714	1727	0	0	0.09	0	0	0	0	0	0	0	0	0
Fcgr2b	Fcgr2b	chr1	172890689	172906202	1547	0.02	0	0.32	0.08	0.03	0	0	0	0.27	0.31	0	0.09
Fcgr4	Fcgr4	chr1	172949057	172959892	1250	0.13	0.06	0.16	0.08	0	0	0.03	0.03	0	0	0.14	0.03
Fcgr3	Fcgr3	chr1	172981300	172989534	1353	0.12	0	6.34	5.41	1.39	1.33	0.2	0	14.61	12.68	0.99	1.73
1700009P17Rik	1700009P17Rik	chr1	173051792	173057098	1034	1.17	0.67	1.82	2.26	0.58	0.23	0.85	0.48	1.71	1.8	0.3	0.72
Sdhc	Sdhc	chr1	173059288	173080734	1179	138.61	153.8	118.18	116.71	143.41	137.8	158.13	149.24	177.22	167.09	138.69	127.64
Mpz	Mpz	chr1	173080844	173091254	1993	0.07	0.02	0.35	0.03	0	0	0	0.08	0.02	0.02	0	0.07
Pcp4l1	Pcp4l1	chr1	173103395	173126399	1575	0.25	0.24	1.13	0.43	0.03	0.07	0.22	0.27	0.67	0.86	0.04	0.11
Nr1i3	Nr1i3	chr1	173144101	173148976	1414	0.02	0.05	0.21	0.05	0	0	0	0.03	0.03	0.06	0	0.03
Tomm40l	Tomm40l	chr1	173147934	173152645	2920	14.75	15.5	10.64	10.77	10.81	9.93	17.39	18.26	11.14	11.41	11.99	11.2
Apoa2	Apoa2	chr1	173155185	173156510	521	2.89	3.58	112.89	78.15	1.4	0.35	3	4.24	311.27	265.72	0.79	0.2
Fcer1g	Fcer1g	chr1	173159703	173164480	658	0.35	0.31	0.83	1.24	0.04	0.2	0.46	0.17	0.51	0.24	0.26	0.11
Ndufs2	Ndufs2	chr1	173164991	173177243	1606	182.86	172.69	80.03	86.15	138.46	153.63	191.68	199	130.41	122.17	126.17	152.86
Adamts4	Adamts4	chr1	173180553	173190053	3673	0.49	0.56	0.26	0.1	0.14	0.12	0.53	0.92	0.02	0.05	0.12	0.22
B4galt3	B4galt3	chr1	173200459	173207026	1998	25.39	24.47	55.38	56.95	39.34	47.2	29.56	31.4	52.53	52.02	43.38	43.42
Ppox	Ppox	chr1	173207123	173211317	1821	6.6	6.79	13.74	9.89	6.39	6.51	7.28	8.04	9.27	11.01	7.27	6.98
Usp21	Usp21	chr1	173212084	173218092	2181	28.29	27.09	15.63	19.52	20.33	21.27	34.28	44.1	15.07	18.53	14.15	19.45
Ufc1	Ufc1	chr1	173218695	173225113	964	87.21	95.7	78.95	112.45	97.43	101.12	100.24	85.17	139.75	139.12	105.88	98.04
Dedd	Dedd	chr1	173259276	173272632	2733	29.74	26.34	12.22	13.68	15.49	16.12	32.08	29.36	15.45	15.37	18.08	18.37
Nit1	Nit1	chr1	173272368	173275776	1374	21.71	21.86	12.95	12.17	29.75	30.76	23.57	22.06	23.53	22.74	28.59	30.03
Pfdn2	Pfdn2	chr1	173275830	173288301	622	468.71	459.5	371.61	403.55	359.02	397.84	470.28	432.91	419.74	397.66	436.05	391.04
Klhdc9	Klhdc9	chr1	173288580	173290929	1555	7.08	7.88	5.07	4.14	2.6	2.95	8.6	8.31	4.86	4.52	2.24	2.53
Pvrl4	Pvrl4	chr1	173300304	173318418	3504	0.74	0.51	0.28	0.08	0.29	0.57	0.55	0.59	0.05	0.06	0.29	0.35
Arhgap30	Arhgap30	chr1	173319091	173340370	4487	0.38	0.4	0.17	0.26	0.58	0.67	0.43	0.47	0.02	0.03	0.65	0.75
Usf1	Usf1	chr1	173341812	173348873	1821	53.13	58.45	10.58	8.43	13.17	11.55	53.44	81.6	6.41	7.35	11.91	13.17
Tstd1	Tstd1	chr1	173349164	173350483	551	4.58	5.39	3.6	2.07	0.81	0.43	3.73	5.26	0.69	0.86	0.31	0.71
F11r	F11r	chr1	173367692	173394724	2482	59.18	61.37	62.48	55.24	113.21	80.57	61.16	64.89	60.74	65.46	205.44	183.41
Alyref2	Alyref2	chr1	173433609	173434881	1273	6.2	6.21	8.33	8.07	4.89	6.05	7.81	7.16	5.31	5.58	5.94	6.42
Itln1	Itln1	chr1	173448255	173465425	1139	0.26	0.15	1.52	0.03	0.07	0.3	0.23	0.13	0.07	0.17	0.06	0.06
Cd244	Cd244	chr1	173489324	173515447	3758	0.01	0	0.41	0	0	0	0	0.01	0.02	0.05	0	0
Ly9	Ly9	chr1	173518744	173537491	2449	0	0.01	0.12	0	0	0	0	0	0.02	0	0	0
Slamf7	Slamf7	chr1	173562534	173583168	3977	0	0	0.14	0.02	0	0	0	0	0	0.01	0	0
Cd48	Cd48	chr1	173612186	173635388	1142	0	0	0.3	0	0	0	0	0	0	0	0	0
Slamf1	Slamf1	chr1	173697263	173731315	2688	0	0	0.17	0	0	0	0.01	0	0	0	0	0
Cd84	Cd84	chr1	173769828	173820849	6253	0.01	0	0.2	0.01	0.07	0.06	0.01	0	0.01	0.01	0.03	0.07
Slamf6	Slamf6	chr1	173847668	173873999	2443	0	0	0.22	0.05	0.07	0.14	0	0	0	0.02	0.2	0.03
Vangl2	Vangl2	chr1	173934502	173957399	2260	12.13	12.42	4.56	5.02	3.24	3.39	14.08	25.44	4.37	4.43	2.83	4.23
Nhlh1	Nhlh1	chr1	173982423	173987727	2487	0.01	0.03	0.18	0	0	0	0.09	0	0.02	0	0	0
Ncstn	Ncstn	chr1	173996144	174012880	2855	18	21.74	17.82	14.79	25.59	26.43	20.19	28.65	21.37	23.72	29.76	35.31
Copa	Copa	chr1	174012660	174052463	4629	21.59	23.53	38.33	41.28	20.35	20.1	22.79	24.59	33.78	34.92	21.91	23.67
Pex19	Pex19	chr1	174056886	174066628	3131	35.21	35.32	26.06	23.71	39.39	45.01	36.59	37.7	37.61	35.62	47.09	47.65
Dcaf8	Dcaf8	chr1	174078146	174126524	3743	18.92	20.83	17.51	18.72	14.88	17.54	24.34	30.53	11.88	12.14	15.27	17.24
Pea15a	Pea15a	chr1	174126860	174136912	2477	42.61	46.86	10.34	12.95	53.09	73.04	55.41	50.21	12.69	11.24	54.98	54.84
Casq1	Casq1	chr1	174140025	174150026	1874	0.54	0.72	0.21	0.05	0.95	0.76	0.59	0.83	0.09	0	2.14	1.93
Atp1a4	Atp1a4	chr1	174153639	174188555	3485	0.04	0	0.18	0.01	0	0	0	0.05	0	0	0	0
Atp1a2	Atp1a2	chr1	174201840	174228195	6227	0.13	0.16	0.16	0.02	0.01	0	0.21	0.21	0	0.01	0.04	0.02
Igsf8	Igsf8	chr1	174242538	174249966	2232	11.99	12.87	5.11	5.39	12	14.62	10.96	16.22	2.86	2.83	6.99	8.7
Kcnj9	Kcnj9	chr1	174251164	174259394	3270	0.27	0.33	0.09	0.04	0.04	0.03	0.21	0.34	0	0	0.09	0.08
Kcnj10	Kcnj10	chr1	174271341	174304216	5407	0.05	0.04	0.1	0.04	0	0.01	0.06	0.04	0.02	0.02	0.01	0.03
Pigm	Pigm	chr1	174306662	174314230	7569	5.67	6.07	7.11	7.64	5.65	6.6	5.71	6.25	3.93	4.03	4.78	5.91
Slamf9	Slamf9	chr1	174405491	174408540	1145	0.03	0.06	0	0	3.61	3.89	0.03	0.13	0	0.03	5.23	2.69
Igsf9	Igsf9	chr1	174412344	174429008	4249	6.17	7.41	0.98	1.85	2.79	3.13	5.46	10.04	0.34	0.33	2.46	2.27
Tagln2	Tagln2	chr1	174430377	174437506	1382	76.33	78.77	157.71	142.91	451.57	510.59	76.67	81.29	210.33	222.47	422.84	504.21
Ccdc19	Ccdc19	chr1	174451261	174476001	1822	0.16	0.13	0.35	0.3	0.06	0.04	0.21	0.1	0.14	0.04	0.04	0.1
4933439K11Rik	4933439K11Rik	chr1	174471751	174480937	941	0.07	0.11	0.16	0.03	0	0.03	0.08	0	0.09	0	0.04	0.04
Vsig8	Vsig8	chr1	174486069	174493848	1879	0.02	0	0.21	0.14	0	0	0	0	0.02	0	0.02	0
Slamf8	Slamf8	chr1	174511508	174520699	2040	0	0	0.19	0.02	0.01	0	0.02	0	0	0	0	0
Fcrl6	Fcrl6	chr1	174526771	174532682	1914	0	0	0.13	0	0	0	0	0	0	0.02	0	0
Dusp23	Dusp23	chr1	174560900	174563105	1417	1.16	0.9	4.23	3.51	1.48	1.29	0.99	0.65	4.53	4.31	1.09	1.5
Crp	Crp	chr1	174628187	174630097	1698	0	0	0.12	0.04	0	0	0	0	0	0	0.02	0
Apcs	Apcs	chr1	174824092	174825185	984	0	0.04	0.15	0.07	0	0	0.04	0	0.04	0	0	0
Olfr16	Olfr16	chr1	174886899	174887948	1050	0	0	0.14	0	0	0.02	0	0	0	0	0	0
Olfr1408	Olfr1408	chr1	175060414	175061346	933	0	0	0.27	0	0	0	0	0	0	0	0	0
Olfr1406	Olfr1406	chr1	175113573	175114635	1063	0	0	0.28	0	0	0	0	0	0	0	0	0
Olfr218	Olfr218	chr1	175133489	175134430	942	0	0	0.21	0	0	0	0	0	0	0	0	0
Olfr1404	Olfr1404	chr1	175145738	175146771	1034	0	0	0.24	0	0	0	0	0.04	0	0	0	0
Fcer1a	Fcer1a	chr1	175151402	175157360	1026	0	0	0.39	0	0	0	0	0	0.04	0	0	0
Olfr418-ps1	Olfr418-ps1	chr1	175200278	175201268	991	0	0	0.4	0	0	0	0	0	0	0.04	0	0
Gm11062	Gm11062	chr1	175204592	175207887	694	0	0	0.14	0	0	0	0	0	0	0	0	0
Darc	Darc	chr1	175262017	175263634	1158	0.25	0.18	0.09	0.08	0	0	0.1	0.1	0	0	0	0
Cadm3	Cadm3	chr1	175264385	175297826	4159	0.16	0.21	0.15	0.03	0.01	0.01	0.19	0.1	0.01	0	0	0
Aim2	Aim2	chr1	175350735	175396167	2537	0.79	1.22	0.14	0.04	0.03	0.01	0.45	0.83	0.03	0.05	0.05	0.01
BC094916	BC094916	chr1	175451442	175466088	1294	0	0	0	0	0	0	0	0	0	0	0	0
Pydc4	Pydc4	chr1	175522088	175529405	2680	0	0	0.09	0.01	0	0	0	0	0	0.01	0	0
Pyhin1	Pyhin1	chr1	175560990	175578059	3497	0.01	0.01	0.11	0.01	0	0	0	0.01	0.07	0.02	0	0
Pydc3	Pydc3	chr1	175603811	175628523	2987	0.01	0.01	0.15	0	0.03	0	0	0	0	0	0	0
AI607873	AI607873	chr1	175653559	175671940	3483	0	0	0.18	0	0	0	0	0	0	0.02	0	0
Ifi204	Ifi204	chr1	175677425	175697050	2295	0	0	0.11	0	0	0	0	0	0	0	0	0
Mndal	Mndal	chr1	175787351	175810318	1908	0	0	0.23	0	0	0	0	0	0	0.02	0	0
Mnda	Mnda	chr1	175826486	175843053	1651	0	0	0.09	0	0	0	0	0	0	0	0	0
Ifi203	Ifi203	chr1	175850534	175872623	3790	0.02	0	0.1	0.01	0	0.01	0	0	0	0	0	0
Ifi202b	Ifi202b	chr1	175892700	175912975	1796	0	0.02	0.22	0	0	0	0	0	0	0	0	0
Ifi205	Ifi205	chr1	175942129	175961886	1613	0	0	0.06	0.02	0	0	0	0	0	0	0	0
Olfr433	Olfr433	chr1	175972064	175973067	1004	0	0	0.1	0	0	0	0	0	0	0	0	0
Olfr432	Olfr432	chr1	175980506	175981444	939	0	0	0.32	0	0	0	0	0	0	0	0	0
Olfr430	Olfr430	chr1	175999431	176000384	954	0	0	0.21	0.03	0	0	0	0	0	0.04	0	0
Olfr429	Olfr429	chr1	176019169	176020111	943	0	0	0.11	0.03	0	0	0	0	0	0	0	0
Olfr427	Olfr427	chr1	176029591	176030538	948	0	0	0	0	0	0	0	0	0	0	0	0
Olfr426	Olfr426	chr1	176029591	176030541	951	0	0	0	0	0	0	0	0	0	0	0	0
Olfr231	Olfr231	chr1	176047222	176048145	924	0	0	0	0	0	0	0	0	0	0	0	0
Olfr230-ps1	Olfr230-ps1	chr1	176047223	176048178	956	0	0	0.05	0	0	0	0	0	0	0	0	0
Olfr424	Olfr424	chr1	176066877	176067824	948	0.03	0	0.31	0	0	0	0	0.04	0	0	0	0
Olfr421	Olfr421	chr1	176081612	176082661	1050	0	0	0.09	0	0	0	0	0.04	0	0	0	0
Olfr420	Olfr420	chr1	176088853	176089898	1046	0.19	0.2	0.09	0	0	0	0.07	0.15	0	0	0	0
Spna1	Spna1	chr1	176102907	176178580	8405	0.82	0.51	0.26	0.05	0	0	0.45	0.72	0.01	0	0	0.01
Olfr419	Olfr419	chr1	176180020	176181107	1088	0	0.03	0.18	0	0	0	0.04	0	0	0.04	0	0
1810030J14Rik	1810030J14Rik	chr1	176260649	176263008	803	0	0	0.06	0	0	0	0	0	0	0	0	0
Olfr417	Olfr417	chr1	176299050	176299979	930	0	0	0.11	0	0	0	0	0	0	0	0	0
Olfr248	Olfr248	chr1	176321177	176322186	1010	0	0	0.1	0	0	0	0	0	0	0	0	0
Olfr414	Olfr414	chr1	176360561	176361515	955	0	0	0.26	0.03	0	0	0	0	0	0	0	0
Olfr220	Olfr220	chr1	176378756	176379733	978	0	0	0.15	0	0	0	0	0	0	0	0	0
Fmn2	Fmn2	chr1	176431956	176752860	6442	0.3	0.57	0.16	0.07	0.01	0	0.46	0.52	0	0.01	0.01	0.01
Grem2	Grem2	chr1	176763916	176851950	3745	0.01	0	0.08	0.02	0.01	0.01	0	0	0.01	0	0.07	0.01
Rgs7	Rgs7	chr1	176989207	177422676	2487	0.05	0.07	0.36	0	0.01	0	0	0.03	0	0.02	0	0
Fh1	Fh1	chr1	177531509	177555766	1632	128.75	131.99	44.87	48.82	152.4	155.23	132.99	103.47	120.9	107.26	140.32	155.11
Kmo	Kmo	chr1	177562324	177590984	2498	0.01	0	4.13	2.59	0	0	0	0	6.62	5.77	0	0
Opn3	Opn3	chr1	177592559	177622721	1720	0.32	0.6	3.69	2.89	0.35	0.39	0.64	0.38	2.47	2.65	0.38	0.29
Chml	Chml	chr1	177612369	177618484	6116	1.16	1.58	4.53	5.41	0.32	0.31	1.21	1.02	2.09	1.86	0.37	0.2
Wdr64	Wdr64	chr1	177628724	177745864	3816	0.28	0.21	0.22	0.1	0.06	0.15	0.01	0.27	0.02	0.02	0.02	0.16
Exo1	Exo1	chr1	177810909	177841527	5506	33.93	33.82	11.68	12.99	29.26	32.35	32.57	35.69	16	14.64	31.41	33.91
Pld5	Pld5	chr1	177892437	178205443	3894	0.03	0.05	0.17	0	0.05	0	0.04	0.02	0	0	0.01	0.03
Cep170	Cep170	chr1	178663784	178737255	6930	3.76	4.44	2.53	3.99	1.35	1.51	4.13	4.32	1.45	1.77	1.65	1.72
Mir350	Mir350	chr1	178702456	178702554	99	0	0	0	0	0	0	0	0	0	0	0	0
Sdccag8	Sdccag8	chr1	178744943	178950563	2619	3.76	4.22	3.46	5.1	5.55	4.38	4.28	3.58	3.85	4.14	5.5	4.55
Hmga2-ps1	Hmga2-ps1	chr1	178764755	178766264	1510	0.17	0.09	0.23	0.04	0.33	0.1	0.25	0.28	0	0.03	0.05	0.12
Akt3	Akt3	chr1	178952246	179178898	4735	2.19	2.74	0.31	0.88	0.95	1.12	2.87	2.66	0.12	0.11	1.29	0.99
Zfp238	Zfp238	chr1	179374792	179380897	5108	1.86	2.49	3.78	4.83	1.42	1.72	2.51	2.25	1.48	1.49	1.32	1.16
2310043L19Rik	2310043L19Rik	chr1	179571673	179573074	698	0.09	0	0	0.09	0	0.07	0	0	0	0	0.05	0
1700016C15Rik	1700016C15Rik	chr1	179659945	179683436	749	0.13	0.32	0.66	0.09	0.1	0.17	0.46	0.15	0.28	0.27	0.5	0.09
Adss	Adss	chr1	179693309	179726640	2553	147.89	150.22	48.91	69.48	105.29	118.99	153.78	135.86	62.86	61.46	77.04	95.09
Gm16432	Gm16432	chr1	179921566	179978422	1663	0.18	0.33	0.63	0.8	0.13	0.06	0.25	0.18	0.18	0.64	0.08	0.13
Pppde1	Pppde1	chr1	180117548	180182728	4213	8.08	7.16	26.24	25.73	9.84	6.87	7.43	8.09	18.78	19.98	7.31	5.95
Fam36a	Fam36a	chr1	180249284	180252824	448	100.52	133.48	154.39	195.21	93.1	87.82	129.11	120.23	107.11	126.64	74.85	82.46
Hnrnpu	Hnrnpu	chr1	180258431	180267915	3670	175.21	199.16	258.2	293.84	130.72	100.71	187.37	183.28	203.43	206.38	132.31	121.24
Efcab2	Efcab2	chr1	180336012	180413380	2538	3.59	4.07	3.85	4.14	1.72	1.55	4.37	3.45	6.47	5.46	1.93	1.65
Kif26b	Kif26b	chr1	180459256	180862988	7406	0	0.01	0.25	0.06	0	0	0.02	0.01	0.03	0.04	0	0
Smyd3	Smyd3	chr1	180885170	181448134	3761	6.4	6.7	2.65	3.45	10.51	11.2	6.06	6.84	4.34	4.4	10.44	9.83
Tfb2m	Tfb2m	chr1	181458187	181476398	2448	8.08	8.35	4.51	5.57	6.98	6.74	8.31	7.93	6.74	6.31	7.14	7.98
Cnst	Cnst	chr1	181476660	181557604	4545	1.39	1.82	2.88	3.55	1.83	2.06	1.71	1.91	1.94	2.59	1.22	1.06
Sccpdh	Sccpdh	chr1	181598362	181617315	1922	23.55	26.35	114.05	111.48	25.58	26.69	26.13	19.2	170.46	174.98	28.31	24.72
Ahctf1	Ahctf1	chr1	181675035	181734146	8831	10.66	13.27	18.78	20.14	12.61	10.51	11.32	12.7	17.87	17.67	11.78	11.83
Cdc42bpa	Cdc42bpa	chr1	181891220	182095733	8656	1.57	2	1.68	2.12	1.8	2.39	1.8	1.56	0.85	1.19	2.5	1.72
Adck3	Adck3	chr1	182095369	182126151	4076	0.78	0.73	0.33	0.26	0.71	0.78	1.16	1.32	0.27	0.43	0.62	0.52
Psen2	Psen2	chr1	182157135	182186431	2084	3.79	3.98	9.27	6.35	3.26	3.45	4.35	3.8	5.8	6.27	4.6	4.26
Gm5069	Gm5069	chr1	182257100	182260680	3581	0.9	0.4	1.26	0.07	0.36	0.24	0.46	1.15	0.08	0.13	0.22	0.41
Itpkb	Itpkb	chr1	182260607	182353790	5101	0.03	0.02	0.17	0.04	0.02	0.01	0.02	0.01	0.04	0.02	0.02	0.02
6330403A02Rik	6330403A02Rik	chr1	182362504	182413635	6557	0.02	0.01	0.11	0.01	0	0	0.01	0.01	0	0	0	0
Parp1	Parp1	chr1	182499106	182531385	3827	119.16	108.97	43.35	56.11	63.56	71.08	119.79	127.39	45.55	50.79	73.61	74.32
Lin9	Lin9	chr1	182571465	182620818	3377	14.25	15.39	17.31	14.99	16.99	17.79	15.82	15.18	10.78	11.42	21.25	22.45
Mixl1	Mixl1	chr1	182623179	182627165	2289	13.13	33.88	29.81	112.63	0.27	0.24	27.08	0.43	14.8	17.76	0.7	0.43
Acbd3	Acbd3	chr1	182656174	182684335	3471	6.59	6.95	25.57	27.48	7.91	6.15	7.32	5.12	18.63	18.96	7.56	6.72
H3f3a	H3f3a	chr1	182732699	182743734	1076	295.72	346.38	89.93	145.14	155.44	159.37	346.43	325.39	168.9	193.45	144.14	150.18
BC031781	BC031781	chr1	182781282	182798245	3190	43.76	45.45	30.58	39.41	43.94	46.44	47.91	46.59	41.01	40.39	53.06	52.45
Lefty2	Lefty2	chr1	182823250	182829233	2461	10.15	19.36	0.93	17.43	0.02	0	16.54	10.27	0.02	0.94	0.07	0.16
Pycr2	Pycr2	chr1	182834405	182838219	1599	139.58	115.61	23.92	30.67	67.7	85.55	172.02	146.68	16.67	27.09	40.31	66.21
Lefty1	Lefty1	chr1	182865170	182868532	1604	2.96	8.48	11.52	1.7	0.05	0.1	18.93	5.51	2.2	37.55	0.09	0.42
Tmem63a	Tmem63a	chr1	182872649	182905235	3239	2.14	1.89	0.89	0.74	0.79	0.97	3.41	3.13	0.51	1.46	1.31	1.42
Ephx1	Ephx1	chr1	182919687	182947626	1665	0.22	0.19	0.39	0.02	0.24	0.17	0.25	0.46	0.08	0.12	0.9	0.72
9130409I23Rik	9130409I23Rik	chr1	182981368	182990798	1898	0.02	0	0.16	0.02	0.06	0	0.02	0	0	0.02	0.11	0.04
Nvl	Nvl	chr1	183023554	183074288	3060	40.12	40.75	20.95	28.36	34.9	38.06	43.49	39.86	21.47	20.2	43.42	42.81
Cnih4	Cnih4	chr1	183081062	183099125	3268	22.46	25.02	27.2	33.69	52.2	49.37	23.84	20.68	46.73	46.19	67.1	60.64
Wdr26	Wdr26	chr1	183103357	183142109	7047	10.77	13.35	25.05	26.48	10.75	10.11	11.46	10.58	18.22	18.78	11.61	9.49
Cnih3	Cnih3	chr1	183282759	183390772	2727	0.04	0.01	0.22	0	0	0	0.08	0.06	0	0.01	0	0
Ccdc121	Ccdc121	chr1	183439764	183441582	1819	0	0	0.08	0.05	0	0	0.04	0.08	0	0	0	0
Lbr	Lbr	chr1	183745446	183772532	3552	101.82	101.72	37.44	49.49	127.78	153.43	84.11	105.56	30.63	31.55	119.87	134.71
Enah	Enah	chr1	183834576	183950111	4288	4.54	5.4	5.37	5.8	6.68	6.82	5.5	5.02	2.75	3.55	6.77	6.17
Srp9	Srp9	chr1	184054868	184062546	1388	68.14	55.1	94.38	103.05	85.12	68.86	57.79	53.99	103.47	97.77	43.61	53.71
Vmn1r1	Vmn1r1	chr1	184087309	184088229	921	0	0	0.11	0	0	0	0	0	0	0	0	0
Degs1	Degs1	chr1	184205901	184212890	2005	72.7	88.61	155.17	155.13	233.39	260.01	84.05	91.71	341.12	307.95	236.11	276.31
1700047M11Rik	1700047M11Rik	chr1	184230965	184233420	686	0.05	0.05	0.29	0.09	0	0	0.06	0	0.12	0	0.05	0.05
Fbxo28	Fbxo28	chr1	184243233	184271737	4913	3.67	4.18	7.78	9.59	2.99	1.91	3.93	3.31	5.67	5.51	3.42	2.95
Trp53bp2	Trp53bp2	chr1	184339298	184392567	4370	4.72	5.16	8.07	7.68	3.32	2.41	4.84	5.95	3.98	4.29	3.34	2.96
Capn2	Capn2	chr1	184397390	184447614	3185	2.05	2.34	9.93	11.18	16.75	14.2	3.09	3.28	11.86	10.06	10.24	13.5
Capn8	Capn8	chr1	184495138	184562483	3705	0	0	0.07	0	0.01	0	0	0	0	0	0.01	0
4922505E12Rik	4922505E12Rik	chr1	184677257	184679311	2055	0.02	0	0.12	0.03	0	0	0.02	0	0	0	0	0
Susd4	Susd4	chr1	184695037	184825785	2035	3.81	3.83	0.58	0.86	2.38	2.51	4.46	3.77	0.87	0.35	1.51	1.96
Tlr5	Tlr5	chr1	184884919	184906175	3199	0	0	0.11	0	0.02	0.02	0.04	0.06	0	0.02	0.13	0.04
1700056E22Rik	1700056E22Rik	chr1	185856911	185857877	967	0.14	0	0.31	0.07	0.05	0.03	0.08	0.35	0.17	0.21	0	0
Dusp10	Dusp10	chr1	185858340	185899515	2712	1.01	1.4	0.44	0.19	0.75	0.9	1.53	1.04	0.31	0.01	1.12	0.87
1700112H15Rik	1700112H15Rik	chr1	186351720	186381570	778	0	0	0.13	0	0	0	0	0	0	0.05	0	0
4930488B22Rik	4930488B22Rik	chr1	186536376	186542868	1722	0	0	0.12	0	0	0	0	0.02	0	0	0	0
Hlx	Hlx	chr1	186551024	186556372	2147	0.03	0.02	0.46	0.55	0.01	0.02	0.04	0	0.2	0.13	0.03	0
Mosc1	Mosc1	chr1	186610646	186635192	2161	0	0	0.39	0.26	0	0	0	0	0.76	0.29	0	0
Mosc2	Mosc2	chr1	186636947	186669726	1883	3.08	2.92	54.28	44.85	8.04	4.26	2.29	2.57	28.02	24.06	3.63	3.89
Mir1981	Mir1981	chr1	186646286	186646367	82	0	0	0	0	0	0	0	0	0	0.48	0	0
C130074G19Rik	C130074G19Rik	chr1	186695805	186706915	2853	0.07	0.1	12.78	9.03	0.04	0.05	0.05	0.09	6.49	6.15	0.05	0
Mark1	Mark1	chr1	186720303	186823428	4565	0.94	1.29	1.12	1.08	0.1	0.22	1.35	1	0.29	0.36	0.22	0.1
Rab3gap2	Rab3gap2	chr1	187028047	187110625	6988	3.61	4.34	6.05	5.4	3.46	3.51	4.09	4.99	5.36	5.48	3.24	3.15
Snora36b	Snora36b	chr1	187066805	187066917	113	0	0	0	0	0	0	0	0	0	0	0	0
Mir664	Mir664	chr1	187066854	187066922	69	0	0	0	0	0	0	0	0	0	0	0	0
Iars2	Iars2	chr1	187110541	187153280	3540	8.62	8.38	11.69	14.74	11.99	8.12	7.99	9.27	14.95	16.48	8.23	7.89
Mir194-1	Mir194-1	chr1	187137198	187137264	67	0.49	0.52	3.7	1.46	0	0	0.57	0.57	0.63	2.37	0.51	0
Mir215	Mir215	chr1	187137460	187137570	111	0.89	0	1.34	0	0.71	0.7	0	1.37	0.38	1.07	0	0.96
Bpnt1	Bpnt1	chr1	187156038	187181648	2182	25.41	28.32	49.14	47.31	55.23	55.63	27.22	33.82	58.89	52.95	48.7	53.5
Eprs	Eprs	chr1	187186974	187252234	4850	101.17	110.5	61.6	75.56	100.99	92.98	114.02	97.07	79.35	81.88	105.93	99.57
9630028B13Rik	9630028B13Rik	chr1	187253236	187265698	3406	0.08	0.04	0.26	0.13	0.02	0.02	0.01	0.02	0.02	0.06	0.03	0.01
Gm2061	Gm2061	chr1	187270995	187279447	2761	0	0.01	0.22	0.2	0	0	0.03	0.03	0.03	0.04	0	0
Slc30a10	Slc30a10	chr1	187278727	187292640	5835	0.04	0.02	0.17	0.09	0	0	0.01	0.05	0.12	0.08	0.01	0
5033404E19Rik	5033404E19Rik	chr1	187321185	187321893	709	0	0	0.21	0	0	0	0.05	0.05	0.12	0	0	0
Lyplal1	Lyplal1	chr1	187911611	187941189	1577	20.64	20.21	15.74	14.35	8.09	6.64	21.26	19.65	22.07	16.84	7.66	4.6
Tgfb2	Tgfb2	chr1	188447065	188529871	4725	0.25	0.4	0.44	0.25	0.09	0.14	0.44	0.38	0.17	0.29	0.16	0.15
Rrp15	Rrp15	chr1	188544965	188573237	1213	272.02	244.87	75.53	99.55	269.69	282.54	244.6	214.04	163.77	146.4	320.49	288.12
D1Pas1	D1Pas1	chr1	188791295	188794506	3212	2.29	1.68	0.32	0.57	0.41	0.28	1.52	2.59	0.07	0.14	0.42	0.51
Spata17	Spata17	chr1	188872286	189039325	1645	0.34	0.57	1.02	1.27	0.81	0.52	0.46	0.67	1.05	1.21	0.85	0.84
1700007P06Rik	1700007P06Rik	chr1	188949017	188951731	823	0	0	0.42	0	0	0	0	0	0	0	0	0
Gpatch2	Gpatch2	chr1	189039390	189175308	4549	5.62	6.45	11.95	11.4	4.88	5.02	7.47	6.96	7.7	7.68	5.9	6.14
Esrrg	Esrrg	chr1	189432885	190038763	5580	0.06	0.06	0.19	0.03	0	0	0.09	0.06	0.08	0.09	0	0.01
9330162B11Rik	9330162B11Rik	chr1	189830455	189832869	2212	0	0.06	0.25	0	0	0	0.03	0	0	0.04	0	0
Ush2a	Ush2a	chr1	190086717	190788918	15889	0	0	0.17	0.02	0.01	0.01	0	0	0.01	0	0	0
Kctd3	Kctd3	chr1	190794977	190831719	3703	10.42	13.26	10.54	15.03	6.92	6.12	12.06	9.65	8.63	9.75	7.04	7.24
Kcnk2	Kcnk2	chr1	191031809	191168071	3959	0.59	0.65	0.15	0.25	0.2	0.23	0.65	0.65	0.01	0.01	0.37	0.21
Cenpf	Cenpf	chr1	191464493	191511965	11122	33.53	33.55	23.37	29.82	28.18	26.19	37.91	31.13	23.78	25.43	35.31	30.6
Ptpn14	Ptpn14	chr1	191552147	191700572	10744	1.46	2	3.35	3.22	0.64	0.49	1.57	2.18	1.73	2.36	0.82	0.48
Smyd2	Smyd2	chr1	191704371	191746167	1605	9.06	8.26	20.37	20.26	10.57	7.71	9	5.8	12.37	12.71	6.08	5.49
Prox1	Prox1	chr1	191945658	191994559	4135	0.21	0.33	0.18	0.21	0.13	0.08	0.42	0.22	0.18	0.12	0.03	0.1
Rps6kc1	Rps6kc1	chr1	192596758	192735649	3995	1.75	2.11	1.74	1.79	2.78	2.46	2.1	2.95	1.89	1.94	2.84	2.65
Angel2	Angel2	chr1	192748987	192770370	3349	16.29	16.49	10.24	11.51	14.81	16.37	16.71	19.79	8.17	8.04	11.98	14.96
Vash2	Vash2	chr1	192771525	192803175	4190	4.08	5.2	0.31	1.22	0.47	0.24	4.85	6.51	0.08	0.1	0.42	0.46
Mfsd7b	Mfsd7b	chr1	192829711	192850069	4087	3.16	3.45	9.44	8.65	1.92	1.94	2.74	3.31	7.62	6.88	2.29	1.96
A230020J21Rik	A230020J21Rik	chr1	192849230	192853660	1649	0.16	0.1	0.42	0.3	0.29	0.13	0.23	0.14	0.31	0.24	0.27	0.11
1700022P22Rik	1700022P22Rik	chr1	192860701	192866820	428	4.44	2.74	0.35	0.76	0.98	1.58	3.38	2.49	0.1	0.28	1.44	1.24
Tatdn3	Tatdn3	chr1	192869709	192886811	1254	7.08	8.73	7.11	7.75	13.75	12.48	8.26	6.66	12.35	11.68	12.61	12.78
Nsl1	Nsl1	chr1	192886900	192908437	2973	14.6	13.7	9	11.57	9.73	10.26	15.97	16.4	5.93	6.81	10.9	11.15
Batf3	Batf3	chr1	192922293	192932822	712	3.54	2.09	1.6	1.42	57.15	50.5	2.57	1.87	0.53	1.17	10.09	25.39
Fam71a	Fam71a	chr1	192986463	192988696	2234	0.01	0.02	0.11	0.01	0	0	0	0	0	0	0	0
Atf3	Atf3	chr1	192994176	193007212	1976	0.28	0.24	1.73	1.32	1.2	0.57	0.39	0.17	2.12	1.49	0.38	1.36
Nenf	Nenf	chr1	193130676	193141997	658	5.47	3.36	12.88	12.46	14.22	7.83	4.57	4.58	3.38	4.22	8.37	10.7
Tmem206	Tmem206	chr1	193149844	193176804	4204	2.45	2.48	1.13	1.28	1.63	1.77	2.44	2.96	0.99	1.13	2.78	2.62
Ppp2r5a	Ppp2r5a	chr1	193175860	193220920	3082	1.94	3.16	3.15	4.23	2.88	3.15	2.24	2.26	2.47	2.41	3	2.23
Dtl	Dtl	chr1	193361244	193399413	4202	32.77	29.54	15.33	18.32	21.76	22.73	23.49	29.62	12.15	12.8	23.05	29.7
Ints7	Ints7	chr1	193399613	193445570	3252	12.83	13.83	4.94	6.26	12.02	14.39	14.62	20.41	6.49	6.68	14.59	17.91
Lpgat1	Lpgat1	chr1	193541903	193608134	7246	2.49	3.19	17.4	18.86	8.26	9.1	3	2.48	10.23	10.84	8.68	8.14
Nek2	Nek2	chr1	193645352	193656928	3197	16	11.13	24.49	21.64	32.26	20.5	13.97	16.81	15.32	16.98	14	20.98
1700034H15Rik	1700034H15Rik	chr1	193717951	193731406	4362	0.05	0.04	0.78	0.31	0.07	0.02	0.07	0.1	0.11	0.16	0.02	0.03
Slc30a1	Slc30a1	chr1	193730660	193737126	5230	0.76	1.14	11.8	11.71	0.76	0.53	0.95	1.12	8.72	8.48	0.79	0.83
Rd3	Rd3	chr1	193801254	193812163	3720	0.07	0.14	0.37	0.38	0.03	0.08	0.11	0.13	0.19	0.14	0.07	0.07
Traf5	Traf5	chr1	193821088	193916445	2071	0.28	0.23	1.58	0.71	0.11	0.36	0.26	0.2	0.43	0.94	0.03	0.07
Mir3473c	Mir3473c	chr1	193822435	193822515	81	0	0	0	0	0	0	0	0	0	0	0	0
Rcor3	Rcor3	chr1	193924343	193961669	1594	2.81	1.88	6.34	6.1	2.13	1.96	2.61	2.37	3.66	3.56	1.65	2.2
Gm10516	Gm10516	chr1	193960780	193974907	2612	0.13	0.13	0.34	0.07	0.01	0	0.09	0.1	0.05	0.06	0.03	0.01
Kcnh1	Kcnh1	chr1	194014754	194334040	7143	0	0.01	0.15	0.01	0.01	0.01	0	0.01	0.01	0.01	0.01	0.02
Hhat	Hhat	chr1	194336710	194597413	2835	0.16	0.22	0.93	0.6	0.14	0.25	0.24	0.34	0.58	0.6	0.05	0.14
1700065J18Rik	1700065J18Rik	chr1	194667899	194668933	404	0.16	0.09	0.25	0.08	0	0	0.09	0	0	0	0	0
Sertad4	Sertad4	chr1	194670682	194681946	3401	1.97	3.34	0.96	1.07	0.93	0.91	3.05	1.69	0.23	0.22	0.86	0.48
Syt14	Syt14	chr1	194723501	194861892	1731	4.09	4.81	0.8	0.68	0.63	0.92	5.13	5.99	0.44	0.53	1.64	1.12
Diexf	Diexf	chr1	194930597	194956445	5548	4.63	4.97	7.51	6.95	3.23	3.7	5.34	4.4	4.77	5.17	3.93	3.41
Irf6	Irf6	chr1	194979306	194998229	4124	0.67	0.44	18.31	13.42	0.65	0.74	0.35	0.64	11.46	11.39	0.56	0.67
A130010J15Rik	A130010J15Rik	chr1	194999663	195004026	3834	3.03	3.67	4.9	4.39	5.17	5	3.4	4.33	4.71	4.03	5.52	4.67
Traf3ip3	Traf3ip3	chr1	195001698	195027740	2121	0.05	0	0.23	0.05	0	0	0	0.02	0.1	0	0	0
Hsd11b1	Hsd11b1	chr1	195047835	195090239	1445	0	0	0.14	0	0	0	0	0	0	0	0	0
G0s2	G0s2	chr1	195098354	195099382	843	1.83	1.92	0.24	0.12	0.19	0.22	2.08	2.35	0.3	0.75	0.12	0.17
Lamb3	Lamb3	chr1	195128188	195170072	4055	0.09	0.16	0.45	0.3	0	0.03	0.1	0.15	0.09	0.37	0	0
Camk1g	Camk1g	chr1	195172540	195196476	2453	2.92	3.15	0.28	0.29	0	0	4.09	3.43	0.27	0.39	0.06	0.09
Mir205	Mir205	chr1	195333657	195333724	68	0.48	0	0.73	0	0.38	0	0.56	1.12	0	0	0	0
4930503O07Rik	4930503O07Rik	chr1	196038381	196048953	578	0	0	0.17	0	0	0	0	0	0.07	0	0	0
Plxna2	Plxna2	chr1	196446023	196643062	11035	0.1	0.26	8.14	6.17	0.13	0.09	0.36	0.04	4.7	5.09	0.13	0.07
Cd34	Cd34	chr1	196765015	196787486	2621	3.29	3.16	0.17	0.21	0.09	0.08	2.95	3.82	0.02	0	0.09	0.09
Gm16897	Gm16897	chr1	196781953	196803153	2491	0.03	0.01	0.08	0.01	0	0	0.05	0.02	0	0.05	0	0
A330023F24Rik	A330023F24Rik	chr1	196843593	196864102	5195	0.01	0.04	0.4	0.38	0	0.02	0.04	0	0.12	0.1	0.01	0
Mir29b-2	Mir29b-2	chr1	196863234	196863314	81	0	0	0	0	0	0	0	0	0	0	0	0
Mir29c	Mir29c	chr1	196863741	196863828	88	0	0	0	0	0	0	0	0	0	0	0	0
Cd46	Cd46	chr1	196868094	196918442	1213	0.13	0.28	0.74	0.43	0.22	0.36	0.13	0.41	0.38	0.29	0.31	0.29
Cr1l	Cr1l	chr1	196929982	196957764	1662	33.12	36.64	22.36	30.31	33.87	34.61	36.59	31.49	63.68	56.9	32.88	32
Cr2	Cr2	chr1	196963005	197002909	6207	0.12	0.26	0.32	0.08	0	0	0.09	0.11	0.04	0	0.01	0
Cnksr3	Cnksr3	chr10	3134304	3227479	3448	12.23	10.99	2.46	5.35	2.03	1.59	11.75	19.66	1.57	1.65	1.83	1.67
Oprm1	Oprm1	chr10	3308332	3557940	2639	0	0.01	0.13	0	0	0	0.03	0.09	0	0	0	0
Ipcef1	Ipcef1	chr10	3323356	3460176	8240	0.01	0.01	0.15	0	0	0	0	0.01	0	0	0	0
Rgs17	Rgs17	chr10	4424141	4520877	8190	0.62	0.73	0.24	0.33	0.09	0.03	0.87	0.36	0.01	0.02	0.06	0.06
Mtrf1l	Mtrf1l	chr10	4522598	4534654	2621	1.27	1.13	6.26	5.08	1.28	1.25	1.5	1.09	2.84	3.36	1.29	1.11
Fbxo5	Fbxo5	chr10	4541076	4547383	1807	162.81	156.18	50.48	58.96	129.63	136.53	147.14	132.6	65.89	64.81	85.59	119.84
Vip	Vip	chr10	4698927	4707323	1527	0	0	0.16	0	0	0.02	0	0	0	0	0	0
Myct1	Myct1	chr10	4739752	4752813	2777	0	0	0.14	0	0	0	0	0	0	0	0.01	0
Syne1	Syne1	chr10	4795849	5326342	18108	0.05	0.06	0.2	0.09	0.03	0.05	0.05	0.08	0.05	0.05	0.07	0.04
Esr1	Esr1	chr10	5342780	5734495	4319	0	0	0.2	0	0.02	0	0	0	0	0	0.03	0.02
Gm221	Gm221	chr10	5785430	5836669	2151	0.23	0.13	0.28	0.02	0.11	0.02	0.12	0.11	0.12	0.11	0.11	0.07
1700052N19Rik	1700052N19Rik	chr10	5891401	5913936	2290	34.65	35.05	13.8	17.91	32.82	30.9	33.44	35.56	17.76	16.85	35.14	34.38
Rmnd1	Rmnd1	chr10	5914189	5943372	1849	0.02	0	0	0.04	0.06	0.03	0.04	0.02	0.02	0.06	0.02	0.06
Gm5512	Gm5512	chr10	12979721	5943370	3503	0.32	0.27	0.17	0.27	0.48	0.54	0.25	0.27	0.36	0.27	0.64	0.64
Zbtb2	Zbtb2	chr10	5958433	5979467	3227	4.71	4.39	8.61	7.8	3.64	3.17	3.68	4.95	5.58	5.52	2.21	2.82
Akap12	Akap12	chr10	5987070	6080212	6247	23.26	23.7	0.49	4.49	3.02	3.68	20.79	25.39	0.48	0.46	5.12	4.48
Mthfd1l	Mthfd1l	chr10	6179460	6373466	4332	9.05	10.38	6.66	8.5	7.84	6.41	9.69	12.72	5.82	6.51	6.37	6.12
Plekhg1	Plekhg1	chr10	6379239	6606164	7414	0.83	1.05	0.65	0.8	0.07	0.09	1.11	1.3	0.2	0.16	0.16	0.17
Iyd	Iyd	chr10	6791664	6806262	1540	0	0.02	0.42	0.17	0	0	0	0	0.08	0.28	0	0
Ppp1r14c	Ppp1r14c	chr10	6881566	6980391	2524	1.09	0.71	0.61	0.61	0.05	0.07	0.74	1.24	0.3	0.25	0.12	0.11
H60c	H60c	chr10	7078770	7090333	2817	0.03	0.04	0.18	0.07	0	0	0.04	0.01	0.07	0.04	0	0
B020014A21Rik	B020014A21Rik	chr10	7213348	7221452	1938	0.1	0.05	0.23	0.02	0	0.01	0.1	0.08	0	0	0.04	0.04
Lrp11	Lrp11	chr10	7309598	7345275	3397	5.06	6.12	0.85	2.45	1.09	0.61	4.54	5.45	0.61	0.64	1.34	1.03
Pcmt1	Pcmt1	chr10	7350034	7383382	1917	64.41	69.5	31.92	39.04	44.36	50.38	62.11	58.2	59.74	59.56	48.9	44.48
A630066F11Rik	A630066F11Rik	chr10	7383169	7384421	1253	1.25	1.71	3.52	2.98	1.5	1.04	1.73	1.58	3.02	2.63	0.79	1.24
Nup43	Nup43	chr10	7387302	7398684	1290	202.14	195.11	34.11	51.05	169.85	174.51	192.99	189.06	86.57	80.73	192.16	179.09
BC020402	BC020402	chr10	7398769	7400956	2188	0.69	0.93	2.13	2.04	0.5	0.52	0.84	0.94	0.96	1.02	0.72	0.74
Lats1	Lats1	chr10	7401007	7436259	7215	2.49	2.85	7.82	6.4	1.04	1.09	2.06	2.2	4.32	4.24	1.02	0.78
Katna1	Katna1	chr10	7445798	7482948	1775	49.23	48.9	27.58	31.17	48.59	51.15	47.87	46.86	37.39	35.18	50.35	50.14
BC013529	BC013529	chr10	7487745	7500715	1557	23.85	30.47	52.48	55.12	41.51	43.29	28.14	27.22	106.34	101.23	35.2	39.54
Ppil4	Ppil4	chr10	7512692	7542361	2896	40.36	43.35	36.1	41.42	39.38	41.24	43.34	40.25	46.05	44.27	47.81	43.73
Zc3h12d	Zc3h12d	chr10	7552268	7590195	4093	0	0.03	0.33	0.1	0.08	0.05	0.05	0.04	0.03	0.01	0.07	0.04
Mir5104	Mir5104	chr10	7556179	7556272	94	0	0	0.53	0	0	0	0	0	0	0	0	0
Tab2	Tab2	chr10	7625446	7675921	4278	9.68	11.82	36.81	31.8	7.61	6.7	10.11	11.27	18.19	19.31	8.1	7.1
Ust	Ust	chr10	7924551	8238623	4284	0.7	0.53	0.3	0.19	0.74	0.42	0.62	1.1	0.09	0.08	0.76	0.5
Sash1	Sash1	chr10	8442017	8605868	7183	0.81	1.47	1.67	2.54	0.3	0.21	1.45	0.99	0.79	0.84	0.45	0.33
Samd5	Samd5	chr10	9347057	9395006	2495	0.07	0.32	0.28	0.6	0.06	0.03	0.98	0.23	0.02	0	0.11	0.11
Gm6150	Gm6150	chr10	9404520	9411707	2980	0	0	0.18	0.02	0	0	0	0	0	0.03	0	0
Stxbp5	Stxbp5	chr10	9475345	9620838	9074	0.42	0.59	3.21	3.44	1.34	1.08	0.47	0.51	2.36	2.52	0.95	0.87
9130014G24Rik	9130014G24Rik	chr10	10055501	10192112	5218	0.03	0.02	0.31	0.07	0	0	0.01	0.02	0	0	0	0
Rab32	Rab32	chr10	10264837	10278005	2054	1.69	1.63	5.36	2.93	2.66	3.88	1.93	1.21	2.76	3.03	4.16	4.36
Gm5177	Gm5177	chr10	10325743	10336111	3785	0.13	0.13	0.08	0	0.16	0.13	0.17	0.09	0.07	0.05	0.11	0.13
Grm1	Grm1	chr10	10405857	10802129	6990	0	0.01	0.11	0	0	0	0	0.01	0.01	0	0	0
4930567K20Rik	4930567K20Rik	chr10	10470844	10477929	444	0	0	0	0	0	0	0	0.09	0	0.09	0	0
Shprh	Shprh	chr10	10869228	10935071	9289	5.24	6.25	4.45	4.77	4.18	4.47	5.14	6.81	3.92	4.04	5.17	5.33
Fbxo30	Fbxo30	chr10	11001128	11017767	5114	21.54	17.28	9.97	11.93	20.99	15.06	15.9	17.92	9.74	9.46	14.24	18.36
Epm2a	Epm2a	chr10	11063243	11177275	1079	0	0	0.37	0	0	0	0	0	0	0.04	0.03	0.03
Utrn	Utrn	chr10	12101986	12581533	12382	1.11	1.45	3.75	3.47	0.98	0.89	1.45	1.68	2.04	2.41	1.35	1.2
B230208H11Rik	B230208H11Rik	chr10	12636444	12642925	1182	0.94	0.64	0.75	1.49	0.55	0.18	0.77	0.32	0.57	0.57	0.23	0.03
Stx11	Stx11	chr10	12659787	12684065	2396	0.12	0.07	0.31	0.1	0.36	0.35	0.1	0.02	0.07	0	0.66	0.59
Sf3b5	Sf3b5	chr10	12728256	12728989	734	396.3	343.05	276.83	336.3	351.13	287.97	339.86	318.61	312.45	320.59	218.86	282.4
Plagl1	Plagl1	chr10	12810594	12851501	5261	0.09	0.13	0.29	0.19	0.06	0.08	0.14	0.12	0.04	0.08	0.14	0.09
Fam164b	Fam164b	chr10	12869450	12897829	1053	0.06	0	0.09	0.03	0	0	0	0	0	0.04	0	0
Ltv1	Ltv1	chr10	12898444	12912943	1768	146.13	135.27	43.55	55.79	169.37	188.22	146.31	140.32	105.52	94.65	190.2	187.69
Phactr2	Phactr2	chr10	12927523	13194202	8913	0.21	0.22	0.52	0.49	0.12	0.14	0.27	0.24	0.25	0.35	0.11	0.11
Fuca2	Fuca2	chr10	13220834	13237081	3954	3.62	3.73	5.34	4.39	9.02	11.56	4.06	4.21	9.93	8.98	9.16	8.63
Pex3	Pex3	chr10	13243648	13272948	2405	9.86	11.43	9.64	10.05	16.31	17.79	10.54	8.8	12.46	12.07	15.91	17.35
Adat2	Adat2	chr10	13272713	13283182	1453	14.43	15.02	5.39	9.18	15.59	15.57	16.76	13.3	6.82	6.8	18.23	18.92
Aig1	Aig1	chr10	13372515	13588636	1054	2.92	2.19	2.35	2.25	1.76	1.36	2.24	2.64	1.31	1.39	0.65	1.11
Hivep2	Hivep2	chr10	13686185	13871184	9768	0.08	0.16	0.3	0.13	0.05	0.01	0.07	0.13	0.01	0.06	0.04	0.09
Gpr126	Gpr126	chr10	14122391	14264842	6505	0	0	0.41	0.23	0.14	0.09	0.02	0.04	0.39	0.33	0.25	0.21
Vta1	Vta1	chr10	14375139	14425295	1325	90.34	88.91	33.17	50.76	89.64	94.34	89.4	77.47	94.8	89.53	125.53	109.7
1700016L04Rik	1700016L04Rik	chr10	14425415	14478825	910	0	0.11	0.11	0.07	0	0.03	0.04	0.04	0	0.04	0	0
Gje1	Gje1	chr10	14435432	14438020	1477	0.04	0	0.3	0.24	0.02	0	0.05	0.03	0	0.05	0.05	0
Nmbr	Nmbr	chr10	14480095	14490362	1173	0.17	0.21	0.13	0	0.02	0.07	0.1	0.03	0	0	0.03	0
Gm20125	Gm20125	chr10	16670900	16815588	3401	0	0.01	0.2	0.01	0	0	0	0	0	0	0	0
Cited2	Cited2	chr10	17443034	17445480	1969	2.06	3.17	79.42	58.77	16.62	11.94	3.83	2.28	31.02	35.79	5.68	8.28
Txlnb	Txlnb	chr10	17516025	17565469	4457	0.02	0.05	0.42	0.24	0.01	0	0.03	0.03	0.33	0.25	0	0.02
Heca	Heca	chr10	17620272	17667873	3667	0.31	0.23	2.09	1.78	0.19	0.12	0.17	0.21	1.28	0.9	0.16	0.14
3110003A17Rik	3110003A17Rik	chr10	17731067	17743058	809	106.59	119.84	211.91	236.5	95.88	106.18	122.6	83.35	231.44	230.01	123.03	126.1
Reps1	Reps1	chr10	17775746	17844961	2618	8.16	11.75	19.17	20.07	11.7	10.09	9.24	10.15	19.27	17.67	10.55	9.64
Ect2l	Ect2l	chr10	17848828	17930696	2900	0.07	0.1	0.34	0.11	0.04	0.13	0.07	0.11	0.1	0.08	0.19	0.12
Ccdc28a	Ccdc28a	chr10	17933491	17954787	1166	10.5	10.48	26.52	21.5	7.19	6.32	11.01	10.62	24.34	23.02	6.72	5.8
Nhsl1	Nhsl1	chr10	18127481	18253697	7637	1.1	1.19	2.99	2.44	2.42	1.94	1.15	0.75	2.3	2.14	2.24	2.03
Hebp2	Hebp2	chr10	18259929	18265882	1910	8.52	8.06	2.57	3.97	6.38	6.24	11.07	7.58	3.76	2.49	7.02	5.93
D10Bwg1379e	D10Bwg1379e	chr10	18307817	18463564	8216	0.24	0.24	0.22	0.04	0.02	0.03	0.3	0.47	0.03	0.02	0.01	0.05
Gm4922	Gm4922	chr10	18499533	18506599	2355	0.03	0.04	0.13	0	0	0	0.05	0.03	0	0.08	0	0
4930444F02Rik	4930444F02Rik	chr10	18517105	18551736	2928	0.07	0.06	0.37	0	0	0	0.05	0.03	0	0	0	0
Perp	Perp	chr10	18564877	18576878	1900	1.17	1.18	19.87	11.64	67.86	38.3	1.48	1.69	8.86	12.7	29.05	36.87
Tnfaip3	Tnfaip3	chr10	18720717	18735216	4594	0.09	0.14	1.18	1.18	0.12	0.03	0.09	0.07	1.06	1.15	0.2	0.3
Gm20139	Gm20139	chr10	18861555	18927753	6220	0	0.01	0.22	0.02	0	0	0.02	0.01	0.01	0	0	0
Olig3	Olig3	chr10	19076345	19078410	2066	0	0	0.1	0	0	0.01	0	0	0.02	0	0	0
Ifngr1	Ifngr1	chr10	19311764	19330031	2099	4.07	4.98	9.42	8.68	4.77	6.85	5.21	4.74	11.42	13.26	7.3	9.17
Il22ra2	Il22ra2	chr10	19341834	19354487	2468	0.01	0	0.2	0.03	0	0	0	0	0	0	0	0
Il20ra	Il20ra	chr10	19432393	19479859	2088	0.39	0.53	0.24	0.03	0.05	0	0.64	1.31	0	0	0.08	0.05
Slc35d3	Slc35d3	chr10	19567723	19571265	2629	2.9	3.53	0.11	0.15	0.02	0	2.65	5.63	0	0.03	0	0
Pex7	Pex7	chr10	19579896	19627480	1894	11.1	6.16	12.71	12.07	7.38	2.98	6.26	9.76	8.56	8.62	2.1	2.5
Map3k5	Map3k5	chr10	19654332	19862556	5393	2.38	2.59	1.9	2.13	0.61	0.54	2.76	2.76	1	1.22	0.65	0.24
Mtap7	Mtap7	chr10	19868726	20001396	3895	2.74	2.33	9.62	8.66	6.21	6.42	2.36	3.28	9.04	8.67	5.36	5.96
4930405J17Rik	4930405J17Rik	chr10	19919053	19921660	629	0.1	0.16	0.32	0.31	0.08	0.08	0.06	0.12	0.13	0.06	0.11	0.06
Gm6251	Gm6251	chr10	19928245	19928836	592	6.53	7.64	11.88	10.44	6.84	6.38	8.43	7.4	6.88	7.71	7.86	7.29
Bclaf1	Bclaf1	chr10	20032275	20062307	5454	83.2	85.2	61.84	66.79	65.49	72.08	80.28	91.34	56.01	57.73	99.47	90.35
Fam54a	Fam54a	chr10	20067625	20081475	2307	12.59	13.48	9.19	11.67	20.46	22.35	13.25	12.08	11.48	11.99	19.65	18.59
Pde7b	Pde7b	chr10	20117810	20444874	4127	0	0.01	0.23	0.01	0	0	0	0	0	0.03	0	0
Ahi1	Ahi1	chr10	20672353	20800235	5094	3.06	2.24	0.6	1.03	0.33	0.25	2.49	2.46	0.2	0.29	0.36	0.22
Myb	Myb	chr10	20844736	20880790	3777	6.71	6.97	0.39	0.89	0	0.02	5.73	7.9	0.13	0.21	0.04	0.08
Hbs1l	Hbs1l	chr10	21015785	21088695	4893	22.6	22.8	15.03	16.14	24.01	25.32	27.01	26.18	13.92	13.8	23.26	23.84
4930455C13Rik	4930455C13Rik	chr10	21038894	21061861	1016	0.1	0.07	0.1	0.13	0.13	0.03	0.11	0.26	0.08	0.04	0.2	0.14
Aldh8a1	Aldh8a1	chr10	21097106	21116384	2243	0.04	0	0.57	0.09	0.03	0	0.03	0	0.09	0.07	0.02	0
1700020N01Rik	1700020N01Rik	chr10	21312951	21342181	1061	0.09	0	0.23	0.03	0.02	0	0.07	0	0.04	0.07	0	0.13
Gm5420	Gm5420	chr10	21410651	21413784	2206	0	0	0.34	0.12	0	0	0	0	0.04	0.23	0	0
Sgk1	Sgk1	chr10	21601990	21719708	4157	55.51	45.52	88.02	94.02	6.82	6.05	70.07	43.68	110.85	113.25	6.64	7.45
4930444G20Rik	4930444G20Rik	chr10	21786115	21787885	1771	0.02	0.02	0.08	0	0	0	0.02	0	0	0.02	0.02	0
E030030I06Rik	E030030I06Rik	chr10	21832856	21869076	2292	1.33	1.54	5.19	4.38	1.36	1.3	1.56	1.21	3.9	4.3	2.66	2.86
Raet1a	Raet1a	chr10	21878415	22093945	1545	0.15	0.16	0	0	0.03	0	0.07	0.17	0.03	0.08	0.13	0.09
Raet1e	Raet1e	chr10	21893327	21903720	1274	0.44	0.38	0.23	0.26	0.16	0.18	0.6	0.33	0.13	0.03	0.38	0.31
Raet1b	Raet1b	chr10	21893681	22093919	1242	0	0	0	0	0	0	0	0	0	0	0	0
Raet1c	Raet1c	chr10	21893708	22093945	1235	0	0	0	0	0	0	0	0	0	0	0	0
H60b	H60b	chr10	21993280	22008654	951	0.62	0.51	0.42	0.21	0.11	0	0.64	0.64	0	0	0.07	0.04
C920009B18Rik	C920009B18Rik	chr10	22026526	22032748	4515	0	0.02	0.09	0	0	0	0	0.05	0	0	0	0
Raet1d	Raet1d	chr10	22081700	22093945	1271	0.03	0.11	0	0.05	0.33	0.16	0.09	0.18	0.03	0.03	0.4	0.31
Gm10825	Gm10825	chr10	22122619	22127276	4548	0	0.01	0.04	0	0	0.01	0	0.02	0	0	0.03	0
Slc2a12	Slc2a12	chr10	22364817	22423686	3762	0.13	0.3	0.3	0.03	0.28	0.37	0.12	0.19	0.07	0.02	0.18	0.2
Tbpl1	Tbpl1	chr10	22423683	22451253	2875	39.62	45.37	12.84	20.68	43.9	42.45	43.58	42.32	15.48	15.11	44.39	44.69
Tcf21	Tcf21	chr10	22537079	22539934	1229	0.03	0	0.24	0.08	0	0.04	0.06	0.03	0.03	0.19	0	0.03
Eya4	Eya4	chr10	22823974	23069709	4099	0.08	0.15	0.22	0.1	0	0.01	0.15	0.11	0.09	0.07	0	0.01
Rps12	Rps12	chr10	23504989	23507015	518	864.02	996.99	1754.74	1627	711.86	691.44	957.49	863.34	775.92	880.64	797.85	695.04
Snora33	Snora33	chr10	23505153	23505257	105	13.72	18.09	77.86	51.42	15.43	12.4	19.6	18.51	21.59	20.04	14.01	9.44
Snord100	Snord100	chr10	23505560	23505627	68	15.89	19.29	41.53	46.87	13.45	8.81	23.53	25.23	20.37	18.1	18.11	9.89
1110021L09Rik	1110021L09Rik	chr10	23516792	23547774	2837	1.29	1.41	1.22	1.42	1.11	2.21	1.17	1.55	1.73	1.65	1.07	1.13
Vnn3	Vnn3	chr10	23571268	23589649	1811	0	0	0.33	0	0.01	0	0	0	0	0	0	0
Vnn1	Vnn1	chr10	23614494	23625149	2416	0	0.04	0.51	0.09	0.04	0.33	0	0.02	0.1	0.25	0.11	0.09
Taar1	Taar1	chr10	23640212	23641210	999	0	0	0.15	0	0	0	0	0	0	0	0	0
Taar2	Taar2	chr10	23658378	23661389	1020	0	0	0.29	0	0	0	0	0	0	0	0	0
Taar3	Taar3	chr10	23669364	23670395	1032	0	0	0.1	0	0	0	0	0	0	0	0	0
Taar4	Taar4	chr10	23680300	23681343	1044	0	0	0.09	0	0	0	0	0	0	0	0	0
Taar5	Taar5	chr10	23690512	23691525	1014	0	0	0.1	0	0	0	0	0	0	0	0	0
Taar6	Taar6	chr10	23704415	23705452	1038	0	0	0.24	0	0.03	0	0	0	0	0	0	0
Taar7a	Taar7a	chr10	23712211	23713287	1077	0	0	0.28	0	0	0	0	0	0	0	0	0
Taar7b	Taar7b	chr10	23719745	23720821	1077	0	0	0.28	0	0	0	0	0.04	0	0	0	0
Taar7d	Taar7d	chr10	23747028	23748104	1077	0	0	0.23	0.03	0	0	0	0	0.12	0.18	0	0
Taar7e	Taar7e	chr10	23757420	23758496	1077	0	0	0.09	0	0	0	0	0	0	0	0	0
Taar7f	Taar7f	chr10	23769316	23770392	1077	0	0	0.05	0	0	0	0	0	0	0	0	0
Taar8a	Taar8a	chr10	23796306	23797340	1035	0	0	0.05	0	0	0	0	0	0	0	0	0
Taar8b	Taar8b	chr10	23811066	23812100	1035	0	0	0.24	0.06	0	0	0	0	0	0	0	0
Taar8c	Taar8c	chr10	23820649	23821757	1109	0	0	0.09	0.03	0	0	0	0	0	0	0	0
Taar9	Taar9	chr10	23828294	23829340	1047	0	0	0.28	0	0	0	0	0	0	0	0	0
Stx7	Stx7	chr10	23869123	23908765	2500	20.74	26.78	175.92	186.78	24.47	24.85	30.13	18.02	316.62	303.64	22.84	22.56
Moxd1	Moxd1	chr10	23943323	24022589	3083	2.05	1.59	0.32	0.72	0.17	0.19	1.37	1.67	0.08	0.05	0.17	0.2
Ctgf	Ctgf	chr10	24315248	24318488	2402	1.6	1.06	15.47	15.16	1.21	0.56	0.9	1.38	10.1	8.53	0.85	0.46
Enpp1	Enpp1	chr10	24361217	24431908	3224	0.23	0.1	0.57	0.3	0.08	0.02	0.15	0.12	0.42	0.11	0.04	0.07
Enpp3	Enpp3	chr10	24493620	24556001	2815	16.72	18.56	0.42	0.42	0.36	0.08	19.72	32.39	0.88	0.42	0.1	0.2
Med23	Med23	chr10	24589792	24633335	4946	7.61	8.94	5.9	6.39	4.78	4.46	8.09	9.73	4.45	4.57	4.73	4.68
Arg1	Arg1	chr10	24635013	24647276	1477	0.22	0.49	1.68	1.81	0.07	0.14	0.57	0.49	1.05	1.26	0.46	0.29
Akap7	Akap7	chr10	24888896	25018969	3123	1.2	1.23	4.44	3.88	0.8	0.74	1.38	0.85	3.56	3.08	1.11	1.03
Epb4.1l2	Epb4.1l2	chr10	25079604	25243324	4463	5.7	6.05	24.61	22.78	8.15	7.41	5.32	5.24	20.4	19.28	13.68	11.14
2010003K15Rik	2010003K15Rik	chr10	25247749	25256078	674	0.05	0	106.15	94.53	0.19	0	0	0.06	120.96	125.58	0.05	0
4930401C15Rik	4930401C15Rik	chr10	25499120	25557243	865	0	0.04	0.23	0	0	0	0	0	0	0.05	0	0
Tmem200a	Tmem200a	chr10	25710992	25798858	4115	0.51	0.59	0.08	0.28	0.03	0.08	0.78	0.82	0.07	0.02	0.03	0.04
Gm9767	Gm9767	chr10	25798061	25799253	1193	0	0	0	0	0	0	0	0.1	0.04	0	0	0
Samd3	Samd3	chr10	25949513	25991978	3554	0.05	0.19	0.68	0.13	0	0	0.68	0.01	0.28	0.35	0.01	0
L3mbtl3	L3mbtl3	chr10	25995258	26094991	3411	4.38	4.24	4.91	6.27	1.26	0.67	4.36	4.29	3.86	4.32	2.32	1.65
Gm8709	Gm8709	chr10	26393252	26394457	1206	0.03	0	0.25	0	0	0.17	0.09	0	0	0	0.09	0
Arhgap18	Arhgap18	chr10	26492318	26638454	3616	1.33	1.07	25.47	22.34	0.84	0.69	1.26	1.3	27.85	26.14	1.22	1.09
Lama2	Lama2	chr10	26701092	27336748	9712	0.01	0.01	0.29	0.01	0	0	0	0.03	0.01	0	0	0
Ptprk	Ptprk	chr10	27794626	28317203	6177	3.15	3.67	17.19	14.14	3.57	3.17	3.21	3.84	9.9	12.48	2.45	2.6
Themis	Themis	chr10	28388201	28602555	3981	0.01	0.02	0.1	0	0	0	0.1	0.05	0.01	0	0	0
4930519F09Rik	4930519F09Rik	chr10	28641769	28643313	1545	0	0.02	0	0	0	0	0	0.02	0	0	0.02	0
2310057J18Rik	2310057J18Rik	chr10	28692094	28706112	1319	0	0	0.3	0	0	0	0	0	0	0	0.03	0
6330407J23Rik	6330407J23Rik	chr10	28863802	28919434	3946	2.71	1.97	0.16	0.9	0.56	0.22	2.38	2.11	0	0.01	0.75	0.62
9330159F19Rik	9330159F19Rik	chr10	28931449	28950585	5644	0.44	0.51	0.15	0.14	0.06	0	0.62	0.28	0	0	0.24	0.14
Echdc1	Echdc1	chr10	29032972	29066467	3180	1.84	2.05	0.81	1.1	4.59	5.04	1.93	2.03	2.55	2.3	3.66	3.91
Rnf146	Rnf146	chr10	29063982	29082248	4404	8.4	9.65	3.77	4.5	8.76	8.4	9.07	10.29	9.46	9.03	9.56	11.84
Rspo3	Rspo3	chr10	29172913	29255673	2396	0.81	1.08	18.8	22.07	0	0	1.43	0.21	6.89	6.61	0.2	0.03
Cenpw	Cenpw	chr10	29915815	29920346	1512	82.61	88.37	70.39	86.47	58.2	59.26	88.73	66.51	68.22	75.33	78.52	73.39
Trmt11	Trmt11	chr10	30254031	30320555	2359	37.64	37.42	16.13	19.62	38.15	40.34	37.71	33.74	24.86	25.78	42.12	40.77
Gm20300	Gm20300	chr10	30323001	30326440	3440	1.86	2.05	5.17	7.06	1.19	1.65	1.93	1.35	3.78	3.22	1.89	1.14
Hint3	Hint3	chr10	30328013	30338172	696	12.99	17.91	31.25	27.52	17.61	17.25	13.3	13.91	53.26	54.13	24.14	21.61
Ncoa7	Ncoa7	chr10	30365388	30522913	5338	0.67	0.82	3.35	3.03	0.47	0.17	0.71	0.67	2.52	2.71	0.44	0.5
Hey2	Hey2	chr10	30552165	30562589	2532	0	0.07	0.31	0.49	0	0.01	0.05	0	0.07	0.05	0	0
Hddc2	Hddc2	chr10	31033211	31047892	718	76.63	75.4	56.45	63.96	79.49	83.26	81.88	65.57	55.66	54.3	74.29	80.77
Tpd52l1	Tpd52l1	chr10	31052186	31165727	1267	12.54	12.1	0.74	3.67	4.76	2.86	10.35	8.97	2.42	2.98	3.27	5.7
Gm3258	Gm3258	chr10	31133532	31134241	710	25.78	27.09	8.93	13.65	15.72	15.84	24.26	23.41	15.02	14.54	16.77	16.45
Rnf217	Rnf217	chr10	31221693	31329531	2860	0.88	0.99	0.74	0.99	0.07	0.07	0.81	1.04	0.28	0.35	0.17	0.09
Nkain2	Nkain2	chr10	31409125	32609721	3745	0	0.01	0.19	0.01	0	0	0.02	0	0	0	0.01	0.02
Trdn	Trdn	chr10	32803289	33196515	4514	0	0.02	0.21	0.01	0	0	0.02	0.01	0.01	0	0	0
D830005E20Rik	D830005E20Rik	chr10	32942151	32976163	1844	0	0	0.24	0	0	0	0	0	0	0	0	0
Clvs2	Clvs2	chr10	33232140	33344406	2500	1.31	1.38	0.08	0.14	0	0	1.31	1.4	0	0	0.01	0
Gm4794	Gm4794	chr10	33486230	33501921	882	0	0	0.79	0	0.03	0	0	0	0	0	0	0
Sult3a1	Sult3a1	chr10	33577528	33599281	1096	0	0	0.36	0	0	0	0	0.03	0	0	0	0
Rsph4a	Rsph4a	chr10	33624917	33635827	3650	0.05	0.07	0.33	0.15	0.01	0.04	0.15	0.05	0.12	0.14	0.02	0.01
Zufsp	Zufsp	chr10	33646742	33671018	2364	9.7	10.46	5.28	8.38	11.76	12.58	10.88	9.82	8.29	7.56	11.16	11.53
A830082N09Rik	A830082N09Rik	chr10	33707022	33714861	7840	0.2	0.18	0.71	0.48	0.1	0.1	0.17	0.16	0.2	0.25	0.2	0.13
Rwdd1	Rwdd1	chr10	33716361	33739422	1082	75.64	52.62	52.52	79.89	82.48	52.65	54.9	55.59	71.24	64.95	37.35	47.29
Bet3l	Bet3l	chr10	33757403	33829621	1185	0.03	0	0.25	0	0	0	0	0	0	0	0	0
Fam26d	Fam26d	chr10	33758590	33764119	3714	0	0.01	0.08	0	0	0	0	0	0	0.01	0	0
Fam26e	Fam26e	chr10	33811158	33816325	1786	0.11	0.04	0.19	0	0	0.01	0.04	0	0.02	0.13	0	0
Fam26f	Fam26f	chr10	33845873	33847778	1082	2.39	1.47	0.32	0.48	0.41	0.31	1.66	1.69	0.54	0.95	0.28	0.1
Dse	Dse	chr10	33871199	33927357	4225	5.72	4.46	5.63	5.54	1.48	1.07	3.43	5.79	3.06	4.08	1.28	1.06
Tspyl1	Tspyl1	chr10	34001996	34004691	2696	11.54	11.14	10.68	12.53	5.98	6.01	10.64	13.67	7.63	7.01	4.33	5.38
Tspyl4	Tspyl4	chr10	34017227	34021126	3900	0.46	0.4	0.41	0.32	0.13	0.15	0.92	0.54	0.25	0.16	0.21	0.24
Nt5dc1	Nt5dc1	chr10	34023418	34138334	2716	8.39	8.59	5.62	7.39	10	11.63	8.68	10.68	10.22	8.99	10.86	11.23
Col10a1	Col10a1	chr10	34109787	34116891	3130	0.01	0.02	0.21	0.02	0.02	0.02	0.02	0.04	0.07	0.05	0.03	0.07
Frk	Frk	chr10	34203206	34331036	4803	0.16	0.06	2.83	2.78	0.06	0.08	0.1	0.07	3.11	2.17	0.05	0.09
Hs3st5	Hs3st5	chr10	36226613	36554200	3095	0.21	0.13	0.13	0.01	0.01	0	0.17	0.59	0	0	0.02	0.01
Hdac2	Hdac2	chr10	36694350	36721694	2004	37.6	40.62	77.39	74.07	30.02	19.15	33.22	41.52	43.74	47.07	16.73	16.58
Marcks	Marcks	chr10	36853049	36858732	4186	35.2	42.83	12.63	21.88	1.24	0.63	38.47	29.07	2.48	4.94	1.5	1.56
Rfpl4b	Rfpl4b	chr10	38540347	38541585	1054	0	0	0.42	0	0	0	0	0	0	0	0	0
Lama4	Lama4	chr10	38685321	38829994	6046	0.08	0.14	0.19	0.01	0	0.01	0.16	0.14	0.01	0	0.07	0.01
1700025K23Rik	1700025K23Rik	chr10	38838614	38853701	730	5.11	6.91	4.48	5.17	3.58	2.85	6.05	6.63	3.74	2.34	4.31	3.59
Tube1	Tube1	chr10	38853829	38870864	2929	7.29	8.56	6.04	6.72	11.73	10.7	8.85	8.46	8.49	9.18	12.56	12.95
Wisp3	Wisp3	chr10	38870777	38883600	1418	0.23	0.27	1.22	0.78	1.64	2.15	0.35	0.38	0.3	0.39	2.17	1.62
Fyn	Fyn	chr10	39089605	39285180	3685	3.12	4.27	7.61	7.79	1.07	0.74	3.92	3.46	7.07	5.63	1.73	1.06
Traf3ip2	Traf3ip2	chr10	39332740	39375113	2867	2.9	3.22	2.66	3.24	4.88	6.4	3.35	2.83	2.36	2.76	6.54	8.37
E130307A14Rik	E130307A14Rik	chr10	39341217	39451813	1664	0.65	0.79	0.8	0.43	0.16	0.14	1.28	0.8	0.61	0.52	0.37	0.23
Rev3l	Rev3l	chr10	39451966	39595011	10665	2.66	3.81	5.3	5.17	2.25	1.99	2.9	3.21	3.35	3.72	2.71	2.46
AA474331	AA474331	chr10	39612566	39619044	781	0.13	0.18	0.32	0.25	0.1	0.07	0.1	0.2	0.11	0.25	0.18	0.09
2010001E11Rik	2010001E11Rik	chr10	39640188	39646729	2285	0	0	0.24	0.01	0	0	0	0	0	0	0	0
G630090E17Rik	G630090E17Rik	chr10	39666718	39679959	1782	0	0	2.34	1.61	0	0	0	0.04	2.64	1.58	0.02	0
BC021785	BC021785	chr10	39677867	39706452	5981	0.01	0.01	0.46	0.18	0.01	0	0	0	0.41	0.27	0.01	0.01
AI317395	AI317395	chr10	39721379	39745074	2679	0.02	0	1.39	0.8	0.02	0	0.03	0.01	1.19	1.19	0	0
Slc16a10	Slc16a10	chr10	39753341	39862060	6556	2.13	1.54	11.78	13.47	0.31	0.3	2.41	1.51	12.36	11.45	0.39	0.22
Rpf2	Rpf2	chr10	39943052	39966845	1890	248.14	242.19	61.16	86.92	285.34	304.03	230.55	224.14	129.52	129.61	334.99	296.27
Gtf3c6	Gtf3c6	chr10	39969009	39977471	1020	149.98	146.74	79.37	103.21	86.75	89.57	160.26	147.69	100.22	101.32	109.72	97.06
Amd1	Amd1	chr10	40007264	40021994	3206	0	0	0	0.01	0	0	0	0	0	0	0	0
Amd2	Amd2	chr10	40007271	40021992	3197	0	0	0	0	0	0	0	0	0	0	0	0
Cdk19	Cdk19	chr10	40069114	40203624	5807	0.46	0.73	2.45	2.02	0.35	0.35	0.64	0.51	1.13	1.33	0.29	0.42
Slc22a16	Slc22a16	chr10	40290168	40323938	2243	0.01	0	0.11	0	0	0	0	0.02	0.04	0	0.02	0.06
Ddo	Ddo	chr10	40349817	40369737	3000	0	0.01	0.17	0.07	0	0	0.01	0	0.13	0.2	0	0.01
9030224M15Rik	9030224M15Rik	chr10	40403088	40530889	1529	0.11	0.38	1.07	1.3	0.03	0	0.35	0.1	0.66	0.73	0.09	0.02
Cdc40	Cdc40	chr10	40551427	40602949	3366	23.83	26.86	17.96	23.53	18.98	19.41	25.45	23.67	17.45	19.25	23.04	22.17
Wasf1	Wasf1	chr10	40603340	40658375	2550	7.96	11.16	10.53	12.6	1.79	2.05	8.94	12.54	3.26	3.72	2.54	2.43
Gpr6	Gpr6	chr10	40790299	40791390	1092	0	0	0.09	0	0	0	0.03	0.03	0	0	0	0.1
Fig4	Fig4	chr10	40907978	41023047	3263	6.53	6.43	3.08	3.45	12.45	13.74	6.77	6.9	6.47	5.62	7.46	10.41
Zbtb24	Zbtb24	chr10	41170202	41185380	2831	4.27	4.94	6.88	6.08	5.26	6.06	5.77	5.98	7.19	7.1	5.93	5.56
Mical1	Mical1	chr10	41196120	41206836	3563	2.51	3.22	5.94	4.71	1.21	1.91	4.13	3.68	2.44	4.1	1.94	1.38
Smpd2	Smpd2	chr10	41206978	41210146	1602	14.04	13.62	25.76	21.86	25.71	29.56	19.17	14.75	31.37	33.93	28.11	29.38
Ppil6	Ppil6	chr10	41210245	41234094	1070	0.24	0.35	1.9	1.19	0.32	0.27	0.25	0.29	0.43	1.52	0.13	0.36
Cd164	Cd164	chr10	41239306	41250848	2830	108.07	113.08	88.68	106.83	177.2	181.52	106.84	109.36	173.63	155.45	136.92	174.92
Ccdc162	Ccdc162	chr10	41258655	41307559	2749	0.52	0.25	0.31	0.27	0.31	0.13	0.36	0.35	0.18	0.4	0.17	0.15
5730435O14Rik	5730435O14Rik	chr10	41287822	41296282	617	0	0	0.64	0	0.08	0	0	0	0	0	0	0
Cep57l1	Cep57l1	chr10	41438646	41529674	2387	8.31	7.74	8.18	7.68	9.61	8.64	8.44	6.2	5.94	6.27	8.04	8.21
Sesn1	Sesn1	chr10	41530380	41628242	3339	6.96	4.65	3.99	4.07	3.44	2.85	4.93	6.71	4.14	3.36	1.46	2
Armc2	Armc2	chr10	41634797	41738188	4864	0.08	0.09	0.21	0.02	0.09	0.23	0.08	0.05	0	0.04	0.16	0.17
Foxo3	Foxo3	chr10	41905592	41996548	2889	0.09	0.07	0.29	0.01	0.05	0.05	0.11	0.17	0.04	0.05	0.05	0.05
Lace1	Lace1	chr10	42032391	42198371	2513	2.83	2.49	6.45	6.02	3.02	2.41	2.56	2.56	7.07	6.3	2.7	3.52
Snx3	Snx3	chr10	42221860	42255175	1377	179.49	131.48	557.33	621.87	373.78	270.66	124.05	133.07	739.77	654.43	130	193.24
Nr2e1	Nr2e1	chr10	42281777	42303394	3233	0.01	0.02	0.29	0	0	0.01	0	0.02	0.01	0	0	0
Ostm1	Ostm1	chr10	42398722	42422268	3009	2.19	1.33	9.24	10.78	2.05	1.34	1.53	2.05	8.85	8.84	0.99	1.26
Sec63	Sec63	chr10	42481302	42552320	6032	5.15	6.53	18.55	20.97	3.47	3.44	5.7	5.15	16.26	15.95	4.55	4.01
Scml4	Scml4	chr10	42580318	42680588	4745	0.06	0.02	0.51	0.39	0.01	0	0	0.04	0.62	0.38	0.01	0
Sobp	Sobp	chr10	42722306	42894336	4980	0.03	0.03	0.16	0.07	0	0	0.06	0.02	0.05	0.03	0	0
9030612E09Rik	9030612E09Rik	chr10	42894510	42896368	1859	0.05	0.04	0.19	0.05	0	0	0.04	0.04	0	0.02	0	0
Pdss2	Pdss2	chr10	42941292	43184688	2031	14.88	13.94	7.39	9.16	16.86	20.02	16.47	17.92	11.22	12	17.64	19.22
Bend3	Bend3	chr10	43198946	43235223	6049	8.61	12.37	9.06	10.68	3.11	3	10.29	14.48	4.17	5.28	3.47	3.08
1700021F05Rik	1700021F05Rik	chr10	43244927	43260800	898	72.87	72.13	48.33	62.44	141.99	145.38	75.53	63.12	81.06	72.55	146.5	138.46
Cd24a	Cd24a	chr10	43298975	43304071	1816	120.11	177.73	101.74	94.18	3.48	4	162.19	156.8	60.45	115.85	3.67	4.03
F830002L21Rik	F830002L21Rik	chr10	43313233	43350719	1832	0	0.04	0.27	0	0	0	0	0	0	0	0	0
1700027J07Rik	1700027J07Rik	chr10	43465964	43485642	1060	0.03	0	0.05	0	0.02	0	0.04	0.04	0	0	0	0
Qrsl1	Qrsl1	chr10	43593996	43621542	1970	23.22	21.84	13.53	13.8	23.71	23.47	25.57	24.81	15.56	13.78	22.82	23.26
Rtn4ip1	Rtn4ip1	chr10	43621613	43667668	2981	6.94	6.49	5.25	5.66	6.57	7.68	7.77	8.5	4.89	4.41	6.45	6.79
Aim1	Aim1	chr10	43670113	43724652	7416	0.13	0.17	0.64	0.34	0.39	0.51	0.18	0.14	0.26	0.62	0.31	0.53
Speer5-ps1	Speer5-ps1	chr10	43890253	43939391	1522	0	0.02	0.13	0	0	0	0	0	0	0	0	0
Atg5	Atg5	chr10	43988164	44084097	2352	51.26	49.66	34	40.69	53.87	58.32	45.67	43.05	46.46	45.24	46.09	46.83
Mir1929	Mir1929	chr10	44079482	44079574	93	0	0	1.07	0	0	0.28	0.41	0	0	0	0	0
Prdm1	Prdm1	chr10	44156981	44178493	5143	0.06	0.07	6.2	5.98	0.16	0.14	0.11	0.02	3.02	4.81	0.2	0.07
Prep	Prep	chr10	44787020	44878801	2719	26.78	22.53	18.24	20.74	42.2	27.24	21.29	23.17	24.19	24.57	25.48	30.18
Popdc3	Popdc3	chr10	45009111	45038256	1851	0.25	0.24	0.24	0.09	1.33	0.82	0.1	0.16	0	0	1.52	2.01
Bves	Bves	chr10	45055568	45089514	1607	0.24	0.32	0.15	0.36	1.25	1.15	0.24	0.19	0.05	0.12	1.6	1.67
Lin28b	Lin28b	chr10	45096425	45190007	5403	11.4	14.13	1.99	5.18	0.15	0.11	11.93	13.18	0.64	0.68	0.36	0.29
Hace1	Hace1	chr10	45297635	45432151	3785	2.31	2.67	4.19	3.57	1.79	1.31	2.04	2.82	1.56	2.05	2.5	2.07
D030045P18Rik	D030045P18Rik	chr10	45527510	45571824	1892	0	0	0.08	0	0	0	0	0	0	0	0.04	0
C130030K03Rik	C130030K03Rik	chr10	48813487	48815649	2163	0	0	0.11	0	0	0	0	0	0	0	0	0
Grik2	Grik2	chr10	48819269	49508560	4872	0.01	0.06	0.15	0.01	0	0	0.02	0.04	0	0.01	0.01	0
Ascc3	Ascc3	chr10	50312475	50571008	7477	6.37	6.34	11.55	13.35	8.73	5.62	5.41	6.66	11.47	12.07	5.94	5.75
Sim1	Sim1	chr10	50615457	50708958	7355	0	0.02	0.14	0.01	0	0.01	0.01	0	0.01	0.01	0.01	0
Gp49a	Gp49a	chr10	51200485	51206025	1305	0	0	0.11	0	0	0	0.03	0	0.03	0	0	0
Lilrb4	Lilrb4	chr10	51210781	51216417	1418	0	0	0.17	0	0	0	0	0	0	0	0	0
Fam162b	Fam162b	chr10	51305256	51310266	555	0.94	0.44	0.36	0.53	0.09	0.05	0.96	1.1	0.3	0.43	0.31	0.19
Gprc6a	Gprc6a	chr10	51334629	51351264	2856	0	0.02	0.14	0.03	0.01	0.02	0	0	0.13	0.11	0.01	0.01
Rfx6	Rfx6	chr10	51397566	51450235	3701	0.59	0.34	0.91	0.46	0.04	0	0.39	0.59	0.57	0.83	0.01	0.02
4933411G06Rik	4933411G06Rik	chr10	51475980	51477000	1021	0	0	0.19	0	0	0	0	0	0	0	0	0
Vgll2	Vgll2	chr10	51742492	51748277	1466	0.04	0	0.27	0	0	0	0	0.03	0	0.03	0	0
Ros1	Ros1	chr10	51765732	51915050	7401	0	0	0.29	0	0	0	0	0	0.01	0.02	0	0
Dcbld1	Dcbld1	chr10	51953425	52041183	3025	4.24	2.9	28.42	28.24	2.7	1.92	2.72	3.09	30.64	30.99	1.31	1.77
Gopc	Gopc	chr10	52056830	52101930	4317	2.88	4.09	11.02	12.18	3.38	2.85	3.23	2.8	7.52	8	3.43	3.16
Nepn	Nepn	chr10	52111414	52124410	1823	0	0	0.52	0.29	0	0	0	0	0.25	0.65	0	0.02
Nus1	Nus1	chr10	52137353	52159998	4614	9.45	10.94	35.21	34.44	11.51	10.32	9.31	9.3	20.13	20.55	11.22	10.29
Zfa	Zfa	chr10	52262126	52265545	3420	0.16	0.09	0.2	0.1	0.15	0.24	0.09	0.07	0	0	0.02	0.01
Slc35f1	Slc35f1	chr10	52410307	52831428	4973	0.32	0.26	0.18	0.09	0	0.02	0.31	0.39	0.03	0.06	0.01	0.01
Gm9766	Gm9766	chr10	52997887	53099657	2691	0.23	0.18	1.16	0.97	0.36	0.21	0.2	0.17	0.58	0.21	0.25	0.3
Gm19395	Gm19395	chr10	53000076	53003493	658	0	0	0.08	0.05	0	0	0.06	0	0	0	0	0
Pln	Pln	chr10	53057492	53065805	2480	0.07	0.1	0.36	0.25	0.05	0	0.14	0.22	0.14	0.13	0.15	0.2
Gm20597	Gm20597	chr10	53218249	53238795	5486	0	0	0.15	0.01	0	0	0	0.01	0.01	0	0	0.01
Mcm9	Mcm9	chr10	53257130	53350245	3873	1.57	1.48	0.92	1.1	1.62	1.86	1.56	1.98	1.05	1.24	1.81	1.92
Asf1a	Asf1a	chr10	53316767	53329021	2182	29.54	22.55	28.75	36.84	21.93	10.83	22.47	26.06	26.61	27.73	10.27	12.24
Fam184a	Fam184a	chr10	53352952	53470715	3949	0.52	0.71	0.92	0.61	0.15	0.11	0.66	0.7	0.22	0.27	0.13	0.11
Man1a	Man1a	chr10	53625839	53795602	3889	0.13	0.28	2.52	2.49	0.34	0.28	0.23	0.14	1.72	1.82	0.54	0.32
Gm16998	Gm16998	chr10	53795728	53800887	1230	0.08	0.03	0.2	0.08	0.04	0	0.03	0	0	0.03	0	0
D630037F22Rik	D630037F22Rik	chr10	55734100	55948495	7239	1.11	1.28	1.4	1.21	0.58	0.53	1.22	1.06	0.43	0.61	0.44	0.51
Msl3l2	Msl3l2	chr10	55826723	55836686	2140	1.42	1	0.12	0.67	0.09	0.11	0.93	1.46	0	0.06	0.06	0.03
Gja1	Gja1	chr10	56097106	56110225	3105	63.98	79	129.8	141.44	0.38	0.09	65.38	81.3	119.82	119.26	0.71	0.98
4930467K11Rik	4930467K11Rik	chr10	57198189	57206159	723	0.05	0	0.27	0.09	0	0.04	0.05	0.05	0.06	0.05	0.05	0
Hsf2	Hsf2	chr10	57206191	57232949	2623	6.44	7.66	28.16	21.46	5.31	4.01	6.1	6.06	12.93	13.96	3.94	3.99
Serinc1	Serinc1	chr10	57235582	57252335	2877	45.21	51.24	37.03	45.02	44.51	45.45	48.79	50.68	55.71	56.3	47.63	48.96
Pkib	Pkib	chr10	57351787	57460918	6039	0.07	0.05	0.19	0.01	0.21	0.01	0.09	0.11	0	0.01	0	0
Fabp7	Fabp7	chr10	57504729	57508256	762	2.32	3.4	0.2	1.62	0	0	4.55	1.2	0	0.16	0.22	0.09
Smpdl3a	Smpdl3a	chr10	57514350	57531636	1791	1.94	2.06	0.91	0.93	2.17	2.69	2.15	2	0.8	0.82	1.03	1.13
4933403O03Rik	4933403O03Rik	chr10	57692727	57694761	1486	0	0	0.13	0	0	0	0	0	0	0	0	0
Dux	Dux	chr10	57693399	57695423	2025	0	0	0.42	0.02	0	0	0	0	0	0.02	0	0.02
Gm4981	Gm4981	chr10	57697596	57699408	1813	0	0	0.16	0	0	0	0	0	0	0.04	0	0
Gcc2	Gcc2	chr10	57718274	57768340	6511	9.79	11.29	21.56	20.63	11.19	10.6	11.46	9.86	18.63	18.82	12.46	10.04
Lims1	Lims1	chr10	57786214	57887439	4941	25.77	29.25	21.26	26.97	21.63	21.91	25.17	27.59	25.32	22.96	16.59	18.84
Ranbp2	Ranbp2	chr10	57909600	57956902	9476	16.08	20.04	16.24	16.9	14.07	14.07	19.46	21.41	18.04	19.08	17.6	21.45
Ccdc138	Ccdc138	chr10	57960685	58038992	2466	10.82	9.83	5.73	5.87	6.74	7.13	8.3	10.45	5.74	5.8	5.83	6.23
Edar	Edar	chr10	58063536	58138444	3680	0.09	0.1	0.23	0.05	0.01	0.01	0.13	0.08	0.01	0.01	0	0
BB019430	BB019430	chr10	58159493	58167025	1320	0	0	0.19	0	0	0	0	0	0	0	0	0
Sh3rf3	Sh3rf3	chr10	58276107	58601664	5781	0.01	0.02	0.15	0.03	0.03	0	0.05	0.05	0	0.01	0.01	0.01
2017-09-10	2017-09-10	chr10	58604375	58684595	2654	3.96	6.87	2.61	3.48	5.89	5.2	5.7	4.54	1.47	2.12	4.73	6.63
Sowahc	Sowahc	chr10	58684670	58689181	4512	0.86	0.83	1.64	1.57	0.61	0.72	0.8	0.9	0.87	0.86	0.49	0.88
P4ha1	P4ha1	chr10	58786044	58836052	4043	5.79	9.74	36.51	38.6	15.84	15.5	5	5.66	35.01	41.3	18.87	19.46
Pla2g12b	Pla2g12b	chr10	58866433	58884724	1066	0.03	0.32	192.99	166.43	0.34	0.02	0.11	0.07	422.88	409.42	0.06	0
Oit3	Oit3	chr10	58885708	58904527	2716	0	0	1.11	0.53	0.02	0	0	0	0.65	0.41	0	0
Ccdc109a	Ccdc109a	chr10	58909732	59079440	2872	2.1	2.33	13.39	12.13	2.96	1.95	2.43	2.85	11.08	12.68	1.62	1.97
Micu1	Micu1	chr10	59165383	59326870	2274	6.6	8.21	17.47	14.6	12.8	12.76	8.19	9.34	17.52	17.44	11.63	11.84
Dnajb12	Dnajb12	chr10	59342339	59360764	1774	21.08	19.07	5.92	8.56	21.74	18.61	22.08	23.83	16.21	15.62	17.47	19.53
Ddit4	Ddit4	chr10	59412423	59414518	1685	1.03	3.38	2.44	0.44	1.85	0.59	1.31	5.5	0.72	1.23	0.3	0.92
Anapc16	Anapc16	chr10	59450657	59465860	1329	62.89	57.26	47.27	56.92	51.93	53.15	58.26	53.21	77.96	69.25	45.88	48.91
Ascc1	Ascc1	chr10	59465553	59562738	1578	35.63	37	19.59	25.87	31.93	29.73	36	32.37	31.55	29.08	34.93	33.7
Spock2	Spock2	chr10	59569005	59596661	3915	0.72	0.9	0.23	0.17	0.19	0.07	1.06	1.53	0.08	0.02	0.25	0.15
Chst3	Chst3	chr10	59644276	59682008	6112	0.06	0.05	0.19	0.02	0.04	0.05	0.06	0.11	0.01	0.01	0.11	0.08
Psap	Psap	chr10	59740376	59765348	2733	6.82	8.86	1.99	1.64	20.83	26.4	9.3	10.22	1.54	1.57	15.89	19.56
Cdh23	Cdh23	chr10	59765498	60159238	11255	0.04	0.04	0.17	0.02	0.01	0.02	0.04	0.03	0	0	0.02	0.04
4632428N05Rik	4632428N05Rik	chr10	59809599	59835432	4846	0.05	0.09	0.15	0.19	0.08	0	0.06	0.13	0.31	0.25	0.04	0.05
Gm17455	Gm17455	chr10	59862474	59866306	857	0.69	0.32	0.06	0	0	0	0.58	0.49	0.05	0	0	0
Slc29a3	Slc29a3	chr10	60174820	60215530	5240	0.39	0.45	1.62	1.5	0.19	0.29	0.45	0.51	1.56	1.55	0.25	0.34
Unc5b	Unc5b	chr10	60225343	60294329	5867	6.09	6.75	16.15	12.11	6.57	7.39	6.68	6.17	7.98	8.58	6.61	5.35
Pldi	Pldi	chr10	60390974	60400880	853	0	0	0.99	1.33	0	0	0	0	1.08	1.49	0.04	0.04
4930565A17	4930565A17	chr10	60494051	60500828	1131	0	0	0.13	0	0	0.02	0	0	0	0	0	0
Pcbd1	Pcbd1	chr10	60552091	60557077	810	25.35	23.83	255.2	268.13	17.62	22.18	28.88	23.86	526	535.43	24.37	25.6
Sgpl1	Sgpl1	chr10	60561390	60610413	4123	8.07	9.68	31.79	30.81	4.44	5.29	7.25	9	20.83	24.18	5.95	5.11
Tbata	Tbata	chr10	60634712	60651589	2023	0.18	0.07	2.03	0.14	0.04	0	0.08	0.04	0.08	0.02	0.02	0.05
Adamts14	Adamts14	chr10	60659860	60736186	5188	0.11	0.17	0.19	0.01	0.16	0.08	0.09	0.07	0	0.02	0.15	0.28
Prf1	Prf1	chr10	60760584	60767011	2054	0	0	0.12	0	0.01	0	0	0	0	0	0	0
X99384	X99384	chr10	60782405	60846271	4274	9.16	10.13	3.7	6.64	6.72	8.05	10.48	11.32	1.45	2.51	6.72	7.08
Nodal	Nodal	chr10	60880720	60888085	2094	25.54	27.67	31.04	38.89	0.17	0.25	29.71	21.28	16.8	18.81	0.52	1.32
Eif4ebp2	Eif4ebp2	chr10	60895245	60915417	1786	15.31	14.52	25.61	31.14	9.09	6.24	16.94	25.76	24.63	24.39	5.98	8.18
Lrrc20	Lrrc20	chr10	60938581	61044976	2621	0.74	0.96	0.59	0.93	1.63	1.63	0.87	0.79	0.32	0.35	1.58	1.19
Npffr1	Npffr1	chr10	61058232	61089133	1307	0	0	0.3	0.02	0	0	0	0	0	0	0	0.03
Ppa1	Ppa1	chr10	61111369	61136913	1292	611.98	424.49	147.8	219.27	728.93	597.12	446.38	448.25	278.4	246.69	365.64	484.25
Sar1a	Sar1a	chr10	61143069	61156045	2602	84.76	90.34	78.51	80.32	125.44	142.45	86.88	87.84	87.25	87.78	120.21	122.97
Tysnd1	Tysnd1	chr10	61158262	61165521	2286	1.46	2.01	16.19	12.36	1.65	1.09	2.07	1.95	7.84	8.61	1.68	1.3
Aifm2	Aifm2	chr10	61178011	61202008	3467	0.2	0.18	0.34	0.04	2.49	2.65	0.27	0.18	0.16	0.16	4.11	3.56
H2afy2	H2afy2	chr10	61201395	61246612	1910	10.61	10.63	7.37	5.48	2.49	3.09	11.69	10.98	4.31	7.44	1.9	2.82
Mir5108	Mir5108	chr10	61237485	61237569	85	0	0	0	0	0	0	0	0	0	0	0	0
Col13a1	Col13a1	chr10	61301246	61441856	2900	0.08	0.14	0.32	0.33	0	0.01	0.2	0.07	0.04	0.03	0	0.06
Gm5424	Gm5424	chr10	61533770	61535319	1550	0.36	0.2	2.24	1.99	4.27	3.14	0.12	0.15	1.9	1.38	1.83	2.88
2010107G23Rik	2010107G23Rik	chr10	61570404	61573761	1731	6.41	5.58	6.93	5.04	5.63	6.5	5.52	7.13	17.22	17.34	10.3	9.01
Neurog3	Neurog3	chr10	61595838	61597511	1540	0	0.04	0.26	0.23	0	0	0	0.02	0.33	0.23	0	0
Tspan15	Tspan15	chr10	61648144	61693966	3605	2.73	1.67	0.32	0.5	3.32	1.96	1.86	2.31	0.29	0.59	1.13	1.71
Tacr2	Tacr2	chr10	61715186	61728738	2258	0.1	0.02	0.13	0	0.2	0.09	0.02	0.02	0	0.05	0.08	0.09
Hk1	Hk1	chr10	61731603	61842656	4509	2.67	3.11	0.73	0.5	15.74	15.13	3.86	5.1	0.2	0.36	18.49	22.55
2210417K05Rik	2210417K05Rik	chr10	61803355	61812614	557	0.76	1.18	0.44	0.35	1.36	1.17	0.68	0.68	0.15	0.07	2.27	2.03
Hkdc1	Hkdc1	chr10	61845885	61885205	3483	0.01	0.1	16.7	9.31	0.02	0.1	0.02	0.01	9.86	13.74	0.03	0.03
Supv3l1	Supv3l1	chr10	61892126	61912441	2390	24.68	19.66	12.31	12.02	28.1	25.27	20.15	27.62	12.33	13.59	13.69	20.85
4930507D05Rik	4930507D05Rik	chr10	61911908	61914101	2194	0.49	0.35	0.45	0.65	0.23	0.17	0.31	0.57	0.31	0.45	0.28	0.23
Vps26a	Vps26a	chr10	61917591	61949553	3252	35.2	36.07	58.77	71.26	55.01	60.99	32.63	35.06	142.51	122.41	58.66	59.08
Srgn	Srgn	chr10	61957176	61970503	938	0.07	0.7	254.4	230.57	0.36	0	0.04	0.04	219.93	328.2	0.15	0.08
2510003E04Rik	2510003E04Rik	chr10	62021218	62041205	2472	3.8	4.87	12.25	11.47	4.06	3.17	3.53	4.33	7.63	8.06	3.6	3.28
Ddx21	Ddx21	chr10	62042995	62065046	4743	84.84	92.96	73.64	82.28	82.96	84.28	90.01	85.34	64.86	66.09	100.02	90.13
Ddx50	Ddx50	chr10	62078771	62113946	2507	29.37	30.27	31.96	32.59	25.32	25.56	30.14	29.12	22.32	25.05	22.83	24.4
Stox1	Stox1	chr10	62122170	62188847	3102	0.25	0.19	0.26	0.19	0.03	0	0.14	0.17	0.01	0.09	0.11	0.02
Ccar1	Ccar1	chr10	62206676	62255116	4478	93.38	93.17	52.41	59.74	68.13	82.57	93.95	91.46	53.14	54.31	87.5	89.37
Tet1	Tet1	chr10	62267318	62342762	14082	13.21	14.57	6.4	6.79	2.85	2.85	12.59	18.31	4.79	4.43	4.12	3.99
Slc25a16	Slc25a16	chr10	62383381	62409242	3141	1.76	1.89	11.91	11.03	1.35	0.99	2.1	2.32	6.6	6.9	1.43	0.97
Dna2	Dna2	chr10	62409777	62436936	4122	10.61	11.88	13.05	12.01	14.37	16.63	10.05	12.94	9.6	9.83	12.96	15.94
Rufy2	Rufy2	chr10	62442971	62481490	8936	3.45	3.43	6.05	6.11	2.98	2.69	3.25	4.1	5.27	5.2	2.56	2.93
Hnrnph3	Hnrnph3	chr10	62477412	62486597	2168	10.11	6.88	2.1	3.03	5.42	4.54	6.22	9.92	3.33	4.63	1.64	3.36
Pbld2	Pbld2	chr10	62487260	62521560	2211	0.37	0.31	2.69	1.79	0.13	0.04	0.43	0.24	2.58	1.83	0.12	0.05
Pbld1	Pbld1	chr10	62524365	62540284	1943	0.12	0.14	2.5	3.92	0.08	0.12	0.06	0.04	5.34	3.96	0.12	0.02
Atoh7	Atoh7	chr10	62562904	62563353	450	0.07	0	0.33	0	0	0.06	0	0.08	0.09	0	0	0
Mypn	Mypn	chr10	62578543	62666700	5246	0.15	0.15	0.34	0.05	0.34	0.58	0.16	0.23	0.04	0.14	0.33	0.59
Herc4	Herc4	chr10	62706545	62780629	4043	25.9	26.3	16.68	18.13	28.05	27.62	24.3	25.74	15.81	14.64	25.96	27.52
Sirt1	Sirt1	chr10	62781753	62801783	3910	10.21	12.61	12.23	14.46	5.31	5.65	9.45	9.6	8.57	9.02	5.78	5.76
Dnajc12	Dnajc12	chr10	62845191	62871588	1365	7.1	7.26	14.52	15.22	13.02	10.93	8.26	5.25	25.9	21.03	8.75	7.54
Ctnna3	Ctnna3	chr10	62892846	64466415	3924	0	0.02	0.21	0.01	0	0.01	0.01	0	0	0	0	0
Lrrtm3	Lrrtm3	chr10	63391245	63553003	3852	0.03	0.05	0.08	0	0	0	0	0.1	0.01	0	0	0
1700023F02Rik	1700023F02Rik	chr10	65583357	65586812	345	0	0	0.29	0.09	0	0	0	0	0	0	0	0
Reep3	Reep3	chr10	66471937	66559736	5550	4.38	4.17	7.99	8.28	4.86	4.08	3.87	4.08	6.68	6.17	4.69	4.49
Jmjd1c	Jmjd1c	chr10	66590006	66719074	8947	13.59	16.2	6.8	8.85	5.66	3.83	14.42	16.7	5.59	6.12	10.8	8.59
Nrbf2	Nrbf2	chr10	66729437	66748029	1789	6.85	4.77	4.15	6.58	7.32	4.64	4.56	6.67	6.62	5.48	2.05	3.84
Egr2	Egr2	chr10	67000617	67004936	2965	0.06	0.17	0.17	0.15	0.07	0	0.15	0.05	0.01	0.04	0.13	0.33
Ado	Ado	chr10	67007259	67011703	4445	13.88	13.66	11.05	12.36	6.97	5.42	13.66	12.18	8.01	7.69	7.04	5.8
Zfp365	Zfp365	chr10	67348853	67375410	4257	0.58	0.49	0.3	0.02	0.02	0.04	0.49	1.07	0.09	0.03	0	0.07
Rtkn2	Rtkn2	chr10	67442346	67506612	3932	5.79	4.91	1.41	1.18	1	0.89	4.51	6.08	1.26	1.09	1.61	1.26
Arid5b	Arid5b	chr10	67558341	67741474	4494	0.44	0.56	12.75	11.08	15.17	14.82	0.58	0.7	20.78	18.83	23.41	20.47
4930545H06Rik	4930545H06Rik	chr10	67781813	67783890	769	0	0	0.26	0.04	0	0	0	0	0	0	0	0
1700040L02Rik	1700040L02Rik	chr10	67893704	68004623	1238	0	0	0.08	0.08	0.02	0	0	0	0.24	0.13	0	0.06
Tmem26	Tmem26	chr10	68186494	68245402	5052	0.12	0.16	0.13	0.04	0.01	0	0.12	0.23	0.02	0	0	0
Rhobtb1	Rhobtb1	chr10	68671300	68754532	4624	0.07	0.09	0.83	0.84	0.01	0	0.14	0.07	1.13	0.94	0.1	0.05
Cdk1	Cdk1	chr10	68799383	68815660	2860	172.07	168.34	87.37	102.88	184.59	187.99	188.45	171.99	132.37	140.26	210.11	230.82
Ank3	Ank3	chr10	68996456	69490184	10685	2.06	2.22	0.66	0.89	0.07	0.15	2.16	2.47	0.41	0.39	0.18	0.12
Ccdc6	Ccdc6	chr10	69559869	69655948	5511	22.44	19.68	14.12	15.31	11.67	12.29	17.68	17.67	12.42	11.81	10.62	10.35
2310015B20Rik	2310015B20Rik	chr10	69667415	69682459	443	0	0	1.68	0.15	0.12	0.12	0	0.17	0.09	0.09	0.23	0.24
Slc16a9	Slc16a9	chr10	69708024	69748699	3563	0.01	0.03	19.4	18.46	0.01	0.04	0.04	0.03	19.88	19.19	0.09	0.05
Fam13c	Fam13c	chr10	69903416	70021480	3510	3.58	3.93	0.17	0.27	0.07	0.02	4.29	5.7	0.01	0.02	0.1	0.08
Phyhipl	Phyhipl	chr10	70020434	70062039	3010	1.38	0.91	0.25	0.41	0.12	0.11	0.84	1	0.06	0.04	0.09	0.08
D630013N20Rik	D630013N20Rik	chr10	70063797	70118711	2082	0	0	0.19	0.02	0	0	0	0	0.02	0	0	0
Bicc1	Bicc1	chr10	70387848	70622382	3097	0.21	0.13	6.45	5.32	0.14	0.23	0.23	0.16	3.28	3.76	0.28	0.11
C730027H18Rik	C730027H18Rik	chr10	70631485	70644788	2300	0	0	0.15	0	0	0	0	0	0	0	0	0
Tfam	Tfam	chr10	70688225	70700792	3918	53.1	53.35	28.81	36.46	50.4	53.29	49.32	48.31	34.68	35.8	52.93	53.72
Ube2d1	Ube2d1	chr10	70717728	70748010	1431	39.2	29.53	42.28	41.98	9.26	6.57	25.91	38.81	20.51	22.31	5.21	7.67
Cisd1	Cisd1	chr10	70793242	70807597	965	266	230.34	122.05	174.85	268.62	282.79	223.52	196.12	213.21	198.1	138.74	199.76
Ipmk	Ipmk	chr10	70810541	70848633	5417	3.34	4	9.15	9.46	3.27	3.48	3.05	3.71	7.1	6.29	3.72	3.21
1700049L16Rik	1700049L16Rik	chr10	71442633	71443438	806	0	0	0	0	0	0	0	0	0	0	0	0
Zwint	Zwint	chr10	72117643	72132537	2676	76	70.48	34.68	49.51	111.66	100.2	76.77	64.29	82.5	79.39	152.27	136.14
A330049N07Rik	A330049N07Rik	chr10	72436051	72549453	1989	0	0	0.17	0	0	0	0	0	0	0.02	0	0.02
Pcdh15	Pcdh15	chr10	73284615	74112477	15987	0	0	0.15	0.02	0	0	0	0	0.01	0.02	0	0
Rtdr1	Rtdr1	chr10	74420222	74495331	1223	0.05	0.14	0.12	0	0	0	0	0.16	0.03	0	0	0.03
Gnaz	Gnaz	chr10	74429976	74478622	2435	0.9	0.33	0.49	0.2	0.26	0.14	0.49	0.49	0.14	0.13	0.18	0.15
Rab36	Rab36	chr10	74499834	74516845	2620	0.67	0.74	0.57	0.35	0.16	0.36	0.8	1	0.59	0.53	0.51	0.76
Bcr	Bcr	chr10	74523641	74647668	6537	2.05	2.75	8.7	6.37	8.11	6.5	2.49	3.01	6.92	6.77	20.6	16.94
Specc1l	Specc1l	chr10	74674818	74775145	6438	2.77	2.94	5.38	4.93	2.34	2	2.61	2.79	3.4	3.68	1.83	1.87
Adora2a	Adora2a	chr10	74779688	74797533	2534	0.04	0.12	0.14	0	0	0	0.05	0.05	0.02	0	0.08	0.04
Gm5779	Gm5779	chr10	74814800	74815706	907	0	0.11	0.11	0	0	0	0	0.04	0	0	0.04	0.04
Upb1	Upb1	chr10	74869779	74902940	1435	0.91	0.82	0.79	1.43	0.04	0	0.96	0.85	0.82	0.86	0.02	0.05
4933407G14Rik	4933407G14Rik	chr10	74912255	74925849	1262	0	0	0.2	0	0	0	0	0	0	0	0	0
1110038D17Rik	1110038D17Rik	chr10	74969559	74980067	2910	3.31	3.76	17.54	17.89	6.85	4.92	4.02	4.68	13.58	15.84	3.67	4.64
Snrpd3	Snrpd3	chr10	74980787	74998185	604	863.91	858.46	511.72	597.03	659.53	830.04	881.6	741.61	643.75	704.64	951.23	877.33
AI646023	AI646023	chr10	75012870	75023075	4601	0.01	0	0.31	0	0	0	0.01	0.04	0.01	0	0	0
Ggt1	Ggt1	chr10	75036338	75048927	2022	2.09	2	5.46	6.13	13.7	13.34	1.53	1.66	9.11	7.32	13.4	12.67
Ggt5	Ggt5	chr10	75052126	75079713	4137	0.06	0.02	0.12	0.04	0	0	0.02	0.05	0.04	0.04	0	0
Susd2	Susd2	chr10	75099364	75106753	3255	0.16	0.1	1.95	1.96	0.02	0.13	0.12	0.16	2.99	2.52	0.05	0.03
Cabin1	Cabin1	chr10	75108855	75227102	7460	7.15	9.08	5.77	7.51	4.87	4.7	9.94	8.28	5.84	6.17	4.71	5.99
Ddt	Ddt	chr10	75233978	75236119	609	299.91	324.34	300.7	380.5	136.98	121.85	302.38	281.85	892.35	740.06	146.19	116.2
Gstt3	Gstt3	chr10	75236867	75244159	1873	9.86	9.92	15.48	18.46	2.58	1.99	9.7	9.52	29.97	25.42	2.1	1.96
Gstt1	Gstt1	chr10	75246558	75261329	1037	12.6	13.95	9.94	16.97	0.23	0.05	10.84	9.78	27.29	21.71	0.69	0.48
Gstt4	Gstt4	chr10	75277689	75285288	963	1.02	0.79	0.05	0	0.03	0	0.75	0.75	0.09	0	0	0
Gstt2	Gstt2	chr10	75294590	75297626	1370	44.27	42.31	5.68	10.75	2.44	1.69	43.5	38.79	14.77	12.29	3.25	2.45
Mif	Mif	chr10	75322098	75322995	554	3717.76	4107.48	2182.61	2503.4	2405.84	2367.87	3918.72	3976.2	2805.9	3288.65	2387.98	2402.26
Derl3	Derl3	chr10	75356143	75358686	1336	19.73	18.58	9.79	7.67	2.19	1.27	19.56	20.03	10.21	13.94	1.43	1.99
Smarcb1	Smarcb1	chr10	75359514	75384359	1657	198.61	193.03	67.22	79.43	153.99	164.35	221.51	210.56	119.38	119.37	125.17	162.8
Mmp11	Mmp11	chr10	75385969	75395208	2247	2.11	2.09	0.46	0.59	0.41	0.43	1.87	3.09	0.49	0.46	0.37	0.41
Chchd10	Chchd10	chr10	75398318	75400479	948	77.59	29.32	51.69	67.51	96.79	38.67	32.92	48.53	78.12	72.7	15.95	28.93
Vpreb3	Vpreb3	chr10	75411057	75412391	602	2.94	2.41	0.74	0.49	0.17	0.04	2.47	2.22	0.14	0.53	0.23	0.06
Gm5134	Gm5134	chr10	75417259	75472334	2836	0.18	0.12	0.33	0.22	0.04	0	0.23	0.22	0.28	0.22	0.12	0.09
Zfp280b	Zfp280b	chr10	75495357	75505714	4874	9.54	9.08	19.58	16.56	12.54	10.56	7.93	11.1	12.67	13.82	7.95	10.1
Slc5a4b	Slc5a4b	chr10	75521366	75573763	2132	0.31	0.44	0.79	0.35	0.13	0.02	0.27	0.13	0.43	0.61	0.1	0.1
Slc5a4a	Slc5a4a	chr10	75610196	75652010	2055	0.02	0	0.22	0	0	0	0	0.06	0.02	0.02	0	0.02
Prmt2	Prmt2	chr10	75669967	75700610	2052	15.85	14.86	5.99	7.04	29.47	28.55	17.94	15.68	13.65	13.52	30.68	28
Mir678	Mir678	chr10	75670071	75670154	84	0	0	0	0	0	0	0	0	0	0	0	0
S100b	S100b	chr10	75716581	75724064	1661	0	0.04	0.18	0.25	0.19	0.05	0.05	0.09	0.18	0.19	0.08	0.02
Dip2a	Dip2a	chr10	75725794	75808036	6355	0.21	0.29	3.38	2.48	0.33	0.23	0.37	0.34	2.32	1.9	0.31	0.27
Pcnt	Pcnt	chr10	75813999	75905657	9530	6.55	7.23	8.18	7.98	4.91	5.41	7.5	7.27	6.64	6.71	7.13	5.96
1700094J05Rik	1700094J05Rik	chr10	75851760	75864252	997	0	0.03	0.1	0	0	0	0	0.04	0.08	0	0	0
2610028H24Rik	2610028H24Rik	chr10	75911826	75923963	1763	0.02	0.02	0.11	0.11	0	0	0	0	0	0.05	0	0.02
Ybey	Ybey	chr10	75922312	75931859	4522	3.56	3.87	2.87	3.37	3.16	3.48	4.25	4.13	2.99	2.95	4.21	3.94
Mcm3ap	Mcm3ap	chr10	75931716	75978602	6383	6.92	7.23	6.12	7.24	5.66	5.07	7.13	7.23	5.43	6.18	7.41	6.75
Lss	Lss	chr10	75994372	76016679	3102	9.1	8.33	4.42	4.26	15.42	17.18	7.68	10.25	4.11	4.02	13.26	13.64
4930483K19Rik	4930483K19Rik	chr10	76008616	76024971	1237	0.08	0.28	0.6	0.32	0.3	0.38	0.18	0.18	0.14	0.16	0.22	0.11
1700027D21Rik	1700027D21Rik	chr10	76025017	76032945	1331	0.02	0.03	0.37	0.02	0.14	0.16	0	0	0.16	0.03	0.13	0.13
Ftcd	Ftcd	chr10	76038393	76053083	2710	0.11	0.03	0.31	0.11	0	0	0.07	0.06	0.08	0.23	0	0
Col6a2	Col6a2	chr10	76058501	76086149	3729	0.11	0.15	0.31	0.03	0	0.04	0.05	0.15	0	0.01	0.08	0.04
Col6a1	Col6a1	chr10	76171537	76188789	3976	0.02	0.08	0.21	0.04	0	0.01	0.06	0.08	0.01	0.02	0.03	0
Pcbp3	Pcbp3	chr10	76224599	76424692	2175	16.08	15.11	1.5	2.48	2.04	2.94	17.1	26.11	0.79	1.1	1.57	2.36
Gm10787	Gm10787	chr10	76474740	76484959	1548	0	0	0.29	0	0	0	0.02	0	0	0	0	0.02
Slc19a1	Slc19a1	chr10	76495484	76513177	2390	16.06	16.53	15.84	14.17	29.75	35.75	16.47	21.85	25.79	25.86	24.81	27.43
Col18a1	Col18a1	chr10	76514924	76629275	5791	11.07	12.03	15.09	13.92	1.14	0.98	9.29	16.06	9.34	11.29	1.94	0.87
Gm10941	Gm10941	chr10	76720518	76721968	711	0.23	0.44	0.63	1.51	0.18	0.15	0.38	0.21	0.47	0.61	0.19	0.6
Pofut2	Pofut2	chr10	76722045	76732331	2219	23.98	25.19	28.09	25.12	33.12	37.55	27.47	26.9	39.84	45.41	20.97	30.84
Adarb1	Adarb1	chr10	76753472	76881018	6633	0.69	0.76	0.53	0.52	0.35	0.25	0.56	0.76	0.11	0.1	0.34	0.35
Gm17769	Gm17769	chr10	76881121	76883684	2564	0.04	0.03	0.31	0.1	0.04	0.05	0.03	0.03	0.02	0.02	0.09	0.03
1810008A18Rik	1810008A18Rik	chr10	76949400	76978558	2428	29.26	18.8	21.43	23.64	37.2	31.12	21.03	30.21	20.77	18.87	15.67	24.61
Itgb2	Itgb2	chr10	76993093	77028419	2862	0.03	0.02	0.14	0.01	0.02	0.06	0.03	0.05	0	0	0.06	0.2
Pttg1ip	Pttg1ip	chr10	77044512	77061477	2247	28.8	29.47	47.5	49.76	50.25	49.85	28.05	28.86	79.93	77.65	36.1	38.42
Sumo3	Sumo3	chr10	77068979	77081076	2493	287.79	287.27	113.94	134.59	245.61	250.13	289.05	299.49	227.2	226.62	178.36	228.23
Ube2g2	Ube2g2	chr10	77085066	77108735	1982	20.7	23.01	35.17	29.77	27.47	34.13	24.13	23.54	23.13	24.14	26.41	30.12
Mir1930	Mir1930	chr10	77103969	77104052	84	0	0	1.18	0	0	0	0	0	0	0	0	0
Gm19402	Gm19402	chr10	77152702	77153502	801	0	0	0.12	0	0	0	0	0	0	0	0	0
Gm10272	Gm10272	chr10	77169332	77169731	400	0	0	0	0	0	0	0	0	0	0	0	0
Gm10024	Gm10024	chr10	77174202	77174754	553	0	0	0.18	0	0	0	0	0	0	0	0	0
Gm10142	Gm10142	chr10	77178552	77178914	363	0	0	0.41	0.09	0	0	0	0.11	0.23	0	0	0
Krtap12-1	Krtap12-1	chr10	77183331	77184001	671	0	0	0.52	0	0	0	0	0.06	0.06	0	0	0
Gm10100	Gm10100	chr10	77189231	77189593	363	0	0	0.55	0.09	0	0	0.1	0	0	0	0	0
Gm3238	Gm3238	chr10	77233378	77234070	693	0	0	0	0	0	0	0	0	0	0	0	0
Gm19668	Gm19668	chr10	77261132	77261878	747	0	0	0.13	0	0	0	0	0	0	0	0	0
Gm2696	Gm2696	chr10	77277427	77278149	723	0	0.05	0	0	0	0	0	0.05	0	0.11	0	0
Krtap10-4	Krtap10-4	chr10	77288914	77289815	902	0	0	0.11	0	0	0	0	0	0	0	0	0
Krtap10-10	Krtap10-10	chr10	77298692	77299996	1305	0	0	0.38	0.05	0	0	0	0.03	0	0	0	0
Gm10318	Gm10318	chr10	77315604	77316533	930	0	0	0.11	0	0	0	0	0	0.05	0	0	0
Gm3285	Gm3285	chr10	77324720	77325383	664	0	0.05	0.15	0	0	0	0	0.06	0	0	0	0
1700009J07Rik	1700009J07Rik	chr10	77356165	77358856	914	0	0	0.43	0.04	0	0	0	0	0	0	0	0
Lrrc3	Lrrc3	chr10	77360320	77365281	4296	0.63	0.66	0.78	0.47	0.23	0.27	0.94	1.1	0.28	0.45	0.09	0.09
Trpm2	Trpm2	chr10	77370467	77432617	7292	0.02	0.05	0.41	0.12	0.09	0	0.04	0.04	0.06	0.07	0.01	0
1810043G02Rik	1810043G02Rik	chr10	77441395	77448183	1696	14.42	15.45	8.65	9.65	15.1	17.65	18.35	14.47	11.96	10.21	18.96	16.52
Pfkl	Pfkl	chr10	77449694	77472541	3717	133.11	130.5	38.67	47.06	147.95	162.55	127.12	195.47	34.15	43.89	152.66	166.33
Aire	Aire	chr10	77492776	77506325	1929	0.2	0.18	0.28	0.13	1.76	2.42	0.14	0.3	0.07	0.02	1.54	1.19
Dnmt3l	Dnmt3l	chr10	77505032	77526360	1885	12.2	9.6	0.42	1.16	84.24	100.72	8	9.81	0.16	0.23	65.51	34.07
Icosl	Icosl	chr10	77532113	77542270	2748	0.32	0.74	0.47	0.7	1.81	1.89	0.47	0.74	0.46	0.51	1.66	1.55
D10Jhu81e	D10Jhu81e	chr10	77624812	77632513	1363	4.16	7.88	8.36	4.51	9.28	7.55	7.6	10.77	7.92	8.59	4.74	8.15
Pwp2	Pwp2	chr10	77633655	77647894	3871	14.85	14.75	12.62	12.88	19.63	18.03	14.74	20.51	9.79	11.12	20.22	20.55
Trappc10	Trappc10	chr10	77649471	77707387	5047	0.28	0.59	9.54	7.63	0.72	0.61	0.59	0.61	3.17	3.52	1.03	0.86
Agpat3	Agpat3	chr10	77734308	77814445	3439	2.67	4.84	35.51	30.58	4.33	2.98	5.21	3.24	30.62	32.68	5.13	5.24
Rrp1	Rrp1	chr10	77863107	77875788	2008	224.1	224.75	103.09	117.78	136.69	137.06	261.5	236.53	136.02	134.78	182.77	188.5
Cstb	Cstb	chr10	77888415	77890367	602	131.49	142.69	298.85	347.59	222.61	233.73	153.55	113.15	493.87	445.09	302.82	240.4
Pdxk	Pdxk	chr10	77899492	77927693	5094	7.54	7.35	5.23	6.49	9.7	12.04	9.62	9.44	5.97	5.19	14	13.33
Ilvbl	Ilvbl	chr10	78037245	78047247	2329	2.77	4.39	13.64	10.15	3.25	3.86	3.42	3.7	10.13	9.44	3.35	3.66
Syde1	Syde1	chr10	78047248	78054709	3288	1.21	1.21	1.27	1.94	2.19	2.49	0.95	1.05	0.6	0.77	3.03	2.55
Olfr1357	Olfr1357	chr10	78074414	78080819	1160	0	0	0.26	0	0	0	0	0	0	0	0	0
Casp14	Casp14	chr10	78174740	78181038	2331	0.03	0.03	0.17	0.01	0.01	0	0.05	0.33	0.05	0.03	0	0
Ccdc105	Ccdc105	chr10	78209669	78215812	1718	0.04	0.06	0.03	0	0	0.02	0.09	0	0	0	0	0
Slc1a6	Slc1a6	chr10	78243241	78277570	2089	0.11	0.12	0.17	0	0.03	0	0.11	0.09	0.02	0.02	0.02	0.08
Olfr1356	Olfr1356	chr10	78309696	78310658	963	0	0	0.1	0	0	0	0	0.04	0	0	0	0
Olfr1355	Olfr1355	chr10	78338294	78342851	1148	0	0	0.04	0	0	0	0	0	0	0	0	0
Olfr1354	Olfr1354	chr10	78379587	78380681	1095	0	0	0	0	0	0	0	0	0	0	0	0
Olfr8	Olfr8	chr10	78417952	78418884	933	0	0	0.05	0	0	0	0	0	0	0	0	0
Olfr1353	Olfr1353	chr10	78426054	78433357	1266	0	0	0.12	0	0	0	0	0	0	0	0	0
Olfr1352	Olfr1352	chr10	78443795	78447466	1174	0	0	0.21	0	0	0	0	0	0	0	0.03	0
Olfr1351	Olfr1351	chr10	78480069	78481028	960	0	0	0.36	0	0	0	0	0	0	0	0	0
Olfr57	Olfr57	chr10	78497468	78498547	1080	0	0	0.32	0	0	0	0	0	0	0.04	0	0
2610008E11Rik	2610008E11Rik	chr10	78527119	78560345	4229	3.38	4.07	2.35	2.05	1.33	1.67	4.6	4.31	1.52	1.63	1.59	1.05
Vmn2r80	Vmn2r80	chr10	78611561	78657678	2592	0	0.01	0.31	0	0	0	0	0.01	0	0	0	0
Vmn2r81	Vmn2r81	chr10	78710522	78757280	3276	0	0	0.18	0.04	0	0	0	0	0	0	0	0
Vmn2r82	Vmn2r82	chr10	78819336	78859511	2598	0	0	0.23	0	0	0	0	0	0	0.03	0	0
Vmn2r83	Vmn2r83	chr10	78931703	78954899	2595	0	0	0.23	0	0	0	0	0	0	0.02	0	0
Ppap2c	Ppap2c	chr10	78989174	78996532	1646	15.82	18.9	31.16	27.37	39.15	42.66	19.42	21.84	45.93	42.48	31.18	33.34
Mier2	Mier2	chr10	79002990	79017836	2562	10.41	12.09	13.52	10.26	14.05	13.82	12.25	14.94	5.42	6.34	6.01	10.77
Theg	Theg	chr10	79039222	79049881	1249	0	0	0.2	0	0	0	0	0	0	0.06	0	0
C2cd4c	C2cd4c	chr10	79069599	79076770	6754	0.01	0.01	0.21	0.02	0	0	0.01	0	0.02	0.03	0	0
Shc2	Shc2	chr10	79080683	79100663	3957	1.01	1.6	0.73	0.59	0.01	0.05	1.5	1.4	0.11	0.29	0.07	0.05
Odf3l2	Odf3l2	chr10	79102271	79108483	1248	0	0.06	0.2	0	0	0	0.06	0	0.03	0	0.03	0
Madcam1	Madcam1	chr10	79127319	79131281	1420	0.44	0.39	0.24	0	0.02	0	0.54	0.48	0	0	0.02	0
Gm16517	Gm16517	chr10	79132155	79138871	1101	40.25	18.97	17.64	23.04	32.45	20.79	26.99	29.67	20.09	20.19	9.82	17.26
Cdc34	Cdc34	chr10	79144940	79151143	1266	99.8	79.36	179.99	193.67	151.48	124.98	75.72	83.67	111.05	118.73	80.57	89.13
Gzmm	Gzmm	chr10	79151765	79158005	1286	0.56	0.59	0.96	0.76	0.63	0.16	0.27	0.3	0.59	0.68	0.19	0.63
Bsg	Bsg	chr10	79167103	79174724	1752	734.26	626.08	440.44	537.58	1055.13	816.07	536.42	580.12	622.84	711.3	330.4	600.88
Hcn2	Hcn2	chr10	79179379	79198853	3195	0.12	0.01	0.09	0.08	0.04	0.02	0.05	0	0.01	0.01	0	0.07
Polrmt	Polrmt	chr10	79198870	79209326	3762	4.24	4.47	5.94	4.72	4.73	4.91	5	5.82	4.03	3.97	3.58	4.82
Fgf22	Fgf22	chr10	79217864	79219706	489	0.13	0.07	0.2	0	0.27	0.43	0.31	0	0	0	0.21	0.51
Rnf126	Rnf126	chr10	79221260	79229697	1639	12.87	11.23	38.36	25.48	21.03	15.89	10.69	15.09	16.34	20.88	6.91	13.08
Fstl3	Fstl3	chr10	79240019	79245375	1953	0.39	0.19	0.13	0.08	7.44	3.61	0.35	0.2	0.11	0.02	0.54	2.07
Prss57	Prss57	chr10	79244219	79251730	2693	0	0	0.13	0	0	0.07	0	0.03	0	0.01	0.09	0.03
Palm	Palm	chr10	79256317	79283641	2651	6.47	6.79	6	6.18	11.93	6.81	8.44	5.56	2.36	2.97	7.23	5.81
9130017N09Rik	9130017N09Rik	chr10	79283766	79293197	2427	0.77	0.57	1.98	1.33	0.13	0.04	1.08	1.4	1.95	1.68	0.11	0.03
E130317F20Rik	E130317F20Rik	chr10	79314122	79317716	3595	1.11	1.3	2.52	2.23	0.9	1.38	1.38	1.2	0.6	0.88	1.01	1.17
Ptbp1	Ptbp1	chr10	79317350	79327178	2933	116.18	138.36	110.82	89.42	105.88	120.88	138.82	209.43	87	94.78	100.59	120.12
BC005764	BC005764	chr10	79323220	79337379	4275	0.38	0.47	2.1	0.77	0.13	0.19	0.2	0.48	0.63	0.85	0.19	0.25
Prtn3	Prtn3	chr10	79342412	79345917	970	0.34	0.28	0.2	0.03	1.64	1.99	0.27	0.28	0	0	1.73	1.57
Elane	Elane	chr10	79349057	79350961	920	0	0	0.22	0	0.03	0	0	0	0	0.04	0	0
Cfd	Cfd	chr10	79353598	79355401	923	0.04	0.04	0.32	0.21	0.06	0.03	0.08	0	0.14	0.22	0	0.04
Med16	Med16	chr10	79357452	79371683	3218	8.55	6.17	11.12	9.54	10.14	6.82	8.38	11.17	7.85	7.65	3.85	5.42
C030046I01Rik	C030046I01Rik	chr10	79372798	79379675	1821	21.33	25.31	48.65	31.95	29.68	36.26	25.3	35.33	30.15	39.27	35.32	40.26
Kiss1r	Kiss1r	chr10	79379716	79385017	3162	0.01	0	0.33	0.1	0.49	0.22	0.01	0.06	0	0.01	0.05	0.08
Arid3a	Arid3a	chr10	79389817	79417757	5326	0.9	1.11	5.37	4.41	6.6	6.5	1.14	0.9	2.6	2.62	2.84	3.79
Wdr18	Wdr18	chr10	79422897	79431991	2954	120.13	104.28	20.83	28.12	112.99	115.48	127.54	120.47	39.55	37.58	103.42	105.89
Grin3b	Grin3b	chr10	79433469	79439935	3274	0.05	0.07	1.45	0.59	0.04	0.08	0.05	0.03	0.33	0.44	0.06	0.11
ORF61	ORF61	chr10	79439865	79447075	2223	4.24	1.91	17.79	16.39	6.99	3	2.26	2.23	7.08	7.95	1.37	2.2
Cnn2	Cnn2	chr10	79451345	79458145	1782	10.92	13.6	33.14	21.83	29.37	48.71	15.12	9.13	21.74	39.48	42.13	44.54
Abca7	Abca7	chr10	79460360	79478317	6594	0.29	0.41	1	0.59	0.47	0.21	0.48	0.35	0.32	0.28	0.51	0.55
Hmha1	Hmha1	chr10	79479417	79494216	4052	3.14	2.65	2.29	1.77	1.18	1.81	4.08	4.51	0.93	1.62	1.91	1.48
Polr2e	Polr2e	chr10	79498698	79502404	1008	445.57	436.85	159.85	234.88	594.75	686.62	463.81	414.09	338.35	335.3	661.7	639.47
Gpx4	Gpx4	chr10	79516255	79519184	1201	54.65	68.76	239.98	269.6	319.83	342.12	54.92	44.53	473.32	456.79	367.2	333.36
Sbno2	Sbno2	chr10	79519759	79565447	4640	1.68	2.08	4.4	3.34	2.79	2.66	2.13	2.12	2.07	2.22	2.51	2.36
Stk11	Stk11	chr10	79579281	79593215	1621	15.98	18.74	31.61	28.41	15.64	15.47	17.14	15.4	17.66	21.23	16.11	14.49
Dos	Dos	chr10	79593179	79602112	3294	1.56	1.73	7.21	5.76	0.84	0.81	1.61	1.59	2.27	2.57	0.84	0.95
Atp5d	Atp5d	chr10	79605060	79608563	931	413.4	358.94	299.31	291.69	660.3	642.15	399.98	421.19	515.49	508.57	293.61	489.14
Midn	Midn	chr10	79611035	79621112	3708	2.1	2.74	6.05	6.14	0.93	0.71	3.12	3.01	1.9	2.38	1.39	0.93
Cirbp	Cirbp	chr10	79630586	79634398	1256	20.18	23.23	16.61	15.77	11.82	12.62	31.43	36.24	21.83	28.61	19.15	17.69
1600002K03Rik	1600002K03Rik	chr10	79635689	79637864	651	16.8	15.96	31.21	30.67	22.08	26.04	16.91	13.7	29.41	34.94	25.86	21.63
Efna2	Efna2	chr10	79642227	79652755	2131	0.72	1.68	1.6	1.98	0.91	0.87	0.93	0.88	0.39	0.76	0.96	0.56
Mum1	Mum1	chr10	79689343	79707889	3717	20.32	18.63	25.61	20.79	21.25	19	21.09	22.94	10.39	10.66	22.41	22.46
Ndufs7	Ndufs7	chr10	79712197	79719537	758	277.12	291.7	298.33	311.62	372.8	396.36	310.65	284.08	473.48	455.84	446.43	418.68
Gamt	Gamt	chr10	79720896	79723713	944	2.57	2.6	13.49	11.92	3.13	1.99	2.79	3.11	23.48	22.37	1.27	2.25
Dazap1	Dazap1	chr10	79727736	79751158	2085	21.8	23.7	67.63	47.56	19.31	18.47	23.61	48.21	26.9	28.7	12.65	18.38
Rps15	Rps15	chr10	79755176	79756859	522	1621.75	1689.79	1372.16	1548.61	1499.97	1488.55	1881.41	1554.84	1394.54	1500.15	1818.2	1598.57
Apc2	Apc2	chr10	79764565	79781001	9074	0.08	0.12	0.27	0.02	0.03	0.01	0.11	0.16	0	0.02	0.04	0.07
2310011J03Rik	2310011J03Rik	chr10	79781000	79783293	1659	30.01	31.05	24.94	22.76	26.8	28.91	36.04	41.68	32.36	35.87	34.13	35.62
Pcsk4	Pcsk4	chr10	79784028	79792218	2514	2.71	2.6	2.74	2.16	2.65	2.07	3.85	4.82	1.95	2.18	0.95	1.77
Reep6	Reep6	chr10	79792890	79799186	2016	9.42	3.84	66.38	84.74	31.1	9.98	4.18	7.87	136.19	139.47	3.92	8.46
Adamtsl5	Adamtsl5	chr10	79803461	79811191	2572	0	0	0.31	0.08	0.11	0.02	0.09	0	0.08	0.12	0.09	0.15
Plk5	Plk5	chr10	79819204	79828234	2112	0.82	0.43	1.38	0.62	0.3	0.18	0.34	0.96	0.38	0.56	0.11	0.22
Mex3d	Mex3d	chr10	79843100	79850396	3258	1.43	2.5	10.74	8.53	1.39	1.09	1.92	2.45	3.53	3.89	1.58	1.63
Mbd3	Mbd3	chr10	79855286	79862224	1589	63.87	45.98	77.61	84.47	91.39	60.55	48.1	54.14	64.99	69.46	68.45	76.62
Uqcr11	Uqcr11	chr10	79865742	79869566	436	587.62	582.19	1099.94	1076.22	583.69	586.61	610.6	534.19	930.7	1008.48	729.04	621.24
Tcf3	Tcf3	chr10	79871910	79896398	3547	13.34	15.33	21.54	21.04	4.94	3.49	14.67	20.81	9	11.52	3.4	4.16
Onecut3	Onecut3	chr10	79957651	79980005	4689	0	0.01	0.19	0	0	0	0.02	0.02	0	0.03	0	0
Atp8b3	Atp8b3	chr10	79982330	80001869	4411	1.2	1.14	0.21	0.2	0.46	0.3	1.35	1.52	0.04	0.01	0.88	1.16
Rexo1	Rexo1	chr10	80003671	80024305	5249	13.53	10.84	17.59	19.12	11.59	9.44	11.92	15.19	12.88	14.05	6.24	8.76
Klf16	Klf16	chr10	80029866	80040041	2652	1.86	2.66	7.31	5.37	2.3	1.72	1.87	2.34	3.17	3.5	1.38	1.51
Fam108a	Fam108a	chr10	80046394	80053086	1473	19.25	14.11	41.24	35.99	21.31	10.08	16.43	22.41	35.08	35.58	8.13	11.58
Adat3	Adat3	chr10	80065625	80070399	1411	12.86	7.1	6.22	7.12	14.82	12.2	8.8	12.16	9.16	8.78	5.63	8.5
Scamp4	Scamp4	chr10	80065627	80078528	1802	53.65	47.36	33.27	34.8	85.16	93.08	53.79	52.65	67.02	65.41	81.49	97.77
Csnk1g2	Csnk1g2	chr10	80085525	80103516	2511	16.92	20.67	49.25	40.47	12.42	10.7	18.45	18.44	22.27	25.3	13.41	12.61
Btbd2	Btbd2	chr10	80105362	80119816	3026	7.18	9.53	7.48	10.05	0.42	0.43	7.95	8.33	5.47	6.23	0.88	0.82
Mknk2	Mknk2	chr10	80128074	80134721	3068	5.26	6.93	16.44	13.49	5.37	6.5	5.66	7.98	8.95	10.39	5.23	4.72
Mob3a	Mob3a	chr10	80147998	80164565	2647	3.98	3.39	7.51	6.86	8.8	11	4.06	3.57	8.26	7.53	10.77	9.2
Izumo4	Izumo4	chr10	80165438	80168127	938	0.35	0.22	2.48	1.11	0.75	0.72	0.45	0.33	1.7	0.97	0.62	0.68
Ap3d1	Ap3d1	chr10	80169723	80204956	4730	15.38	14.41	40.06	36.3	17.46	13.27	15.1	14.64	32.1	31.28	16.51	16.07
Dot1l	Dot1l	chr10	80217951	80257092	5694	2.38	2.79	10.29	7.76	3.1	2.63	2.46	3.42	4.48	4.48	2.6	2.58
Plekhj1	Plekhj1	chr10	80258844	80261371	1260	139.68	99.22	115.26	127.17	138.55	103.96	103.48	129.94	102.82	115.14	42.33	79.08
Sf3a2	Sf3a2	chr10	80261480	80267667	1674	35.57	46.51	24.98	19.21	49.68	66.82	49.37	130.3	19.76	24.97	48.52	67.62
Amh	Amh	chr10	80267993	80270393	1665	0	0	0.21	0.08	0.02	0.02	0	0	0.03	0	0	0.02
Jsrp1	Jsrp1	chr10	80271241	80276243	1116	1.44	0.93	0.62	0.55	0	0.05	1.19	1.23	0	0.21	0.31	0.1
Oaz1	Oaz1	chr10	80289401	80292035	1075	0.3	0.19	0.78	0.48	0.17	0.31	0.32	0.21	0.27	0.37	0.1	0.3
Gm9786	Gm9786	chr10	80289441	80291962	962	0	0	0	0	0	0	0	0	0	0	0	0
Mir1982	Mir1982	chr10	80291542	80291615	74	0	0	0.67	0	0	0	0.51	0	0	0	0	0
Lingo3	Lingo3	chr10	80295548	80306784	3437	0.07	0.12	0.04	0.03	0.01	0	0.07	0.1	0	0	0.01	0
Lsm7	Lsm7	chr10	80315570	80317954	468	310.28	314.2	211.85	276.02	227.44	241.01	363.6	282.39	219.05	236.43	278.4	239.67
3110056O03Rik	3110056O03Rik	chr10	80318020	80331453	2869	4.47	5.1	7.2	5.07	4.98	5.45	5.17	7.24	3.1	3.54	4.38	6.35
Tmprss9	Tmprss9	chr10	80342561	80362239	3454	0.07	0.02	0.16	0.05	0.02	0.02	0.04	0.03	0.06	0.07	0.03	0
Timm13	Timm13	chr10	80362195	80363714	1225	288.36	288.75	435.21	473.74	345.24	345.9	317.11	266.71	469.29	467.9	410	357.82
Lmnb2	Lmnb2	chr10	80364108	80380990	3371	10.14	8.29	12.46	11.25	9.4	8.78	9.07	14.93	7.26	8.94	6.91	9.79
Gadd45b	Gadd45b	chr10	80392836	80394949	1266	1.42	1.15	7.67	7.32	103.11	126.69	0.54	0.72	4.64	4.74	46.46	52.46
Gng7	Gng7	chr10	80411369	80477670	3495	0.41	0.26	0.44	0.23	0.18	0.35	0.37	0.45	0.18	0.15	0.11	0.19
Diras1	Diras1	chr10	80482335	80488122	2920	0.21	0.07	0.34	0.01	0	0.01	0.22	0.33	0.01	0	0.06	0.05
Slc39a3	Slc39a3	chr10	80491285	80496657	3462	0.22	0.38	3.78	2.47	1.25	1.08	0.35	0.44	2.34	2.13	0.38	0.85
Sgta	Sgta	chr10	80506818	80522899	1947	116.58	109.54	93.17	83.79	163.15	177.99	127.22	124.73	76.07	77.83	153.75	156.35
Thop1	Thop1	chr10	80532828	80545105	2585	85.38	67.45	16.08	17.2	74.12	77.13	90.44	133.26	19.23	22.18	43.82	70.4
Creb3l3	Creb3l3	chr10	80547078	80561617	2283	0.11	0.15	54.93	47.81	0.55	0.24	0.28	0.27	96.32	75.89	0.21	0.22
Map2k2	Map2k2	chr10	80568692	80587442	2373	20.09	17.9	57.04	54.9	28.34	18.46	22.13	22.55	45.41	46.16	18.05	17.52
Zbtb7a	Zbtb7a	chr10	80599016	80614402	5373	1.51	1.36	6.22	4.41	0.81	0.5	1.35	1.98	1.5	2	0.48	0.47
Pias4	Pias4	chr10	80616716	80630465	1663	24.99	21.07	20.83	17.44	25.22	22.56	23.35	24.6	11.79	13.39	8.95	14.68
Eef2	Eef2	chr10	80639376	80645254	3100	341.56	416.84	329.33	307.8	361.83	344.32	418.16	460.29	362.31	389.99	376.65	365.09
Snord37	Snord37	chr10	80641706	80641758	53	0	3.26	11.22	3.68	0.99	2.46	1.44	5.75	3.17	4.49	0	2
Dapk3	Dapk3	chr10	80645752	80655942	1824	1.54	1.74	3.1	2.55	1.7	1.01	3.43	1.73	1.29	1.96	1.91	1.78
2310050B05Rik	2310050B05Rik	chr10	80657436	80671115	318	0	0	0.31	0	0	0	0	0	0	0	0.11	0
Itgb1bp3	Itgb1bp3	chr10	80660915	80664782	1840	0.09	0	0.13	0.04	0.03	0	0.08	0.02	0.02	0.11	0	0.02
Atcay	Atcay	chr10	80667258	80693524	3677	1.12	1.54	0.19	0.01	0	0.01	2.13	2.42	0	0	0.13	0.2
Zfr2	Zfr2	chr10	80695908	80714868	3341	0.01	0.05	0.46	0.14	0.04	0.03	0.01	0.03	0.03	0.01	0	0.01
Matk	Matk	chr10	80720290	80725726	1734	0.79	1.47	0.74	0.88	0.45	0.53	0.92	1.91	0.27	0.55	0.28	0.43
Mrpl54	Mrpl54	chr10	80727467	80729671	587	253.24	233.98	218.28	276.08	254.92	252.65	277.3	218.26	325.76	330.13	229.6	256.91
Apba3	Apba3	chr10	80730917	80735992	2107	18.42	17.07	11.33	12.39	40.38	46.17	19.8	22.27	15.66	14.51	14.05	26.63
Mir3057	Mir3057	chr10	80734342	80734432	91	0	0	0.54	0	0.29	0.29	0.42	0	0	0.44	0.38	0
Tjp3	Tjp3	chr10	80735945	80754012	3031	1.76	0.58	5.3	3.21	6.2	4.04	0.83	1.79	2.44	2.63	0.94	2.05
Pip5k1c	Pip5k1c	chr10	80755717	80782719	4279	3.78	3.91	24.58	20.7	6.25	5.25	4.24	5.18	20.73	21.03	4.73	5.45
2510012J08Rik	2510012J08Rik	chr10	80783848	80788996	2724	14.73	9.65	15.77	15.53	13.08	9.93	11.65	16.92	10.36	11.4	6.96	9.14
Tbxa2r	Tbxa2r	chr10	80791476	80797917	1919	3.12	1.93	0.72	0.47	0.42	0.35	2.58	3.14	1.25	1.06	0.45	0.3
Gipc3	Gipc3	chr10	80800507	80806011	1024	0	0	0.24	0	0	0.03	0	0.04	0	0	0.07	0.07
Hmg20b	Hmg20b	chr10	80808791	80813202	1659	14.73	10.57	103.73	71.3	15.86	10.81	12.38	14.75	65.11	70.55	6.72	8.87
F630110N24Rik	F630110N24Rik	chr10	80820315	80826780	1702	0.1	0.02	1.83	1.34	0.43	0.41	0.07	0.09	1.36	1.56	0.1	0.23
4930404N11Rik	4930404N11Rik	chr10	80826769	80828565	695	0.24	0.75	47.69	29.81	3.2	4.91	0.44	0.77	46.33	46.96	1.87	3.21
Fzr1	Fzr1	chr10	80829624	80841115	2254	19.98	13	20.03	21.01	21.18	11.48	17.65	24.35	17	18.93	11.37	14.85
Dohh	Dohh	chr10	80847173	80851097	1444	125.19	93.78	69.9	69.01	147.7	140.5	113.86	136.93	78.76	87.9	61.65	103.92
2210404O07Rik	2210404O07Rik	chr10	80855809	80857824	575	1.88	1.92	5.08	4.36	0.77	0.36	2.12	1.72	4.38	5.11	1.19	0.55
Nfic	Nfic	chr10	80858936	80889918	6295	0.88	0.94	0.2	0.1	0.43	0.75	1.41	1.44	0.03	0.06	0.9	1.12
Celf5	Celf5	chr10	80921973	80945454	4390	0.44	0.48	0.33	0.07	0.13	0.02	0.38	0.5	0	0	0.08	0.12
Ncln	Ncln	chr10	80949204	80959108	2879	13.64	11.13	42.03	30.1	16.24	11.94	11.62	17.49	27.49	27.76	9.22	11.29
S1pr4	S1pr4	chr10	80960490	80962882	2393	0.22	0.26	0.12	0	0.04	0.07	0.13	0.25	0	0	0.09	0.06
Gna15	Gna15	chr10	80965059	80986970	1961	0.53	0.7	0.35	0.03	3.01	2.96	0.66	0.82	0	0.06	2.98	4.75
Gna11	Gna11	chr10	80991477	81007791	3262	9.29	11.42	21.87	25.31	12.07	12.52	9.73	8.86	21.79	24.01	11.23	10.28
Aes	Aes	chr10	81022305	81029109	1347	15.56	14.43	25.27	17.94	6.4	5.9	16.8	17.21	11.75	14.29	4.47	5.33
Tle2	Tle2	chr10	81038032	81053590	3115	0.36	0.17	0.78	0.58	0.35	0.17	0.23	0.34	0.27	0.38	0.58	0.37
Tle6	Tle6	chr10	81053650	81063645	2015	1.41	0.94	2.66	1.55	10.58	13.26	1.51	1.55	1.85	2.54	11.04	9.78
BC025920	BC025920	chr10	81069053	81072581	1890	0.5	0.49	0.5	0.71	0.26	0.29	0.46	0.54	0.33	0.36	0.13	0.36
Sirt6	Sirt6	chr10	81084531	81090353	2134	5.2	5.29	3.09	2.32	7.04	7.36	5.45	8.09	2.66	3.74	8.88	9.12
Ankrd24	Ankrd24	chr10	81091285	81110357	3658	1.92	1.74	1.18	1.02	1.08	0.95	1.41	2.02	1.23	1.95	1.81	1.57
Gm10778	Gm10778	chr10	81111814	81289235	9450	0.06	0.07	0.05	0.06	0.05	0.04	0.05	0.06	0.03	0.01	0.06	0.03
Zfp433	Zfp433	chr10	81167570	81343831	4768	0.68	0.6	0.07	0.28	0.67	0.68	0.49	0.5	0.39	0.39	0.8	0.75
Zfp781	Zfp781	chr10	81205566	81393225	8134	0.19	0.21	0.1	0.15	0.2	0.24	0.26	0.2	0.05	0.11	0.19	0.17
Zfp873	Zfp873	chr10	81510872	81524331	2300	3.74	3.36	1.62	2.46	3.75	4.71	3.61	3.43	2.21	2.14	4.57	3.58
AU041133	AU041133	chr10	81590758	81615810	2634	3.99	3.89	6.72	6.88	4.35	5.06	3.01	3.11	3.9	4.96	5.72	4.97
Zfp938	Zfp938	chr10	81687602	81704020	2030	11.37	11.75	10.03	10.49	7.48	7.13	10.55	10.23	7.4	8.57	6.88	7.3
Gm1553	Gm1553	chr10	81949278	81955363	662	0	0	0.15	0	0	0	0	0	0	0	0	0
1190007I07Rik	1190007I07Rik	chr10	82082596	82085973	748	82.53	90.33	97.9	97.31	76.51	69.55	87.82	83.73	100.13	101.43	79.78	81.74
Tdg	Tdg	chr10	82092583	82113239	3218	0.03	0.12	0.06	0.06	0.04	0	0.05	0.04	0.05	0.01	0.05	0
Gm9855	Gm9855	chr10	82092587	82113022	2898	0	0	0	0	0	0	0	0	0	0	0	0
Glt8d2	Glt8d2	chr10	82113178	82153395	2153	0.24	0.35	1.2	0.92	0.18	0.07	0.35	0.25	0.31	0.28	0.16	0.12
Hcfc2	Hcfc2	chr10	82161752	82204137	2386	0.6	0.43	1.97	2.14	1.39	1.58	0.46	0.54	2.62	2.6	1.28	1.72
Nfyb	Nfyb	chr10	82211445	82226886	2552	82.95	90.56	18.91	32.25	53.25	70.43	88.91	85.16	18.42	20.89	69.13	60.09
1700028I16Rik	1700028I16Rik	chr10	82274868	82286987	1056	0.34	0.07	0.09	0.12	0.1	0.05	0.14	0.18	0.08	0.08	0.32	0.17
Txnrd1	Txnrd1	chr10	82296696	82360469	4019	42.4	37.97	47.86	43.28	40.86	41.15	37.78	64.28	35.65	37.43	38.74	37.3
Eid3	Eid3	chr10	82329371	82330674	1304	0.38	0.66	1.94	1.92	0.38	0.52	0.56	0.53	0.64	0.7	0.5	0.79
Chst11	Chst11	chr10	82448242	82658636	5519	0.2	0.29	0.79	0.88	0.18	0.11	0.29	0.23	0.56	0.61	0.06	0.13
Slc41a2	Slc41a2	chr10	82693884	82800562	4386	0.01	0.05	0.15	0.03	0	0.02	0.03	0.05	0.07	0.04	0.01	0
D10Wsu102e	D10Wsu102e	chr10	82822966	82831580	3509	28.62	26	24.57	26.85	16.89	17.91	26.22	31.26	31.17	30.93	19.76	20.75
Aldh1l2	Aldh1l2	chr10	82950192	82996885	6030	0.09	0.13	1.78	1.53	0.31	0.27	0.2	0.11	0.58	0.74	0.55	0.41
A230046K03Rik	A230046K03Rik	chr10	83006686	83059218	5858	23.49	22.2	22.48	23.83	28.07	29.42	21.88	19.92	28.04	24.68	32.26	30.49
Appl2	Appl2	chr10	83062779	83111409	2945	4.27	3.46	5.23	5.2	4.54	4	4.09	4.96	4.19	4.69	3.36	4.16
1500009L16Rik	1500009L16Rik	chr10	83185610	83225507	1194	16.43	17.23	2.45	4.68	20.36	26.45	16.85	14.75	2.32	2.86	25.53	22.58
Nuak1	Nuak1	chr10	83834064	83903216	5018	0.12	0.2	0.66	0.19	0.07	0.11	0.14	0.06	0.2	0.28	0.15	0.07
Ckap4	Ckap4	chr10	83989050	83996633	2915	4.57	6.83	75.13	57.11	1.26	1.3	5.96	4.34	30.55	35.45	3.32	2.72
C330046G13Rik	C330046G13Rik	chr10	84010162	84016083	1334	0	0	0.22	0.02	0	0	0	0	0.06	0.06	0.13	0
Tcp11l2	Tcp11l2	chr10	84039692	84077100	2400	0.63	0.65	0.39	0.18	1	0.75	0.41	0.35	0.33	0.12	0.6	0.78
Polr3b	Polr3b	chr10	84085182	84189923	4830	9.94	11.19	9.78	9.08	8.47	9.52	10.48	13.54	8.07	8.01	12.15	12.57
Rfx4	Rfx4	chr10	84218793	84369283	4074	0.02	0.03	0.21	0.02	0	0	0.02	0.07	0.07	0	0	0
Ric8b	Ric8b	chr10	84380361	84479192	3069	11.02	10.24	4.68	7.23	4.33	3.1	11.66	7.34	4.99	4.68	4.68	3.7
Fhl4	Fhl4	chr10	84559764	84565240	2670	0.33	0.31	0.91	0.62	0.22	0.33	0.46	0.5	0.57	0.74	0.38	0.52
AI597468	AI597468	chr10	84565372	84580492	3778	2.73	3.15	19.36	18.34	3.34	3.14	2.58	2.14	14.58	11.49	2.5	2.12
Mterfd3	Mterfd3	chr10	84582178	84590772	1567	10.35	9.34	5.06	7.33	10.97	10.5	9.24	9.88	7.05	7.02	9.74	8.22
Cry1	Cry1	chr10	84594445	84647799	3016	4.54	5.25	11.66	13.83	3.92	3.2	3.95	4.75	7.66	9.18	4.16	3.36
Btbd11	Btbd11	chr10	84849559	85123037	5955	0.1	0.16	0.38	0.08	0.32	0.24	0.14	0.16	0.18	0.23	0.93	1.1
Pwp1	Pwp1	chr10	85334576	85351848	2579	109.7	103.78	20	30.04	116.85	133.56	112.11	123.76	54.91	48.62	126.54	131.79
Prdm4	Prdm4	chr10	85354713	85379690	3919	5.03	6.03	8.79	9.26	4.65	4.16	4.86	5.16	6.13	6.38	4.51	3.65
Ascl4	Ascl4	chr10	85391236	85392392	1157	0.06	0.15	0.21	0	0.09	0.05	0	0.07	0	0	0.03	0
D10Wsu52e	D10Wsu52e	chr10	85401382	85420538	1979	157.38	163.47	84.42	84.19	144.23	170.01	175.05	179.58	102.65	99.12	150.04	168.03
Bpifc	Bpifc	chr10	85422436	85474605	2328	0	0	0.23	0	0	0	0	0	0.02	0	0	0
Fbxo7	Fbxo7	chr10	85484674	85511073	1886	20.8	13.78	9.67	9.09	20.18	17.19	14.22	15.99	10.08	8.93	7.8	11.84
Syn3	Syn3	chr10	85511491	85961641	11838	0.13	0.12	0.33	0.1	0.04	0.09	0.11	0.14	0.05	0.08	0.02	0.04
4930486F22Rik	4930486F22Rik	chr10	85558599	85576330	563	0	0	0.18	0	0	0	0	0	0	0	0	0
Timp3	Timp3	chr10	85763157	85812250	4681	2.68	3.3	12.12	10.48	0.08	0.1	3.19	3.71	10.7	10.06	0.15	0.16
1810014B01Rik	1810014B01Rik	chr10	86148272	86152699	1620	11.16	12	7.65	8.79	4.81	3.76	12.25	10.35	6.35	5.49	5.64	3.78
Hsp90b1	Hsp90b1	chr10	86153586	86168189	2759	481.95	578.35	966.28	936.01	482.62	478.1	545.91	468.12	1085.17	1001.97	608.05	531.14
BC030307	BC030307	chr10	86168556	86239588	5031	0.6	0.66	2.29	1.47	0.33	0.33	0.62	0.46	0.54	0.58	0.33	0.39
Nt5dc3	Nt5dc3	chr10	86241750	86301134	5952	0.17	0.27	2.91	2.25	0.66	0.43	0.17	0.17	1.23	1.18	0.46	0.52
Stab2	Stab2	chr10	86303955	86470687	8133	0.01	0.01	0.23	0.01	0	0.01	0.01	0.03	0.03	0.03	0.02	0.02
1700113H08Rik	1700113H08Rik	chr10	86520791	86693344	1343	0	0	0.11	0.05	0	0	0	0	0	0	0	0
Ascl1	Ascl1	chr10	86953786	86956405	2259	0	0.05	0.2	0.24	0	0	0	0.03	0.28	0.04	0	0
Pah	Pah	chr10	86984540	87046882	2143	0	0	0.18	0.26	0	0	0	0	0.02	0.07	0	0
Igf1	Igf1	chr10	87321801	87399792	7817	0	0	0.15	0.02	0	0.01	0	0	0.01	0.01	0.02	0
Tyms-ps	Tyms-ps	chr10	87429416	87430762	1347	0.85	0.9	0.18	0.22	0.39	0.66	1.05	0.65	0.41	0.68	0.71	0.66
Pmch	Pmch	chr10	87553817	87555119	748	0.22	0.28	0.26	0.17	0.1	0.14	0.31	0.1	0.06	0.27	0.18	0.24
4930547N16Rik	4930547N16Rik	chr10	87554143	87609686	3628	7.13	7.09	3.65	5.17	11.22	11.96	7.91	7.86	5.54	5.76	13.34	14.52
Nup37	Nup37	chr10	87609737	87641140	1369	205.23	202.84	57.98	82.17	221.46	223.06	195.86	186.89	130.66	110.72	253.85	250.84
Ccdc53	Ccdc53	chr10	87663842	87708903	1379	50.51	53.43	34.28	47.69	107.98	109.06	51.97	42.71	77.48	72.41	112.07	106.9
Dram1	Dram1	chr10	87785549	87819820	2807	0.22	0.25	15.37	16.74	1.72	1.71	0.19	0.3	24.99	22.7	1.58	2.4
Gnptab	Gnptab	chr10	87842157	87910074	5204	3.2	4.17	11.43	13.98	1.92	2.48	3.01	3.44	13.98	12.76	2.32	2.28
Sycp3	Sycp3	chr10	87922332	87935981	1122	61.35	46.31	8.35	14.87	2.7	1.37	46.83	53.34	31.69	30.04	3.35	3.6
[truncated: 21,285 more rows]

## Sheet: SNP-track
	gene_chr	gene_start	gene_end	gene_length	gene_name	B6/PWK_EPI_1.B6_mother.rd	B6/PWK_EPI_1.PWK_father.rd	B6/PWK_EPI_2.B6_mother.rd	B6/PWK_EPI_2.PWK_father.rd	B6/PWK_VE_1.B6_mother.rd	B6/PWK_VE_1.PWK_father.rd	B6/PWK_VE_2.B6_mother.rd	B6/PWK_VE_2.PWK_father.rd	B6/PWK_EXE_1.B6_mother.rd	B6/PWK_EXE_1.PWK_father.rd	B6/PWK_EXE_2.B6_mother.rd	B6/PWK_EXE_2.PWK_father.rd	PWK/B6_EPI_1.B6_father.rd	PWK/B6_EPI_1.PWK_mother.rd	PWK/B6_EPI_2.B6_father.rd	PWK/B6_EPI_2.PWK_mother.rd	PWK/B6_EXE_1.B6_father.rd	PWK/B6_EXE_1.PWK_mother.rd	PWK/B6_EXE_2.B6_father.rd	PWK/B6_EXE_2.PWK_mother.rd	PWK/B6_VE_1.B6_father.rd	PWK/B6_VE_1.PWK_mother.rd	PWK/B6_VE_2.B6_father.rd	PWK/B6_VE_2.PWK_mother.rd	log2fc.PM.BP_EPI	log2fc.PM.BP_VE	log2fc.PM.BP_EXE	log2fc.PM.PB_EPI	log2fc.PM.PB_VE	log2fc.PM.PB_EXE	BP_EPI.B6_mother.rd.mean	BP_EPI.PWK_father.rd.mean	BP_VE.B6_mother.rd.mean	BP_VE.PWK_father.rd.mean	BP_EXE.B6_mother.rd.mean	BP_EXE.PWK_father.rd.mean	PB_EPI.PWK_mother.rd.mean	PB_EPI.B6_father.rd.mean	PB_EXE.PWK_mother.rd.mean	PB_EXE.B6_father.rd.mean	PB_VE.PWK_mother.rd.mean	PB_VE.B6_father.rd.mean
Xkr4	chr1	3204563	3661579	3634	Xkr4	0	0	0	0	0	0	0	0	1	0	0	0	0	0	0	0	0	0	0	0	1	1	0	0	NA	NA	NA	NA	NA	NA	0	0	0	0	0.5	0	0	0	0	0	0.5	0.5
Rp1	chr1	4280927	4399322	9747	Rp1	0	0	0	0	0	14	2	10	0	0	0	0	1	1	0	0	0	0	0	0	10	13	3	22	NA	NA	NA	NA	-1.42	NA	0	0	1	12	0	0	0.5	0.5	0	0	17.5	6.5
Sox17	chr1	4481009	4486494	3130	Sox17	1	2	0	0	177	201	265	260	0	0	0	0	0	0	0	5	0	1	0	0	566	588	673	658	NA	0.06	NA	NA	-0.01	NA	0.5	1	221	230.5	0	0	2.5	0	0.5	0	623	619.5
Mrpl15	chr1	4763279	4775807	4203	Mrpl15	1198	661	1064	621	1255	657	1087	572	1133	762	1192	757	1330	790	1284	741	1735	1105	1799	1095	514	309	918	514	-0.82	-0.93	-0.61	0.77	0.8	0.68	1131	641	1171	614.5	1162.5	759.5	765.5	1307	1100	1767	411.5	716
Lypla1	chr1	4797974	4836816	2433	Lypla1	495	332	497	407	915	649	850	686	350	339	375	305	601	435	529	436	509	469	588	503	121	157	294	319	-0.42	-0.4	-0.17	0.38	-0.2	0.17	496	369.5	882.5	667.5	362.5	322	435.5	565	486	548.5	238	207.5
Tcea1	chr1	4847775	4887990	2847	Tcea1	993	117	898	102	665	42	659	34	723	94	688	85	1036	136	1100	142	851	134	956	163	448	19	788	30	-3.11	-4.12	-2.98	2.94	4.65	2.6	945.5	109.5	662	38	705.5	89.5	139	1068	148.5	903.5	24.5	618
Rgs20	chr1	4899657	5060366	2241	Rgs20	3	1	1	1	0	0	0	1	1	0	0	1	2	0	1	2	0	0	0	0	2	1	0	0	NA	NA	NA	NA	NA	NA	2	1	0	0.5	0.5	0.5	1	1.5	0	0	0.5	1
Atp6v1h	chr1	5073254	5152630	1976	Atp6v1h	105	77	105	66	141	129	160	130	178	146	211	143	125	84	104	78	266	245	233	196	20	13	42	28	-0.55	-0.22	-0.43	0.5	0.59	0.18	105	71.5	150.5	129.5	194.5	144.5	81	114.5	220.5	249.5	20.5	31
Oprk1	chr1	5578574	5596214	4707	Oprk1	0	1	1	0	0	0	0	0	0	0	0	0	0	0	1	1	0	0	0	0	0	0	0	0	NA	NA	NA	NA	NA	NA	0.5	0.5	0	0	0	0	0.5	0.5	0	0	0	0
Npbwr1	chr1	5903788	5907479	3692	Npbwr1	0	0	0	0	0	0	0	0	0	0	0	0	0	0	0	0	0	0	0	0	2	1	0	0	NA	NA	NA	NA	NA	NA	0	0	0	0	0	0	0	0	0	0	0.5	1
Rb1cc1	chr1	6204743	6266185	7046	Rb1cc1	75	57	72	46	158	117	152	116	72	65	63	55	76	55	100	59	75	75	87	89	229	180	282	287	-0.51	-0.41	-0.17	0.63	0.13	-0.02	73.5	51.5	155	116.5	67.5	60	57	88	82	81	233.5	255.5
Fam150a	chr1	6349412	6384812	858	Fam150a	0	0	1	0	0	0	0	0	0	1	0	0	0	0	1	0	0	0	0	0	1	0	0	0	NA	NA	NA	NA	NA	NA	0.5	0	0	0	0	0.5	0	0.5	0	0	0	0.5
St18	chr1	6477312	6851021	6161	St18	0	0	0	0	0	1	0	1	0	0	0	0	1	0	0	0	0	0	0	0	0	4	0	0	NA	NA	NA	NA	NA	NA	0	0	0	1	0	0	0	0.5	0	0	2	0
Pcmtd1	chr1	7079001	7163709	5232	Pcmtd1	135	114	139	99	63	82	88	61	72	36	54	40	174	108	129	111	105	85	74	62	82	73	189	145	-0.36	-0.08	-0.73	0.47	0.31	0.28	137	106.5	75.5	71.5	63	38	109.5	151.5	73.5	89.5	109	135.5
Sntg1	chr1	8352742	9289811	4193	Sntg1	0	1	0	1	1	1	1	0	0	0	0	0	1	0	0	0	0	0	0	0	3	3	1	0	NA	NA	NA	NA	NA	NA	0	1	1	0.5	0	0	0	0.5	0	0	1.5	2
Rrs1	chr1	9535489	9537536	2048	Rrs1	39	3	46	6	32	5	41	4	39	7	38	4	50	3	42	6	49	9	44	4	25	3	66	3	-3.21	-2.99	-2.79	3.33	3.88	2.82	42.5	4.5	36.5	4.5	38.5	5.5	4.5	46	6.5	46.5	3	45.5
Adhfe1	chr1	9538127	9568049	3139	Adhfe1	4	0	5	4	3	0	3	1	7	4	3	0	5	6	2	4	11	4	8	12	8	8	7	2	NA	NA	NA	NA	NA	NA	4.5	2	3	0.5	5	2	5	3.5	8	9.5	5	7.5
2610203C22Rik	chr1	9550914	9621173	1245	2610203C22Rik	1	0	0	1	2	1	1	0	2	1	2	0	2	1	0	0	2	4	0	2	1	0	7	3	NA	NA	NA	NA	NA	NA	0.5	0.5	1.5	0.5	2	0.5	0.5	1	3	1	1.5	4
3110035E14Rik	chr1	9591348	9617223	3187	3110035E14Rik	0	0	0	0	0	0	0	0	0	0	0	0	2	0	0	0	0	0	0	0	3	2	0	0	NA	NA	NA	NA	NA	NA	0	0	0	0	0	0	0	1	0	0	1	1.5
Mybl1	chr1	9658916	9690290	3560	Mybl1	1	2	0	3	1	0	1	1	1	3	1	2	1	5	3	0	0	1	2	1	1	0	1	2	NA	NA	NA	NA	NA	NA	0.5	2.5	1	0.5	1	2.5	2.5	2	1	1	1	1
Vcpip1	chr1	9713278	9738463	5174	Vcpip1	29	40	54	36	48	41	52	44	59	47	55	64	52	42	38	40	112	123	74	104	21	28	55	46	-0.13	-0.23	-0.04	0.13	0.04	-0.29	41.5	38	50	42.5	57	55.5	41	45	113.5	93	37	38
1700034P13Rik	chr1	9737729	9761337	1494	1700034P13Rik	0	1	0	0	1	1	0	0	0	0	0	3	0	0	0	1	1	0	2	2	0	0	1	0	NA	NA	NA	NA	NA	NA	0	0.5	0.5	0.5	0	1.5	0.5	0	1	1.5	0	0.5
Sgk3	chr1	9788211	9892649	5620	Sgk3	118	70	104	82	945	979	939	964	284	246	267	233	144	104	146	114	364	412	405	431	912	777	1083	1051	-0.55	0.04	-0.2	0.41	0.13	-0.13	111	76	942	971.5	275.5	239.5	109	145	421.5	384.5	914	997.5
6030422M02Rik	chr1	9898719	9931035	2553	6030422M02Rik	9	7	10	14	3	8	8	16	11	10	13	11	5	6	11	6	14	12	24	20	3	7	9	15	NA	NA	-0.19	NA	NA	0.25	9.5	10.5	5.5	12	12	10.5	6	8	16	19	11	6
Snhg6	chr1	9932106	9934199	407	Snhg6	318	90	258	105	247	74	297	114	408	85	421	117	296	110	354	138	569	119	516	147	293	115	483	218	-1.56	-1.53	-2.04	1.39	1.22	2.03	288	97.5	272	94	414.5	101	124	325	133	542.5	166.5	388
Snord87	chr1	9932551	9932624	74	Snord87	0	0	0	0	0	0	0	0	0	0	0	0	0	0	0	0	0	0	0	0	0	0	0	0	NA	NA	NA	NA	NA	NA	0	0	0	0	0	0	0	0	0	0	0	0
Ppp1r42	chr1	9958707	9999211	1500	Ppp1r42	0	1	0	0	0	0	0	0	0	0	0	0	0	0	0	0	1	0	0	0	2	2	1	1	NA	NA	NA	NA	NA	NA	0	0.5	0	0	0	0	0	0	0	0.5	1.5	1.5
Cops5	chr1	10014912	10027979	1239	Cops5	0	0	0	0	0	0	0	0	0	0	0	0	0	0	0	0	0	0	0	0	0	0	0	0	NA	NA	NA	NA	NA	NA	0	0	0	0	0	0	0	0	0	0	0	0
Cspp1	chr1	10028299	10126849	4354	Cspp1	205	137	154	130	259	220	348	297	231	201	239	163	224	141	258	165	243	210	200	193	444	366	612	514	-0.43	-0.23	-0.37	0.66	0.26	0.14	179.5	133.5	303.5	258.5	235	182	153	241	201.5	221.5	440	528
Arfgef1	chr1	10127588	10222751	7042	Arfgef1	89	70	84	95	201	178	222	168	182	141	178	126	86	75	90	96	225	190	219	187	135	101	197	175	-0.07	-0.29	-0.43	0.04	0.27	0.24	86.5	82.5	211.5	173	180	133.5	85.5	88	188.5	222	138	166
Cpa6	chr1	10314808	10710024	1930	Cpa6	0	1	0	0	0	0	0	0	0	0	0	0	0	0	0	0	0	0	0	1	1	0	0	0	NA	NA	NA	NA	NA	NA	0	0.5	0	0	0	0	0	0	0.5	0	0	0.5
Prex2	chr1	10983546	11293763	11187	Prex2	27	30	28	30	28	2	25	8	46	2	22	1	14	23	30	25	23	0	12	0	36	17	37	23	0.13	-2.38	-4.41	-0.12	0.86	NA	27.5	30	26.5	5	34	1.5	24	22	0	17.5	20	36.5
A830018L16Rik	chr1	11404186	11965983	8293	A830018L16Rik	21	26	21	32	0	0	0	1	0	1	0	0	22	21	16	32	1	0	0	0	4	4	2	0	0.46	NA	NA	-0.48	NA	NA	21	29	0	0.5	0	0.5	26.5	19	0	0.5	2	3
4932411L15	chr1	12657644	12663171	3200	4932411L15	0	0	0	0	0	0	0	0	0	0	0	0	0	0	0	0	0	0	0	0	1	0	0	0	NA	NA	NA	NA	NA	NA	0	0	0	0	0	0	0	0	0	0	0	0.5
Sulf1	chr1	12682511	12850453	4864	Sulf1	21	27	14	19	4	7	3	3	0	1	0	1	14	18	17	20	0	0	0	0	3	0	12	4	0.39	NA	NA	-0.29	NA	NA	17.5	23	3.5	5	0	1	19	15.5	0	0	2	7.5
Slco5a1	chr1	12856631	12981216	8511	Slco5a1	6	11	7	15	8	9	11	23	1	1	0	0	20	16	8	14	1	1	0	0	15	21	36	31	NA	0.75	NA	-0.1	-0.03	NA	6.5	13	9.5	16	0.5	0.5	15	14	0.5	0.5	26	25.5
Prdm14	chr1	13103509	13117244	2593	Prdm14	0	0	0	0	0	0	0	0	1	4	0	1	1	2	0	1	0	0	0	0	2	1	0	3	NA	NA	NA	NA	NA	NA	0	0	0	0	0.5	2.5	1.5	0.5	0	0	2	1
Ncoa2	chr1	13129240	13364164	8213	Ncoa2	9	7	3	8	13	6	7	10	6	8	3	7	5	7	9	9	5	3	2	5	6	5	13	14	NA	NA	NA	NA	NA	NA	6	7.5	10	8	4.5	7.5	8	7	4	3.5	9.5	9.5
Tram1	chr1	13554783	13579945	2888	Tram1	315	273	388	319	897	1111	818	1172	325	566	304	500	494	438	404	345	595	784	456	574	532	733	978	1424	-0.25	0.41	0.76	0.2	-0.51	-0.37	351.5	296	857.5	1141.5	314.5	533	391.5	449	679	525.5	1078.5	755
Lactb2	chr1	13615980	13650590	1888	Lactb2	327	536	366	466	624	906	571	784	506	1109	431	982	432	682	383	572	662	1263	674	1536	200	345	378	602	0.53	0.5	1.16	-0.62	-0.71	-1.07	346.5	501	597.5	845	468.5	1045.5	627	407.5	1399.5	668	473.5	289
Xkr9	chr1	13658852	13691804	1926	Xkr9	0	0	0	0	3	0	4	1	0	0	0	0	0	0	0	0	0	0	0	0	3	2	0	1	NA	NA	NA	NA	NA	NA	0	0	3.5	0.5	0	0	0	0	0	0	1.5	1.5
Gm5523	chr1	13775766	13777010	1245	Gm5523	16	2	15	4	8	0	27	1	22	2	20	2	11	0	19	1	36	1	25	3	0	1	5	0	NA	NA	-3.33	NA	NA	3.87	15.5	3	17.5	0.5	21	2	0.5	15	2	30.5	0.5	2.5
Eya1	chr1	14159039	14300280	4345	Eya1	4	3	3	7	2	0	1	2	0	1	0	0	4	2	5	5	0	0	0	0	2	2	8	1	NA	NA	NA	NA	NA	NA	3.5	5	1.5	1	0	0.5	3.5	4.5	0	0	1.5	5
Msc	chr1	14743429	14746047	1715	Msc	6	37	9	20	0	1	0	0	3	0	4	0	12	26	11	26	5	0	2	0	2	1	0	9	1.91	NA	NA	-1.17	NA	NA	7.5	28.5	0	0.5	3.5	0	26	11.5	0	3.5	5	1
Trpa1	chr1	14862729	14908943	4263	Trpa1	32	22	49	25	3	0	4	0	4	0	0	0	41	23	54	36	0	0	0	0	9	4	2	2	-0.78	NA	NA	0.69	NA	NA	40.5	23.5	3.5	0	2	0	29.5	47.5	0	0	3	5.5
Kcnb2	chr1	15302533	15704295	5309	Kcnb2	0	0	0	0	0	0	0	0	0	0	0	0	0	0	0	0	0	0	0	0	3	1	0	0	NA	NA	NA	NA	NA	NA	0	0	0	0	0	0	0	0	0	0	0.5	1.5
Terf1	chr1	15795739	15833510	1633	Terf1	982	1137	951	1187	1024	526	1002	571	1258	1143	1125	1088	1292	1450	1052	1290	1002	1199	1228	1331	464	246	818	572	0.27	-0.88	-0.1	-0.23	0.65	-0.18	966.5	1162	1013	548.5	1191.5	1115.5	1370	1172	1265	1115	409	641
Gm106	chr1	15843943	15882803	2748	Gm106	4	2	2	4	4	3	2	1	2	1	1	0	0	1	1	2	0	6	0	0	6	3	3	5	NA	NA	NA	NA	NA	NA	3	3	3	2	1.5	0.5	1.5	0.5	3	0	4	4.5
4930444P10Rik	chr1	16056060	16083122	717	4930444P10Rik	0	0	1	0	0	0	0	0	0	0	0	0	0	1	1	0	0	0	0	0	0	0	0	0	NA	NA	NA	NA	NA	NA	0.5	0	0	0	0	0	0.5	0.5	0	0	0	0
Rpl7	chr1	16091376	16094514	934	Rpl7	3976	1094	3647	1101	2669	810	2642	907	4516	1222	3969	1065	4839	1388	4762	1370	5788	1570	5948	1618	1892	1062	3415	1540	-1.8	-1.63	-1.89	1.8	1.03	1.88	3811.5	1097.5	2655.5	858.5	4242.5	1143.5	1379	4800.5	1594	5868	1301	2653.5
Rdh10	chr1	16095963	16122631	2295	Rdh10	9	10	6	8	215	102	234	129	14	7	7	6	16	3	21	13	18	14	16	22	403	168	438	218	NA	-0.96	NA	1.2	1.12	-0.08	7.5	9	224.5	115.5	10.5	6.5	8	18.5	18	17	193	420.5
Stau2	chr1	16218891	16509383	2890	Stau2	0	0	0	0	2	2	4	2	2	8	0	5	3	2	0	3	0	0	0	7	5	2	1	1	NA	NA	NA	NA	NA	NA	0	0	3	2	1	6.5	2.5	1.5	3.5	0	1.5	3
Ube2w	chr1	16559487	16609367	2354	Ube2w	131	112	134	129	129	144	162	164	222	231	180	207	150	144	139	138	238	245	291	313	164	163	235	197	-0.14	0.08	0.12	0.04	0.15	-0.08	132.5	120.5	145.5	154	201	219	141	144.5	279	264.5	180	199.5
Tceb1	chr1	16632846	16646946	955	Tceb1	514	500	488	442	504	467	601	533	770	858	715	691	627	561	589	559	867	849	845	893	266	280	565	538	-0.09	-0.14	0.06	0.12	0.02	-0.03	501	471	552.5	500	742.5	774.5	560	608	871	856	409	415.5
D030040B21Rik	chr1	16647633	16652359	2788	D030040B21Rik	0	0	0	0	0	0	0	0	0	0	0	0	0	1	1	0	0	1	0	0	3	0	0	3	NA	NA	NA	NA	NA	NA	0	0	0	0	0	0	0.5	0.5	0.5	0	1.5	1.5
Tmem70	chr1	16655272	16668356	1732	Tmem70	76	49	120	75	107	101	129	94	49	48	84	91	167	152	66	67	379	312	138	138	72	51	123	118	-0.66	-0.28	0.06	0.09	0.21	0.2	98	62	118	97.5	66.5	69.5	109.5	116.5	225	258.5	84.5	97.5
Ly96	chr1	16678537	16699686	603	Ly96	1	0	3	1	6	1	2	1	5	1	4	0	2	0	5	0	1	0	6	1	1	0	3	0	NA	NA	NA	NA	NA	NA	2	0.5	4	1	4.5	0.5	0	3.5	0.5	3.5	0	2
Jph1	chr1	16985021	17087970	4807	Jph1	44	43	56	49	10	12	11	9	50	26	32	30	55	52	62	50	38	24	42	13	17	27	28	38	-0.12	0	-0.55	0.2	-0.53	1.11	50	46	10.5	10.5	41	28	51	58.5	18.5	40	32.5	22.5
Gdap1	chr1	17135454	17154351	3937	Gdap1	1	2	0	0	1	0	0	1	0	0	0	0	4	1	2	0	0	0	0	0	4	4	0	0	NA	NA	NA	NA	NA	NA	0.5	1	0.5	0.5	0	0	0.5	3	0	0	2	2
Pi15	chr1	17591982	17621020	6923	Pi15	1	0	0	2	0	0	0	0	0	0	0	1	0	0	0	1	0	0	0	0	10	3	0	0	NA	NA	NA	NA	NA	NA	0.5	1	0	0	0	0.5	0.5	0	0	0	1.5	5
Crispld1	chr1	17717498	17756288	4006	Crispld1	26	20	21	26	0	0	1	0	0	1	0	0	11	28	13	20	0	0	0	0	3	1	7	2	-0.03	NA	NA	-0.99	NA	NA	23.5	23	0.5	0	0	0.5	24	12	0	0	1.5	5
Crisp4	chr1	18105272	18127132	1192	Crisp4	0	0	0	0	0	0	0	0	0	0	0	0	0	0	0	0	0	0	0	0	2	2	0	0	NA	NA	NA	NA	NA	NA	0	0	0	0	0	0	0	0	0	0	1	1
Defb44-ps	chr1	18200134	18213645	222	Defb44-ps	0	0	0	0	0	0	0	0	0	0	0	0	0	0	0	0	0	0	0	0	0	0	0	0	NA	NA	NA	NA	NA	NA	0	0	0	0	0	0	0	0	0	0	0	0
Defb18	chr1	18226554	18227524	258	Defb18	0	0	0	0	0	0	0	0	0	0	0	0	0	0	0	0	0	0	0	0	0	0	0	0	NA	NA	NA	NA	NA	NA	0	0	0	0	0	0	0	0	0	0	0	0
Defb41	chr1	18241059	18255219	469	Defb41	0	0	0	0	0	0	0	0	0	0	0	0	0	0	0	0	0	0	0	0	1	0	0	0	NA	NA	NA	NA	NA	NA	0	0	0	0	0	0	0	0	0	0	0	0.5
Gm15386	chr1	18250605	18255219	256	Gm15386	0	0	0	0	0	0	0	0	0	0	0	0	0	0	0	0	0	0	0	0	1	0	0	0	NA	NA	NA	NA	NA	NA	0	0	0	0	0	0	0	0	0	0	0	0.5
Tfap2d	chr1	19093103	19156413	1747	Tfap2d	0	0	0	0	0	0	0	0	0	0	0	0	0	0	0	0	0	0	0	0	1	0	0	0	NA	NA	NA	NA	NA	NA	0	0	0	0	0	0	0	0	0	0	0	0.5
Tfap2b	chr1	19198995	19228815	6391	Tfap2b	0	0	0	0	0	0	0	0	0	0	0	0	0	1	0	0	0	0	0	0	2	0	0	0	NA	NA	NA	NA	NA	NA	0	0	0	0	0	0	0.5	0	0	0	0	1
Pkhd1	chr1	20047860	20608138	12928	Pkhd1	1	0	6	0	3	1	5	0	4	0	3	0	12	0	3	0	8	0	1	0	10	10	6	7	NA	NA	NA	NA	NA	NA	3.5	0	4	0.5	3.5	0	0	7.5	0	4.5	8.5	8
4930486I03Rik	chr1	20346535	20382381	786	4930486I03Rik	0	0	0	0	0	1	0	0	0	0	0	0	0	0	0	0	0	0	0	0	0	0	0	1	NA	NA	NA	NA	NA	NA	0	0	0	0.5	0	0	0	0	0	0	0.5	0
Mir206	chr1	20669091	20669163	73	Mir206	0	0	0	0	0	0	0	0	0	0	0	0	0	0	0	0	0	0	0	0	0	0	0	0	NA	NA	NA	NA	NA	NA	0	0	0	0	0	0	0	0	0	0	0	0
Mir133b	chr1	20672850	20672968	119	Mir133b	0	0	0	0	0	0	0	0	0	0	0	0	0	0	0	0	0	0	0	0	1	0	0	0	NA	NA	NA	NA	NA	NA	0	0	0	0	0	0	0	0	0	0	0	0.5
Il17a	chr1	20720986	20724577	1171	Il17a	0	0	0	0	0	0	0	0	0	0	0	0	0	0	0	0	0	0	0	0	0	2	0	0	NA	NA	NA	NA	NA	NA	0	0	0	0	0	0	0	0	0	0	1	0
Il17f	chr1	20767230	20774351	1175	Il17f	2	0	0	1	0	5	0	4	0	1	0	7	4	1	1	3	0	9	0	15	1	17	0	14	NA	NA	NA	NA	NA	NA	1	0.5	0	4.5	0	4	2	2.5	12	0	15.5	0.5
Mcm3	chr1	20793095	20810294	2886	Mcm3	2202	2216	2266	2317	727	664	813	813	1734	1543	1731	1520	2805	2754	2597	2548	1759	1673	1912	1584	956	998	1747	1869	0.02	-0.06	-0.18	0.03	-0.08	0.17	2234	2266.5	770	738.5	1732.5	1531.5	2651	2701	1628.5	1835.5	1433.5	1351.5
6720483E21Rik	chr1	20878731	20880554	1120	6720483E21Rik	0	0	1	0	0	0	0	0	1	1	1	0	0	0	2	0	0	0	1	0	1	0	0	2	NA	NA	NA	NA	NA	NA	0.5	0	0	0	1	0.5	0	1	0	0.5	1	0.5
Paqr8	chr1	20880703	20928837	4420	Paqr8	22	22	16	18	2	3	1	3	12	7	12	0	11	11	13	15	16	4	11	6	7	4	6	13	0.07	NA	NA	-0.11	NA	NA	19	20	1.5	3	12	3.5	13	12	5	13.5	8.5	6.5
Efhc1	chr1	20941707	20980922	2208	Efhc1	3	0	6	0	4	3	4	0	6	1	14	0	9	0	10	0	6	3	3	4	0	9	3	6	NA	NA	NA	NA	NA	NA	4.5	0	4	1.5	10	0.5	0	9.5	3.5	4.5	7.5	1.5
Tram2	chr1	20991459	21069306	1409	Tram2	7	6	10	1	11	14	20	14	10	21	17	22	3	7	4	6	24	24	20	22	8	6	15	15	NA	-0.15	0.67	NA	0.13	-0.06	8.5	3.5	15.5	14	13.5	21.5	6.5	3.5	23	22	10.5	11.5
Tmem14a	chr1	21208712	21220248	1112	Tmem14a	16	2	20	3	43	6	43	3	11	0	1	2	26	4	24	3	4	1	5	2	28	1	44	6	-2.8	-3.23	NA	2.8	3.33	NA	18	2.5	43	4.5	6	1	3.5	25	1.5	4.5	3.5	36
Gsta3	chr1	21230670	21255640	1450	Gsta3	1	2	1	5	9	1	7	2	1	0	1	0	3	2	0	2	0	0	0	2	2	2	5	1	NA	NA	NA	NA	NA	NA	1	3.5	8	1.5	1	0	2	1.5	1	0	1.5	3.5
Gm4956	chr1	21275327	21288393	1148	Gm4956	0	0	0	0	0	0	0	0	0	0	0	0	0	0	0	0	0	0	0	0	1	0	0	0	NA	NA	NA	NA	NA	NA	0	0	0	0	0	0	0	0	0	0	0	0.5
Khdc1a	chr1	21339758	21342280	1950	Khdc1a	0	0	0	0	1	0	0	0	0	0	0	0	0	0	0	0	0	0	0	0	3	0	1	0	NA	NA	NA	NA	NA	NA	0	0	0.5	0	0	0	0	0	0	0	0	2
Khdc1c	chr1	21358412	21359824	844	Khdc1c	0	0	0	0	0	0	0	0	0	0	0	0	0	0	0	0	0	0	0	0	0	0	0	0	NA	NA	NA	NA	NA	NA	0	0	0	0	0	0	0	0	0	0	0	0
Khdc1b	chr1	21373637	21376465	2247	Khdc1b	0	0	0	0	0	0	0	0	0	0	0	0	0	0	0	0	0	0	0	0	4	1	2	0	NA	NA	NA	NA	NA	NA	0	0	0	0	0	0	0	0	0	0	0.5	3
Kcnq5	chr1	21388484	21952023	6980	Kcnq5	0	0	5	1	0	0	0	0	0	0	1	1	0	2	0	1	0	0	0	0	1	0	0	0	NA	NA	NA	NA	NA	NA	2.5	0.5	0	0	0.5	0.5	1.5	0	0	0	0	0.5
Rims1	chr1	22278503	22812563	4068	Rims1	0	0	0	3	0	0	0	0	1	0	0	0	0	0	2	0	0	0	0	0	1	4	0	0	NA	NA	NA	NA	NA	NA	0	1.5	0	0	0.5	0	0	1	0	0	2	0.5
4933415F23Rik	chr1	23107313	23109092	1780	4933415F23Rik	0	0	0	0	0	0	0	0	0	0	0	0	0	0	0	0	0	0	0	0	0	4	0	0	NA	NA	NA	NA	NA	NA	0	0	0	0	0	0	0	0	0	0	2	0
Mir30a	chr1	23279108	23279178	71	Mir30a	0	0	0	0	0	0	0	0	0	0	0	0	0	0	0	0	0	0	0	0	0	0	0	0	NA	NA	NA	NA	NA	NA	0	0	0	0	0	0	0	0	0	0	0	0
Mir30c-2	chr1	23298540	23298623	84	Mir30c-2	0	0	0	0	0	0	0	0	0	0	0	0	0	0	0	0	0	0	0	0	0	0	0	0	NA	NA	NA	NA	NA	NA	0	0	0	0	0	0	0	0	0	0	0	0
Ogfrl1	chr1	23373263	23390014	4844	Ogfrl1	49	23	49	30	28	13	10	16	17	8	17	5	53	37	57	63	17	3	14	14	30	33	62	45	-0.88	-0.39	-1.37	0.14	0.24	0.86	49	26.5	19	14.5	17	6.5	50	55	8.5	15.5	39	46
B3gat2	chr1	23768765	23854697	4355	B3gat2	29	37	38	26	97	84	84	75	58	60	40	30	53	47	43	28	78	60	86	59	69	27	106	65	-0.09	-0.19	-0.12	0.36	0.93	0.46	33.5	31.5	90.5	79.5	49	45	37.5	48	59.5	82	46	87.5
Smap1	chr1	23852466	23929128	2259	Smap1	66	74	64	49	161	137	132	138	128	105	90	81	92	97	89	66	163	101	152	119	58	35	93	71	-0.08	-0.09	-0.23	0.15	0.51	0.52	65	61.5	146.5	137.5	109	93	81.5	90.5	110	157.5	53	75.5
1110058L19Rik	chr1	24002778	24012479	667	1110058L19Rik	127	96	81	63	145	153	169	148	199	163	157	130	108	95	127	111	259	239	220	242	117	111	213	215	-0.39	-0.06	-0.28	0.19	0.02	-0.01	104	79.5	157	150.5	178	146.5	103	117.5	240.5	239.5	163	165
Fam135a	chr1	24017597	24107180	6467	Fam135a	91	80	88	88	71	101	73	105	112	104	115	105	98	94	96	83	170	143	191	216	82	118	129	141	-0.09	0.52	-0.12	0.13	-0.3	0.01	89.5	84	72	103	113.5	104.5	88.5	97	179.5	180.5	129.5	105.5
Col9a1	chr1	24184449	24259577	3888	Col9a1	4	6	1	0	0	0	0	0	0	0	0	0	1	1	2	1	0	0	0	0	2	2	0	0	NA	NA	NA	NA	NA	NA	2.5	3	0	0	0	0	1	1.5	0	0	1	1
Col19a1	chr1	24264522	24594276	10542	Col19a1	0	2	0	0	1	0	0	0	0	0	0	0	0	0	4	9	0	2	0	0	11	10	2	10	NA	NA	NA	NA	NA	NA	0	1	0.5	0	0	0	4.5	2	1	0	10	6.5
Lmbrd1	chr1	24685383	24823146	5392	Lmbrd1	105	77	77	75	157	167	194	182	151	130	148	153	75	73	86	101	209	166	217	183	179	162	242	183	-0.26	-0.01	-0.08	-0.11	0.29	0.29	91	76	175.5	174.5	149.5	141.5	87	80.5	174.5	213	172.5	210.5
Bai3	chr1	25124321	25886552	5522	Bai3	3	3	6	2	0	0	0	0	0	0	0	0	1	2	0	3	0	0	0	0	3	1	0	0	NA	NA	NA	NA	NA	NA	4.5	2.5	0	0	0	0	2.5	0.5	0	0	0.5	1.5
Gm20172	chr1	25333249	25334799	1551	Gm20172	0	0	0	3	0	0	0	0	0	0	0	0	0	0	0	0	0	0	0	0	0	1	0	0	NA	NA	NA	NA	NA	NA	0	1.5	0	0	0	0	0	0	0	0	0.5	0
4931408C20Rik	chr1	26738646	26744305	4331	4931408C20Rik	0	0	0	0	0	0	0	0	1	0	0	0	0	0	0	0	0	0	0	0	2	3	0	0	NA	NA	NA	NA	NA	NA	0	0	0	0	0.5	0	0	0	0	0	1.5	1
Gm597	chr1	28832967	28837097	2882	Gm597	0	0	0	0	0	0	0	0	0	0	0	0	0	0	0	0	0	0	0	0	0	2	1	0	NA	NA	NA	NA	NA	NA	0	0	0	0	0	0	0	0	0	0	1	0.5
Phf3	chr1	30859187	30920101	7561	Phf3	131	175	119	162	155	182	139	175	224	290	163	281	140	224	148	204	220	379	249	353	125	131	216	229	0.43	0.28	0.56	-0.57	-0.08	-0.64	125	168.5	147	178.5	193.5	285.5	214	144	366	234.5	180	170.5
Ptp4a1	chr1	30997148	31006600	4129	Ptp4a1	259	122	175	114	240	162	244	179	302	94	289	85	396	143	273	143	398	160	425	129	158	155	320	254	-0.88	-0.5	-1.72	1.23	0.22	1.51	217	118	242	170.5	295.5	89.5	143	334.5	144.5	411.5	204.5	239
Gm13363	chr1	30998437	31006555	2784	Gm13363	182	66	121	74	120	54	116	60	222	51	209	48	294	89	176	76	303	108	317	84	13	8	76	56	-1.11	-1.05	-2.12	1.51	0.47	1.69	151.5	70	118	57	215.5	49.5	82.5	235	96	310	32	44.5
4931428L18Rik	chr1	31197923	31279501	1094	4931428L18Rik	0	0	0	0	0	0	0	0	1	0	1	0	2	0	1	0	3	0	7	0	0	0	0	0	NA	NA	NA	NA	NA	NA	0	0	0	0	1	0	0	1.5	0	5	0	0
Lgsn	chr1	31233280	31261570	1903	Lgsn	0	0	0	0	0	0	0	0	1	0	1	0	1	0	1	0	2	0	4	0	2	1	0	1	NA	NA	NA	NA	NA	NA	0	0	0	0	1	0	0	1	0	3	1	1
4930521A18Rik	chr1	31279684	31281132	1449	4930521A18Rik	0	0	0	0	0	0	0	0	0	0	0	0	0	0	0	0	0	0	0	0	2	2	0	0	NA	NA	NA	NA	NA	NA	0	0	0	0	0	0	0	0	0	0	1	1
Gm4850	chr1	31321692	31324906	914	Gm4850	0	0	0	0	0	0	0	0	0	0	0	0	0	0	0	0	0	0	0	0	0	0	0	0	NA	NA	NA	NA	NA	NA	0	0	0	0	0	0	0	0	0	0	0	0
Khdrbs2	chr1	32229651	32714583	1359	Khdrbs2	1	4	1	0	0	0	0	0	1	0	1	0	0	0	2	1	0	0	0	0	1	0	1	1	NA	NA	NA	NA	NA	NA	1	2	0	0	1	0	0.5	1	0	0	0.5	1
Gm9839	chr1	32576408	32577844	1437	Gm9839	0	0	0	0	0	0	0	0	0	0	0	0	0	0	0	0	0	0	0	0	0	0	0	0	NA	NA	NA	NA	NA	NA	0	0	0	0	0	0	0	0	0	0	0	0
Gm5415	chr1	32600391	32604138	3748	Gm5415	0	0	0	0	0	0	1	0	0	0	0	0	0	1	0	0	0	0	0	0	4	4	0	0	NA	NA	NA	NA	NA	NA	0	0	0.5	0	0	0	0.5	0	0	0	2	2
Prim2	chr1	33510656	33726603	1937	Prim2	252	304	235	275	116	152	138	117	339	383	365	431	295	361	313	368	455	508	514	504	32	20	75	36	0.25	0.08	0.21	-0.26	0.93	-0.06	243.5	289.5	127	134.5	352	407	364.5	304	506	484.5	28	53.5
1700001G17Rik	chr1	33726669	33727557	889	1700001G17Rik	1	4	1	1	0	0	1	4	2	1	1	5	0	2	4	4	0	6	0	1	0	1	0	13	NA	NA	NA	NA	NA	NA	1	2.5	0.5	2	1.5	3	3	2	3.5	0	7	0
Rab23	chr1	33776741	33799409	4487	Rab23	234	188	337	218	71	46	88	71	200	250	224	238	366	368	302	325	424	444	357	383	83	79	230	142	-0.49	-0.44	0.2	-0.05	0.5	-0.08	285.5	203	79.5	58.5	212	244	346.5	334	413.5	390.5	110.5	156.5
Bag2	chr1	33802329	33814595	1815	Bag2	300	171	253	165	1382	1457	1495	1552	256	186	344	222	308	191	287	183	743	537	669	462	605	752	941	936	-0.72	0.06	-0.56	0.67	-0.13	0.5	276.5	168	1438.5	1504.5	300	204	187	297.5	499.5	706	844	773
Zfp451	chr1	33818598	33871272	3650	Zfp451	84	80	86	64	46	53	56	53	42	41	40	39	99	97	95	103	44	51	58	42	88	91	114	120	-0.24	0.06	-0.04	-0.04	-0.06	0.13	85	72	51	53	41	40	100	97	46.5	51	105.5	101
Gm15455	chr1	33892744	33895759	3016	Gm15455	1	1	1	0	0	0	0	0	0	0	0	0	0	0	3	1	2	0	0	0	5	1	0	0	NA	NA	NA	NA	NA	NA	1	0.5	0	0	0	0	0.5	1.5	0	1	0.5	2.5
Bend6	chr1	33908897	33964466	2292	Bend6	6	3	6	7	0	0	0	0	0	1	2	2	9	4	9	8	0	2	0	2	0	2	1	5	NA	NA	NA	NA	NA	NA	6	5	0	0	1	1.5	6	9	2	0	3.5	0.5
Dst	chr1	34068670	34365497	23242	Dst	254	135	325	176	199	28	240	37	114	76	129	57	226	137	336	183	129	109	85	72	216	41	343	75	-0.9	-2.75	-0.87	0.81	2.27	0.24	289.5	155.5	219.5	32.5	121.5	66.5	160	281	90.5	107	58	279.5
Mir5103	chr1	34489966	34490044	79	Mir5103	0	0	0	0	0	0	0	0	0	0	0	0	0	0	0	0	0	0	0	0	0	0	0	0	NA	NA	NA	NA	NA	NA	0	0	0	0	0	0	0	0	0	0	0	0
Ccdc115	chr1	34493515	34496517	1705	Ccdc115	410	336	513	371	441	362	467	377	435	333	403	297	460	320	415	362	478	355	492	418	471	374	686	565	-0.38	-0.3	-0.41	0.36	0.3	0.33	461.5	353.5	454	369.5	419	315	341	437.5	386.5	485	469.5	578.5
Imp4	chr1	34496674	34502592	2249	Imp4	1716	1458	1640	1436	1154	1025	1025	906	2292	2128	2223	1950	2073	1846	1677	1527	2671	2364	2785	2303	293	323	727	684	-0.21	-0.17	-0.15	0.15	0.02	0.23	1678	1447	1089.5	965.5	2257.5	2039	1686.5	1875	2333.5	2728	503.5	510
Ptpn18	chr1	34516591	34530624	1573	Ptpn18	27	78	25	84	19	28	14	31	26	122	49	109	41	89	31	131	44	150	63	178	19	23	26	41	1.64	0.83	1.62	-1.61	-0.51	-1.61	26	81	16.5	29.5	37.5	115.5	110	36	164	53.5	32	22.5
Prss39	chr1	34555275	34559907	1246	Prss39	0	1	0	0	0	0	0	0	0	0	0	0	0	2	0	2	0	0	0	0	2	0	0	0	NA	NA	NA	NA	NA	NA	0	0.5	0	0	0	0	2	0	0	0	0	1
Cfc1	chr1	34592493	34601156	1038	Cfc1	26	35	8	12	388	482	496	616	14	14	9	10	28	30	29	30	0	0	1	0	368	445	438	561	0.46	0.31	0.06	-0.07	-0.32	NA	17	23.5	442	549	11.5	12	30	28.5	0	0.5	503	403
Prss40	chr1	34609177	34617788	1300	Prss40	0	0	0	0	0	0	1	0	0	0	0	0	0	0	0	0	0	0	0	0	2	3	0	0	NA	NA	NA	NA	NA	NA	0	0	0.5	0	0	0	0	0	0	0	1.5	1
Fam123c	chr1	34636538	34647789	4356	Fam123c	0	0	0	0	0	0	0	0	0	0	1	1	0	2	2	1	0	2	0	0	5	1	0	0	NA	NA	NA	NA	NA	NA	0	0	0	0	0.5	0.5	1.5	1	1	0	0.5	2.5
AA619741	chr1	34690380	34693055	2676	AA619741	0	0	0	0	0	0	0	0	0	0	0	0	0	0	0	0	0	0	0	0	2	1	0	1	NA	NA	NA	NA	NA	NA	0	0	0	0	0	0	0	0	0	0	1	1
Arhgef4	chr1	34858567	34869599	2714	Arhgef4	3	2	2	3	0	1	0	0	4	1	4	1	4	3	0	4	2	1	5	6	2	4	2	1	NA	NA	NA	NA	NA	NA	2.5	2.5	0	0.5	4	1	3.5	2	3.5	3.5	2.5	2
Fam168b	chr1	34870063	34899895	5080	Fam168b	115	153	162	125	149	125	138	148	89	94	80	50	176	144	196	158	122	104	140	111	146	119	318	247	0.01	-0.07	-0.23	0.3	0.34	0.28	138.5	139	143.5	136.5	84.5	72	151	186	107.5	131	183	232
Plekhb2	chr1	34906804	34936430	5469	Plekhb2	93	93	116	81	190	115	190	157	496	252	483	230	122	95	139	108	838	344	837	479	223	183	305	229	-0.26	-0.48	-1.02	0.36	0.36	1.03	104.5	87	190	136	489.5	241	101.5	130.5	411.5	837.5	206	264
Hs6st1	chr1	36125245	36163291	3719	Hs6st1	46	62	103	114	101	109	105	120	100	74	72	68	72	71	92	76	137	119	157	171	55	63	103	91	0.24	0.15	-0.28	0.16	0.04	0.02	74.5	88	103	114.5	86	71	73.5	82	145	147	77	79
Uggt1	chr1	36196873	36301147	9029	Uggt1	280	209	312	281	437	364	462	428	252	269	327	266	389	325	302	261	528	502	437	366	459	426	633	545	-0.27	-0.18	-0.11	0.24	0.17	0.15	296	245	449.5	396	289.5	267.5	293	345.5	434	482.5	485.5	546
Neurl3	chr1	36321447	36330270	2583	Neurl3	0	0	0	0	3	2	1	3	0	1	0	0	0	3	0	0	0	0	0	0	0	5	0	15	NA	NA	NA	NA	NA	NA	0	0	2	2.5	0	0.5	1.5	0	0	0	10	0
Arid5a	chr1	36364578	36380874	5699	Arid5a	9	5	5	9	7	5	2	3	19	21	14	26	3	6	2	7	35	20	20	24	8	6	6	12	NA	NA	0.51	NA	NA	0.32	7	7	4.5	4	16.5	23.5	6.5	2.5	22	27.5	9	7
4632411B12Rik	chr1	36392575	36426026	4663	4632411B12Rik	147	141	173	151	84	122	97	153	131	142	99	115	176	149	157	158	160	207	139	171	135	143	219	268	-0.13	0.6	0.16	0.12	-0.22	-0.34	160	146	90.5	137.5	115	128.5	153.5	166.5	189	149.5	205.5	177
Lman2l	chr1	36480031	36502084	2225	Lman2l	181	121	170	158	161	127	140	125	149	109	160	159	159	132	198	147	200	206	254	185	63	63	123	94	-0.33	-0.26	-0.21	0.36	0.24	0.22	175.5	139.5	150.5	126	154.5	134	139.5	178.5	195.5	227	78.5	93
Cnnm4	chr1	36528442	36565621	4582	Cnnm4	15	9	11	9	1	4	3	0	11	12	8	9	13	3	12	10	13	14	14	19	0	2	1	3	-0.53	NA	NA	NA	NA	-0.29	13	9	2	2	9.5	10.5	6.5	12.5	16.5	13.5	2.5	0.5
Cnnm3	chr1	36568721	36585082	5283	Cnnm3	157	85	155	125	119	77	129	121	41	43	39	49	144	118	158	181	59	48	54	68	199	133	254	196	-0.57	-0.32	0.2	0.01	0.46	-0.04	156	105	124	99	40	46	149.5	151	58	56.5	164.5	226.5
Ankrd23	chr1	36587379	36592574	1954	Ankrd23	21	3	22	1	18	2	22	5	22	1	36	4	19	4	21	7	19	4	22	4	31	11	57	11	-3.36	-2.48	-3.48	1.84	1.99	2.33	21.5	2	20	3.5	29	2.5	5.5	20	4	20.5	11	44
Ankrd39	chr1	36595018	36604046	1786	Ankrd39	126	159	117	151	77	118	95	84	161	180	133	189	142	186	112	149	147	213	180	226	44	72	100	111	0.35	0.23	0.33	-0.4	-0.35	-0.42	121.5	155	86	101	147	184.5	167.5	127	219.5	163.5	91.5	72
Sema4c	chr1	36605487	36615226	3805	Sema4c	0	9	17	21	1	1	3	2	2	2	3	3	9	6	4	7	1	0	1	1	10	2	3	1	0.81	NA	NA	NA	NA	NA	8.5	15	2	1.5	2.5	2.5	6.5	6.5	0.5	1	1.5	6.5
Fam178b	chr1	36619541	36740028	2566	Fam178b	69	8	77	15	3	3	7	3	13	7	7	3	100	11	75	12	6	0	3	1	1	1	3	1	-2.66	NA	NA	2.92	NA	NA	73	11.5	5	3	10	5	11.5	87.5	0.5	4.5	1	2
Cox5b	chr1	36748332	36750233	569	Cox5b	1802	437	1607	398	2005	549	2149	576	1830	532	1770	514	2026	553	1901	491	2374	631	2236	610	891	239	1711	411	-2.03	-1.88	-1.78	1.91	2	1.89	1704.5	417.5	2077	562.5	1800	523	522	1963.5	620.5	2305	325	1301
Actr1b	chr1	36756047	36766770	2077	Actr1b	1057	714	1270	871	624	478	687	559	1528	798	1556	794	881	728	969	648	1595	921	1766	1017	300	232	505	349	-0.55	-0.34	-0.95	0.43	0.47	0.79	1163.5	792.5	655.5	518.5	1542	796	688	925	969	1680.5	290.5	402.5
4933424G06Rik	chr1	36771383	36814805	1127	4933424G06Rik	1	0	1	0	1	0	0	0	0	0	2	0	0	0	0	0	2	0	0	0	1	0	0	0	NA	NA	NA	NA	NA	NA	1	0	0.5	0	1	0	0	0	0	1	0	0.5
Zap70	chr1	36818706	36839661	2180	Zap70	3	5	6	10	1	2	0	0	7	16	2	13	7	8	5	9	14	9	6	26	1	3	1	6	NA	NA	NA	NA	NA	-0.8	4.5	7.5	0.5	1	4.5	14.5	8.5	6	17.5	10	4.5	1
Tmem131	chr1	36849034	36996372	6548	Tmem131	78	110	142	143	49	68	74	75	85	99	62	66	101	111	119	132	91	100	79	108	21	25	45	45	0.2	0.22	0.17	-0.14	-0.08	-0.29	110	126.5	61.5	71.5	73.5	82.5	121.5	110	104	85	35	33
Cnga3	chr1	37276106	37320229	3498	Cnga3	1	0	2	0	0	0	0	0	0	0	1	0	0	0	2	0	0	0	0	0	1	4	1	0	NA	NA	NA	NA	NA	NA	1.5	0	0	0	0.5	0	0	1	0	0	2	1
Inpp4a	chr1	37356738	37467580	6816	Inpp4a	17	35	11	26	12	15	12	20	29	42	14	19	24	25	13	32	26	44	22	42	23	31	18	66	1.12	0.54	0.5	-0.62	-1.24	-0.84	14	30.5	12	17.5	21.5	30.5	28.5	18.5	43	24	48.5	20.5
6330578E17Rik	chr1	37473930	37486948	3862	6330578E17Rik	266	213	355	275	329	291	308	264	318	283	285	301	268	258	294	293	375	351	414	352	178	177	453	376	-0.35	-0.2	-0.05	0.03	0.19	0.17	310.5	244	318.5	277.5	301.5	292	275.5	281	351.5	394.5	276.5	315.5
Unc50	chr1	37487017	37495969	1412	Unc50	89	67	82	84	110	87	123	105	91	104	99	93	107	118	93	69	243	189	184	124	39	29	94	71	-0.18	-0.28	0.05	0.1	0.41	0.45	85.5	75.5	116.5	96	95	98.5	93.5	100	156.5	213.5	50	66.5
Mgat4a	chr1	37496185	37593104	7054	Mgat4a	15	41	12	29	64	61	42	59	11	34	14	13	19	33	10	41	18	32	14	41	45	49	64	73	1.37	0.18	0.91	-1.35	-0.16	-1.18	13.5	35	53	60	12.5	23.5	37	14.5	36.5	16	61	54.5
4930594C11Rik	chr1	37542696	37545450	2755	4930594C11Rik	3	3	1	2	11	6	8	4	3	1	4	0	2	2	5	1	1	2	1	2	28	15	29	22	NA	NA	NA	NA	0.62	NA	2	2.5	9.5	5	3.5	0.5	1.5	3.5	2	1	18.5	28.5
2010300C02Rik	chr1	37668521	37776656	4361	2010300C02Rik	2	6	1	5	3	0	0	1	0	0	0	1	0	1	0	4	3	1	2	1	5	2	0	1	NA	NA	NA	NA	NA	NA	1.5	5.5	1.5	0.5	0	0.5	2.5	0	1	2.5	1.5	2.5
Tsga10	chr1	37811621	37921924	3400	Tsga10	9	6	7	5	3	12	1	8	5	5	5	9	16	11	6	2	8	11	3	12	2	2	2	2	NA	NA	NA	NA	NA	NA	8	5.5	2	10	5	7	6.5	11	11.5	5.5	2	2
Lipt1	chr1	37929051	37933143	1555	Lipt1	48	47	41	45	29	17	31	24	82	75	87	63	56	44	44	54	107	68	121	79	7	3	23	39	0.05	-0.55	-0.29	0.03	-0.48	0.63	44.5	46	30	20.5	84.5	69	49	50	73.5	114	21	15
Mitd1	chr1	37935735	37947256	1229	Mitd1	82	50	56	53	95	66	90	65	161	127	137	126	92	80	91	76	200	181	255	213	88	55	125	105	-0.42	-0.5	-0.24	0.23	0.41	0.21	69	51.5	92.5	65.5	149	126.5	78	91.5	197	227.5	80	106.5
Mrpl30	chr1	37947398	37955178	691	Mrpl30	1401	1184	1206	1072	1528	1132	1451	1150	1967	1426	1738	1393	1510	1404	1475	1327	2428	1858	2399	1991	621	419	1286	934	-0.21	-0.38	-0.39	0.13	0.5	0.33	1303.5	1128	1489.5	1141	1852.5	1409.5	1365.5	1492.5	1924.5	2413.5	676.5	953.5
Lyg2	chr1	37962768	37973338	2564	Lyg2	1	0	0	0	0	0	0	0	0	0	0	0	0	0	0	0	0	0	1	0	2	1	1	0	NA	NA	NA	NA	NA	NA	0.5	0	0	0	0	0	0	0	0	0.5	0.5	1.5
Lyg1	chr1	38003583	38014604	798	Lyg1	0	0	0	0	0	0	0	0	0	0	0	0	0	0	0	0	0	0	0	0	0	0	0	0	NA	NA	NA	NA	NA	NA	0	0	0	0	0	0	0	0	0	0	0	0
Txndc9	chr1	38040712	38054053	4596	Txndc9	37	51	35	49	25	31	19	37	54	67	53	61	31	49	26	27	65	66	47	75	11	5	12	18	0.47	0.63	0.26	-0.41	0	-0.33	36	50	22	34	53.5	64	38	28.5	70.5	56	11.5	11.5
Eif5b	chr1	38054855	38112424	7797	Eif5b	1144	1094	937	889	1533	1430	1621	1412	1708	1660	1405	1298	1385	1376	1569	1424	2313	2091	2260	2149	2311	2036	3303	2915	-0.07	-0.15	-0.07	0.08	0.18	0.11	1040.5	991.5	1577	1421	1556.5	1479	1400	1477	2120	2286.5	2475.5	2807
Rev1	chr1	38109631	38186507	4262	Rev1	118	100	144	160	105	93	126	92	124	101	78	85	135	167	151	151	141	126	141	122	174	131	257	186	-0.01	-0.32	-0.12	-0.15	0.44	0.19	131	130	115.5	92.5	101	93	159	143	124	141	158.5	215.5
Aff3	chr1	38234172	38721800	6010	Aff3	62	39	110	66	3	1	0	3	11	6	4	1	69	30	91	52	15	1	7	0	4	5	25	19	-0.71	NA	NA	0.96	0.27	NA	86	52.5	1.5	2	7.5	3.5	41	80	0.5	11	12	14.5
Lonrf2	chr1	38851354	38878060	5077	Lonrf2	1	0	1	1	0	0	0	0	0	0	0	0	2	0	0	0	0	0	0	0	9	5	1	1	NA	NA	NA	NA	NA	NA	1	0.5	0	0	0	0	0	1	0	0	3	5
Chst10	chr1	38920718	38955005	3119	Chst10	23	22	26	43	1	0	0	0	1	2	0	2	31	39	27	39	0	0	1	3	1	2	0	8	0.41	NA	NA	-0.43	NA	NA	24.5	32.5	0.5	0	0.5	2	39	29	1.5	0.5	5	0.5
Nms	chr1	38995994	39007121	1001	Nms	0	0	0	0	0	0	0	0	0	0	0	0	0	0	0	0	0	0	0	0	1	0	0	1	NA	NA	NA	NA	NA	NA	0	0	0	0	0	0	0	0	0	0	0.5	0.5
Pdcl3	chr1	39044659	39054081	1706	Pdcl3	690	718	529	606	781	736	714	781	1109	1193	1006	1036	834	806	791	806	1331	1271	1334	1441	468	494	751	875	0.12	0.02	0.08	0.01	-0.17	-0.03	609.5	662	747.5	758.5	1057.5	1114.5	806	812.5	1356	1332.5	684.5	609.5
Npas2	chr1	39251117	39420085	4180	Npas2	0	0	1	0	1	1	0	0	14	1	10	3	0	0	0	0	16	0	25	0	12	3	3	3	NA	NA	NA	NA	NA	7.69	0.5	0	0.5	0.5	12	2	0	0	0	20.5	3	7.5
Rpl31	chr1	39424696	39428755	1253	Rpl31	5542	4657	4776	4536	3818	3305	4509	3691	5724	5251	5079	4617	6651	5878	6341	5923	7430	6880	7411	6698	2891	2421	5846	5031	-0.17	-0.25	-0.13	0.14	0.23	0.13	5159	4596.5	4163.5	3498	5401.5	4934	5900.5	6496	6789	7420.5	3726	4368.5
Tbc1d8	chr1	39428342	39535592	4438	Tbc1d8	340	174	288	170	212	152	262	150	305	182	258	166	365	229	351	237	483	295	470	299	295	203	477	353	-0.87	-0.65	-0.69	0.62	0.47	0.68	314	172	237	151	281.5	174	233	358	297	476.5	278	386
D1Bwg0212e	chr1	39592647	39603722	3166	D1Bwg0212e	35	16	30	16	31	16	17	23	17	15	14	14	23	10	23	23	33	32	19	17	8	13	19	35	-1.02	-0.3	-0.1	0.48	-0.83	0.09	32.5	16	24	19.5	15.5	14.5	16.5	23	24.5	26	24	13.5
Snord89	chr1	39605592	39605685	94	Snord89	0	0	0	0	0	0	0	0	0	0	0	0	0	0	0	0	0	0	0	0	0	0	0	0	NA	NA	NA	NA	NA	NA	0	0	0	0	0	0	0	0	0	0	0	0
Rnf149	chr1	39608144	39634192	2431	Rnf149	59	50	68	35	74	89	90	110	76	69	68	60	60	62	72	74	74	72	57	56	192	199	256	282	-0.58	0.28	-0.16	-0.04	-0.1	0.03	63.5	42.5	82	99.5	72	64.5	68	66	64	65.5	240.5	224
Creg2	chr1	39675251	39708027	5799	Creg2	0	0	0	0	0	0	0	0	1	0	1	0	0	1	0	0	0	0	0	0	6	7	0	0	NA	NA	NA	NA	NA	NA	0	0	0	0	1	0	0.5	0	0	0	3.5	3
Rfx8	chr1	39722146	39777834	2000	Rfx8	1	3	0	1	0	2	0	2	0	0	0	0	2	5	0	3	0	0	0	0	1	1	0	2	NA	NA	NA	NA	NA	NA	0.5	2	0	2	0	0	4	1	0	0	1.5	0.5
Gm3646	chr1	39860986	39862177	359	Gm3646	0	0	0	0	0	0	0	0	0	0	0	0	0	0	0	0	0	0	0	0	1	0	1	0	NA	NA	NA	NA	NA	NA	0	0	0	0	0	0	0	0	0	0	0	1
1700066B17Rik	chr1	39899273	39904175	531	1700066B17Rik	0	0	0	0	0	0	0	0	0	0	0	0	0	0	1	0	0	0	0	0	2	1	0	0	NA	NA	NA	NA	NA	NA	0	0	0	0	0	0	0	0.5	0	0	0.5	1
Map4k4	chr1	39957758	40083155	5974	Map4k4	83	98	83	86	84	74	94	92	76	33	84	44	103	90	111	113	93	49	55	53	149	137	213	205	0.15	-0.1	-1.05	0.08	0.08	0.54	83	92	89	83	80	38.5	101.5	107	51	74	171	181
Gm16894	chr1	40133057	40142696	858	Gm16894	0	0	1	0	0	0	0	0	0	1	0	1	0	0	0	0	0	1	0	0	2	2	0	0	NA	NA	NA	NA	NA	NA	0.5	0	0	0	0	1	0	0	0.5	0	1	1
Il1r2	chr1	40141613	40182070	1343	Il1r2	6	6	0	7	0	5	0	2	7	19	3	15	4	19	3	9	10	11	3	14	1	0	0	12	NA	NA	1.75	NA	NA	NA	3	6.5	0	3.5	5	17	14	3.5	12.5	6.5	6	0.5
Il1r1	chr1	40281925	40373022	5035	Il1r1	2	1	0	2	0	0	0	2	1	3	1	1	2	0	0	3	3	2	1	2	0	5	2	1	NA	NA	NA	NA	NA	NA	1	1.5	0	1	1	2	1.5	1	2	2	3	1
Il1rl2	chr1	40381472	40422316	1950	Il1rl2	0	1	0	3	0	0	0	0	0	0	0	0	0	1	1	2	0	0	0	0	2	1	0	0	NA	NA	NA	NA	NA	NA	0	2	0	0	0	0	1.5	0.5	0	0	0.5	1
Il1rl1	chr1	40496494	40522259	6966	Il1rl1	0	0	0	0	1	0	0	0	0	0	0	1	0	0	0	0	0	0	0	0	4	4	0	0	NA	NA	NA	NA	NA	NA	0	0	0.5	0	0	0.5	0	0	0	0	2	2
Il18r1	chr1	40522397	40557699	4781	Il18r1	0	0	0	1	0	0	0	1	0	0	0	0	0	0	0	1	0	0	0	3	2	5	0	0	NA	NA	NA	NA	NA	NA	0	0.5	0	0.5	0	0	0.5	0	1.5	0	2.5	1
Il18rap	chr1	40572207	40606142	2481	Il18rap	0	0	0	0	0	0	0	0	0	0	0	0	0	0	0	0	0	0	0	0	1	3	0	0	NA	NA	NA	NA	NA	NA	0	0	0	0	0	0	0	0	0	0	1.5	0.5
Slc9a4	chr1	40637072	40687576	3822	Slc9a4	0	0	1	0	0	0	0	0	0	0	0	0	0	0	0	0	0	0	0	0	2	2	0	0	NA	NA	NA	NA	NA	NA	0.5	0	0	0	0	0	0	0	0	0	1	1
Slc9a2	chr1	40738557	40825730	3493	Slc9a2	0	0	0	0	0	0	1	0	0	0	0	0	1	0	2	1	0	1	0	0	1	2	0	0	NA	NA	NA	NA	NA	NA	0	0	0.5	0	0	0	0.5	1.5	0.5	0	1	0.5
Mfsd9	chr1	40828885	40847502	3152	Mfsd9	24	8	25	11	18	9	23	13	13	4	16	4	25	20	23	18	22	10	35	27	36	19	25	18	-1.36	-0.89	NA	0.34	0.72	0.62	24.5	9.5	20.5	11	14.5	4	19	24	18.5	28.5	18.5	30.5
Tmem182	chr1	40862446	40912112	1096	Tmem182	0	0	0	0	0	0	0	0	0	0	0	0	0	0	0	0	0	0	0	0	0	0	0	0	NA	NA	NA	NA	NA	NA	0	0	0	0	0	0	0	0	0	0	0	0
4930448I06Rik	chr1	41224405	41238097	573	4930448I06Rik	0	0	0	0	0	0	0	0	0	0	0	0	0	0	0	0	0	0	0	0	0	2	0	0	NA	NA	NA	NA	NA	NA	0	0	0	0	0	0	0	0	0	0	1	0
2610017I09Rik	chr1	42705045	42751670	546	2610017I09Rik	1	2	0	0	0	0	0	0	0	0	0	0	2	2	1	0	0	0	0	0	0	0	1	0	NA	NA	NA	NA	NA	NA	0.5	1	0	0	0	0	1	1.5	0	0	0	0.5
Pou3f3	chr1	42753991	42757054	3064	Pou3f3	0	0	0	0	0	0	0	0	0	0	0	0	0	0	0	0	0	0	0	0	2	5	0	1	NA	NA	NA	NA	NA	NA	0	0	0	0	0	0	0	0	0	0	3	1
2900092D14Rik	chr1	42757181	42760021	2841	2900092D14Rik	0	2	0	0	0	0	0	0	0	0	0	0	0	0	0	0	0	0	0	0	0	0	0	1	NA	NA	NA	NA	NA	NA	0	1	0	0	0	0	0	0	0	0	0.5	0
Mrps9	chr1	42908078	42962528	1419	Mrps9	391	477	304	456	224	300	223	308	341	336	326	334	437	538	406	559	447	460	443	424	284	343	447	525	0.42	0.44	0.01	-0.38	-0.25	0.01	347.5	466.5	223.5	304	333.5	335	548.5	421.5	442	445	434	365.5
Gpr45	chr1	43009717	43092294	3860	Gpr45	1	0	2	1	0	0	1	0	0	0	0	0	1	1	1	1	0	0	0	1	2	4	0	1	NA	NA	NA	NA	NA	NA	1.5	0.5	0.5	0	0	0	1	1	0.5	0	2.5	1
Tgfbrap1	chr1	43104114	43155467	5538	Tgfbrap1	23	22	32	25	127	136	125	145	21	34	25	31	20	18	36	34	24	35	38	31	128	95	187	200	-0.23	0.16	0.5	0.11	0.09	-0.09	27.5	23.5	126	140.5	23	32.5	26	28	33	31	147.5	157.5
AI597479	chr1	43155555	43172791	3457	AI597479	139	137	169	116	58	57	63	55	231	159	166	159	133	148	178	147	301	260	264	239	27	30	74	61	-0.28	-0.11	-0.32	0.08	0.15	0.18	154	126.5	60.5	56	198.5	159	147.5	155.5	249.5	282.5	45.5	50.5
Fhl2	chr1	43179919	43220806	1563	Fhl2	18	19	6	21	39	60	50	83	83	142	115	138	18	22	18	22	67	76	67	97	6	9	4	21	0.73	0.68	0.5	-0.29	NA	-0.37	12	20	44.5	71.5	99	140	22	18	86.5	67	15	5
Nck2	chr1	43502596	43627363	2775	Nck2	9	4	13	7	9	1	12	1	26	7	27	5	32	7	25	6	15	5	19	10	4	2	18	6	NA	NA	-2.12	2.12	NA	1.17	11	5.5	10.5	1	26.5	6	6.5	28.5	7.5	17	4	11
1500015O10Rik	chr1	43787447	43799409	888	1500015O10Rik	2	2	3	0	0	0	0	0	0	0	0	0	6	4	9	1	0	0	0	0	0	0	0	0	NA	NA	NA	NA	NA	NA	2.5	1	0	0	0	0	2.5	7.5	0	0	0	0
Uxs1	chr1	43807076	43884553	1263	Uxs1	35	36	31	27	41	48	36	50	46	51	42	53	51	45	41	49	52	55	51	76	27	39	53	49	-0.07	0.35	0.24	-0.03	-0.14	-0.35	33	31.5	38.5	49	44	52	47	46	65.5	51.5	44	40
Tpp2	chr1	43990852	44059816	4649	Tpp2	440	433	406	409	319	276	352	321	583	598	552	571	510	508	550	557	666	727	693	706	362	281	543	558	-0.01	-0.17	0.04	-0.01	0.11	-0.08	423	421	335.5	298.5	567.5	584.5	532.5	530	716.5	679.5	419.5	452.5
A530098C11Rik	chr1	44066253	44076851	1086	A530098C11Rik	1	0	1	2	3	0	3	2	0	1	1	0	1	0	1	1	0	0	3	0	2	1	6	2	NA	NA	NA	NA	NA	NA	1	1	3	1	0.5	0.5	0.5	1	0	1.5	1.5	4
1700029F09Rik	chr1	44143462	44159233	1265	1700029F09Rik	124	103	117	82	150	103	125	113	182	155	176	110	159	151	157	130	249	193	212	228	116	100	206	144	-0.38	-0.35	-0.43	0.17	0.4	0.13	120.5	92.5	137.5	108	179	132.5	140.5	158	210.5	230.5	122	161
Kdelc1	chr1	44163391	44175618	2324	Kdelc1	374	300	306	245	129	106	147	106	83	75	93	92	372	342	419	367	96	110	118	100	34	29	107	121	-0.32	-0.38	-0.08	0.16	-0.09	0.03	340	272.5	138	106	88	83.5	354.5	395.5	105	107	75	70.5
Bivm	chr1	44176813	44201616	3571	Bivm	131	92	166	115	84	88	82	117	48	51	54	44	175	106	163	136	69	62	101	59	37	60	118	112	-0.52	0.3	-0.1	0.48	-0.15	0.49	148.5	103.5	83	102.5	51	47.5	121	169	60.5	85	86	77.5
Ercc5	chr1	44204589	44238105	4010	Ercc5	75	73	100	77	48	40	73	70	83	41	84	59	84	95	100	88	120	64	121	69	98	119	179	154	-0.22	-0.14	-0.74	0.01	0.02	0.86	87.5	75	60.5	55	83.5	50	91.5	92	66.5	120.5	136.5	138.5
4832428D23Rik	chr1	44260915	44275776	3181	4832428D23Rik	0	0	0	0	0	0	0	0	0	0	0	0	0	0	0	0	0	0	0	0	5	4	0	0	NA	NA	NA	NA	NA	NA	0	0	0	0	0	0	0	0	0	0	2	2.5
Gulp1	chr1	44608516	44853681	2976	Gulp1	132	193	143	174	0	0	0	1	15	35	18	32	163	183	165	202	31	25	32	39	6	2	25	23	0.42	NA	1.02	-0.23	0.31	-0.02	137.5	183.5	0	0.5	16.5	33.5	192.5	164	32	31.5	12.5	15.5
4930521E06Rik	chr1	44796520	44801794	906	4930521E06Rik	0	0	0	0	0	0	0	0	0	0	0	0	0	0	0	0	0	0	0	0	1	0	0	0	NA	NA	NA	NA	NA	NA	0	0	0	0	0	0	0	0	0	0	0	0.5
Col3a1	chr1	45368383	45406551	5564	Col3a1	2	0	1	0	0	0	0	0	1	0	0	0	1	0	0	0	0	0	0	0	0	3	0	0	NA	NA	NA	NA	NA	NA	1.5	0	0	0	0.5	0	0	0.5	0	0	1.5	0
Col5a2	chr1	45431176	45560127	6615	Col5a2	8	5	15	3	0	0	3	0	0	0	0	0	9	0	10	3	0	0	2	0	4	3	1	16	NA	NA	NA	NA	NA	NA	11.5	4	1.5	0	0	0	1.5	9.5	0	1	9.5	2.5
Wdr75	chr1	45852346	45880458	2612	Wdr75	681	600	641	631	421	359	481	382	937	847	894	742	938	789	856	823	1248	1145	1322	1179	616	518	784	764	-0.1	-0.28	-0.2	0.15	0.13	0.15	661	615.5	451	370.5	915.5	794.5	806	897	1162	1285	641	700
Slc40a1	chr1	45964915	45982439	3380	Slc40a1	34	40	36	45	574	564	645	692	387	185	252	115	59	85	44	43	307	138	153	76	467	525	739	815	0.28	0.04	-1.09	-0.31	-0.15	1.1	35	42.5	609.5	628	319.5	150	64	51.5	107	230	670	603
Gm3852	chr1	46068392	46069108	717	Gm3852	0	0	0	0	0	0	0	0	0	0	0	0	0	0	0	0	1	0	0	0	3	0	0	0	NA	NA	NA	NA	NA	NA	0	0	0	0	0	0	0	0	0	0.5	0	1.5
Gm4776	chr1	46077260	46087282	3483	Gm4776	0	0	0	0	0	0	0	0	0	0	0	0	0	0	0	0	0	0	0	0	3	1	0	0	NA	NA	NA	NA	NA	NA	0	0	0	0	0	0	0	0	0	0	0.5	1.5
Dnahc7b	chr1	46123583	46430395	12318	Dnahc7b	8	0	8	3	19	50	11	23	4	4	4	11	3	4	10	4	10	2	5	1	6	2	6	0	NA	1.28	NA	NA	NA	NA	8	1.5	15	36.5	4	7.5	4	6.5	1.5	7.5	1	6
Slc39a10	chr1	46864389	46910354	4961	Slc39a10	398	340	449	373	66	47	89	70	416	263	365	242	462	353	511	390	421	258	447	306	59	50	204	196	-0.25	-0.41	-0.63	0.39	0.1	0.62	423.5	356.5	77.5	58.5	390.5	252.5	371.5	486.5	282	434	123	131.5
Tmeff2	chr1	50984367	51244114	3339	Tmeff2	0	2	1	2	0	0	0	1	3	0	1	0	1	2	3	1	0	0	3	1	3	1	1	0	NA	NA	NA	NA	NA	NA	0.5	2	0	0.5	2	0	1.5	2	0.5	1.5	0.5	2
9330175M20Rik	chr1	51275230	51390623	2552	9330175M20Rik	0	0	0	0	0	0	0	0	0	0	0	0	0	0	0	0	0	0	0	0	1	2	0	0	NA	NA	NA	NA	NA	NA	0	0	0	0	0	0	0	0	0	0	1	0.5
Sdpr	chr1	51345970	51359804	3055	Sdpr	0	1	0	0	0	0	0	0	0	0	0	0	0	0	0	0	0	0	0	0	0	0	0	0	NA	NA	NA	NA	NA	NA	0	0.5	0	0	0	0	0	0	0	0	0	0
Obfc2a	chr1	51526332	51535243	2838	Obfc2a	57	38	89	51	182	165	190	183	374	303	357	307	91	50	86	49	591	473	594	505	220	197	306	248	-0.71	-0.1	-0.26	0.84	0.24	0.28	73	44.5	186	174	365.5	305	49.5	88.5	489	592.5	222.5	263
Myo1b	chr1	51806610	51972818	5041	Myo1b	170	205	206	215	190	333	275	418	120	199	88	159	226	228	197	258	165	221	99	158	317	540	397	728	0.16	0.69	0.78	-0.2	-0.83	-0.52	188	210	232.5	375.5	104	179	243	211.5	189.5	132	634	357
Stat4	chr1	52065088	52164028	2981	Stat4	20	18	28	21	0	0	0	3	2	0	0	0	38	23	28	32	0	2	0	0	1	7	0	3	-0.3	NA	NA	0.26	NA	NA	24	19.5	0	1.5	1	0	27.5	33	1	0	5	0.5
Stat1	chr1	52176282	52218709	5356	Stat1	11	13	19	10	69	84	67	104	42	46	40	36	24	11	17	12	84	80	73	71	44	81	70	95	-0.38	0.47	0	0.83	-0.63	0.06	15	11.5	68	94	41	41	11.5	20.5	75.5	78.5	88	57
Gls	chr1	52220294	52290076	7487	Gls	176	171	208	170	46	68	61	72	115	134	125	117	226	197	266	238	203	210	155	174	89	113	225	300	-0.17	0.39	0.06	0.18	-0.4	-0.1	192	170.5	53.5	70	120	125.5	217.5	246	192	179	206.5	157
Nab1	chr1	52512693	52557292	5088	Nab1	8	2	5	1	2	4	2	3	3	6	4	3	5	4	5	1	10	6	8	5	3	4	8	6	NA	NA	NA	NA	NA	NA	6.5	1.5	2	3.5	3.5	4.5	2.5	5	5.5	9	5	5.5
Tmem194b	chr1	52687549	52708763	3394	Tmem194b	111	120	111	135	53	44	72	45	104	89	94	105	131	151	176	140	127	99	128	79	84	56	93	92	0.2	-0.49	-0.03	0.08	0.26	0.52	111	127.5	62.5	44.5	99	97	145.5	153.5	89	127.5	74	88.5
Mfsd6	chr1	52713148	52784162	5591	Mfsd6	3	2	1	4	5	3	1	3	3	4	3	2	1	2	4	3	1	5	1	0	15	13	2	18	NA	NA	NA	NA	-0.86	NA	2	3	3	3	3	3	2.5	2.5	2.5	1	15.5	8.5
Inpp1	chr1	52846264	52874532	1774	Inpp1	33	33	30	14	4	4	2	2	614	511	552	475	22	18	23	24	402	358	245	229	2	4	4	19	-0.42	NA	-0.24	0.1	NA	0.14	31.5	23.5	3	3	583	493	21	22.5	293.5	323.5	11.5	3
Hibch	chr1	52901890	52977704	1704	Hibch	49	97	30	58	10	37	17	30	249	390	179	342	41	83	33	90	224	383	224	405	8	8	5	21	0.97	1.3	0.77	-1.22	-1.15	-0.81	39.5	77.5	13.5	33.5	214	366	86.5	37	394	224	14.5	6.5
1700019D03Rik	chr1	52981971	53009684	834	1700019D03Rik	11	6	23	9	14	33	16	25	2	10	1	7	26	9	10	4	6	40	3	13	10	9	21	16	-1.17	0.95	NA	1.46	0.31	-2.53	17	7.5	15	29	1.5	8.5	6.5	18	26.5	4.5	12.5	15.5
Mstn	chr1	53118507	53124923	2682	Mstn	0	0	0	0	0	0	0	0	0	0	0	0	0	0	0	0	0	0	0	0	0	0	0	0	NA	NA	NA	NA	NA	NA	0	0	0	0	0	0	0	0	0	0	0	0
1700019A02Rik	chr1	53215421	53244461	627	1700019A02Rik	0	0	0	0	0	0	0	0	0	0	0	0	0	0	0	0	0	0	0	0	0	0	0	0	NA	NA	NA	NA	NA	NA	0	0	0	0	0	0	0	0	0	0	0	0
Pms1	chr1	53246032	53353840	3031	Pms1	181	176	167	147	54	69	50	59	298	243	266	272	250	249	190	150	333	283	356	325	11	15	31	39	-0.11	0.3	-0.13	0.14	-0.36	0.18	174	161.5	52	64	282	257.5	199.5	220	304	344.5	27	21
Ormdl1	chr1	53353939	53367089	1846	Ormdl1	196	69	162	60	299	140	288	115	288	125	264	114	234	67	202	90	481	207	536	161	141	50	224	76	-1.47	-1.2	-1.21	1.47	1.53	1.47	179	64.5	293.5	127.5	276	119.5	78.5	218	184	508.5	63	182.5
Osgepl1	chr1	53370507	53380908	2283	Osgepl1	480	397	390	371	229	220	231	295	484	343	416	291	534	512	549	521	632	605	691	582	104	111	249	293	-0.18	0.16	-0.51	0.07	-0.19	0.16	435	384	230	257.5	450	317	516.5	541.5	593.5	661.5	202	176.5
Asnsd1	chr1	53401488	53409543	2362	Asnsd1	411	444	580	449	273	243	316	290	349	384	454	492	668	465	411	442	1280	797	885	832	198	218	490	342	-0.15	-0.14	0.13	0.25	0.3	0.41	495.5	446.5	294.5	266.5	401.5	438	453.5	539.5	814.5	1082.5	280	344
Dnahc7a	chr1	53453846	53763628	12272	Dnahc7a	5	2	5	2	1	0	0	0	1	0	1	0	4	2	1	3	1	0	0	0	3	2	1	1	NA	NA	NA	NA	NA	NA	5	2	0.5	0	1	0	2.5	2.5	0	0.5	1.5	2
Stk17b	chr1	53812356	53842059	3278	Stk17b	83	53	114	82	55	60	82	56	75	61	61	49	89	54	80	60	87	79	132	78	49	29	91	50	-0.54	-0.24	-0.31	0.57	0.82	0.48	98.5	67.5	68.5	58	68	55	57	84.5	78.5	109.5	39.5	70
Hecw2	chr1	53863718	54251878	11334	Hecw2	11	7	7	5	0	0	1	2	3	2	0	0	19	7	11	9	1	0	1	0	8	7	0	15	NA	NA	NA	0.9	NA	NA	9	6	0.5	1	1.5	1	8	15	0	1	11	4
Ccdc150	chr1	54307527	54425571	3807	Ccdc150	5	2	3	6	2	4	5	3	2	6	1	1	1	3	4	6	0	7	3	4	9	2	7	11	NA	NA	NA	NA	NA	NA	4	4	3.5	3.5	1.5	3.5	4.5	2.5	5.5	1.5	6.5	8
Gtf3c3	chr1	54454425	54495815	3005	Gtf3c3	246	354	266	289	131	194	156	214	312	332	342	336	286	404	277	441	355	451	443	482	106	148	185	216	0.33	0.51	0.03	-0.59	-0.32	-0.23	256	321.5	143.5	204	327	334	422.5	281.5	466.5	399	182	145.5
Pgap1	chr1	54529844	54614528	10579	Pgap1	140	62	133	66	402	303	494	285	358	158	333	145	104	72	135	81	159	134	203	128	285	149	592	297	-1.09	-0.61	-1.19	0.64	0.98	0.47	136.5	64	448	294	345.5	151.5	76.5	119.5	131	181	223	438.5
Ankrd44	chr1	54702184	54983231	6140	Ankrd44	4	1	7	2	2	0	3	1	1	0	1	0	3	6	4	7	1	0	2	0	2	3	6	7	NA	NA	NA	NA	NA	NA	5.5	1.5	2.5	0.5	1	0	6.5	3.5	0	1.5	5	4
Sf3b1	chr1	55042013	55084322	6192	Sf3b1	2906	3358	2498	2771	1172	1357	1303	1333	3294	3607	3016	3294	3371	3954	3238	3789	3614	3871	3559	3882	441	359	962	988	0.18	0.12	0.13	-0.23	0.06	-0.11	2702	3064.5	1237.5	1345	3155	3450.5	3871.5	3304.5	3876.5	3586.5	673.5	701.5
Coq10b	chr1	55109614	55129546	1733	Coq10b	57	31	49	52	120	128	141	88	137	64	98	56	71	24	74	20	148	65	171	59	35	29	67	56	-0.35	-0.27	-0.97	1.72	0.26	1.36	53	41.5	130.5	108	117.5	60	22	72.5	62	159.5	42.5	51
Hspd1	chr1	55134678	55144776	2332	Hspd1	2443	1995	2111	1759	1508	1163	1481	1073	3242	2406	3399	2563	3003	2317	3030	2436	4306	3203	4354	3411	284	222	710	439	-0.28	-0.42	-0.42	0.34	0.59	0.39	2277	1877	1494.5	1118	3320.5	2484.5	2376.5	3016.5	3307	4330	330.5	497
Hspe1	chr1	55144992	55148161	768	Hspe1	2580	102	1974	44	2748	44	2783	92	2055	56	1611	60	2752	96	3320	143	2682	58	2638	49	2879	126	4772	132	-4.96	-5.34	-4.98	4.67	4.89	5.63	2277	73	2765.5	68	1833	58	119.5	3036	53.5	2660	129	3825.5
Mob4	chr1	55188089	55211743	2826	Mob4	290	417	273	316	299	385	352	362	151	206	164	211	337	419	354	451	221	308	215	249	458	533	613	673	0.38	0.2	0.4	-0.33	-0.17	-0.35	281.5	366.5	325.5	373.5	157.5	208.5	435	345.5	278.5	218	603	535.5
Rftn2	chr1	55227004	55283626	3676	Rftn2	2	3	1	1	3	1	0	0	1	0	1	0	1	1	4	1	0	0	0	0	0	8	0	3	NA	NA	NA	NA	NA	NA	1.5	2	1.5	0.5	1	0	1	2.5	0	0	5.5	0
Mars2	chr1	55294021	55296902	2882	Mars2	23	20	38	25	36	44	57	47	21	25	47	34	45	26	21	27	118	76	63	61	33	35	68	37	-0.44	-0.03	-0.2	0.32	0.49	0.4	30.5	22.5	46.5	45.5	34	29.5	26.5	33	68.5	90.5	36	50.5
Boll	chr1	55356913	55420313	1258	Boll	1	2	1	1	0	0	0	1	0	0	0	0	0	4	0	1	0	1	0	0	0	1	0	0	NA	NA	NA	NA	NA	NA	1	1.5	0	0.5	0	0	2.5	0	0.5	0	0.5	0
Plcl1	chr1	55462790	55811129	6555	Plcl1	1	0	0	0	0	0	0	0	0	0	0	0	0	0	0	0	0	0	0	0	4	5	0	0	NA	NA	NA	NA	NA	NA	0.5	0	0	0	0	0	0	0	0	0	2.5	2
9130227L01Rik	chr1	55988085	56028942	1906	9130227L01Rik	0	0	0	1	0	0	0	0	0	0	0	0	0	0	0	0	0	0	0	0	2	1	0	0	NA	NA	NA	NA	NA	NA	0	0.5	0	0	0	0	0	0	0	0	0.5	1
Hsfy2	chr1	56692893	56694295	1403	Hsfy2	0	0	0	0	0	0	0	0	0	0	0	0	0	0	0	0	0	0	0	0	0	0	0	0	NA	NA	NA	NA	NA	NA	0	0	0	0	0	0	0	0	0	0	0	0
Satb2	chr1	56850825	57028178	5286	Satb2	3	2	1	1	9	7	8	4	112	90	115	84	4	2	3	1	148	99	177	136	1	6	8	10	NA	NA	-0.38	NA	NA	0.47	2	1.5	8.5	5.5	113.5	87	1.5	3.5	117.5	162.5	8	4.5
9130024F11Rik	chr1	57028313	57032040	3728	9130024F11Rik	0	0	0	0	0	0	0	0	12	10	16	11	0	0	0	0	19	9	19	20	2	2	0	1	NA	NA	-0.41	NA	NA	0.39	0	0	0	0	14	10.5	0	0	14.5	19	1.5	1
BC055402	chr1	57257489	57271840	3304	BC055402	0	0	0	0	0	0	0	0	1	0	0	0	0	0	0	0	0	0	0	0	0	0	0	0	NA	NA	NA	NA	NA	NA	0	0	0	0	0.5	0	0	0	0	0	0	0
4930558J18Rik	chr1	57416066	57434388	2052	4930558J18Rik	30	90	37	65	26	112	28	137	94	198	61	156	49	86	41	101	85	258	88	228	35	116	69	186	1.21	2.2	1.19	-1.05	-1.54	-1.49	33.5	77.5	27	124.5	77.5	177	93.5	45	243	86.5	151	52
1700066M21Rik	chr1	57434464	57442266	3007	1700066M21Rik	6	8	2	2	25	32	32	21	17	11	14	4	15	8	2	14	26	26	24	10	33	47	63	40	NA	-0.1	-1.04	NA	0.14	0.47	4	5	28.5	26.5	15.5	7.5	11	8.5	18	25	43.5	48
1110034B05Rik	chr1	57445088	57463518	1442	1110034B05Rik	36	32	41	26	34	32	29	21	56	28	41	28	48	27	40	30	50	44	48	25	57	36	65	57	-0.41	-0.25	-0.79	0.62	0.39	0.5	38.5	29	31.5	26.5	48.5	28	28.5	44	34.5	49	46.5	61
9430016H08Rik	chr1	57463392	57472802	1325	9430016H08Rik	129	116	115	80	138	125	125	111	142	134	165	129	146	126	120	108	183	180	198	149	42	59	109	78	-0.32	-0.16	-0.22	0.18	0.14	0.21	122	98	131.5	118	153.5	131.5	117	133	164.5	190.5	68.5	75.5
Spats2l	chr1	57831705	58005241	4045	Spats2l	26	10	26	11	36	34	21	30	9	0	7	0	16	13	9	11	8	0	12	0	28	23	25	23	-1.3	0.17	NA	0.06	0.2	NA	26	10.5	28.5	32	8	0	12	12.5	0	10	23	26.5
Kctd18	chr1	58011945	58026928	2733	Kctd18	27	42	31	25	8	18	17	15	25	28	18	19	30	38	30	25	27	47	38	40	20	24	26	41	0.21	0.4	0.13	-0.07	-0.5	-0.42	29	33.5	12.5	16.5	21.5	23.5	31.5	30	43.5	32.5	32.5	23
Sgol2	chr1	58042184	58083121	5416	Sgol2	472	469	516	499	270	251	347	291	468	468	481	481	707	722	482	443	1032	908	579	540	262	221	532	362	-0.03	-0.19	0	0.03	0.45	0.15	494	484	308.5	271	474.5	474.5	582.5	594.5	724	805.5	291.5	397
Aox1	chr1	58086813	58163254	4382	Aox1	0	1	2	0	0	0	0	0	0	0	0	0	3	1	0	1	0	2	0	3	1	4	0	0	NA	NA	NA	NA	NA	NA	1	0.5	0	0	0	0	1	1.5	2.5	0	2	0.5
Aox3	chr1	58169980	58257296	4360	Aox3	0	0	0	0	0	0	0	0	0	0	0	1	0	0	0	1	0	1	0	0	3	0	0	1	NA	NA	NA	NA	NA	NA	0	0	0	0	0	0.5	0.5	0	0.5	0	0.5	1.5
Aox4	chr1	58267241	58325440	4972	Aox4	2	4	2	2	0	0	3	0	0	0	0	0	2	0	1	0	0	0	0	0	7	1	12	0	NA	NA	NA	NA	NA	NA	2	3	1.5	0	0	0	0	1.5	0	0	0.5	9.5
Aox3l1	chr1	58335170	58436108	4776	Aox3l1	0	0	0	1	0	0	1	1	0	0	0	0	0	1	0	1	0	0	0	0	1	4	0	0	NA	NA	NA	NA	NA	NA	0	0.5	0.5	0.5	0	0	1	0	0	0	2	0.5
Bzw1	chr1	58449980	58463392	2833	Bzw1	2624	2544	2542	2670	1650	1496	1613	1578	5155	4749	4787	4635	3089	3186	2687	2884	6059	5978	6299	6238	541	514	1055	1051	0.01	-0.09	-0.08	-0.07	0.03	0.02	2583	2607	1631.5	1537	4971	4692	3035	2888	6108	6179	782.5	798
Clk1	chr1	58468832	58480932	3088	Clk1	652	435	586	474	434	296	540	364	629	406	633	451	749	526	883	630	731	642	928	747	426	398	707	658	-0.45	-0.56	-0.56	0.5	0.1	0.26	619	454.5	487	330	631	428.5	578	816	694.5	829.5	528	566.5
Ppil3	chr1	58487837	58502330	1630	Ppil3	359	378	374	388	259	195	247	245	493	530	423	412	474	470	482	439	559	579	582	591	148	135	279	349	0.06	-0.2	0.04	0.07	-0.18	-0.04	366.5	383	253	220	458	471	454.5	478	585	570.5	242	213.5
Nif3l1	chr1	58504477	58519120	2106	Nif3l1	238	257	206	227	55	59	74	77	265	323	244	314	248	297	245	247	312	345	259	367	28	27	53	47	0.12	0.08	0.32	-0.14	0.13	-0.32	222	242	64.5	68	254.5	318.5	272	246.5	356	285.5	37	40.5
Orc2	chr1	58519615	58561763	3371	Orc2	284	170	295	180	149	105	150	91	262	184	352	239	306	213	287	181	441	293	557	322	102	70	166	130	-0.73	-0.61	-0.54	0.59	0.42	0.7	289.5	175	149.5	98	307	211.5	197	296.5	307.5	499	100	134
Fam126b	chr1	58579650	58643177	8695	Fam126b	83	64	87	55	140	136	144	124	88	57	81	58	107	61	110	69	96	53	100	61	221	179	293	195	-0.51	-0.13	-0.55	0.74	0.46	0.78	85	59.5	142	130	84.5	57.5	65	108.5	57	98	187	257
Ndufb3	chr1	58643443	58652792	532	Ndufb3	843	908	692	713	1148	1132	1129	1284	986	931	903	847	841	970	925	1070	1108	1174	1059	1165	914	912	1436	1340	0.08	0.09	-0.09	-0.21	0.06	-0.11	767.5	810.5	1138.5	1208	944.5	889	1020	883	1169.5	1083.5	1126	1175
Gm20257	chr1	58709485	58712675	936	Gm20257	1	0	0	0	3	0	1	1	0	2	0	1	0	3	0	0	0	0	0	0	3	1	4	1	NA	NA	NA	NA	NA	NA	0.5	0	2	0.5	0	1.5	1.5	0	0	0	1	3.5
Als2cr12	chr1	58714964	58752833	1576	Als2cr12	0	0	0	0	2	2	4	0	0	0	0	0	0	0	0	0	0	0	0	0	3	1	3	0	NA	NA	NA	NA	NA	NA	0	0	3	1	0	0	0	0	0	0	0.5	3
Cflar	chr1	58770130	58815726	7812	Cflar	100	65	51	58	72	64	103	64	49	37	49	31	53	60	76	70	45	28	35	52	140	138	202	174	-0.3	-0.45	-0.53	-0.01	0.13	0	75.5	61.5	87.5	64	49	34	65	64.5	40	40	156	171
Casp8	chr1	58852218	58904347	2777	Casp8	9	4	7	8	13	16	18	26	4	1	4	4	7	7	7	6	1	1	2	1	0	4	8	4	NA	0.44	NA	NA	NA	NA	8	6	15.5	21	4	2.5	6.5	7	1	1.5	4	4
Trak2	chr1	58957294	59030326	6240	Trak2	72	32	65	20	270	168	250	178	124	77	116	82	76	32	76	36	181	77	158	54	301	229	403	267	-1.39	-0.59	-0.59	1.16	0.51	1.37	68.5	26	260	173	120	79.5	34	76	65.5	169.5	248	352
Stradb	chr1	59030415	59051965	2317	Stradb	20	50	22	52	53	96	58	87	26	42	36	62	26	56	15	33	75	95	60	121	18	45	50	92	1.28	0.72	0.74	-1.11	-1.01	-0.68	21	51	55.5	91.5	31	52	44.5	20.5	108	67.5	68.5	34
Als2cr11	chr1	59107350	59151744	2131	Als2cr11	0	0	0	0	0	0	0	0	0	0	0	2	0	2	0	0	0	0	0	0	1	1	0	0	NA	NA	NA	NA	NA	NA	0	0	0	0	0	1	1	0	0	0	0.5	0.5
Als2cr4	chr1	59157437	59176940	1972	Als2cr4	304	310	299	275	67	50	44	52	175	155	121	149	307	320	325	320	185	245	140	250	32	28	102	102	-0.04	-0.12	0.04	-0.02	0.04	-0.61	301.5	292.5	55.5	51	148	152	320	316	247.5	162.5	65	67
Mpp4	chr1	59177779	59220233	3087	Mpp4	51	53	41	41	59	87	77	93	47	54	37	38	57	51	64	59	57	64	63	59	88	103	146	141	0.03	0.4	0.13	0.14	-0.06	-0.04	46	47	68	90	42	46	55	60.5	61.5	60	122	117
Als2	chr1	59219600	59294075	7024	Als2	131	120	129	129	130	181	153	173	147	175	98	138	127	122	137	149	183	194	181	210	150	149	239	249	-0.06	0.32	0.35	-0.04	-0.03	-0.15	130	124.5	141.5	177	122.5	156.5	135.5	132	202	182	199	194.5
Cdk15	chr1	59313751	59409213	1477	Cdk15	0	0	0	0	0	0	0	0	0	0	0	0	0	0	0	0	0	0	0	0	0	0	0	0	NA	NA	NA	NA	NA	NA	0	0	0	0	0	0	0	0	0	0	0	0
Fzd7	chr1	59538991	59543799	4809	Fzd7	168	154	203	183	72	74	105	108	55	48	32	26	183	139	260	223	41	59	30	38	107	113	206	193	-0.14	0.04	-0.23	0.29	0.03	-0.45	185.5	168.5	88.5	91	43.5	37	181	221.5	48.5	35.5	153	156.5
Gm973	chr1	59573108	59691353	3595	Gm973	7	2	4	1	1	5	7	9	6	10	6	11	9	5	6	0	8	5	4	25	7	5	0	16	NA	NA	NA	NA	NA	-1.31	5.5	1.5	4	7	6	10.5	2.5	7.5	15	6	10.5	3.5
Sumo1	chr1	59696278	59727678	1215	Sumo1	0	0	0	0	0	0	0	0	0	0	0	0	0	0	0	0	0	0	0	0	0	0	0	0	NA	NA	NA	NA	NA	NA	0	0	0	0	0	0	0	0	0	0	0	0
Nop58	chr1	59741850	59768354	1976	Nop58	1416	1261	1421	1356	717	701	817	776	1678	1363	1526	1329	1520	1525	1463	1386	1519	1444	1764	1685	642	571	984	950	-0.12	-0.05	-0.25	0.04	0.1	0.07	1418.5	1308.5	767	738.5	1602	1346	1455.5	1491.5	1564.5	1641.5	760.5	813
Snord70	chr1	59748802	59748854	53	Snord70	0	0	0	0	0	0	0	0	0	0	0	0	0	0	0	0	0	0	0	0	0	0	0	0	NA	NA	NA	NA	NA	NA	0	0	0	0	0	0	0	0	0	0	0	0
Snord11	chr1	59761652	59761714	63	Snord11	0	0	0	0	0	0	0	0	0	0	0	0	0	0	0	0	0	0	0	0	0	0	0	0	NA	NA	NA	NA	NA	NA	0	0	0	0	0	0	0	0	0	0	0	0
Bmpr2	chr1	59821481	59927703	3507	Bmpr2	1	16	6	28	12	57	11	69	2	13	4	12	6	16	8	27	4	19	5	18	17	66	16	80	2.62	2.44	NA	-1.61	-2.14	-2.02	3.5	22	11.5	63	3	12.5	21.5	7	18.5	4.5	73	16.5
Fam117b	chr1	59969850	60042190	5532	Fam117b	62	70	68	66	246	184	241	209	18	15	29	24	85	75	132	81	30	29	39	44	248	212	342	339	0.06	-0.31	-0.27	0.48	0.1	-0.08	65	68	243.5	196.5	23.5	19.5	78	108.5	36.5	34.5	275.5	295
Ica1l	chr1	60045912	60099931	3650	Ica1l	5	5	3	10	0	9	6	11	0	0	1	1	2	4	1	5	0	0	0	0	10	14	4	23	NA	NA	NA	NA	-1.39	NA	4	7.5	3	10	0.5	0.5	4.5	1.5	0	0	18.5	7
Wdr12	chr1	60133712	60155344	3376	Wdr12	822	604	763	603	467	353	532	369	1057	652	936	661	1024	712	924	700	1295	935	1388	967	287	242	519	433	-0.39	-0.47	-0.6	0.46	0.26	0.5	792.5	603.5	499.5	361	996.5	656.5	706	974	951	1341.5	337.5	403
Carf	chr1	60155125	60207878	2604	Carf	5	3	3	0	4	4	6	3	6	4	6	3	5	2	4	1	6	1	13	1	1	8	6	8	NA	NA	NA	NA	NA	NA	4	1.5	5	3.5	6	3.5	1.5	4.5	1	9.5	8	3.5
Nbeal1	chr1	60237443	60391549	12108	Nbeal1	99	71	103	81	161	144	208	147	23	15	32	9	104	73	111	101	20	13	18	12	154	148	293	231	-0.41	-0.34	-1.19	0.3	0.24	0.6	101	76	184.5	145.5	27.5	12	87	107.5	12.5	19	189.5	223.5
Cyp20a1	chr1	60400216	60444231	1501	Cyp20a1	201	93	241	81	208	111	252	124	186	61	202	74	254	122	243	115	339	75	343	90	28	24	127	72	-1.34	-0.97	-1.52	1.07	0.69	2.05	221	87	230	117.5	194	67.5	118.5	248.5	82.5	341	48	77.5
Abi2	chr1	60466463	60538007	5974	Abi2	128	92	88	81	74	100	89	94	32	35	29	39	150	123	124	120	38	68	46	75	44	40	111	171	-0.32	0.25	0.28	0.17	-0.44	-0.77	108	86.5	81.5	97	30.5	37	121.5	137	71.5	42	105.5	77.5
Raph1	chr1	60540029	60623609	9117	Raph1	77	81	73	93	75	83	72	82	37	27	40	36	112	105	102	78	68	65	80	46	73	53	158	109	0.21	0.17	-0.29	0.23	0.51	0.41	75	87	73.5	82.5	38.5	31.5	91.5	107	55.5	74	81	115.5
Cd28	chr1	60803232	60830203	4317	Cd28	2	0	0	0	0	0	0	0	0	1	0	0	0	0	0	0	0	0	0	0	2	3	2	0	NA	NA	NA	NA	NA	NA	1	0	0	0	0	0.5	0	0	0	0	1.5	2
Ctla4	chr1	60965869	60972674	1931	Ctla4	0	0	0	0	0	0	0	0	0	0	0	0	0	0	0	0	0	0	0	0	1	1	0	0	NA	NA	NA	NA	NA	NA	0	0	0	0	0	0	0	0	0	0	0.5	0.5
Icos	chr1	61034758	61057164	3254	Icos	0	0	0	0	0	0	0	0	0	0	0	0	0	0	0	0	0	0	0	0	1	0	0	1	NA	NA	NA	NA	NA	NA	0	0	0	0	0	0	0	0	0	0	0.5	0.5
9530026F06Rik	chr1	61435276	61452748	892	9530026F06Rik	0	0	1	0	0	0	0	0	0	0	0	0	0	0	0	0	0	0	0	0	0	0	0	0	NA	NA	NA	NA	NA	NA	0.5	0	0	0	0	0	0	0	0	0	0	0
Pard3b	chr1	61685398	62688858	8392	Pard3b	3	10	5	9	3	7	8	5	1	0	2	0	9	12	5	9	1	0	0	0	22	11	19	16	NA	NA	NA	NA	0.6	NA	4	9.5	5.5	6	1.5	0	10.5	7	0	0.5	13.5	20.5
Nrp2	chr1	62749891	62865266	8122	Nrp2	2	1	1	2	39	52	64	69	85	110	57	103	6	6	3	3	97	88	58	64	101	71	115	104	NA	0.23	0.58	NA	0.3	0.03	1.5	1.5	51.5	60.5	71	106.5	4.5	4.5	76	77.5	87.5	108
4930487H11Rik	chr1	62837492	62841306	895	4930487H11Rik	1	0	0	1	0	3	0	4	2	6	4	2	0	0	1	0	2	0	1	0	1	7	3	9	NA	NA	NA	NA	NA	NA	0.5	0.5	0	3.5	3	4	0	0.5	0	1.5	8	2
Ino80d	chr1	63094375	63160841	13529	Ino80d	51	58	83	75	45	54	58	45	33	19	28	33	72	44	96	61	44	40	26	33	49	40	103	90	-0.01	-0.06	-0.23	0.68	0.23	-0.06	67	66.5	51.5	49.5	30.5	26	52.5	84	36.5	35	65	76
Gm11602	chr1	63161045	63204869	1802	Gm11602	66	72	83	73	42	41	27	34	92	84	100	81	100	94	76	81	117	115	165	110	10	16	15	19	-0.04	0.12	-0.22	0.01	-0.48	0.33	74.5	72.5	34.5	37.5	96	82.5	87.5	88	112.5	141	17.5	12.5
Ndufs1	chr1	63190166	63223396	2927	Ndufs1	773	720	814	726	639	594	580	600	891	864	851	857	897	802	777	785	1109	1115	1265	1166	347	345	610	491	-0.13	-0.03	-0.02	0.08	0.19	0.06	793.5	723	609.5	597	871	860.5	793.5	837	1140.5	1187	418	478.5
Eef1b2	chr1	63223405	63227060	1933	Eef1b2	1205	1335	1244	1333	1052	1077	1058	1179	1367	1384	1193	1272	1516	1505	1575	1533	1642	1785	1648	1745	1135	1130	1839	1776	0.12	0.1	0.05	0.02	0.03	-0.1	1224.5	1334	1055	1128	1280	1328	1519	1545.5	1765	1645	1453	1487
Snora41	chr1	63225597	63225709	113	Snora41	7	8	9	6	5	6	13	12	3	7	7	6	12	8	7	18	9	6	3	4	21	16	40	25	NA	NA	NA	-0.45	0.57	NA	8	7	9	9	5	6.5	13	9.5	5	6	20.5	30.5
Gpr1	chr1	63229268	63260783	1603	Gpr1	8	8	13	7	5	1	0	1	3	4	3	2	15	6	16	9	0	5	0	0	5	9	8	12	NA	NA	NA	1.04	NA	NA	10.5	7.5	2.5	1	3	3	7.5	15.5	2.5	0	10.5	6.5
Zdbf2	chr1	63319843	63361149	12621	Zdbf2	6	134	9	139	3	11	3	17	0	17	0	11	133	5	220	40	8	0	0	0	27	6	147	9	4.17	NA	NA	2.97	3.52	NA	7.5	136.5	3	14	0	14	22.5	176.5	0	4	7.5	87
Adam23	chr1	63492478	63643089	6877	Adam23	4	14	14	13	0	0	0	0	0	0	0	0	11	8	16	14	0	0	0	0	3	2	5	1	0.58	NA	NA	0.29	NA	NA	9	13.5	0	0	0	0	11	13.5	0	0	1.5	4
Dytn	chr1	63669425	63733501	2427	Dytn	0	0	0	0	0	0	0	0	0	0	0	0	0	0	0	0	0	0	0	0	2	1	0	0	NA	NA	NA	NA	NA	NA	0	0	0	0	0	0	0	0	0	0	0.5	1
Mdh1b	chr1	63745401	63776892	1711	Mdh1b	1	1	2	1	3	0	0	0	3	0	2	0	6	5	8	4	3	0	0	1	0	0	2	0	NA	NA	NA	NA	NA	NA	1.5	1	1.5	0	2.5	0	4.5	7	0.5	1.5	0	1
Fastkd2	chr1	63777199	63799959	3205	Fastkd2	401	347	359	291	197	160	199	136	582	228	527	433	579	402	491	342	775	320	794	640	86	19	112	61	-0.25	-0.42	-0.75	0.52	1.31	0.71	380	319	198	148	554.5	330.5	372	535	480	784.5	40	99
4933402D24Rik	chr1	63801483	63815841	1756	4933402D24Rik	1	2	2	2	0	1	0	0	0	2	1	1	0	1	2	4	0	1	0	2	5	2	0	2	NA	NA	NA	NA	NA	NA	1.5	2	0	0.5	0.5	1.5	2.5	1	1.5	0	2	2.5
Gm13749	chr1	64011301	64015573	1432	Gm13749	0	0	0	0	0	0	0	0	0	0	0	0	0	0	0	0	0	0	0	0	0	0	0	0	NA	NA	NA	NA	NA	NA	0	0	0	0	0	0	0	0	0	0	0	0
Klf7	chr1	64082247	64167963	1334	Klf7	41	35	48	42	31	14	29	16	32	31	31	36	40	46	46	52	28	19	24	16	10	9	27	26	-0.21	-1	0.09	-0.19	0.08	0.57	44.5	38.5	30	15	31.5	33.5	49	43	17.5	26	17.5	18.5
Creb1	chr1	64579378	64651122	8421	Creb1	242	231	235	259	76	131	127	127	104	110	85	97	243	262	258	275	142	135	140	135	148	129	239	273	0.04	0.35	0.13	-0.1	-0.05	0.06	238.5	245	101.5	129	94.5	103.5	268.5	250.5	135	141	201	193.5
Mettl21a	chr1	64653054	64663742	2666	Mettl21a	125	60	147	54	89	50	118	38	171	89	130	77	140	47	140	53	218	97	221	96	45	40	92	55	-1.25	-1.23	-0.86	1.48	0.53	1.18	136	57	103.5	44	150.5	83	50	140	96.5	219.5	47.5	68.5
2810408I11Rik	chr1	64726443	64737233	713	2810408I11Rik	192	230	183	156	146	125	145	124	198	161	141	140	217	223	255	267	214	174	235	212	99	104	235	245	0.04	-0.22	-0.17	-0.05	-0.06	0.22	187.5	193	145.5	124.5	169.5	150.5	245	236	193	224.5	174.5	167
Ccnyl1	chr1	64737919	64772216	2925	Ccnyl1	27	2	24	1	26	2	24	4	15	1	14	1	26	3	36	3	21	3	14	2	14	0	38	5	-4	-3.02	NA	3.33	3.33	NA	25.5	1.5	25	3	14.5	1	3	31	2.5	17.5	2.5	26
Fzd5	chr1	64777132	64784324	6914	Fzd5	32	33	34	53	115	134	382	455	2	2	9	4	24	51	42	72	3	6	5	8	626	737	330	365	0.38	0.24	NA	-0.9	-0.21	NA	33	43	248.5	294.5	5.5	3	61.5	33	7	4	551	478
Plekhm3	chr1	64835695	65003398	8562	Plekhm3	44	46	89	78	22	14	35	25	51	26	68	31	75	46	76	55	45	42	74	37	20	33	32	37	-0.1	-0.55	-1.06	0.58	-0.43	0.59	66.5	62	28.5	19.5	59.5	28.5	50.5	75.5	39.5	59.5	35	26
Akr1cl	chr1	65059660	65079322	1353	Akr1cl	0	0	0	0	0	0	0	0	0	0	0	0	0	0	0	0	0	0	0	0	1	0	0	0	NA	NA	NA	NA	NA	NA	0	0	0	0	0	0	0	0	0	0	0	0.5
Cryge	chr1	65095131	65097737	642	Cryge	0	0	0	0	0	0	0	0	0	0	0	0	0	0	0	0	0	0	0	0	0	0	0	0	NA	NA	NA	NA	NA	NA	0	0	0	0	0	0	0	0	0	0	0	0
Crygd	chr1	65108412	65110014	635	Crygd	0	0	0	0	0	0	0	0	0	0	0	0	0	0	0	0	0	0	0	0	0	0	0	0	NA	NA	NA	NA	NA	NA	0	0	0	0	0	0	0	0	0	0	0	0
Crygc	chr1	65118106	65120095	611	Crygc	0	0	0	0	0	0	1	1	1	0	0	0	0	0	0	1	2	0	1	1	0	0	0	0	NA	NA	NA	NA	NA	NA	0	0	0.5	0.5	0.5	0	0.5	0	0.5	1.5	0	0
Crygb	chr1	65126801	65128841	605	Crygb	1	3	2	1	0	0	0	0	0	0	0	0	2	1	0	0	0	0	0	1	1	0	0	0	NA	NA	NA	NA	NA	NA	1.5	2	0	0	0	0	0.5	1	0.5	0	0	0.5
Cryga	chr1	65146963	65149937	615	Cryga	1	0	2	1	1	3	1	0	1	0	3	2	4	3	1	4	0	3	0	1	1	0	0	0	NA	NA	NA	NA	NA	NA	1.5	0.5	1	1.5	2	1	3.5	2.5	2	0	0	0.5
D630023F18Rik	chr1	65153887	65169767	2180	D630023F18Rik	7	4	35	16	6	8	6	9	9	4	12	3	38	12	16	4	7	4	6	1	9	5	4	8	-1.06	NA	NA	1.74	NA	NA	21	10	6	8.5	10.5	3.5	8	27	2.5	6.5	6.5	6.5
Idh1	chr1	65205190	65233053	2438	Idh1	183	134	234	235	201	265	189	200	262	195	223	227	220	263	332	261	423	369	388	355	149	179	285	317	-0.18	0.25	-0.2	0.08	-0.19	0.16	208.5	184.5	195	232.5	242.5	211	262	276	362	405.5	248	217
Pikfyve	chr1	65233259	65325270	11255	Pikfyve	40	32	48	28	58	91	77	89	41	39	37	32	49	36	59	57	58	58	47	52	61	51	99	138	-0.55	0.41	-0.14	0.22	-0.24	-0.07	44	30	67.5	90	39	35.5	46.5	54	55	52.5	94.5	80
Pth2r	chr1	65357831	65435818	2414	Pth2r	1	1	3	1	0	0	6	0	0	0	0	0	0	0	0	0	0	0	0	0	0	2	0	0	NA	NA	NA	NA	NA	NA	2	1	3	0	0	0	0	0	0	0	1	0
Crygf	chr1	65973096	65974878	622	Crygf	0	0	0	0	0	0	0	0	0	0	0	0	0	0	0	0	0	0	0	0	0	0	0	0	NA	NA	NA	NA	NA	NA	0	0	0	0	0	0	0	0	0	0	0	0
Mtap2	chr1	66221903	66489157	5520	Mtap2	0	0	0	1	0	0	0	0	1	0	0	1	0	1	2	2	0	0	1	1	0	0	0	0	NA	NA	NA	NA	NA	NA	0	0.5	0	0	0.5	0.5	1.5	1	0.5	0.5	0	0
Unc80	chr1	66515021	66745722	13533	Unc80	0	0	0	0	0	0	0	0	0	0	0	0	0	0	0	0	0	0	0	0	0	0	0	0	NA	NA	NA	NA	NA	NA	0	0	0	0	0	0	0	0	0	0	0	0
Rpe	chr1	66747467	66766379	2630	Rpe	0	0	0	0	0	0	0	0	0	0	0	0	0	0	0	0	0	0	0	0	0	0	0	0	NA	NA	NA	NA	NA	NA	0	0	0	0	0	0	0	0	0	0	0	0
1110028C15Rik	chr1	66765817	66864169	4760	1110028C15Rik	5	0	7	0	10	5	11	7	3	1	4	3	3	1	1	6	4	1	4	1	9	12	18	18	NA	NA	NA	NA	-0.15	NA	6	0	10.5	6	3.5	2	3.5	2	1	4	15	13.5
Acadl	chr1	66877427	66909841	1892	Acadl	66	90	88	79	124	146	119	109	26	25	35	52	170	167	102	87	159	176	101	87	31	29	55	54	0.13	0.07	0.34	0.1	0.05	-0.02	77	84.5	121.5	127.5	30.5	38.5	127	136	131.5	130	41.5	43
Myl1	chr1	66970870	66991630	1110	Myl1	0	0	0	0	0	0	0	0	0	0	0	0	0	0	0	0	0	0	0	0	0	0	0	0	NA	NA	NA	NA	NA	NA	0	0	0	0	0	0	0	0	0	0	0	0
Lancl1	chr1	67047091	67085446	4461	Lancl1	10	4	10	4	0	6	2	2	2	1	1	2	2	4	6	5	6	2	4	9	3	0	0	5	NA	NA	NA	NA	NA	NA	10	4	1	4	1.5	1.5	4.5	4	5.5	5	2.5	1.5
Cps1	chr1	67169640	67277022	4704	Cps1	0	0	0	0	0	0	0	0	0	0	0	0	0	0	0	0	0	0	0	0	1	1	0	0	NA	NA	NA	NA	NA	NA	0	0	0	0	0	0	0	0	0	0	0.5	0.5
Erbb4	chr1	68086540	69154633	4257	Erbb4	1	0	0	0	0	0	0	0	0	0	0	0	0	0	0	0	0	0	0	0	0	0	0	0	NA	NA	NA	NA	NA	NA	0.5	0	0	0	0	0	0	0	0	0	0	0
Ikzf2	chr1	69577784	69732534	9421	Ikzf2	9	4	8	14	1	5	8	1	4	0	0	0	14	16	10	10	0	0	0	3	12	8	3	6	NA	NA	NA	-0.11	NA	NA	8.5	9	4.5	3	2	0	13	12	1.5	0	7	7.5
Spag16	chr1	69873562	70771706	2270	Spag16	7	1	9	2	0	0	0	0	0	0	0	0	9	2	4	2	0	0	0	0	0	0	0	0	NA	NA	NA	NA	NA	NA	8	1.5	0	0	0	0	2	6.5	0	0	0	0
Vwc2l	chr1	70772289	70931971	4655	Vwc2l	0	0	0	0	0	0	0	0	0	0	0	0	0	0	0	0	0	0	0	0	3	4	0	1	NA	NA	NA	NA	NA	NA	0	0	0	0	0	0	0	0	0	0	2.5	1.5
Bard1	chr1	71074109	71149546	5448	Bard1	113	176	122	204	77	109	92	106	78	153	80	159	130	226	141	244	152	310	128	221	174	154	257	255	0.69	0.35	0.98	-0.79	0.08	-0.92	117.5	190	84.5	107.5	79	156	235	135.5	265.5	140	204.5	215.5
Abca12	chr1	71289664	71461484	8323	Abca12	0	0	0	0	1	0	0	0	0	1	0	0	0	0	0	0	0	0	0	0	3	6	0	1	NA	NA	NA	NA	NA	NA	0	0	0.5	0	0	0.5	0	0	0	0	3.5	1.5
Atic	chr1	71603730	71625977	2611	Atic	1656	1891	1648	1903	710	903	654	880	2226	2296	1910	1980	1555	1728	1640	1725	1768	1764	1811	1914	539	524	840	915	0.2	0.39	0.05	-0.11	-0.06	-0.04	1652	1897	682	891.5	2068	2138	1726.5	1597.5	1839	1789.5	719.5	689.5
Fn1	chr1	71632097	71699745	8312	Fn1	207	282	175	194	581	608	636	670	34	19	13	9	173	253	306	397	20	9	11	4	373	391	904	954	0.32	0.07	-0.74	-0.44	-0.07	1.24	191	238	608.5	639	23.5	14	325	239.5	6.5	15.5	672.5	638.5
Apol7d	chr1	71699909	71709417	1193	Apol7d	0	0	5	2	3	0	3	0	1	0	0	0	2	5	5	4	0	0	0	0	2	2	3	13	NA	NA	NA	NA	NA	NA	2.5	1	3	0	0.5	0	4.5	3.5	0	0	7.5	2.5
Gm8883	chr1	71934686	71937778	1019	Gm8883	0	0	0	0	0	0	0	0	0	0	0	0	0	0	0	0	0	0	0	0	0	0	0	0	NA	NA	NA	NA	NA	NA	0	0	0	0	0	0	0	0	0	0	0	0
4933417E11Rik	chr1	72005572	72051769	1093	4933417E11Rik	1	0	0	0	0	0	0	0	0	0	0	0	3	0	0	1	0	0	0	0	0	1	0	1	NA	NA	NA	NA	NA	NA	0.5	0	0	0	0	0	0.5	1.5	0	0	1	0
Mreg	chr1	72205807	72258881	2493	Mreg	6	3	8	2	174	54	239	35	6	1	7	4	4	3	8	0	12	6	8	6	220	15	257	30	NA	-2.21	NA	NA	3.4	NA	7	2.5	206.5	44.5	6.5	2.5	1.5	6	6	10	22.5	238.5
Pecr	chr1	72305747	72330888	1185	Pecr	117	8	104	13	171	49	167	36	239	23	247	34	114	8	106	16	327	61	341	53	109	38	148	35	-3.38	-1.99	-3.09	3.19	1.81	2.55	110.5	10.5	169	42.5	243	28.5	12	110	57	334	36.5	128.5
Tmem169	chr1	72330947	72349569	2815	Tmem169	2	1	1	3	16	1	11	2	0	0	1	1	0	0	2	0	0	0	3	0	5	7	6	4	NA	NA	NA	NA	NA	NA	1.5	2	13.5	1.5	0.5	0.5	0	1	0	1.5	5.5	5.5
Xrcc5	chr1	72353995	72441527	2556	Xrcc5	1059	1130	1088	1080	684	612	739	683	1020	913	1105	1183	1199	1333	1052	1345	1096	1229	1149	1365	441	372	605	612	0.04	-0.14	-0.02	-0.25	0.09	-0.21	1073.5	1105	711.5	647.5	1062.5	1048	1339	1125.5	1297	1122.5	492	523
2017-03-04	chr1	72473686	72583138	4187	2017-03-04	0	0	0	0	0	0	0	0	0	0	0	0	0	0	0	0	0	0	0	0	2	0	0	0	NA	NA	NA	NA	NA	NA	0	0	0	0	0	0	0	0	0	0	0	1
Smarcal1	chr1	72629825	72683364	6715	Smarcal1	31	38	41	37	13	14	16	21	30	52	35	42	43	52	39	49	51	52	51	58	5	14	16	13	0.06	0.27	0.53	-0.3	-0.36	-0.11	36	37.5	14.5	17.5	32.5	47	50.5	41	55	51	13.5	10.5
Ankar	chr1	72689554	72747138	4573	Ankar	0	0	0	0	0	0	1	0	0	0	0	0	0	0	0	0	0	0	0	0	1	3	0	1	NA	NA	NA	NA	NA	NA	0	0	0.5	0	0	0	0	0	0	0	2	0.5
Rpl37a	chr1	72757834	72760387	588	Rpl37a	12576	381	8718	260	7918	207	9107	184	13464	428	10478	326	12827	464	12099	426	13284	461	13124	578	7491	173	13752	360	-5.05	-5.44	-4.99	4.81	5.32	4.67	10647	320.5	8512.5	195.5	11971	377	445	12463	519.5	13204	266.5	10621.5
Igfbp2	chr1	72871054	72899045	1327	Igfbp2	261	273	259	276	91	135	171	242	1	11	2	9	283	264	320	290	8	4	0	9	543	615	493	638	0.08	0.52	NA	0.12	-0.27	NA	260	274.5	131	188.5	1.5	10	277	301.5	6.5	4	626.5	518
Igfbp5	chr1	72904639	72921439	5854	Igfbp5	6	11	24	18	196	230	173	189	0	0	0	2	6	6	10	11	0	0	0	0	269	345	365	511	-0.05	0.18	NA	NA	-0.43	NA	15	14.5	184.5	209.5	0	1	8.5	8	0	0	428	317
Tnp1	chr1	73061649	73062473	426	Tnp1	0	0	0	1	0	0	0	0	0	0	0	0	0	0	0	0	0	1	0	0	1	0	0	0	NA	NA	NA	NA	NA	NA	0	0.5	0	0	0	0	0	0	0.5	0	0	0.5
1700027A15Rik	chr1	73062610	73072082	571	1700027A15Rik	0	0	0	0	0	0	0	0	0	0	0	0	0	0	0	0	0	0	0	0	1	0	0	0	NA	NA	NA	NA	NA	NA	0	0	0	0	0	0	0	0	0	0	0	0.5
Pinc	chr1	73437959	73454143	1560	Pinc	0	0	0	0	0	0	0	0	0	0	0	0	0	0	0	0	0	0	0	0	1	0	0	0	NA	NA	NA	NA	NA	NA	0	0	0	0	0	0	0	0	0	0	0	0.5
D530049I02Rik	chr1	73445542	73477353	551	D530049I02Rik	0	0	0	0	0	0	0	0	0	0	0	0	0	0	0	0	0	0	0	0	1	0	0	1	NA	NA	NA	NA	NA	NA	0	0	0	0	0	0	0	0	0	0	0.5	0.5
6030407O03Rik	chr1	73664955	73911040	1801	6030407O03Rik	0	0	0	0	7	4	2	0	0	0	0	0	1	0	0	0	0	0	0	0	1	4	3	1	NA	NA	NA	NA	NA	NA	0	0	4.5	2	0	0	0	0.5	0	0	2.5	2
Tns1	chr1	73956805	74171021	9966	Tns1	18	13	29	15	6	7	5	4	1	0	2	0	18	14	18	19	2	0	0	0	7	7	4	7	-0.74	NA	NA	0.12	NA	NA	23.5	14	5.5	5.5	1.5	0	16.5	18	0	1	7	5.5
Rufy4	chr1	74172115	74194804	2336	Rufy4	4	0	1	1	0	0	0	0	0	0	0	0	1	0	0	0	0	0	0	0	2	1	0	0	NA	NA	NA	NA	NA	NA	2.5	0.5	0	0	0	0	0	0.5	0	0	0.5	1
Cxcr2	chr1	74200568	74207820	3043	Cxcr2	1	0	3	0	1	1	3	0	4	0	0	0	1	0	4	0	0	0	1	0	2	1	0	0	NA	NA	NA	NA	NA	NA	2	0	2	0.5	2	0	0	2.5	0	0.5	0.5	1
Cxcr1	chr1	74238360	74241205	1124	Cxcr1	0	0	0	0	0	0	2	0	0	0	0	0	0	0	0	0	0	0	0	0	1	2	0	0	NA	NA	NA	NA	NA	NA	0	0	1	0	0	0	0	0	0	0	1	0.5
Arpc2	chr1	74283124	74314787	1597	Arpc2	1065	676	1128	734	1648	1239	1646	1239	1279	713	1626	986	1422	985	1159	781	2790	2029	2357	1459	685	603	1157	1002	-0.64	-0.41	-0.77	0.55	0.2	0.56	1096.5	705	1647	1239	1452.5	849.5	883	1290.5	1744	2573.5	802.5	921
Gpbar1	chr1	74325174	74326163	990	Gpbar1	3	1	5	2	3	0	0	0	2	0	0	0	6	2	1	1	0	0	0	1	2	2	0	1	NA	NA	NA	NA	NA	NA	4	1.5	1.5	0	1	0	1.5	3.5	0.5	0	1.5	1
Aamp	chr1	74326414	74331312	1820	Aamp	576	526	617	559	578	581	574	508	900	737	804	661	671	576	655	609	1013	887	1120	1013	131	148	257	254	-0.14	-0.08	-0.29	0.16	-0.05	0.17	596.5	542.5	576	544.5	852	699	592.5	663	950	1066.5	201	194
Pnkd	chr1	74331608	74400266	3500	Pnkd	68	65	149	123	20	11	25	12	19	25	21	14	97	55	103	73	41	21	39	15	16	16	35	26	-0.21	-0.96	-0.04	0.64	0.28	1.15	108.5	94	22.5	11.5	20	19.5	64	100	18	40	21	25.5
Tmbim1	chr1	74334821	74350910	2309	Tmbim1	23	18	33	31	77	25	72	29	172	122	207	119	36	17	28	20	239	151	307	205	111	43	132	50	-0.19	-1.46	-0.65	0.79	1.38	0.62	28	24.5	74.5	27	189.5	120.5	18.5	32	178	273	46.5	121.5
Gm216	chr1	74408682	74415895	2101	Gm216	4	5	1	9	0	0	0	0	4	9	6	10	5	3	2	8	9	5	11	7	1	2	2	5	NA	NA	NA	NA	NA	NA	2.5	7	0	0	5	9.5	5.5	3.5	6	10	3.5	1.5
Slc11a1	chr1	74421777	74432625	2304	Slc11a1	0	0	0	1	0	0	0	0	0	0	0	0	0	0	0	0	1	0	0	0	1	3	0	0	NA	NA	NA	NA	NA	NA	0	0.5	0	0	0	0	0	0	0	0.5	1.5	0.5
Ctdsp1	chr1	74438183	74443859	2776	Ctdsp1	12	18	14	12	18	29	38	27	12	6	5	4	19	22	26	19	11	9	9	9	51	47	69	74	0.2	0	NA	0.13	-0.01	NA	13	15	28	28	8.5	5	20.5	22.5	9	10	60.5	60
Mir26b	chr1	74440884	74440968	85	Mir26b	0	0	0	0	0	0	0	0	0	0	0	0	0	0	0	0	0	0	0	0	0	0	0	0	NA	NA	NA	NA	NA	NA	0	0	0	0	0	0	0	0	0	0	0	0
Vil1	chr1	74455958	74482134	3117	Vil1	7	5	4	13	605	773	642	802	1	8	5	3	11	12	11	12	7	14	1	6	537	592	636	769	NA	0.34	NA	-0.12	-0.21	NA	5.5	9	623.5	787.5	3	5.5	12	11	10	4	680.5	586.5
Usp37	chr1	74482084	74590860	7196	Usp37	379	296	439	353	262	230	253	230	388	321	359	285	491	407	487	466	429	356	438	386	242	210	332	368	-0.33	-0.16	-0.3	0.16	-0.01	0.22	409	324.5	257.5	230	373.5	303	436.5	489	371	433.5	289	287
Rqcd1	chr1	74552634	74577416	3266	Rqcd1	1145	1094	1155	972	762	716	811	827	966	935	882	778	1216	1150	1207	1161	1143	988	1341	1208	494	539	953	1106	-0.15	-0.03	-0.11	0.07	-0.18	0.18	1150	1033	786.5	771.5	924	856.5	1155.5	1211.5	1098	1242	822.5	723.5
Plcd4	chr1	74589463	74612551	3121	Plcd4	2	2	2	4	3	0	4	2	1	1	1	0	1	3	1	2	0	1	0	0	5	2	1	4	NA	NA	NA	NA	NA	NA	2	3	3.5	1	1	0.5	2.5	1	0.5	0	3	3
Zfp142	chr1	74611702	74634602	7472	Zfp142	53	42	78	64	32	27	31	32	50	55	48	56	54	66	79	53	57	74	69	46	63	64	90	89	-0.3	-0.09	0.18	0.16	0	0.07	65.5	53	31.5	29.5	49	55.5	59.5	66.5	60	63	76.5	76.5
Bcs1l	chr1	74634935	74639017	1829	Bcs1l	75	97	73	70	109	96	137	105	189	175	171	130	106	85	89	90	249	247	252	251	116	86	161	101	0.17	-0.29	-0.24	0.16	0.57	0.01	74	83.5	123	100.5	180	152.5	87.5	97.5	249	250.5	93.5	138.5
Rnf25	chr1	74640326	74647971	1475	Rnf25	54	36	35	27	30	14	26	21	37	29	38	31	31	34	44	36	33	33	38	34	34	13	26	9	-0.5	-0.67	-0.32	0.1	1.44	0.08	44.5	31.5	28	17.5	37.5	30	35	37.5	33.5	35.5	11	30
Stk36	chr1	74648029	74683467	5234	Stk36	12	3	17	7	9	10	11	7	9	5	8	9	5	5	6	6	8	13	14	16	25	18	18	12	NA	NA	NA	NA	0.52	-0.4	14.5	5	10	8.5	8.5	7	5.5	5.5	14.5	11	15	21.5
Ttll4	chr1	74708328	74744547	4253	Ttll4	101	69	135	122	35	50	37	39	102	85	140	118	89	100	98	75	148	142	181	151	83	78	110	74	-0.3	0.31	-0.25	0.1	0.34	0.17	118	95.5	36	44.5	121	101.5	87.5	93.5	146.5	164.5	76	96.5
Cyp27a1	chr1	74760148	74784464	1890	Cyp27a1	15	6	10	6	5	7	5	10	9	1	10	4	9	6	6	18	3	9	2	8	17	8	18	7	NA	NA	NA	NA	1.21	NA	12.5	6	5	8.5	9.5	2.5	12	7.5	8.5	2.5	7.5	17.5
Prkag3	chr1	74785496	74795529	2832	Prkag3	0	0	0	0	0	0	0	0	1	0	2	3	0	0	0	1	0	0	0	0	0	1	0	1	NA	NA	NA	NA	NA	NA	0	0	0	0	1.5	1.5	0.5	0	0	0	1	0
Wnt6	chr1	74818466	74831893	2068	Wnt6	0	0	0	0	0	0	0	0	21	17	33	14	0	0	0	0	52	34	24	10	0	0	0	0	NA	NA	-0.8	NA	NA	0.79	0	0	0	0	27	15.5	0	0	22	38	0	0
Wnt10a	chr1	74838593	74850749	1961	Wnt10a	0	0	0	0	0	0	0	0	0	1	0	0	0	0	0	0	2	7	1	2	1	0	0	0	NA	NA	NA	NA	NA	NA	0	0	0	0	0	0.5	0	0	4.5	1.5	0	0.5
Cdk5r2	chr1	74901603	74904306	2704	Cdk5r2	0	0	0	0	0	0	0	0	0	0	0	0	0	0	0	0	0	0	0	0	0	0	0	0	NA	NA	NA	NA	NA	NA	0	0	0	0	0	0	0	0	0	0	0	0
Fev	chr1	74928083	74931982	1479	Fev	0	1	0	1	0	0	0	1	0	0	0	0	0	0	1	0	0	0	0	0	0	0	0	0	NA	NA	NA	NA	NA	NA	0	1	0	0.5	0	0	0	0.5	0	0	0	0
Cryba2	chr1	74936518	74939709	702	Cryba2	0	0	0	0	0	0	0	0	0	0	0	0	0	0	0	0	0	0	0	0	1	0	0	0	NA	NA	NA	NA	NA	NA	0	0	0	0	0	0	0	0	0	0	0	0.5
Mir375	chr1	74947232	74947295	64	Mir375	0	0	0	0	0	0	0	0	0	0	0	0	0	0	0	0	0	0	0	0	0	0	0	0	NA	NA	NA	NA	NA	NA	0	0	0	0	0	0	0	0	0	0	0	0
Ccdc108	chr1	74948654	74982173	5718	Ccdc108	0	0	0	0	0	0	0	0	0	1	0	0	0	0	0	1	0	0	0	0	1	6	0	0	NA	NA	NA	NA	NA	NA	0	0	0	0	0	0.5	0.5	0	0	0	3	0.5
Ihh	chr1	74991892	74998225	2444	Ihh	1	5	3	2	111	92	80	84	0	3	1	2	3	5	3	10	1	6	5	1	60	57	109	92	NA	-0.12	NA	NA	0.18	NA	2	3.5	95.5	88	0.5	2.5	7.5	3	3.5	3	74.5	84.5
Nhej1	chr1	75013920	75121800	938	Nhej1	129	100	137	68	61	65	55	41	97	65	98	70	182	97	159	81	112	97	114	95	18	23	58	62	-0.66	-0.13	-0.53	0.94	-0.16	0.23	133	84	58	53	97.5	67.5	89	170.5	96	113	42.5	38
Slc23a3	chr1	75122116	75130464	2058	Slc23a3	2	0	0	0	17	13	14	16	0	0	0	0	0	0	0	0	0	0	0	0	20	33	36	31	NA	-0.1	NA	NA	-0.19	NA	1	0	15.5	14.5	0	0	0	0	0	0	32	28
1810031K17Rik	chr1	75131789	75138942	2738	1810031K17Rik	72	55	78	82	116	103	90	87	70	70	75	61	49	34	54	52	102	83	121	112	90	83	149	110	-0.13	-0.12	-0.15	0.26	0.31	0.19	75	68.5	103	95	72.5	65.5	43	51.5	97.5	111.5	96.5	119.5
Fam134a	chr1	75139360	75144483	2557	Fam134a	10	11	13	18	18	23	31	27	13	6	7	7	7	9	14	6	7	10	11	12	28	22	35	44	0.33	0.03	NA	NA	-0.07	NA	11.5	14.5	24.5	25	10	6.5	7.5	10.5	11	9	33	31.5
Zfand2b	chr1	75165220	75168200	1299	Zfand2b	104	105	102	96	107	103	110	132	148	128	130	127	124	116	129	97	212	223	227	213	71	67	109	86	-0.04	0.11	-0.12	0.25	0.23	0.01	103	100.5	108.5	117.5	139	127.5	106.5	126.5	218	219.5	76.5	90
Abcb6	chr1	75168215	75176857	2933	Abcb6	46	33	44	60	91	68	71	78	53	58	32	52	51	63	44	52	51	42	54	46	62	50	68	77	0.05	-0.15	0.37	-0.28	0.03	0.25	45	46.5	81	73	42.5	55	57.5	47.5	44	52.5	63.5	65
Atg9a	chr1	75177440	75188497	3764	Atg9a	36	27	48	38	39	32	45	57	28	33	48	25	20	19	45	27	33	54	66	85	53	65	76	86	-0.37	0.08	-0.39	0.5	-0.23	-0.49	42	32.5	42	44.5	38	29	23	32.5	69.5	49.5	75.5	64.5
Ankzf1	chr1	75188709	75195960	2763	Ankzf1	102	121	120	108	60	64	68	69	112	133	123	112	134	137	132	161	154	154	172	148	120	89	118	135	0.04	0.06	0.06	-0.16	0.09	0.11	111	114.5	64	66.5	117.5	122.5	149	133	151	163	112	119
Glb1l	chr1	75194810	75207353	3451	Glb1l	44	44	52	38	34	40	35	31	48	46	40	44	52	54	54	66	61	54	65	65	80	71	96	89	-0.23	0.04	0.03	-0.18	0.14	0.08	48	41	34.5	35.5	44	45	60	53	59.5	63	80	88
Stk16	chr1	75207404	75212181	2885	Stk16	312	282	264	268	253	209	260	218	246	204	278	273	362	283	322	244	381	366	456	369	315	263	389	344	-0.07	-0.26	-0.14	0.38	0.21	0.19	288	275	256.5	213.5	262	238.5	263.5	342	367.5	418.5	303.5	352
Tuba4a	chr1	75211549	75215828	2053	Tuba4a	126	134	134	179	64	78	52	85	184	269	210	303	136	183	107	176	172	287	261	350	2	3	5	11	0.27	0.49	0.54	-0.56	NA	-0.56	130	156.5	58	81.5	197	286	179.5	121.5	318.5	216.5	7	3.5
A630095N17Rik	chr1	75216670	75228668	767	A630095N17Rik	0	0	0	0	0	0	0	0	0	0	1	1	0	0	0	0	0	0	0	0	0	1	0	0	NA	NA	NA	NA	NA	NA	0	0	0	0	0.5	0.5	0	0	0	0	0.5	0
Dnajb2	chr1	75232998	75242267	3203	Dnajb2	19	22	19	19	21	33	38	29	72	53	50	82	32	30	42	27	129	150	143	158	64	83	56	80	0.11	0.07	0.15	0.38	-0.44	-0.18	19	20.5	29.5	31	61	67.5	28.5	37	154	136	81.5	60
Ptprn	chr1	75243616	75260783	3535	Ptprn	9	6	16	10	0	2	0	3	9	7	5	5	25	15	17	14	1	5	2	3	1	4	4	12	-0.64	NA	NA	0.53	NA	NA	12.5	8	0	2.5	7	6	14.5	21	4	1.5	8	2.5
Resp18	chr1	75268777	75274955	710	Resp18	2	0	0	0	0	0	0	0	0	0	0	0	1	1	1	0	0	1	0	0	0	0	0	1	NA	NA	NA	NA	NA	NA	1	0	0	0	0	0	0.5	1	0.5	0	0.5	0
Dnpep	chr1	75305140	75314212	1946	Dnpep	321	430	325	490	288	328	215	325	336	337	318	356	372	425	297	437	437	465	382	506	21	40	49	85	0.51	0.38	0.08	-0.37	-0.83	-0.25	323	460	251.5	326.5	327	346.5	431	334.5	485.5	409.5	62.5	35
Des	chr1	75356919	75364290	2149	Des	54	12	44	7	0	0	0	0	11	11	12	16	41	8	33	13	9	8	18	15	0	2	0	2	-2.35	NA	0.23	1.81	NA	0.23	49	9.5	0	0	11.5	13.5	10.5	37	11.5	13.5	2	0
Gm15179	chr1	75364785	75371590	676	Gm15179	0	0	0	0	0	0	0	0	0	0	0	0	1	0	3	0	0	0	0	0	0	0	0	0	NA	NA	NA	NA	NA	NA	0	0	0	0	0	0	0	2	0	0	0	0
Speg	chr1	75371872	75428881	11925	Speg	64	86	77	101	0	0	3	3	1	1	1	2	34	58	53	80	0	4	0	4	4	3	11	9	0.41	NA	NA	-0.66	NA	NA	70.5	93.5	1.5	1.5	1	1.5	69	43.5	4	0	6	7.5
Gmppa	chr1	75432518	75439751	1528	Gmppa	90	153	113	145	90	77	77	108	149	173	156	186	112	154	103	149	206	249	231	240	46	52	72	91	0.55	0.15	0.24	-0.49	-0.28	-0.16	101.5	149	83.5	92.5	152.5	179.5	151.5	107.5	244.5	218.5	71.5	59
Accn4	chr1	75447085	75470915	2650	Accn4	0	0	0	1	0	0	0	0	0	0	0	0	0	1	0	0	0	0	0	0	0	1	1	0	NA	NA	NA	NA	NA	NA	0	0.5	0	0	0	0	0.5	0	0	0	0.5	0.5
Chpf	chr1	75471144	75476046	3235	Chpf	27	29	29	38	40	19	26	21	41	27	34	35	32	40	40	37	72	40	52	42	72	30	93	51	0.26	-0.72	-0.27	-0.1	1.02	0.6	28	33.5	33	20	37.5	31	38.5	36	41	62	40.5	82.5
Tmem198	chr1	75476107	75482268	2185	Tmem198	2	1	3	0	2	1	2	1	0	1	0	0	0	0	1	0	0	1	4	0	0	3	6	5	NA	NA	NA	NA	NA	NA	2.5	0.5	2	1	0	0.5	0	0.5	0.5	2	4	3
Obsl1	chr1	75482400	75503027	5770	Obsl1	29	44	33	53	184	206	188	247	45	67	32	55	31	37	44	42	35	49	15	52	101	109	138	172	0.64	0.28	0.66	-0.07	-0.23	-1.01	31	48.5	186	226.5	38.5	61	39.5	37.5	50.5	25	140.5	119.5
Inha	chr1	75503652	75506929	1463	Inha	0	0	0	0	2	2	2	2	0	0	0	0	1	0	1	0	0	0	0	0	13	5	10	11	NA	NA	NA	NA	NA	NA	0	0	2	2	0	0	0	1	0	0	8	11.5
Stk11ip	chr1	75518104	75533910	4458	Stk11ip	26	27	32	29	15	13	24	22	33	31	26	29	20	32	22	25	20	27	31	31	25	20	35	62	-0.05	-0.16	0.02	-0.44	-0.45	-0.18	29	28	19.5	17.5	29.5	30	28.5	21	29	25.5	41	30
Slc4a3	chr1	75542841	75556006	4441	Slc4a3	6	25	11	38	4	4	1	6	4	3	0	1	8	23	8	26	3	0	7	1	5	14	8	13	1.88	NA	NA	-1.6	NA	NA	8.5	31.5	2.5	5	2	2	24.5	8	0.5	5	13.5	6.5
Gm17751	chr1	76485708	76498603	2188	Gm17751	0	0	0	0	0	0	0	0	0	0	0	0	0	0	0	0	0	0	0	0	4	2	0	0	NA	NA	NA	NA	NA	NA	0	0	0	0	0	0	0	0	0	0	1	2
Epha4	chr1	77363760	77511663	6328	Epha4	12	5	8	1	89	97	105	116	1	2	1	0	3	2	22	12	0	2	0	0	115	136	120	159	NA	0.13	NA	NA	-0.33	NA	10	3	97	106.5	1	1	7	12.5	1	0	147.5	117.5
Pax3	chr1	78097842	78193711	3868	Pax3	0	0	0	3	1	0	1	1	2	1	0	0	0	2	0	0	0	0	0	0	0	0	0	1	NA	NA	NA	NA	NA	NA	0	1.5	1	0.5	1	0.5	1	0	0	0	0.5	0
Sgpp2	chr1	78306921	78416861	3998	Sgpp2	20	4	26	4	208	154	185	152	32	6	22	2	31	2	31	8	40	1	30	6	210	153	308	193	-2.49	-0.36	-2.72	2.61	0.58	3.29	23	4	196.5	153	27	4	5	31	3.5	35	173	259
Farsb	chr1	78421411	78485421	2132	Farsb	1365	1347	1481	1437	915	907	873	856	1703	1770	1762	1795	1635	1682	1473	1475	2231	2299	2490	2446	400	308	716	631	-0.03	-0.02	0.04	-0.02	0.25	-0.01	1423	1392	894	881.5	1732.5	1782.5	1578.5	1554	2372.5	2360.5	469.5	558
Mogat1	chr1	78507635	78534748	1206	Mogat1	7	4	7	3	5	0	6	0	1	0	1	0	9	8	15	3	0	0	6	0	7	2	7	3	NA	NA	NA	NA	NA	NA	7	3.5	5.5	0	1	0	5.5	12	0	3	2.5	7
Acsl3	chr1	78654400	78704318	3950	Acsl3	12	13	24	31	89	59	67	58	12	15	22	13	37	31	17	23	34	33	12	18	49	37	79	59	0.29	-0.41	-0.28	0	0.41	-0.15	18	22	78	58.5	17	14	27	27	25.5	23	48	64
Utp14b	chr1	78654400	78664176	3981	Utp14b	19	31	24	33	72	60	83	63	11	16	16	7	44	37	20	33	27	35	19	14	72	70	104	103	0.57	-0.33	-0.23	-0.13	0.02	-0.09	21.5	32	77.5	61.5	13.5	11.5	35	32	24.5	23	86.5	88
Kcne4	chr1	78813524	78816600	2463	Kcne4	0	0	0	0	0	0	0	0	0	0	0	0	0	0	0	0	0	0	0	0	2	3	0	0	NA	NA	NA	NA	NA	NA	0	0	0	0	0	0	0	0	0	0	1.5	1
Scg2	chr1	79431244	79436665	2485	Scg2	0	0	1	0	0	0	0	0	0	0	0	0	0	0	0	0	0	0	0	0	2	0	0	0	NA	NA	NA	NA	NA	NA	0.5	0	0	0	0	0	0	0	0	0	0	1
Ap1s3	chr1	79603451	79668547	2876	Ap1s3	32	130	23	128	36	98	69	134	31	94	24	64	32	122	35	147	27	132	31	119	163	146	144	177	2.23	1.14	1.52	-2	-0.07	-2.11	27.5	129	52.5	116	27.5	79	134.5	33.5	125.5	29	161.5	153.5
Wdfy1	chr1	79698837	79758344	4714	Wdfy1	21	183	31	190	64	368	90	365	28	139	34	142	30	175	42	194	38	216	48	244	149	309	183	463	2.84	2.25	2.18	-2.35	-1.22	-2.42	26	186.5	77	366.5	31	140.5	184.5	36	230	43	386	166
Mrpl44	chr1	79772593	79778020	1424	Mrpl44	1198	893	1108	862	619	526	691	515	1502	1000	1386	1002	1613	1155	1439	1051	1861	1453	1805	1336	363	299	655	550	-0.39	-0.33	-0.53	0.47	0.26	0.39	1153	877.5	655	520.5	1444	1001	1103	1526	1394.5	1833	424.5	509
Serpine2	chr1	79790896	79855240	2055	Serpine2	288	276	261	286	107	123	161	172	70	59	89	107	300	303	286	277	194	197	178	207	147	131	239	254	0.03	0.14	0.06	0.01	0	-0.12	274.5	281	134	147.5	79.5	83	290	293	202	186	192.5	193
Fam124b	chr1	80195274	80210519	2862	Fam124b	0	0	1	0	0	0	0	0	0	0	0	0	0	0	0	0	0	0	0	0	1	4	0	0	NA	NA	NA	NA	NA	NA	0.5	0	0	0	0	0	0	0	0	0	2	0.5
Cul3	chr1	80263393	80337005	2764	Cul3	89	92	79	77	104	123	104	97	95	95	92	104	123	112	96	116	147	131	116	115	34	48	111	100	0.01	0.08	0.09	-0.06	-0.03	0.1	84	84.5	104	110	93.5	99.5	114	109.5	123	131.5	74	72.5
1700016L21Rik	chr1	80442507	80472235	394	1700016L21Rik	0	0	0	0	0	0	0	0	0	0	0	0	0	0	0	0	0	0	0	0	0	0	0	0	NA	NA	NA	NA	NA	NA	0	0	0	0	0	0	0	0	0	0	0	0
Dock10	chr1	80497648	80755128	7303	Dock10	0	0	1	0	0	1	0	0	0	0	0	0	0	1	0	0	0	0	0	0	3	4	0	0	NA	NA	NA	NA	NA	NA	0.5	0	0	0.5	0	0	0.5	0	0	0	2	1.5
9430031J16Rik	chr1	81073892	81268226	4906	9430031J16Rik	0	0	0	0	0	0	0	0	0	0	0	0	0	0	0	0	0	0	0	0	2	6	0	1	NA	NA	NA	NA	NA	NA	0	0	0	0	0	0	0	0	0	0	3.5	1
Irs1	chr1	82229680	82288014	9163	Irs1	10	5	11	12	0	1	1	0	0	0	0	1	14	13	10	10	0	0	0	0	3	2	5	4	NA	NA	NA	0.06	NA	NA	10.5	8.5	0.5	0.5	0	0.5	11.5	12	0	0	3	4
Rhbdd1	chr1	82313154	82441941	3757	Rhbdd1	21	31	30	28	28	29	25	33	35	40	39	28	25	36	26	46	40	64	36	48	8	22	24	29	0.21	0.23	-0.12	-0.68	-0.67	-0.56	25.5	29.5	26.5	31	37	34	41	25.5	56	38	25.5	16
Col4a4	chr1	82447298	82583424	7808	Col4a4	0	0	0	0	2	0	0	1	0	0	1	0	1	0	0	0	1	1	0	0	4	4	1	0	NA	NA	NA	NA	NA	NA	0	0	1	0.5	0.5	0	0	0.5	0.5	0.5	2	2.5
Col4a3	chr1	82583496	82718634	8609	Col4a3	1	0	1	0	2	0	0	0	0	0	1	0	0	0	1	1	0	0	0	1	5	5	3	0	NA	NA	NA	NA	NA	NA	1	0	1	0	0.5	0	0.5	0.5	0.5	0	2.5	4
Mff	chr1	82721493	82748964	1865	Mff	101	99	115	141	144	116	141	122	65	65	86	108	218	238	112	101	262	213	143	143	149	148	236	235	0.15	-0.26	0.2	-0.04	0.01	0.19	108	120	142.5	119	75.5	86.5	169.5	165	178	202.5	191.5	192.5
Tm4sf20	chr1	82753224	82765031	1503	Tm4sf20	0	0	0	0	11	12	12	7	0	1	0	0	0	0	0	2	0	0	0	2	13	4	12	9	NA	-0.27	NA	NA	NA	NA	0	0	11.5	9.5	0	0.5	1	0	1	0	6.5	12.5
Agfg1	chr1	82836058	82892850	3137	Agfg1	104	120	96	117	451	406	459	449	141	129	108	92	119	145	112	141	170	129	146	143	311	250	547	494	0.24	-0.09	-0.17	-0.31	0.21	0.22	100	118.5	455	427.5	124.5	110.5	143	115.5	136	158	372	429
Slc19a3	chr1	83009098	83035023	2974	Slc19a3	11	10	4	3	14	33	18	40	20	16	18	29	6	6	6	3	40	29	33	55	29	22	21	19	NA	1.18	0.24	NA	0.29	-0.2	7.5	6.5	16	36.5	19	22.5	4.5	6	42	36.5	20.5	25
Ccl20	chr1	83113341	83115742	802	Ccl20	0	0	0	0	0	0	0	0	10	5	3	0	2	0	0	0	2	0	1	0	0	1	1	0	NA	NA	NA	NA	NA	NA	0	0	0	0	6.5	2.5	0	1	0	1.5	0.5	0.5
Wdr69	chr1	83156337	83207147	1668	Wdr69	0	0	0	0	0	0	0	0	0	0	0	0	0	1	0	0	2	1	0	0	0	1	0	0	NA	NA	NA	NA	NA	NA	0	0	0	0	0	0	0.5	0	0.5	1	0.5	0
Sphkap	chr1	83252356	83404775	6512	Sphkap	8	5	15	3	0	0	0	0	1	0	0	0	13	2	20	11	0	0	0	0	6	3	3	1	NA	NA	NA	1.33	NA	NA	11.5	4	0	0	0.5	0	6.5	16.5	0	0	2	4.5
Pid1	chr1	84032868	84281220	2667	Pid1	15	12	21	24	43	1	50	8	3	2	4	0	70	13	35	10	7	3	3	5	15	0	39	8	0	-3.34	NA	2.18	2.72	NA	18	18	46.5	4.5	3.5	1	11.5	52.5	4	5	4	27
Dner	chr1	84366414	84692796	3632	Dner	2	1	0	4	0	0	0	0	5	0	0	0	2	2	1	0	1	0	0	0	4	2	3	0	NA	NA	NA	NA	NA	NA	1	2.5	0	0	2.5	0	1	1.5	0	0.5	1	3.5
Mir5126	chr1	84692414	84692490	77	Mir5126	0	0	0	0	0	0	0	0	0	0	0	0	0	0	0	0	0	0	0	0	0	0	0	0	NA	NA	NA	NA	NA	NA	0	0	0	0	0	0	0	0	0	0	0	0
Trip12	chr1	84717764	84835879	9632	Trip12	170	151	193	147	340	309	325	337	230	243	184	188	186	160	218	180	243	350	278	237	177	183	276	319	-0.28	-0.04	0.06	0.25	-0.15	-0.17	181.5	149	332.5	323	207	215.5	170	202	293.5	260.5	251	226.5
Fbxo36	chr1	84836416	84897061	900	Fbxo36	3	12	1	4	11	16	11	15	9	8	15	9	4	12	8	8	15	12	5	21	2	8	3	14	NA	0.49	-0.49	NA	NA	-0.72	2	8	11	15.5	12	8.5	10	6	16.5	10	11	2.5
Slc16a14	chr1	84903280	84931658	2349	Slc16a14	0	0	3	1	3	1	3	5	0	2	0	0	1	0	2	3	0	0	0	0	1	2	3	4	NA	NA	NA	NA	NA	NA	1.5	0.5	3	3	0	1	1.5	1.5	0	0	3	2
A530032D15Rik	chr1	85084714	85106428	1760	A530032D15Rik	0	0	0	0	0	0	0	0	0	0	0	0	0	0	0	0	0	0	0	0	0	0	0	0	NA	NA	NA	NA	NA	NA	0	0	0	0	0	0	0	0	0	0	0	0
Gm7609	chr1	85196186	85210337	1611	Gm7609	0	0	0	0	0	0	0	0	0	0	0	0	0	0	0	0	0	0	0	0	0	0	0	0	NA	NA	NA	NA	NA	NA	0	0	0	0	0	0	0	0	0	0	0	0
C130026I21Rik	chr1	85242919	85267141	1971	C130026I21Rik	0	0	0	0	0	0	0	0	0	0	0	0	0	0	0	0	1	0	1	0	0	0	0	0	NA	NA	NA	NA	NA	NA	0	0	0	0	0	0	0	0	0	1	0	0
Sp110	chr1	87473475	87500466	1970	Sp110	0	0	0	0	0	0	0	0	0	0	0	0	0	0	0	0	0	0	0	0	0	0	0	0	NA	NA	NA	NA	NA	NA	0	0	0	0	0	0	0	0	0	0	0	0
Sp140	chr1	87497278	87541611	2416	Sp140	2	1	0	0	1	1	1	0	1	0	1	0	1	1	2	0	0	0	0	0	0	0	0	0	NA	NA	NA	NA	NA	NA	1	0.5	1	0.5	1	0	0.5	1.5	0	0	0	0
Sp100	chr1	87546625	87606023	2158	Sp100	0	0	0	0	0	0	0	0	0	0	0	0	0	0	0	0	0	0	0	0	0	1	0	0	NA	NA	NA	NA	NA	NA	0	0	0	0	0	0	0	0	0	0	0.5	0
A630001G21Rik	chr1	87613658	87633181	1936	A630001G21Rik	10	15	13	8	5	0	5	1	2	0	0	0	40	19	27	20	1	0	1	0	3	2	11	3	0	NA	NA	0.78	NA	NA	11.5	11.5	5	0.5	1	0	19.5	33.5	0	1	2.5	7
Cab39	chr1	87690022	87748152	3800	Cab39	123	125	115	121	377	208	373	228	105	90	91	92	143	129	194	199	130	129	130	126	550	305	772	431	0.05	-0.78	-0.11	0.04	0.84	0.03	119	123	375	218	98	91	164	168.5	127.5	130	368	661
Itm2c	chr1	87791085	87805273	2024	Itm2c	415	394	512	477	216	336	276	458	138	141	178	169	315	360	385	428	166	201	188	252	379	624	580	813	-0.09	0.69	-0.03	-0.17	-0.58	-0.36	463.5	435.5	246	397	158	155	394	350	226.5	177	718.5	479.5
4933407L21Rik	chr1	87825058	87828331	1148	4933407L21Rik	0	0	0	0	0	0	0	0	0	0	0	0	0	0	0	0	0	0	0	0	3	0	0	0	NA	NA	NA	NA	NA	NA	0	0	0	0	0	0	0	0	0	0	0	1.5
Gpr55	chr1	87836112	87857630	2550	Gpr55	0	0	0	0	0	0	0	0	0	0	0	0	0	0	1	1	0	0	0	0	1	2	0	1	NA	NA	NA	NA	NA	NA	0	0	0	0	0	0	0.5	0.5	0	0	1.5	0.5
Spata3	chr1	87918517	87926533	1602	Spata3	0	0	0	1	1	0	0	0	0	0	0	0	0	1	0	0	0	0	0	0	1	1	1	0	NA	NA	NA	NA	NA	NA	0	0.5	0.5	0	0	0	0.5	0	0	0	0.5	1
2810459M11Rik	chr1	87942438	87952031	3331	2810459M11Rik	1	1	0	2	309	366	310	368	0	0	0	0	2	1	0	0	1	0	0	0	372	458	509	602	NA	0.25	NA	NA	-0.27	NA	0.5	1.5	309.5	367	0	0	0.5	1	0	0.5	530	440.5
Psmd1	chr1	87961194	88035870	3256	Psmd1	260	207	251	251	103	90	96	95	358	359	360	337	262	225	231	190	374	364	414	383	59	31	72	99	-0.16	-0.11	-0.04	0.25	0.01	0.08	255.5	229	99.5	92.5	359	348	207.5	246.5	373.5	394	65	65.5
Htr2b	chr1	87995612	88008545	2072	Htr2b	0	1	2	2	3	1	2	3	0	0	0	1	1	0	2	1	1	2	0	0	1	3	8	15	NA	NA	NA	NA	NA	NA	1	1.5	2.5	2	0	0.5	0.5	1.5	1	0.5	9	4.5
Armc9	chr1	88051355	88174859	5256	Armc9	50	53	73	54	24	14	22	8	36	58	48	75	64	62	63	58	47	56	74	73	12	8	21	33	-0.2	-1.06	0.66	0.08	-0.31	-0.09	61.5	53.5	23	11	42	66.5	60	63.5	64.5	60.5	20.5	16.5
B3gnt7	chr1	88199796	88203880	2595	B3gnt7	54	57	63	72	47	41	78	67	89	141	91	189	65	68	64	68	105	169	110	191	97	92	102	117	0.14	-0.21	0.87	-0.08	-0.07	-0.74	58.5	64.5	62.5	54	90	165	68	64.5	180	107.5	104.5	99.5
Ncl	chr1	88241294	88256030	8257	Ncl	25	40	24	31	36	44	50	42	46	52	24	36	21	26	16	33	40	39	43	35	37	36	63	36	0.53	0	0.33	-0.67	0.47	0.17	24.5	35.5	43	43	35	44	29.5	18.5	37	41.5	36	50
Snora75	chr1	88247745	88247860	116	Snora75	0	0	0	0	0	0	0	0	0	0	0	0	0	0	0	0	0	0	0	0	0	0	0	0	NA	NA	NA	NA	NA	NA	0	0	0	0	0	0	0	0	0	0	0	0
Snord82	chr1	88252835	88252902	68	Snord82	0	0	0	0	0	0	0	0	0	0	0	0	0	0	0	0	0	0	0	0	0	0	0	0	NA	NA	NA	NA	NA	NA	0	0	0	0	0	0	0	0	0	0	0	0
C130036L24Rik	chr1	88256149	88264539	1266	C130036L24Rik	4	3	2	1	2	1	0	4	4	7	2	3	5	1	10	2	3	2	5	7	4	2	3	0	NA	NA	NA	NA	NA	NA	3	2	1	2.5	3	5	1.5	7.5	4.5	4	1	3.5
Nmur1	chr1	88282900	88284716	1218	Nmur1	0	0	0	0	0	0	0	0	0	0	0	0	0	0	0	0	0	0	0	0	0	0	0	0	NA	NA	NA	NA	NA	NA	0	0	0	0	0	0	0	0	0	0	0	0
1700019O17Rik	chr1	88322904	88324624	1721	1700019O17Rik	0	0	0	0	0	0	0	0	0	0	0	0	0	0	0	0	0	0	0	0	2	0	0	0	NA	NA	NA	NA	NA	NA	0	0	0	0	0	0	0	0	0	0	0	1
Ptma	chr1	88423311	88427273	1192	Ptma	5880	5838	5568	5406	1605	1580	2129	2164	3041	3092	2442	2493	7240	7547	5745	5541	4223	4139	4272	4263	916	1026	2469	2474	-0.03	0	0.03	-0.01	-0.05	0.02	5724	5622	1867	1872	2741.5	2792.5	6544	6492.5	4201	4247.5	1750	1692.5
Pde6d	chr1	88439590	88479076	1092	Pde6d	0	0	0	0	0	0	0	0	0	0	0	0	0	0	0	0	0	0	0	0	0	0	0	0	NA	NA	NA	NA	NA	NA	0	0	0	0	0	0	0	0	0	0	0	0
Cops7b	chr1	88483675	88503075	2231	Cops7b	270	301	375	346	87	97	89	115	301	298	269	328	309	294	277	254	274	352	378	425	50	48	75	62	0	0.27	0.14	0.1	0.18	-0.25	322.5	323.5	88	106	285	313	274	293	388.5	326	55	62.5
Nppc	chr1	88562868	88567148	1042	Nppc	0	0	0	0	0	0	0	0	0	0	0	0	0	0	0	0	0	0	0	0	0	0	0	0	NA	NA	NA	NA	NA	NA	0	0	0	0	0	0	0	0	0	0	0	0
Dis3l2	chr1	88600379	88946672	3171	Dis3l2	6	13	21	19	7	8	8	9	11	14	7	8	7	11	23	15	8	6	12	17	2	5	8	6	0.24	NA	NA	0.2	NA	-0.2	13.5	16	7.5	8.5	9	11	13	15	11.5	10	5.5	5
Alppl2	chr1	88983266	88986503	2112	Alppl2	0	0	0	0	0	0	0	0	0	0	0	1	0	0	0	0	0	0	0	0	2	2	0	0	NA	NA	NA	NA	NA	NA	0	0	0	0	0	0.5	0	0	0	0	1	1
Alpi	chr1	88994577	88998181	2337	Alpi	0	0	0	0	0	0	0	0	0	0	0	0	0	0	0	0	0	0	0	0	1	0	0	0	NA	NA	NA	NA	NA	NA	0	0	0	0	0	0	0	0	0	0	0	0.5
Akp3	chr1	89021583	89024487	1680	Akp3	0	0	0	0	0	0	0	0	0	0	0	0	0	0	0	0	0	0	0	0	3	0	0	0	NA	NA	NA	NA	NA	NA	0	0	0	0	0	0	0	0	0	0	0	1.5
Ecel1	chr1	89044230	89051602	2698	Ecel1	5	13	10	22	0	0	0	0	4	10	1	7	7	16	7	15	0	9	0	18	0	2	0	7	1.21	NA	NA	-1.14	NA	NA	7.5	17.5	0	0	2.5	8.5	15.5	7	13.5	0	4.5	0
Prss56	chr1	89080068	89084979	1999	Prss56	0	0	0	0	0	0	0	0	0	0	0	0	1	2	0	0	0	0	0	0	0	3	0	0	NA	NA	NA	NA	NA	NA	0	0	0	0	0	0	1	0.5	0	0	1.5	0
Chrnd	chr1	89087227	89096645	2910	Chrnd	1	8	3	2	0	0	0	0	0	0	0	0	2	8	2	5	0	0	0	0	1	1	0	0	NA	NA	NA	NA	NA	NA	2	5	0	0	0	0	6.5	2	0	0	0.5	0.5
Chrng	chr1	89102386	89108410	1921	Chrng	0	0	0	0	0	0	0	0	0	0	0	0	2	0	0	0	0	0	0	0	0	0	0	0	NA	NA	NA	NA	NA	NA	0	0	0	0	0	0	0	1	0	0	0	0
Eif4e2	chr1	89110489	89137063	4928	Eif4e2	95	107	104	117	151	139	137	139	209	169	196	171	128	125	116	117	235	237	236	226	111	103	167	160	0.17	-0.05	-0.25	0.01	0.08	0.02	99.5	112	144	139	202.5	170	121	122	231.5	235.5	131.5	139
Efhd1	chr1	89160939	89207366	1805	Efhd1	0	0	4	1	0	1	0	0	0	0	0	2	2	1	0	0	1	1	0	0	1	4	0	1	NA	NA	NA	NA	NA	NA	2	0.5	0	0.5	0	1	0.5	1	0.5	0.5	2.5	0.5
Gigyf2	chr1	89223573	89347385	5743	Gigyf2	129	132	140	140	430	442	471	497	152	199	147	176	112	106	161	130	227	189	165	148	733	732	575	544	0.02	0.06	0.33	0.21	0.04	0.22	134.5	136	450.5	469.5	149.5	187.5	118	136.5	168.5	196	638	654
Kcnj13	chr1	89282859	89291304	1349	Kcnj13	0	0	0	0	1	1	0	0	1	1	1	0	0	0	0	1	0	0	0	0	0	3	0	1	NA	NA	NA	NA	NA	NA	0	0	0.5	0.5	1	0.5	0.5	0	0	0	2	0
3110079O15Rik	chr1	89366839	89372034	462	3110079O15Rik	0	0	0	0	0	0	0	0	0	0	0	0	0	0	0	0	0	0	0	0	0	0	0	0	NA	NA	NA	NA	NA	NA	0	0	0	0	0	0	0	0	0	0	0	0
Ngef	chr1	89373404	89470445	3384	Ngef	3	4	3	6	2	2	4	3	0	2	3	0	4	3	8	1	8	7	9	7	1	4	7	4	NA	NA	NA	NA	NA	NA	3	5	3	2.5	1.5	1	2	6	7	8.5	4	4
Neu2	chr1	89470602	89494415	2013	Neu2	0	0	0	0	1	0	0	0	0	0	0	0	0	0	0	0	0	0	0	0	2	0	1	0	NA	NA	NA	NA	NA	NA	0	0	0.5	0	0	0	0	0	0	0	0	1.5
Inpp5d	chr1	89516887	89617083	4938	Inpp5d	0	2	0	11	0	0	1	0	0	2	0	2	0	5	0	2	0	5	0	0	1	0	0	2	NA	NA	NA	NA	NA	NA	0	6.5	0.5	0	0	2	3.5	0	2.5	0	1	0.5
Atg16l1	chr1	89652586	89689003	3180	Atg16l1	34	44	43	44	63	48	64	56	25	35	46	36	58	66	49	61	61	89	43	66	68	99	129	113	0.19	-0.29	0	-0.25	-0.11	-0.57	38.5	44	63.5	52	35.5	35.5	63.5	53.5	77.5	52	106	98.5
Scarna6	chr1	89681146	89681393	248	Scarna6	0	0	0	0	0	0	0	0	0	0	0	0	0	0	0	0	0	0	0	0	0	0	0	0	NA	NA	NA	NA	NA	NA	0	0	0	0	0	0	0	0	0	0	0	0
Sag	chr1	89700255	89741732	1718	Sag	0	0	0	0	0	0	0	1	0	1	2	0	0	0	0	0	3	3	1	0	1	2	0	0	NA	NA	NA	NA	NA	NA	0	0	0	0.5	1	0.5	0	0	1.5	2	1	0.5
Dgkd	chr1	89749862	89841064	5694	Dgkd	73	89	89	108	61	59	78	86	78	84	73	88	88	100	88	107	96	111	102	115	112	111	164	161	0.28	0.06	0.19	-0.23	0.02	-0.19	81	98.5	69.5	72.5	75.5	86	103.5	88	113	99	136	138
Usp40	chr1	89841696	89905126	5316	Usp40	42	16	35	22	61	56	55	56	41	39	26	26	29	26	47	31	52	48	38	40	49	47	84	63	-1.02	-0.05	-0.04	0.41	0.27	0.03	38.5	19	58	56	33.5	32.5	28.5	38	44	45	55	66.5
Ugt1a10	chr1	89951986	90116577	3242	Ugt1a10	0	0	0	0	0	0	2	0	0	0	0	0	0	0	0	0	0	0	0	0	3	2	1	0	NA	NA	NA	NA	NA	NA	0	0	1	0	0	0	0	0	0	0	1	2
Ugt1a9	chr1	89967354	90116577	3216	Ugt1a9	0	0	0	0	0	0	2	0	0	0	0	0	0	0	0	0	0	0	0	0	0	0	0	2	NA	NA	NA	NA	NA	NA	0	0	1	0	0	0	0	0	0	0	1	0
Ugt1a7c	chr1	89991576	90116577	3294	Ugt1a7c	0	0	0	0	17	22	20	21	0	0	0	0	0	0	0	0	0	0	0	0	0	1	4	3	NA	0.22	NA	NA	NA	NA	0	0	18.5	21.5	0	0	0	0	0	0	2	2
Ugt1a6b	chr1	89999832	90115573	2293	Ugt1a6b	0	0	0	0	1	0	3	2	0	0	0	0	0	0	0	0	0	0	0	0	0	0	1	0	NA	NA	NA	NA	NA	NA	0	0	2	1	0	0	0	0	0	0	0	0.5
Ugt1a6a	chr1	90031384	90116577	3302	Ugt1a6a	0	0	0	0	10	5	7	3	0	0	0	0	0	0	0	0	0	0	0	0	1	1	1	4	NA	NA	NA	NA	NA	NA	0	0	8.5	4	0	0	0	0	0	0	2.5	1
Ugt1a5	chr1	90062587	90116577	3208	Ugt1a5	0	0	0	0	0	0	2	0	0	0	0	0	0	0	0	0	0	0	0	0	0	1	0	0	NA	NA	NA	NA	NA	NA	0	0	1	0	0	0	0	0	0	0	0.5	0
Ugt1a2	chr1	90097186	90116577	3206	Ugt1a2	0	0	0	0	0	0	2	0	0	0	0	0	0	0	0	0	0	0	0	0	0	2	0	0	NA	NA	NA	NA	NA	NA	0	0	1	0	0	0	0	0	0	0	1	0
Dnajb3	chr1	90101307	90102323	1017	Dnajb3	3	4	4	3	5	4	4	8	1	1	5	3	11	3	1	0	8	4	4	0	15	8	12	16	NA	NA	NA	NA	0.17	NA	3.5	3.5	4.5	6	3	2	1.5	6	2	6	12	13.5
Ugt1a1	chr1	90108534	90116577	3229	Ugt1a1	0	0	0	0	0	0	2	0	0	0	0	0	0	0	0	0	0	0	0	0	0	0	0	0	NA	NA	NA	NA	NA	NA	0	0	1	0	0	0	0	0	0	0	0	0
Heatr7b1	chr1	90123595	90158864	7526	Heatr7b1	0	0	0	0	0	0	0	0	0	0	0	0	0	0	0	0	0	0	0	0	0	0	0	0	NA	NA	NA	NA	NA	NA	0	0	0	0	0	0	0	0	0	0	0	0
Hjurp	chr1	90155431	90174154	8439	Hjurp	0	0	0	0	0	0	0	0	0	0	0	0	0	0	0	0	0	0	0	0	0	0	0	0	NA	NA	NA	NA	NA	NA	0	0	0	0	0	0	0	0	0	0	0	0
6430706D22Rik	chr1	90159688	90165983	3638	6430706D22Rik	0	0	0	0	0	0	0	0	0	0	0	0	0	0	0	0	0	0	0	0	0	0	0	0	NA	NA	NA	NA	NA	NA	0	0	0	0	0	0	0	0	0	0	0	0
A730008H23Rik	chr1	90161403	90174132	2217	A730008H23Rik	0	0	0	0	0	0	0	0	0	0	0	0	0	0	0	0	0	0	0	0	0	0	0	0	NA	NA	NA	NA	NA	NA	0	0	0	0	0	0	0	0	0	0	0	0
Trpm8	chr1	90203287	90285426	3844	Trpm8	0	0	0	0	0	1	0	1	1	0	0	0	3	0	0	0	4	0	0	0	2	2	0	0	NA	NA	NA	NA	NA	NA	0	0	0	1	0.5	0	0	1.5	0	2	1	1
Spp2	chr1	90303594	90323013	870	Spp2	0	0	0	0	27	29	18	26	0	0	0	0	0	0	0	0	0	0	0	0	5	10	5	5	NA	0.29	NA	NA	NA	NA	0	0	22.5	27.5	0	0	0	0	0	0	7.5	5
Glrp1	chr1	90396446	90406641	1957	Glrp1	0	0	0	0	0	0	0	0	0	0	0	0	0	0	0	0	0	0	0	0	0	0	0	0	NA	NA	NA	NA	NA	NA	0	0	0	0	0	0	0	0	0	0	0	0
Gm19589	chr1	90448092	90458741	2622	Gm19589	0	21	2	27	0	0	0	0	0	0	0	0	1	13	0	12	0	0	0	0	3	2	0	0	4.45	NA	NA	NA	NA	NA	1	24	0	0	0	0	12.5	0.5	0	0	1	1.5
Arl4c	chr1	90594801	90598766	3966	Arl4c	117	61	111	51	19	22	20	19	39	18	34	7	147	72	143	66	45	18	38	13	33	38	57	47	-1.02	0.07	-1.54	1.07	0.08	1.42	114	56	19.5	20.5	36.5	12.5	69	145	15.5	41.5	42.5	45
2410088K16Rik	chr1	90651465	90652308	476	2410088K16Rik	9	3	8	3	21	5	28	11	0	10	3	2	12	2	18	8	1	3	0	2	17	2	37	14	NA	-1.6	NA	NA	1.74	NA	8.5	3	24.5	8	1.5	6	5	15	2.5	0.5	8	27
1700067G17Rik	chr1	90912688	90918785	603	1700067G17Rik	0	0	0	0	0	0	0	0	0	0	0	0	0	0	0	0	0	0	0	0	1	0	0	0	NA	NA	NA	NA	NA	NA	0	0	0	0	0	0	0	0	0	0	0	0.5
Sh3bp4	chr1	90967037	91050368	3673	Sh3bp4	367	235	494	312	56	30	73	47	161	179	184	166	291	242	321	197	226	226	189	190	92	56	181	87	-0.65	-0.74	0	0.48	0.93	0	430.5	273.5	64.5	38.5	172.5	172.5	219.5	306	208	207.5	71.5	136.5
C030007H22Rik	chr1	91256917	91302708	591	C030007H22Rik	0	0	0	0	0	0	0	0	0	0	0	0	0	0	0	0	0	0	0	0	0	0	0	0	NA	NA	NA	NA	NA	NA	0	0	0	0	0	0	0	0	0	0	0	0
Agap1	chr1	91351386	91791857	9581	Agap1	97	68	87	78	50	27	78	59	57	59	45	39	93	76	101	74	63	63	67	51	77	54	110	101	-0.33	-0.57	-0.06	0.37	0.27	0.19	92	73	64	43	51	49	75	97	57	65	77.5	93.5
4933400F21Rik	chr1	91573082	91580467	3611	4933400F21Rik	8	3	16	4	1	1	4	0	4	2	10	2	14	5	14	2	4	0	14	0	9	9	21	8	NA	NA	NA	NA	0.81	NA	12	3.5	2.5	0.5	7	2	3.5	14	0	9	8.5	15
Gbx2	chr1	91824537	91827751	2126	Gbx2	1	3	0	0	0	1	0	0	7	2	7	6	0	2	1	0	13	11	2	2	0	1	0	4	NA	NA	NA	NA	NA	NA	0.5	1.5	0	0.5	7	4	1	0.5	6.5	7.5	2.5	0
Asb18	chr1	91849253	91911152	1404	Asb18	0	0	0	0	0	0	1	0	0	0	0	1	0	0	0	0	0	0	0	0	0	1	0	0	NA	NA	NA	NA	NA	NA	0	0	0.5	0	0	0.5	0	0	0	0	0.5	0
Iqca	chr1	91938707	92049976	3210	Iqca	0	2	0	1	0	0	0	0	0	6	0	2	0	1	0	0	0	0	0	1	1	0	0	0	NA	NA	NA	NA	NA	NA	0	1.5	0	0	0	4	0.5	0	0.5	0	0	0.5
Cxcr7	chr1	92100578	92112863	2579	Cxcr7	26	13	8	3	48	44	65	53	2	4	2	1	6	3	15	7	11	5	23	12	52	39	89	74	-1.08	-0.22	NA	NA	0.32	0.99	17	8	56.5	48.5	2	2.5	5	10.5	8.5	17	56.5	70.5
Cops8	chr1	92500000	92509916	1843	Cops8	1549	1442	1653	1533	915	791	977	823	2193	1842	2114	1804	1757	1655	1565	1550	2501	2306	2772	2851	484	396	841	795	-0.11	-0.23	-0.24	0.05	0.15	0.03	1601	1487.5	946	807	2153.5	1823	1602.5	1661	2578.5	2636.5	595.5	662.5
Col6a3	chr1	92663435	92740548	10843	Col6a3	3	3	2	0	0	0	0	0	4	2	1	0	9	1	1	2	0	0	0	1	0	0	1	0	NA	NA	NA	NA	NA	NA	2.5	1.5	0	0	2.5	1	1.5	5	0.5	0	0	0.5
Mlph	chr1	92811677	92847719	4484	Mlph	5	3	8	6	0	0	2	0	11	1	7	1	8	4	11	8	8	3	5	4	4	0	0	3	NA	NA	NA	NA	NA	NA	6.5	4.5	1	0	9	1	6	9.5	3.5	6.5	1.5	2
Prlh	chr1	92849685	92850589	261	Prlh	0	0	0	0	0	0	0	0	0	0	0	0	0	0	0	0	0	0	0	0	0	0	0	0	NA	NA	NA	NA	NA	NA	0	0	0	0	0	0	0	0	0	0	0	0
Rab17	chr1	92854710	92866197	1950	Rab17	16	12	25	16	263	438	273	444	0	0	0	2	48	25	21	11	3	5	0	1	188	291	214	348	-0.55	0.72	NA	0.93	-0.67	NA	20.5	14	268	441	0	1	18	34.5	3	1.5	319.5	201
Lrrfip1	chr1	92895304	93025521	5743	Lrrfip1	163	179	210	204	180	216	184	141	518	441	463	430	241	257	162	152	704	626	724	693	109	141	155	210	0.04	-0.03	-0.17	-0.02	-0.41	0.11	186.5	191.5	182	178.5	490.5	435.5	204.5	201.5	659.5	714	175.5	132
Rbm44	chr1	93041680	93067372	3851	Rbm44	11	10	23	10	1	1	0	0	39	9	13	21	18	4	9	2	11	2	21	16	1	0	2	0	-0.76	NA	-0.79	NA	NA	0.82	17	10	0.5	0.5	26	15	3	13.5	9	16	0	1.5
Ramp1	chr1	93076399	93121773	3022	Ramp1	0	0	1	0	0	0	0	0	0	0	0	0	0	0	0	0	0	0	0	0	1	0	0	0	NA	NA	NA	NA	NA	NA	0.5	0	0	0	0	0	0	0	0	0	0	0.5
Ube2f	chr1	93146896	93182602	1363	Ube2f	180	118	143	99	194	103	186	101	201	152	238	159	228	148	227	132	322	180	324	200	63	35	190	101	-0.57	-0.9	-0.5	0.7	0.89	0.77	161.5	108.5	190	102	219.5	155.5	140	227.5	190	323	68	126.5
Scly	chr1	93194915	93217657	2207	Scly	160	175	175	233	483	403	537	460	229	329	188	335	146	235	181	212	360	501	337	456	506	533	582	685	0.28	-0.24	0.67	-0.45	-0.16	-0.46	167.5	204	510	431.5	208.5	332	223.5	163.5	478.5	348.5	609	544
Espnl	chr1	93218652	93244880	5442	Espnl	0	2	2	1	1	0	0	0	4	35	6	35	0	0	1	1	17	45	2	40	1	7	0	4	NA	NA	2.78	NA	NA	-2.15	1	1.5	0.5	0	5	35	0.5	0.5	42.5	9.5	5.5	0.5
Klhl30	chr1	93247650	93258981	3020	Klhl30	0	0	0	0	0	0	2	4	0	0	0	4	0	0	0	0	0	0	0	0	4	2	0	1	NA	NA	NA	NA	NA	NA	0	0	1	2	0	2	0	0	0	0	1.5	2
Fam132b	chr1	93263007	93270794	2815	Fam132b	11	10	7	23	9	9	10	17	8	7	17	11	15	15	13	16	27	31	22	20	17	24	25	27	0.87	0.45	-0.47	-0.15	-0.28	-0.06	9	16.5	9.5	13	12.5	9	15.5	14	25.5	24.5	25.5	21
Ilkap	chr1	93272408	93295360	1368	Ilkap	56	42	87	62	53	33	41	43	20	35	60	33	87	76	66	58	119	95	73	56	26	21	30	36	-0.46	-0.31	-0.23	0.19	-0.03	0.35	71.5	52	47	38	40	34	67	76.5	75.5	96	28.5	28
1700020N18Rik	chr1	93301457	93302606	546	1700020N18Rik	0	0	0	0	0	0	0	0	0	0	0	0	0	0	0	0	0	0	0	0	0	0	0	0	NA	NA	NA	NA	NA	NA	0	0	0	0	0	0	0	0	0	0	0	0
Hes6	chr1	93308060	93309799	1335	Hes6	160	127	206	214	131	195	120	201	20	31	29	38	308	279	126	147	100	80	44	58	109	146	189	207	-0.1	0.66	0.49	0.03	-0.24	0.06	183	170.5	125.5	198	24.5	34.5	213	217	69	72	176.5	149
Per2	chr1	93312559	93355905	5837	Per2	35	67	31	45	52	123	84	202	22	62	22	37	17	66	42	48	18	33	29	24	150	225	245	348	0.76	1.26	1.17	-0.95	-0.54	-0.28	33	56	68	162.5	22	49.5	57	29.5	28.5	23.5	286.5	197.5
Traf3ip1	chr1	93391245	93425884	3500	Traf3ip1	56	82	55	73	21	39	31	47	43	60	22	38	99	119	72	122	44	49	43	52	62	63	80	119	0.48	0.72	0.59	-0.49	-0.36	-0.21	55.5	77.5	26	43	32.5	49	120.5	85.5	50.5	43.5	91	71
Asb1	chr1	93437142	93456167	6072	Asb1	15	17	17	21	62	47	59	61	17	24	16	10	17	14	16	16	17	17	13	20	92	66	98	100	0.25	-0.16	0.04	0.14	0.19	-0.3	16	19	60.5	54	16.5	17	15	16.5	18.5	15	83	95
Twist2	chr1	93698054	93744604	1312	Twist2	0	0	0	0	0	0	0	0	0	0	0	0	0	0	1	0	0	0	0	0	0	0	0	0	NA	NA	NA	NA	NA	NA	0	0	0	0	0	0	0	0.5	0	0	0	0
Hdac4	chr1	93829332	94044970	3939	Hdac4	33	46	51	46	27	25	41	38	37	13	24	24	48	28	47	38	35	21	28	30	25	30	51	70	0.13	-0.11	-0.72	0.52	-0.4	0.3	42	46	34	31.5	30.5	18.5	33	47.5	25.5	31.5	50	38
Ndufa10	chr1	94336296	94370335	1209	Ndufa10	1225	1060	976	889	961	746	888	776	1248	1172	1398	1392	1440	1259	1255	1085	2153	1965	2191	2134	278	188	630	456	-0.18	-0.28	-0.05	0.2	0.5	0.08	1100.5	974.5	924.5	761	1323	1282	1172	1347.5	2049.5	2172	322	454
Olfr1416	chr1	94376258	94377196	939	Olfr1416	0	0	0	0	0	0	0	0	0	0	0	0	0	0	0	0	0	0	0	0	0	0	0	0	NA	NA	NA	NA	NA	NA	0	0	0	0	0	0	0	0	0	0	0	0
Olfr1415	chr1	94387395	94388330	936	Olfr1415	0	0	0	0	0	0	1	0	0	0	0	0	0	0	0	0	0	0	0	0	0	0	0	0	NA	NA	NA	NA	NA	NA	0	0	0.5	0	0	0	0	0	0	0	0	0
Olfr1414	chr1	94407625	94415092	1189	Olfr1414	0	0	0	0	0	1	0	0	0	0	0	0	0	0	0	0	0	0	0	0	2	0	0	0	NA	NA	NA	NA	NA	NA	0	0	0	0.5	0	0	0	0	0	0	0	1
Olfr1413	chr1	94469702	94470783	1082	Olfr1413	0	0	0	0	0	0	1	0	0	0	0	0	0	0	0	0	0	0	0	0	4	2	0	0	NA	NA	NA	NA	NA	NA	0	0	0.5	0	0	0	0	0	0	0	1	2
Olfr1412	chr1	94484909	94485874	966	Olfr1412	0	0	0	0	0	0	0	0	0	0	0	0	0	0	0	0	0	0	0	0	0	1	0	0	NA	NA	NA	NA	NA	NA	0	0	0	0	0	0	0	0	0	0	0.5	0
Olfr1411	chr1	94493098	94494069	972	Olfr1411	0	0	0	0	0	0	0	0	0	0	0	0	0	0	0	0	0	0	0	0	0	1	0	0	NA	NA	NA	NA	NA	NA	0	0	0	0	0	0	0	0	0	0	0.5	0
Olfr1410	chr1	94504416	94505384	969	Olfr1410	0	0	0	0	0	0	0	0	0	0	0	0	0	0	0	0	0	0	0	0	0	0	0	0	NA	NA	NA	NA	NA	NA	0	0	0	0	0	0	0	0	0	0	0	0
Olfr12	chr1	94516458	94517578	1121	Olfr12	0	0	0	0	0	0	0	0	0	0	0	0	0	0	0	0	0	0	0	0	1	0	1	0	NA	NA	NA	NA	NA	NA	0	0	0	0	0	0	0	0	0	0	0	1
Myeov2	chr1	94533722	94538562	711	Myeov2	0	0	0	0	0	0	0	0	0	0	0	0	0	0	0	0	0	0	0	0	0	0	0	0	NA	NA	NA	NA	NA	NA	0	0	0	0	0	0	0	0	0	0	0	0
Otos	chr1	94540795	94545418	704	Otos	0	0	0	0	0	0	0	0	0	0	0	0	0	0	0	0	0	0	0	0	0	2	0	0	NA	NA	NA	NA	NA	NA	0	0	0	0	0	0	0	0	0	0	1	0
Gpc1	chr1	94728263	94756773	3552	Gpc1	39	52	47	58	6	11	6	15	19	39	20	27	33	52	67	75	39	46	26	44	12	31	48	50	0.35	NA	0.76	-0.34	-0.43	-0.47	43	55	6	13	19.5	33	63.5	50	45	32.5	40.5	30
Mir149	chr1	94746955	94747020	66	Mir149	0	0	0	0	0	0	0	0	0	0	0	0	0	0	0	0	0	0	0	0	0	0	0	0	NA	NA	NA	NA	NA	NA	0	0	0	0	0	0	0	0	0	0	0	0
Ankmy1	chr1	94766706	94799483	3243	Ankmy1	0	0	0	0	0	1	0	0	0	0	1	1	0	0	0	0	0	0	3	1	2	1	0	0	NA	NA	NA	NA	NA	NA	0	0	0	0.5	0.5	0.5	0	0	0.5	1.5	0.5	1
Dusp28	chr1	94803566	94805197	1491	Dusp28	2	1	2	0	2	1	8	2	0	0	0	0	0	4	2	2	1	3	2	0	10	7	12	5	NA	NA	NA	NA	NA	NA	2	0.5	5	1.5	0	0	3	1	1.5	1.5	6	11
Rnpepl1	chr1	94807402	94817162	3039	Rnpepl1	37	60	42	46	138	152	148	176	52	50	48	52	22	50	51	51	47	68	43	59	268	336	260	347	0.42	0.2	0.03	-0.47	-0.37	-0.5	39.5	53	143	164	50	51	50.5	36.5	63.5	45	341.5	264
9430060I03Rik	chr1	94830120	94847167	1672	9430060I03Rik	11	4	11	1	11	0	10	0	20	1	19	2	10	2	17	1	17	1	31	1	31	1	52	0	NA	NA	-3.61	NA	6.12	4.45	11	2.5	10.5	0	19.5	1.5	1.5	13.5	1	24	0.5	41.5
Capn10	chr1	94830985	94844525	2877	Capn10	41	31	54	41	21	28	32	42	32	20	47	26	65	38	43	30	98	107	54	61	74	66	91	105	-0.4	0.4	-0.78	0.67	-0.05	-0.14	47.5	36	26.5	35	39.5	23	34	54	84	76	85.5	82.5
Gpr35	chr1	94869696	94882968	4396	Gpr35	4	0	3	3	3	2	6	3	14	2	4	5	6	1	8	3	13	14	17	3	3	9	15	4	NA	NA	NA	NA	NA	0.81	3.5	1.5	4.5	2.5	9	3.5	2	7	8.5	15	6.5	9
Aqp12	chr1	94902911	94908846	1088	Aqp12	0	0	0	0	0	0	0	0	0	0	0	0	0	0	0	0	0	0	0	0	0	0	0	0	NA	NA	NA	NA	NA	NA	0	0	0	0	0	0	0	0	0	0	0	0
Kif1a	chr1	94912033	94998442	8257	Kif1a	219	174	221	193	0	3	2	5	1	0	5	2	174	183	191	198	1	3	2	0	1	3	27	17	-0.26	NA	NA	-0.06	0.48	NA	220	183.5	1	4	3	1	190.5	182.5	1.5	1.5	10	14
Agxt	chr1	95031853	95041998	1517	Agxt	0	0	0	0	0	0	0	0	0	0	0	0	0	0	0	0	0	0	0	0	0	0	0	0	NA	NA	NA	NA	NA	NA	0	0	0	0	0	0	0	0	0	0	0	0
2310007B03Rik	chr1	95047932	95057525	2362	2310007B03Rik	2	3	1	0	0	0	1	0	0	0	0	0	1	1	2	0	0	0	0	0	1	4	0	1	NA	NA	NA	NA	NA	NA	1.5	1.5	0.5	0	0	0	0.5	1.5	0	0	2.5	0.5
Sned1	chr1	95132474	95193025	4474	Sned1	0	0	0	0	0	0	0	0	0	0	0	0	1	0	0	1	1	0	1	0	5	1	0	0	NA	NA	NA	NA	NA	NA	0	0	0	0	0	0	0.5	0.5	0	1	0.5	2.5
Mterfd2	chr1	95195788	95202447	3315	Mterfd2	174	133	159	142	68	63	54	61	315	223	249	191	196	149	173	151	380	266	395	257	38	44	69	63	-0.28	0.02	-0.45	0.3	0	0.57	166.5	137.5	61	62	282	207	150	184.5	261.5	387.5	53.5	53.5
Pask	chr1	95206014	95239365	5119	Pask	95	88	85	116	42	75	49	85	81	80	62	86	107	129	104	154	63	87	104	102	71	195	127	226	0.18	0.81	0.21	-0.42	-1.09	-0.18	90	102	45.5	80	71.5	83	141.5	105.5	94.5	83.5	210.5	99
Ppp1r7	chr1	95240222	95264195	3653	Ppp1r7	184	157	168	146	94	97	113	77	183	166	165	136	195	165	202	174	180	140	206	198	65	62	118	77	-0.22	-0.25	-0.2	0.23	0.4	0.19	176	151.5	103.5	87	174	151	169.5	198.5	169	193	69.5	91.5
Ano7	chr1	95270473	95300079	3217	Ano7	7	1	11	0	4	11	4	9	1	0	3	2	6	1	5	1	1	3	0	0	4	1	1	1	NA	NA	NA	NA	NA	NA	9	0.5	4	10	2	1	1	5.5	1.5	0.5	1	2.5
Hdlbp	chr1	95302517	95375385	6238	Hdlbp	225	230	211	197	339	349	327	321	366	393	316	318	232	231	221	226	410	417	400	368	127	154	237	231	-0.03	0.01	0.06	-0.01	-0.08	0.05	218	213.5	333	335	341	355.5	228.5	226.5	392.5	405	192.5	182
2017-09-02	chr1	95375570	95406309	3334	2017-09-02	599	515	564	525	1119	950	1101	990	1123	983	928	907	908	663	759	612	1511	1333	1565	1376	914	765	1610	1320	-0.16	-0.19	-0.12	0.39	0.28	0.18	581.5	520	1110	970	1025.5	945	637.5	833.5	1354.5	1538	1042.5	1262
Farp2	chr1	95408681	95518553	3912	Farp2	18	16	18	21	33	39	38	47	14	14	9	17	18	20	20	28	28	51	25	24	126	159	106	110	0.04	0.28	0.43	-0.34	-0.21	-0.5	18	18.5	35.5	43	11.5	15.5	24	19	37.5	26.5	134.5	116
Stk25	chr1	95517328	95532304	3254	Stk25	75	103	123	118	129	144	148	207	38	48	60	80	75	110	91	105	112	147	113	122	328	412	294	325	0.16	0.34	0.38	-0.37	-0.24	-0.26	99	110.5	138.5	175.5	49	64	107.5	83	134.5	112.5	368.5	311
Bok	chr1	95582271	95592339	1432	Bok	121	101	203	98	0	4	3	2	184	120	310	216	204	130	155	97	327	156	332	201	6	4	24	24	-0.7	NA	-0.56	0.66	0.1	0.88	162	99.5	1.5	3	247	168	113.5	179.5	178.5	329.5	14	15
Thap4	chr1	95601968	95651415	2160	Thap4	210	198	140	102	116	142	116	179	132	146	140	129	235	205	184	187	155	193	190	230	104	120	165	180	-0.22	0.47	0.02	0.1	-0.16	-0.29	175	150	116	160.5	136	137.5	196	209.5	211.5	172.5	150	134.5
Atg4b	chr1	95651610	95686106	2964	Atg4b	243	288	239	276	161	147	174	134	292	266	259	287	253	309	259	320	353	352	371	353	50	59	121	139	0.23	-0.25	0.01	-0.3	-0.21	0.04	241	282	167.5	140.5	275.5	276.5	314.5	256	352.5	362	99	85.5
Dtymk	chr1	95689153	95698511	1310	Dtymk	1540	1690	1273	1441	1138	1208	1088	1176	1144	1432	1295	1614	1805	1889	1710	1892	1663	2107	1627	2051	732	838	1433	1487	0.15	0.1	0.32	-0.11	-0.1	-0.34	1406.5	1565.5	1113	1192	1219.5	1523	1890.5	1757.5	2079	1645	1162.5	1082.5
Ing5	chr1	95700542	95718677	4538	Ing5	287	271	269	239	260	207	249	227	399	371	336	297	345	295	312	265	479	402	461	403	223	213	396	288	-0.12	-0.23	-0.14	0.23	0.31	0.22	278	255	254.5	217	367.5	334	280	328.5	402.5	470	250.5	309.5
D2hgdh	chr1	95721817	95748751	3058	D2hgdh	25	33	34	54	24	13	16	17	22	47	23	31	31	32	28	33	32	40	52	46	14	2	7	5	0.56	-0.41	0.79	-0.14	NA	-0.03	29.5	43.5	20	15	22.5	39	32.5	29.5	43	42	3.5	10.5
Gal3st2	chr1	95757921	95773071	2846	Gal3st2	0	0	0	0	0	0	0	0	0	0	0	0	0	0	0	0	0	0	0	0	1	0	0	0	NA	NA	NA	NA	NA	NA	0	0	0	0	0	0	0	0	0	0	0	0.5
Gm9994	chr1	95815014	95837816	1185	Gm9994	0	0	0	0	0	0	0	0	0	0	0	0	0	0	0	0	0	0	0	0	0	0	0	0	NA	NA	NA	NA	NA	NA	0	0	0	0	0	0	0	0	0	0	0	0
Gm6086	chr1	95887086	95908116	4059	Gm6086	0	0	0	0	0	0	0	0	0	0	0	0	0	0	0	0	0	0	0	0	1	2	0	0	NA	NA	NA	NA	NA	NA	0	0	0	0	0	0	0	0	0	0	1	0.5
Neu4	chr1	95917070	95924907	4507	Neu4	0	0	0	0	0	0	0	0	0	0	0	0	0	0	0	0	0	0	0	0	5	1	0	0	NA	NA	NA	NA	NA	NA	0	0	0	0	0	0	0	0	0	0	0.5	2.5
Pdcd1	chr1	95934882	95949130	1930	Pdcd1	0	0	0	0	0	0	1	0	0	0	0	0	0	0	0	0	0	0	0	0	1	0	1	0	NA	NA	NA	NA	NA	NA	0	0	0.5	0	0	0	0	0	0	0	0	1
4930440C22Rik	chr1	96694019	96699049	1565	4930440C22Rik	0	0	0	0	0	0	0	0	0	0	0	0	0	0	0	0	0	0	0	0	1	1	0	0	NA	NA	NA	NA	NA	NA	0	0	0	0	0	0	0	0	0	0	0.5	0.5
Fam174a	chr1	97210205	97231861	2107	Fam174a	8	10	10	20	17	24	18	23	5	5	8	2	10	15	7	15	1	18	8	12	33	52	53	66	0.73	0.42	NA	-0.81	-0.46	NA	9	15	17.5	23.5	6.5	3.5	15	8.5	15	4.5	59	43
St8sia4	chr1	97484259	97564171	5677	St8sia4	2	4	0	1	0	0	0	0	0	1	0	2	2	3	2	4	4	0	3	1	2	1	0	1	NA	NA	NA	NA	NA	NA	1	2.5	0	0	0	1.5	3.5	2	0.5	3.5	1	1
4930598F16Rik	chr1	97597761	97613095	761	4930598F16Rik	0	0	0	0	0	0	0	0	0	0	0	0	0	0	0	0	0	0	0	0	0	0	0	0	NA	NA	NA	NA	NA	NA	0	0	0	0	0	0	0	0	0	0	0	0
1700063A18Rik	chr1	97887236	97918335	356	1700063A18Rik	0	0	0	0	0	0	0	0	0	0	0	0	0	0	0	0	0	0	0	0	2	0	0	0	NA	NA	NA	NA	NA	NA	0	0	0	0	0	0	0	0	0	0	0	1
4930533P14Rik	chr1	98508634	98559150	583	4930533P14Rik	0	0	0	0	0	0	0	0	0	0	0	0	0	0	0	0	0	0	0	0	0	0	0	0	NA	NA	NA	NA	NA	NA	0	0	0	0	0	0	0	0	0	0	0	0
Slco4c1	chr1	98715361	98768748	2394	Slco4c1	0	0	0	1	285	202	261	189	2	1	0	0	0	2	0	2	0	0	0	0	271	167	339	204	NA	-0.48	NA	NA	0.72	NA	0	0.5	273	195.5	1	0.5	2	0	0	0	185.5	305
Slco6b1	chr1	98802753	98894137	2475	Slco6b1	0	0	0	0	0	0	0	0	0	0	0	0	0	0	0	0	0	0	0	0	0	2	0	0	NA	NA	NA	NA	NA	NA	0	0	0	0	0	0	0	0	0	0	1	0
Slco6c1	chr1	98956026	99024880	2433	Slco6c1	0	0	0	0	0	0	0	0	0	0	0	0	0	0	0	0	0	0	0	0	2	1	0	0	NA	NA	NA	NA	NA	NA	0	0	0	0	0	0	0	0	0	0	0.5	1
D1Ertd622e	chr1	99540479	99558595	2738	D1Ertd622e	8	12	12	11	11	4	10	6	4	12	4	3	14	13	22	20	5	18	3	7	26	16	47	44	0.2	NA	NA	0.12	0.28	NA	10	11.5	10.5	5	4	7.5	16.5	18	12.5	4	30	36.5
Ppip5k2	chr1	99602623	99666669	5565	Ppip5k2	834	763	946	867	459	464	507	545	513	524	473	490	924	896	1068	989	698	647	725	699	514	516	961	945	-0.13	0.06	0.04	0.08	0.01	0.08	890	815	483	504.5	493	507	942.5	996	673	711.5	730.5	737.5
Gin1	chr1	99666756	99689548	2041	Gin1	14	22	18	15	14	19	18	18	22	47	29	30	14	15	19	23	45	33	31	44	15	13	24	27	0.21	0.21	0.59	-0.2	-0.04	-0.02	16	18.5	16	18.5	25.5	38.5	19	16.5	38.5	38	20	19.5
Pam	chr1	99717671	99992209	4103	Pam	3	15	0	9	11	20	8	30	2	4	0	2	3	13	5	11	1	6	3	2	15	23	10	29	NA	1.39	NA	NA	-1.05	NA	1.5	12	9.5	25	1	3	12	4	4	2	26	12.5
B230216N24Rik	chr1	99927700	99944370	1178	B230216N24Rik	5	2	0	2	5	0	3	1	4	0	3	1	4	3	5	4	7	0	2	0	5	2	20	4	NA	NA	NA	NA	NA	NA	2.5	2	4	0.5	3.5	0.5	3.5	4.5	0	4.5	3	12.5
1810006J02Rik	chr1	100028044	100041232	1687	1810006J02Rik	0	0	0	0	0	0	0	0	0	0	0	0	0	0	0	0	0	0	0	0	0	1	0	0	NA	NA	NA	NA	NA	NA	0	0	0	0	0	0	0	0	0	0	0.5	0
Slco6d1	chr1	100317701	100405957	2328	Slco6d1	0	0	0	0	0	0	0	0	0	0	0	0	0	0	0	0	0	0	0	0	2	1	0	0	NA	NA	NA	NA	NA	NA	0	0	0	0	0	0	0	0	0	0	0.5	1
Cntnap5b	chr1	101669342	102382519	5120	Cntnap5b	0	0	0	1	0	0	0	0	0	0	0	0	0	0	0	0	0	0	0	0	7	1	0	0	NA	NA	NA	NA	NA	NA	0	0.5	0	0	0	0	0	0	0	0	0.5	3.5
Gm20268	chr1	103052345	103071779	886	Gm20268	0	0	0	0	0	0	0	0	0	0	0	0	0	0	0	0	0	0	0	0	0	0	0	0	NA	NA	NA	NA	NA	NA	0	0	0	0	0	0	0	0	0	0	0	0
Cdh20	chr1	106665396	106892058	3722	Cdh20	0	2	0	1	0	0	0	0	0	0	0	0	0	2	2	0	0	0	0	0	1	0	3	0	NA	NA	NA	NA	NA	NA	0	1.5	0	0	0	0	1	1	0	0	0	2
Rnf152	chr1	107173494	107253287	8529	Rnf152	8	2	4	1	6	0	9	1	2	0	3	0	7	4	17	0	0	0	4	0	17	7	24	0	NA	NA	NA	NA	2.52	NA	6	1.5	7.5	0.5	2.5	0	2	12	0	2	3.5	20.5
Pign	chr1	107414999	107560253	6777	Pign	41	47	48	68	106	87	99	98	51	70	47	38	42	51	52	77	66	76	85	77	85	111	177	161	0.37	-0.15	0.14	-0.44	-0.05	-0.02	44.5	57.5	102.5	92.5	49	54	64	47	76.5	75.5	136	131
2310035C23Rik	chr1	107560438	107651708	5406	2310035C23Rik	90	84	90	92	126	126	144	146	88	73	76	76	138	102	87	101	133	145	135	119	141	160	201	234	-0.03	0.01	-0.14	0.15	-0.2	0.02	90	88	135	136	82	74.5	101.5	112.5	132	134	197	171
Tnfrsf11a	chr1	107677300	107744558	5022	Tnfrsf11a	0	0	0	0	0	1	0	0	2	7	2	0	0	2	3	0	0	0	7	3	2	3	0	1	NA	NA	NA	NA	NA	NA	0	0	0	0.5	2	3.5	1	1.5	1.5	3.5	2	1
Zcchc2	chr1	107886983	107930654	6661	Zcchc2	20	14	20	19	49	42	47	50	50	33	53	36	23	15	40	28	56	48	40	31	53	66	112	98	-0.28	-0.06	-0.58	0.55	0.01	0.28	20	16.5	48	46	51.5	34.5	21.5	31.5	39.5	48	82	82.5
LOC626049	chr1	108049202	108068101	545	LOC626049	0	0	0	0	0	0	0	0	0	0	0	0	0	0	0	0	0	0	0	0	0	1	0	0	NA	NA	NA	NA	NA	NA	0	0	0	0	0	0	0	0	0	0	0.5	0
Phlpp1	chr1	108068446	108290822	6104	Phlpp1	49	36	37	52	107	222	111	196	37	38	19	23	40	49	64	68	19	43	33	36	82	202	178	271	0.03	0.94	0.12	-0.17	-0.86	-0.6	43	44	109	209	28	30.5	58.5	52	39.5	26	236.5	130
Bcl2	chr1	108434756	108610867	7738	Bcl2	7	5	7	4	1	5	9	5	1	2	2	1	5	5	9	1	2	0	0	1	21	12	12	10	NA	NA	NA	NA	0.58	NA	7	4.5	5	5	1.5	1.5	3	7	0.5	1	11	16.5
Kdsr	chr1	108616987	108656319	5582	Kdsr	190	213	226	209	354	336	337	375	261	284	246	239	202	218	227	277	341	392	373	389	327	400	494	550	0.02	0.04	0.04	-0.21	-0.21	-0.13	208	211	345.5	355.5	253.5	261.5	247.5	214.5	390.5	357	475	410.5
Vps4b	chr1	108667365	108693302	3272	Vps4b	312	309	289	276	285	206	278	209	354	292	381	328	441	414	371	382	564	525	661	522	148	138	250	195	-0.04	-0.44	-0.25	0.03	0.26	0.23	300.5	292.5	281.5	207.5	367.5	310	398	406	523.5	612.5	166.5	199
Serpinb5	chr1	108757757	108779925	2565	Serpinb5	4	3	5	2	1	0	1	2	0	0	0	0	6	2	1	9	6	0	0	0	3	1	0	0	NA	NA	NA	NA	NA	NA	4.5	2.5	1	1	0	0	5.5	3.5	0	3	0.5	1.5
Serpinb12	chr1	108831026	108853657	1735	Serpinb12	0	0	0	0	0	0	0	0	0	0	0	0	0	0	1	1	0	0	0	0	1	2	0	0	NA	NA	NA	NA	NA	NA	0	0	0	0	0	0	0.5	0.5	0	0	1	0.5
Serpinb13	chr1	108877561	108897772	1607	Serpinb13	0	0	0	0	0	0	0	0	0	0	0	0	0	0	0	0	0	0	0	0	0	0	0	0	NA	NA	NA	NA	NA	NA	0	0	0	0	0	0	0	0	0	0	0	0
Serpinb3a	chr1	108942164	108948880	1629	Serpinb3a	0	0	0	0	0	0	0	0	0	0	0	0	0	0	0	0	0	0	0	0	1	1	0	0	NA	NA	NA	NA	NA	NA	0	0	0	0	0	0	0	0	0	0	0.5	0.5
Serpinb3d	chr1	108974770	108980057	1164	Serpinb3d	0	0	0	0	0	0	0	0	0	0	0	0	0	0	0	0	0	0	0	0	0	0	0	0	NA	NA	NA	NA	NA	NA	0	0	0	0	0	0	0	0	0	0	0	0
Serpinb3b	chr1	109050538	109057691	1632	Serpinb3b	0	0	0	0	0	0	0	0	0	0	0	0	0	0	0	0	0	0	0	0	0	2	0	0	NA	NA	NA	NA	NA	NA	0	0	0	0	0	0	0	0	0	0	1	0
Serpinb3c	chr1	109167778	109174948	1659	Serpinb3c	0	0	0	0	0	0	0	1	0	0	0	0	0	0	0	0	0	0	0	0	1	2	0	0	NA	NA	NA	NA	NA	NA	0	0	0	0.5	0	0	0	0	0	0	1	0.5
Serpinb11	chr1	109258891	109277052	1699	Serpinb11	0	0	0	0	0	0	0	0	0	0	0	0	0	0	0	0	0	0	0	0	0	0	0	0	NA	NA	NA	NA	NA	NA	0	0	0	0	0	0	0	0	0	0	0	0
Serpinb7	chr1	109319266	109349266	1887	Serpinb7	0	0	0	0	0	0	0	0	0	0	0	0	0	0	0	0	0	0	0	0	1	2	0	0	NA	NA	NA	NA	NA	NA	0	0	0	0	0	0	0	0	0	0	1	0.5
Serpinb2	chr1	109408000	109422177	2047	Serpinb2	0	0	0	0	0	0	0	0	0	0	0	0	0	0	0	0	0	0	0	0	1	2	0	0	NA	NA	NA	NA	NA	NA	0	0	0	0	0	0	0	0	0	0	1	0.5
Serpinb10-ps	chr1	109425580	109445848	3490	Serpinb10-ps	0	0	0	0	0	0	0	1	0	0	0	0	1	0	0	0	0	0	0	0	2	1	0	0	NA	NA	NA	NA	NA	NA	0	0	0	0.5	0	0	0	0.5	0	0	0.5	1
Serpinb8	chr1	109486583	109505555	3289	Serpinb8	1	0	0	0	0	0	0	1	15	15	18	18	0	0	0	0	57	78	49	35	2	1	1	0	NA	NA	0	NA	NA	-0.09	0.5	0	0	0.5	16.5	16.5	0	0	56.5	53	0.5	1.5
Cdh7	chr1	111880314	112035578	3353	Cdh7	0	0	0	1	0	0	0	0	0	0	0	0	0	1	0	0	0	0	0	0	0	2	0	0	NA	NA	NA	NA	NA	NA	0	0.5	0	0	0	0	0.5	0	0	0	1	0
Cdh19	chr1	112785772	112873949	3054	Cdh19	0	0	0	0	0	0	0	0	0	0	0	0	0	0	0	0	0	0	0	0	0	0	0	0	NA	NA	NA	NA	NA	NA	0	0	0	0	0	0	0	0	0	0	0	0
Dsel	chr1	113755279	113761495	5763	Dsel	24	41	30	32	6	7	8	4	6	9	9	17	45	44	35	39	13	13	13	13	11	8	23	52	0.43	NA	0.79	-0.05	-0.82	0	27	36.5	7	5.5	7.5	13	41.5	40	13	13	30	17
Cntnap5a	chr1	117581714	118477251	3915	Cntnap5a	1	0	0	1	0	0	0	0	0	0	0	0	0	2	0	0	0	0	0	0	3	0	0	0	NA	NA	NA	NA	NA	NA	0.5	0.5	0	0	0	0	1	0	0	0	0	1.5
Tsn	chr1	120195095	120207709	3039	Tsn	1413	1335	1165	1155	1076	1090	1162	1135	1712	1552	1519	1350	1651	1714	1512	1491	2120	1989	1964	1968	828	894	1384	1535	-0.05	-0.01	-0.15	-0.02	-0.13	0.05	1289	1245	1119	1112.5	1615.5	1451	1602.5	1581.5	1978.5	2042	1214.5	1106
Mki67ip	chr1	120218420	120230408	1894	Mki67ip	2080	2092	2008	2325	1065	1166	1080	1163	2345	2633	2261	2658	2311	2604	2348	2514	2994	3296	3415	3535	530	549	962	1089	0.11	0.12	0.2	-0.14	-0.13	-0.09	2044	2208.5	1072.5	1164.5	2303	2645.5	2559	2329.5	3415.5	3204.5	819	746
Clasp1	chr1	120285635	120506039	7899	Clasp1	290	221	312	249	134	140	192	172	167	149	151	107	321	219	332	265	170	132	186	169	208	202	325	311	-0.36	-0.06	-0.31	0.43	0.06	0.24	301	235	163	156	159	128	242	326.5	150.5	178	256.5	266.5
2900060B14Rik	chr1	120355246	120355842	597	2900060B14Rik	6	3	8	7	0	0	3	2	2	2	3	6	6	7	6	4	1	4	3	8	2	1	3	9	NA	NA	NA	NA	NA	NA	7	5	1.5	1	2.5	4	5.5	6	6	2	5	2.5
Tfcp2l1	chr1	120524522	120581745	9270	Tfcp2l1	13	5	7	7	704	599	646	543	229	228	174	159	12	3	6	9	361	362	435	414	866	779	1014	839	NA	-0.24	-0.06	NA	0.22	0.04	10	6	675	571	201.5	193.5	6	9	388	398	809	940
Gli2	chr1	120730638	120950196	6708	Gli2	49	97	44	74	0	1	1	0	2	2	5	1	39	63	61	71	3	1	6	0	8	3	10	30	0.88	NA	NA	-0.42	-0.87	NA	46.5	85.5	0.5	0.5	3.5	1.5	67	50	0.5	4.5	16.5	9
Inhbb	chr1	121312042	121318825	4255	Inhbb	0	0	0	0	0	0	2	0	0	0	0	0	1	1	0	0	0	0	0	0	1	0	1	0	NA	NA	NA	NA	NA	NA	0	0	1	0	0	0	0.5	0.5	0	0	0	1
Ralb	chr1	121366882	121401359	2277	Ralb	37	40	27	54	36	32	45	43	51	60	53	77	26	36	25	46	65	60	73	61	6	5	13	19	0.55	-0.11	0.4	-0.68	-0.33	0.19	32	47	40.5	37.5	52	68.5	41	25.5	60.5	69	12	9.5
Tmem185b	chr1	121422731	121425560	2830	Tmem185b	65	82	59	64	127	128	135	140	60	80	123	92	109	105	65	57	229	157	127	110	116	121	248	284	0.24	0.03	-0.09	0.1	-0.15	0.41	62	73	131	134	91.5	86	81	87	133.5	178	202.5	182
Epb4.1l5	chr1	121441610	121545577	7746	Epb4.1l5	405	337	448	341	293	232	352	316	255	187	212	136	490	382	536	370	274	237	295	248	351	325	445	393	-0.33	-0.24	-0.53	0.45	0.15	0.23	426.5	339	322.5	274	233.5	161.5	376	513	242.5	284.5	359	398
Ptpn4	chr1	121554670	121733648	4706	Ptpn4	13	7	11	5	1	4	6	1	7	8	6	7	6	7	16	16	14	19	14	18	3	3	14	16	NA	NA	NA	-0.06	NA	-0.4	12	6	3.5	2.5	6.5	7.5	11.5	11	18.5	14	9.5	8.5
Tmem177	chr1	121804478	121809745	3290	Tmem177	71	59	80	52	67	42	61	62	88	61	62	76	86	52	84	40	98	73	111	96	84	51	113	78	-0.44	-0.3	-0.13	0.88	0.61	0.31	75.5	55.5	64	52	75	68.5	46	85	84.5	104.5	64.5	98.5
Gm101	chr1	121820096	121891787	2511	Gm101	1	0	0	0	1	0	0	0	0	0	0	0	0	1	0	0	0	0	0	0	0	0	0	0	NA	NA	NA	NA	NA	NA	0.5	0	0.5	0	0	0	0.5	0	0	0	0	0
Sctr	chr1	121903557	121960109	1922	Sctr	0	0	0	0	0	0	0	0	0	0	0	0	0	0	0	2	0	0	0	0	0	0	0	0	NA	NA	NA	NA	NA	NA	0	0	0	0	0	0	1	0	0	0	0	0
Tmem37	chr1	121963954	121970357	1017	Tmem37	50	3	54	2	2149	2109	1951	1968	378	70	285	50	49	1	48	0	334	120	405	98	669	818	1043	1073	-4.32	-0.01	-2.46	6.34	-0.14	1.76	52	2.5	2050	2038.5	331.5	60	0.5	48.5	109	369.5	945.5	856
Dbi	chr1	122009857	122017673	745	Dbi	461	157	359	119	1233	601	1230	620	699	301	544	204	441	193	415	142	819	403	814	355	571	307	1026	501	-1.57	-1.01	-1.3	1.35	0.98	1.11	410	138	1231.5	610.5	621.5	252.5	167.5	428	379	816.5	404	798.5
3110009E18Rik	chr1	122017764	122084766	1089	3110009E18Rik	137	232	122	163	63	130	80	158	100	146	73	106	155	240	170	255	96	123	120	149	51	121	100	188	0.61	1.01	0.54	-0.61	-1.03	-0.33	129.5	197.5	71.5	144	86.5	126	247.5	162.5	136	108	154.5	75.5
Steap3	chr1	122122993	122167659	3177	Steap3	83	57	107	60	16	6	3	1	15	5	10	3	87	47	81	54	13	9	9	5	3	0	16	1	-0.7	NA	NA	0.73	NA	NA	95	58.5	9.5	3.5	12.5	4	50.5	84	7	11	0.5	9.5
C1ql2	chr1	122237159	122239751	2000	C1ql2	4	2	2	3	0	0	0	0	0	0	0	0	2	3	3	2	0	0	0	0	0	1	0	0	NA	NA	NA	NA	NA	NA	3	2.5	0	0	0	0	2.5	2.5	0	0	0.5	0
Marco	chr1	122371115	122401661	1985	Marco	0	0	0	0	0	0	0	0	0	0	0	0	0	0	0	0	0	0	0	0	1	1	0	0	NA	NA	NA	NA	NA	NA	0	0	0	0	0	0	0	0	0	0	0.5	0.5
En1	chr1	122499064	122504568	2554	En1	0	0	0	0	15	10	14	6	0	0	0	0	0	0	0	0	0	1	0	0	8	4	22	4	NA	-0.85	NA	NA	NA	NA	0	0	14.5	8	0	0	0	0	0.5	0	4	15
B230209K01Rik	chr1	122983982	123017552	1580	B230209K01Rik	0	0	0	1	0	0	0	0	0	0	0	0	0	0	0	0	0	0	0	0	1	1	0	0	NA	NA	NA	NA	NA	NA	0	0.5	0	0	0	0	0	0	0	0	0.5	0.5
Insig2	chr1	123200930	123229157	2524	Insig2	55	52	65	64	40	42	42	32	69	71	58	51	71	83	59	85	116	77	107	102	37	49	65	63	-0.05	-0.15	-0.06	-0.37	-0.13	0.32	60	58	41	37	63.5	61	84	65	89.5	111.5	56	51
Ccdc93	chr1	123327644	123403037	7256	Ccdc93	76	112	77	86	216	250	252	260	374	205	314	162	107	119	118	128	365	197	308	268	165	144	266	304	0.37	0.12	-0.91	-0.13	-0.06	0.53	76.5	99	234	255	344	183.5	123.5	112.5	232.5	336.5	224	215.5
Htr5b	chr1	123406350	123425042	2004	Htr5b	0	1	1	2	1	1	0	0	36	7	41	11	2	0	0	3	43	7	22	5	0	2	1	0	NA	NA	-2.08	NA	NA	2.42	0.5	1.5	0.5	0.5	38.5	9	1.5	1	6	32.5	1	0.5
Ddx18	chr1	123450412	123464557	2249	Ddx18	949	268	894	393	500	86	543	116	1040	329	1008	297	961	392	934	365	1082	425	1130	424	341	48	655	88	-1.48	-2.37	-1.71	1.32	2.87	1.38	921.5	330.5	521.5	101	1024	313	378.5	947.5	424.5	1106	68	498
Dpp10	chr1	125228715	125942136	4630	Dpp10	0	0	1	0	0	0	0	0	0	0	0	0	0	0	1	4	0	0	0	0	4	1	1	0	NA	NA	NA	NA	NA	NA	0.5	0	0	0	0	0	2	0.5	0	0	0.5	2.5
Actr3	chr1	127289482	127332304	2746	Actr3	545	255	551	226	522	167	510	186	663	246	809	332	640	249	607	247	1064	447	1190	483	260	42	506	201	-1.19	-1.55	-1.35	1.33	1.66	1.28	548	240.5	516	176.5	736	289	248	623.5	465	1127	121.5	383
Slc35f5	chr1	127457593	127492261	2597	Slc35f5	29	44	29	33	221	184	218	173	45	35	51	47	43	40	28	42	180	151	175	116	208	103	254	173	0.41	-0.3	-0.23	-0.21	0.74	0.41	29	38.5	219.5	178.5	48	41	41	35.5	133.5	177.5	138	231
Gpr39	chr1	127573573	127770438	2689	Gpr39	0	0	0	0	1	0	2	0	0	0	0	0	0	0	0	0	0	0	0	0	0	0	0	0	NA	NA	NA	NA	NA	NA	0	0	1.5	0	0	0	0	0	0	0	0	0
Lypd1	chr1	127768619	127808791	2044	Lypd1	0	0	0	0	0	0	0	0	0	0	0	0	0	0	0	0	1	0	0	0	0	0	0	0	NA	NA	NA	NA	NA	NA	0	0	0	0	0	0	0	0	0	0.5	0	0
Nckap5	chr1	127810213	128727209	7593	Nckap5	1	1	0	0	4	1	2	1	0	0	0	1	0	0	0	0	0	0	0	0	3	0	4	1	NA	NA	NA	NA	NA	NA	0.5	0.5	3	1	0	0.5	0	0	0	0	0.5	3.5
Mgat5	chr1	129101563	129379549	3104	Mgat5	11	16	20	23	6	5	9	9	13	14	22	27	19	15	9	16	28	26	11	32	6	9	26	23	0.33	NA	0.23	-0.15	0	-0.57	15.5	19.5	7.5	7	17.5	20.5	15.5	14	29	19.5	16	16
Tmem163	chr1	129386919	129574598	2517	Tmem163	1	0	1	2	1	0	0	0	1	0	0	0	1	0	1	1	0	0	0	0	0	2	0	0	NA	NA	NA	NA	NA	NA	1	1	0.5	0	0.5	0	0.5	1	0	0	1	0
Acmsd	chr1	129625990	129664141	2303	Acmsd	0	0	0	0	0	0	0	0	0	0	0	0	0	0	0	0	0	0	0	0	0	1	0	0	NA	NA	NA	NA	NA	NA	0	0	0	0	0	0	0	0	0	0	0.5	0
2900009J06Rik	chr1	129650194	129670631	464	2900009J06Rik	0	0	0	0	0	0	0	0	0	0	0	0	0	0	0	0	0	0	0	0	0	0	0	0	NA	NA	NA	NA	NA	NA	0	0	0	0	0	0	0	0	0	0	0	0
Ccnt2	chr1	129670741	129701414	3514	Ccnt2	127	94	152	117	26	24	24	51	131	97	139	91	138	102	137	111	117	116	148	138	19	18	49	34	-0.4	0.58	-0.52	0.37	0.39	0.06	139.5	105.5	25	37.5	135	94	106.5	137.5	127	132.5	26	34
Ysk4	chr1	129711848	129736867	3936	Ysk4	0	0	0	0	0	0	0	0	0	0	0	0	0	0	0	0	0	0	0	0	3	4	0	0	NA	NA	NA	NA	NA	NA	0	0	0	0	0	0	0	0	0	0	2	1.5
Rab3gap1	chr1	129765350	129840453	4251	Rab3gap1	100	88	96	89	108	135	126	114	191	171	134	156	88	83	96	94	159	140	128	162	109	113	154	184	-0.15	0.09	0.01	0.06	-0.18	-0.07	98	88.5	117	124.5	162.5	163.5	88.5	92	151	143.5	148.5	131.5
Zranb3	chr1	129850763	129998985	4154	Zranb3	211	108	210	108	97	78	103	58	136	50	122	43	227	85	214	134	180	76	175	88	156	82	254	123	-0.96	-0.56	-1.47	1.01	1	1.11	210.5	108	100	68	129	46.5	109.5	220.5	82	177.5	102.5	205
R3hdm1	chr1	129999883	130134312	4812	R3hdm1	127	140	147	129	169	149	184	192	136	119	114	120	134	129	172	164	123	170	171	157	216	205	418	350	-0.03	-0.05	-0.06	0.06	0.19	-0.15	137	134.5	176.5	170.5	125	119.5	146.5	153	163.5	147	277.5	317
Mir128-1	chr1	130098938	130099007	70	Mir128-1	0	0	0	0	0	0	0	0	0	0	0	0	0	0	0	0	0	0	0	0	0	0	0	0	NA	NA	NA	NA	NA	NA	0	0	0	0	0	0	0	0	0	0	0	0
Ubxn4	chr1	130140758	130175954	4093	Ubxn4	316	226	319	222	646	492	625	488	297	198	331	240	459	365	350	260	770	549	714	424	682	468	950	736	-0.5	-0.38	-0.52	0.37	0.44	0.61	317.5	224	635.5	490	314	219	312.5	404.5	486.5	742	602	816
Lct	chr1	130181341	130224895	6166	Lct	0	1	1	0	1	1	0	3	2	2	0	3	0	3	2	1	0	2	1	1	4	10	0	6	NA	NA	NA	NA	NA	NA	0.5	0.5	0.5	2	1	2.5	2	1	1.5	0.5	8	2
Mcm6	chr1	130228168	130256233	2901	Mcm6	999	1129	1305	1452	299	343	332	339	599	719	1023	1173	2169	2235	1102	1289	2428	2653	1874	2139	92	83	228	256	0.16	0.11	0.22	-0.11	-0.08	-0.16	1152	1290.5	315.5	341	811	946	1762	1635.5	2396	2151	169.5	160
Dars	chr1	130260284	130313993	2509	Dars	2900	2628	2862	2623	1770	1411	1728	1442	4578	4273	4671	4271	3764	3222	3521	3036	5964	5697	6522	6037	488	386	1088	968	-0.13	-0.29	-0.11	0.22	0.22	0.09	2881	2625.5	1749	1426.5	4624.5	4272	3129	3642.5	5867	6243	677	788
Cxcr4	chr1	130484776	130488876	1814	Cxcr4	0	0	0	0	0	0	0	0	0	0	0	0	0	0	0	0	0	0	0	0	0	0	0	0	NA	NA	NA	NA	NA	NA	0	0	0	0	0	0	0	0	0	0	0	0
Thsd7b	chr1	131169881	132115855	6253	Thsd7b	0	2	0	0	0	0	0	0	0	0	0	0	0	0	0	0	0	0	0	0	4	4	1	0	NA	NA	NA	NA	NA	NA	0	1	0	0	0	0	0	0	0	0	2	2.5
Daf2	chr1	132285105	132319576	1324	Daf2	0	0	1	0	0	0	4	0	1	0	1	0	0	0	0	0	3	0	1	1	1	0	3	0	NA	NA	NA	NA	NA	NA	0.5	0	2	0	1	0	0	0	0.5	2	0	2
Cd55	chr1	132335607	132359317	2526	Cd55	1	1	5	2	72	38	118	77	72	31	63	34	8	6	11	2	177	107	154	68	43	46	68	63	NA	-0.72	-1.05	NA	0.03	0.92	3	1.5	95	57.5	67.5	32.5	4	9.5	87.5	165.5	54.5	55.5
Zp3r	chr1	132473283	132526183	2034	Zp3r	0	0	0	0	0	0	1	0	0	0	0	0	0	0	0	0	1	0	0	0	1	0	1	0	NA	NA	NA	NA	NA	NA	0	0	0.5	0	0	0	0	0	0	0.5	0	1
C4bp	chr1	132532498	132558195	1883	C4bp	0	0	0	0	1	1	1	0	0	0	0	0	0	0	0	0	0	0	0	0	1	1	1	1	NA	NA	NA	NA	NA	NA	0	0	1	0.5	0	0	0	0	0	0	1	1
C4bp-ps1	chr1	132566779	132578148	754	C4bp-ps1	0	0	0	0	0	0	1	1	0	0	0	1	0	0	0	0	0	1	1	0	3	1	2	1	NA	NA	NA	NA	NA	NA	0	0	0.5	0.5	0	0.5	0	0	0.5	0.5	1	2.5
Pfkfb2	chr1	132585620	132625830	9621	Pfkfb2	13	14	11	12	93	86	114	91	33	48	36	39	11	22	13	13	33	85	59	56	166	180	221	186	0.11	-0.23	0.33	-0.54	0.08	-0.61	12	13	103.5	88.5	34.5	43.5	17.5	12	70.5	46	183	193.5
Yod1	chr1	132613904	132618634	3827	Yod1	10	7	5	3	12	11	14	15	7	12	2	7	11	8	8	5	5	5	12	15	36	28	42	32	NA	0	NA	NA	0.38	NA	7.5	5	13	13	4.5	9.5	6.5	9.5	10	8.5	30	39
AA986860	chr1	132628553	132641199	2909	AA986860	0	2	1	1	50	56	60	65	19	15	4	15	1	0	0	8	23	39	38	31	29	38	48	68	NA	0.14	0.38	NA	-0.46	-0.2	0.5	1.5	55	60.5	11.5	15	4	0.5	35	30.5	53	38.5
Fcamr	chr1	132697479	132711317	1911	Fcamr	0	0	0	0	6	2	8	0	0	0	0	0	0	0	0	0	0	0	0	0	6	1	8	0	NA	NA	NA	NA	NA	NA	0	0	7	1	0	0	0	0	0	0	0.5	7
Pigr	chr1	132723261	132748826	3849	Pigr	0	0	0	0	9	2	6	3	0	0	0	0	0	0	0	0	0	0	0	0	9	4	6	1	NA	NA	NA	NA	NA	NA	0	0	7.5	2.5	0	0	0	0	0	0	2.5	7.5
Faim3	chr1	132762354	132777367	1491	Faim3	0	4	0	2	4	0	0	1	0	1	0	0	0	4	1	6	0	0	0	1	3	2	5	0	NA	NA	NA	NA	NA	NA	0	3	2	0.5	0	0.5	5	0.5	0.5	0	1	4
Il24	chr1	132778651	132783988	1116	Il24	0	0	0	0	0	0	0	0	0	0	0	0	0	0	0	0	0	0	0	0	0	0	0	0	NA	NA	NA	NA	NA	NA	0	0	0	0	0	0	0	0	0	0	0	0
Il20	chr1	132803769	132807873	824	Il20	0	0	0	0	0	0	0	0	0	0	0	0	0	0	0	0	0	0	0	0	0	1	0	0	NA	NA	NA	NA	NA	NA	0	0	0	0	0	0	0	0	0	0	0.5	0
Il19	chr1	132829233	132835818	1023	Il19	0	0	0	0	1	0	0	2	0	0	0	0	0	0	0	0	0	0	0	0	0	0	0	0	NA	NA	NA	NA	NA	NA	0	0	0.5	1	0	0	0	0	0	0	0	0
Il10	chr1	132916422	132921547	1306	Il10	3	25	7	47	0	0	0	0	0	0	0	0	4	18	2	11	0	0	0	0	0	1	0	0	2.82	NA	NA	NA	NA	NA	5	36	0	0	0	0	14.5	3	0	0	0.5	0
Mapkapk2	chr1	132950281	132994120	2567	Mapkapk2	7	18	12	19	78	76	86	88	35	28	53	20	8	23	18	27	49	38	59	58	74	60	73	70	0.95	0	-0.87	-0.94	0.18	0.17	9.5	18.5	82	82	44	24	25	13	48	54	65	73.5
Dyrk3	chr1	133025018	133034811	2072	Dyrk3	89	98	74	77	56	45	42	47	369	340	290	239	174	153	87	117	559	491	371	335	22	27	57	60	0.1	-0.09	-0.19	-0.05	-0.14	0.17	81.5	87.5	49	46	329.5	289.5	135	130.5	413	465	43.5	39.5
Eif2d	chr1	133049784	133070048	2290	Eif2d	1212	1061	1186	1018	504	412	482	380	2071	1736	1940	1604	1388	1300	1255	1146	2851	2478	3458	2812	119	85	294	281	-0.21	-0.32	-0.26	0.11	0.17	0.25	1199	1039.5	493	396	2005.5	1670	1223	1321.5	2645	3154.5	183	206.5
Rassf5	chr1	133072987	133141755	3405	Rassf5	16	11	12	12	0	2	1	4	3	7	7	2	15	16	4	7	6	3	9	2	8	5	16	16	-0.28	NA	NA	-0.27	0.19	NA	14	11.5	0.5	3	5	4.5	11.5	9.5	2.5	7.5	10.5	12
Ikbke	chr1	133151179	133176140	3203	Ikbke	2	0	3	1	1	2	1	3	0	0	1	0	1	3	3	2	0	0	0	0	5	7	4	12	NA	NA	NA	NA	NA	NA	2.5	0.5	1	2.5	0.5	0	2.5	2	0	0	9.5	4.5
Srgap2	chr1	133181828	133423938	8040	Srgap2	76	62	64	72	79	72	76	74	59	58	67	53	80	69	80	74	97	110	72	81	96	123	144	153	-0.06	-0.09	-0.18	0.16	-0.2	-0.18	70	67	77.5	73	63	55.5	71.5	80	95.5	84.5	138	120
Fam72a	chr1	133424566	133436449	2105	Fam72a	42	53	37	35	20	22	27	26	106	105	97	94	43	30	50	35	127	122	123	151	9	2	16	19	0.16	0.03	-0.03	0.52	0.25	-0.13	39.5	44	23.5	24	101.5	99.5	32.5	46.5	136.5	125	10.5	12.5
Avpr1b	chr1	133495691	133508577	4148	Avpr1b	0	0	0	0	0	1	0	0	0	0	0	0	0	0	0	0	0	0	0	0	1	1	0	0	NA	NA	NA	NA	NA	NA	0	0	0	0.5	0	0	0	0	0	0	0.5	0.5
Ctse	chr1	133534891	133572084	2120	Ctse	0	0	0	0	0	0	0	0	0	0	0	0	0	0	0	0	0	0	0	0	2	3	0	0	NA	NA	NA	NA	NA	NA	0	0	0	0	0	0	0	0	0	0	1.5	1
5430435G22Rik	chr1	133585272	133610041	2523	5430435G22Rik	0	0	0	0	0	0	0	0	0	0	0	0	0	0	0	0	0	0	0	0	2	0	0	0	NA	NA	NA	NA	NA	NA	0	0	0	0	0	0	0	0	0	0	0	1
Slc26a9	chr1	133640599	133666982	3640	Slc26a9	0	0	0	0	4	2	5	6	0	1	0	0	1	0	0	0	0	0	0	1	5	12	1	4	NA	NA	NA	NA	NA	NA	0	0	4.5	4	0	0.5	0	0.5	0.5	0	8	3
Pm20d1	chr1	133693972	133714692	3540	Pm20d1	14	10	11	19	8	61	1	64	1	3	1	8	10	10	18	12	0	3	0	10	4	57	9	89	0.21	3.77	NA	0.35	-3.47	NA	12.5	14.5	4.5	62.5	1	5.5	11	14	6.5	0	73	6.5
Slc41a1	chr1	133724589	133745440	4660	Slc41a1	64	65	71	68	14	46	23	52	67	71	51	54	66	64	62	74	71	90	74	88	24	37	46	101	-0.02	1.4	0.08	-0.11	-0.98	-0.3	67.5	66.5	18.5	49	59	62.5	69	64	89	72.5	69	35
Rab7l1	chr1	133763854	133769464	1189	Rab7l1	12	18	8	15	26	56	6	48	46	74	58	74	13	35	18	23	70	109	56	102	12	18	24	34	0.72	1.69	0.51	-0.9	-0.53	-0.74	10	16.5	16	52	52	74	29	15.5	105.5	63	26	18
Nucks1	chr1	133807035	133832898	6096	Nucks1	905	1117	991	981	627	697	699	790	668	851	612	654	1124	1351	929	1179	827	1108	840	769	552	599	1090	1233	0.15	0.17	0.23	-0.3	-0.16	-0.17	948	1049	663	743.5	640	752.5	1265	1026.5	938.5	833.5	916	821
Slc45a3	chr1	133859544	133879541	3426	Slc45a3	3	2	5	6	0	0	0	0	36	25	45	21	6	2	5	3	72	35	66	33	1	1	0	0	NA	NA	-0.81	NA	NA	1.02	4	4	0	0	40.5	23	2.5	5.5	34	69	0.5	0.5
Elk4	chr1	133904182	133922261	3671	Elk4	5	7	6	9	10	10	3	5	8	9	5	7	11	7	6	11	3	11	6	8	4	11	8	10	NA	NA	NA	NA	NA	NA	5.5	8	6.5	7.5	6.5	8	9	8.5	9.5	4.5	10.5	6
Mfsd4	chr1	133923198	133964639	4853	Mfsd4	4	8	2	6	2	0	2	0	8	0	4	2	6	5	4	6	4	0	2	0	6	2	11	3	NA	NA	NA	NA	NA	NA	3	7	2	0	6	1	5.5	5	0	3	2.5	8.5
Cdk18	chr1	134010124	134036262	3046	Cdk18	41	65	69	102	2	1	1	8	75	37	81	48	49	67	64	76	211	94	190	103	3	3	18	42	0.6	NA	-0.87	-0.34	-1.09	1.02	55	83.5	1.5	4.5	78	42.5	71.5	56.5	98.5	200.5	22.5	10.5
Lemd1	chr1	134088013	134153959	983	Lemd1	5	2	2	0	0	0	0	0	0	0	0	0	6	2	4	1	0	0	0	0	0	1	1	1	NA	NA	NA	NA	NA	NA	3.5	1	0	0	0	0	1.5	5	0	0	1	0.5
Mir135b	chr1	134094665	134094761	97	Mir135b	0	0	0	0	0	0	0	0	0	0	0	0	0	0	0	0	0	0	0	0	0	0	0	0	NA	NA	NA	NA	NA	NA	0	0	0	0	0	0	0	0	0	0	0	0
Klhdc8a	chr1	134195203	134203934	4269	Klhdc8a	0	0	0	0	0	0	0	1	0	0	0	1	0	0	1	0	0	1	0	0	3	5	0	0	NA	NA	NA	NA	NA	NA	0	0	0	0.5	0	0.5	0	0.5	0.5	0	2.5	1.5
Nuak2	chr1	134212702	134230065	3132	Nuak2	36	43	42	43	25	60	49	70	65	116	60	144	51	54	34	46	165	251	117	258	38	68	60	159	0.14	0.81	1.06	-0.23	-1.21	-0.85	39	43	37	65	62.5	130	50	42.5	254.5	141	113.5	49
Tmcc2	chr1	134252892	134287858	3410	Tmcc2	12	5	13	5	0	0	1	0	1	4	1	2	12	8	18	8	0	5	4	3	2	2	1	7	NA	NA	NA	0.9	NA	NA	12.5	5	0.5	0	1	3	8	15	4	2	4.5	1.5
Dstyk	chr1	134314030	134363536	6385	Dstyk	16	24	21	18	9	12	9	6	20	19	15	9	24	22	15	23	12	27	21	29	26	34	53	46	0.18	NA	-0.32	-0.21	-0.02	-0.76	18.5	21	9	9	17.5	14	22.5	19.5	28	16.5	40	39.5
Rbbp5	chr1	134373944	134402242	3632	Rbbp5	223	201	259	261	162	122	136	156	260	317	277	319	234	267	259	244	339	343	376	398	125	116	186	194	-0.06	-0.1	0.24	-0.05	0	-0.05	241	231	149	139	268.5	318	255.5	246.5	370.5	357.5	155	155.5
Tmem81	chr1	134402807	134405216	1742	Tmem81	8	7	12	11	10	14	7	21	4	3	4	6	4	15	9	13	11	8	6	6	25	39	27	50	NA	1.03	NA	-1.1	-0.77	NA	10	9	8.5	17.5	4	4.5	14	6.5	7	8.5	44.5	26
Cntn2	chr1	134406002	134439517	9535	Cntn2	11	5	6	2	0	0	0	0	1	0	0	0	13	5	18	11	1	0	0	1	5	3	8	5	NA	NA	NA	0.95	NA	NA	8.5	3.5	0	0	0.5	0	8	15.5	0.5	0.5	4	6.5
Nfasc	chr1	134461267	134638374	10379	Nfasc	64	37	74	67	0	0	0	0	3	7	1	8	79	34	53	35	1	6	3	3	2	5	11	9	-0.41	NA	NA	0.93	NA	NA	69	52	0	0	2	7.5	34.5	66	4.5	2	7	6.5
Gm10538	chr1	134625930	134629403	1879	Gm10538	0	0	2	1	0	0	0	0	0	0	0	0	0	0	2	2	0	0	0	0	0	2	0	0	NA	NA	NA	NA	NA	NA	1	0.5	0	0	0	0	1	1	0	0	1	0
Lrrn2	chr1	134776932	134836582	3346	Lrrn2	0	4	1	3	0	0	0	0	0	0	0	0	3	5	2	2	0	0	0	0	1	0	0	0	NA	NA	NA	NA	NA	NA	0.5	3.5	0	0	0	0	3.5	2.5	0	0	0	0.5
Mdm4	chr1	134886422	134921925	3490	Mdm4	12	10	19	7	9	3	11	5	14	16	23	2	24	15	33	11	19	6	31	7	18	9	33	14	-0.86	NA	-1.03	1.13	1.14	1.93	15.5	8.5	10	4	18.5	9	13	28.5	6.5	25	11.5	25.5
Pik3c2b	chr1	134942589	135005265	7929	Pik3c2b	5	6	4	12	1	1	2	0	2	5	6	7	8	11	6	22	4	4	7	5	5	4	11	2	NA	NA	NA	-1.23	NA	NA	4.5	9	1.5	0.5	4	6	16.5	7	4.5	5.5	3	8
Ppp1r15b	chr1	135027743	135036377	5588	Ppp1r15b	116	104	147	108	182	132	139	148	117	103	111	82	136	102	141	124	175	166	187	161	157	113	281	234	-0.31	-0.2	-0.3	0.29	0.34	0.15	131.5	106	160.5	140	114	92.5	113	138.5	163.5	181	173.5	219
Plekha6	chr1	135142674	135200012	7457	Plekha6	8	4	1	2	129	86	130	118	2	2	0	1	4	2	4	5	0	4	0	3	170	128	185	137	NA	-0.34	NA	NA	0.42	NA	4.5	3	129.5	102	1	1.5	3.5	4	3.5	0	132.5	177.5
Gm19461	chr1	135146429	135166385	3112	Gm19461	0	0	0	0	0	0	0	0	0	0	0	0	0	0	0	0	0	0	0	0	0	0	0	0	NA	NA	NA	NA	NA	NA	0	0	0	0	0	0	0	0	0	0	0	0
Golt1a	chr1	135206400	135219603	1842	Golt1a	0	0	0	0	60	56	64	56	0	0	0	0	0	0	0	0	0	0	0	0	26	19	36	35	NA	-0.15	NA	NA	0.2	NA	0	0	62	56	0	0	0	0	0	0	27	31
Kiss1	chr1	135223789	135226299	496	Kiss1	0	0	0	0	0	0	1	0	0	0	0	0	0	0	0	0	0	0	0	0	0	2	3	1	NA	NA	NA	NA	NA	NA	0	0	0.5	0	0	0	0	0	0	0	1.5	1.5
Ren2	chr1	135247143	135256900	1525	Ren2	0	0	0	0	0	0	0	0	0	38	0	30	1	0	0	0	0	40	0	44	0	2	0	0	NA	NA	8.41	NA	NA	-8.72	0	0	0	0	0	34	0	0.5	42	0	1	0
Ren1	chr1	135247251	135256896	1422	Ren1	0	0	0	0	0	0	0	0	0	38	0	30	1	0	0	0	0	40	0	44	0	2	0	0	NA	NA	8.41	NA	NA	-8.72	0	0	0	0	0	34	0	0.5	42	0	1	0
Etnk2	chr1	135260149	135276895	2279	Etnk2	29	25	40	27	3	3	0	4	5	43	6	72	18	32	23	36	11	103	7	124	1	4	7	21	-0.41	NA	3.36	-0.73	NA	-3.64	34.5	26	1.5	3.5	5.5	57.5	34	20.5	113.5	9	12.5	4
Sox13	chr1	135278877	135320789	3531	Sox13	45	58	56	122	11	15	13	12	37	53	17	30	47	95	41	100	29	49	25	46	19	34	32	42	0.83	0.17	0.62	-1.15	-0.57	-0.81	50.5	90	12	13.5	27	41.5	97.5	44	47.5	27	38	25.5
Snrpe	chr1	135500448	135506857	492	Snrpe	2452	1899	2470	1850	2142	1592	2334	1710	2855	2238	2404	1969	2870	2175	3137	2374	3054	2313	3361	2539	2149	1590	3565	2660	-0.39	-0.44	-0.32	0.4	0.43	0.4	2461	1874.5	2238	1651	2629.5	2103.5	2274.5	3003.5	2426	3207.5	2125	2857
Zc3h11a	chr1	135516448	135557957	4395	Zc3h11a	466	410	407	408	407	363	461	363	1101	1014	901	857	515	497	521	476	1131	1027	1060	807	734	634	1023	866	-0.09	-0.26	-0.1	0.09	0.23	0.26	436.5	409	434	363	1001	935.5	486.5	518	917	1095.5	750	878.5
Zbed6	chr1	135552456	135557462	5007	Zbed6	15	14	18	12	32	20	42	38	87	50	61	60	16	23	33	37	64	57	65	59	127	119	135	123	-0.34	-0.35	-0.43	-0.29	0.11	0.15	16.5	13	37	29	74	55	30	24.5	58	64.5	121	131
Lax1	chr1	135575606	135586685	2371	Lax1	0	0	0	0	0	0	0	0	6	1	3	3	0	0	0	0	2	0	6	6	3	2	3	0	NA	NA	NA	NA	NA	NA	0	0	0	0	4.5	2	0	0	3	4	1	3
Atp2b4	chr1	135599251	135650324	8292	Atp2b4	2	1	1	0	1	0	0	4	7	3	4	2	1	2	4	2	5	2	4	5	3	4	5	4	NA	NA	NA	NA	NA	NA	1.5	0.5	0.5	2	5.5	2.5	2	2.5	3.5	4.5	4	4
Optc	chr1	135793771	135804576	2071	Optc	8	2	0	0	0	0	0	0	0	0	0	0	0	0	2	1	0	0	0	0	0	2	0	0	NA	NA	NA	NA	NA	NA	4	1	0	0	0	0	0.5	1	0	0	1	0
Prelp	chr1	135806882	135817978	3601	Prelp	0	0	2	0	0	0	0	0	0	0	0	0	0	0	0	0	0	0	0	0	1	3	0	0	NA	NA	NA	NA	NA	NA	1	0	0	0	0	0	0	0	0	0	1.5	0.5
Fmod	chr1	135934092	135944854	2859	Fmod	0	0	0	0	0	0	0	0	0	0	0	0	0	0	0	0	0	0	0	0	1	1	0	0	NA	NA	NA	NA	NA	NA	0	0	0	0	0	0	0	0	0	0	0.5	0.5
Btg2	chr1	135971442	135975732	3083	Btg2	36	15	27	19	12	11	15	15	16	11	14	15	23	21	34	21	20	14	36	19	40	15	35	20	-0.89	-0.05	-0.2	0.44	1.1	0.76	31.5	17	13.5	13	15	13	21	28.5	16.5	28	17.5	37.5
Chit1	chr1	136007819	136048013	1711	Chit1	1	0	0	0	5	0	2	0	0	0	0	0	0	0	0	0	0	0	0	0	0	2	0	0	NA	NA	NA	NA	NA	NA	0.5	0	3.5	0	0	0	0	0	0	0	1	0
Chi3l1	chr1	136078981	136086608	1689	Chi3l1	15	15	11	29	7	23	9	31	3	0	0	1	16	17	24	25	1	8	2	5	1	9	9	28	0.75	1.74	NA	-0.07	-1.87	NA	13	22	8	27	1.5	0.5	21	20	6.5	1.5	18.5	5
Mybph	chr1	136090025	136097809	1829	Mybph	1	2	0	0	1	1	0	4	0	5	0	5	0	1	1	0	0	1	1	2	0	4	0	3	NA	NA	NA	NA	NA	NA	0.5	1	0.5	2.5	0	5	0.5	0.5	1.5	0.5	3.5	0
Adora1	chr1	136095799	136132008	5786	Adora1	3	25	2	18	7	42	4	44	13	80	14	61	2	7	0	19	17	61	23	71	11	47	11	56	3.05	2.94	2.38	NA	-2.22	-1.72	2.5	21.5	5.5	43	13.5	70.5	13	1	66	20	51.5	11
Myog	chr1	136186581	136189125	1480	Myog	0	0	0	0	0	0	0	0	0	0	0	0	0	0	0	0	0	0	0	0	0	1	0	0	NA	NA	NA	NA	NA	NA	0	0	0	0	0	0	0	0	0	0	0.5	0
Ppfia4	chr1	136193360	136229505	6067	Ppfia4	11	12	23	6	4	1	12	2	14	5	8	5	17	4	20	3	2	6	9	3	11	10	24	3	-0.91	NA	NA	2.37	1.42	NA	17	9	8	1.5	11	5	3.5	18.5	4.5	5.5	6.5	17.5
Tmem183a	chr1	136242674	136258576	3169	Tmem183a	727	600	709	668	686	434	639	505	419	351	542	500	885	819	777	667	1119	942	1119	912	561	367	967	650	-0.18	-0.5	-0.18	0.16	0.59	0.27	718	634	662.5	469.5	480.5	425.5	743	831	927	1119	508.5	764
4933406M09Rik	chr1	136282517	136287560	1770	4933406M09Rik	0	0	0	0	0	0	1	0	0	0	1	0	0	0	1	0	0	0	0	0	1	3	0	0	NA	NA	NA	NA	NA	NA	0	0	0.5	0	0.5	0	0	0.5	0	0	1.5	0.5
Cyb5r1	chr1	136302567	136308315	1626	Cyb5r1	1404	234	1366	206	476	281	539	269	796	365	644	331	897	243	1091	249	895	388	699	322	302	165	709	269	-2.65	-0.88	-1.05	2.01	1.22	1.17	1385	220	507.5	275	720	348	246	994	355	797	217	505.5
Adipor1	chr1	136312044	136328918	2024	Adipor1	207	132	184	124	176	194	255	224	199	210	206	179	188	160	188	126	378	381	215	221	250	233	449	379	-0.61	-0.04	-0.06	0.39	0.19	-0.02	195.5	128	215.5	209	202.5	194.5	143	188	301	296.5	306	349.5
Klhl12	chr1	136352132	136387450	3196	Klhl12	41	37	61	50	34	30	28	28	22	27	31	36	84	58	51	42	91	66	59	45	26	23	83	55	-0.23	-0.1	0.25	0.43	0.48	0.43	51	43.5	31	29	26.5	31.5	50	67.5	55.5	75	39	54.5
Rabif	chr1	136391237	136404461	1959	Rabif	0	0	0	0	0	0	0	0	0	0	0	0	0	0	0	0	0	0	0	0	0	0	0	0	NA	NA	NA	NA	NA	NA	0	0	0	0	0	0	0	0	0	0	0	0
4931440L10Rik	chr1	136437522	136443599	1457	4931440L10Rik	0	0	0	0	0	0	0	0	0	0	0	0	0	0	0	0	0	0	0	0	0	0	0	0	NA	NA	NA	NA	NA	NA	0	0	0	0	0	0	0	0	0	0	0	0
Kdm5b	chr1	136456755	136529455	6300	Kdm5b	67	64	89	92	6	14	15	26	21	15	13	19	80	88	71	92	18	25	16	24	36	54	43	67	0	0.92	0	-0.25	-0.61	-0.52	78	78	10.5	20	17	17	90	75.5	24.5	17	60.5	39.5
Syt2	chr1	136543258	136645994	3386	Syt2	0	0	0	2	0	0	0	0	0	0	0	0	0	0	0	0	0	0	0	0	0	0	0	0	NA	NA	NA	NA	NA	NA	0	1	0	0	0	0	0	0	0	0	0	0
Ppp1r12b	chr1	136662520	136852517	6185	Ppp1r12b	0	1	1	1	1	1	2	0	0	1	1	0	0	0	0	0	0	2	0	0	2	1	6	2	NA	NA	NA	NA	NA	NA	0.5	1	1.5	0.5	0.5	0.5	0	0	1	0	1.5	4
Ube2t	chr1	136859154	136870714	1079	Ube2t	0	0	0	0	0	0	0	0	0	0	0	0	0	0	0	0	0	0	0	0	0	0	0	0	NA	NA	NA	NA	NA	NA	0	0	0	0	0	0	0	0	0	0	0	0
Lgr6	chr1	136882930	137001853	3623	Lgr6	0	0	0	0	0	0	0	0	2	1	2	0	0	0	0	0	2	0	0	0	5	1	0	0	NA	NA	NA	NA	NA	NA	0	0	0	0	2	0.5	0	0	0	1	0.5	2.5
Ptprv	chr1	137005075	137029152	6080	Ptprv	0	0	0	0	0	0	0	0	0	0	0	0	0	0	0	0	0	0	0	0	2	0	0	0	NA	NA	NA	NA	NA	NA	0	0	0	0	0	0	0	0	0	0	0	1
Ptpn7	chr1	137029302	137041897	3264	Ptpn7	0	0	0	0	0	0	0	0	0	0	0	0	0	0	0	0	0	0	0	1	0	0	0	0	NA	NA	NA	NA	NA	NA	0	0	0	0	0	0	0	0	0.5	0	0	0
Arl8a	chr1	137043411	137052845	1702	Arl8a	3	4	11	5	3	0	3	1	6	9	2	6	3	9	4	4	3	5	3	4	3	6	8	7	NA	NA	NA	NA	NA	NA	7	4.5	3	0.5	4	7.5	6.5	3.5	4.5	3	6.5	5.5
Gpr37l1	chr1	137056827	137064258	2253	Gpr37l1	2	0	2	1	0	0	0	1	0	0	1	0	1	0	1	1	0	0	0	0	0	0	0	0	NA	NA	NA	NA	NA	NA	2	0.5	0	0.5	0.5	0	0.5	1	0	0	0	0
Elf3	chr1	137150151	137155049	2000	Elf3	0	0	0	0	0	0	0	0	0	0	0	0	0	0	0	0	0	0	0	0	0	0	0	0	NA	NA	NA	NA	NA	NA	0	0	0	0	0	0	0	0	0	0	0	0
Rnpep	chr1	137159276	137180661	2301	Rnpep	16	20	39	21	52	74	55	51	38	20	40	51	62	30	29	15	161	175	86	83	6	6	21	17	-0.42	0.22	-0.14	1.01	0.23	-0.06	27.5	20.5	53.5	62.5	39	35.5	22.5	45.5	129	123.5	11.5	13.5
Timm17a	chr1	137198112	137210314	917	Timm17a	1176	1359	913	1100	1675	1708	1579	1655	2332	2279	1898	1979	1364	1604	1201	1505	2362	2519	2613	2687	840	886	1578	1631	0.24	0.05	0.01	-0.28	-0.06	-0.07	1044.5	1229.5	1627	1681.5	2115	2129	1554.5	1282.5	2603	2487.5	1258.5	1209
Lmod1	chr1	137221390	137264642	3942	Lmod1	0	3	0	3	4	0	1	3	0	0	0	0	2	4	2	2	0	0	0	0	7	4	3	2	NA	NA	NA	NA	NA	NA	0	3	2.5	1.5	0	0	3	2	0	0	3	5
Shisa4	chr1	137268033	137271640	1190	Shisa4	0	0	0	0	0	0	0	0	0	0	0	0	0	0	0	0	0	0	0	0	0	0	0	0	NA	NA	NA	NA	NA	NA	0	0	0	0	0	0	0	0	0	0	0	0
Ipo9	chr1	137278892	137327068	6236	Ipo9	97	92	117	114	65	61	69	69	83	118	104	88	105	113	124	110	116	103	113	142	158	79	213	113	-0.05	-0.04	0.14	0.04	0.95	-0.1	107	103	67	65	93.5	103	111.5	114.5	122.5	114.5	96	185.5
Nav1	chr1	137331157	137481932	12767	Nav1	63	82	84	118	84	61	66	75	32	54	26	59	71	82	77	88	34	46	25	39	86	102	137	111	0.44	-0.14	0.96	-0.2	0.07	-0.53	73.5	100	75	68	29	56.5	85	74	42.5	29.5	106.5	111.5
Csrp1	chr1	137625774	137648806	1770	Csrp1	40	59	50	96	61	73	69	86	63	78	88	129	44	66	53	70	168	220	106	209	37	50	39	65	0.78	0.29	0.45	-0.49	-0.6	-0.65	45	77.5	65	79.5	75.5	103.5	68	48.5	214.5	137	57.5	38
Phlda3	chr1	137662662	137665711	1467	Phlda3	5	5	26	16	0	0	2	0	7	1	7	10	33	15	7	13	13	14	1	7	0	3	3	1	-0.56	NA	NA	0.51	NA	NA	15.5	10.5	1	0	7	5.5	14	20	10.5	7	2	1.5
Tnni1	chr1	137695998	137707566	1114	Tnni1	0	0	0	1	18	10	15	8	0	0	0	1	1	0	0	0	0	0	0	0	3	2	0	2	NA	-0.87	NA	NA	NA	NA	0	0.5	16.5	9	0	0.5	0	0.5	0	0	2	1.5
Lad1	chr1	137715175	137729918	2992	Lad1	239	304	359	380	721	509	603	519	635	594	823	772	331	345	299	295	1281	1233	1356	1301	350	330	750	650	0.19	-0.37	-0.09	-0.02	0.17	0.06	299	342	662	514	729	683	320	315	1267	1318.5	490	550
Tnnt2	chr1	137732963	137748838	1193	Tnnt2	1	0	0	0	0	1	1	0	1	0	0	1	0	0	0	0	0	0	1	0	2	0	0	0	NA	NA	NA	NA	NA	NA	0.5	0	0.5	0.5	0.5	0.5	0	0	0	0.5	0	1
Pkp1	chr1	137767972	137815601	4486	Pkp1	0	1	0	1	0	0	0	0	0	0	0	0	0	0	1	0	0	0	0	0	2	6	0	0	NA	NA	NA	NA	NA	NA	0	1	0	0	0	0	0	0.5	0	0	3	1
Igfn1	chr1	137850155	137902919	8996	Igfn1	0	0	0	0	9	1	8	0	0	0	0	0	0	1	0	1	0	0	0	0	16	13	9	10	NA	NA	NA	NA	0.12	NA	0	0	8.5	0.5	0	0	1	0	0	0	11.5	12.5
Tmem9	chr1	137904796	137931607	1750	Tmem9	359	237	279	223	676	462	749	561	325	266	346	307	313	242	357	271	488	478	532	417	505	408	609	456	-0.47	-0.48	-0.23	0.39	0.37	0.19	319	230	712.5	511.5	335.5	286.5	256.5	335	447.5	510	432	557
Cacna1s	chr1	137949478	138016399	6260	Cacna1s	0	0	0	0	0	0	0	0	2	1	0	3	2	1	0	0	0	0	0	0	0	3	1	2	NA	NA	NA	NA	NA	NA	0	0	0	0	1	2	0.5	1	0	0	2.5	0.5
6530439I21	chr1	138024296	138027760	508	6530439I21	0	0	0	0	0	0	0	0	0	0	0	0	0	0	0	0	0	0	0	0	0	0	0	0	NA	NA	NA	NA	NA	NA	0	0	0	0	0	0	0	0	0	0	0	0
Kif21b	chr1	138027978	138074591	9119	Kif21b	40	21	55	25	5	8	2	5	29	31	9	8	30	13	55	34	20	16	17	16	4	14	7	21	-1.04	NA	0.04	0.85	-1.65	0.21	47.5	23	3.5	6.5	19	19.5	23.5	42.5	16	18.5	17.5	5.5
5730559C18Rik	chr1	138110099	138130857	3013	5730559C18Rik	77	64	123	144	6	3	7	1	53	33	83	24	85	58	74	61	117	38	129	87	21	6	20	14	0.06	NA	-1.25	0.42	1.03	0.98	100	104	6.5	2	68	28.5	59.5	79.5	62.5	123	10	20.5
Gpr25	chr1	138155491	138157450	1960	Gpr25	0	0	0	0	0	0	0	0	0	0	0	0	0	0	0	0	0	0	0	0	1	2	0	0	NA	NA	NA	NA	NA	NA	0	0	0	0	0	0	0	0	0	0	1	0.5
Camsap2	chr1	138164700	138242681	7823	Camsap2	118	101	133	96	61	64	70	87	153	125	97	87	127	87	137	153	160	100	124	117	45	46	96	117	-0.35	0.2	-0.24	0.14	-0.21	0.39	125.5	98.5	65.5	75.5	125	106	120	132	108.5	142	81.5	70.5
9230116N13Rik	chr1	138308493	138312096	2097	9230116N13Rik	5	10	8	3	3	7	2	2	7	10	9	7	4	2	3	5	9	8	9	13	6	1	1	4	NA	NA	NA	NA	NA	NA	6.5	6.5	2.5	4.5	8	8.5	3.5	3.5	10.5	9	2.5	3.5
Ddx59	chr1	138311848	138336797	2228	Ddx59	79	96	91	102	64	91	70	63	86	130	92	140	103	129	88	111	135	188	138	204	24	17	53	50	0.22	0.2	0.6	-0.33	0.2	-0.52	85	99	67	77	89	135	120	95.5	196	136.5	33.5	38.5
Kif14	chr1	138364535	138428088	8770	Kif14	188	163	202	209	157	165	190	158	366	266	319	222	182	180	205	191	291	277	325	261	214	185	352	317	-0.07	-0.1	-0.49	0.06	0.17	0.2	195	186	173.5	161.5	342.5	244	185.5	193.5	269	308	251	283
Zfp281	chr1	138521478	138526968	5275	Zfp281	74	90	98	84	40	43	45	31	89	93	72	62	101	128	89	116	69	60	74	44	36	17	71	96	0.02	-0.2	-0.05	-0.36	-0.08	0.46	86	87	42.5	37	80.5	77.5	122	95	52	71.5	56.5	53.5
Gm19705	chr1	138579973	138587382	489	Gm19705	11	20	10	25	0	1	0	3	9	2	4	3	18	35	7	21	2	6	3	5	0	7	4	1	1.09	NA	NA	-1.16	NA	NA	10.5	22.5	0	2	6.5	2.5	28	12.5	5.5	2.5	4	2
Gm16880	chr1	138592788	138622305	1199	Gm16880	49	66	61	86	5	6	7	12	19	17	14	18	75	103	61	101	5	4	4	4	11	15	22	37	0.47	NA	0.08	-0.58	-0.65	NA	55	76	6	9	16.5	17.5	102	68	4	4.5	26	16.5
Nr5a2	chr1	138740161	138857025	3857	Nr5a2	0	5	0	5	0	1	0	2	1	1	0	0	0	4	0	2	0	1	0	0	2	3	1	0	NA	NA	NA	NA	NA	NA	0	5	0	1.5	0.5	0.5	3	0	0.5	0	1.5	1.5
Mir181a-1	chr1	139863032	139863118	87	Mir181a-1	0	0	0	0	0	0	0	0	0	0	0	0	0	0	0	0	0	0	0	0	0	0	0	0	NA	NA	NA	NA	NA	NA	0	0	0	0	0	0	0	0	0	0	0	0
Mir181b-1	chr1	139863216	139863295	80	Mir181b-1	0	0	0	0	0	0	0	0	0	0	0	0	0	0	0	0	0	0	0	0	0	0	0	0	NA	NA	NA	NA	NA	NA	0	0	0	0	0	0	0	0	0	0	0	0
Ptprc	chr1	139959438	140071882	5664	Ptprc	1	1	2	0	0	0	0	0	1	0	0	0	2	0	0	0	0	0	0	0	2	1	0	0	NA	NA	NA	NA	NA	NA	1.5	0.5	0	0	0.5	0	0	1	0	0	0.5	1
Atp6v1g3	chr1	140170315	140186039	1887	Atp6v1g3	0	0	0	0	0	0	0	0	0	0	0	0	0	0	0	0	0	0	0	0	0	3	0	0	NA	NA	NA	NA	NA	NA	0	0	0	0	0	0	0	0	0	0	1.5	0
Nek7	chr1	140381291	140516273	3366	Nek7	30	30	46	40	88	68	94	69	23	11	20	12	61	45	44	36	36	19	20	25	54	43	95	79	-0.12	-0.41	-0.9	0.37	0.29	0.35	38	35	91	68.5	21.5	11.5	40.5	52.5	22	28	61	74.5
Gm5833	chr1	140536672	140578652	1930	Gm5833	0	0	0	0	0	0	0	0	0	0	0	0	0	0	0	0	0	0	0	0	2	1	0	0	NA	NA	NA	NA	NA	NA	0	0	0	0	0	0	0	0	0	0	0.5	1
Lhx9	chr1	140721763	140744156	5747	Lhx9	0	0	0	0	0	0	0	0	0	0	1	0	1	0	1	0	0	0	1	0	1	7	0	0	NA	NA	NA	NA	NA	NA	0	0	0	0	0.5	0	0	1	0	0.5	3.5	0.5
2310009B15Rik	chr1	140748556	140753431	571	2310009B15Rik	12	4	15	7	9	5	9	4	8	4	16	7	23	3	17	8	14	2	24	4	19	2	7	9	NA	NA	NA	1.84	NA	2.62	13.5	5.5	9	4.5	12	5.5	5.5	20	3	19	5.5	13
Dennd1b	chr1	140860286	141072619	8313	Dennd1b	109	100	105	80	161	151	171	182	54	45	63	42	155	75	142	96	80	24	123	50	143	146	231	286	-0.25	0	-0.43	0.8	-0.21	1.45	107	90	166	166.5	58.5	43.5	85.5	148.5	37	101.5	216	187
Crb1	chr1	141094831	141273653	4702	Crb1	8	1	4	2	0	0	1	0	0	0	0	0	5	2	5	1	0	0	0	0	4	2	1	0	NA	NA	NA	NA	NA	NA	6	1.5	0.5	0	0	0	1.5	5	0	0	1	2.5
4933436E23Rik	chr1	141276029	141299429	1111	4933436E23Rik	0	0	0	0	0	0	0	0	0	0	0	0	0	0	0	0	0	0	0	0	1	0	0	0	NA	NA	NA	NA	NA	NA	0	0	0	0	0	0	0	0	0	0	0	0.5
Zbtb41	chr1	141318960	141349584	8362	Zbtb41	51	42	54	51	32	32	35	40	36	41	39	33	76	56	58	54	71	76	49	45	29	36	73	64	-0.17	0.1	-0.02	0.28	0.03	-0.01	52.5	46.5	33.5	36	37.5	37	55	67	60.5	60	50	51
Aspm	chr1	141351350	141390665	9866	Aspm	259	321	381	376	236	229	264	250	307	281	283	319	303	359	294	318	408	322	250	270	145	135	266	234	0.12	-0.06	0.02	-0.18	0.16	0.15	320	348.5	250	239.5	295	300	338.5	298.5	296	329	184.5	205.5
F13b	chr1	141398284	141420333	2378	F13b	0	0	0	0	0	0	0	0	0	0	0	0	0	0	0	0	0	0	0	0	1	1	0	0	NA	NA	NA	NA	NA	NA	0	0	0	0	0	0	0	0	0	0	0.5	0.5
Cfhr1	chr1	141443641	141456799	1732	Cfhr1	0	0	0	0	0	0	0	0	0	0	0	0	0	0	0	0	0	0	0	0	1	1	0	0	NA	NA	NA	NA	NA	NA	0	0	0	0	0	0	0	0	0	0	0.5	0.5
Gm4788	chr1	141594496	141677816	2887	Gm4788	0	0	0	0	0	0	0	0	0	0	0	0	0	0	0	0	0	0	0	0	5	1	0	0	NA	NA	NA	NA	NA	NA	0	0	0	0	0	0	0	0	0	0	0.5	2.5
Cfhr2	chr1	141706869	141755276	1602	Cfhr2	0	0	0	0	0	0	0	0	0	0	0	0	0	0	0	0	0	0	0	0	1	1	0	0	NA	NA	NA	NA	NA	NA	0	0	0	0	0	0	0	0	0	0	0.5	0.5
Cfh	chr1	141982432	142079988	4365	Cfh	0	0	0	0	0	0	0	0	0	0	0	0	0	0	0	0	0	0	0	0	0	1	0	0	NA	NA	NA	NA	NA	NA	0	0	0	0	0	0	0	0	0	0	0.5	0
Kcnt2	chr1	142142834	142506838	3957	Kcnt2	7	11	6	4	1	0	1	0	0	0	0	0	5	4	9	6	0	0	0	0	0	1	1	0	NA	NA	NA	NA	NA	NA	6.5	7.5	1	0	0	0	5	7	0	0	0.5	0.5
4930590L20Rik	chr1	142466753	142552979	551	4930590L20Rik	3	3	1	0	0	0	0	0	0	0	0	0	0	1	2	2	0	0	0	0	1	0	0	0	NA	NA	NA	NA	NA	NA	2	1.5	0	0	0	0	1.5	1	0	0	0	0.5
Cdc73	chr1	145454629	145549814	2678	Cdc73	29	35	29	48	85	118	72	117	48	29	40	29	35	36	58	45	39	47	40	28	54	96	113	180	0.52	0.58	-0.6	0.2	-0.72	0.07	29	41.5	78.5	117.5	44	29	40.5	46.5	37.5	39.5	138	83.5
B3galt2	chr1	145487827	145497067	4578	B3galt2	15	9	10	9	17	35	29	31	12	4	11	5	5	7	17	12	8	10	7	8	18	41	64	71	-0.47	0.52	NA	0.21	-0.45	NA	12.5	9	23	33	11.5	4.5	9.5	11	9	7.5	56	41
Glrx2	chr1	145586479	145596808	3730	Glrx2	91	56	86	57	219	157	220	177	47	63	56	58	111	77	90	56	115	166	62	114	281	235	329	251	-0.65	-0.39	0.23	0.6	0.33	-0.66	88.5	56.5	219.5	167	51.5	60.5	66.5	100.5	140	88.5	243	305
Trove2	chr1	145597921	145624181	8720	Trove2	310	218	359	304	75	68	69	73	134	77	107	73	301	237	425	330	111	104	136	94	115	117	197	216	-0.36	-0.03	-0.68	0.36	-0.09	0.32	334.5	261	72	70.5	120.5	75	283.5	363	99	123.5	166.5	156
Uchl5	chr1	145624408	145654596	1851	Uchl5	1020	881	959	780	1116	1177	1089	1028	1949	1759	1908	1764	1551	1375	1268	1167	2495	2244	2591	2438	365	407	784	850	-0.25	0	-0.13	0.15	-0.13	0.12	989.5	830.5	1102.5	1102.5	1928.5	1761.5	1271	1409.5	2341	2543	628.5	574.5
Rgs2	chr1	145846468	145851279	3009	Rgs2	11	7	6	5	0	0	0	0	4	4	4	1	16	7	20	14	3	6	3	2	1	2	4	2	NA	NA	NA	0.77	NA	NA	8.5	6	0	0	4	2.5	10.5	18	4	3	2	2.5
Rgs13	chr1	145985797	146024502	1497	Rgs13	0	0	0	0	0	0	0	0	0	0	0	0	0	0	0	0	0	0	0	0	0	0	0	0	NA	NA	NA	NA	NA	NA	0	0	0	0	0	0	0	0	0	0	0	0
Rgs1	chr1	146091799	146096234	1330	Rgs1	0	0	0	0	0	0	0	0	0	0	0	0	0	0	0	0	0	0	0	0	0	0	0	0	NA	NA	NA	NA	NA	NA	0	0	0	0	0	0	0	0	0	0	0	0
Rgs18	chr1	146599971	146622551	1859	Rgs18	0	0	0	0	0	0	0	1	0	0	0	0	0	0	0	0	0	0	0	0	0	0	0	0	NA	NA	NA	NA	NA	NA	0	0	0	0.5	0	0	0	0	0	0	0	0
Fam5c	chr1	148342796	148749602	3172	Fam5c	1	5	0	2	0	1	0	1	0	1	0	0	0	8	0	6	0	0	0	0	0	4	0	7	NA	NA	NA	NA	NA	NA	0.5	3.5	0	1	0	0.5	7	0	0	0	5.5	0
Pla2g4a	chr1	151676752	151808414	2846	Pla2g4a	21	35	47	46	1	2	0	0	0	2	0	1	56	47	38	44	4	1	3	0	1	1	7	7	0.25	NA	NA	0.05	NA	NA	34	40.5	0.5	1	0	1.5	45.5	47	0.5	3.5	4	4
7530420F21Rik	chr1	151923791	151946896	1098	7530420F21Rik	0	0	0	0	0	0	0	0	0	0	0	0	0	0	0	0	0	0	0	0	1	1	0	0	NA	NA	NA	NA	NA	NA	0	0	0	0	0	0	0	0	0	0	0.5	0.5
Ptgs2	chr1	151947254	151955142	4145	Ptgs2	0	0	0	0	0	0	0	0	0	0	0	0	0	0	0	1	0	0	0	0	1	0	0	0	NA	NA	NA	NA	NA	NA	0	0	0	0	0	0	0.5	0	0	0	0	0.5
Pdc	chr1	152166547	152181036	1247	Pdc	0	0	0	0	0	0	0	0	0	0	0	0	0	0	0	0	0	0	0	0	0	0	0	0	NA	NA	NA	NA	NA	NA	0	0	0	0	0	0	0	0	0	0	0	0
2310030A07Rik	chr1	152167811	152193901	610	2310030A07Rik	0	0	0	0	0	0	1	0	0	0	0	0	0	0	0	0	0	0	0	0	0	0	0	1	NA	NA	NA	NA	NA	NA	0	0	0.5	0	0	0	0	0	0	0	0.5	0
BC003331	chr1	152208441	152240185	3242	BC003331	253	254	232	203	328	317	327	329	390	372	342	294	294	256	274	257	486	412	418	456	199	175	411	414	-0.09	-0.02	-0.14	0.15	0.05	0.06	242.5	228.5	327.5	323	366	333	256.5	284	434	452	294.5	305
Tpr	chr1	152239968	152297065	7550	Tpr	1383	1308	1455	1413	1156	1335	1149	1349	1057	1154	1150	1304	2144	2053	1422	1338	2158	2509	1453	1593	770	908	1690	1956	-0.06	0.22	0.16	0.07	-0.22	-0.18	1419	1360.5	1152.5	1342	1103.5	1229	1695.5	1783	2051	1805.5	1432	1230
Prg4	chr1	152296542	152313295	4278	Prg4	3	5	0	3	3	5	2	7	7	5	2	7	9	2	6	1	4	5	8	3	11	9	12	14	NA	NA	NA	NA	0	NA	1.5	4	2.5	6	4.5	6	1.5	7.5	4	6	11.5	11.5
Hmcn1	chr1	152409632	152840565	18314	Hmcn1	8	7	10	16	0	2	0	0	1	1	1	0	12	10	17	12	1	0	0	1	9	15	2	6	0.35	NA	NA	0.4	NA	NA	9	11.5	0	1	1	0.5	11	14.5	0.5	0.5	10.5	5.5
C730036E19Rik	chr1	152985164	152991225	2640	C730036E19Rik	0	0	0	0	4	9	1	7	0	0	0	0	0	0	0	0	0	0	0	0	8	6	12	11	NA	NA	NA	NA	NA	NA	0	0	2.5	8	0	0	0	0	0	0	8.5	10
Ivns1abp	chr1	153191628	153211575	5037	Ivns1abp	495	369	482	464	402	450	437	511	232	158	241	132	616	628	625	493	459	287	317	185	417	422	609	693	-0.23	0.2	-0.71	0.15	-0.12	0.72	488.5	416.5	419.5	480.5	236.5	145	560.5	620.5	236	388	557.5	513
1200016B10Rik	chr1	153214829	153275565	3668	1200016B10Rik	246	178	218	205	1022	1065	1022	984	320	321	307	266	326	266	340	260	477	407	446	445	764	1110	1218	1491	-0.28	0	-0.1	0.34	-0.39	0.12	232	191.5	1022	1024.5	313.5	293.5	263	333	426	461.5	1300.5	991
1190005F20Rik	chr1	153275778	153305313	2665	1190005F20Rik	206	145	220	162	147	118	132	109	139	106	180	95	302	258	260	165	318	253	305	278	245	167	301	232	-0.47	-0.3	-0.67	0.41	0.45	0.23	213	153.5	139.5	113.5	159.5	100.5	211.5	281	265.5	311.5	199.5	273
Rnf2	chr1	153316536	153347953	3028	Rnf2	611	535	648	555	486	439	503	483	740	739	837	871	709	606	807	659	1001	997	1196	1148	224	289	442	496	-0.21	-0.1	0.03	0.26	-0.24	0.03	629.5	545	494.5	461	788.5	805	632.5	758	1072.5	1098.5	392.5	333
Fam129a	chr1	153418503	153566477	3939	Fam129a	16	4	14	5	63	57	68	55	80	85	130	114	13	4	4	1	137	107	114	111	59	15	63	36	NA	-0.23	-0.08	NA	1.26	0.2	15	4.5	65.5	56	105	99.5	2.5	8.5	109	125.5	25.5	61
Edem3	chr1	153602504	153669458	6604	Edem3	43	35	48	51	178	251	185	216	68	63	57	57	46	61	59	77	113	103	86	85	173	168	280	343	-0.08	0.36	-0.06	-0.39	-0.17	0.08	45.5	43	181.5	233.5	62.5	60	69	52.5	94	99.5	255.5	226.5
1700025G04Rik	chr1	153731654	153937450	9754	1700025G04Rik	47	23	46	28	40	33	44	39	71	94	83	90	55	41	40	33	120	125	92	96	44	34	68	57	-0.86	-0.22	0.26	0.36	0.3	-0.06	46.5	25.5	42	36	77	92	37	47.5	110.5	106	45.5	56
Tsen15	chr1	154217866	154233812	1132	Tsen15	259	120	247	88	220	132	235	151	269	117	360	162	287	131	264	110	490	242	516	289	95	76	197	118	-1.28	-0.68	-1.17	1.19	0.59	0.92	253	104	227.5	141.5	314.5	139.5	120.5	275.5	265.5	503	97	146
Glt25d2	chr1	154246997	154357825	4056	Glt25d2	0	1	0	0	1	2	0	0	0	1	0	0	1	2	0	0	2	0	0	0	6	2	0	0	NA	NA	NA	NA	NA	NA	0	0.5	0.5	1	0	0.5	1	0.5	0	1	1	3
Rgl1	chr1	154364660	154472241	3887	Rgl1	21	9	19	19	153	199	191	215	8	3	4	3	24	20	28	22	7	10	25	2	201	184	239	324	-0.51	0.27	NA	0.31	-0.21	1.4	20	14	172	207	6	3	21	26	6	16	254	220
Apobec4	chr1	154597681	154604674	1566	Apobec4	0	0	0	0	1	0	0	0	0	0	0	0	0	0	0	0	0	0	0	0	2	3	0	0	NA	NA	NA	NA	NA	NA	0	0	0.5	0	0	0	0	0	0	0	1.5	1
Arpc5	chr1	154613672	154622710	1897	Arpc5	1241	1059	1126	999	2118	1629	1960	1483	2935	2272	2558	2064	1434	1187	1414	1186	3465	2764	3639	3189	1077	821	1858	1505	-0.2	-0.39	-0.34	0.26	0.34	0.26	1183.5	1029	2039	1556	2746.5	2168	1186.5	1424	2976.5	3552	1163	1467.5
Ncf2	chr1	154655020	154684120	2596	Ncf2	4	16	3	9	2	2	2	4	18	4	22	9	9	8	4	4	17	6	12	1	7	3	3	4	NA	NA	-1.61	NA	NA	NA	3.5	12.5	2	3	20	6.5	6	6.5	3.5	14.5	3.5	5
Smg7	chr1	154684125	154749776	6069	Smg7	68	65	134	81	61	57	72	75	89	85	83	82	86	78	105	72	100	99	86	83	111	63	163	110	-0.47	-0.01	-0.04	0.35	0.66	0.03	101	73	66.5	66	86	83.5	75	95.5	91	93	86.5	137
Nmnat2	chr1	154802231	154966391	4523	Nmnat2	34	73	49	54	2	6	2	14	3	24	6	26	31	39	29	84	8	14	0	16	9	17	21	52	0.61	NA	2.45	-1.03	-1.2	NA	41.5	63.5	2	10	4.5	25	61.5	30	15	4	34.5	15
Lamc2	chr1	154969886	155033577	5164	Lamc2	7	12	3	4	13	13	14	6	5	2	6	3	5	19	8	13	5	3	5	12	10	4	27	18	NA	-0.5	NA	-1.29	0.74	NA	5	8	13.5	9.5	5.5	2.5	16	6.5	7.5	5	11	18.5
Lamc1	chr1	155066052	155179916	7622	Lamc1	133	137	160	158	358	338	511	463	139	148	149	156	107	136	190	188	145	155	148	164	383	363	635	713	0.01	-0.12	0.08	-0.13	-0.08	-0.12	146.5	147.5	434.5	400.5	144	152	162	148.5	159.5	146.5	538	509
E330020D12Rik	chr1	155251316	155261363	2827	E330020D12Rik	0	2	2	0	0	0	0	0	0	0	1	0	5	0	6	1	0	0	2	0	2	5	1	0	NA	NA	NA	NA	NA	NA	1	1	0	0	0.5	0	0.5	5.5	0	1	2.5	1.5
1700012A16Rik	chr1	155272339	155299704	2045	1700012A16Rik	5	2	1	0	5	4	3	2	4	5	1	2	0	1	4	3	0	1	1	1	9	0	3	1	NA	NA	NA	NA	NA	NA	3	1	4	3	2.5	3.5	2	2	1	0.5	0.5	6
Dhx9	chr1	155302888	155334790	4613	Dhx9	194	177	207	168	132	101	138	140	180	187	197	147	211	191	212	214	163	174	156	150	58	78	152	128	-0.22	-0.16	-0.17	0.06	0.03	-0.02	200.5	172.5	135	120.5	188.5	167	202.5	211.5	162	159.5	103	105
Npl	chr1	155350146	155396844	1403	Npl	13	10	13	9	3398	2708	2797	2049	10	2	7	2	8	17	21	12	17	20	8	2	1676	1176	2721	2263	-0.45	-0.38	NA	0	0.35	0.18	13	9.5	3097.5	2378.5	8.5	2	14.5	14.5	11	12.5	1719.5	2198.5
Rgs8	chr1	155500167	155544795	5804	Rgs8	3	1	0	1	2	8	6	7	0	0	0	0	1	0	1	3	0	0	0	0	9	9	4	2	NA	NA	NA	NA	NA	NA	1.5	1	4	7.5	0	0	1.5	1	0	0	5.5	6.5
C230024C17	chr1	155568370	155584959	3337	C230024C17	0	0	0	0	0	0	0	0	0	0	0	0	0	0	0	0	0	0	0	0	0	0	0	0	NA	NA	NA	NA	NA	NA	0	0	0	0	0	0	0	0	0	0	0	0
Rgs16	chr1	155587483	155592598	2335	Rgs16	16	17	7	12	8	4	15	14	0	0	0	1	4	10	24	20	1	1	3	0	10	11	9	14	0.33	-0.35	NA	-0.1	-0.39	NA	11.5	14.5	11.5	9	0	0.5	15	14	0.5	2	12.5	9.5
Rnasel	chr1	155596556	155611351	4758	Rnasel	0	0	0	0	2	3	3	0	0	0	0	0	0	0	0	0	0	0	0	2	0	1	2	0	NA	NA	NA	NA	NA	NA	0	0	2.5	1.5	0	0	0	0	1	0	0.5	1
Rgsl1	chr1	155626517	155691271	3640	Rgsl1	0	0	0	0	0	0	0	0	0	0	0	0	0	0	0	0	0	0	0	0	0	0	0	0	NA	NA	NA	NA	NA	NA	0	0	0	0	0	0	0	0	0	0	0	0
5830403L16Rik	chr1	155696672	155698325	1654	5830403L16Rik	0	0	0	0	0	0	0	0	0	0	0	0	0	0	0	0	0	0	0	0	0	0	0	1	NA	NA	NA	NA	NA	NA	0	0	0	0	0	0	0	0	0	0	0.5	0
Gm5531	chr1	155721475	155724001	2527	Gm5531	0	0	0	0	0	0	0	0	0	0	0	0	0	0	0	0	0	0	0	0	0	0	0	0	NA	NA	NA	NA	NA	NA	0	0	0	0	0	0	0	0	0	0	0	0
Teddm1	chr1	155738776	155740190	1415	Teddm1	0	0	0	0	0	0	0	0	0	0	0	0	0	0	0	0	0	0	0	0	0	0	0	0	NA	NA	NA	NA	NA	NA	0	0	0	0	0	0	0	0	0	0	0	0
Glul	chr1	155747075	155756844	2782	Glul	218	243	163	154	711	564	854	663	194	198	208	227	201	224	175	194	201	169	240	192	1210	857	1324	893	0.06	-0.35	0.08	-0.15	0.53	0.29	190.5	198.5	782.5	613.5	201	212.5	209	188	180.5	220.5	875	1267
Zfp648	chr1	156048317	156052804	1877	Zfp648	1	0	0	0	0	0	0	0	0	1	2	1	0	0	0	0	2	0	0	0	0	2	1	0	NA	NA	NA	NA	NA	NA	0.5	0	0	0	1	1	0	0	0	1	1	0.5
4930452N14Rik	chr1	156088651	156104036	613	4930452N14Rik	0	0	0	0	0	0	0	0	0	2	0	0	0	0	0	0	0	0	0	0	1	0	0	0	NA	NA	NA	NA	NA	NA	0	0	0	0	0	1	0	0	0	0	0	0.5
Cacna1e	chr1	156239649	156573050	12697	Cacna1e	0	0	0	0	0	0	0	0	0	0	0	0	0	0	0	0	0	0	0	0	1	3	0	0	NA	NA	NA	NA	NA	NA	0	0	0	0	0	0	0	0	0	0	1.5	0.5
Ier5	chr1	156943497	156946766	3270	Ier5	0	0	1	2	0	0	0	2	1	0	1	0	1	1	4	0	0	0	4	0	11	2	2	4	NA	NA	NA	NA	NA	NA	0.5	1	0	1	1	0	0.5	2.5	0	2	3	6.5
Mr1	chr1	156975008	156993910	2509	Mr1	0	0	1	0	0	0	0	0	0	0	0	0	0	1	0	4	0	0	0	0	0	1	0	0	NA	NA	NA	NA	NA	NA	0.5	0	0	0	0	0	2.5	0	0	0	0.5	0
Stx6	chr1	157005833	157050647	2459	Stx6	0	0	0	0	0	0	0	0	0	0	0	0	0	0	0	0	0	0	0	0	0	0	0	0	NA	NA	NA	NA	NA	NA	0	0	0	0	0	0	0	0	0	0	0	0
Xpr1	chr1	157122787	157264574	7651	Xpr1	12	8	6	4	19	17	18	26	4	2	6	3	10	6	9	9	3	10	4	8	14	6	24	26	NA	0.22	NA	NA	0.25	NA	9	6	18.5	21.5	5	2.5	7.5	9.5	9	3.5	16	19
Acbd6	chr1	157405250	157534363	1942	Acbd6	86	42	63	38	79	46	82	73	62	42	55	37	91	47	76	53	104	73	139	69	118	65	177	93	-0.9	-0.44	-0.57	0.74	0.9	0.77	74.5	40	80.5	59.5	58.5	39.5	50	83.5	71	121.5	79	147.5
Lhx4	chr1	157548824	157589157	1851	Lhx4	0	0	0	0	0	0	0	0	0	0	0	0	0	0	0	0	0	0	0	0	0	0	0	0	NA	NA	NA	NA	NA	NA	0	0	0	0	0	0	0	0	0	0	0	0
Qsox1	chr1	157625285	157660029	3361	Qsox1	3	10	9	5	17	22	18	26	10	14	16	18	4	14	2	8	7	6	12	19	35	47	22	26	NA	0.45	0.3	NA	-0.36	-0.39	6	7.5	17.5	24	13	16	11	3	12.5	9.5	36.5	28.5
Cep350	chr1	157692094	157820385	13307	Cep350	49	63	57	52	122	72	162	83	63	44	50	39	56	66	72	68	50	70	51	47	130	144	213	146	0.12	-0.87	-0.44	-0.07	0.24	-0.21	53	57.5	142	77.5	56.5	41.5	67	64	58.5	50.5	145	171.5
Tor1aip1	chr1	157851729	157883610	4439	Tor1aip1	177	176	162	126	261	179	282	219	286	216	316	247	190	166	190	140	343	306	313	356	174	102	358	198	-0.17	-0.45	-0.38	0.31	0.83	-0.01	169.5	151	271.5	199	301	231.5	153	190	331	328	150	266
Tor1aip2	chr1	157882794	157915989	8110	Tor1aip2	588	541	597	515	1087	1036	1142	966	935	954	977	915	710	691	755	676	1354	1409	1649	1553	771	690	1520	1250	-0.17	-0.15	-0.03	0.1	0.24	0.02	592.5	528	1114.5	1001	956	934.5	683.5	732.5	1481	1501.5	970	1145.5
Fam163a	chr1	157923096	158135156	3882	Fam163a	0	0	0	0	6	4	20	9	1	0	2	0	0	0	0	1	3	0	0	1	6	6	18	7	NA	NA	NA	NA	NA	NA	0	0	13	6.5	1.5	0	0.5	0	0.5	1.5	6.5	12
Tdrd5	chr1	158185426	158233479	3444	Tdrd5	6	11	8	7	56	32	83	48	3	5	5	2	9	10	7	14	2	1	4	4	150	97	173	115	NA	-0.8	NA	NA	0.61	NA	7	9	69.5	40	4	3.5	12	8	2.5	3	106	161.5
Nphs2	chr1	158240866	158258166	3108	Nphs2	1	0	0	0	10	4	6	1	0	1	1	1	0	0	0	0	0	0	0	1	2	0	11	1	NA	NA	NA	NA	NA	NA	0.5	0	8	2.5	0.5	1	0	0	0.5	0	0.5	6.5
Soat1	chr1	158358239	158404459	4785	Soat1	504	177	474	184	2042	1203	2183	1369	513	235	681	280	466	168	593	237	888	381	1074	432	2008	1198	2621	1622	-1.44	-0.72	-1.21	1.39	0.71	1.27	489	180.5	2112.5	1286	597	257.5	202.5	529.5	406.5	981	1410	2314.5
Abl2	chr1	158488918	158579750	10714	Abl2	234	147	234	136	193	107	236	159	304	149	223	104	270	145	266	218	282	131	239	102	263	159	410	285	-0.73	-0.69	-1.06	0.56	0.6	1.16	234	141.5	214.5	133	263.5	126.5	181.5	268	116.5	260.5	222	336.5
Tor3a	chr1	158583748	158604470	3268	Tor3a	398	138	448	163	2	3	4	3	53	91	37	50	496	214	391	186	91	94	115	152	7	4	49	25	-1.49	NA	0.65	1.15	0.94	-0.26	423	150.5	3	3	45	70.5	200	443.5	123	103	14.5	28
Fam20b	chr1	158608702	158649041	4238	Fam20b	110	82	97	73	182	187	218	177	205	177	133	157	131	61	119	107	261	163	223	161	292	289	442	315	-0.42	-0.14	-0.02	0.57	0.28	0.58	103.5	77.5	200	182	169	167	84	125	162	242	302	367
Ralgps2	chr1	158734297	158869757	7133	Ralgps2	349	282	389	312	43	60	64	48	157	350	138	359	368	327	372	344	170	324	176	378	69	39	195	129	-0.31	0.01	1.26	0.14	0.65	-1.02	369	297	53.5	54	147.5	354.5	335.5	370	351	173	84	132
Angptl1	chr1	158769154	158791209	2190	Angptl1	3	5	4	3	1	0	0	1	2	5	1	3	6	5	8	5	4	0	1	0	4	5	9	6	NA	NA	NA	NA	NA	NA	3.5	4	0.5	0.5	1.5	4	5	7	0	2.5	5.5	6.5
1700057K13Rik	chr1	159029279	159038776	898	1700057K13Rik	0	0	0	0	0	0	0	0	0	0	0	0	0	0	0	0	0	0	0	0	0	0	0	0	NA	NA	NA	NA	NA	NA	0	0	0	0	0	0	0	0	0	0	0	0
Rasal2	chr1	159065314	159342726	10046	Rasal2	37	33	32	48	33	28	33	44	14	13	12	11	36	41	42	44	12	14	19	18	22	26	61	50	0.23	0.13	-0.11	-0.12	0.13	-0.05	34.5	40.5	33	36	13	12	42.5	39	16	15.5	38	41.5
2810025M15Rik	chr1	159342483	159350367	1194	2810025M15Rik	1944	2035	1746	1923	1008	1011	1087	1092	692	658	543	586	2053	2177	2033	2110	861	837	928	927	707	549	1428	1204	0.1	0.01	0.01	-0.07	0.28	0.02	1845	1979	1047.5	1051.5	617.5	622	2143.5	2043	882	894.5	876.5	1067.5
BC026585	chr1	159388713	159418864	1289	BC026585	92	59	94	58	132	62	119	66	27	17	52	28	124	77	55	55	56	25	67	32	49	18	100	45	-0.67	-0.97	-0.81	0.44	1.24	1.11	93	58.5	125.5	64	39.5	22.5	66	89.5	28.5	61.5	31.5	74.5
Sec16b	chr1	159436927	159498555	4650	Sec16b	7	12	3	3	22	62	28	61	0	1	0	0	5	4	14	7	0	0	0	0	33	68	33	109	NA	1.3	NA	NA	-1.42	NA	5	7.5	25	61.5	0	0.5	5.5	9.5	0	0	88.5	33
Fam5b	chr1	160175400	160286391	4101	Fam5b	10	3	17	3	0	0	0	0	0	0	0	0	9	3	4	3	0	1	0	0	1	0	1	0	NA	NA	NA	NA	NA	NA	13.5	3	0	0	0	0	3	6.5	0.5	0	0	1
Astn1	chr1	160292435	160621917	7224	Astn1	25	25	39	18	1	0	0	0	0	0	0	0	26	29	34	30	0	0	0	0	4	2	2	6	-0.57	NA	NA	0.02	NA	NA	32	21.5	0.5	0	0	0	29.5	30	0	0	4	3
Mir488	chr1	160435756	160435864	109	Mir488	0	0	0	0	0	0	0	0	0	0	0	0	0	0	0	0	0	0	0	0	0	0	0	0	NA	NA	NA	NA	NA	NA	0	0	0	0	0	0	0	0	0	0	0	0
Pappa2	chr1	160641862	160887569	8585	Pappa2	0	0	0	0	0	0	1	0	0	0	0	0	0	0	0	0	1	0	0	0	3	3	0	1	NA	NA	NA	NA	NA	NA	0	0	0.5	0	0	0	0	0	0	0.5	2	1.5
Rfwd2	chr1	161162457	161277711	5056	Rfwd2	158	100	182	82	174	60	185	100	102	42	68	39	140	97	241	110	109	49	98	47	252	142	428	208	-0.9	-1.16	-1.07	0.88	0.96	1.11	170	91	179.5	80	85	40.5	103.5	190.5	48	103.5	175	340
Scarna3a	chr1	161270438	161270555	118	Scarna3a	0	0	0	0	0	0	0	0	0	0	0	0	0	0	0	0	0	0	0	0	0	0	0	0	NA	NA	NA	NA	NA	NA	0	0	0	0	0	0	0	0	0	0	0	0
Mir1843b	chr1	161270489	161270554	66	Mir1843b	0	0	0	0	0	0	0	0	0	0	0	0	0	0	0	0	0	0	0	0	0	0	0	0	NA	NA	NA	NA	NA	NA	0	0	0	0	0	0	0	0	0	0	0	0
Tnr	chr1	161453900	161855053	5395	Tnr	1	0	0	0	0	0	0	0	0	0	0	0	0	0	0	0	0	0	0	0	0	0	0	0	NA	NA	NA	NA	NA	NA	0.5	0	0	0	0	0	0	0	0	0	0	0
4930523C07Rik	chr1	161974511	162008717	5390	4930523C07Rik	5	2	2	2	0	0	0	0	0	0	2	1	1	1	2	1	3	0	1	0	0	3	1	0	NA	NA	NA	NA	NA	NA	3.5	2	0	0	1	0.5	1	1.5	0	2	1.5	0.5
4930562F07Rik	chr1	162004866	162008116	887	4930562F07Rik	2	1	0	0	0	0	0	0	0	0	1	0	0	0	0	0	0	0	0	0	0	0	0	0	NA	NA	NA	NA	NA	NA	1	0.5	0	0	0.5	0	0	0	0	0	0	0
Tnn	chr1	162015163	162083706	5809	Tnn	0	0	4	0	1	0	0	0	1	0	0	0	1	0	0	0	0	0	0	0	0	2	0	0	NA	NA	NA	NA	NA	NA	2	0	0.5	0	0.5	0	0	0.5	0	0	1	0
Mrps14	chr1	162125391	162131317	1970	Mrps14	956	1149	789	938	1096	1272	1100	1275	1438	1616	1192	1400	1150	1364	1121	1291	1735	2131	1966	1976	611	623	1000	1150	0.26	0.21	0.2	-0.23	-0.14	-0.15	872.5	1043.5	1098	1273.5	1315	1508	1327.5	1135.5	2053.5	1850.5	886.5	805.5
Cacybp	chr1	162132498	162143023	2115	Cacybp	3817	3256	4259	3586	2961	2715	2876	2651	1529	1357	2151	2098	7638	6893	4388	3818	6838	6531	4580	4206	2108	1640	4609	4023	-0.24	-0.12	-0.09	0.17	0.25	0.09	4038	3421	2918.5	2683	1840	1727.5	5355.5	6013	5368.5	5709	2831.5	3358.5
Rabgap1l	chr1	162149305	162723069	9489	Rabgap1l	12	38	11	33	17	12	19	18	2	4	8	6	14	36	13	34	6	8	13	5	27	21	24	41	1.62	-0.26	NA	-1.37	-0.28	NA	11.5	35.5	18	15	5	5	35	13.5	6.5	9.5	31	25.5
Gpr52	chr1	162506799	162507884	1086	Gpr52	0	0	0	0	0	0	0	0	0	0	0	0	0	0	0	0	1	0	0	0	0	0	1	0	NA	NA	NA	NA	NA	NA	0	0	0	0	0	0	0	0	0	0.5	0	0.5
Rc3h1	chr1	162836542	162905107	11011	Rc3h1	121	115	124	115	100	105	109	126	88	73	83	67	103	146	155	162	112	133	126	94	161	130	257	275	-0.09	0.14	-0.29	-0.26	0.05	0.07	122.5	115	104.5	115.5	85.5	70	154	129	113.5	119	202.5	209
Serpinc1	chr1	162908737	162933145	2161	Serpinc1	2	0	0	0	199	133	146	98	0	0	1	2	0	2	0	0	0	0	0	2	49	38	63	48	NA	-0.58	NA	NA	0.38	NA	1	0	172.5	115.5	0.5	1	1	0	1	0	43	56
Zbtb37	chr1	162947887	162964390	3883	Zbtb37	24	25	12	37	20	21	15	22	24	37	21	32	25	35	26	34	29	32	19	46	14	15	26	49	0.78	0.3	0.61	-0.43	-0.68	-0.7	18	31	17.5	21.5	22.5	34.5	34.5	25.5	39	24	32	20
Gas5	chr1	162965297	162968668	2554	Gas5	3141	2754	2774	2456	2368	1869	2732	2389	2797	2450	2369	1902	3027	2549	3575	3077	2873	2463	2907	2471	4091	3846	5864	5172	-0.18	-0.26	-0.25	0.23	0.14	0.23	2957.5	2605	2550	2129	2583	2176	2813	3301	2467	2890	4509	4977.5
Mir5117	chr1	162967484	162967574	91	Mir5117	30	16	49	30	23	9	17	13	34	30	29	27	51	28	55	38	25	18	34	14	33	27	52	35	-0.78	-0.86	-0.14	0.68	0.45	0.88	39.5	23	20	11	31.5	28.5	33	53	16	29.5	31	42.5
Snord47	chr1	162968223	162968287	65	Snord47	0	0	0	0	0	0	0	0	0	0	0	0	0	0	0	0	0	0	0	0	0	0	0	0	NA	NA	NA	NA	NA	NA	0	0	0	0	0	0	0	0	0	0	0	0
Dars2	chr1	162970744	163000763	3581	Dars2	367	339	442	390	173	161	142	166	459	490	383	423	393	394	411	318	555	520	526	551	156	126	244	203	-0.15	0.05	0.12	0.18	0.28	0.01	404.5	364.5	157.5	163.5	421	456.5	356	402	535.5	540.5	164.5	200
Cenpl	chr1	163001023	163016474	4327	Cenpl	127	95	112	103	96	125	107	122	116	78	102	70	88	86	106	94	107	93	128	99	54	41	75	69	-0.27	0.28	-0.56	0.11	0.23	0.29	119.5	99	101.5	123.5	109	74	90	97	96	117.5	55	64.5
Klhl20	chr1	163018509	163061610	4037	Klhl20	57	29	73	40	57	47	80	47	83	46	72	53	51	28	62	36	81	62	78	52	82	37	113	65	-0.91	-0.54	-0.65	0.82	0.93	0.48	65	34.5	68.5	47	77.5	49.5	32	56.5	57	79.5	51	97.5
Ankrd45	chr1	163072843	163100638	3723	Ankrd45	27	56	36	63	0	0	1	1	0	0	0	4	36	40	48	44	1	2	0	0	4	2	4	14	0.92	NA	NA	0	NA	NA	31.5	59.5	0.5	0.5	0	2	42	42	1	0.5	8	4
4930469G21Rik	chr1	163086974	163089445	954	4930469G21Rik	0	0	0	1	0	0	1	0	1	0	0	0	0	2	0	1	0	0	0	0	1	0	0	0	NA	NA	NA	NA	NA	NA	0	0.5	0.5	0	0.5	0	1.5	0	0	0	0	0.5
Prdx6	chr1	163170243	163181297	2334	Prdx6	3799	4235	3412	3911	1806	1611	1559	1389	4418	5431	3410	4134	4752	5228	4405	5007	4200	5080	3924	5017	669	601	1423	1322	0.18	-0.17	0.29	-0.16	0.12	-0.31	3605.5	4073	1682.5	1500	3914	4782.5	5117.5	4578.5	5048.5	4062	961.5	1046
Tnfsf4	chr1	163325569	163348337	1609	Tnfsf4	0	0	0	0	0	0	0	0	0	0	0	0	0	0	0	0	0	0	0	0	0	0	0	0	NA	NA	NA	NA	NA	NA	0	0	0	0	0	0	0	0	0	0	0	0
Tnfsf18	chr1	163424788	163435421	2064	Tnfsf18	0	0	0	0	0	0	0	0	0	0	0	0	0	0	0	0	0	0	0	0	0	0	0	0	NA	NA	NA	NA	NA	NA	0	0	0	0	0	0	0	0	0	0	0	0
Fasl	chr1	163710823	163718626	1934	Fasl	0	1	0	3	0	0	0	0	10	0	42	5	0	1	0	2	27	7	28	9	3	3	0	0	NA	NA	-3.33	NA	NA	1.77	0	2	0	0	26	2.5	1.5	0	8	27.5	1.5	1.5
AI848100	chr1	163746243	163806792	6308	AI848100	62	52	57	35	85	80	116	91	67	48	62	46	70	46	76	45	66	78	56	61	83	54	150	117	-0.45	-0.23	-0.46	0.68	0.45	-0.19	59.5	43.5	100.5	85.5	64.5	47	45.5	73	69.5	61	85.5	116.5
4930558K02Rik	chr1	163872220	163909767	1164	4930558K02Rik	0	0	0	0	1	0	0	0	0	0	0	0	0	0	0	1	0	0	0	0	1	1	0	0	NA	NA	NA	NA	NA	NA	0	0	0.5	0	0	0	0.5	0	0	0	0.5	0.5
Pigc	chr1	163899319	163903566	3301	Pigc	25	19	25	25	47	50	41	54	61	38	63	30	29	33	30	29	79	87	91	97	48	35	55	81	-0.18	0.24	-0.86	-0.07	-0.17	-0.11	25	22	44	52	62	34	31	29.5	92	85	58	51.5
Dnm3	chr1	163917433	164408165	7523	Dnm3	0	0	1	0	1	0	4	2	0	0	1	0	0	0	0	0	0	0	0	0	4	6	1	1	NA	NA	NA	NA	NA	NA	0.5	0	2.5	1	0.5	0	0	0	0	0	3.5	2.5
2810442N19Rik	chr1	163935100	163946616	919	2810442N19Rik	0	0	0	0	0	0	0	0	0	0	0	0	0	0	0	0	0	0	0	0	0	0	0	0	NA	NA	NA	NA	NA	NA	0	0	0	0	0	0	0	0	0	0	0	0
Dnm3os	chr1	164147754	164155681	7928	Dnm3os	0	0	0	0	0	0	0	1	0	0	0	0	0	0	0	0	0	3	0	0	2	3	0	0	NA	NA	NA	NA	NA	NA	0	0	0	0.5	0	0	0	0	1.5	0	1.5	1
Mir199a-2	chr1	164147945	164148054	110	Mir199a-2	0	0	0	0	0	0	0	0	0	0	0	0	0	0	0	0	0	0	0	0	0	0	0	0	NA	NA	NA	NA	NA	NA	0	0	0	0	0	0	0	0	0	0	0	0
Mir214	chr1	164153499	164153608	110	Mir214	0	0	0	0	0	0	0	0	0	0	0	0	0	0	0	0	0	0	0	0	0	0	0	0	NA	NA	NA	NA	NA	NA	0	0	0	0	0	0	0	0	0	0	0	0
Mettl13	chr1	164463803	164478476	2790	Mettl13	0	0	0	0	0	0	0	0	0	0	0	0	0	0	0	0	0	0	0	0	0	0	0	0	NA	NA	NA	NA	NA	NA	0	0	0	0	0	0	0	0	0	0	0	0
Vamp4	chr1	164500959	164529209	2532	Vamp4	2	3	1	0	0	2	4	0	3	3	2	5	2	6	1	2	6	4	3	4	5	1	12	6	NA	NA	NA	NA	NA	NA	1.5	1.5	2	1	2.5	4	4	1.5	4	4.5	3.5	8.5
Myoc	chr1	164569281	164579825	2080	Myoc	0	0	0	0	0	0	0	0	0	0	0	0	0	0	0	0	0	0	0	0	0	0	0	0	NA	NA	NA	NA	NA	NA	0	0	0	0	0	0	0	0	0	0	0	0
7420461P10Rik	chr1	164577374	164588350	741	7420461P10Rik	0	0	0	0	0	0	0	0	0	0	0	0	0	0	0	0	0	0	0	0	0	0	0	0	NA	NA	NA	NA	NA	NA	0	0	0	0	0	0	0	0	0	0	0	0
Prrc2c	chr1	164601916	164670687	10444	Prrc2c	217	170	207	157	134	118	159	136	214	204	222	168	223	207	237	217	225	215	199	182	82	102	207	168	-0.37	-0.21	-0.23	0.12	0.1	0.09	212	163.5	146.5	127	218	186	212	230	198.5	212	135	144.5
Fmo4	chr1	164724014	164742680	1787	Fmo4	0	2	0	1	41	38	38	34	0	0	0	0	0	0	0	0	0	0	0	0	11	4	16	15	NA	-0.13	NA	NA	0.5	NA	0	1.5	39.5	36	0	0	0	0	0	0	9.5	13.5
Fmo1	chr1	164759692	164796679	2326	Fmo1	0	0	0	0	25	38	31	23	0	0	0	0	0	0	0	0	1	2	0	0	3	1	5	5	NA	0.12	NA	NA	NA	NA	0	0	28	30.5	0	0	0	0	1	0.5	3	4
Fmo2	chr1	164805178	164828843	3336	Fmo2	0	1	0	1	14	7	7	4	0	1	0	0	0	1	0	0	0	0	0	0	2	5	13	5	NA	NA	NA	NA	NA	NA	0	1	10.5	5.5	0	0.5	0.5	0	0	0	5	7.5
Fmo6	chr1	164846682	164867356	1870	Fmo6	0	0	0	0	0	0	0	0	0	0	0	0	0	0	0	0	0	0	0	0	0	0	0	0	NA	NA	NA	NA	NA	NA	0	0	0	0	0	0	0	0	0	0	0	0
Fmo3	chr1	164883931	164914622	2010	Fmo3	0	1	0	0	0	0	0	0	0	0	0	0	0	0	0	0	0	0	0	0	2	2	0	0	NA	NA	NA	NA	NA	NA	0	0.5	0	0	0	0	0	0	0	0	1	1
4921528O07Rik	chr1	164954433	165015801	2956	4921528O07Rik	0	0	0	0	0	0	0	0	0	0	0	0	0	0	0	0	0	0	0	0	0	0	0	1	NA	NA	NA	NA	NA	NA	0	0	0	0	0	0	0	0	0	0	0.5	0
Prrx1	chr1	165175250	165243781	7448	Prrx1	0	2	1	1	1	2	2	0	0	0	0	0	0	0	2	1	0	0	0	0	2	6	0	1	NA	NA	NA	NA	NA	NA	0.5	1.5	1.5	1	0	0	0.5	1	0	0	3.5	1
Gorab	chr1	165315040	165333772	2509	Gorab	121	123	109	114	83	93	82	76	120	139	118	127	175	138	134	137	124	167	186	156	63	62	99	110	0.04	0.03	0.16	0.17	-0.09	-0.06	115	118.5	82.5	84.5	119	133	137.5	154.5	161.5	155	86	81
Mettl11b	chr1	165633124	165655363	1053	Mettl11b	0	0	0	0	0	0	0	0	0	0	0	0	0	0	0	0	0	0	0	0	0	1	0	0	NA	NA	NA	NA	NA	NA	0	0	0	0	0	0	0	0	0	0	0.5	0
Kifap3	chr1	165709810	165847231	3907	Kifap3	129	170	102	171	76	83	111	86	139	125	128	113	159	187	150	230	217	202	147	163	101	72	115	147	0.56	-0.15	-0.17	-0.43	-0.02	0	115.5	170.5	93.5	84.5	133.5	119	208.5	154.5	182.5	182	109.5	108
Scyl3	chr1	165860195	165885257	4069	Scyl3	112	91	115	131	89	104	98	86	97	93	120	111	145	143	116	126	161	170	149	159	102	109	184	164	-0.03	0.02	-0.09	-0.04	0.07	-0.09	113.5	111	93.5	95	108.5	102	134.5	130.5	164.5	155	136.5	143
BC055324	chr1	165884139	165924912	2910	BC055324	213	190	232	261	61	69	83	58	197	194	184	183	338	276	299	266	255	275	246	215	64	54	114	105	0.02	-0.18	-0.02	0.23	0.16	0.03	222.5	225.5	72	63.5	190.5	188.5	271	318.5	245	250.5	79.5	89
2810422O20Rik	chr1	165925076	165927374	1457	2810422O20Rik	105	79	79	66	57	43	50	44	135	108	113	76	114	70	101	73	165	139	171	127	37	32	69	69	-0.34	-0.3	-0.43	0.59	0.07	0.34	92	72.5	53.5	43.5	124	92	71.5	107.5	133	168	50.5	53
Sele	chr1	165978365	165987808	2912	Sele	0	0	0	0	0	0	0	0	0	0	0	0	0	0	0	0	0	0	0	0	3	3	0	0	NA	NA	NA	NA	NA	NA	0	0	0	0	0	0	0	0	0	0	1.5	1.5
Sell	chr1	165992207	166010916	2321	Sell	0	0	0	0	0	0	0	0	0	0	0	0	0	0	0	0	0	0	0	0	0	0	0	0	NA	NA	NA	NA	NA	NA	0	0	0	0	0	0	0	0	0	0	0	0
Selp	chr1	166045395	166080157	3438	Selp	0	0	1	0	6	0	3	2	0	0	0	0	3	0	0	0	0	0	0	0	4	2	0	1	NA	NA	NA	NA	NA	NA	0.5	0	4.5	1	0	0	0	1.5	0	0	1.5	2
Gm16548	chr1	166078707	166082348	1241	Gm16548	1	3	0	1	12	3	26	7	0	0	0	0	3	1	0	2	0	0	0	0	17	4	11	5	NA	-1.91	NA	NA	NA	NA	0.5	2	19	5	0	0	1.5	1.5	0	0	4.5	14
F5	chr1	166081990	166150405	7406	F5	12	15	3	7	210	67	367	120	0	1	0	0	7	4	10	15	0	0	0	0	414	195	497	160	NA	-1.62	NA	NA	1.36	NA	7.5	11	288.5	93.5	0	0.5	9.5	8.5	0	0	177.5	455.5
Slc19a2	chr1	166179186	166195499	3545	Slc19a2	35	50	59	86	85	74	112	114	46	48	54	63	65	99	69	93	47	78	50	68	92	158	196	226	0.53	-0.07	0.15	-0.52	-0.41	-0.59	47	68	98.5	94	50	55.5	96	67	73	48.5	192	144
4930455F23Rik	chr1	166205729	166217978	1896	4930455F23Rik	28	27	33	29	32	35	23	25	50	45	48	41	56	42	42	28	55	67	88	88	30	15	36	39	-0.12	0.13	-0.19	0.48	0.29	-0.12	30.5	28	27.5	30	49	43	35	49	77.5	71.5	27	33
Blzf1	chr1	166219931	166237615	4035	Blzf1	69	52	70	52	40	41	48	30	132	94	139	129	82	68	82	51	163	144	183	109	16	8	40	40	-0.42	-0.31	-0.28	0.46	0.22	0.45	69.5	52	44	35.5	135.5	111.5	59.5	82	126.5	173	24	28
Nme7	chr1	166237806	166367427	3010	Nme7	81	60	95	48	18	12	28	19	87	75	71	65	90	70	94	72	95	67	77	96	14	1	48	28	-0.7	-0.57	-0.17	0.37	1.09	0.08	88	54	23	15.5	79	70	71	92	81.5	86	14.5	31
Atp1b1	chr1	166367398	166388486	2422	Atp1b1	3	11	14	11	311	364	347	402	14	14	10	9	13	11	9	11	11	24	10	13	227	220	383	383	NA	0.22	-0.06	0	0.02	-0.81	8.5	11	329	383	12	11.5	11	11	18.5	10.5	301.5	305
Dpt	chr1	166726863	166754397	1636	Dpt	0	0	0	0	0	0	0	0	0	0	0	0	0	0	0	0	0	0	0	0	0	0	1	0	NA	NA	NA	NA	NA	NA	0	0	0	0	0	0	0	0	0	0	0	0.5
LOC433374	chr1	166793252	166801569	1588	LOC433374	0	0	0	0	0	0	1	0	0	0	0	0	0	0	0	0	0	0	0	0	1	1	0	0	NA	NA	NA	NA	NA	NA	0	0	0.5	0	0	0	0	0	0	0	0.5	0.5
Xcl1	chr1	166861779	166865641	502	Xcl1	0	0	0	0	0	0	0	0	0	0	0	0	0	0	0	0	0	0	0	0	0	0	0	0	NA	NA	NA	NA	NA	NA	0	0	0	0	0	0	0	0	0	0	0	0
4930568G15Rik	chr1	166996748	167022061	998	4930568G15Rik	0	0	0	0	0	0	0	0	0	0	0	0	0	0	0	0	1	0	0	0	0	1	0	0	NA	NA	NA	NA	NA	NA	0	0	0	0	0	0	0	0	0	0.5	0.5	0
Tbx19	chr1	167067984	167090904	2662	Tbx19	0	0	0	0	0	0	0	0	0	0	0	0	0	0	0	0	0	0	0	0	1	0	0	0	NA	NA	NA	NA	NA	NA	0	0	0	0	0	0	0	0	0	0	0	0.5
Sft2d2	chr1	167104472	167124564	5526	Sft2d2	90	58	98	76	415	275	432	232	93	104	81	98	112	76	92	58	107	130	106	171	300	216	478	262	-0.49	-0.74	0.22	0.61	0.7	-0.5	94	67	423.5	253.5	87	101	67	102	150.5	106.5	239	389
Tiprl	chr1	167142417	167167089	4395	Tiprl	208	212	225	196	155	142	165	128	318	292	287	325	234	230	224	236	459	389	387	400	40	39	110	100	-0.09	-0.24	0.03	-0.02	0.11	0.1	216.5	204	160	135	302.5	308.5	233	229	394.5	423	69.5	75
Gpr161	chr1	167225897	167251982	1943	Gpr161	1	0	0	3	0	0	0	0	0	1	0	0	0	0	0	0	0	0	0	0	2	1	0	1	NA	NA	NA	NA	NA	NA	0.5	1.5	0	0	0	0.5	0	0	0	0	1	1
Dcaf6	chr1	167259632	167390594	3305	Dcaf6	5	0	6	2	19	21	12	18	2	6	7	5	3	6	4	3	13	22	12	15	18	4	19	14	NA	0.33	NA	NA	1.03	-0.56	5.5	1	15.5	19.5	4.5	5.5	4.5	3.5	18.5	12.5	9	18.5
Brp44	chr1	167391339	167411345	854	Brp44	59	58	32	73	776	802	735	751	128	140	167	174	66	77	63	53	460	445	447	417	424	400	572	609	0.52	0.04	0.09	-0.01	-0.02	0.07	45.5	65.5	755.5	776.5	147.5	157	65	64.5	431	453.5	504.5	498
Adcy10	chr1	167415314	167506904	5209	Adcy10	3	0	1	1	1	1	2	2	6	0	1	0	2	0	1	0	2	0	2	0	7	3	1	0	NA	NA	NA	NA	NA	NA	2	0.5	1.5	1.5	3.5	0	0	1.5	0	2	1.5	4
Mpzl1	chr1	167522312	167564672	2356	Mpzl1	108	96	142	102	307	241	321	233	111	105	157	146	205	164	125	106	461	435	295	236	277	189	445	332	-0.34	-0.41	-0.09	0.29	0.47	0.17	125	99	314	237	134	125.5	135	165	335.5	378	260.5	361
Rcsd1	chr1	167579076	167638225	2670	Rcsd1	0	0	1	0	11	14	13	6	3	5	2	6	0	0	2	2	0	0	1	6	10	10	16	3	NA	-0.26	NA	NA	NA	NA	0.5	0	12	10	2.5	5.5	1	1	3	0.5	6.5	13
Creg1	chr1	167693911	167705435	2125	Creg1	18	32	45	55	196	190	190	231	52	49	110	87	58	63	38	31	358	236	239	147	179	146	215	223	0.46	0.13	-0.25	0.03	0.09	0.64	31.5	43.5	193	210.5	81	68	47	48	191.5	298.5	184.5	197
Cd247	chr1	167718812	167801284	4604	Cd247	10	9	13	8	6	4	14	8	4	0	2	3	10	7	16	15	2	7	2	4	11	10	35	20	NA	NA	NA	0.24	0.61	NA	11.5	8.5	10	6	3	1.5	11	13	5.5	2	15	23
Pou2f1	chr1	167795285	167932765	13123	Pou2f1	178	167	268	234	64	51	79	106	70	45	66	64	171	149	220	229	86	68	74	79	73	81	170	125	-0.15	0.13	-0.32	0.05	0.24	0.12	223	200.5	71.5	78.5	68	54.5	189	195.5	73.5	80	103	121.5
Dusp27	chr1	168028279	168058029	4025	Dusp27	0	0	0	0	0	0	1	0	1	0	1	0	0	0	1	0	2	0	2	0	2	1	0	0	NA	NA	NA	NA	NA	NA	0	0	0.5	0	1	0	0	0.5	0	2	0.5	1
Gpa33	chr1	168060591	168096641	2293	Gpa33	4	9	2	11	0	0	0	2	10	0	4	1	3	9	4	12	1	1	1	1	1	1	0	0	NA	NA	NA	NA	NA	NA	3	10	0	1	7	0.5	10.5	3.5	1	1	0.5	0.5
Mael	chr1	168131516	168168875	1546	Mael	2	4	5	11	2	0	0	0	1	2	1	0	7	25	10	10	0	2	3	0	0	1	0	1	NA	NA	NA	-1.03	NA	NA	3.5	7.5	1	0	1	1	17.5	8.5	1	1.5	1	0
Ildr2	chr1	168184270	168246963	8260	Ildr2	5	5	10	6	1	9	1	2	0	0	1	0	1	6	6	8	0	0	0	0	11	12	3	16	NA	NA	NA	NA	-0.99	NA	7.5	5.5	1	5.5	0.5	0	7	3.5	0	0	14	7
Tada1	chr1	168309298	168323751	2144	Tada1	253	388	246	292	124	143	118	165	86	110	86	108	301	390	286	361	166	123	172	165	48	58	121	128	0.45	0.35	0.34	-0.36	-0.14	0.23	249.5	340	121	154	86	109	375.5	293.5	144	169	93	84.5
Pogk	chr1	168323742	168339959	7371	Pogk	26	46	37	30	28	33	43	32	15	6	9	7	38	36	37	43	23	20	18	8	61	56	95	87	0.27	-0.13	NA	-0.07	0.13	0.55	31.5	38	35.5	32.5	12	6.5	39.5	37.5	14	20.5	71.5	78
Gm4846	chr1	168413744	168427719	1744	Gm4846	0	0	0	0	0	0	0	0	0	0	0	0	0	0	0	0	0	0	0	0	0	0	0	0	NA	NA	NA	NA	NA	NA	0	0	0	0	0	0	0	0	0	0	0	0
Gm4847	chr1	168559102	168577824	3012	Gm4847	0	0	0	0	0	0	0	0	0	0	0	0	0	0	0	0	0	0	0	0	1	0	0	0	NA	NA	NA	NA	NA	NA	0	0	0	0	0	0	0	0	0	0	0	0.5
Fmo9	chr1	168592186	168611976	3065	Fmo9	0	0	0	0	0	0	0	0	0	0	0	0	0	0	0	0	0	0	0	0	2	2	0	0	NA	NA	NA	NA	NA	NA	0	0	0	0	0	0	0	0	0	0	1	1
Gm16701	chr1	168904154	168929861	936	Gm16701	0	0	0	0	3	8	0	5	0	0	0	0	0	1	0	0	0	0	0	0	8	6	1	3	NA	NA	NA	NA	NA	NA	0	0	1.5	6.5	0	0	0.5	0	0	0	4.5	4.5
Fam78b	chr1	168931548	169021433	4986	Fam78b	0	1	0	0	1	17	1	7	1	0	0	1	1	1	2	2	0	1	0	2	8	10	7	24	NA	NA	NA	NA	-1.17	NA	0	0.5	1	12	0.5	0.5	1.5	1.5	1.5	0	17	7.5
Uck2	chr1	169156217	169215258	1335	Uck2	245	164	285	222	302	176	321	208	249	135	233	139	361	300	248	171	530	376	354	243	247	181	511	360	-0.46	-0.7	-0.81	0.37	0.49	0.51	265	193	311.5	192	241	137	235.5	304.5	309.5	442	270.5	379
Tmco1	chr1	169238801	169264109	4474	Tmco1	0	1	0	1	0	1	2	1	0	1	1	1	0	2	3	0	0	0	0	0	3	10	6	9	NA	NA	NA	NA	NA	NA	0	1	1	1	0.5	1	1	1.5	0	0	9.5	4.5
Aldh9a1	chr1	169280122	169298661	2833	Aldh9a1	1182	398	1240	410	1759	782	1696	876	927	560	1035	520	1342	525	1379	479	1413	754	1543	832	1244	619	1856	926	-1.58	-1.06	-0.86	1.44	1	0.9	1211	404	1727.5	829	981	540	502	1360.5	793	1478	772.5	1550
Mgst3	chr1	169302515	169323928	635	Mgst3	0	0	0	0	0	0	0	0	0	0	0	0	0	0	0	0	0	0	0	0	0	0	0	0	NA	NA	NA	NA	NA	NA	0	0	0	0	0	0	0	0	0	0	0	0
Lrrc52	chr1	169375806	169396911	1137	Lrrc52	0	0	0	0	0	0	0	0	0	0	0	0	0	0	0	0	0	0	0	0	0	1	0	0	NA	NA	NA	NA	NA	NA	0	0	0	0	0	0	0	0	0	0	0.5	0
Rxrg	chr1	169528493	169569754	2363	Rxrg	45	41	21	14	0	0	0	0	0	0	1	1	32	19	31	28	0	1	0	1	0	0	10	7	-0.26	NA	NA	0.42	NA	NA	33	27.5	0	0	0.5	0.5	23.5	31.5	1	0	3.5	5
Lmx1a	chr1	169619689	169778864	3338	Lmx1a	0	0	0	0	2	2	3	9	0	0	0	0	0	0	0	0	0	0	0	0	6	6	5	9	NA	NA	NA	NA	NA	NA	0	0	2.5	5.5	0	0	0	0	0	0	7.5	5.5
Pbx1	chr1	170049495	170362389	9027	Pbx1	262	236	256	217	3	5	5	3	11	5	6	11	249	227	348	294	4	4	0	0	13	9	154	150	-0.19	NA	NA	0.2	0.07	NA	259	226.5	4	4	8.5	8	260.5	298.5	2	2	79.5	83.5
Nuf2	chr1	171428065	171461595	2405	Nuf2	73	99	63	76	42	58	52	42	70	90	74	82	83	81	71	71	98	114	88	108	40	35	64	71	0.36	0.09	0.26	0.02	-0.03	-0.26	68	87.5	47	50	72	86	76	77	111	93	53	52
Rgs5	chr1	171585632	171623657	1809	Rgs5	1	1	0	0	0	0	0	0	0	0	0	0	0	0	6	2	0	0	0	0	0	0	2	1	NA	NA	NA	NA	NA	NA	0.5	0.5	0	0	0	0	1	3	0	0	0.5	1
Rgs4	chr1	171671608	171677773	2941	Rgs4	0	0	0	0	0	0	0	0	0	0	0	0	0	0	0	0	0	0	0	0	0	0	0	0	NA	NA	NA	NA	NA	NA	0	0	0	0	0	0	0	0	0	0	0	0
1700084C01Rik	chr1	171859070	171864784	1440	1700084C01Rik	0	0	0	0	0	0	0	0	0	0	0	0	1	0	1	0	0	0	0	0	0	0	0	0	NA	NA	NA	NA	NA	NA	0	0	0	0	0	0	0	1	0	0	0	0
Hsd17b7	chr1	171879668	171899336	4574	Hsd17b7	20	14	25	21	52	44	57	48	75	77	66	41	32	18	22	17	87	87	108	98	7	7	21	27	-0.36	-0.24	-0.26	0.62	-0.28	0.08	22.5	17.5	54.5	46	70.5	59	17.5	27	92.5	97.5	17	14
3110045C21Rik	chr1	171899540	171902527	1135	3110045C21Rik	26	7	19	8	12	6	29	9	31	19	26	7	43	18	36	19	61	20	68	18	8	1	23	9	-1.57	-1.44	-1.13	1.09	1.61	1.76	22.5	7.5	20.5	7.5	28.5	13	18.5	39.5	19	64.5	5	15.5
Ddr2	chr1	171902438	172019075	8290	Ddr2	0	0	0	0	0	0	0	0	0	0	0	0	0	0	0	0	0	0	0	0	0	0	0	0	NA	NA	NA	NA	NA	NA	0	0	0	0	0	0	0	0	0	0	0	0
Uap1	chr1	172072134	172105077	2283	Uap1	0	0	0	0	0	0	0	0	0	0	0	0	0	0	0	0	0	0	0	0	0	0	0	0	NA	NA	NA	NA	NA	NA	0	0	0	0	0	0	0	0	0	0	0	0
Uhmk1	chr1	172129387	172145524	2024	Uhmk1	0	0	0	0	0	0	0	0	0	0	0	0	0	0	0	0	0	0	0	0	0	0	0	0	NA	NA	NA	NA	NA	NA	0	0	0	0	0	0	0	0	0	0	0	0
Sh2d1b2	chr1	172163002	172181718	399	Sh2d1b2	0	0	0	0	0	0	0	0	0	0	0	0	0	0	0	0	0	0	0	0	0	0	0	0	NA	NA	NA	NA	NA	NA	0	0	0	0	0	0	0	0	0	0	0	0
Sh2d1b1	chr1	172207455	172215793	1433	Sh2d1b1	0	0	0	0	0	0	0	0	0	0	0	0	0	0	0	0	0	0	0	0	0	0	0	0	NA	NA	NA	NA	NA	NA	0	0	0	0	0	0	0	0	0	0	0	0
Gm7694	chr1	172228324	172236463	3833	Gm7694	4	1	4	0	0	0	1	1	14	12	16	4	1	3	4	4	17	17	14	17	7	2	2	5	NA	NA	-0.9	NA	NA	-0.13	4	0.5	0.5	0.5	15	8	3.5	2.5	17	15.5	3.5	4.5
1700015E13Rik	chr1	172238992	172242256	713	1700015E13Rik	0	0	0	0	0	0	0	0	0	0	0	0	0	0	0	0	0	0	0	0	0	0	0	0	NA	NA	NA	NA	NA	NA	0	0	0	0	0	0	0	0	0	0	0	0
Nos1ap	chr1	172247627	172519980	3684	Nos1ap	0	2	2	0	1	1	1	0	2	2	0	2	2	0	1	0	1	2	1	1	9	0	2	0	NA	NA	NA	NA	NA	NA	1	1	1	0.5	1	2	0	1.5	1.5	1	0	5.5
Olfml2b	chr1	172574663	172612920	3095	Olfml2b	1	3	2	1	0	1	0	0	4	3	3	2	1	3	1	4	2	0	1	3	0	1	3	0	NA	NA	NA	NA	NA	NA	1.5	2	0	0.5	3.5	2.5	3.5	1	1.5	1.5	0.5	1.5
Atf6	chr1	172634588	172797902	7463	Atf6	70	53	76	75	153	119	168	145	124	113	113	120	54	79	50	71	151	116	155	126	158	80	209	154	-0.19	-0.28	-0.02	-0.53	0.65	0.34	73	64	160.5	132	118.5	116.5	75	52	121	153	117	183.5
Dusp12	chr1	172804319	172815671	1374	Dusp12	239	366	346	532	602	383	624	441	132	198	245	295	443	607	282	458	516	737	423	547	496	330	652	525	0.62	-0.57	0.39	-0.55	0.43	-0.45	292.5	449	613	412	188.5	246.5	532.5	362.5	642	469.5	427.5	574
Fcrlb	chr1	172837404	172843072	1284	Fcrlb	0	0	0	0	0	0	1	0	0	0	0	0	0	1	0	0	0	0	0	0	1	1	3	0	NA	NA	NA	NA	NA	NA	0	0	0.5	0	0	0	0.5	0	0	0	0.5	2
Fcrla	chr1	172847725	172857714	1727	Fcrla	0	0	0	0	0	0	0	0	0	0	0	0	0	0	0	0	0	0	0	0	1	1	0	0	NA	NA	NA	NA	NA	NA	0	0	0	0	0	0	0	0	0	0	0.5	0.5
Fcgr2b	chr1	172890689	172906202	1547	Fcgr2b	0	0	0	0	0	0	0	0	0	0	0	0	0	0	0	0	0	0	0	0	1	1	1	0	NA	NA	NA	NA	NA	NA	0	0	0	0	0	0	0	0	0	0	0.5	1
Fcgr4	chr1	172949057	172959892	1250	Fcgr4	0	0	0	1	0	0	0	0	0	0	0	0	0	1	0	0	0	0	0	0	0	0	0	0	NA	NA	NA	NA	NA	NA	0	0.5	0	0	0	0	0.5	0	0	0	0	0
Fcgr3	chr1	172981300	172989534	1353	Fcgr3	2	1	0	0	242	64	197	67	21	9	24	14	3	2	0	0	34	19	34	14	64	29	77	45	NA	-1.74	-0.96	NA	0.93	1.04	1	0.5	219.5	65.5	22.5	11.5	1	1.5	16.5	34	37	70.5
1700009P17Rik	chr1	173051792	173057098	1034	1700009P17Rik	3	0	0	2	5	0	10	2	1	0	0	2	6	1	4	2	3	0	0	0	6	1	10	2	NA	NA	NA	NA	NA	NA	1.5	1	7.5	1	0.5	1	1.5	5	0	1.5	1.5	8
Sdhc	chr1	173059288	173080734	1179	Sdhc	1272	1381	1115	1269	1382	1387	1324	1302	1198	1299	1028	1140	1198	1444	1345	1487	1602	1854	1495	1695	965	881	1347	1313	0.15	-0.01	0.13	-0.2	0.08	-0.2	1193.5	1325	1353	1344.5	1113	1219.5	1465.5	1271.5	1774.5	1548.5	1097	1156
Mpz	chr1	173080844	173091254	1993	Mpz	0	0	0	0	0	0	0	0	0	0	1	0	0	0	0	1	0	0	0	0	2	3	0	0	NA	NA	NA	NA	NA	NA	0	0	0	0	0.5	0	0.5	0	0	0	1.5	1
Pcp4l1	chr1	173103395	173126399	1575	Pcp4l1	0	0	1	0	1	1	1	1	0	0	0	1	0	0	0	0	0	0	0	0	0	0	0	0	NA	NA	NA	NA	NA	NA	0.5	0	1	1	0	0.5	0	0	0	0	0	0
Nr1i3	chr1	173144101	173148976	1414	Nr1i3	0	0	0	0	0	0	0	0	0	0	0	0	0	0	0	0	0	0	0	0	0	0	0	0	NA	NA	NA	NA	NA	NA	0	0	0	0	0	0	0	0	0	0	0	0
Tomm40l	chr1	173147934	173152645	2920	Tomm40l	163	125	173	147	106	102	108	100	123	123	105	99	160	120	153	133	166	130	137	111	92	83	131	102	-0.3	-0.08	-0.04	0.31	0.27	0.33	168	136	107	101	114	111	126.5	156.5	120.5	151.5	92.5	111.5
Apoa2	chr1	173155185	173156510	521	Apoa2	31	1	40	1	1101	1477	1040	1269	8	0	1	0	31	0	41	0	14	3	3	0	300	439	313	427	-5.02	0.36	NA	8.5	-0.5	NA	35.5	1	1070.5	1373	4.5	0	0	36	1.5	8.5	433	306.5
Fcer1g	chr1	173159703	173164480	658	Fcer1g	2	1	1	0	3	3	1	1	0	2	1	0	1	2	2	2	0	1	0	1	3	3	7	5	NA	NA	NA	NA	NA	NA	1.5	0.5	2	2	0.5	1	2	1.5	1	0	4	5
Ndufs2	chr1	173164991	173177243	1606	Ndufs2	1302	1354	1492	1371	789	740	725	666	1167	813	1217	1112	1511	1521	1429	1317	1488	1432	1650	1583	184	189	441	414	-0.04	-0.11	-0.31	0.05	0.05	0.06	1397	1362.5	757	703	1192	962.5	1419	1470	1507.5	1569	301.5	312.5
Adamts4	chr1	173180553	173190053	3673	Adamts4	6	5	15	8	0	0	0	5	4	0	6	3	11	6	8	5	3	2	2	0	6	2	3	0	NA	NA	NA	NA	NA	NA	10.5	6.5	0	2.5	5	1.5	5.5	9.5	1	2.5	1	4.5
B4galt3	chr1	173200459	173207026	1998	B4galt3	203	153	196	212	310	307	298	295	319	296	332	282	236	139	205	137	409	337	504	422	242	220	419	329	-0.13	-0.01	-0.17	0.68	0.27	0.27	199.5	182.5	304	301	325.5	289	138	220.5	379.5	456.5	274.5	330.5
Ppox	chr1	173207123	173211317	1821	Ppox	70	46	72	30	80	26	101	42	71	44	69	40	77	47	70	33	88	45	83	57	110	49	119	52	-0.9	-1.41	-0.74	0.88	1.18	0.74	71	38	90.5	34	70	42	40	73.5	51	85.5	50.5	114.5
Usp21	chr1	173212084	173218092	2181	Usp21	133	101	135	129	46	39	44	53	58	59	70	55	126	128	95	106	108	106	116	110	27	20	44	35	-0.22	0.03	-0.17	-0.08	0.37	0.05	134	115	45	46	64	57	117	110.5	108	112	27.5	35.5
Ufc1	chr1	173218695	173225113	964	Ufc1	272	218	211	186	327	284	392	243	275	289	265	258	261	230	268	255	391	306	391	350	158	94	341	273	-0.26	-0.45	0.02	0.13	0.44	0.25	241.5	202	359.5	263.5	270	273.5	242.5	264.5	328	391	183.5	249.5
Dedd	chr1	173259276	173272632	2733	Dedd	128	173	152	151	90	109	127	100	128	104	130	131	178	170	162	192	152	145	170	164	92	103	147	124	0.21	-0.05	-0.13	-0.09	0.07	0.06	140	162	108.5	104.5	129	117.5	181	170	154.5	161	113.5	119.5
Nit1	chr1	173272368	173275776	1374	Nit1	94	125	119	84	109	123	131	110	156	157	161	148	144	108	133	136	218	200	237	219	102	105	133	110	-0.03	-0.04	-0.06	0.18	0.13	0.12	106.5	104.5	120	116.5	158.5	152.5	122	138.5	209.5	227.5	107.5	117.5
Pfdn2	chr1	173275830	173288301	622	Pfdn2	0	2	0	1	0	1	0	0	1	0	1	0	0	1	0	1	0	0	0	0	1	0	0	3	NA	NA	NA	NA	NA	NA	0	1.5	0	0.5	1	0	1	0	0	0	1.5	0.5
Klhdc9	chr1	173288580	173290929	1555	Klhdc9	45	40	40	39	22	26	16	18	6	12	13	14	44	44	41	30	18	19	12	29	12	16	20	18	-0.11	0.21	0.45	0.2	-0.09	-0.67	42.5	39.5	19	22	9.5	13	37	42.5	24	15	17	16
Pvrl4	chr1	173300304	173318418	3504	Pvrl4	14	20	7	23	2	0	0	1	7	9	5	10	22	16	13	14	11	6	9	34	6	5	3	1	1.03	NA	NA	0.22	NA	-0.99	10.5	21.5	1	0.5	6	9.5	15	17.5	20	10	3	4.5
Arhgap30	chr1	173319091	173340370	4487	Arhgap30	0	12	7	5	0	0	0	0	1	21	2	33	11	7	6	9	1	32	0	28	2	1	3	7	NA	NA	4.08	NA	NA	-5.65	3.5	8.5	0	0	1.5	27	8	8.5	30	0.5	4	2.5
Usf1	chr1	173341812	173348873	1821	Usf1	526	376	693	632	60	48	82	52	114	99	125	82	567	453	627	431	192	132	152	114	115	60	143	68	-0.27	-0.51	-0.4	0.43	1.01	0.48	609.5	504	71	50	119.5	90.5	442	597	123	172	64	129
Tstd1	chr1	173349164	173350483	551	Tstd1	9	2	8	5	1	2	1	2	0	0	1	0	15	6	9	8	1	1	1	0	8	6	4	8	NA	NA	NA	NA	NA	NA	8.5	3.5	1	2	0.5	0	7	12	0.5	1	7	6
F11r	chr1	173367692	173394724	2482	F11r	741	692	784	739	692	756	839	824	2763	2658	2448	2249	866	780	853	754	2083	1904	1450	1296	804	818	946	1149	-0.09	0.05	-0.09	0.16	-0.17	0.14	762.5	715.5	765.5	790	2605.5	2453.5	767	859.5	1600	1766.5	983.5	875
Alyref2	chr1	173433609	173434881	1273	Alyref2	10	62	16	55	7	25	8	36	17	42	20	44	13	53	13	57	20	41	19	60	8	28	10	53	2.16	2.01	1.21	-2.07	-2.16	-1.37	13	58.5	7.5	30.5	18.5	43	55	13	50.5	19.5	40.5	9
Itln1	chr1	173448255	173465425	1139	Itln1	0	0	0	0	0	0	0	0	0	0	0	0	0	0	0	0	0	0	0	0	1	3	0	0	NA	NA	NA	NA	NA	NA	0	0	0	0	0	0	0	0	0	0	1.5	0.5
Cd244	chr1	173489324	173515447	3758	Cd244	0	0	0	1	0	0	2	2	0	0	0	0	0	0	0	0	0	0	0	0	3	7	0	0	NA	NA	NA	NA	NA	NA	0	0.5	1	1	0	0	0	0	0	0	3.5	1.5
Ly9	chr1	173518744	173537491	2449	Ly9	0	0	0	0	0	0	0	0	0	0	0	0	0	0	0	0	0	0	0	0	1	0	0	0	NA	NA	NA	NA	NA	NA	0	0	0	0	0	0	0	0	0	0	0	0.5
Slamf7	chr1	173562534	173583168	3977	Slamf7	0	0	0	0	0	0	1	0	0	0	0	0	0	0	0	0	0	0	0	0	3	2	0	0	NA	NA	NA	NA	NA	NA	0	0	0.5	0	0	0	0	0	0	0	1	1.5
Cd48	chr1	173612186	173635388	1142	Cd48	0	0	0	0	0	0	0	0	0	0	0	0	0	0	0	0	0	0	0	0	1	0	0	0	NA	NA	NA	NA	NA	NA	0	0	0	0	0	0	0	0	0	0	0	0.5
Slamf1	chr1	173697263	173731315	2688	Slamf1	0	1	0	0	0	0	0	0	0	0	0	0	0	0	0	0	0	0	0	0	0	1	0	0	NA	NA	NA	NA	NA	NA	0	0.5	0	0	0	0	0	0	0	0	0.5	0
Cd84	chr1	173769828	173820849	6253	Cd84	0	0	0	0	1	0	2	0	0	0	2	0	0	1	0	0	1	0	1	0	6	5	0	1	NA	NA	NA	NA	NA	NA	0	0	1.5	0	1	0	0.5	0	0	1	3	3
Slamf6	chr1	173847668	173873999	2443	Slamf6	0	0	0	0	0	0	0	0	1	4	0	1	0	0	0	0	1	5	5	1	2	2	0	0	NA	NA	NA	NA	NA	NA	0	0	0	0	0.5	2.5	0	0	3	3	1	1
Vangl2	chr1	173934502	173957399	2260	Vangl2	84	62	119	104	25	13	35	11	22	12	37	23	89	90	77	61	31	25	23	19	36	21	46	44	-0.29	-1.31	-0.75	0.14	0.33	0.29	101.5	83	30	12	29.5	17.5	75.5	83	22	27	32.5	41
Nhlh1	chr1	173982423	173987727	2487	Nhlh1	2	0	0	0	0	0	0	0	0	0	0	0	0	0	1	0	0	0	0	0	1	0	0	0	NA	NA	NA	NA	NA	NA	1	0	0	0	0	0	0	0.5	0	0	0	0.5
Ncstn	chr1	173996144	174012880	2855	Ncstn	183	144	308	229	174	116	228	151	371	264	361	311	214	181	270	161	402	277	411	300	143	82	137	102	-0.4	-0.59	-0.35	0.5	0.61	0.49	245.5	186.5	201	133.5	366	287.5	171	242	288.5	406.5	92	140
Copa	chr1	174012660	174052463	4629	Copa	300	272	328	282	364	342	410	351	331	308	335	322	334	333	364	326	375	376	440	341	263	284	550	417	-0.18	-0.16	-0.08	0.08	0.21	0.18	314	277	387	346.5	333	315	329.5	349	358.5	407.5	350.5	406.5
Pex19	chr1	174056886	174066628	3131	Pex19	296	135	289	159	272	138	263	137	373	214	338	215	291	169	271	150	357	253	472	286	270	162	349	178	-0.99	-0.96	-0.73	0.82	0.86	0.62	292.5	147	267.5	137.5	355.5	214.5	159.5	281	269.5	414.5	170	309.5
Dcaf8	chr1	174078146	174126524	3743	Dcaf8	308	303	445	322	165	131	205	144	236	193	279	202	316	219	315	262	315	221	376	265	234	165	329	313	-0.27	-0.43	-0.38	0.39	0.24	0.51	376.5	312.5	185	137.5	257.5	197.5	240.5	315.5	243	345.5	239	281.5
Pea15a	chr1	174126860	174136912	2477	Pea15a	460	450	459	387	136	76	117	53	649	405	636	389	437	403	445	430	797	539	1049	742	70	30	152	80	-0.13	-0.97	-0.69	0.08	1.01	0.53	459.5	418.5	126.5	64.5	642.5	397	416.5	441	640.5	923	55	111
Casq1	chr1	174140025	174150026	1874	Casq1	10	2	13	6	2	0	0	0	52	6	43	14	11	7	16	4	34	1	24	6	2	3	0	0	NA	NA	-2.24	NA	NA	3.01	11.5	4	1	0	47.5	10	5.5	13.5	3.5	29	1.5	1
Atp1a4	chr1	174153639	174188555	3485	Atp1a4	0	0	2	1	0	0	0	0	0	0	0	0	0	1	0	0	0	0	0	0	1	0	0	1	NA	NA	NA	NA	NA	NA	1	0.5	0	0	0	0	0.5	0	0	0	0.5	0.5
Atp1a2	chr1	174201840	174228195	6227	Atp1a2	14	11	9	12	0	0	0	0	3	0	2	0	9	8	10	10	0	0	0	0	7	4	1	3	0	NA	NA	NA	NA	NA	11.5	11.5	0	0	2.5	0	9	9.5	0	0	3.5	4
Igsf8	chr1	174242538	174249966	2232	Igsf8	167	189	280	272	46	42	48	38	108	136	135	167	208	251	218	224	261	295	326	347	78	58	134	81	0.04	-0.23	0.32	-0.16	0.61	-0.13	223.5	230.5	47	40	121.5	151.5	237.5	213	321	293.5	69.5	106
Kcnj9	chr1	174251164	174259394	3270	Kcnj9	6	4	7	9	0	0	0	0	2	3	2	1	12	6	7	8	0	4	0	2	2	0	1	1	NA	NA	NA	NA	NA	NA	6.5	6.5	0	0	2	2	7	9.5	3	0	0.5	1.5
Kcnj10	chr1	174271341	174304216	5407	Kcnj10	1	0	1	1	0	0	0	0	0	0	0	3	1	1	2	3	0	0	0	1	1	4	0	4	NA	NA	NA	NA	NA	NA	1	0.5	0	0	0	1.5	2	1.5	0.5	0	4	0.5
Pigm	chr1	174306662	174314230	7569	Pigm	225	261	270	245	157	151	167	151	191	243	224	315	243	312	277	302	298	361	366	418	207	205	415	348	0.03	-0.1	0.43	-0.24	0.17	-0.23	247.5	253	162	151	207.5	279	307	260	389.5	332	276.5	311
Slamf9	chr1	174405491	174408540	1145	Slamf9	0	0	0	0	0	0	1	0	7	25	2	11	0	1	0	0	6	43	9	28	0	0	0	0	NA	NA	1.98	NA	NA	-2.23	0	0	0.5	0	4.5	18	0.5	0	35.5	7.5	0	0
Igsf9	chr1	174412344	174429008	4249	Igsf9	116	75	167	191	6	2	10	3	37	52	43	53	117	109	126	155	85	69	67	103	15	17	26	52	-0.09	NA	0.39	-0.12	-0.75	-0.18	141.5	133	8	2.5	40	52.5	132	121.5	86	76	34.5	20.5
Tagln2	chr1	174430377	174437506	1382	Tagln2	102	83	122	79	188	154	240	173	473	712	516	759	125	95	87	85	692	847	768	1017	38	27	64	48	-0.47	-0.39	0.57	0.24	0.44	-0.35	112	81	214	163.5	494.5	735.5	90	106	932	730	37.5	51
Ccdc19	chr1	174451261	174476001	1822	Ccdc19	3	0	0	2	1	0	0	2	0	1	0	2	2	2	1	1	2	0	1	1	4	0	5	0	NA	NA	NA	NA	NA	NA	1.5	1	0.5	1	0	1.5	1.5	1.5	0.5	1.5	0	4.5
4933439K11Rik	chr1	174471751	174480937	941	4933439K11Rik	0	0	0	0	0	0	0	0	0	0	0	0	1	0	1	0	0	0	0	0	1	0	0	0	NA	NA	NA	NA	NA	NA	0	0	0	0	0	0	0	1	0	0	0	0.5
Vsig8	chr1	174486069	174493848	1879	Vsig8	0	0	0	0	0	0	0	0	0	0	0	0	0	0	0	0	0	0	0	0	0	0	0	2	NA	NA	NA	NA	NA	NA	0	0	0	0	0	0	0	0	0	0	1	0
Slamf8	chr1	174511508	174520699	2040	Slamf8	0	1	0	0	0	0	0	0	0	0	0	0	0	0	0	0	0	1	0	0	1	3	0	1	NA	NA	NA	NA	NA	NA	0	0.5	0	0	0	0	0	0	0.5	0	2	0.5
Fcrl6	chr1	174526771	174532682	1914	Fcrl6	0	0	0	0	0	0	0	0	0	0	0	0	0	0	0	0	0	0	0	0	2	2	0	0	NA	NA	NA	NA	NA	NA	0	0	0	0	0	0	0	0	0	0	1	1
Dusp23	chr1	174560900	174563105	1417	Dusp23	11	11	5	8	62	34	56	36	17	7	22	17	13	11	12	6	31	13	15	20	46	24	63	16	NA	-0.75	-0.7	0.55	1.44	0.48	8	9.5	59	35	19.5	12	8.5	12.5	16.5	23	20	54.5
Crp	chr1	174628187	174630097	1698	Crp	0	0	0	0	0	0	0	0	0	0	0	0	0	0	0	0	0	0	0	0	0	0	0	0	NA	NA	NA	NA	NA	NA	0	0	0	0	0	0	0	0	0	0	0	0
Apcs	chr1	174824092	174825185	984	Apcs	0	0	0	0	0	0	0	0	0	0	0	0	0	0	0	0	0	0	0	0	0	1	0	1	NA	NA	NA	NA	NA	NA	0	0	0	0	0	0	0	0	0	0	1	0
Olfr16	chr1	174886899	174887948	1050	Olfr16	0	0	0	0	0	0	0	0	0	0	0	0	0	0	0	0	0	0	0	0	0	1	0	0	NA	NA	NA	NA	NA	NA	0	0	0	0	0	0	0	0	0	0	0.5	0
Olfr1408	chr1	175060414	175061346	933	Olfr1408	0	0	0	0	0	0	0	0	0	0	0	0	0	0	0	0	0	0	0	0	0	2	0	0	NA	NA	NA	NA	NA	NA	0	0	0	0	0	0	0	0	0	0	1	0
Olfr1406	chr1	175113573	175114635	1063	Olfr1406	0	0	0	0	0	0	0	0	0	0	0	0	0	0	0	0	0	0	0	0	3	0	0	0	NA	NA	NA	NA	NA	NA	0	0	0	0	0	0	0	0	0	0	0	1.5
Olfr218	chr1	175133489	175134430	942	Olfr218	0	0	0	0	0	0	0	0	0	0	0	0	0	0	0	0	0	0	0	0	0	1	0	0	NA	NA	NA	NA	NA	NA	0	0	0	0	0	0	0	0	0	0	0.5	0
Olfr1404	chr1	175145738	175146771	1034	Olfr1404	0	0	0	0	0	0	0	0	0	0	0	0	0	0	0	0	0	0	0	0	0	0	0	0	NA	NA	NA	NA	NA	NA	0	0	0	0	0	0	0	0	0	0	0	0
Fcer1a	chr1	175151402	175157360	1026	Fcer1a	0	0	0	0	0	0	0	0	0	0	0	0	0	0	0	0	0	0	0	0	0	1	0	0	NA	NA	NA	NA	NA	NA	0	0	0	0	0	0	0	0	0	0	0.5	0
Olfr418-ps1	chr1	175200278	175201268	991	Olfr418-ps1	0	0	0	0	0	0	0	1	0	0	0	0	0	0	0	0	0	0	0	0	3	2	0	0	NA	NA	NA	NA	NA	NA	0	0	0	0.5	0	0	0	0	0	0	1	1.5
Gm11062	chr1	175204592	175207887	694	Gm11062	0	0	0	0	0	0	0	0	0	0	0	0	0	0	0	0	0	0	0	0	1	0	0	0	NA	NA	NA	NA	NA	NA	0	0	0	0	0	0	0	0	0	0	0	0.5
Darc	chr1	175262017	175263634	1158	Darc	0	0	2	0	0	0	0	0	0	0	0	0	3	3	1	1	0	0	0	0	1	0	0	2	NA	NA	NA	NA	NA	NA	1	0	0	0	0	0	2	2	0	0	1	0.5
Cadm3	chr1	175264385	175297826	4159	Cadm3	1	1	1	0	1	0	0	0	0	0	0	0	3	3	3	1	0	0	0	1	1	0	0	0	NA	NA	NA	NA	NA	NA	1	0.5	0.5	0	0	0	2	3	0.5	0	0	0.5
Aim2	chr1	175350735	175396167	2537	Aim2	17	3	21	14	0	2	3	0	1	2	1	0	23	15	48	9	2	0	0	1	0	0	0	1	-1.15	NA	NA	1.56	NA	NA	19	8.5	1.5	1	1	1	12	35.5	0.5	1	0.5	0
BC094916	chr1	175451442	175466088	1294	BC094916	0	0	0	0	0	0	0	0	0	0	0	0	0	0	0	0	0	0	0	0	0	0	0	0	NA	NA	NA	NA	NA	NA	0	0	0	0	0	0	0	0	0	0	0	0
Pydc4	chr1	175522088	175529405	2680	Pydc4	0	0	0	0	0	0	0	0	0	0	0	0	0	0	0	0	0	0	0	0	0	5	1	0	NA	NA	NA	NA	NA	NA	0	0	0	0	0	0	0	0	0	0	2.5	0.5
Pyhin1	chr1	175560990	175578059	3497	Pyhin1	0	0	1	0	0	1	1	0	0	0	0	0	0	1	0	0	0	0	0	0	3	1	0	0	NA	NA	NA	NA	NA	NA	0.5	0	0.5	0.5	0	0	0.5	0	0	0	0.5	1.5
Pydc3	chr1	175603811	175628523	2987	Pydc3	0	0	0	0	0	0	0	0	0	0	0	0	0	1	0	1	2	0	0	0	0	3	0	0	NA	NA	NA	NA	NA	NA	0	0	0	0	0	0	1	0	0	1	1.5	0
AI607873	chr1	175653559	175671940	3483	AI607873	0	0	0	0	0	0	0	0	0	0	0	0	0	0	0	0	0	0	0	0	1	3	0	0	NA	NA	NA	NA	NA	NA	0	0	0	0	0	0	0	0	0	0	1.5	0.5
Ifi204	chr1	175677425	175697050	2295	Ifi204	0	0	0	0	0	0	0	0	0	0	0	0	0	0	0	0	0	0	0	0	0	0	0	0	NA	NA	NA	NA	NA	NA	0	0	0	0	0	0	0	0	0	0	0	0
Mndal	chr1	175787351	175810318	1908	Mndal	0	0	0	0	0	0	0	0	0	0	0	0	0	0	0	0	0	0	0	0	1	0	0	0	NA	NA	NA	NA	NA	NA	0	0	0	0	0	0	0	0	0	0	0	0.5
Mnda	chr1	175826486	175843053	1651	Mnda	0	0	0	0	0	0	0	0	0	0	0	0	0	0	0	0	0	0	0	0	0	0	0	0	NA	NA	NA	NA	NA	NA	0	0	0	0	0	0	0	0	0	0	0	0
Ifi203	chr1	175850534	175872623	3790	Ifi203	0	0	0	0	0	0	0	0	0	0	0	0	0	0	0	0	0	0	0	0	1	1	0	0	NA	NA	NA	NA	NA	NA	0	0	0	0	0	0	0	0	0	0	0.5	0.5
Ifi202b	chr1	175892700	175912975	1796	Ifi202b	0	0	0	0	0	0	0	0	0	0	0	0	0	0	1	0	0	0	0	0	1	2	0	0	NA	NA	NA	NA	NA	NA	0	0	0	0	0	0	0	0.5	0	0	1	0.5
Ifi205	chr1	175942129	175961886	1613	Ifi205	0	0	0	0	0	0	0	0	0	0	0	0	0	0	0	0	0	0	0	0	0	2	0	0	NA	NA	NA	NA	NA	NA	0	0	0	0	0	0	0	0	0	0	1	0
Olfr433	chr1	175972064	175973067	1004	Olfr433	0	0	0	0	0	0	0	0	0	0	0	0	0	0	0	0	0	0	0	0	1	0	0	0	NA	NA	NA	NA	NA	NA	0	0	0	0	0	0	0	0	0	0	0	0.5
Olfr432	chr1	175980506	175981444	939	Olfr432	0	0	0	0	0	0	0	0	0	0	0	0	0	0	0	0	0	0	0	0	2	2	0	0	NA	NA	NA	NA	NA	NA	0	0	0	0	0	0	0	0	0	0	1	1
Olfr430	chr1	175999431	176000384	954	Olfr430	0	0	0	0	0	0	1	0	0	0	0	0	0	0	0	0	0	0	0	0	2	0	0	0	NA	NA	NA	NA	NA	NA	0	0	0.5	0	0	0	0	0	0	0	0	1
Olfr429	chr1	176019169	176020111	943	Olfr429	0	0	0	0	0	0	0	0	0	0	0	0	0	0	0	0	0	0	0	0	0	0	1	0	NA	NA	NA	NA	NA	NA	0	0	0	0	0	0	0	0	0	0	0	0.5
Olfr427	chr1	176029591	176030538	948	Olfr427	0	0	0	0	0	0	0	0	0	0	0	0	0	0	0	0	0	0	0	0	1	5	0	0	NA	NA	NA	NA	NA	NA	0	0	0	0	0	0	0	0	0	0	2.5	0.5
Olfr426	chr1	176029591	176030541	951	Olfr426	0	0	0	0	0	0	0	0	0	0	0	0	0	0	0	0	0	0	0	0	1	5	0	0	NA	NA	NA	NA	NA	NA	0	0	0	0	0	0	0	0	0	0	2.5	0.5
Olfr231	chr1	176047222	176048145	924	Olfr231	0	0	0	0	0	0	0	0	0	0	0	0	0	0	0	0	0	0	0	0	0	1	0	0	NA	NA	NA	NA	NA	NA	0	0	0	0	0	0	0	0	0	0	0.5	0
Olfr230-ps1	chr1	176047223	176048178	956	Olfr230-ps1	0	0	0	0	0	0	0	0	0	0	0	0	0	0	0	0	0	0	0	0	0	1	0	0	NA	NA	NA	NA	NA	NA	0	0	0	0	0	0	0	0	0	0	0.5	0
Olfr424	chr1	176066877	176067824	948	Olfr424	0	0	1	0	0	0	0	0	0	0	0	0	1	0	0	0	0	0	0	0	2	2	0	0	NA	NA	NA	NA	NA	NA	0.5	0	0	0	0	0	0	0.5	0	0	1	1
Olfr421	chr1	176081612	176082661	1050	Olfr421	0	0	0	0	0	0	0	0	0	0	0	0	0	0	0	0	0	0	0	0	1	1	0	0	NA	NA	NA	NA	NA	NA	0	0	0	0	0	0	0	0	0	0	0.5	0.5
Olfr420	chr1	176088853	176089898	1046	Olfr420	1	0	3	0	0	0	0	0	0	0	0	0	4	0	1	0	0	0	0	0	1	0	0	0	NA	NA	NA	NA	NA	NA	2	0	0	0	0	0	0	2.5	0	0	0	0.5
Spna1	chr1	176102907	176178580	8405	Spna1	27	7	57	16	1	0	0	0	0	0	0	2	63	20	32	10	0	0	0	0	4	6	1	2	-1.86	NA	NA	1.66	NA	NA	42	11.5	0.5	0	0	1	15	47.5	0	0	4	2.5
Olfr419	chr1	176180020	176181107	1088	Olfr419	0	0	0	0	0	0	0	0	0	0	0	0	0	0	0	0	0	0	0	0	0	1	0	0	NA	NA	NA	NA	NA	NA	0	0	0	0	0	0	0	0	0	0	0.5	0
1810030J14Rik	chr1	176260649	176263008	803	1810030J14Rik	0	0	0	0	0	0	0	0	0	0	0	0	0	0	0	0	0	0	0	0	0	1	0	0	NA	NA	NA	NA	NA	NA	0	0	0	0	0	0	0	0	0	0	0.5	0
Olfr417	chr1	176299050	176299979	930	Olfr417	0	0	0	0	0	0	0	0	0	0	0	0	0	0	0	0	0	0	0	0	1	0	0	0	NA	NA	NA	NA	NA	NA	0	0	0	0	0	0	0	0	0	0	0	0.5
Olfr248	chr1	176321177	176322186	1010	Olfr248	0	0	0	0	0	0	0	0	0	0	0	0	0	0	0	0	0	0	0	0	0	2	0	0	NA	NA	NA	NA	NA	NA	0	0	0	0	0	0	0	0	0	0	1	0
Olfr414	chr1	176360561	176361515	955	Olfr414	0	0	0	0	0	0	0	0	0	0	0	0	0	0	0	0	0	0	0	0	2	0	0	0	NA	NA	NA	NA	NA	NA	0	0	0	0	0	0	0	0	0	0	0	1
Olfr220	chr1	176378756	176379733	978	Olfr220	0	0	0	0	0	0	0	0	0	0	0	0	0	0	0	0	0	0	0	0	1	0	0	0	NA	NA	NA	NA	NA	NA	0	0	0	0	0	0	0	0	0	0	0	0.5
Fmn2	chr1	176431956	176752860	6442	Fmn2	13	24	18	22	0	0	1	0	1	0	1	0	13	12	16	22	0	1	0	0	2	0	0	3	0.57	NA	NA	-0.23	NA	NA	15.5	23	0.5	0	1	0	17	14.5	0.5	0	1.5	1
Grem2	chr1	176763916	176851950	3745	Grem2	0	0	0	0	0	0	0	0	0	5	0	1	0	0	0	0	0	0	0	1	0	1	0	1	NA	NA	NA	NA	NA	NA	0	0	0	0	0	3	0	0	0.5	0	1	0
Rgs7	chr1	176989207	177422676	2487	Rgs7	0	0	1	0	0	0	1	0	0	0	0	0	0	0	0	0	1	0	0	0	3	4	0	0	NA	NA	NA	NA	NA	NA	0.5	0	0.5	0	0	0	0	0	0	0.5	2	1.5
Fh1	chr1	177531509	177555766	1632	Fh1	3	2	1	2	1	4	4	4	1	6	2	9	3	5	2	3	9	9	5	5	1	2	2	1	NA	NA	NA	NA	NA	NA	2	2	2.5	4	1.5	7.5	4	2.5	7	7	1.5	1.5
Kmo	chr1	177562324	177590984	2498	Kmo	0	0	0	0	61	74	61	63	0	0	0	0	0	0	0	0	0	0	0	0	15	28	24	22	NA	0.17	NA	NA	-0.36	NA	0	0	61	68.5	0	0	0	0	0	0	25	19.5
Opn3	chr1	177592559	177622721	1720	Opn3	0	0	2	0	1	0	4	0	0	2	0	0	1	1	3	2	1	0	2	0	1	0	1	1	NA	NA	NA	NA	NA	NA	1	0	2.5	0	0	1	1.5	2	0	1.5	0.5	1
Chml	chr1	177612369	177618484	6116	Chml	5	12	7	7	8	15	10	13	3	5	0	0	15	8	5	16	3	2	2	2	32	14	36	26	NA	0.63	NA	-0.26	0.76	NA	6	9.5	9	14	1.5	2.5	12	10	2	2.5	20	34
Wdr64	chr1	177628724	177745864	3816	Wdr64	0	0	0	0	0	0	0	0	0	0	0	2	0	2	0	2	0	0	0	1	0	1	0	1	NA	NA	NA	NA	NA	NA	0	0	0	0	0	1	2	0	0.5	0	1	0
Exo1	chr1	177810909	177841527	5506	Exo1	222	277	234	280	106	112	102	82	238	266	245	255	303	339	273	277	277	363	326	398	68	62	118	125	0.29	-0.1	0.11	-0.1	-0.01	-0.34	228	278.5	104	97	241.5	260.5	308	288	380.5	301.5	93.5	93
Pld5	chr1	177892437	178205443	3894	Pld5	1	0	0	0	0	0	0	0	0	0	0	0	2	0	1	1	0	2	0	0	1	0	0	0	NA	NA	NA	NA	NA	NA	0.5	0	0	0	0	0	0.5	1.5	1	0	0	0.5
Cep170	chr1	178663784	178737255	6930	Cep170	24	24	17	28	6	14	11	16	16	11	10	13	17	23	21	34	8	9	21	7	23	28	25	52	0.34	0.81	-0.11	-0.58	-0.73	0.85	20.5	26	8.5	15	13	12	28.5	19	8	14.5	40	24
Mir350	chr1	178702456	178702554	99	Mir350	0	0	0	0	0	0	0	0	0	0	0	0	0	0	0	0	0	0	0	0	0	0	0	0	NA	NA	NA	NA	NA	NA	0	0	0	0	0	0	0	0	0	0	0	0
Sdccag8	chr1	178744943	178950563	2619	Sdccag8	0	0	0	0	0	0	0	0	0	0	0	0	0	0	0	0	0	0	0	0	0	0	0	0	NA	NA	NA	NA	NA	NA	0	0	0	0	0	0	0	0	0	0	0	0
Hmga2-ps1	chr1	178764755	178766264	1510	Hmga2-ps1	0	1	2	1	0	0	0	0	0	0	0	0	1	0	0	0	1	4	1	0	0	2	0	0	NA	NA	NA	NA	NA	NA	1	1	0	0	0	0	0	0.5	2	1	1	0
Akt3	chr1	178952246	179178898	4735	Akt3	2	5	7	6	0	0	0	1	0	0	1	1	1	1	1	4	1	2	0	1	0	1	1	0	NA	NA	NA	NA	NA	NA	4.5	5.5	0	0.5	0.5	0.5	2.5	1	1.5	0.5	0.5	0.5
Zfp238	chr1	179374792	179380897	5108	Zfp238	1	1	1	0	0	0	0	0	0	1	0	2	1	0	0	1	2	1	1	0	0	2	0	6	NA	NA	NA	NA	NA	NA	1	0.5	0	0	0	1.5	0.5	0.5	0.5	1.5	4	0
2310043L19Rik	chr1	179571673	179573074	698	2310043L19Rik	0	0	0	0	0	0	0	0	1	0	0	0	2	0	0	0	0	0	1	0	0	0	0	0	NA	NA	NA	NA	NA	NA	0	0	0	0	0.5	0	0	1	0	0.5	0	0
1700016C15Rik	chr1	179659945	179683436	749	1700016C15Rik	0	0	0	0	0	0	0	0	0	0	0	0	0	0	0	0	0	0	0	0	0	0	0	0	NA	NA	NA	NA	NA	NA	0	0	0	0	0	0	0	0	0	0	0	0
Adss	chr1	179693309	179726640	2553	Adss	805	746	656	709	431	350	485	433	418	432	429	447	876	809	898	861	748	708	789	800	538	491	1000	835	-0.01	-0.23	0.05	0.09	0.21	0.03	730.5	727.5	458	391.5	423.5	439.5	835	887	754	768.5	663	769
Gm16432	chr1	179921566	179978422	1663	Gm16432	0	0	0	0	0	0	0	0	0	0	0	0	0	0	0	0	0	0	0	0	0	0	0	0	NA	NA	NA	NA	NA	NA	0	0	0	0	0	0	0	0	0	0	0	0
Pppde1	chr1	180117548	180182728	4213	Pppde1	13	8	7	7	20	14	12	14	10	16	7	9	5	5	11	9	16	14	18	15	18	15	22	19	NA	-0.19	0.55	NA	0.23	0.23	10	7.5	16	14	8.5	12.5	7	8	14.5	17	17	20
Fam36a	chr1	180249284	180252824	448	Fam36a	126	97	88	101	75	71	141	97	85	65	61	94	115	93	118	116	123	104	108	96	112	120	243	233	-0.11	-0.36	0.12	0.16	0.01	0.21	107	99	108	84	73	79.5	104.5	116.5	100	115.5	176.5	177.5
Hnrnpu	chr1	180258431	180267915	3670	Hnrnpu	88	87	161	131	57	52	67	57	20	30	75	77	169	163	40	55	144	161	57	74	48	43	94	108	-0.19	-0.19	0.17	-0.06	-0.09	-0.23	124.5	109	62	54.5	47.5	53.5	109	104.5	117.5	100.5	75.5	71
Efcab2	chr1	180336012	180413380	2538	Efcab2	0	0	0	0	0	0	0	0	0	0	0	0	0	0	0	0	0	0	0	0	0	0	0	0	NA	NA	NA	NA	NA	NA	0	0	0	0	0	0	0	0	0	0	0	0
Kif26b	chr1	180459256	180862988	7406	Kif26b	0	0	0	0	0	0	0	0	0	0	0	0	0	0	0	0	0	0	0	0	0	0	0	0	NA	NA	NA	NA	NA	NA	0	0	0	0	0	0	0	0	0	0	0	0
Smyd3	chr1	180885170	181448134	3761	Smyd3	0	0	0	0	0	0	0	0	0	0	0	0	0	0	0	0	0	0	0	0	0	0	0	0	NA	NA	NA	NA	NA	NA	0	0	0	0	0	0	0	0	0	0	0	0
Tfb2m	chr1	181458187	181476398	2448	Tfb2m	0	0	0	0	0	0	0	0	0	0	0	0	0	0	0	0	0	0	0	0	0	0	0	0	NA	NA	NA	NA	NA	NA	0	0	0	0	0	0	0	0	0	0	0	0
Cnst	chr1	181476660	181557604	4545	Cnst	0	0	0	0	0	0	0	0	0	0	0	0	0	0	0	0	0	0	0	0	0	0	0	0	NA	NA	NA	NA	NA	NA	0	0	0	0	0	0	0	0	0	0	0	0
Sccpdh	chr1	181598362	181617315	1922	Sccpdh	0	0	0	0	0	0	0	0	0	0	0	0	0	0	0	0	0	0	0	0	0	0	0	0	NA	NA	NA	NA	NA	NA	0	0	0	0	0	0	0	0	0	0	0	0
Ahctf1	chr1	181675035	181734146	8831	Ahctf1	0	0	0	0	0	0	0	0	0	0	0	0	0	0	0	0	0	0	0	0	0	0	0	0	NA	NA	NA	NA	NA	NA	0	0	0	0	0	0	0	0	0	0	0	0
Cdc42bpa	chr1	181891220	182095733	8656	Cdc42bpa	1	7	14	4	1	5	7	9	10	8	5	3	7	8	5	9	10	10	16	10	8	10	13	19	NA	NA	NA	NA	-0.46	0.38	7.5	5.5	4	7	7.5	5.5	8.5	6	10	13	14.5	10.5
Adck3	chr1	182095369	182126151	4076	Adck3	33	39	38	39	8	7	15	9	22	14	24	7	23	23	26	23	31	24	26	31	10	5	9	17	0.14	NA	-1.12	0.09	-0.21	0.05	35.5	39	11.5	8	23	10.5	23	24.5	27.5	28.5	11	9.5
Psen2	chr1	182157135	182186431	2084	Psen2	22	12	19	10	18	4	34	7	20	8	25	11	18	8	17	10	21	12	25	5	18	11	21	17	-0.89	-2.22	-1.24	0.95	0.48	1.43	20.5	11	26	5.5	22.5	9.5	9	17.5	8.5	23	14	19.5
Gm5069	chr1	182257100	182260680	3581	Gm5069	0	1	1	0	0	0	1	0	0	0	0	2	0	2	0	1	0	2	0	1	0	0	1	1	NA	NA	NA	NA	NA	NA	0.5	0.5	0.5	0	0	1	1.5	0	1.5	0	0.5	0.5
Itpkb	chr1	182260607	182353790	5101	Itpkb	0	0	0	0	0	0	0	1	0	0	0	0	0	0	0	0	0	0	0	0	1	0	1	0	NA	NA	NA	NA	NA	NA	0	0	0	0.5	0	0	0	0	0	0	0	1
6330403A02Rik	chr1	182362504	182413635	6557	6330403A02Rik	0	0	0	0	0	0	0	0	0	0	0	0	1	1	0	0	0	0	0	0	4	2	0	0	NA	NA	NA	NA	NA	NA	0	0	0	0	0	0	0.5	0.5	0	0	1	2
[truncated: 22,109 more rows]

## Sheet: EPI_PEGs
	gene_chr	gene_start	gene_end	gene_length	gene_name	B6/PWK_EPI_1.B6_mother.rd	B6/PWK_EPI_1.PWK_father.rd	B6/PWK_EPI_2.B6_mother.rd	B6/PWK_EPI_2.PWK_father.rd	B6/PWK_VE_1.B6_mother.rd	B6/PWK_VE_1.PWK_father.rd	B6/PWK_VE_2.B6_mother.rd	B6/PWK_VE_2.PWK_father.rd	B6/PWK_EXE_1.B6_mother.rd	B6/PWK_EXE_1.PWK_father.rd	B6/PWK_EXE_2.B6_mother.rd	B6/PWK_EXE_2.PWK_father.rd	PWK/B6_EPI_1.B6_father.rd	PWK/B6_EPI_1.PWK_mother.rd	PWK/B6_EPI_2.B6_father.rd	PWK/B6_EPI_2.PWK_mother.rd	PWK/B6_EXE_1.B6_father.rd	PWK/B6_EXE_1.PWK_mother.rd	PWK/B6_EXE_2.B6_father.rd	PWK/B6_EXE_2.PWK_mother.rd	PWK/B6_VE_1.B6_father.rd	PWK/B6_VE_1.PWK_mother.rd	PWK/B6_VE_2.B6_father.rd	PWK/B6_VE_2.PWK_mother.rd	log2fc.PM.BP_EPI	log2fc.PM.BP_VE	log2fc.PM.BP_EXE	log2fc.PM.PB_EPI	log2fc.PM.PB_VE	log2fc.PM.PB_EXE	BP_EPI.B6_mother.rd.mean	BP_EPI.PWK_father.rd.mean	BP_VE.B6_mother.rd.mean	BP_VE.PWK_father.rd.mean	BP_EXE.B6_mother.rd.mean	BP_EXE.PWK_father.rd.mean	PB_EPI.PWK_mother.rd.mean	PB_EPI.B6_father.rd.mean	PB_EXE.PWK_mother.rd.mean	PB_EXE.B6_father.rd.mean	PB_VE.PWK_mother.rd.mean	PB_VE.B6_father.rd.mean
[truncated: 17 more rows]

[truncated: 5 more sheets: EPI_MEGs, VE_PEGs, VE_MEGs, EXE_PEGs, EXE_MEGs]
