# Supplementary material for: Maternal H3K27me3 controls DNA methylation-independent genomic imprinting
Source: Nature. Author manuscript; Available in PMC 2022 Nov 18. (PMC9674007; doi:10.1038/nature23262)
Supplement: Table S10 [file NIHMS1847486-supplement-Table_S10.xlsx]

## Sheet: All genes
	gene_name	gene_chr	gene_start	gene_end	gene_length	BDF1(mother)XPWK(father)_morula_Kdm6bMut.FPKM (Total reads)	BDF1(mother)XPWK(father)_morula_Kdm6bWT.FPKM (Total reads)	BDF1(mother)XPWK(father)_morula_Kdm6bMut.BDF1.reads	BDF1(mother)XPWK(father)_morula_Kdm6bMut.PWK.reads	BDF1(mother)XPWK(father)_morula_Kdm6bWT.BDF1.reads	BDF1(mother)XPWK(father)_morula_Kdm6bWT.PWK.reads	BDF1(mother)XPWK(father)_morula_Kdm6bMut.PWKratio	BDF1(mother)XPWK(father)_morula_Kdm6bWT.PWKratio	log2fc.BDF1(mother)XPWK(father)_morula_Kdm6bMut_P/M	log2fc.BDF1(mother)XPWK(father)_morula_Kdm6bWT_P/M
Xkr4	Xkr4	chr1	3204563	3661579	3634	0.02	0.02	0	0	0	0	NA	NA	0	0
Rp1	Rp1	chr1	4280927	4399322	9747	0.02	0	1	0	0	0	0	NA	-3.46	0
Sox17	Sox17	chr1	4481009	4486494	3130	0.03	0.04	0	0	1	1	NA	0.5	0	0
Mrpl15	Mrpl15	chr1	4763279	4775807	4203	44.64	51.42	81	8	94	4	0.0898876	0.0408163	-3.32	-4.52
Lypla1	Lypla1	chr1	4797974	4836816	2433	62.59	63.42	455	149	415	208	0.246689	0.333868	-1.61	-1
Tcea1	Tcea1	chr1	4847775	4887990	2847	79.4	77.56	146	104	135	86	0.416	0.38914	-0.49	-0.65
Rgs20	Rgs20	chr1	4899657	5060366	2241	0.06	0.02	2	0	1	0	0	0	-4.39	-3.46
Atp6v1h	Atp6v1h	chr1	5073254	5152630	1976	50.49	37.8	80	47	47	30	0.370079	0.38961	-0.77	-0.65
Oprk1	Oprk1	chr1	5578574	5596214	4707	0	0.01	0	0	0	0	NA	NA	0	0
Npbwr1	Npbwr1	chr1	5903788	5907479	3692	0.02	0.01	0	0	0	0	NA	NA	0	0
Rb1cc1	Rb1cc1	chr1	6204743	6266185	7046	15.34	23.06	245	198	357	296	0.446953	0.453292	-0.31	-0.27
Fam150a	Fam150a	chr1	6349412	6384812	858	0	0	0	0	0	0	NA	NA	0	0
St18	St18	chr1	6477312	6851021	6161	0.01	0.02	1	0	0	0	0	NA	-3.46	0
Pcmtd1	Pcmtd1	chr1	7079001	7163709	5232	2.59	2.36	73	32	71	23	0.304762	0.244681	-1.19	-1.62
Sntg1	Sntg1	chr1	8352742	9289811	4193	0	0	0	0	0	0	NA	NA	0	0
Rrs1	Rrs1	chr1	9535489	9537536	2048	11.27	11.4	0	0	0	0	NA	NA	0	0
Adhfe1	Adhfe1	chr1	9538127	9568049	3139	0.47	0.41	14	11	2	16	0.44	0.888889	-0.35	2.94
2610203C22Rik	2610203C22Rik	chr1	9550914	9621173	1245	0.24	0.2	5	2	0	7	0.285714	1	-1.28	6.15
3110035E14Rik	3110035E14Rik	chr1	9591348	9617223	3187	0.01	0.01	0	0	1	0	NA	0	0	-3.46
Mybl1	Mybl1	chr1	9658916	9690290	3560	0.6	1.18	1	0	4	1	0	0.2	-3.46	-1.9
Vcpip1	Vcpip1	chr1	9713278	9738463	5174	1.83	2.2	12	7	18	13	0.368421	0.419355	-0.77	-0.47
1700034P13Rik	1700034P13Rik	chr1	9737729	9761337	1494	0.79	0.73	0	0	0	0	NA	NA	0	0
Sgk3	Sgk3	chr1	9788211	9892649	5620	22.79	23.15	626	193	568	249	0.235653	0.304774	-1.7	-1.19
6030422M02Rik	6030422M02Rik	chr1	9898719	9931035	2553	0.57	0.54	27	2	18	2	0.0689655	0.1	-3.69	-3.11
Snhg6	Snhg6	chr1	9932106	9934199	407	72.69	74.08	246	66	250	80	0.211538	0.242424	-1.9	-1.64
Snord87	Snord87	chr1	9932551	9932624	74	5.1	2.25	0	0	0	0	NA	NA	0	0
Ppp1r42	Ppp1r42	chr1	9958707	9999211	1500	0.03	0.08	0	1	0	0	1	NA	3.46	0
Cops5	Cops5	chr1	10014912	10027979	1239	179.82	158.13	0	0	0	0	NA	NA	0	0
Cspp1	Cspp1	chr1	10028299	10126849	4354	4.99	4.64	89	57	92	65	0.390411	0.414013	-0.64	-0.5
Arfgef1	Arfgef1	chr1	10127588	10222751	7042	5.17	3.96	92	65	52	54	0.414013	0.509434	-0.5	0.05
Cpa6	Cpa6	chr1	10314808	10710024	1930	0.02	0.02	0	0	0	0	NA	NA	0	0
Prex2	Prex2	chr1	10983546	11293763	11187	0.93	0.86	199	0	187	3	0	0.0157895	-10.96	-5.92
A830018L16Rik	A830018L16Rik	chr1	11404186	11965983	8293	0.05	0.04	4	0	2	0	0	0	-5.36	-4.39
4932411L15	4932411L15	chr1	12657644	12663171	3200	101.34	108.09	0	0	0	0	NA	NA	0	0
Sulf1	Sulf1	chr1	12682511	12850453	4864	0.03	0.02	0	0	0	0	NA	NA	0	0
Slco5a1	Slco5a1	chr1	12856631	12981216	8511	0.09	0.08	3	2	2	0	0.4	0	-0.56	-4.39
Prdm14	Prdm14	chr1	13103509	13117244	2593	1.44	0.74	6	7	2	0	0.538462	0	0.22	-4.39
Ncoa2	Ncoa2	chr1	13129240	13364164	8213	1.67	1.1	3	4	3	0	0.571429	0	0.4	-4.95
Tram1	Tram1	chr1	13554783	13579945	2888	40.8	44.17	357	401	376	464	0.529024	0.552381	0.17	0.3
Lactb2	Lactb2	chr1	13615980	13650590	1888	193.49	171.74	2421	2674	2049	2399	0.524828	0.539344	0.14	0.23
Xkr9	Xkr9	chr1	13658852	13691804	1926	19.6	26.89	256	20	243	76	0.0724638	0.238245	-3.67	-1.68
Gm5523	Gm5523	chr1	13775766	13777010	1245	2.56	1.57	0	0	0	0	NA	NA	0	0
Eya1	Eya1	chr1	14159039	14300280	4345	0.11	0.03	1	0	0	0	0	NA	-3.46	0
Msc	Msc	chr1	14743429	14746047	1715	6.4	4.38	72	0	36	0	0	0	-9.49	-8.5
Trpa1	Trpa1	chr1	14862729	14908943	4263	0.17	0.05	11	0	4	0	0	0	-6.79	-5.36
Kcnb2	Kcnb2	chr1	15302533	15704295	5309	0	0	0	0	0	0	NA	NA	0	0
Terf1	Terf1	chr1	15795739	15833510	1633	47.44	54.35	445	171	472	164	0.277597	0.257862	-1.38	-1.52
Gm106	Gm106	chr1	15843943	15882803	2748	0.17	0.09	1	0	0	0	0	NA	-3.46	0
4930444P10Rik	4930444P10Rik	chr1	16056060	16083122	717	9.18	13.38	24	12	21	25	0.333333	0.543478	-0.99	0.25
Rpl7	Rpl7	chr1	16091376	16094514	934	1878.07	1819.5	4101	2838	3999	3081	0.408993	0.435169	-0.53	-0.38
Rdh10	Rdh10	chr1	16095963	16122631	2295	4.67	5.34	50	11	69	8	0.180328	0.103896	-2.17	-3.09
Stau2	Stau2	chr1	16218891	16509383	2890	3.76	2.48	1	3	2	1	0.75	0.333333	1.49	-0.93
Ube2w	Ube2w	chr1	16559487	16609367	2354	22	21.77	148	117	129	121	0.441509	0.484	-0.34	-0.09
Tceb1	Tceb1	chr1	16632846	16646946	955	2894.12	2674.85	803	600	766	629	0.427655	0.450896	-0.42	-0.28
D030040B21Rik	D030040B21Rik	chr1	16647633	16652359	2788	0.15	0.25	4	0	9	0	0	0	-5.36	-6.51
Tmem70	Tmem70	chr1	16655272	16668356	1732	127.52	132.24	523	515	476	574	0.496146	0.546667	-0.02	0.27
Ly96	Ly96	chr1	16678537	16699686	603	28.84	24.14	52	38	56	23	0.422222	0.291139	-0.45	-1.28
Jph1	Jph1	chr1	16985021	17087970	4807	0.51	0.69	18	3	21	9	0.142857	0.3	-2.55	-1.21
Gdap1	Gdap1	chr1	17135454	17154351	3937	0.06	0.04	1	0	2	0	0	0	-3.46	-4.39
Pi15	Pi15	chr1	17591982	17621020	6923	0.01	0.04	1	1	0	4	0.5	1	0	5.36
Crispld1	Crispld1	chr1	17717498	17756288	4006	0	0	0	0	0	0	NA	NA	0	0
Crisp4	Crisp4	chr1	18105272	18127132	1192	0	0	0	0	0	0	NA	NA	0	0
Defb44-ps	Defb44-ps	chr1	18200134	18213645	222	0	0	0	0	0	0	NA	NA	0	0
Defb18	Defb18	chr1	18226554	18227524	258	0	0.16	0	0	0	0	NA	NA	0	0
Defb41	Defb41	chr1	18241059	18255219	469	0	0	0	0	0	0	NA	NA	0	0
Gm15386	Gm15386	chr1	18250605	18255219	256	0	0	0	0	0	0	NA	NA	0	0
Tfap2d	Tfap2d	chr1	19093103	19156413	1747	0	0.02	0	0	0	0	NA	NA	0	0
Tfap2b	Tfap2b	chr1	19198995	19228815	6391	0.19	0.09	0	0	0	0	NA	NA	0	0
Pkhd1	Pkhd1	chr1	20047860	20608138	12928	0.03	0.01	3	0	2	0	0	0	-4.95	-4.39
4930486I03Rik	4930486I03Rik	chr1	20346535	20382381	786	0	0	0	0	0	0	NA	NA	0	0
Mir206	Mir206	chr1	20669091	20669163	73	0	0	0	0	0	0	NA	NA	0	0
Mir133b	Mir133b	chr1	20672850	20672968	119	0	0	0	0	0	0	NA	NA	0	0
Il17a	Il17a	chr1	20720986	20724577	1171	0	0.07	0	0	0	0	NA	NA	0	0
Il17f	Il17f	chr1	20767230	20774351	1175	0.18	0.25	2	2	0	2	0.5	1	0	4.39
Mcm3	Mcm3	chr1	20793095	20810294	2886	33.96	40.52	447	175	513	219	0.28135	0.29918	-1.35	-1.23
6720483E21Rik	6720483E21Rik	chr1	20878731	20880554	1120	0	0	0	0	0	0	NA	NA	0	0
Paqr8	Paqr8	chr1	20880703	20928837	4420	0.22	0	6	2	0	0	0.25	NA	-1.54	0
Efhc1	Efhc1	chr1	20941707	20980922	2208	0.15	0.02	1	1	0	0	0.5	NA	0	0
Tram2	Tram2	chr1	20991459	21069306	1409	1.16	1.04	10	2	2	9	0.166667	0.818182	-2.27	2.12
Tmem14a	Tmem14a	chr1	21208712	21220248	1112	1.96	1.01	6	4	4	2	0.4	0.333333	-0.57	-0.97
Gsta3	Gsta3	chr1	21230670	21255640	1450	2.23	1.55	33	8	23	5	0.195122	0.178571	-2.03	-2.18
Gm4956	Gm4956	chr1	21275327	21288393	1148	1.28	0.84	14	0	11	0	0	0	-7.14	-6.79
Khdc1a	Khdc1a	chr1	21339758	21342280	1950	11.41	16.45	38	24	61	72	0.387097	0.541353	-0.66	0.24
Khdc1c	Khdc1c	chr1	21358412	21359824	844	15.84	22.58	0	0	0	0	NA	NA	0	0
Khdc1b	Khdc1b	chr1	21373637	21376465	2247	1.85	2	12	2	16	1	0.142857	0.0588235	-2.53	-3.87
Kcnq5	Kcnq5	chr1	21388484	21952023	6980	0.01	0.01	1	0	1	0	0	0	-3.46	-3.46
Rims1	Rims1	chr1	22278503	22812563	4068	0.01	0.01	1	0	0	0	0	NA	-3.46	0
4933415F23Rik	4933415F23Rik	chr1	23107313	23109092	1780	0	0	0	0	0	0	NA	NA	0	0
Mir30a	Mir30a	chr1	23279108	23279178	71	0	0	0	0	0	0	NA	NA	0	0
Mir30c-2	Mir30c-2	chr1	23298540	23298623	84	0	0	0	0	0	0	NA	NA	0	0
Ogfrl1	Ogfrl1	chr1	23373263	23390014	4844	2.01	1.72	57	31	47	24	0.352273	0.338028	-0.88	-0.97
B3gat2	B3gat2	chr1	23768765	23854697	4355	0.15	0.19	58	105	63	96	0.644172	0.603774	0.86	0.61
Smap1	Smap1	chr1	23852466	23929128	2259	10.16	9.25	145	148	131	160	0.505119	0.549828	0.03	0.29
1110058L19Rik	1110058L19Rik	chr1	24002778	24012479	667	51.83	35.7	0	0	0	0	NA	NA	0	0
Fam135a	Fam135a	chr1	24017597	24107180	6467	2.16	1.66	28	22	23	18	0.44	0.439024	-0.35	-0.35
Col9a1	Col9a1	chr1	24184449	24259577	3888	0	0	0	0	0	0	NA	NA	0	0
Col19a1	Col19a1	chr1	24264522	24594276	10542	0	0.02	1	0	2	0	0	0	-3.46	-4.39
Lmbrd1	Lmbrd1	chr1	24685383	24823146	5392	4.2	6.17	92	37	119	58	0.286822	0.327684	-1.31	-1.04
Bai3	Bai3	chr1	25124321	25886552	5522	0.07	0.09	2	1	2	1	0.333333	0.333333	-0.93	-0.93
Gm20172	Gm20172	chr1	25333249	25334799	1551	0	0	0	0	0	0	NA	NA	0	0
4931408C20Rik	4931408C20Rik	chr1	26738646	26744305	4331	0.02	0	0	0	0	0	NA	NA	0	0
Gm597	Gm597	chr1	28832967	28837097	2882	0	0.01	0	0	1	0	NA	0	0	-3.46
Phf3	Phf3	chr1	30859187	30920101	7561	14.43	18.57	207	241	237	345	0.537946	0.592784	0.22	0.54
Ptp4a1	Ptp4a1	chr1	30997148	31006600	4129	6.6	6.38	1278	601	1209	758	0.319851	0.385358	-1.09	-0.67
Gm13363	Gm13363	chr1	30998437	31006555	2784	0	0	1110	497	1089	649	0.309272	0.373418	-1.16	-0.75
4931428L18Rik	4931428L18Rik	chr1	31197923	31279501	1094	0	0.04	0	6	1	9	1	0.9	5.93	3.05
Lgsn	Lgsn	chr1	31233280	31261570	1903	0	0.11	0	6	0	12	1	1	5.93	6.92
4930521A18Rik	4930521A18Rik	chr1	31279684	31281132	1449	0	0.03	0	0	0	0	NA	NA	0	0
Gm4850	Gm4850	chr1	31321692	31324906	914	0	2.14	0	0	0	0	NA	NA	0	0
Khdrbs2	Khdrbs2	chr1	32229651	32714583	1359	0.09	0	0	0	0	0	NA	NA	0	0
Gm9839	Gm9839	chr1	32576408	32577844	1437	0	0	0	0	0	0	NA	NA	0	0
Gm5415	Gm5415	chr1	32600391	32604138	3748	0.01	0	0	1	0	0	1	NA	3.46	0
Prim2	Prim2	chr1	33510656	33726603	1937	16.7	14.32	101	94	83	115	0.482051	0.580808	-0.1	0.47
1700001G17Rik	1700001G17Rik	chr1	33726669	33727557	889	0.09	0.61	1	0	4	1	0	0.2	-3.46	-1.9
Rab23	Rab23	chr1	33776741	33799409	4487	4.55	4.48	237	100	208	133	0.296736	0.390029	-1.24	-0.64
Bag2	Bag2	chr1	33802329	33814595	1815	1.99	1.01	22	31	16	10	0.584906	0.384615	0.49	-0.67
Zfp451	Zfp451	chr1	33818598	33871272	3650	2.62	3.28	21	34	38	35	0.618182	0.479452	0.69	-0.12
Gm15455	Gm15455	chr1	33892744	33895759	3016	2.32	3.17	60	17	84	13	0.220779	0.134021	-1.81	-2.68
Bend6	Bend6	chr1	33908897	33964466	2292	0	0.02	0	0	0	0	NA	NA	0	0
Dst	Dst	chr1	34068670	34365497	23242	1.14	0.88	196	22	170	12	0.100917	0.0659341	-3.15	-3.81
Mir5103	Mir5103	chr1	34489966	34490044	79	0	0	0	0	0	0	NA	NA	0	0
Ccdc115	Ccdc115	chr1	34493515	34496517	1705	36.37	31.87	386	257	351	241	0.399689	0.407095	-0.59	-0.54
Imp4	Imp4	chr1	34496674	34502592	2249	95.08	95.26	1034	666	1124	698	0.391765	0.383095	-0.63	-0.69
Ptpn18	Ptpn18	chr1	34516591	34530624	1573	4.37	3.31	42	36	39	24	0.461538	0.380952	-0.22	-0.7
Prss39	Prss39	chr1	34555275	34559907	1246	0	0	0	0	0	0	NA	NA	0	0
Cfc1	Cfc1	chr1	34592493	34601156	1038	1.33	1.53	4	5	14	3	0.555556	0.176471	0.31	-2.19
Prss40	Prss40	chr1	34609177	34617788	1300	0.26	0	1	0	0	0	0	NA	-3.46	0
Fam123c	Fam123c	chr1	34636538	34647789	4356	0	0.02	0	0	0	2	NA	1	0	4.39
AA619741	AA619741	chr1	34690380	34693055	2676	0.03	0.02	0	0	0	0	NA	NA	0	0
Arhgef4	Arhgef4	chr1	34858567	34869599	2714	1.7	1.61	6	11	2	8	0.647059	0.8	0.86	1.95
Fam168b	Fam168b	chr1	34870063	34899895	5080	3.79	3.42	36	41	48	33	0.532468	0.407407	0.19	-0.54
Plekhb2	Plekhb2	chr1	34906804	34936430	5469	3.01	1.19	211	56	101	15	0.209738	0.12931	-1.91	-2.74
Hs6st1	Hs6st1	chr1	36125245	36163291	3719	6.39	6.26	124	107	91	109	0.463203	0.545	-0.21	0.26
Uggt1	Uggt1	chr1	36196873	36301147	9029	7.13	8.38	326	146	363	199	0.309322	0.354093	-1.16	-0.87
Neurl3	Neurl3	chr1	36321447	36330270	2583	0.16	0.13	3	1	3	1	0.25	0.25	-1.49	-1.49
Arid5a	Arid5a	chr1	36364578	36380874	5699	0.6	0.35	22	11	9	6	0.333333	0.4	-0.99	-0.58
4632411B12Rik	4632411B12Rik	chr1	36392575	36426026	4663	4.02	4.7	138	74	123	116	0.349057	0.485356	-0.9	-0.08
Lman2l	Lman2l	chr1	36480031	36502084	2225	3.03	2.1	33	42	30	13	0.56	0.302326	0.35	-1.2
Cnnm4	Cnnm4	chr1	36528442	36565621	4582	1.29	2.12	7	2	11	3	0.222222	0.214286	-1.76	-1.84
Cnnm3	Cnnm3	chr1	36568721	36585082	5283	0.85	0.77	47	21	49	18	0.308824	0.268657	-1.16	-1.44
Ankrd23	Ankrd23	chr1	36587379	36592574	1954	0.54	0.51	9	1	6	1	0.1	0.142857	-3.05	-2.47
Ankrd39	Ankrd39	chr1	36595018	36604046	1786	8.4	7.15	53	46	45	33	0.464646	0.423077	-0.2	-0.45
Sema4c	Sema4c	chr1	36605487	36615226	3805	0.14	0.15	2	1	1	1	0.333333	0.5	-0.93	0
Fam178b	Fam178b	chr1	36619541	36740028	2566	0.82	0.33	9	0	1	3	0	0.75	-6.51	1.49
Cox5b	Cox5b	chr1	36748332	36750233	569	453.49	374.9	982	866	822	729	0.468615	0.470019	-0.18	-0.17
Actr1b	Actr1b	chr1	36756047	36766770	2077	21.57	18.57	257	228	233	186	0.470103	0.443914	-0.17	-0.32
4933424G06Rik	4933424G06Rik	chr1	36771383	36814805	1127	0.11	0.15	3	0	3	0	0	0	-4.95	-4.95
Zap70	Zap70	chr1	36818706	36839661	2180	4.27	4.11	42	53	42	51	0.557895	0.548387	0.33	0.28
Tmem131	Tmem131	chr1	36849034	36996372	6548	6.04	4.46	54	40	25	45	0.425532	0.642857	-0.43	0.85
Cnga3	Cnga3	chr1	37276106	37320229	3498	0.72	1.05	11	1	21	0	0.0833333	0	-3.33	-7.72
Inpp4a	Inpp4a	chr1	37356738	37467580	6816	0.9	0.84	21	35	19	26	0.625	0.577778	0.73	0.45
6330578E17Rik	6330578E17Rik	chr1	37473930	37486948	3862	17.14	13.15	111	92	68	71	0.453202	0.510791	-0.27	0.06
Unc50	Unc50	chr1	37487017	37495969	1412	24.63	20.44	54	45	48	37	0.454545	0.435294	-0.26	-0.37
Mgat4a	Mgat4a	chr1	37496185	37593104	7054	1.9	1.66	45	63	36	52	0.583333	0.590909	0.48	0.53
4930594C11Rik	4930594C11Rik	chr1	37542696	37545450	2755	0.26	0.29	3	4	5	4	0.571429	0.444444	0.4	-0.31
2010300C02Rik	2010300C02Rik	chr1	37668521	37776656	4361	3.94	3.2	50	109	36	87	0.685535	0.707317	1.12	1.27
Tsga10	Tsga10	chr1	37811621	37921924	3400	0.46	0.26	1	1	1	1	0.5	0.5	0	0
Lipt1	Lipt1	chr1	37929051	37933143	1555	10	11.1	47	34	46	41	0.419753	0.471264	-0.47	-0.17
Mitd1	Mitd1	chr1	37935735	37947256	1229	24.04	20.19	58	56	51	59	0.491228	0.536364	-0.05	0.21
Mrpl30	Mrpl30	chr1	37947398	37955178	691	231.04	205.08	1477	1275	1378	1126	0.463299	0.449681	-0.21	-0.29
Lyg2	Lyg2	chr1	37962768	37973338	2564	0	0	0	0	0	0	NA	NA	0	0
Lyg1	Lyg1	chr1	38003583	38014604	798	0.21	0.05	0	0	0	0	NA	NA	0	0
Txndc9	Txndc9	chr1	38040712	38054053	4596	61.5	62.66	49	25	39	42	0.337838	0.518519	-0.97	0.11
Eif5b	Eif5b	chr1	38054855	38112424	7797	37.17	46.63	1082	855	1242	1017	0.441404	0.450199	-0.34	-0.29
Rev1	Rev1	chr1	38109631	38186507	4262	2.58	3.55	114	61	163	92	0.348571	0.360784	-0.9	-0.82
Aff3	Aff3	chr1	38234172	38721800	6010	0.15	0.12	6	1	9	1	0.142857	0.1	-2.47	-3.05
Lonrf2	Lonrf2	chr1	38851354	38878060	5077	0.02	0.06	0	0	2	3	NA	0.6	0	0.56
Chst10	Chst10	chr1	38920718	38955005	3119	0.01	0.01	0	0	0	1	NA	1	0	3.46
Nms	Nms	chr1	38995994	39007121	1001	0	0	0	0	0	0	NA	NA	0	0
Pdcl3	Pdcl3	chr1	39044659	39054081	1706	53.74	48.6	605	385	491	373	0.388889	0.431713	-0.65	-0.4
Npas2	Npas2	chr1	39251117	39420085	4180	0.3	0.16	13	2	4	4	0.133333	0.5	-2.64	0
Rpl31	Rpl31	chr1	39424696	39428755	1253	772.13	767.15	5550	5290	5464	5466	0.488007	0.500091	-0.07	0
Tbc1d8	Tbc1d8	chr1	39428342	39535592	4438	1.69	1.13	71	39	41	40	0.354545	0.493827	-0.86	-0.04
D1Bwg0212e	D1Bwg0212e	chr1	39592647	39603722	3166	6.7	6.3	22	17	18	21	0.435897	0.538462	-0.37	0.22
Snord89	Snord89	chr1	39605592	39605685	94	1.78	1.33	0	0	0	0	NA	NA	0	0
Rnf149	Rnf149	chr1	39608144	39634192	2431	19.96	23.61	113	121	124	135	0.517094	0.521236	0.1	0.12
Creg2	Creg2	chr1	39675251	39708027	5799	0.11	0.01	5	4	0	0	0.444444	NA	-0.31	0
Rfx8	Rfx8	chr1	39722146	39777834	2000	0.02	0	0	0	0	0	NA	NA	0	0
Gm3646	Gm3646	chr1	39860986	39862177	359	0	0	0	0	0	0	NA	NA	0	0
1700066B17Rik	1700066B17Rik	chr1	39899273	39904175	531	0	0	0	0	0	0	NA	NA	0	0
Map4k4	Map4k4	chr1	39957758	40083155	5974	4.57	3.58	100	66	63	50	0.39759	0.442478	-0.6	-0.33
Gm16894	Gm16894	chr1	40133057	40142696	858	0	0	0	0	0	0	NA	NA	0	0
Il1r2	Il1r2	chr1	40141613	40182070	1343	0.34	0	0	5	0	0	1	NA	5.67	0
Il1r1	Il1r1	chr1	40281925	40373022	5035	0.22	0.11	15	1	6	0	0.0625	0	-3.78	-5.93
Il1rl2	Il1rl2	chr1	40381472	40422316	1950	0.02	0.02	0	1	0	0	1	NA	3.46	0
Il1rl1	Il1rl1	chr1	40496494	40522259	6966	0.01	0.01	0	0	0	0	NA	NA	0	0
Il18r1	Il18r1	chr1	40522397	40557699	4781	0.01	0	1	0	0	0	0	NA	-3.46	0
Il18rap	Il18rap	chr1	40572207	40606142	2481	0	0.02	0	0	0	0	NA	NA	0	0
Slc9a4	Slc9a4	chr1	40637072	40687576	3822	0	0	0	0	0	0	NA	NA	0	0
Slc9a2	Slc9a2	chr1	40738557	40825730	3493	0.01	0.01	0	0	1	0	NA	0	0	-3.46
Mfsd9	Mfsd9	chr1	40828885	40847502	3152	0.2	0.08	8	4	2	2	0.333333	0.5	-0.98	0
Tmem182	Tmem182	chr1	40862446	40912112	1096	0.04	0	0	0	0	0	NA	NA	0	0
4930448I06Rik	4930448I06Rik	chr1	41224405	41238097	573	0.07	0	0	0	0	0	NA	NA	0	0
2610017I09Rik	2610017I09Rik	chr1	42705045	42751670	546	0.15	0.08	0	0	0	1	NA	1	0	3.46
Pou3f3	Pou3f3	chr1	42753991	42757054	3064	0.08	0.07	1	0	0	1	0	1	-3.46	3.46
2900092D14Rik	2900092D14Rik	chr1	42757181	42760021	2841	0.03	0	0	1	0	0	1	NA	3.46	0
Mrps9	Mrps9	chr1	42908078	42962528	1419	44.12	46.2	181	242	209	228	0.572104	0.521739	0.42	0.13
Gpr45	Gpr45	chr1	43009717	43092294	3860	0.03	0.02	2	0	1	0	0	0	-4.39	-3.46
Tgfbrap1	Tgfbrap1	chr1	43104114	43155467	5538	1.32	1.11	36	31	25	40	0.462687	0.615385	-0.22	0.68
AI597479	AI597479	chr1	43155555	43172791	3457	7.13	8.81	99	73	110	102	0.424419	0.481132	-0.44	-0.11
Fhl2	Fhl2	chr1	43179919	43220806	1563	20.88	16.81	25	37	9	25	0.596774	0.735294	0.56	1.46
Nck2	Nck2	chr1	43502596	43627363	2775	15.7	13.86	67	10	59	14	0.12987	0.191781	-2.73	-2.07
1500015O10Rik	1500015O10Rik	chr1	43787447	43799409	888	0.05	0.09	0	0	0	0	NA	NA	0	0
Uxs1	Uxs1	chr1	43807076	43884553	1263	3.68	3.27	12	15	11	13	0.555556	0.541667	0.32	0.24
Tpp2	Tpp2	chr1	43990852	44059816	4649	16.23	13.31	227	147	167	141	0.393048	0.457792	-0.63	-0.24
A530098C11Rik	A530098C11Rik	chr1	44066253	44076851	1086	0.04	0.08	0	0	0	2	NA	1	0	4.39
1700029F09Rik	1700029F09Rik	chr1	44143462	44159233	1265	34.18	30.3	0	0	0	0	NA	NA	0	0
Kdelc1	Kdelc1	chr1	44163391	44175618	2324	0.63	1.06	1	6	1	14	0.857143	0.933333	2.47	3.68
Bivm	Bivm	chr1	44176813	44201616	3571	0.55	0.42	9	7	5	10	0.4375	0.666667	-0.36	0.99
Ercc5	Ercc5	chr1	44204589	44238105	4010	6.33	7	104	55	101	73	0.345912	0.41954	-0.92	-0.47
4832428D23Rik	4832428D23Rik	chr1	44260915	44275776	3181	0	0.01	0	0	0	1	NA	1	0	3.46
Gulp1	Gulp1	chr1	44608516	44853681	2976	0	0	0	0	0	0	NA	NA	0	0
4930521E06Rik	4930521E06Rik	chr1	44796520	44801794	906	0	0.09	0	0	0	0	NA	NA	0	0
Col3a1	Col3a1	chr1	45368383	45406551	5564	0.01	0	0	0	0	0	NA	NA	0	0
Col5a2	Col5a2	chr1	45431176	45560127	6615	0.02	0.01	1	0	0	0	0	NA	-3.46	0
Wdr75	Wdr75	chr1	45852346	45880458	2612	59.39	74.24	441	211	457	270	0.32362	0.371389	-1.06	-0.76
Slc40a1	Slc40a1	chr1	45964915	45982439	3380	0.64	0.3	5	1	1	0	0.166667	0	-2.21	-3.46
Gm3852	Gm3852	chr1	46068392	46069108	717	0	0	0	0	0	0	NA	NA	0	0
Gm4776	Gm4776	chr1	46077260	46087282	3483	0.01	0.01	1	0	1	0	0	0	-3.46	-3.46
Dnahc7b	Dnahc7b	chr1	46123583	46430395	12318	0.07	0.15	0	5	2	6	1	0.75	5.67	1.54
Slc39a10	Slc39a10	chr1	46864389	46910354	4961	3.18	2.85	39	31	29	43	0.442857	0.597222	-0.33	0.57
Tmeff2	Tmeff2	chr1	50984367	51244114	3339	0.06	0.11	0	3	0	2	1	1	4.95	4.39
9330175M20Rik	9330175M20Rik	chr1	51275230	51390623	2552	0	0.02	0	0	0	0	NA	NA	0	0
Sdpr	Sdpr	chr1	51345970	51359804	3055	0	0.07	0	0	0	0	NA	NA	0	0
Obfc2a	Obfc2a	chr1	51526332	51535243	2838	77.09	77.81	723	517	752	599	0.416935	0.443375	-0.48	-0.33
Myo1b	Myo1b	chr1	51806610	51972818	5041	35.83	38.67	639	476	577	558	0.426906	0.49163	-0.42	-0.05
Stat4	Stat4	chr1	52065088	52164028	2981	0.07	0.21	0	0	3	2	NA	0.4	0	-0.56
Stat1	Stat1	chr1	52176282	52218709	5356	0.19	0.15	6	4	3	3	0.4	0.5	-0.57	0
Gls	Gls	chr1	52220294	52290076	7487	6.51	7.66	227	206	237	244	0.475751	0.507277	-0.14	0.04
Nab1	Nab1	chr1	52512693	52557292	5088	1.95	1.25	12	4	4	3	0.25	0.428571	-1.56	-0.4
Tmem194b	Tmem194b	chr1	52687549	52708763	3394	0.14	0.12	1	1	6	0	0.5	0	0	-5.93
Mfsd6	Mfsd6	chr1	52713148	52784162	5591	0.04	0.01	1	0	1	0	0	0	-3.46	-3.46
Inpp1	Inpp1	chr1	52846264	52874532	1774	0.85	0.61	4	1	5	3	0.2	0.375	-1.9	-0.72
Hibch	Hibch	chr1	52901890	52977704	1704	28.8	21.51	51	52	36	44	0.504854	0.55	0.03	0.29
1700019D03Rik	1700019D03Rik	chr1	52981971	53009684	834	6.98	9.65	1	6	0	2	0.857143	1	2.47	4.39
Mstn	Mstn	chr1	53118507	53124923	2682	0	0	0	0	0	0	NA	NA	0	0
1700019A02Rik	1700019A02Rik	chr1	53215421	53244461	627	0.07	0.13	0	0	0	0	NA	NA	0	0
Pms1	Pms1	chr1	53246032	53353840	3031	4.81	3.78	57	14	29	28	0.197183	0.491228	-2.02	-0.05
Ormdl1	Ormdl1	chr1	53353939	53367089	1846	12.62	8.81	91	42	68	33	0.315789	0.326733	-1.11	-1.04
Osgepl1	Osgepl1	chr1	53370507	53380908	2283	23.71	19.62	478	343	368	309	0.417783	0.456425	-0.48	-0.25
Asnsd1	Asnsd1	chr1	53401488	53409543	2362	26.81	20.68	333	119	246	114	0.263274	0.316667	-1.48	-1.11
Dnahc7a	Dnahc7a	chr1	53453846	53763628	12272	0.04	0.04	3	0	1	2	0	0.666667	-4.95	0.93
Stk17b	Stk17b	chr1	53812356	53842059	3278	4.47	2.54	76	16	41	13	0.173913	0.240741	-2.24	-1.65
Hecw2	Hecw2	chr1	53863718	54251878	11334	0.21	0.23	9	13	11	11	0.590909	0.5	0.53	0
Ccdc150	Ccdc150	chr1	54307527	54425571	3807	0.97	1.36	8	12	15	9	0.6	0.375	0.58	-0.73
Gtf3c3	Gtf3c3	chr1	54454425	54495815	3005	17.01	16.29	225	174	210	178	0.43609	0.458763	-0.37	-0.24
Pgap1	Pgap1	chr1	54529844	54614528	10579	2.09	2.27	198	46	197	49	0.188525	0.199187	-2.1	-2.01
Ankrd44	Ankrd44	chr1	54702184	54983231	6140	0.42	0.4	13	1	15	3	0.0714286	0.166667	-3.57	-2.28
Sf3b1	Sf3b1	chr1	55042013	55084322	6192	74.06	79.49	1786	1273	1695	1510	0.416149	0.471139	-0.49	-0.17
Coq10b	Coq10b	chr1	55109614	55129546	1733	24.2	22.24	107	46	71	42	0.300654	0.371681	-1.22	-0.76
Hspd1	Hspd1	chr1	55134678	55144776	2332	210.45	192.8	466	387	394	354	0.453693	0.473262	-0.27	-0.15
Hspe1	Hspe1	chr1	55144992	55148161	768	347.33	313.71	201	187	220	179	0.481959	0.448622	-0.1	-0.3
Mob4	Mob4	chr1	55188089	55211743	2826	49.75	50.15	197	215	175	212	0.521845	0.547804	0.13	0.28
Rftn2	Rftn2	chr1	55227004	55283626	3676	1.3	1.71	45	4	55	11	0.0816327	0.166667	-3.46	-2.31
Mars2	Mars2	chr1	55294021	55296902	2882	2.7	3.04	37	13	32	24	0.26	0.428571	-1.5	-0.41
Boll	Boll	chr1	55356913	55420313	1258	0.3	0.3	0	2	1	0	1	0	4.39	-3.46
Plcl1	Plcl1	chr1	55462790	55811129	6555	0.03	0.01	1	0	0	0	0	NA	-3.46	0
9130227L01Rik	9130227L01Rik	chr1	55988085	56028942	1906	0.07	0.09	0	0	1	0	NA	0	0	-3.46
Hsfy2	Hsfy2	chr1	56692893	56694295	1403	0	0	0	0	0	0	NA	NA	0	0
Satb2	Satb2	chr1	56850825	57028178	5286	9.04	9.1	85	85	63	91	0.5	0.590909	0	0.53
9130024F11Rik	9130024F11Rik	chr1	57028313	57032040	3728	0.96	0.94	10	5	10	2	0.333333	0.166667	-0.99	-2.27
BC055402	BC055402	chr1	57257489	57271840	3304	0	0.04	0	0	0	0	NA	NA	0	0
4930558J18Rik	4930558J18Rik	chr1	57416066	57434388	2052	3.74	3.33	59	75	58	77	0.559701	0.57037	0.35	0.41
1700066M21Rik	1700066M21Rik	chr1	57434464	57442266	3007	1.28	0.89	12	11	14	7	0.478261	0.333333	-0.12	-0.99
1110034B05Rik	1110034B05Rik	chr1	57445088	57463518	1442	23.83	21.89	18	8	13	5	0.307692	0.277778	-1.16	-1.36
9430016H08Rik	9430016H08Rik	chr1	57463392	57472802	1325	53.76	52.15	105	81	106	87	0.435484	0.450777	-0.37	-0.28
Spats2l	Spats2l	chr1	57831705	58005241	4045	0.21	0.34	3	2	5	1	0.4	0.166667	-0.56	-2.21
Kctd18	Kctd18	chr1	58011945	58026928	2733	4.37	5.22	42	22	40	32	0.34375	0.444444	-0.93	-0.32
Sgol2	Sgol2	chr1	58042184	58083121	5416	11.7	11.2	632	307	542	325	0.326944	0.374856	-1.04	-0.74
Aox1	Aox1	chr1	58086813	58163254	4382	0.01	0.03	0	0	0	0	NA	NA	0	0
Aox3	Aox3	chr1	58169980	58257296	4360	0.06	0.01	0	1	0	0	1	NA	3.46	0
Aox4	Aox4	chr1	58267241	58325440	4972	0.62	0.44	4	22	8	9	0.846154	0.529412	2.43	0.17
Aox3l1	Aox3l1	chr1	58335170	58436108	4776	0.11	0.12	1	0	0	3	0	1	-3.46	4.95
Bzw1	Bzw1	chr1	58449980	58463392	2833	325.49	346.68	1965	1699	1974	2021	0.463701	0.505882	-0.21	0.03
Clk1	Clk1	chr1	58468832	58480932	3088	17.86	18.39	297	103	312	126	0.2575	0.287671	-1.53	-1.31
Ppil3	Ppil3	chr1	58487837	58502330	1630	29.67	28.63	225	363	215	342	0.617347	0.614004	0.69	0.67
Nif3l1	Nif3l1	chr1	58504477	58519120	2106	38.22	44.02	80	95	88	111	0.542857	0.557789	0.25	0.33
Orc2	Orc2	chr1	58519615	58561763	3371	27.89	29.38	120	104	177	120	0.464286	0.40404	-0.21	-0.56
Fam126b	Fam126b	chr1	58579650	58643177	8695	2.15	2.91	62	29	62	50	0.318681	0.446429	-1.09	-0.31
Ndufb3	Ndufb3	chr1	58643443	58652792	532	292.53	234.55	902	739	696	637	0.450335	0.477869	-0.29	-0.13
Gm20257	Gm20257	chr1	58709485	58712675	936	0.45	0.22	1	2	0	1	0.666667	1	0.93	3.46
Als2cr12	Als2cr12	chr1	58714964	58752833	1576	0.05	0	1	0	0	0	0	NA	-3.46	0
Cflar	Cflar	chr1	58770130	58815726	7812	18.76	21.44	3201	47	3651	70	0.0144704	0.0188121	-6.09	-5.7
Casp8	Casp8	chr1	58852218	58904347	2777	0.09	0.03	0	0	0	0	NA	NA	0	0
Trak2	Trak2	chr1	58957294	59030326	6240	2.06	2.65	68	36	107	47	0.346154	0.305195	-0.92	-1.19
Stradb	Stradb	chr1	59030415	59051965	2317	5.68	3.76	44	22	17	17	0.333333	0.5	-1	0
Als2cr11	Als2cr11	chr1	59107350	59151744	2131	0.14	0.14	0	0	1	0	NA	0	0	-3.46
Als2cr4	Als2cr4	chr1	59157437	59176940	1972	1.83	0.93	10	2	2	5	0.166667	0.714286	-2.27	1.28
Mpp4	Mpp4	chr1	59177779	59220233	3087	0.19	0.2	85	136	128	169	0.615385	0.569024	0.68	0.4
Als2	Als2	chr1	59219600	59294075	7024	6.21	6.65	224	291	288	332	0.565049	0.535484	0.38	0.21
Cdk15	Cdk15	chr1	59313751	59409213	1477	0.03	0.06	0	0	0	0	NA	NA	0	0
Fzd7	Fzd7	chr1	59538991	59543799	4809	0.21	0.06	5	4	1	1	0.444444	0.5	-0.31	0
Gm973	Gm973	chr1	59573108	59691353	3595	1.68	0.94	49	39	32	18	0.443182	0.36	-0.33	-0.83
Sumo1	Sumo1	chr1	59696278	59727678	1215	796.8	805.36	0	0	0	0	NA	NA	0	0
Nop58	Nop58	chr1	59741850	59768354	1976	187.25	233.53	563	549	706	774	0.493705	0.522973	-0.04	0.13
Snord70	Snord70	chr1	59748802	59748854	53	0	0	0	0	0	0	NA	NA	0	0
Snord11	Snord11	chr1	59761652	59761714	63	0	0	0	0	0	0	NA	NA	0	0
Bmpr2	Bmpr2	chr1	59821481	59927703	3507	2.63	2.57	9	61	4	46	0.871429	0.92	2.75	3.49
Fam117b	Fam117b	chr1	59969850	60042190	5532	3.87	5.08	114	122	159	130	0.516949	0.449827	0.1	-0.29
Ica1l	Ica1l	chr1	60045912	60099931	3650	0.32	0.48	12	3	18	2	0.2	0.1	-1.96	-3.11
Wdr12	Wdr12	chr1	60133712	60155344	3376	38.02	42.46	327	298	422	370	0.4768	0.467172	-0.13	-0.19
Carf	Carf	chr1	60155125	60207878	2604	0.45	0.34	7	2	2	2	0.222222	0.5	-1.76	0
Nbeal1	Nbeal1	chr1	60237443	60391549	12108	2.55	2.68	69	39	59	37	0.361111	0.385417	-0.82	-0.67
Cyp20a1	Cyp20a1	chr1	60400216	60444231	1501	6.31	9.17	74	33	95	64	0.308411	0.402516	-1.16	-0.57
Abi2	Abi2	chr1	60466463	60538007	5974	1.82	1.71	11	9	12	10	0.45	0.454545	-0.29	-0.26
Raph1	Raph1	chr1	60540029	60623609	9117	2.03	1.07	63	46	27	32	0.422018	0.542373	-0.45	0.24
Cd28	Cd28	chr1	60803232	60830203	4317	0.09	0.23	4	0	8	1	0	0.111111	-5.36	-2.88
Ctla4	Ctla4	chr1	60965869	60972674	1931	0	0.02	0	0	0	0	NA	NA	0	0
Icos	Icos	chr1	61034758	61057164	3254	0.01	0.01	1	0	0	0	0	NA	-3.46	0
9530026F06Rik	9530026F06Rik	chr1	61435276	61452748	892	0.05	0	0	1	0	0	1	NA	3.46	0
Pard3b	Pard3b	chr1	61685398	62688858	8392	0.01	0	1	0	1	0	0	0	-3.46	-3.46
Nrp2	Nrp2	chr1	62749891	62865266	8122	0.08	0.04	3	5	4	0	0.625	0	0.72	-5.36
4930487H11Rik	4930487H11Rik	chr1	62837492	62841306	895	0.09	0	0	0	0	0	NA	NA	0	0
Ino80d	Ino80d	chr1	63094375	63160841	13529	4.51	5.64	71	59	88	109	0.453846	0.553299	-0.27	0.31
Gm11602	Gm11602	chr1	63161045	63204869	1802	1.51	1.5	50	37	48	45	0.425287	0.483871	-0.43	-0.09
Ndufs1	Ndufs1	chr1	63190166	63223396	2927	34.37	33.74	435	298	436	272	0.406548	0.384181	-0.55	-0.68
Eef1b2	Eef1b2	chr1	63223405	63227060	1933	205.96	203.28	2303	605	2358	604	0.208047	0.203916	-1.93	-1.96
Snora41	Snora41	chr1	63225597	63225709	113	2.6	5.17	5	1	5	1	0.166667	0.166667	-2.21	-2.21
Gpr1	Gpr1	chr1	63229268	63260783	1603	0.37	0.49	5	2	1	5	0.285714	0.833333	-1.28	2.21
Zdbf2	Zdbf2	chr1	63319843	63361149	12621	0.76	1.23	4	18	5	20	0.818182	0.8	2.14	1.98
Adam23	Adam23	chr1	63492478	63643089	6877	0.13	0.02	4	2	2	0	0.333333	0	-0.97	-4.39
Dytn	Dytn	chr1	63669425	63733501	2427	0.02	0	0	1	0	0	1	NA	3.46	0
Mdh1b	Mdh1b	chr1	63745401	63776892	1711	0.02	0.02	0	0	0	0	NA	NA	0	0
Fastkd2	Fastkd2	chr1	63777199	63799959	3205	21.96	18.7	202	150	149	136	0.426136	0.477193	-0.43	-0.13
4933402D24Rik	4933402D24Rik	chr1	63801483	63815841	1756	0.05	0	1	0	0	0	0	NA	-3.46	0
Gm13749	Gm13749	chr1	64011301	64015573	1432	0	0	0	0	0	0	NA	NA	0	0
Klf7	Klf7	chr1	64082247	64167963	1334	0.72	0.84	3	2	0	6	0.4	1	-0.56	5.93
Creb1	Creb1	chr1	64579378	64651122	8421	1.61	1.49	31	29	23	39	0.483333	0.629032	-0.1	0.76
Mettl21a	Mettl21a	chr1	64653054	64663742	2666	5.3	3.93	49	28	39	26	0.363636	0.4	-0.81	-0.58
2810408I11Rik	2810408I11Rik	chr1	64726443	64737233	713	39.32	32.52	183	149	125	149	0.448795	0.543796	-0.3	0.25
Ccnyl1	Ccnyl1	chr1	64737919	64772216	2925	8.45	6.64	33	29	22	23	0.467742	0.511111	-0.19	0.06
Fzd5	Fzd5	chr1	64777132	64784324	6914	1.37	0.93	61	39	36	25	0.39	0.409836	-0.64	-0.52
Plekhm3	Plekhm3	chr1	64835695	65003398	8562	3.35	4.48	222	88	333	67	0.283871	0.1675	-1.33	-2.31
Akr1cl	Akr1cl	chr1	65059660	65079322	1353	0.22	0.25	1	3	2	2	0.75	0.5	1.49	0
Cryge	Cryge	chr1	65095131	65097737	642	3.33	4.94	0	0	4	0	NA	0	0	-5.36
Crygd	Crygd	chr1	65108412	65110014	635	0.66	0.26	0	0	0	0	NA	NA	0	0
Crygc	Crygc	chr1	65118106	65120095	611	0.07	0	0	0	0	0	NA	NA	0	0
Crygb	Crygb	chr1	65126801	65128841	605	1.11	0.07	0	4	0	0	1	NA	5.36	0
Cryga	Cryga	chr1	65146963	65149937	615	0.75	1.08	0	8	0	10	1	1	6.34	6.66
D630023F18Rik	D630023F18Rik	chr1	65153887	65169767	2180	4.88	4.21	84	75	61	73	0.471698	0.544776	-0.16	0.26
Idh1	Idh1	chr1	65205190	65233053	2438	59.66	45.37	743	668	585	529	0.473423	0.474865	-0.15	-0.15
Pikfyve	Pikfyve	chr1	65233259	65325270	11255	3.08	3.01	13	32	11	28	0.711111	0.717949	1.29	1.34
Pth2r	Pth2r	chr1	65357831	65435818	2414	0.07	0.19	1	1	0	5	0.5	1	0	5.67
Crygf	Crygf	chr1	65973096	65974878	622	0.34	0.54	0	0	0	0	NA	NA	0	0
Mtap2	Mtap2	chr1	66221903	66489157	5520	0.05	0.06	0	0	0	0	NA	NA	0	0
Unc80	Unc80	chr1	66515021	66745722	13533	0.01	0.01	0	0	0	0	NA	NA	0	0
Rpe	Rpe	chr1	66747467	66766379	2630	20.92	22.34	0	0	0	0	NA	NA	0	0
1110028C15Rik	1110028C15Rik	chr1	66765817	66864169	4760	1.2	1.17	0	0	0	0	NA	NA	0	0
Acadl	Acadl	chr1	66877427	66909841	1892	111.82	81.01	404	379	233	322	0.484036	0.58018	-0.09	0.47
Myl1	Myl1	chr1	66970870	66991630	1110	0.08	0	0	0	0	0	NA	NA	0	0
Lancl1	Lancl1	chr1	67047091	67085446	4461	6.3	4.34	1	0	0	0	0	NA	-3.46	0
Cps1	Cps1	chr1	67169640	67277022	4704	0.11	0.04	1	0	0	0	0	NA	-3.46	0
Erbb4	Erbb4	chr1	68086540	69154633	4257	0	0	0	0	0	0	NA	NA	0	0
Ikzf2	Ikzf2	chr1	69577784	69732534	9421	0.04	0.02	2	2	2	0	0.5	0	0	-4.39
Spag16	Spag16	chr1	69873562	70771706	2270	0.07	0	1	0	0	0	0	NA	-3.46	0
Vwc2l	Vwc2l	chr1	70772289	70931971	4655	0	0.02	0	0	0	1	NA	1	0	3.46
Bard1	Bard1	chr1	71074109	71149546	5448	2.85	3.36	107	92	113	120	0.462312	0.515021	-0.22	0.09
Abca12	Abca12	chr1	71289664	71461484	8323	0.01	0.02	1	0	1	1	0	0.5	-3.46	0
Atic	Atic	chr1	71603730	71625977	2611	10.51	15.53	196	162	238	313	0.452514	0.568058	-0.27	0.4
Fn1	Fn1	chr1	71632097	71699745	8312	1.12	1.45	38	41	64	23	0.518987	0.264368	0.11	-1.47
Apol7d	Apol7d	chr1	71699909	71709417	1193	0.39	0.21	9	1	2	0	0.1	0	-3.05	-4.39
Gm8883	Gm8883	chr1	71934686	71937778	1019	0.04	0.04	0	0	0	0	NA	NA	0	0
4933417E11Rik	4933417E11Rik	chr1	72005572	72051769	1093	0.04	0	1	0	0	0	0	NA	-3.46	0
Mreg	Mreg	chr1	72205807	72258881	2493	19.28	17.31	161	111	134	103	0.408088	0.434599	-0.54	-0.38
Pecr	Pecr	chr1	72305747	72330888	1185	11.56	9.08	31	14	47	3	0.311111	0.06	-1.14	-3.93
Tmem169	Tmem169	chr1	72330947	72349569	2815	0.01	0.04	0	1	0	0	1	NA	3.46	0
Xrcc5	Xrcc5	chr1	72353995	72441527	2556	14.92	11.27	248	242	167	200	0.493878	0.544959	-0.04	0.26
2017-03-04	2017-03-04	chr1	72473686	72583138	4187	0.01	0.02	0	1	0	0	1	NA	3.46	0
Smarcal1	Smarcal1	chr1	72629825	72683364	6715	2.21	1.38	14	14	3	7	0.5	0.7	0	1.2
Ankar	Ankar	chr1	72689554	72747138	4573	0.04	0.04	1	0	1	0	0	0	-3.46	-3.46
Rpl37a	Rpl37a	chr1	72757834	72760387	588	2792.43	2712.84	9874	9458	9485	9454	0.489241	0.499182	-0.06	0
Igfbp2	Igfbp2	chr1	72871054	72899045	1327	0.85	0.5	3	1	2	1	0.25	0.333333	-1.49	-0.93
Igfbp5	Igfbp5	chr1	72904639	72921439	5854	0	0.01	0	0	1	0	NA	0	0	-3.46
Tnp1	Tnp1	chr1	73061649	73062473	426	0.59	0	0	2	0	0	1	NA	4.39	0
1700027A15Rik	1700027A15Rik	chr1	73062610	73072082	571	0	0	0	0	0	0	NA	NA	0	0
Pinc	Pinc	chr1	73437959	73454143	1560	0.05	0	0	0	0	0	NA	NA	0	0
D530049I02Rik	D530049I02Rik	chr1	73445542	73477353	551	0	0	0	0	0	0	NA	NA	0	0
6030407O03Rik	6030407O03Rik	chr1	73664955	73911040	1801	0.02	0.09	1	0	2	0	0	0	-3.46	-4.39
Tns1	Tns1	chr1	73956805	74171021	9966	0.9	0.91	46	49	61	27	0.515789	0.306818	0.09	-1.17
Rufy4	Rufy4	chr1	74172115	74194804	2336	0.04	0.11	1	0	1	0	0	0	-3.46	-3.46
Cxcr2	Cxcr2	chr1	74200568	74207820	3043	28.88	35.18	0	0	0	0	NA	NA	0	0
Cxcr1	Cxcr1	chr1	74238360	74241205	1124	0	0	0	0	0	0	NA	NA	0	0
Arpc2	Arpc2	chr1	74283124	74314787	1597	226.65	184.29	1543	1080	1200	952	0.411742	0.442379	-0.51	-0.33
Gpbar1	Gpbar1	chr1	74325174	74326163	990	0	0	0	0	0	0	NA	NA	0	0
Aamp	Aamp	chr1	74326414	74331312	1820	106.14	109.39	331	247	339	300	0.427336	0.469484	-0.42	-0.18
Pnkd	Pnkd	chr1	74331608	74400266	3500	20.41	16.26	48	40	15	24	0.454545	0.615385	-0.26	0.67
Tmbim1	Tmbim1	chr1	74334821	74350910	2309	25.32	25.5	167	88	199	95	0.345098	0.323129	-0.92	-1.07
Gm216	Gm216	chr1	74408682	74415895	2101	0.02	0.1	0	1	0	2	1	1	3.46	4.39
Slc11a1	Slc11a1	chr1	74421777	74432625	2304	0.15	0.2	0	0	0	0	NA	NA	0	0
Ctdsp1	Ctdsp1	chr1	74438183	74443859	2776	1.62	1.19	3	6	3	5	0.666667	0.625	0.98	0.72
Mir26b	Mir26b	chr1	74440884	74440968	85	0.49	0	0	0	0	0	NA	NA	0	0
Vil1	Vil1	chr1	74455958	74482134	3117	0.09	0.13	1	2	1	3	0.666667	0.75	0.93	1.49
Usp37	Usp37	chr1	74482084	74590860	7196	10.12	13.01	265	116	333	177	0.304462	0.347059	-1.19	-0.91
Rqcd1	Rqcd1	chr1	74552634	74577416	3266	33.81	38.47	524	474	629	528	0.47495	0.456353	-0.14	-0.25
Plcd4	Plcd4	chr1	74589463	74612551	3121	2.64	2.42	25	21	17	25	0.456522	0.595238	-0.25	0.55
Zfp142	Zfp142	chr1	74611702	74634602	7472	1.25	1.31	42	28	32	42	0.4	0.567568	-0.58	0.39
Bcs1l	Bcs1l	chr1	74634935	74639017	1829	5.5	7.23	28	23	53	37	0.45098	0.411111	-0.28	-0.52
Rnf25	Rnf25	chr1	74640326	74647971	1475	7.41	5.4	27	14	23	15	0.341463	0.394737	-0.94	-0.61
Stk36	Stk36	chr1	74648029	74683467	5234	0.08	0.05	0	1	1	4	1	0.8	3.46	1.9
Ttll4	Ttll4	chr1	74708328	74744547	4253	4.34	3.94	36	29	25	28	0.446154	0.528302	-0.31	0.16
Cyp27a1	Cyp27a1	chr1	74760148	74784464	1890	0.13	0	1	2	0	0	0.666667	NA	0.93	0
Prkag3	Prkag3	chr1	74785496	74795529	2832	0.06	0.03	1	0	0	0	0	NA	-3.46	0
Wnt6	Wnt6	chr1	74818466	74831893	2068	1.95	1.86	8	7	8	6	0.466667	0.428571	-0.19	-0.41
Wnt10a	Wnt10a	chr1	74838593	74850749	1961	0.09	0.09	0	2	0	1	1	1	4.39	3.46
Cdk5r2	Cdk5r2	chr1	74901603	74904306	2704	0.02	0.09	0	0	0	0	NA	NA	0	0
Fev	Fev	chr1	74928083	74931982	1479	0.03	0.03	0	1	0	0	1	NA	3.46	0
Cryba2	Cryba2	chr1	74936518	74939709	702	0.42	0.48	2	2	2	0	0.5	0	0	-4.39
Mir375	Mir375	chr1	74947232	74947295	64	0	0	0	0	0	0	NA	NA	0	0
Ccdc108	Ccdc108	chr1	74948654	74982173	5718	0.04	0.02	1	0	0	1	0	1	-3.46	3.46
Ihh	Ihh	chr1	74991892	74998225	2444	0.09	0.05	2	0	0	2	0	1	-4.39	4.39
Nhej1	Nhej1	chr1	75013920	75121800	938	11.61	11.6	64	56	68	57	0.466667	0.456	-0.19	-0.25
Slc23a3	Slc23a3	chr1	75122116	75130464	2058	0.18	0.06	0	1	0	0	1	NA	3.46	0
1810031K17Rik	1810031K17Rik	chr1	75131789	75138942	2738	14.23	15.78	159	107	142	144	0.402256	0.503497	-0.57	0.02
Fam134a	Fam134a	chr1	75139360	75144483	2557	7.19	6.69	18	11	20	12	0.37931	0.375	-0.71	-0.73
Zfand2b	Zfand2b	chr1	75165220	75168200	1299	35.23	32.59	299	187	300	170	0.384774	0.361702	-0.68	-0.82
Abcb6	Abcb6	chr1	75168215	75176857	2933	14.39	10.2	142	81	99	79	0.363229	0.44382	-0.81	-0.33
Atg9a	Atg9a	chr1	75177440	75188497	3764	28.97	30.31	448	432	437	431	0.490909	0.496544	-0.05	-0.02
Ankzf1	Ankzf1	chr1	75188709	75195960	2763	6.64	7.65	163	144	172	176	0.469055	0.505747	-0.18	0.03
Glb1l	Glb1l	chr1	75194810	75207353	3451	0.35	0.18	79	83	94	89	0.512346	0.486339	0.07	-0.08
Stk16	Stk16	chr1	75207404	75212181	2885	24.52	25.24	222	141	239	178	0.38843	0.426859	-0.65	-0.42
Tuba4a	Tuba4a	chr1	75211549	75215828	2053	115.09	80.71	202	189	139	120	0.483376	0.46332	-0.1	-0.21
A630095N17Rik	A630095N17Rik	chr1	75216670	75228668	767	0.6	0.22	1	1	0	0	0.5	NA	0	0
Dnajb2	Dnajb2	chr1	75232998	75242267	3203	7.93	8.4	165	110	144	126	0.4	0.466667	-0.58	-0.19
Ptprn	Ptprn	chr1	75243616	75260783	3535	2.89	1.55	65	61	36	30	0.484127	0.454545	-0.09	-0.26
Resp18	Resp18	chr1	75268777	75274955	710	0.35	0.47	0	0	1	1	NA	0.5	0	0
Dnpep	Dnpep	chr1	75305140	75314212	1946	112.55	102.72	534	540	428	498	0.502793	0.537797	0.02	0.22
Des	Des	chr1	75356919	75364290	2149	3.78	2.29	26	39	18	31	0.6	0.632653	0.58	0.78
Gm15179	Gm15179	chr1	75364785	75371590	676	0	0	0	0	0	0	NA	NA	0	0
Speg	Speg	chr1	75371872	75428881	11925	0.05	0.08	4	0	1	0	0	0	-5.36	-3.46
Gmppa	Gmppa	chr1	75432518	75439751	1528	11.85	9.8	9	14	13	8	0.608696	0.380952	0.63	-0.69
Accn4	Accn4	chr1	75447085	75470915	2650	0.03	0	0	0	0	0	NA	NA	0	0
Chpf	Chpf	chr1	75471144	75476046	3235	1.23	1.26	6	3	7	6	0.333333	0.461538	-0.98	-0.22
Tmem198	Tmem198	chr1	75476107	75482268	2185	0.63	0.55	1	1	2	0	0.5	0	0	-4.39
Obsl1	Obsl1	chr1	75482400	75503027	5770	0.18	0.12	2	0	0	3	0	1	-4.39	4.95
Inha	Inha	chr1	75503652	75506929	1463	0	0.03	0	0	0	0	NA	NA	0	0
Stk11ip	Stk11ip	chr1	75518104	75533910	4458	3.46	3.74	2	4	8	6	0.666667	0.428571	0.97	-0.41
Slc4a3	Slc4a3	chr1	75542841	75556006	4441	1.17	0.73	2	3	1	0	0.6	0	0.56	-3.46
Gm17751	Gm17751	chr1	76485708	76498603	2188	0	0.02	0	0	0	1	NA	1	0	3.46
Epha4	Epha4	chr1	77363760	77511663	6328	1.56	2.22	8	43	14	47	0.843137	0.770492	2.41	1.74
Pax3	Pax3	chr1	78097842	78193711	3868	0.12	0.08	2	0	2	0	0	0	-4.39	-4.39
Sgpp2	Sgpp2	chr1	78306921	78416861	3998	0.07	0.07	8	1	11	0	0.111111	0	-2.88	-6.79
Farsb	Farsb	chr1	78421411	78485421	2132	110.55	99.29	854	808	764	716	0.486161	0.483784	-0.08	-0.09
Mogat1	Mogat1	chr1	78507635	78534748	1206	0.28	0.14	5	1	1	2	0.166667	0.666667	-2.21	0.93
Acsl3	Acsl3	chr1	78654400	78704318	3950	8.17	7.02	18	21	14	29	0.538462	0.674419	0.22	1.05
Utp14b	Utp14b	chr1	78654400	78664176	3981	8.78	9.73	87	80	94	63	0.479042	0.401274	-0.12	-0.58
Kcne4	Kcne4	chr1	78813524	78816600	2463	0.02	0	0	0	0	0	NA	NA	0	0
Scg2	Scg2	chr1	79431244	79436665	2485	0	0	0	0	0	0	NA	NA	0	0
Ap1s3	Ap1s3	chr1	79603451	79668547	2876	2.11	2.35	7	20	13	25	0.740741	0.657895	1.5	0.94
Wdfy1	Wdfy1	chr1	79698837	79758344	4714	25.92	26.17	276	239	364	193	0.464078	0.346499	-0.21	-0.91
Mrpl44	Mrpl44	chr1	79772593	79778020	1424	57.56	47.18	860	381	682	333	0.30701	0.328079	-1.17	-1.03
Serpine2	Serpine2	chr1	79790896	79855240	2055	39.15	27.52	306	481	168	334	0.611182	0.665339	0.65	0.99
Fam124b	Fam124b	chr1	80195274	80210519	2862	0.98	1.24	8	16	9	18	0.666667	0.666667	0.99	0.99
Cul3	Cul3	chr1	80263393	80337005	2764	33.53	33.44	109	74	99	80	0.404372	0.446927	-0.56	-0.31
1700016L21Rik	1700016L21Rik	chr1	80442507	80472235	394	0	0	0	0	0	0	NA	NA	0	0
Dock10	Dock10	chr1	80497648	80755128	7303	0.52	0.38	6	2	4	2	0.25	0.333333	-1.54	-0.97
9430031J16Rik	9430031J16Rik	chr1	81073892	81268226	4906	0.01	0	1	0	0	0	0	NA	-3.46	0
Irs1	Irs1	chr1	82229680	82288014	9163	0.03	0.02	0	0	0	0	NA	NA	0	0
Rhbdd1	Rhbdd1	chr1	82313154	82441941	3757	1.8	1.91	33	27	43	20	0.45	0.31746	-0.29	-1.1
Col4a4	Col4a4	chr1	82447298	82583424	7808	0.03	0	1	2	0	0	0.666667	NA	0.93	0
Col4a3	Col4a3	chr1	82583496	82718634	8609	0.03	0.06	2	0	3	1	0	0.25	-4.39	-1.49
Mff	Mff	chr1	82721493	82748964	1865	42.26	32.89	0	0	0	0	NA	NA	0	0
Tm4sf20	Tm4sf20	chr1	82753224	82765031	1503	0.06	0.03	0	0	0	0	NA	NA	0	0
Agfg1	Agfg1	chr1	82836058	82892850	3137	21.25	22.17	212	209	225	216	0.496437	0.489796	-0.02	-0.06
Slc19a3	Slc19a3	chr1	83009098	83035023	2974	0.41	0.87	11	4	30	3	0.266667	0.0909091	-1.44	-3.28
Ccl20	Ccl20	chr1	83113341	83115742	802	0.05	0.05	1	0	0	0	0	NA	-3.46	0
Wdr69	Wdr69	chr1	83156337	83207147	1668	0.03	0	0	0	0	0	NA	NA	0	0
Sphkap	Sphkap	chr1	83252356	83404775	6512	0	0	0	0	0	0	NA	NA	0	0
Pid1	Pid1	chr1	84032868	84281220	2667	1.02	0.5	6	6	2	6	0.5	0.75	0	1.54
Dner	Dner	chr1	84366414	84692796	3632	0.03	0.05	0	0	1	2	NA	0.666667	0	0.93
Mir5126	Mir5126	chr1	84692414	84692490	77	0	0	0	0	0	0	NA	NA	0	0
Trip12	Trip12	chr1	84717764	84835879	9632	41.91	42.14	330	374	322	375	0.53125	0.53802	0.18	0.22
Fbxo36	Fbxo36	chr1	84836416	84897061	900	8.01	7.69	20	28	18	24	0.583333	0.571429	0.48	0.41
Slc16a14	Slc16a14	chr1	84903280	84931658	2349	0.05	0.14	1	1	2	1	0.5	0.333333	0	-0.93
A530032D15Rik	A530032D15Rik	chr1	85084714	85106428	1760	13.17	18.51	24	0	34	0	0	0	-7.91	-8.41
Gm7609	Gm7609	chr1	85196186	85210337	1611	2.26	3.26	0	0	0	0	NA	NA	0	0
C130026I21Rik	C130026I21Rik	chr1	85242919	85267141	1971	32.87	40.33	120	28	130	56	0.189189	0.301075	-2.1	-1.21
Sp110	Sp110	chr1	87473475	87500466	1970	224.23	298.13	0	0	0	1	NA	1	0	3.46
Sp140	Sp140	chr1	87497278	87541611	2416	17.79	24.7	42	8	53	7	0.16	0.116667	-2.38	-2.9
Sp100	Sp100	chr1	87546625	87606023	2158	0.33	0.29	0	0	0	0	NA	NA	0	0
A630001G21Rik	A630001G21Rik	chr1	87613658	87633181	1936	2.12	1.94	54	2	51	3	0.0357143	0.0555556	-4.69	-4.04
Cab39	Cab39	chr1	87690022	87748152	3800	52.18	59.96	595	510	646	664	0.461538	0.50687	-0.22	0.04
Itm2c	Itm2c	chr1	87791085	87805273	2024	3.97	3.59	42	88	32	79	0.676923	0.711712	1.07	1.3
4933407L21Rik	4933407L21Rik	chr1	87825058	87828331	1148	0.04	0	0	0	0	0	NA	NA	0	0
Gpr55	Gpr55	chr1	87836112	87857630	2550	0.1	0.03	3	0	0	0	0	NA	-4.95	0
Spata3	Spata3	chr1	87918517	87926533	1602	0	0	0	0	0	0	NA	NA	0	0
2810459M11Rik	2810459M11Rik	chr1	87942438	87952031	3331	0.08	0.05	5	0	1	1	0	0.5	-5.67	0
Psmd1	Psmd1	chr1	87961194	88035870	3256	168.91	148.22	172	150	112	122	0.465839	0.521368	-0.2	0.12
Htr2b	Htr2b	chr1	87995612	88008545	2072	0.57	0.7	0	0	0	0	NA	NA	0	0
Armc9	Armc9	chr1	88051355	88174859	5256	0.43	0.22	4	0	1	2	0	0.666667	-5.36	0.93
B3gnt7	B3gnt7	chr1	88199796	88203880	2595	0.29	0.39	0	0	2	0	NA	0	0	-4.39
Ncl	Ncl	chr1	88241294	88256030	8257	184.04	217.85	5	9	9	9	0.642857	0.5	0.84	0
Snora75	Snora75	chr1	88247745	88247860	116	2.17	2.16	0	0	0	0	NA	NA	0	0
Snord82	Snord82	chr1	88252835	88252902	68	0	0	0	0	0	0	NA	NA	0	0
C130036L24Rik	C130036L24Rik	chr1	88256149	88264539	1266	0.73	1.38	0	0	0	0	NA	NA	0	0
Nmur1	Nmur1	chr1	88282900	88284716	1218	0.17	0	0	1	0	0	1	NA	3.46	0
1700019O17Rik	1700019O17Rik	chr1	88322904	88324624	1721	0	0	0	0	0	0	NA	NA	0	0
Ptma	Ptma	chr1	88423311	88427273	1192	3513.58	3556.39	5837	5066	5394	4749	0.464643	0.468205	-0.2	-0.18
Pde6d	Pde6d	chr1	88439590	88479076	1092	16.04	12.87	0	0	0	0	NA	NA	0	0
Cops7b	Cops7b	chr1	88483675	88503075	2231	16.47	16.54	147	127	131	122	0.463504	0.482213	-0.21	-0.1
Nppc	Nppc	chr1	88562868	88567148	1042	1.21	1	0	0	0	0	NA	NA	0	0
Dis3l2	Dis3l2	chr1	88600379	88946672	3171	1.4	1.08	5	3	1	8	0.375	0.888889	-0.72	2.88
Alppl2	Alppl2	chr1	88983266	88986503	2112	444.24	807.35	5617	3568	9972	6675	0.388459	0.400973	-0.65	-0.58
Alpi	Alpi	chr1	88994577	88998181	2337	0.18	0.05	0	0	3	1	NA	0.25	0	-1.49
Akp3	Akp3	chr1	89021583	89024487	1680	0	0	0	0	0	0	NA	NA	0	0
Ecel1	Ecel1	chr1	89044230	89051602	2698	1.55	1.76	15	28	10	41	0.651163	0.803922	0.9	2.02
Prss56	Prss56	chr1	89080068	89084979	1999	0	0.06	0	0	0	0	NA	NA	0	0
Chrnd	Chrnd	chr1	89087227	89096645	2910	0.03	0.06	0	0	1	2	NA	0.666667	0	0.93
Chrng	Chrng	chr1	89102386	89108410	1921	0	0.02	0	0	0	0	NA	NA	0	0
Eif4e2	Eif4e2	chr1	89110489	89137063	4928	58.76	56.69	114	41	75	38	0.264516	0.336283	-1.47	-0.98
Efhd1	Efhd1	chr1	89160939	89207366	1805	11.75	13.59	222	52	266	32	0.189781	0.107383	-2.09	-3.05
Gigyf2	Gigyf2	chr1	89223573	89347385	5743	11.27	13.35	193	174	220	174	0.474114	0.441624	-0.15	-0.34
Kcnj13	Kcnj13	chr1	89282859	89291304	1349	1.15	1.79	0	0	0	0	NA	NA	0	0
3110079O15Rik	3110079O15Rik	chr1	89366839	89372034	462	2.36	0.63	0	0	0	0	NA	NA	0	0
Ngef	Ngef	chr1	89373404	89470445	3384	0.5	0.42	13	7	12	4	0.35	0.25	-0.88	-1.56
Neu2	Neu2	chr1	89470602	89494415	2013	0.06	0	1	0	0	0	0	NA	-3.46	0
Inpp5d	Inpp5d	chr1	89516887	89617083	4938	27.67	23.68	543	358	434	328	0.397336	0.430446	-0.6	-0.4
Atg16l1	Atg16l1	chr1	89652586	89689003	3180	8.22	7.96	28	24	16	17	0.461538	0.515152	-0.22	0.09
Scarna6	Scarna6	chr1	89681146	89681393	248	0.17	0.17	0	0	0	0	NA	NA	0	0
Sag	Sag	chr1	89700255	89741732	1718	4.05	4.1	0	0	0	0	NA	NA	0	0
Dgkd	Dgkd	chr1	89749862	89841064	5694	2.02	2.16	24	44	37	21	0.647059	0.362069	0.87	-0.81
Usp40	Usp40	chr1	89841696	89905126	5316	1.81	1.58	28	9	18	8	0.243243	0.307692	-1.63	-1.16
Ugt1a10	Ugt1a10	chr1	89951986	90116577	3242	0.03	0	0	0	0	0	NA	NA	0	0
Ugt1a9	Ugt1a9	chr1	89967354	90116577	3216	0.01	0	0	1	0	0	1	NA	3.46	0
Ugt1a7c	Ugt1a7c	chr1	89991576	90116577	3294	0	0	0	0	0	0	NA	NA	0	0
Ugt1a6b	Ugt1a6b	chr1	89999832	90115573	2293	0.02	0	0	0	0	0	NA	NA	0	0
Ugt1a6a	Ugt1a6a	chr1	90031384	90116577	3302	0	0.04	0	0	0	0	NA	NA	0	0
Ugt1a5	Ugt1a5	chr1	90062587	90116577	3208	0	0	0	0	0	0	NA	NA	0	0
Ugt1a2	Ugt1a2	chr1	90097186	90116577	3206	0.03	0.01	0	0	0	1	NA	1	0	3.46
Dnajb3	Dnajb3	chr1	90101307	90102323	1017	3.17	3.2	7	10	5	11	0.588235	0.6875	0.51	1.12
Ugt1a1	Ugt1a1	chr1	90108534	90116577	3229	0	0.01	0	0	0	0	NA	NA	0	0
Heatr7b1	Heatr7b1	chr1	90123595	90158864	7526	0.08	0.09	0	0	0	0	NA	NA	0	0
Hjurp	Hjurp	chr1	90155431	90174154	8439	0.23	0.18	0	0	0	0	NA	NA	0	0
6430706D22Rik	6430706D22Rik	chr1	90159688	90165983	3638	0	0	0	0	0	0	NA	NA	0	0
A730008H23Rik	A730008H23Rik	chr1	90161403	90174132	2217	0	0	0	0	0	0	NA	NA	0	0
Trpm8	Trpm8	chr1	90203287	90285426	3844	0.04	0.07	0	0	0	1	NA	1	0	3.46
Spp2	Spp2	chr1	90303594	90323013	870	0.05	0	0	0	0	0	NA	NA	0	0
Glrp1	Glrp1	chr1	90396446	90406641	1957	0.02	0	0	0	0	0	NA	NA	0	0
Gm19589	Gm19589	chr1	90448092	90458741	2622	0.03	0.02	0	1	0	1	1	1	3.46	3.46
Arl4c	Arl4c	chr1	90594801	90598766	3966	0.12	0.04	1	3	2	0	0.75	0	1.49	-4.39
2410088K16Rik	2410088K16Rik	chr1	90651465	90652308	476	9.24	6.05	3	19	0	10	0.863636	1	2.62	6.66
1700067G17Rik	1700067G17Rik	chr1	90912688	90918785	603	0.07	0.07	0	0	1	0	NA	0	0	-3.46
Sh3bp4	Sh3bp4	chr1	90967037	91050368	3673	1.59	1	23	39	10	26	0.629032	0.722222	0.76	1.37
C030007H22Rik	C030007H22Rik	chr1	91256917	91302708	591	0	0	0	0	0	0	NA	NA	0	0
Agap1	Agap1	chr1	91351386	91791857	9581	0.97	0.49	21	34	9	17	0.618182	0.653846	0.69	0.91
4933400F21Rik	4933400F21Rik	chr1	91573082	91580467	3611	0.36	0.45	5	4	13	4	0.444444	0.235294	-0.31	-1.68
Gbx2	Gbx2	chr1	91824537	91827751	2126	1.34	1.31	16	11	21	12	0.407407	0.363636	-0.54	-0.8
Asb18	Asb18	chr1	91849253	91911152	1404	0.03	0.06	0	0	0	0	NA	NA	0	0
Iqca	Iqca	chr1	91938707	92049976	3210	2.52	1.2	23	37	16	15	0.616667	0.483871	0.68	-0.09
Cxcr7	Cxcr7	chr1	92100578	92112863	2579	1.28	1.29	21	11	6	22	0.34375	0.785714	-0.93	1.86
Cops8	Cops8	chr1	92500000	92509916	1843	71.62	56.64	786	551	635	432	0.412117	0.404873	-0.51	-0.56
Col6a3	Col6a3	chr1	92663435	92740548	10843	0.02	0.01	0	0	1	0	NA	0	0	-3.46
Mlph	Mlph	chr1	92811677	92847719	4484	0.06	0.02	0	1	0	0	1	NA	3.46	0
Prlh	Prlh	chr1	92849685	92850589	261	0	0	0	0	0	0	NA	NA	0	0
Rab17	Rab17	chr1	92854710	92866197	1950	24.8	21.22	547	405	349	462	0.42542	0.569667	-0.43	0.4
Lrrfip1	Lrrfip1	chr1	92895304	93025521	5743	14.71	7.31	313	204	168	78	0.394584	0.317073	-0.62	-1.11
Rbm44	Rbm44	chr1	93041680	93067372	3851	1.06	1.05	1	6	3	7	0.857143	0.7	2.47	1.2
Ramp1	Ramp1	chr1	93076399	93121773	3022	1.25	1.09	20	1	10	4	0.047619	0.285714	-4.19	-1.3
Ube2f	Ube2f	chr1	93146896	93182602	1363	102.74	88.86	104	194	72	148	0.651007	0.672727	0.9	1.04
Scly	Scly	chr1	93194915	93217657	2207	4.25	2.02	79	70	38	33	0.469799	0.464789	-0.17	-0.2
Espnl	Espnl	chr1	93218652	93244880	5442	0.05	0.01	1	3	1	0	0.75	0	1.49	-3.46
Klhl30	Klhl30	chr1	93247650	93258981	3020	0.37	0.12	2	16	3	3	0.888889	0.5	2.94	0
Fam132b	Fam132b	chr1	93263007	93270794	2815	1.65	1.91	31	19	38	20	0.38	0.344828	-0.7	-0.92
Ilkap	Ilkap	chr1	93272408	93295360	1368	10.78	9.21	15	13	14	8	0.464286	0.363636	-0.2	-0.8
1700020N18Rik	1700020N18Rik	chr1	93301457	93302606	546	0	0	0	0	0	0	NA	NA	0	0
Hes6	Hes6	chr1	93308060	93309799	1335	3.39	3	21	15	18	20	0.416667	0.526316	-0.48	0.15
Per2	Per2	chr1	93312559	93355905	5837	0.19	0.13	8	8	3	11	0.5	0.785714	0	1.84
Traf3ip1	Traf3ip1	chr1	93391245	93425884	3500	3.44	3.55	41	42	40	35	0.506024	0.466667	0.03	-0.19
Asb1	Asb1	chr1	93437142	93456167	6072	0.22	0.16	1	1	1	1	0.5	0.5	0	0
Twist2	Twist2	chr1	93698054	93744604	1312	0.06	0	0	0	0	0	NA	NA	0	0
Hdac4	Hdac4	chr1	93829332	94044970	3939	2.83	2.13	24	20	16	10	0.454545	0.384615	-0.26	-0.67
Ndufa10	Ndufa10	chr1	94336296	94370335	1209	144.8	131.36	739	873	585	828	0.541563	0.585987	0.24	0.5
Olfr1416	Olfr1416	chr1	94376258	94377196	939	0.04	0.13	0	0	1	0	NA	0	0	-3.46
Olfr1415	Olfr1415	chr1	94387395	94388330	936	0	0	0	0	0	0	NA	NA	0	0
Olfr1414	Olfr1414	chr1	94407625	94415092	1189	0	0.04	0	0	0	0	NA	NA	0	0
Olfr1413	Olfr1413	chr1	94469702	94470783	1082	0.04	0	1	0	0	0	0	NA	-3.46	0
Olfr1412	Olfr1412	chr1	94484909	94485874	966	0.04	0	1	0	0	0	0	NA	-3.46	0
Olfr1411	Olfr1411	chr1	94493098	94494069	972	0	0.09	0	0	0	0	NA	NA	0	0
Olfr1410	Olfr1410	chr1	94504416	94505384	969	0.04	0	0	0	0	0	NA	NA	0	0
Olfr12	Olfr12	chr1	94516458	94517578	1121	0.04	0	0	1	0	0	1	NA	3.46	0
Myeov2	Myeov2	chr1	94533722	94538562	711	179.22	129.81	0	0	0	0	NA	NA	0	0
Otos	Otos	chr1	94540795	94545418	704	0.12	0.18	0	1	2	0	1	0	3.46	-4.39
Gpc1	Gpc1	chr1	94728263	94756773	3552	0.38	0.21	6	1	2	4	0.142857	0.666667	-2.47	0.97
Mir149	Mir149	chr1	94746955	94747020	66	0	0	0	0	0	0	NA	NA	0	0
Ankmy1	Ankmy1	chr1	94766706	94799483	3243	0.04	0.03	0	0	0	0	NA	NA	0	0
Dusp28	Dusp28	chr1	94803566	94805197	1491	2.45	2.24	3	2	4	1	0.4	0.2	-0.56	-1.9
Rnpepl1	Rnpepl1	chr1	94807402	94817162	3039	4.95	4.41	56	52	46	53	0.481481	0.535354	-0.11	0.2
9430060I03Rik	9430060I03Rik	chr1	94830120	94847167	1672	1.3	0.8	53	19	29	10	0.263889	0.25641	-1.48	-1.53
Capn10	Capn10	chr1	94830985	94844525	2877	7.38	7.42	70	59	53	55	0.457364	0.509259	-0.25	0.05
Gpr35	Gpr35	chr1	94869696	94882968	4396	0.02	0.01	0	0	0	0	NA	NA	0	0
Aqp12	Aqp12	chr1	94902911	94908846	1088	0.04	0	0	0	0	0	NA	NA	0	0
Kif1a	Kif1a	chr1	94912033	94998442	8257	0.06	0.12	2	2	1	3	0.5	0.75	0	1.49
Agxt	Agxt	chr1	95031853	95041998	1517	0.06	0	1	0	0	0	0	NA	-3.46	0
2310007B03Rik	2310007B03Rik	chr1	95047932	95057525	2362	0.04	0.02	1	0	0	0	0	NA	-3.46	0
Sned1	Sned1	chr1	95132474	95193025	4474	0.12	0.05	1	0	0	1	0	1	-3.46	3.46
Mterfd2	Mterfd2	chr1	95195788	95202447	3315	11.79	11.7	70	28	58	46	0.285714	0.442308	-1.32	-0.33
Pask	Pask	chr1	95206014	95239365	5119	3.45	2.19	49	73	35	59	0.598361	0.62766	0.57	0.75
Ppp1r7	Ppp1r7	chr1	95240222	95264195	3653	26.74	25.73	147	51	151	55	0.257576	0.26699	-1.53	-1.46
Ano7	Ano7	chr1	95270473	95300079	3217	0.25	0.23	4	3	3	7	0.428571	0.7	-0.4	1.2
Hdlbp	Hdlbp	chr1	95302517	95375385	6238	55.32	54.35	349	330	366	308	0.486009	0.456973	-0.08	-0.25
2017-09-02	2017-09-02	chr1	95375570	95406309	3334	76.43	78.14	832	554	821	620	0.399711	0.430257	-0.59	-0.41
Farp2	Farp2	chr1	95408681	95518553	3912	1.36	1.24	34	20	30	35	0.37037	0.538462	-0.76	0.22
Stk25	Stk25	chr1	95517328	95532304	3254	19.33	15.25	66	100	41	94	0.60241	0.696296	0.6	1.2
Bok	Bok	chr1	95582271	95592339	1432	61.62	59.35	588	270	572	244	0.314685	0.29902	-1.12	-1.23
Thap4	Thap4	chr1	95601968	95651415	2160	26.65	30.14	163	135	206	128	0.45302	0.383234	-0.27	-0.69
Atg4b	Atg4b	chr1	95651610	95686106	2964	165.35	172.76	1461	1379	1530	1535	0.485563	0.500816	-0.08	0
Dtymk	Dtymk	chr1	95689153	95698511	1310	378.66	381.55	1687	1366	1745	1408	0.447429	0.446559	-0.3	-0.31
Ing5	Ing5	chr1	95700542	95718677	4538	11.19	11.17	222	160	201	174	0.418848	0.464	-0.47	-0.21
D2hgdh	D2hgdh	chr1	95721817	95748751	3058	3.23	3.1	17	12	18	12	0.413793	0.4	-0.5	-0.58
Gal3st2	Gal3st2	chr1	95757921	95773071	2846	0.31	0.44	2	0	2	0	0	0	-4.39	-4.39
Gm9994	Gm9994	chr1	95815014	95837816	1185	0.14	0.07	0	0	0	0	NA	NA	0	0
Gm6086	Gm6086	chr1	95887086	95908116	4059	0.01	0.09	0	0	2	0	NA	0	0	-4.39
Neu4	Neu4	chr1	95917070	95924907	4507	0	0.01	0	0	0	0	NA	NA	0	0
Pdcd1	Pdcd1	chr1	95934882	95949130	1930	0	0	0	0	0	0	NA	NA	0	0
4930440C22Rik	4930440C22Rik	chr1	96694019	96699049	1565	0	0.03	0	0	0	0	NA	NA	0	0
Fam174a	Fam174a	chr1	97210205	97231861	2107	4.22	3.21	31	34	25	22	0.523077	0.468085	0.13	-0.18
St8sia4	St8sia4	chr1	97484259	97564171	5677	0	0.01	0	0	0	0	NA	NA	0	0
4930598F16Rik	4930598F16Rik	chr1	97597761	97613095	761	0	0	0	0	0	0	NA	NA	0	0
1700063A18Rik	1700063A18Rik	chr1	97887236	97918335	356	0	0	0	0	0	0	NA	NA	0	0
4930533P14Rik	4930533P14Rik	chr1	98508634	98559150	583	0.07	0	1	0	0	0	0	NA	-3.46	0
Slco4c1	Slco4c1	chr1	98715361	98768748	2394	2.28	5.05	32	13	67	31	0.288889	0.316327	-1.29	-1.11
Slco6b1	Slco6b1	chr1	98802753	98894137	2475	0.05	0.03	0	0	0	0	NA	NA	0	0
Slco6c1	Slco6c1	chr1	98956026	99024880	2433	0.02	0	0	0	0	0	NA	NA	0	0
D1Ertd622e	D1Ertd622e	chr1	99540479	99558595	2738	1.03	0.69	4	11	8	1	0.733333	0.111111	1.44	-2.88
Ppip5k2	Ppip5k2	chr1	99602623	99666669	5565	10.8	11.05	350	221	356	215	0.38704	0.376532	-0.66	-0.73
Gin1	Gin1	chr1	99666756	99689548	2041	17.88	17.59	12	9	7	8	0.428571	0.533333	-0.41	0.19
Pam	Pam	chr1	99717671	99992209	4103	0.02	0	0	0	0	0	NA	NA	0	0
B230216N24Rik	B230216N24Rik	chr1	99927700	99944370	1178	0	0.11	0	0	0	1	NA	1	0	3.46
1810006J02Rik	1810006J02Rik	chr1	100028044	100041232	1687	0	0	0	0	0	0	NA	NA	0	0
Slco6d1	Slco6d1	chr1	100317701	100405957	2328	0	0	0	0	0	0	NA	NA	0	0
Cntnap5b	Cntnap5b	chr1	101669342	102382519	5120	0	0.02	0	0	1	1	NA	0.5	0	0
Gm20268	Gm20268	chr1	103052345	103071779	886	0	0	0	0	0	0	NA	NA	0	0
Cdh20	Cdh20	chr1	106665396	106892058	3722	0.02	0.02	0	0	0	0	NA	NA	0	0
Rnf152	Rnf152	chr1	107173494	107253287	8529	0	0	0	1	0	0	1	NA	3.46	0
Pign	Pign	chr1	107414999	107560253	6777	1.42	1.29	52	22	42	23	0.297297	0.353846	-1.24	-0.87
2310035C23Rik	2310035C23Rik	chr1	107560438	107651708	5406	5.57	5.9	163	91	151	119	0.358268	0.440741	-0.84	-0.34
Tnfrsf11a	Tnfrsf11a	chr1	107677300	107744558	5022	0.17	0.28	4	2	6	14	0.333333	0.7	-0.97	1.21
Zcchc2	Zcchc2	chr1	107886983	107930654	6661	1.02	0.69	20	22	17	15	0.52381	0.46875	0.14	-0.18
LOC626049	LOC626049	chr1	108049202	108068101	545	0.08	0.08	0	0	0	0	NA	NA	0	0
Phlpp1	Phlpp1	chr1	108068446	108290822	6104	0.27	0.38	5	8	15	7	0.615385	0.318182	0.67	-1.09
Bcl2	Bcl2	chr1	108434756	108610867	7738	0.03	0.01	2	0	1	0	0	0	-4.39	-3.46
Kdsr	Kdsr	chr1	108616987	108656319	5582	3.52	3.15	173	74	155	59	0.299595	0.275701	-1.22	-1.39
Vps4b	Vps4b	chr1	108667365	108693302	3272	22.85	23.15	158	169	163	161	0.51682	0.496914	0.1	-0.02
Serpinb5	Serpinb5	chr1	108757757	108779925	2565	0.23	0.31	0	6	0	11	1	1	5.93	6.79
Serpinb12	Serpinb12	chr1	108831026	108853657	1735	0.02	0	0	0	0	0	NA	NA	0	0
Serpinb13	Serpinb13	chr1	108877561	108897772	1607	0	0	0	0	0	0	NA	NA	0	0
Serpinb3a	Serpinb3a	chr1	108942164	108948880	1629	0	0	0	0	0	0	NA	NA	0	0
Serpinb3d	Serpinb3d	chr1	108974770	108980057	1164	0	0.04	0	0	0	0	NA	NA	0	0
Serpinb3b	Serpinb3b	chr1	109050538	109057691	1632	0	0.15	0	0	0	3	NA	1	0	4.95
Serpinb3c	Serpinb3c	chr1	109167778	109174948	1659	0.05	0	1	1	0	0	0.5	NA	0	0
Serpinb11	Serpinb11	chr1	109258891	109277052	1699	0	0.02	0	0	1	0	NA	0	0	-3.46
Serpinb7	Serpinb7	chr1	109319266	109349266	1887	0.04	0	0	1	0	0	1	NA	3.46	0
Serpinb2	Serpinb2	chr1	109408000	109422177	2047	0	0	0	0	0	0	NA	NA	0	0
Serpinb10-ps	Serpinb10-ps	chr1	109425580	109445848	3490	0	0	0	0	0	0	NA	NA	0	0
Serpinb8	Serpinb8	chr1	109486583	109505555	3289	0.09	0	0	0	0	0	NA	NA	0	0
Cdh7	Cdh7	chr1	111880314	112035578	3353	0	0.01	0	0	0	0	NA	NA	0	0
Cdh19	Cdh19	chr1	112785772	112873949	3054	0.04	0	0	0	0	0	NA	NA	0	0
Dsel	Dsel	chr1	113755279	113761495	5763	0.07	0.14	1	3	4	2	0.75	0.333333	1.49	-0.97
Cntnap5a	Cntnap5a	chr1	117581714	118477251	3915	0.01	0	1	0	0	0	0	NA	-3.46	0
Tsn	Tsn	chr1	120195095	120207709	3039	90.2	84.19	733	558	694	543	0.432223	0.438965	-0.39	-0.35
Mki67ip	Mki67ip	chr1	120218420	120230408	1894	86.61	73.32	1239	597	972	534	0.325163	0.354582	-1.05	-0.86
Clasp1	Clasp1	chr1	120285635	120506039	7899	1.39	0.95	40	20	19	21	0.333333	0.525	-1	0.14
2900060B14Rik	2900060B14Rik	chr1	120355246	120355842	597	6.67	6.64	15	5	12	6	0.25	0.333333	-1.57	-0.99
Tfcp2l1	Tfcp2l1	chr1	120524522	120581745	9270	38.56	39.48	2745	1390	2693	1651	0.336155	0.380064	-0.98	-0.71
Gli2	Gli2	chr1	120730638	120950196	6708	0.03	0.02	0	1	1	1	1	0.5	3.46	0
Inhbb	Inhbb	chr1	121312042	121318825	4255	0.12	0.16	0	1	1	3	1	0.75	3.46	1.49
Ralb	Ralb	chr1	121366882	121401359	2277	20.46	14.73	25	19	19	8	0.431818	0.296296	-0.39	-1.24
Tmem185b	Tmem185b	chr1	121422731	121425560	2830	4.93	8.47	84	69	152	125	0.45098	0.451264	-0.28	-0.28
Epb4.1l5	Epb4.1l5	chr1	121441610	121545577	7746	11.25	8.82	540	353	415	263	0.395297	0.387906	-0.61	-0.66
Ptpn4	Ptpn4	chr1	121554670	121733648	4706	1.05	0.73	3	4	6	4	0.571429	0.4	0.4	-0.57
Tmem177	Tmem177	chr1	121804478	121809745	3290	3.73	3.47	75	67	99	57	0.471831	0.365385	-0.16	-0.8
Gm101	Gm101	chr1	121820096	121891787	2511	0.07	0.12	0	0	0	0	NA	NA	0	0
Sctr	Sctr	chr1	121903557	121960109	1922	0	0.07	0	0	0	0	NA	NA	0	0
Tmem37	Tmem37	chr1	121963954	121970357	1017	22.21	17.47	103	39	71	54	0.274648	0.432	-1.4	-0.39
Dbi	Dbi	chr1	122009857	122017673	745	136.96	72.38	287	71	134	36	0.198324	0.211765	-2.01	-1.89
3110009E18Rik	3110009E18Rik	chr1	122017764	122084766	1089	12.97	7.93	57	36	26	26	0.387097	0.5	-0.66	0
Steap3	Steap3	chr1	122122993	122167659	3177	11.14	14.7	114	122	153	157	0.516949	0.506452	0.1	0.04
C1ql2	C1ql2	chr1	122237159	122239751	2000	0.04	0.13	0	0	0	0	NA	NA	0	0
Marco	Marco	chr1	122371115	122401661	1985	0.02	0	0	0	0	0	NA	NA	0	0
En1	En1	chr1	122499064	122504568	2554	0.11	0.2	0	1	0	0	1	NA	3.46	0
B230209K01Rik	B230209K01Rik	chr1	122983982	123017552	1580	0	0	0	0	0	0	NA	NA	0	0
Insig2	Insig2	chr1	123200930	123229157	2524	5.26	4.56	1	9	4	5	0.9	0.555556	3.05	0.31
Ccdc93	Ccdc93	chr1	123327644	123403037	7256	6.44	5.91	363	119	325	90	0.246888	0.216867	-1.61	-1.85
Htr5b	Htr5b	chr1	123406350	123425042	2004	1.25	1.21	8	2	4	2	0.2	0.333333	-1.95	-0.97
Ddx18	Ddx18	chr1	123450412	123464557	2249	90.72	90.08	567	420	551	440	0.425532	0.443996	-0.43	-0.32
Dpp10	Dpp10	chr1	125228715	125942136	4630	0.02	0	1	0	0	0	0	NA	-3.46	0
Actr3	Actr3	chr1	127289482	127332304	2746	113.07	90.77	0	0	0	0	NA	NA	0	0
Slc35f5	Slc35f5	chr1	127457593	127492261	2597	1.87	0.42	0	0	0	0	NA	NA	0	0
Gpr39	Gpr39	chr1	127573573	127770438	2689	0.03	0	0	0	0	0	NA	NA	0	0
Lypd1	Lypd1	chr1	127768619	127808791	2044	0	0	0	0	0	0	NA	NA	0	0
Nckap5	Nckap5	chr1	127810213	128727209	7593	0.03	0.02	0	0	0	0	NA	NA	0	0
Mgat5	Mgat5	chr1	129101563	129379549	3104	0.77	0.62	18	8	6	10	0.307692	0.625	-1.16	0.73
Tmem163	Tmem163	chr1	129386919	129574598	2517	0.03	0	0	0	0	0	NA	NA	0	0
Acmsd	Acmsd	chr1	129625990	129664141	2303	0	0.02	0	1	0	1	1	1	3.46	3.46
2900009J06Rik	2900009J06Rik	chr1	129650194	129670631	464	0.54	0.27	0	5	0	2	1	1	5.67	4.39
Ccnt2	Ccnt2	chr1	129670741	129701414	3514	7.8	8.45	44	29	58	29	0.39726	0.333333	-0.6	-1
Ysk4	Ysk4	chr1	129711848	129736867	3936	0.02	0.01	0	0	0	1	NA	1	0	3.46
Rab3gap1	Rab3gap1	chr1	129765350	129840453	4251	3.56	3.73	70	34	54	29	0.326923	0.349398	-1.04	-0.89
Zranb3	Zranb3	chr1	129850763	129998985	4154	3.14	2.52	64	36	60	28	0.36	0.318182	-0.83	-1.1
R3hdm1	R3hdm1	chr1	129999883	130134312	4812	10.04	13.48	90	111	129	141	0.552239	0.522222	0.3	0.13
Mir128-1	Mir128-1	chr1	130098938	130099007	70	0.6	0.6	0	0	0	0	NA	NA	0	0
Ubxn4	Ubxn4	chr1	130140758	130175954	4093	42.41	42.59	544	443	537	433	0.448835	0.446392	-0.3	-0.31
Lct	Lct	chr1	130181341	130224895	6166	0.46	0.57	7	16	14	24	0.695652	0.631579	1.18	0.77
Mcm6	Mcm6	chr1	130228168	130256233	2901	74.2	84.86	72	72	70	68	0.5	0.492754	0	-0.04
Dars	Dars	chr1	130260284	130313993	2509	76.19	80.9	971	679	1048	766	0.411515	0.422271	-0.52	-0.45
Cxcr4	Cxcr4	chr1	130484776	130488876	1814	0.12	0.14	0	0	0	0	NA	NA	0	0
Thsd7b	Thsd7b	chr1	131169881	132115855	6253	0.03	0.03	0	1	0	0	1	NA	3.46	0
Daf2	Daf2	chr1	132285105	132319576	1324	1.46	0.69	8	0	3	1	0	0.25	-6.34	-1.49
Cd55	Cd55	chr1	132335607	132359317	2526	10.32	6.52	133	80	65	54	0.375587	0.453782	-0.73	-0.27
Zp3r	Zp3r	chr1	132473283	132526183	2034	0.14	0.02	3	0	1	0	0	0	-4.95	-3.46
C4bp	C4bp	chr1	132532498	132558195	1883	0.07	0.11	0	1	0	0	1	NA	3.46	0
C4bp-ps1	C4bp-ps1	chr1	132566779	132578148	754	0.94	0.39	2	6	0	2	0.75	1	1.54	4.39
Pfkfb2	Pfkfb2	chr1	132585620	132625830	9621	1.56	1.6	87	45	60	56	0.340909	0.482759	-0.95	-0.1
Yod1	Yod1	chr1	132613904	132618634	3827	0.36	0.13	6	2	3	1	0.25	0.25	-1.54	-1.49
AA986860	AA986860	chr1	132628553	132641199	2909	0.85	0.34	2	23	0	5	0.92	1	3.46	5.67
Fcamr	Fcamr	chr1	132697479	132711317	1911	0.02	0	0	0	0	0	NA	NA	0	0
Pigr	Pigr	chr1	132723261	132748826	3849	0.32	0.37	0	0	0	1	NA	1	0	3.46
Faim3	Faim3	chr1	132762354	132777367	1491	0.03	0	0	0	0	0	NA	NA	0	0
Il24	Il24	chr1	132778651	132783988	1116	0	0.04	0	0	0	0	NA	NA	0	0
Il20	Il20	chr1	132803769	132807873	824	0	0	0	0	0	0	NA	NA	0	0
Il19	Il19	chr1	132829233	132835818	1023	0	0	0	0	0	0	NA	NA	0	0
Il10	Il10	chr1	132916422	132921547	1306	0	0	0	0	0	0	NA	NA	0	0
Mapkapk2	Mapkapk2	chr1	132950281	132994120	2567	2.92	1.54	30	18	16	13	0.375	0.448276	-0.73	-0.3
Dyrk3	Dyrk3	chr1	133025018	133034811	2072	22.04	19.24	293	120	262	137	0.290557	0.343358	-1.29	-0.93
Eif2d	Eif2d	chr1	133049784	133070048	2290	146.51	149.74	2052	1427	2014	1525	0.410175	0.430913	-0.52	-0.4
Rassf5	Rassf5	chr1	133072987	133141755	3405	0.38	0.29	3	7	6	2	0.7	0.25	1.2	-1.54
Ikbke	Ikbke	chr1	133151179	133176140	3203	0.25	0.25	7	3	7	0	0.3	0	-1.2	-6.15
Srgap2	Srgap2	chr1	133181828	133423938	8040	3.24	2.33	88	88	60	55	0.5	0.478261	0	-0.13
Fam72a	Fam72a	chr1	133424566	133436449	2105	7.31	5.84	48	72	43	65	0.6	0.601852	0.58	0.59
Avpr1b	Avpr1b	chr1	133495691	133508577	4148	0.01	0.01	0	0	0	0	NA	NA	0	0
Ctse	Ctse	chr1	133534891	133572084	2120	0	0.02	0	0	1	0	NA	0	0	-3.46
5430435G22Rik	5430435G22Rik	chr1	133585272	133610041	2523	0.08	0.05	0	0	0	0	NA	NA	0	0
Slc26a9	Slc26a9	chr1	133640599	133666982	3640	0.66	0.55	5	19	11	20	0.791667	0.645161	1.91	0.86
Pm20d1	Pm20d1	chr1	133693972	133714692	3540	1.5	0.98	23	20	16	9	0.465116	0.36	-0.2	-0.82
Slc41a1	Slc41a1	chr1	133724589	133745440	4660	1.04	0.86	32	27	19	32	0.457627	0.627451	-0.24	0.75
Rab7l1	Rab7l1	chr1	133763854	133769464	1189	63.12	74.08	434	474	550	532	0.522026	0.491682	0.13	-0.05
Nucks1	Nucks1	chr1	133807035	133832898	6096	68.93	68.14	1097	993	995	1044	0.47512	0.512016	-0.14	0.07
Slc45a3	Slc45a3	chr1	133859544	133879541	3426	0.84	1.07	4	2	5	5	0.333333	0.5	-0.97	0
Elk4	Elk4	chr1	133904182	133922261	3671	0.37	0.39	6	5	8	3	0.454545	0.272727	-0.26	-1.39
Mfsd4	Mfsd4	chr1	133923198	133964639	4853	1.88	1.92	2	0	5	0	0	0	-4.39	-5.67
Cdk18	Cdk18	chr1	134010124	134036262	3046	2.63	2.25	44	28	47	17	0.388889	0.265625	-0.65	-1.46
Lemd1	Lemd1	chr1	134088013	134153959	983	0.04	0.17	1	0	0	0	0	NA	-3.46	0
Mir135b	Mir135b	chr1	134094665	134094761	97	0	0	0	0	0	0	NA	NA	0	0
Klhdc8a	Klhdc8a	chr1	134195203	134203934	4269	0.12	0.05	0	0	1	0	NA	0	0	-3.46
Nuak2	Nuak2	chr1	134212702	134230065	3132	0.35	0.11	1	11	2	3	0.916667	0.6	3.33	0.56
Tmcc2	Tmcc2	chr1	134252892	134287858	3410	0.11	0.01	0	1	1	0	1	0	3.46	-3.46
Dstyk	Dstyk	chr1	134314030	134363536	6385	0.54	0.44	17	10	6	13	0.37037	0.684211	-0.76	1.1
Rbbp5	Rbbp5	chr1	134373944	134402242	3632	8.2	7.75	71	32	53	43	0.31068	0.447917	-1.15	-0.3
Tmem81	Tmem81	chr1	134402807	134405216	1742	1.8	1.8	16	14	25	17	0.466667	0.404762	-0.19	-0.55
Cntn2	Cntn2	chr1	134406002	134439517	9535	0.13	0.13	26	0	23	2	0	0.08	-8.03	-3.46
Nfasc	Nfasc	chr1	134461267	134638374	10379	0.07	0.06	4	3	2	2	0.428571	0.5	-0.4	0
Gm10538	Gm10538	chr1	134625930	134629403	1879	0.02	0	0	0	0	0	NA	NA	0	0
Lrrn2	Lrrn2	chr1	134776932	134836582	3346	0.08	0.07	3	2	0	2	0.4	1	-0.56	4.39
Mdm4	Mdm4	chr1	134886422	134921925	3490	14.64	17.17	13	5	32	15	0.277778	0.319149	-1.36	-1.09
Pik3c2b	Pik3c2b	chr1	134942589	135005265	7929	1.29	0.88	28	19	19	24	0.404255	0.55814	-0.56	0.34
Ppp1r15b	Ppp1r15b	chr1	135027743	135036377	5588	4.45	5.29	60	43	69	47	0.417476	0.405172	-0.48	-0.55
Plekha6	Plekha6	chr1	135142674	135200012	7457	0.35	0.37	0	0	0	0	NA	NA	0	0
Gm19461	Gm19461	chr1	135146429	135166385	3112	0	0	0	0	0	0	NA	NA	0	0
Golt1a	Golt1a	chr1	135206400	135219603	1842	1.07	1.72	0	0	0	0	NA	NA	0	0
Kiss1	Kiss1	chr1	135223789	135226299	496	8.79	10.26	0	0	0	0	NA	NA	0	0
Ren2	Ren2	chr1	135247143	135256900	1525	0.08	0.08	0	0	0	0	NA	NA	0	0
Ren1	Ren1	chr1	135247251	135256896	1422	0	0	0	0	0	0	NA	NA	0	0
Etnk2	Etnk2	chr1	135260149	135276895	2279	1.73	1.32	0	0	0	0	NA	NA	0	0
Sox13	Sox13	chr1	135278877	135320789	3531	4.59	4.55	1	0	1	2	0	0.666667	-3.46	0.93
Snrpe	Snrpe	chr1	135500448	135506857	492	1113.31	943.94	0	0	0	0	NA	NA	0	0
Zc3h11a	Zc3h11a	chr1	135516448	135557957	4395	27.65	30.85	256	174	261	209	0.404651	0.444681	-0.56	-0.32
Zbed6	Zbed6	chr1	135552456	135557462	5007	1.82	2.62	25	14	40	15	0.358974	0.272727	-0.83	-1.41
Lax1	Lax1	chr1	135575606	135586685	2371	0.02	0.04	0	0	1	0	NA	0	0	-3.46
Atp2b4	Atp2b4	chr1	135599251	135650324	8292	0.82	0.66	2	14	3	13	0.875	0.8125	2.75	2.08
Optc	Optc	chr1	135793771	135804576	2071	0	0.04	0	0	1	0	NA	0	0	-3.46
Prelp	Prelp	chr1	135806882	135817978	3601	0.07	0.01	1	1	0	1	0.5	1	0	3.46
Fmod	Fmod	chr1	135934092	135944854	2859	0	0	0	0	0	0	NA	NA	0	0
Btg2	Btg2	chr1	135971442	135975732	3083	43.81	42.08	177	153	211	156	0.463636	0.425068	-0.21	-0.44
Chit1	Chit1	chr1	136007819	136048013	1711	1.47	0.63	14	0	6	0	0	0	-7.14	-5.93
Chi3l1	Chi3l1	chr1	136078981	136086608	1689	0.6	0.42	11	8	3	10	0.421053	0.769231	-0.45	1.7
Mybph	Mybph	chr1	136090025	136097809	1829	0	0	0	0	0	0	NA	NA	0	0
Adora1	Adora1	chr1	136095799	136132008	5786	0.33	0.21	1	3	3	4	0.75	0.571429	1.49	0.4
Myog	Myog	chr1	136186581	136189125	1480	0.03	0	0	0	0	0	NA	NA	0	0
Ppfia4	Ppfia4	chr1	136193360	136229505	6067	0.76	0.48	32	12	23	7	0.272727	0.233333	-1.41	-1.7
Tmem183a	Tmem183a	chr1	136242674	136258576	3169	31.6	23.71	382	239	306	185	0.384863	0.376782	-0.68	-0.73
4933406M09Rik	4933406M09Rik	chr1	136282517	136287560	1770	0	0.02	0	0	1	0	NA	0	0	-3.46
Cyb5r1	Cyb5r1	chr1	136302567	136308315	1626	20.44	20.24	274	119	309	102	0.302799	0.248175	-1.2	-1.6
Adipor1	Adipor1	chr1	136312044	136328918	2024	46.89	42.9	158	74	144	82	0.318966	0.362832	-1.09	-0.81
Klhl12	Klhl12	chr1	136352132	136387450	3196	13.12	14.56	13	5	6	7	0.277778	0.538462	-1.36	0.22
Rabif	Rabif	chr1	136391237	136404461	1959	42.07	41.79	0	0	0	0	NA	NA	0	0
4931440L10Rik	4931440L10Rik	chr1	136437522	136443599	1457	0.09	0	0	0	0	0	NA	NA	0	0
Kdm5b	Kdm5b	chr1	136456755	136529455	6300	38.34	38.23	25	51	32	52	0.671053	0.619048	1.03	0.7
Syt2	Syt2	chr1	136543258	136645994	3386	6.68	5.28	18	17	10	15	0.485714	0.6	-0.08	0.58
Ppp1r12b	Ppp1r12b	chr1	136662520	136852517	6185	0.61	0.47	1	1	0	0	0.5	NA	0	0
Ube2t	Ube2t	chr1	136859154	136870714	1079	39.42	36.18	0	0	0	0	NA	NA	0	0
Lgr6	Lgr6	chr1	136882930	137001853	3623	0.05	0.06	0	1	0	0	1	NA	3.46	0
Ptprv	Ptprv	chr1	137005075	137029152	6080	0.84	0.44	7	0	0	0	0	NA	-6.15	0
Ptpn7	Ptpn7	chr1	137029302	137041897	3264	0.21	0.32	0	0	0	0	NA	NA	0	0
Arl8a	Arl8a	chr1	137043411	137052845	1702	6.15	5.12	0	0	0	0	NA	NA	0	0
Gpr37l1	Gpr37l1	chr1	137056827	137064258	2253	0.09	0.07	0	2	0	0	1	NA	4.39	0
Elf3	Elf3	chr1	137150151	137155049	2000	164.51	134.52	0	0	0	0	NA	NA	0	0
Rnpep	Rnpep	chr1	137159276	137180661	2301	34.58	27.75	0	0	0	0	NA	NA	0	0
Timm17a	Timm17a	chr1	137198112	137210314	917	1090.61	1291.79	970	1081	1012	1336	0.52706	0.568995	0.16	0.4
Lmod1	Lmod1	chr1	137221390	137264642	3942	0.11	0.08	2	0	2	1	0	0.333333	-4.39	-0.93
Shisa4	Shisa4	chr1	137268033	137271640	1190	0.6	0.11	0	0	0	0	NA	NA	0	0
Ipo9	Ipo9	chr1	137278892	137327068	6236	6.75	5.36	1	5	5	3	0.833333	0.375	2.21	-0.72
Nav1	Nav1	chr1	137331157	137481932	12767	1.92	3.46	0	0	3	0	NA	0	0	-4.95
Csrp1	Csrp1	chr1	137625774	137648806	1770	91.74	81.78	178	125	160	107	0.412541	0.400749	-0.51	-0.58
Phlda3	Phlda3	chr1	137662662	137665711	1467	27.88	25.41	20	3	41	1	0.130435	0.0238095	-2.7	-5.22
Tnni1	Tnni1	chr1	137695998	137707566	1114	0.3	0.67	0	0	0	0	NA	NA	0	0
Lad1	Lad1	chr1	137715175	137729918	2992	9.31	7.74	56	234	35	227	0.806897	0.866412	2.06	2.69
Tnnt2	Tnnt2	chr1	137732963	137748838	1193	0.95	0.7	0	0	0	2	NA	1	0	4.39
Pkp1	Pkp1	chr1	137767972	137815601	4486	0.06	0.03	0	1	0	1	1	1	3.46	3.46
Igfn1	Igfn1	chr1	137850155	137902919	8996	0.02	0	3	0	0	0	0	NA	-4.95	0
Tmem9	Tmem9	chr1	137904796	137931607	1750	19.01	10.51	178	195	142	74	0.522788	0.342593	0.13	-0.94
Cacna1s	Cacna1s	chr1	137949478	138016399	6260	0.03	0.03	0	0	0	1	NA	1	0	3.46
6530439I21	6530439I21	chr1	138024296	138027760	508	0.08	0	0	0	0	0	NA	NA	0	0
Kif21b	Kif21b	chr1	138027978	138074591	9119	0.44	0.28	5	19	6	22	0.791667	0.785714	1.91	1.86
5730559C18Rik	5730559C18Rik	chr1	138110099	138130857	3013	0.25	0.04	4	0	0	1	0	1	-5.36	3.46
Gpr25	Gpr25	chr1	138155491	138157450	1960	0	0	0	0	0	0	NA	NA	0	0
Camsap2	Camsap2	chr1	138164700	138242681	7823	1.49	1.33	38	14	21	22	0.269231	0.511628	-1.43	0.07
9230116N13Rik	9230116N13Rik	chr1	138308493	138312096	2097	0.46	0.12	6	3	0	3	0.333333	1	-0.98	4.95
Ddx59	Ddx59	chr1	138311848	138336797	2228	6.32	5.39	45	46	52	47	0.505495	0.474747	0.03	-0.15
Kif14	Kif14	chr1	138364535	138428088	8770	1.32	1.42	89	91	109	80	0.505556	0.42328	0.03	-0.45
Zfp281	Zfp281	chr1	138521478	138526968	5275	19.31	18.09	82	46	73	42	0.359375	0.365217	-0.83	-0.8
Gm19705	Gm19705	chr1	138579973	138587382	489	43.36	33.18	17	177	17	120	0.912371	0.875912	3.37	2.81
Gm16880	Gm16880	chr1	138592788	138622305	1199	0.49	0.38	3	2	2	1	0.4	0.333333	-0.56	-0.93
Nr5a2	Nr5a2	chr1	138740161	138857025	3857	15.37	20.57	223	143	244	260	0.39071	0.515873	-0.64	0.09
Mir181a-1	Mir181a-1	chr1	139863032	139863118	87	0	0	0	0	0	0	NA	NA	0	0
Mir181b-1	Mir181b-1	chr1	139863216	139863295	80	0	0	0	0	0	0	NA	NA	0	0
Ptprc	Ptprc	chr1	139959438	140071882	5664	0	0	0	0	0	0	NA	NA	0	0
Atp6v1g3	Atp6v1g3	chr1	140170315	140186039	1887	0	0	0	0	0	0	NA	NA	0	0
Nek7	Nek7	chr1	140381291	140516273	3366	3.27	1.98	26	14	14	6	0.35	0.3	-0.89	-1.21
Gm5833	Gm5833	chr1	140536672	140578652	1930	0.02	0	0	0	0	0	NA	NA	0	0
Lhx9	Lhx9	chr1	140721763	140744156	5747	0.01	0.02	0	0	0	0	NA	NA	0	0
2310009B15Rik	2310009B15Rik	chr1	140748556	140753431	571	6.9	6.06	5	8	2	4	0.615385	0.666667	0.67	0.97
Dennd1b	Dennd1b	chr1	140860286	141072619	8313	2.75	2.2	140	86	115	66	0.380531	0.364641	-0.7	-0.8
Crb1	Crb1	chr1	141094831	141273653	4702	0.01	0.02	0	0	1	0	NA	0	0	-3.46
4933436E23Rik	4933436E23Rik	chr1	141276029	141299429	1111	0	0	0	0	0	0	NA	NA	0	0
Zbtb41	Zbtb41	chr1	141318960	141349584	8362	1.27	1.39	28	24	31	29	0.461538	0.483333	-0.22	-0.1
Aspm	Aspm	chr1	141351350	141390665	9866	3.7	4.14	237	116	221	145	0.328612	0.396175	-1.03	-0.61
F13b	F13b	chr1	141398284	141420333	2378	0	0.05	0	0	0	0	NA	NA	0	0
Cfhr1	Cfhr1	chr1	141443641	141456799	1732	0	0	0	0	0	0	NA	NA	0	0
Gm4788	Gm4788	chr1	141594496	141677816	2887	0.03	0.01	0	0	0	0	NA	NA	0	0
Cfhr2	Cfhr2	chr1	141706869	141755276	1602	0.08	0.05	0	0	0	0	NA	NA	0	0
Cfh	Cfh	chr1	141982432	142079988	4365	0.06	0.11	2	0	4	0	0	0	-4.39	-5.36
Kcnt2	Kcnt2	chr1	142142834	142506838	3957	0	0	0	0	0	0	NA	NA	0	0
4930590L20Rik	4930590L20Rik	chr1	142466753	142552979	551	0	0	0	0	0	0	NA	NA	0	0
Cdc73	Cdc73	chr1	145454629	145549814	2678	9.87	10.15	35	43	27	47	0.551282	0.635135	0.3	0.8
B3galt2	B3galt2	chr1	145487827	145497067	4578	0.3	0.31	11	0	2	5	0	0.714286	-6.79	1.28
Glrx2	Glrx2	chr1	145586479	145596808	3730	12.66	13.93	96	118	88	176	0.551402	0.666667	0.3	1
Trove2	Trove2	chr1	145597921	145624181	8720	0.35	0.43	20	9	27	14	0.310345	0.341463	-1.14	-0.94
Uchl5	Uchl5	chr1	145624408	145654596	1851	85.53	88.75	879	554	816	638	0.386602	0.43879	-0.67	-0.35
Rgs2	Rgs2	chr1	145846468	145851279	3009	0.07	0.22	0	0	0	0	NA	NA	0	0
Rgs13	Rgs13	chr1	145985797	146024502	1497	0.28	0.2	2	0	0	0	0	NA	-4.39	0
Rgs1	Rgs1	chr1	146091799	146096234	1330	0	0.03	0	0	0	1	NA	1	0	3.46
Rgs18	Rgs18	chr1	146599971	146622551	1859	0.02	0	0	0	0	0	NA	NA	0	0
Fam5c	Fam5c	chr1	148342796	148749602	3172	0.01	0.01	1	0	0	0	0	NA	-3.46	0
Pla2g4a	Pla2g4a	chr1	151676752	151808414	2846	0	0.04	0	0	2	0	NA	0	0	-4.39
7530420F21Rik	7530420F21Rik	chr1	151923791	151946896	1098	0	0	0	0	0	0	NA	NA	0	0
Ptgs2	Ptgs2	chr1	151947254	151955142	4145	0	0	0	0	0	0	NA	NA	0	0
Pdc	Pdc	chr1	152166547	152181036	1247	0	0.03	0	0	0	0	NA	NA	0	0
2310030A07Rik	2310030A07Rik	chr1	152167811	152193901	610	0.07	0	0	1	0	0	1	NA	3.46	0
BC003331	BC003331	chr1	152208441	152240185	3242	16.14	17.37	227	127	209	143	0.358757	0.40625	-0.84	-0.55
Tpr	Tpr	chr1	152239968	152297065	7550	30.5	37.06	690	950	774	1143	0.579268	0.596244	0.46	0.56
Prg4	Prg4	chr1	152296542	152313295	4278	0.06	0.1	0	209	1	222	1	0.995516	11.03	7.66
Hmcn1	Hmcn1	chr1	152409632	152840565	18314	0.02	0.02	1	2	1	3	0.666667	0.75	0.93	1.49
C730036E19Rik	C730036E19Rik	chr1	152985164	152991225	2640	0.02	0.02	0	0	1	0	NA	0	0	-3.46
Ivns1abp	Ivns1abp	chr1	153191628	153211575	5037	26.95	31.73	231	185	284	229	0.444712	0.446394	-0.32	-0.31
1200016B10Rik	1200016B10Rik	chr1	153214829	153275565	3668	25.35	31.63	452	163	532	256	0.265041	0.324873	-1.47	-1.05
1190005F20Rik	1190005F20Rik	chr1	153275778	153305313	2665	15.8	17.79	154	113	141	143	0.423221	0.503521	-0.45	0.02
Rnf2	Rnf2	chr1	153316536	153347953	3028	37.29	38.33	350	287	321	321	0.450549	0.5	-0.29	0
Fam129a	Fam129a	chr1	153418503	153566477	3939	4.64	4.55	87	33	76	56	0.275	0.424242	-1.4	-0.44
Edem3	Edem3	chr1	153602504	153669458	6604	1.49	1.18	30	21	28	19	0.411765	0.404255	-0.51	-0.56
1700025G04Rik	1700025G04Rik	chr1	153731654	153937450	9754	1.31	1.53	42	48	59	66	0.533333	0.528	0.19	0.16
Tsen15	Tsen15	chr1	154217866	154233812	1132	63.74	47.56	169	190	112	152	0.529248	0.575758	0.17	0.44
Glt25d2	Glt25d2	chr1	154246997	154357825	4056	0.25	0.11	4	0	2	0	0	0	-5.36	-4.39
Rgl1	Rgl1	chr1	154364660	154472241	3887	0.03	0.04	3	0	1	0	0	0	-4.95	-3.46
Apobec4	Apobec4	chr1	154597681	154604674	1566	0	0	0	0	0	0	NA	NA	0	0
Arpc5	Arpc5	chr1	154613672	154622710	1897	109.14	94.55	359	270	327	245	0.429253	0.428322	-0.41	-0.42
Ncf2	Ncf2	chr1	154655020	154684120	2596	1.6	0.98	28	3	16	3	0.0967742	0.157895	-3.18	-2.38
Smg7	Smg7	chr1	154684125	154749776	6069	10.47	10	141	89	112	72	0.386957	0.391304	-0.66	-0.64
Nmnat2	Nmnat2	chr1	154802231	154966391	4523	0.39	0.37	9	4	3	10	0.307692	0.769231	-1.15	1.7
Lamc2	Lamc2	chr1	154969886	155033577	5164	0.97	0.73	36	23	27	15	0.389831	0.357143	-0.64	-0.84
Lamc1	Lamc1	chr1	155066052	155179916	7622	4.21	3.43	197	118	136	84	0.374603	0.381818	-0.74	-0.69
E330020D12Rik	E330020D12Rik	chr1	155251316	155261363	2827	22.19	16.97	6	0	9	2	0	0.181818	-5.93	-2.12
1700012A16Rik	1700012A16Rik	chr1	155272339	155299704	2045	0.8	0.57	3	1	2	2	0.25	0.5	-1.49	0
Dhx9	Dhx9	chr1	155302888	155334790	4613	13.23	17.18	0	0	0	0	NA	NA	0	0
Npl	Npl	chr1	155350146	155396844	1403	147.36	140.12	416	371	362	325	0.47141	0.473071	-0.17	-0.16
Rgs8	Rgs8	chr1	155500167	155544795	5804	0	0.01	0	0	0	0	NA	NA	0	0
C230024C17	C230024C17	chr1	155568370	155584959	3337	0.01	0	0	0	0	0	NA	NA	0	0
Rgs16	Rgs16	chr1	155587483	155592598	2335	0.05	0.04	0	0	0	0	NA	NA	0	0
Rnasel	Rnasel	chr1	155596556	155611351	4758	1	0.68	0	1	0	0	1	NA	3.46	0
Rgsl1	Rgsl1	chr1	155626517	155691271	3640	0.02	0	0	0	0	0	NA	NA	0	0
5830403L16Rik	5830403L16Rik	chr1	155696672	155698325	1654	0	0.03	0	0	0	0	NA	NA	0	0
Gm5531	Gm5531	chr1	155721475	155724001	2527	12.62	16.32	0	0	0	0	NA	NA	0	0
Teddm1	Teddm1	chr1	155738776	155740190	1415	0	0.03	0	0	0	1	NA	1	0	3.46
Glul	Glul	chr1	155747075	155756844	2782	115	91.23	347	252	252	226	0.420701	0.472803	-0.46	-0.16
Zfp648	Zfp648	chr1	156048317	156052804	1877	0.07	0.04	0	0	0	0	NA	NA	0	0
4930452N14Rik	4930452N14Rik	chr1	156088651	156104036	613	0	0	0	0	0	0	NA	NA	0	0
Cacna1e	Cacna1e	chr1	156239649	156573050	12697	0.01	0.01	0	0	0	0	NA	NA	0	0
Ier5	Ier5	chr1	156943497	156946766	3270	0.06	0.05	0	0	0	0	NA	NA	0	0
Mr1	Mr1	chr1	156975008	156993910	2509	0.02	0	0	0	0	0	NA	NA	0	0
Stx6	Stx6	chr1	157005833	157050647	2459	3.15	2.68	0	0	0	0	NA	NA	0	0
Xpr1	Xpr1	chr1	157122787	157264574	7651	4.31	5.54	13	9	17	14	0.409091	0.451613	-0.53	-0.28
Acbd6	Acbd6	chr1	157405250	157534363	1942	25.55	23.02	263	154	219	138	0.369305	0.386555	-0.77	-0.67
Lhx4	Lhx4	chr1	157548824	157589157	1851	0.05	0.02	0	0	0	0	NA	NA	0	0
Qsox1	Qsox1	chr1	157625285	157660029	3361	0.47	0.42	1	2	0	0	0.666667	NA	0.93	0
Cep350	Cep350	chr1	157692094	157820385	13307	0.67	0.61	7	8	8	9	0.533333	0.529412	0.19	0.17
Tor1aip1	Tor1aip1	chr1	157851729	157883610	4439	3.86	4.46	6	2	1	4	0.25	0.8	-1.54	1.9
Tor1aip2	Tor1aip2	chr1	157882794	157915989	8110	24.22	26.32	6	1	6	2	0.142857	0.25	-2.47	-1.54
Fam163a	Fam163a	chr1	157923096	158135156	3882	0.01	0.03	0	0	0	0	NA	NA	0	0
Tdrd5	Tdrd5	chr1	158185426	158233479	3444	1.36	1.2	6	4	14	3	0.4	0.176471	-0.57	-2.19
Nphs2	Nphs2	chr1	158240866	158258166	3108	0.15	0.08	1	0	0	0	0	NA	-3.46	0
Soat1	Soat1	chr1	158358239	158404459	4785	1.28	1.49	8	1	13	1	0.111111	0.0714286	-2.88	-3.57
Abl2	Abl2	chr1	158488918	158579750	10714	1.29	1.5	43	16	34	12	0.271186	0.26087	-1.42	-1.49
Tor3a	Tor3a	chr1	158583748	158604470	3268	0.1	0.08	2	0	0	0	0	NA	-4.39	0
Fam20b	Fam20b	chr1	158608702	158649041	4238	3.28	3.07	0	0	2	0	NA	0	0	-4.39
Ralgps2	Ralgps2	chr1	158734297	158869757	7133	5.51	5.45	0	0	0	0	NA	NA	0	0
Angptl1	Angptl1	chr1	158769154	158791209	2190	0.31	0.48	0	0	0	0	NA	NA	0	0
1700057K13Rik	1700057K13Rik	chr1	159029279	159038776	898	0	0.05	0	0	0	0	NA	NA	0	0
Rasal2	Rasal2	chr1	159065314	159342726	10046	0.74	0.7	0	0	0	0	NA	NA	0	0
2810025M15Rik	2810025M15Rik	chr1	159342483	159350367	1194	72.54	54.98	0	0	0	0	NA	NA	0	0
BC026585	BC026585	chr1	159388713	159418864	1289	10.66	9.93	0	3	1	0	1	0	4.95	-3.46
Sec16b	Sec16b	chr1	159436927	159498555	4650	0.15	0.16	0	3	0	1	1	1	4.95	3.46
Fam5b	Fam5b	chr1	160175400	160286391	4101	0	0.01	0	0	0	1	NA	1	0	3.46
Astn1	Astn1	chr1	160292435	160621917	7224	0.02	0.02	0	0	0	0	NA	NA	0	0
Mir488	Mir488	chr1	160435756	160435864	109	0	0.38	0	0	0	0	NA	NA	0	0
Pappa2	Pappa2	chr1	160641862	160887569	8585	0	0.02	0	0	0	0	NA	NA	0	0
Rfwd2	Rfwd2	chr1	161162457	161277711	5056	8.67	8.99	0	0	0	0	NA	NA	0	0
Scarna3a	Scarna3a	chr1	161270438	161270555	118	0	0	0	0	0	0	NA	NA	0	0
Mir1843b	Mir1843b	chr1	161270489	161270554	66	0	0	0	0	0	0	NA	NA	0	0
Tnr	Tnr	chr1	161453900	161855053	5395	0.01	0.01	0	0	0	0	NA	NA	0	0
4930523C07Rik	4930523C07Rik	chr1	161974511	162008717	5390	0.01	0	0	0	0	0	NA	NA	0	0
4930562F07Rik	4930562F07Rik	chr1	162004866	162008116	887	0	0	0	0	0	0	NA	NA	0	0
Tnn	Tnn	chr1	162015163	162083706	5809	0.01	0	0	0	0	0	NA	NA	0	0
Mrps14	Mrps14	chr1	162125391	162131317	1970	134.9	106.95	0	0	0	0	NA	NA	0	0
Cacybp	Cacybp	chr1	162132498	162143023	2115	124.4	125.76	0	0	0	0	NA	NA	0	0
Rabgap1l	Rabgap1l	chr1	162149305	162723069	9489	0.07	0.04	0	0	0	0	NA	NA	0	0
Gpr52	Gpr52	chr1	162506799	162507884	1086	0	0	0	0	0	0	NA	NA	0	0
Rc3h1	Rc3h1	chr1	162836542	162905107	11011	1.95	2.5	6	6	4	4	0.5	0.5	0	0
Serpinc1	Serpinc1	chr1	162908737	162933145	2161	0.89	1.22	0	2	1	3	1	0.75	4.39	1.49
Zbtb37	Zbtb37	chr1	162947887	162964390	3883	0.91	0.85	0	0	0	0	NA	NA	0	0
Gas5	Gas5	chr1	162965297	162968668	2554	58.98	63.75	10	39	0	54	0.795918	1	1.95	9.08
Mir5117	Mir5117	chr1	162967484	162967574	91	0	0	0	0	0	0	NA	NA	0	0
Snord47	Snord47	chr1	162968223	162968287	65	12.25	19.89	0	0	0	0	NA	NA	0	0
Dars2	Dars2	chr1	162970744	163000763	3581	10.02	9.74	33	37	50	35	0.528571	0.411765	0.16	-0.51
Cenpl	Cenpl	chr1	163001023	163016474	4327	4.93	3.78	0	1	0	0	1	NA	3.46	0
Klhl20	Klhl20	chr1	163018509	163061610	4037	2	1.83	1	2	0	3	0.666667	1	0.93	4.95
Ankrd45	Ankrd45	chr1	163072843	163100638	3723	0.43	0.63	0	0	0	0	NA	NA	0	0
4930469G21Rik	4930469G21Rik	chr1	163086974	163089445	954	0.13	0.13	0	0	0	0	NA	NA	0	0
Prdx6	Prdx6	chr1	163170243	163181297	2334	288.86	287.48	391	503	397	446	0.56264	0.529063	0.36	0.17
Tnfsf4	Tnfsf4	chr1	163325569	163348337	1609	0.03	0	0	0	0	0	NA	NA	0	0
Tnfsf18	Tnfsf18	chr1	163424788	163435421	2064	0	0.02	0	0	0	0	NA	NA	0	0
Fasl	Fasl	chr1	163710823	163718626	1934	0.06	0	1	1	0	0	0.5	NA	0	0
AI848100	AI848100	chr1	163746243	163806792	6308	2.47	1.98	8	5	6	1	0.384615	0.142857	-0.67	-2.47
4930558K02Rik	4930558K02Rik	chr1	163872220	163909767	1164	0	0.04	0	0	0	0	NA	NA	0	0
Pigc	Pigc	chr1	163899319	163903566	3301	2.94	2.41	14	9	18	5	0.391304	0.217391	-0.63	-1.83
Dnm3	Dnm3	chr1	163917433	164408165	7523	0.06	0.06	0	0	0	1	NA	1	0	3.46
2810442N19Rik	2810442N19Rik	chr1	163935100	163946616	919	0	0	0	0	0	0	NA	NA	0	0
Dnm3os	Dnm3os	chr1	164147754	164155681	7928	0.03	0	0	0	0	0	NA	NA	0	0
Mir199a-2	Mir199a-2	chr1	164147945	164148054	110	0	0	0	0	0	0	NA	NA	0	0
Mir214	Mir214	chr1	164153499	164153608	110	0	0	0	0	0	0	NA	NA	0	0
Mettl13	Mettl13	chr1	164463803	164478476	2790	6.53	5.65	0	0	0	0	NA	NA	0	0
Vamp4	Vamp4	chr1	164500959	164529209	2532	3.51	2.87	4	0	1	1	0	0.5	-5.36	0
Myoc	Myoc	chr1	164569281	164579825	2080	0	0	0	0	0	0	NA	NA	0	0
7420461P10Rik	7420461P10Rik	chr1	164577374	164588350	741	1.3	0.73	0	0	0	0	NA	NA	0	0
Prrc2c	Prrc2c	chr1	164601916	164670687	10444	18.76	24	11	5	16	8	0.3125	0.333333	-1.12	-0.99
Fmo4	Fmo4	chr1	164724014	164742680	1787	0.02	0.05	0	0	0	0	NA	NA	0	0
Fmo1	Fmo1	chr1	164759692	164796679	2326	0.13	0.11	0	0	0	0	NA	NA	0	0
Fmo2	Fmo2	chr1	164805178	164828843	3336	0	0.01	0	0	0	0	NA	NA	0	0
Fmo6	Fmo6	chr1	164846682	164867356	1870	0	0	0	0	0	0	NA	NA	0	0
Fmo3	Fmo3	chr1	164883931	164914622	2010	0	0.02	0	0	0	0	NA	NA	0	0
4921528O07Rik	4921528O07Rik	chr1	164954433	165015801	2956	0.01	0.01	0	0	0	0	NA	NA	0	0
Prrx1	Prrx1	chr1	165175250	165243781	7448	0	0.01	0	0	0	0	NA	NA	0	0
Gorab	Gorab	chr1	165315040	165333772	2509	3.91	3.24	15	10	12	9	0.4	0.428571	-0.58	-0.41
Mettl11b	Mettl11b	chr1	165633124	165655363	1053	0	0	0	0	0	0	NA	NA	0	0
Kifap3	Kifap3	chr1	165709810	165847231	3907	3.34	3.13	24	3	18	10	0.111111	0.357143	-2.96	-0.84
Scyl3	Scyl3	chr1	165860195	165885257	4069	3.02	2.63	0	0	0	0	NA	NA	0	0
BC055324	BC055324	chr1	165884139	165924912	2910	6.48	6.12	9	7	5	9	0.4375	0.642857	-0.36	0.84
2810422O20Rik	2810422O20Rik	chr1	165925076	165927374	1457	7.65	6.58	0	0	0	0	NA	NA	0	0
Sele	Sele	chr1	165978365	165987808	2912	0	0.01	0	0	0	0	NA	NA	0	0
Sell	Sell	chr1	165992207	166010916	2321	0.02	0.02	0	0	0	0	NA	NA	0	0
Selp	Selp	chr1	166045395	166080157	3438	0.01	0	0	0	0	0	NA	NA	0	0
Gm16548	Gm16548	chr1	166078707	166082348	1241	0.03	0	0	0	0	0	NA	NA	0	0
F5	F5	chr1	166081990	166150405	7406	0.01	0.01	0	0	0	0	NA	NA	0	0
Slc19a2	Slc19a2	chr1	166179186	166195499	3545	6.17	6.6	20	11	38	28	0.354839	0.424242	-0.86	-0.44
4930455F23Rik	4930455F23Rik	chr1	166205729	166217978	1896	0.91	0.57	0	0	0	0	NA	NA	0	0
Blzf1	Blzf1	chr1	166219931	166237615	4035	15.58	13.48	0	0	0	0	NA	NA	0	0
Nme7	Nme7	chr1	166237806	166367427	3010	4.89	4.63	1	0	0	1	0	1	-3.46	3.46
Atp1b1	Atp1b1	chr1	166367398	166388486	2422	10.4	6.1	0	0	0	0	NA	NA	0	0
Dpt	Dpt	chr1	166726863	166754397	1636	0.03	0	0	0	0	0	NA	NA	0	0
LOC433374	LOC433374	chr1	166793252	166801569	1588	0	0	0	0	0	0	NA	NA	0	0
Xcl1	Xcl1	chr1	166861779	166865641	502	0	0	0	0	0	0	NA	NA	0	0
4930568G15Rik	4930568G15Rik	chr1	166996748	167022061	998	0	0	0	0	0	0	NA	NA	0	0
Tbx19	Tbx19	chr1	167067984	167090904	2662	0.05	0.02	0	1	0	0	1	NA	3.46	0
Sft2d2	Sft2d2	chr1	167104472	167124564	5526	0.77	0.42	21	7	14	4	0.25	0.222222	-1.57	-1.78
Tiprl	Tiprl	chr1	167142417	167167089	4395	18.7	19.53	0	0	0	0	NA	NA	0	0
Gpr161	Gpr161	chr1	167225897	167251982	1943	16.67	22.75	0	0	0	0	NA	NA	0	0
Dcaf6	Dcaf6	chr1	167259632	167390594	3305	0.42	0.1	0	0	0	0	NA	NA	0	0
Brp44	Brp44	chr1	167391339	167411345	854	330.51	324.8	0	0	0	0	NA	NA	0	0
Adcy10	Adcy10	chr1	167415314	167506904	5209	0.31	0.06	2	0	0	0	0	NA	-4.39	0
Mpzl1	Mpzl1	chr1	167522312	167564672	2356	5.16	3.04	0	0	0	0	NA	NA	0	0
Rcsd1	Rcsd1	chr1	167579076	167638225	2670	1.29	1.02	1	2	3	2	0.666667	0.4	0.93	-0.56
Creg1	Creg1	chr1	167693911	167705435	2125	58.27	56.68	24	27	28	33	0.529412	0.540984	0.17	0.24
Cd247	Cd247	chr1	167718812	167801284	4604	0.03	0.01	2	2	1	0	0.5	0	0	-3.46
Pou2f1	Pou2f1	chr1	167795285	167932765	13123	2.13	2.3	13	11	9	9	0.458333	0.5	-0.24	0
Dusp27	Dusp27	chr1	168028279	168058029	4025	0.1	0.04	0	2	0	0	1	NA	4.39	0
Gpa33	Gpa33	chr1	168060591	168096641	2293	2.56	1.4	0	0	0	0	NA	NA	0	0
Mael	Mael	chr1	168131516	168168875	1546	16.29	8.34	0	0	0	0	NA	NA	0	0
Ildr2	Ildr2	chr1	168184270	168246963	8260	0.01	0.01	0	0	0	0	NA	NA	0	0
Tada1	Tada1	chr1	168309298	168323751	2144	11.96	14.67	17	17	22	20	0.5	0.47619	0	-0.14
Pogk	Pogk	chr1	168323742	168339959	7371	0.22	0.31	6	0	9	8	0	0.470588	-5.93	-0.17
Gm4846	Gm4846	chr1	168413744	168427719	1744	0	0	0	0	0	0	NA	NA	0	0
Gm4847	Gm4847	chr1	168559102	168577824	3012	0.01	0.01	0	0	0	0	NA	NA	0	0
Fmo9	Fmo9	chr1	168592186	168611976	3065	0	0.01	0	0	0	0	NA	NA	0	0
Gm16701	Gm16701	chr1	168904154	168929861	936	0	0	0	0	0	0	NA	NA	0	0
Fam78b	Fam78b	chr1	168931548	169021433	4986	0.01	0	0	0	0	0	NA	NA	0	0
Uck2	Uck2	chr1	169156217	169215258	1335	127.94	121.61	0	0	0	0	NA	NA	0	0
Tmco1	Tmco1	chr1	169238801	169264109	4474	30.44	28.27	0	1	0	0	1	NA	3.46	0
Aldh9a1	Aldh9a1	chr1	169280122	169298661	2833	7.77	7.77	41	14	23	6	0.254545	0.206897	-1.54	-1.92
Mgst3	Mgst3	chr1	169302515	169323928	635	13.66	6.11	0	0	0	0	NA	NA	0	0
Lrrc52	Lrrc52	chr1	169375806	169396911	1137	0	0.07	0	0	0	0	NA	NA	0	0
Rxrg	Rxrg	chr1	169528493	169569754	2363	0	0.02	0	0	0	0	NA	NA	0	0
Lmx1a	Lmx1a	chr1	169619689	169778864	3338	0.2	0.14	0	0	0	0	NA	NA	0	0
Pbx1	Pbx1	chr1	170049495	170362389	9027	0	0.03	0	0	0	0	NA	NA	0	0
Nuf2	Nuf2	chr1	171428065	171461595	2405	11.76	8.76	29	23	17	23	0.442308	0.575	-0.33	0.43
Rgs5	Rgs5	chr1	171585632	171623657	1809	0	0.05	0	0	0	0	NA	NA	0	0
Rgs4	Rgs4	chr1	171671608	171677773	2941	0	0.01	0	0	0	0	NA	NA	0	0
1700084C01Rik	1700084C01Rik	chr1	171859070	171864784	1440	0	0	0	0	0	0	NA	NA	0	0
Hsd17b7	Hsd17b7	chr1	171879668	171899336	4574	5.31	4.05	31	35	30	21	0.530303	0.411765	0.17	-0.51
3110045C21Rik	3110045C21Rik	chr1	171899540	171902527	1135	3.36	3.82	22	3	25	5	0.12	0.166667	-2.83	-2.3
Ddr2	Ddr2	chr1	171902438	172019075	8290	0.59	1.17	8	4	11	3	0.333333	0.214286	-0.98	-1.84
Uap1	Uap1	chr1	172072134	172105077	2283	62.48	65.27	0	0	0	0	NA	NA	0	0
Uhmk1	Uhmk1	chr1	172129387	172145524	2024	2.38	2.8	0	0	0	0	NA	NA	0	0
Sh2d1b2	Sh2d1b2	chr1	172163002	172181718	399	0	0	0	0	0	0	NA	NA	0	0
Sh2d1b1	Sh2d1b1	chr1	172207455	172215793	1433	0.03	0	0	0	0	0	NA	NA	0	0
Gm7694	Gm7694	chr1	172228324	172236463	3833	0.16	0.05	1	1	1	0	0.5	0	0	-3.46
1700015E13Rik	1700015E13Rik	chr1	172238992	172242256	713	0.06	0	0	0	0	0	NA	NA	0	0
Nos1ap	Nos1ap	chr1	172247627	172519980	3684	0.17	0.09	0	2	0	0	1	NA	4.39	0
Olfml2b	Olfml2b	chr1	172574663	172612920	3095	0.01	0.01	0	0	0	1	NA	1	0	3.46
Atf6	Atf6	chr1	172634588	172797902	7463	2.09	2.6	81	62	106	100	0.433566	0.485437	-0.39	-0.08
Dusp12	Dusp12	chr1	172804319	172815671	1374	67.34	80.8	519	784	614	927	0.601688	0.601557	0.6	0.59
Fcrlb	Fcrlb	chr1	172837404	172843072	1284	0.07	0.16	1	0	1	0	0	0	-3.46	-3.46
Fcrla	Fcrla	chr1	172847725	172857714	1727	0	0	0	0	0	0	NA	NA	0	0
Fcgr2b	Fcgr2b	chr1	172890689	172906202	1547	0.35	0.73	1	0	5	0	0	0	-3.46	-5.67
Fcgr4	Fcgr4	chr1	172949057	172959892	1250	0	0.1	0	0	0	0	NA	NA	0	0
Fcgr3	Fcgr3	chr1	172981300	172989534	1353	8.33	22.47	0	0	0	0	NA	NA	0	0
1700009P17Rik	1700009P17Rik	chr1	173051792	173057098	1034	0.65	0.2	0	0	0	0	NA	NA	0	0
Sdhc	Sdhc	chr1	173059288	173080734	1179	79.08	58.05	0	0	0	0	NA	NA	0	0
Mpz	Mpz	chr1	173080844	173091254	1993	0	0.02	0	0	0	0	NA	NA	0	0
Pcp4l1	Pcp4l1	chr1	173103395	173126399	1575	0	0.05	0	0	0	0	NA	NA	0	0
Nr1i3	Nr1i3	chr1	173144101	173148976	1414	0.24	0.15	1	0	1	0	0	0	-3.46	-3.46
Tomm40l	Tomm40l	chr1	173147934	173152645	2920	0.36	0.31	1	0	1	0	0	0	-3.46	-3.46
Apoa2	Apoa2	chr1	173155185	173156510	521	0.16	0.16	1	0	0	1	0	1	-3.46	3.46
Fcer1g	Fcer1g	chr1	173159703	173164480	658	0	0.19	0	0	0	0	NA	NA	0	0
Ndufs2	Ndufs2	chr1	173164991	173177243	1606	54.87	44.07	251	176	164	147	0.412178	0.472669	-0.51	-0.16
Adamts4	Adamts4	chr1	173180553	173190053	3673	0.01	0.03	0	0	0	0	NA	NA	0	0
B4galt3	B4galt3	chr1	173200459	173207026	1998	16.06	20.31	0	0	0	0	NA	NA	0	0
Ppox	Ppox	chr1	173207123	173211317	1821	2.19	2.77	5	1	2	4	0.166667	0.666667	-2.21	0.97
Usp21	Usp21	chr1	173212084	173218092	2181	6.55	4.84	5	4	1	4	0.444444	0.8	-0.31	1.9
Ufc1	Ufc1	chr1	173218695	173225113	964	108.32	114.21	104	60	86	73	0.365854	0.459119	-0.79	-0.24
Dedd	Dedd	chr1	173259276	173272632	2733	19.43	17.44	64	50	52	38	0.438596	0.422222	-0.36	-0.45
Nit1	Nit1	chr1	173272368	173275776	1374	22.48	25.07	64	50	52	38	0.438596	0.422222	-0.36	-0.45
Pfdn2	Pfdn2	chr1	173275830	173288301	622	439.71	485.7	0	0	0	0	NA	NA	0	0
Klhdc9	Klhdc9	chr1	173288580	173290929	1555	3.18	3.7	0	3	0	4	1	1	4.95	5.36
Pvrl4	Pvrl4	chr1	173300304	173318418	3504	6.17	6.86	29	14	23	19	0.325581	0.452381	-1.05	-0.27
Arhgap30	Arhgap30	chr1	173319091	173340370	4487	0.79	0.92	0	0	0	0	NA	NA	0	0
Usf1	Usf1	chr1	173341812	173348873	1821	19.28	22.51	0	0	0	0	NA	NA	0	0
Tstd1	Tstd1	chr1	173349164	173350483	551	11.26	7.19	0	0	0	0	NA	NA	0	0
F11r	F11r	chr1	173367692	173394724	2482	58.33	50.96	0	0	0	0	NA	NA	0	0
Alyref2	Alyref2	chr1	173433609	173434881	1273	8.13	8.09	0	0	0	0	NA	NA	0	0
Itln1	Itln1	chr1	173448255	173465425	1139	0.11	0.15	0	0	0	0	NA	NA	0	0
Cd244	Cd244	chr1	173489324	173515447	3758	0.01	0.07	0	0	0	0	NA	NA	0	0
Ly9	Ly9	chr1	173518744	173537491	2449	0.02	0	0	0	0	0	NA	NA	0	0
Slamf7	Slamf7	chr1	173562534	173583168	3977	0.03	0.21	0	0	0	0	NA	NA	0	0
Cd48	Cd48	chr1	173612186	173635388	1142	0.11	0.04	0	0	0	0	NA	NA	0	0
Slamf1	Slamf1	chr1	173697263	173731315	2688	0.03	0	0	0	0	0	NA	NA	0	0
Cd84	Cd84	chr1	173769828	173820849	6253	20.2	28.43	0	0	0	0	NA	NA	0	0
Slamf6	Slamf6	chr1	173847668	173873999	2443	0.03	0	0	0	0	0	NA	NA	0	0
Vangl2	Vangl2	chr1	173934502	173957399	2260	0.37	0.2	0	0	0	0	NA	NA	0	0
Nhlh1	Nhlh1	chr1	173982423	173987727	2487	0	0	0	0	0	0	NA	NA	0	0
Ncstn	Ncstn	chr1	173996144	174012880	2855	5.77	5.1	0	0	0	0	NA	NA	0	0
Copa	Copa	chr1	174012660	174052463	4629	15.51	12.6	0	0	0	0	NA	NA	0	0
Pex19	Pex19	chr1	174056886	174066628	3131	30.13	29.37	0	0	0	0	NA	NA	0	0
Dcaf8	Dcaf8	chr1	174078146	174126524	3743	6.48	6.69	0	0	0	0	NA	NA	0	0
Pea15a	Pea15a	chr1	174126860	174136912	2477	4.77	3.43	0	0	0	0	NA	NA	0	0
Casq1	Casq1	chr1	174140025	174150026	1874	0.11	0.04	0	0	0	0	NA	NA	0	0
Atp1a4	Atp1a4	chr1	174153639	174188555	3485	0	0	0	0	0	0	NA	NA	0	0
Atp1a2	Atp1a2	chr1	174201840	174228195	6227	0.02	0.05	1	0	2	0	0	0	-3.46	-4.39
Igsf8	Igsf8	chr1	174242538	174249966	2232	0.17	0.17	0	0	0	0	NA	NA	0	0
Kcnj9	Kcnj9	chr1	174251164	174259394	3270	0.01	0.01	0	0	0	0	NA	NA	0	0
Kcnj10	Kcnj10	chr1	174271341	174304216	5407	0.01	0.08	0	0	0	1	NA	1	0	3.46
Pigm	Pigm	chr1	174306662	174314230	7569	1.89	2.92	10	3	16	10	0.230769	0.384615	-1.7	-0.67
Slamf9	Slamf9	chr1	174405491	174408540	1145	5.31	4.26	0	0	0	0	NA	NA	0	0
Igsf9	Igsf9	chr1	174412344	174429008	4249	0.59	0.42	2	2	0	0	0.5	NA	0	0
Tagln2	Tagln2	chr1	174430377	174437506	1382	323.06	240.96	0	0	0	0	NA	NA	0	0
Ccdc19	Ccdc19	chr1	174451261	174476001	1822	0.55	1.17	0	0	0	0	NA	NA	0	0
4933439K11Rik	4933439K11Rik	chr1	174471751	174480937	941	0.13	0.09	0	0	0	0	NA	NA	0	0
Vsig8	Vsig8	chr1	174486069	174493848	1879	0.02	0.04	0	0	0	0	NA	NA	0	0
Slamf8	Slamf8	chr1	174511508	174520699	2040	0.08	0.14	0	0	0	0	NA	NA	0	0
Fcrl6	Fcrl6	chr1	174526771	174532682	1914	0.02	0.02	0	0	0	0	NA	NA	0	0
Dusp23	Dusp23	chr1	174560900	174563105	1417	0.38	0.21	2	3	2	0	0.6	0	0.56	-4.39
Crp	Crp	chr1	174628187	174630097	1698	0	0	0	0	0	0	NA	NA	0	0
Apcs	Apcs	chr1	174824092	174825185	984	0	0	0	0	0	0	NA	NA	0	0
Olfr16	Olfr16	chr1	174886899	174887948	1050	0.04	0.04	0	0	0	0	NA	NA	0	0
Olfr1408	Olfr1408	chr1	175060414	175061346	933	0.04	0	0	0	0	0	NA	NA	0	0
Olfr1406	Olfr1406	chr1	175113573	175114635	1063	0	0	0	0	0	0	NA	NA	0	0
Olfr218	Olfr218	chr1	175133489	175134430	942	0	0	0	0	0	0	NA	NA	0	0
Olfr1404	Olfr1404	chr1	175145738	175146771	1034	0.04	0	0	0	0	0	NA	NA	0	0
Fcer1a	Fcer1a	chr1	175151402	175157360	1026	0	0	0	0	0	0	NA	NA	0	0
Olfr418-ps1	Olfr418-ps1	chr1	175200278	175201268	991	0.04	0	0	0	0	0	NA	NA	0	0
Gm11062	Gm11062	chr1	175204592	175207887	694	0	0	0	0	0	0	NA	NA	0	0
Darc	Darc	chr1	175262017	175263634	1158	0	0	0	0	0	0	NA	NA	0	0
Cadm3	Cadm3	chr1	175264385	175297826	4159	0	0.03	0	0	0	0	NA	NA	0	0
Aim2	Aim2	chr1	175350735	175396167	2537	0.64	1.17	1	13	15	11	0.928571	0.423077	3.57	-0.44
BC094916	BC094916	chr1	175451442	175466088	1294	0	0	0	0	0	0	NA	NA	0	0
Pydc4	Pydc4	chr1	175522088	175529405	2680	0.02	0	0	0	0	0	NA	NA	0	0
Pyhin1	Pyhin1	chr1	175560990	175578059	3497	0	0.01	0	0	0	1	NA	1	0	3.46
Pydc3	Pydc3	chr1	175603811	175628523	2987	0	0.01	0	0	1	0	NA	0	0	-3.46
AI607873	AI607873	chr1	175653559	175671940	3483	0.02	0	0	0	0	0	NA	NA	0	0
Ifi204	Ifi204	chr1	175677425	175697050	2295	0	0	0	0	0	0	NA	NA	0	0
Mndal	Mndal	chr1	175787351	175810318	1908	0	0.07	0	0	0	0	NA	NA	0	0
Mnda	Mnda	chr1	175826486	175843053	1651	0	0	0	0	0	0	NA	NA	0	0
Ifi203	Ifi203	chr1	175850534	175872623	3790	0.1	0.19	0	0	0	0	NA	NA	0	0
Ifi202b	Ifi202b	chr1	175892700	175912975	1796	0	0.02	0	0	0	0	NA	NA	0	0
Ifi205	Ifi205	chr1	175942129	175961886	1613	0	0.03	0	0	0	0	NA	NA	0	0
Olfr433	Olfr433	chr1	175972064	175973067	1004	0	0.04	0	0	0	0	NA	NA	0	0
Olfr432	Olfr432	chr1	175980506	175981444	939	0.04	0	0	0	0	0	NA	NA	0	0
Olfr430	Olfr430	chr1	175999431	176000384	954	0	0.04	0	0	0	0	NA	NA	0	0
Olfr429	Olfr429	chr1	176019169	176020111	943	0	0	0	0	0	0	NA	NA	0	0
Olfr427	Olfr427	chr1	176029591	176030538	948	0	0	0	0	0	0	NA	NA	0	0
Olfr426	Olfr426	chr1	176029591	176030541	951	0	0	0	0	0	0	NA	NA	0	0
Olfr231	Olfr231	chr1	176047222	176048145	924	0	0	0	0	0	0	NA	NA	0	0
Olfr230-ps1	Olfr230-ps1	chr1	176047223	176048178	956	0	0	0	0	0	0	NA	NA	0	0
Olfr424	Olfr424	chr1	176066877	176067824	948	0	0	0	0	0	0	NA	NA	0	0
Olfr421	Olfr421	chr1	176081612	176082661	1050	0	0.04	0	0	0	0	NA	NA	0	0
Olfr420	Olfr420	chr1	176088853	176089898	1046	0	0.08	0	0	0	0	NA	NA	0	0
Spna1	Spna1	chr1	176102907	176178580	8405	0.04	0.02	0	0	0	0	NA	NA	0	0
Olfr419	Olfr419	chr1	176180020	176181107	1088	0	0	0	0	0	0	NA	NA	0	0
1810030J14Rik	1810030J14Rik	chr1	176260649	176263008	803	0.05	0	0	0	0	0	NA	NA	0	0
Olfr417	Olfr417	chr1	176299050	176299979	930	0	0	0	0	0	0	NA	NA	0	0
Olfr248	Olfr248	chr1	176321177	176322186	1010	0	0.04	0	0	0	0	NA	NA	0	0
Olfr414	Olfr414	chr1	176360561	176361515	955	0	0	0	0	0	0	NA	NA	0	0
Olfr220	Olfr220	chr1	176378756	176379733	978	0.04	0	0	0	0	0	NA	NA	0	0
Fmn2	Fmn2	chr1	176431956	176752860	6442	0.05	0.06	1	0	3	0	0	0	-3.46	-4.95
Grem2	Grem2	chr1	176763916	176851950	3745	0	0.01	0	0	0	0	NA	NA	0	0
Rgs7	Rgs7	chr1	176989207	177422676	2487	0.03	0.02	0	0	0	0	NA	NA	0	0
Fh1	Fh1	chr1	177531509	177555766	1632	44.21	28.9	0	0	0	1	NA	1	0	3.46
Kmo	Kmo	chr1	177562324	177590984	2498	0.13	0.03	4	0	0	0	0	NA	-5.36	0
Opn3	Opn3	chr1	177592559	177622721	1720	0.07	0.12	0	0	0	0	NA	NA	0	0
Chml	Chml	chr1	177612369	177618484	6116	0.15	0.27	2	0	0	2	0	1	-4.39	4.39
Wdr64	Wdr64	chr1	177628724	177745864	3816	0.38	0.44	3	1	1	5	0.25	0.833333	-1.49	2.21
Exo1	Exo1	chr1	177810909	177841527	5506	11.1	11.19	83	72	80	80	0.464516	0.5	-0.2	0
Pld5	Pld5	chr1	177892437	178205443	3894	0.09	0.05	0	1	0	1	1	1	3.46	3.46
Cep170	Cep170	chr1	178663784	178737255	6930	2.25	3.24	14	12	15	23	0.461538	0.605263	-0.22	0.61
Mir350	Mir350	chr1	178702456	178702554	99	0	0	0	0	0	0	NA	NA	0	0
Sdccag8	Sdccag8	chr1	178744943	178950563	2619	2	2.34	8	0	12	0	0	0	-6.34	-6.92
Hmga2-ps1	Hmga2-ps1	chr1	178764755	178766264	1510	0.67	0.5	1	2	3	0	0.666667	0	0.93	-4.95
Akt3	Akt3	chr1	178952246	179178898	4735	1.62	1.03	0	2	0	0	1	NA	4.39	0
Zfp238	Zfp238	chr1	179374792	179380897	5108	1.13	0.76	0	0	1	0	NA	0	0	-3.46
2310043L19Rik	2310043L19Rik	chr1	179571673	179573074	698	0.12	0.36	1	0	2	0	0	0	-3.46	-4.39
1700016C15Rik	1700016C15Rik	chr1	179659945	179683436	749	0.39	0.33	0	0	0	0	NA	NA	0	0
Adss	Adss	chr1	179693309	179726640	2553	77.72	79.65	219	461	221	531	0.677941	0.706117	1.07	1.26
Gm16432	Gm16432	chr1	179921566	179978422	1663	0.05	0.08	0	0	0	0	NA	NA	0	0
Pppde1	Pppde1	chr1	180117548	180182728	4213	1.51	1.28	0	0	1	0	NA	0	0	-3.46
Fam36a	Fam36a	chr1	180249284	180252824	448	71.74	61.35	45	57	36	44	0.558824	0.55	0.34	0.29
Hnrnpu	Hnrnpu	chr1	180258431	180267915	3670	98.91	93.69	55	69	70	81	0.556452	0.536424	0.33	0.21
Efcab2	Efcab2	chr1	180336012	180413380	2538	2.23	2.23	0	0	0	0	NA	NA	0	0
Kif26b	Kif26b	chr1	180459256	180862988	7406	0.03	0.05	0	0	0	0	NA	NA	0	0
Smyd3	Smyd3	chr1	180885170	181448134	3761	4.2	4.1	0	0	0	0	NA	NA	0	0
Tfb2m	Tfb2m	chr1	181458187	181476398	2448	20.78	26.53	0	0	0	0	NA	NA	0	0
Cnst	Cnst	chr1	181476660	181557604	4545	2.35	2.46	0	0	0	0	NA	NA	0	0
Sccpdh	Sccpdh	chr1	181598362	181617315	1922	11.62	7.99	0	0	0	0	NA	NA	0	0
Ahctf1	Ahctf1	chr1	181675035	181734146	8831	5.41	6.9	0	0	0	0	NA	NA	0	0
Cdc42bpa	Cdc42bpa	chr1	181891220	182095733	8656	0.98	0.62	0	0	0	0	NA	NA	0	0
Adck3	Adck3	chr1	182095369	182126151	4076	3.03	3.72	0	0	0	0	NA	NA	0	0
Psen2	Psen2	chr1	182157135	182186431	2084	0.56	0.64	0	0	0	0	NA	NA	0	0
Gm5069	Gm5069	chr1	182257100	182260680	3581	0.61	0.33	0	0	0	0	NA	NA	0	0
Itpkb	Itpkb	chr1	182260607	182353790	5101	0.71	0.47	0	1	0	0	1	NA	3.46	0
6330403A02Rik	6330403A02Rik	chr1	182362504	182413635	6557	0	0.02	0	0	0	0	NA	NA	0	0
Parp1	Parp1	chr1	182499106	182531385	3827	77.29	81.46	272	210	298	245	0.435685	0.451197	-0.37	-0.28
Lin9	Lin9	chr1	182571465	182620818	3377	11.37	10.94	10	10	13	16	0.5	0.551724	0	0.3
Mixl1	Mixl1	chr1	182623179	182627165	2289	0.31	0.51	0	2	0	0	1	NA	4.39	0
Acbd3	Acbd3	chr1	182656174	182684335	3471	8.56	7.83	24	17	23	27	0.414634	0.54	-0.5	0.23
H3f3a	H3f3a	chr1	182732699	182743734	1076	1409.49	1436.28	0	0	0	0	NA	NA	0	0
BC031781	BC031781	chr1	182781282	182798245	3190	50.18	59.13	111	60	142	83	0.350877	0.368889	-0.89	-0.77
Lefty2	Lefty2	chr1	182823250	182829233	2461	0.02	0.05	0	0	0	0	NA	NA	0	0
Pycr2	Pycr2	chr1	182834405	182838219	1599	23.01	29.21	31	45	47	42	0.592105	0.47191	0.54	-0.16
Lefty1	Lefty1	chr1	182865170	182868532	1604	0.1	0.34	1	0	7	1	0	0.125	-3.46	-2.69
Tmem63a	Tmem63a	chr1	182872649	182905235	3239	1.93	1.55	17	12	9	14	0.413793	0.608696	-0.5	0.63
Ephx1	Ephx1	chr1	182919687	182947626	1665	12.26	14.2	60	50	76	61	0.454545	0.445255	-0.26	-0.32
9130409I23Rik	9130409I23Rik	chr1	182981368	182990798	1898	0.02	0	0	0	0	0	NA	NA	0	0
Nvl	Nvl	chr1	183023554	183074288	3060	28.54	39.4	171	89	243	147	0.342308	0.376923	-0.94	-0.72
Cnih4	Cnih4	chr1	183081062	183099125	3268	43.12	38.85	358	254	282	279	0.415033	0.497326	-0.49	-0.02
Wdr26	Wdr26	chr1	183103357	183142109	7047	12.06	11.37	0	0	0	0	NA	NA	0	0
Cnih3	Cnih3	chr1	183282759	183390772	2727	0.02	0.02	0	0	0	0	NA	NA	0	0
Ccdc121	Ccdc121	chr1	183439764	183441582	1819	0	0.02	0	0	0	0	NA	NA	0	0
Lbr	Lbr	chr1	183745446	183772532	3552	72.17	73.73	208	239	192	287	0.534676	0.599165	0.2	0.58
Enah	Enah	chr1	183834576	183950111	4288	22.14	21.65	142	153	116	143	0.518644	0.552124	0.11	0.3
Srp9	Srp9	chr1	184054868	184062546	1388	284.38	329.19	198	63	199	108	0.241379	0.351792	-1.65	-0.88
Vmn1r1	Vmn1r1	chr1	184087309	184088229	921	0	0	0	0	0	0	NA	NA	0	0
Degs1	Degs1	chr1	184205901	184212890	2005	25.81	25.81	56	36	58	27	0.391304	0.317647	-0.64	-1.1
1700047M11Rik	1700047M11Rik	chr1	184230965	184233420	686	0.06	0	0	0	0	0	NA	NA	0	0
Fbxo28	Fbxo28	chr1	184243233	184271737	4913	5.15	4.99	69	91	81	86	0.56875	0.51497	0.4	0.09
Trp53bp2	Trp53bp2	chr1	184339298	184392567	4370	12.98	8.67	93	68	63	34	0.42236	0.350515	-0.45	-0.89
Capn2	Capn2	chr1	184397390	184447614	3185	8.87	7.88	20	85	28	79	0.809524	0.738318	2.08	1.49
Capn8	Capn8	chr1	184495138	184562483	3705	0.02	0.01	0	0	0	0	NA	NA	0	0
4922505E12Rik	4922505E12Rik	chr1	184677257	184679311	2055	0.04	0.02	0	0	0	0	NA	NA	0	0
Susd4	Susd4	chr1	184695037	184825785	2035	0.23	0.23	0	0	0	0	NA	NA	0	0
Tlr5	Tlr5	chr1	184884919	184906175	3199	0.01	0.01	0	0	0	0	NA	NA	0	0
1700056E22Rik	1700056E22Rik	chr1	185856911	185857877	967	0.56	0.22	0	0	0	0	NA	NA	0	0
Dusp10	Dusp10	chr1	185858340	185899515	2712	10.61	9.66	0	0	0	0	NA	NA	0	0
1700112H15Rik	1700112H15Rik	chr1	186351720	186381570	778	0	0.05	0	0	0	0	NA	NA	0	0
4930488B22Rik	4930488B22Rik	chr1	186536376	186542868	1722	0	0	0	0	0	0	NA	NA	0	0
Hlx	Hlx	chr1	186551024	186556372	2147	0.12	0.02	0	0	0	0	NA	NA	0	0
Mosc1	Mosc1	chr1	186610646	186635192	2161	0.16	0.27	1	0	2	1	0	0.333333	-3.46	-0.93
Mosc2	Mosc2	chr1	186636947	186669726	1883	21.94	24.74	0	0	0	0	NA	NA	0	0
Mir1981	Mir1981	chr1	186646286	186646367	82	0	0	0	0	0	0	NA	NA	0	0
C130074G19Rik	C130074G19Rik	chr1	186695805	186706915	2853	11.91	19.51	0	0	0	0	NA	NA	0	0
Mark1	Mark1	chr1	186720303	186823428	4565	3.04	4.07	8	13	13	10	0.619048	0.434783	0.69	-0.38
Rab3gap2	Rab3gap2	chr1	187028047	187110625	6988	1.69	1.56	8	14	6	8	0.636364	0.571429	0.8	0.41
Snora36b	Snora36b	chr1	187066805	187066917	113	0	0	0	0	0	0	NA	NA	0	0
Mir664	Mir664	chr1	187066854	187066922	69	0	0	0	0	0	0	NA	NA	0	0
Iars2	Iars2	chr1	187110541	187153280	3540	6.06	5.81	22	15	29	19	0.405405	0.395833	-0.55	-0.61
Mir194-1	Mir194-1	chr1	187137198	187137264	67	0	0.62	0	0	0	0	NA	NA	0	0
Mir215	Mir215	chr1	187137460	187137570	111	0	0.38	0	0	0	0	NA	NA	0	0
Bpnt1	Bpnt1	chr1	187156038	187181648	2182	8.18	7.59	67	38	57	49	0.361905	0.462264	-0.82	-0.22
Eprs	Eprs	chr1	187186974	187252234	4850	38.92	45.58	515	360	630	401	0.411429	0.388943	-0.52	-0.65
9630028B13Rik	9630028B13Rik	chr1	187253236	187265698	3406	0.01	0	0	0	0	0	NA	NA	0	0
Gm2061	Gm2061	chr1	187270995	187279447	2761	0.02	0.03	0	0	0	0	NA	NA	0	0
Slc30a10	Slc30a10	chr1	187278727	187292640	5835	0.01	0	0	0	0	0	NA	NA	0	0
5033404E19Rik	5033404E19Rik	chr1	187321185	187321893	709	0	0.06	0	0	0	0	NA	NA	0	0
Lyplal1	Lyplal1	chr1	187911611	187941189	1577	1.99	0.69	0	0	0	0	NA	NA	0	0
Tgfb2	Tgfb2	chr1	188447065	188529871	4725	0.16	0.1	0	0	0	0	NA	NA	0	0
Rrp15	Rrp15	chr1	188544965	188573237	1213	160.84	157.67	0	0	0	0	NA	NA	0	0
D1Pas1	D1Pas1	chr1	188791295	188794506	3212	0.97	1.3	0	3	2	6	1	0.75	4.95	1.54
Spata17	Spata17	chr1	188872286	189039325	1645	0.41	0.2	2	1	0	0	0.333333	NA	-0.93	0
1700007P06Rik	1700007P06Rik	chr1	188949017	188951731	823	0	0	0	0	0	0	NA	NA	0	0
Gpatch2	Gpatch2	chr1	189039390	189175308	4549	5.6	6.09	0	0	0	0	NA	NA	0	0
Esrrg	Esrrg	chr1	189432885	190038763	5580	0.01	0.04	0	0	0	0	NA	NA	0	0
9330162B11Rik	9330162B11Rik	chr1	189830455	189832869	2212	0	0	0	0	0	0	NA	NA	0	0
Ush2a	Ush2a	chr1	190086717	190788918	15889	0.03	0.03	0	0	0	1	NA	1	0	3.46
Kctd3	Kctd3	chr1	190794977	190831719	3703	3.26	3.34	0	0	0	0	NA	NA	0	0
Kcnk2	Kcnk2	chr1	191031809	191168071	3959	0.01	0.01	0	0	0	0	NA	NA	0	0
Cenpf	Cenpf	chr1	191464493	191511965	11122	7.73	7.23	382	177	448	174	0.316637	0.279743	-1.11	-1.36
Ptpn14	Ptpn14	chr1	191552147	191700572	10744	0.91	0.7	1	0	1	0	0	0	-3.46	-3.46
Smyd2	Smyd2	chr1	191704371	191746167	1605	9.92	10.16	0	0	0	0	NA	NA	0	0
Prox1	Prox1	chr1	191945658	191994559	4135	0.05	0	0	0	0	0	NA	NA	0	0
Rps6kc1	Rps6kc1	chr1	192596758	192735649	3995	0.65	0.7	0	0	0	0	NA	NA	0	0
Angel2	Angel2	chr1	192748987	192770370	3349	3.14	2.93	0	0	0	0	NA	NA	0	0
Vash2	Vash2	chr1	192771525	192803175	4190	0.06	0.08	0	0	0	0	NA	NA	0	0
Mfsd7b	Mfsd7b	chr1	192829711	192850069	4087	0.64	0.43	0	0	0	0	NA	NA	0	0
A230020J21Rik	A230020J21Rik	chr1	192849230	192853660	1649	0.08	0.13	0	0	0	0	NA	NA	0	0
1700022P22Rik	1700022P22Rik	chr1	192860701	192866820	428	0.2	0.1	0	0	0	0	NA	NA	0	0
Tatdn3	Tatdn3	chr1	192869709	192886811	1254	13.23	9.74	0	0	0	0	NA	NA	0	0
Nsl1	Nsl1	chr1	192886900	192908437	2973	10.8	10.45	0	0	0	0	NA	NA	0	0
Batf3	Batf3	chr1	192922293	192932822	712	0.41	0	0	0	0	0	NA	NA	0	0
Fam71a	Fam71a	chr1	192986463	192988696	2234	0.02	0	0	0	0	0	NA	NA	0	0
Atf3	Atf3	chr1	192994176	193007212	1976	0.68	0.49	0	0	0	0	NA	NA	0	0
Nenf	Nenf	chr1	193130676	193141997	658	3.88	2.09	0	0	0	0	NA	NA	0	0
Tmem206	Tmem206	chr1	193149844	193176804	4204	62.23	78.6	0	0	0	0	NA	NA	0	0
Ppp2r5a	Ppp2r5a	chr1	193175860	193220920	3082	2.56	1.91	0	0	0	0	NA	NA	0	0
Dtl	Dtl	chr1	193361244	193399413	4202	21.28	28.28	0	0	0	0	NA	NA	0	0
Ints7	Ints7	chr1	193399613	193445570	3252	5.67	6.46	0	0	0	0	NA	NA	0	0
Lpgat1	Lpgat1	chr1	193541903	193608134	7246	6.64	6.15	0	0	0	0	NA	NA	0	0
Nek2	Nek2	chr1	193645352	193656928	3197	14.59	22.41	0	0	0	0	NA	NA	0	0
1700034H15Rik	1700034H15Rik	chr1	193717951	193731406	4362	0.07	0.09	0	0	0	0	NA	NA	0	0
Slc30a1	Slc30a1	chr1	193730660	193737126	5230	4.4	3.33	0	0	0	0	NA	NA	0	0
Rd3	Rd3	chr1	193801254	193812163	3720	0.42	0.34	0	0	0	0	NA	NA	0	0
Traf5	Traf5	chr1	193821088	193916445	2071	0.49	0.16	0	0	0	0	NA	NA	0	0
Mir3473c	Mir3473c	chr1	193822435	193822515	81	0	0	0	0	0	0	NA	NA	0	0
Rcor3	Rcor3	chr1	193924343	193961669	1594	5.34	4.53	0	0	0	0	NA	NA	0	0
Gm10516	Gm10516	chr1	193960780	193974907	2612	0.03	0	0	0	0	0	NA	NA	0	0
Kcnh1	Kcnh1	chr1	194014754	194334040	7143	0.01	0.04	0	0	0	0	NA	NA	0	0
Hhat	Hhat	chr1	194336710	194597413	2835	0	0	0	0	0	0	NA	NA	0	0
1700065J18Rik	1700065J18Rik	chr1	194667899	194668933	404	0.1	0.1	0	0	0	0	NA	NA	0	0
Sertad4	Sertad4	chr1	194670682	194681946	3401	0	0	0	0	0	0	NA	NA	0	0
Syt14	Syt14	chr1	194723501	194861892	1731	0.7	0.29	0	0	0	0	NA	NA	0	0
Diexf	Diexf	chr1	194930597	194956445	5548	2.42	2.25	0	0	0	0	NA	NA	0	0
Irf6	Irf6	chr1	194979306	194998229	4124	3.54	3.18	0	0	0	0	NA	NA	0	0
A130010J15Rik	A130010J15Rik	chr1	194999663	195004026	3834	1.13	1.22	0	0	0	0	NA	NA	0	0
Traf3ip3	Traf3ip3	chr1	195001698	195027740	2121	0.02	0.04	0	0	0	0	NA	NA	0	0
Hsd11b1	Hsd11b1	chr1	195047835	195090239	1445	0	0.03	0	0	0	0	NA	NA	0	0
G0s2	G0s2	chr1	195098354	195099382	843	0.05	0	0	0	0	0	NA	NA	0	0
Lamb3	Lamb3	chr1	195128188	195170072	4055	0.03	0.01	0	0	0	0	NA	NA	0	0
Camk1g	Camk1g	chr1	195172540	195196476	2453	0	0	0	0	0	0	NA	NA	0	0
Mir205	Mir205	chr1	195333657	195333724	68	0	0	0	0	0	0	NA	NA	0	0
4930503O07Rik	4930503O07Rik	chr1	196038381	196048953	578	0	0	0	0	0	0	NA	NA	0	0
Plxna2	Plxna2	chr1	196446023	196643062	11035	0.09	0.04	0	0	0	0	NA	NA	0	0
Cd34	Cd34	chr1	196765015	196787486	2621	0.02	0.02	0	0	0	0	NA	NA	0	0
Gm16897	Gm16897	chr1	196781953	196803153	2491	0.02	0.02	0	0	0	0	NA	NA	0	0
A330023F24Rik	A330023F24Rik	chr1	196843593	196864102	5195	0.02	0.02	0	0	0	0	NA	NA	0	0
Mir29b-2	Mir29b-2	chr1	196863234	196863314	81	0	0	0	0	0	0	NA	NA	0	0
Mir29c	Mir29c	chr1	196863741	196863828	88	0	0	0	0	0	0	NA	NA	0	0
Cd46	Cd46	chr1	196868094	196918442	1213	0.07	0.07	0	0	0	0	NA	NA	0	0
Cr1l	Cr1l	chr1	196929982	196957764	1662	16.16	11.29	0	0	0	0	NA	NA	0	0
Cr2	Cr2	chr1	196963005	197002909	6207	0.01	0.01	0	0	0	0	NA	NA	0	0
Cnksr3	Cnksr3	chr10	3134304	3227479	3448	1.26	1.31	11	18	23	18	0.62069	0.439024	0.71	-0.35
Oprm1	Oprm1	chr10	3308332	3557940	2639	0.02	0	1	0	0	0	0	NA	-3.46	0
Ipcef1	Ipcef1	chr10	3323356	3460176	8240	0.02	0.03	1	0	2	0	0	0	-3.46	-4.39
Rgs17	Rgs17	chr10	4424141	4520877	8190	0.01	0.02	0	1	1	0	1	0	3.46	-3.46
Mtrf1l	Mtrf1l	chr10	4522598	4534654	2621	1.77	1.51	12	17	15	7	0.586207	0.318182	0.5	-1.09
Fbxo5	Fbxo5	chr10	4541076	4547383	1807	34.71	32.45	120	48	107	68	0.285714	0.388571	-1.32	-0.65
Vip	Vip	chr10	4698927	4707323	1527	0	0	0	0	0	0	NA	NA	0	0
Myct1	Myct1	chr10	4739752	4752813	2777	0.02	0.02	0	1	0	0	1	NA	3.46	0
Syne1	Syne1	chr10	4795849	5326342	18108	0.06	0.02	5	3	0	0	0.375	NA	-0.72	0
Esr1	Esr1	chr10	5342780	5734495	4319	0.01	0.02	0	0	0	1	NA	1	0	3.46
Gm221	Gm221	chr10	5785430	5836669	2151	0.72	0.72	9	4	10	1	0.307692	0.0909091	-1.15	-3.2
1700052N19Rik	1700052N19Rik	chr10	5891401	5913936	2290	6.31	4.95	159	38	83	64	0.192893	0.435374	-2.06	-0.37
Rmnd1	Rmnd1	chr10	5914189	5943372	1849	0	0	57	48	49	26	0.457143	0.346667	-0.25	-0.91
Gm5512	Gm5512	chr10	12979721	5943370	3503	0.45	0.56	57	48	49	26	0.457143	0.346667	-0.25	-0.91
Zbtb2	Zbtb2	chr10	5958433	5979467	3227	3.36	2.33	15	15	7	7	0.5	0.5	0	0
Akap12	Akap12	chr10	5987070	6080212	6247	20.2	17.58	246	254	198	215	0.508	0.520581	0.05	0.12
Mthfd1l	Mthfd1l	chr10	6179460	6373466	4332	1.8	1.83	25	29	31	29	0.537037	0.483333	0.21	-0.1
Plekhg1	Plekhg1	chr10	6379239	6606164	7414	0.58	0.34	14	21	9	8	0.6	0.470588	0.58	-0.17
Iyd	Iyd	chr10	6791664	6806262	1540	0	0	0	0	0	0	NA	NA	0	0
Ppp1r14c	Ppp1r14c	chr10	6881566	6980391	2524	0.95	0.74	6	18	8	14	0.75	0.636364	1.57	0.8
H60c	H60c	chr10	7078770	7090333	2817	0.48	0.3	3	0	0	3	0	1	-4.95	4.95
B020014A21Rik	B020014A21Rik	chr10	7213348	7221452	1938	0	0	0	0	0	0	NA	NA	0	0
Lrp11	Lrp11	chr10	7309598	7345275	3397	3.66	3.68	67	17	52	24	0.202381	0.315789	-1.97	-1.11
Pcmt1	Pcmt1	chr10	7350034	7383382	1917	45.09	46.84	127	176	119	170	0.580858	0.588235	0.47	0.51
A630066F11Rik	A630066F11Rik	chr10	7383169	7384421	1253	0.87	1.53	3	5	6	7	0.625	0.538462	0.72	0.22
Nup43	Nup43	chr10	7387302	7398684	1290	119.67	117.42	236	151	187	143	0.390181	0.433333	-0.64	-0.39
BC020402	BC020402	chr10	7398769	7400956	2188	0.44	0.32	5	3	3	3	0.375	0.5	-0.72	0
Lats1	Lats1	chr10	7401007	7436259	7215	1.12	1.08	30	19	29	22	0.387755	0.431373	-0.66	-0.4
Katna1	Katna1	chr10	7445798	7482948	1775	34.73	28.15	208	67	186	60	0.243636	0.243902	-1.63	-1.63
BC013529	BC013529	chr10	7487745	7500715	1557	9.5	7.1	83	66	74	47	0.442953	0.38843	-0.33	-0.65
Ppil4	Ppil4	chr10	7512692	7542361	2896	25.22	24.61	217	144	184	192	0.398892	0.510638	-0.59	0.06
Zc3h12d	Zc3h12d	chr10	7552268	7590195	4093	0.04	0	2	1	0	0	0.333333	NA	-0.93	0
Mir5104	Mir5104	chr10	7556179	7556272	94	0	0	0	0	0	0	NA	NA	0	0
Tab2	Tab2	chr10	7625446	7675921	4278	9.53	8.28	107	68	75	59	0.388571	0.440299	-0.65	-0.35
Ust	Ust	chr10	7924551	8238623	4284	0.02	0.05	1	1	0	0	0.5	NA	0	0
Sash1	Sash1	chr10	8442017	8605868	7183	1.85	1.34	16	73	24	43	0.820225	0.641791	2.18	0.84
Samd5	Samd5	chr10	9347057	9395006	2495	0.02	0	0	0	0	0	NA	NA	0	0
Gm6150	Gm6150	chr10	9404520	9411707	2980	0.03	0	1	0	0	0	0	NA	-3.46	0
Stxbp5	Stxbp5	chr10	9475345	9620838	9074	0.4	0.62	20	7	33	22	0.259259	0.4	-1.5	-0.58
9130014G24Rik	9130014G24Rik	chr10	10055501	10192112	5218	0.03	0.02	0	0	0	0	NA	NA	0	0
Rab32	Rab32	chr10	10264837	10278005	2054	0.29	0.14	0	0	0	0	NA	NA	0	0
Gm5177	Gm5177	chr10	10325743	10336111	3785	0.01	0.01	1	0	1	0	0	0	-3.46	-3.46
Grm1	Grm1	chr10	10405857	10802129	6990	0.01	0.01	1	0	0	1	0	1	-3.46	3.46
4930567K20Rik	4930567K20Rik	chr10	10470844	10477929	444	0	0	0	0	0	0	NA	NA	0	0
Shprh	Shprh	chr10	10869228	10935071	9289	2.48	2.9	85	83	91	102	0.494048	0.528497	-0.03	0.16
Fbxo30	Fbxo30	chr10	11001128	11017767	5114	3.05	3.25	65	47	59	65	0.419643	0.524194	-0.47	0.14
Epm2a	Epm2a	chr10	11063243	11177275	1079	0.04	0.04	0	0	0	0	NA	NA	0	0
Utrn	Utrn	chr10	12101986	12581533	12382	2.59	2.32	207	116	150	122	0.359133	0.448529	-0.83	-0.3
B230208H11Rik	B230208H11Rik	chr10	12636444	12642925	1182	0.35	0.6	1	3	4	2	0.75	0.333333	1.49	-0.97
Stx11	Stx11	chr10	12659787	12684065	2396	0.24	0.14	4	7	2	6	0.636364	0.75	0.79	1.54
Sf3b5	Sf3b5	chr10	12728256	12728989	734	435.35	426.25	0	0	0	0	NA	NA	0	0
Plagl1	Plagl1	chr10	12810594	12851501	5261	0.17	0.07	0	0	0	0	NA	NA	0	0
Fam164b	Fam164b	chr10	12869450	12897829	1053	0.08	0.28	0	0	0	0	NA	NA	0	0
Ltv1	Ltv1	chr10	12898444	12912943	1768	107.41	100.94	321	262	334	242	0.4494	0.420139	-0.29	-0.46
Phactr2	Phactr2	chr10	12927523	13194202	8913	0.26	0.24	3	1	2	0	0.25	0	-1.49	-4.39
Fuca2	Fuca2	chr10	13220834	13237081	3954	13.87	9.61	360	116	232	78	0.243697	0.251613	-1.63	-1.57
Pex3	Pex3	chr10	13243648	13272948	2405	22.53	19.92	0	0	0	0	NA	NA	0	0
Adat2	Adat2	chr10	13272713	13283182	1453	24.17	23.13	1	0	3	0	0	0	-3.46	-4.95
Aig1	Aig1	chr10	13372515	13588636	1054	0.56	0.12	0	0	0	0	NA	NA	0	0
Hivep2	Hivep2	chr10	13686185	13871184	9768	0.12	0.16	0	0	0	0	NA	NA	0	0
Gpr126	Gpr126	chr10	14122391	14264842	6505	0.01	0.01	0	0	0	0	NA	NA	0	0
Vta1	Vta1	chr10	14375139	14425295	1325	54.05	40.6	235	154	166	121	0.395887	0.421603	-0.61	-0.46
1700016L04Rik	1700016L04Rik	chr10	14425415	14478825	910	0	0	0	0	0	0	NA	NA	0	0
Gje1	Gje1	chr10	14435432	14438020	1477	0.14	0.14	0	0	0	0	NA	NA	0	0
Nmbr	Nmbr	chr10	14480095	14490362	1173	0	0	0	0	0	0	NA	NA	0	0
Gm20125	Gm20125	chr10	16670900	16815588	3401	0	0.01	0	0	0	0	NA	NA	0	0
Cited2	Cited2	chr10	17443034	17445480	1969	2.4	1.97	6	0	2	0	0	0	-5.93	-4.39
Txlnb	Txlnb	chr10	17516025	17565469	4457	0.07	0.17	2	0	6	0	0	0	-4.39	-5.93
Heca	Heca	chr10	17620272	17667873	3667	0.63	1	3	3	10	7	0.5	0.411765	0	-0.51
3110003A17Rik	3110003A17Rik	chr10	17731067	17743058	809	16.94	9.07	29	44	22	13	0.60274	0.371429	0.6	-0.75
Reps1	Reps1	chr10	17775746	17844961	2618	11.46	10.21	150	114	111	110	0.431818	0.497738	-0.4	-0.01
Ect2l	Ect2l	chr10	17848828	17930696	2900	0.04	0.03	2	0	0	0	0	NA	-4.39	0
Ccdc28a	Ccdc28a	chr10	17933491	17954787	1166	14.88	11.84	67	45	57	31	0.401786	0.352273	-0.57	-0.88
Nhsl1	Nhsl1	chr10	18127481	18253697	7637	0.22	0.14	5	10	8	5	0.666667	0.384615	0.99	-0.67
Hebp2	Hebp2	chr10	18259929	18265882	1910	0.57	0	13	2	0	0	0.133333	NA	-2.64	0
D10Bwg1379e	D10Bwg1379e	chr10	18307817	18463564	8216	0.1	0.07	6	2	1	7	0.25	0.875	-1.54	2.69
Gm4922	Gm4922	chr10	18499533	18506599	2355	0	0.02	0	0	1	0	NA	0	0	-3.46
4930444F02Rik	4930444F02Rik	chr10	18517105	18551736	2928	0	0	0	0	0	0	NA	NA	0	0
Perp	Perp	chr10	18564877	18576878	1900	52.22	32.51	592	324	357	192	0.353712	0.349727	-0.87	-0.89
Tnfaip3	Tnfaip3	chr10	18720717	18735216	4594	0.06	0.02	2	1	1	0	0.333333	0	-0.93	-3.46
Gm20139	Gm20139	chr10	18861555	18927753	6220	0.01	0	1	0	0	0	0	NA	-3.46	0
Olig3	Olig3	chr10	19076345	19078410	2066	0	0.06	0	0	0	0	NA	NA	0	0
Ifngr1	Ifngr1	chr10	19311764	19330031	2099	0.9	0.74	9	6	12	6	0.4	0.333333	-0.58	-0.99
Il22ra2	Il22ra2	chr10	19341834	19354487	2468	0.85	0.95	3	1	6	2	0.25	0.25	-1.49	-1.54
Il20ra	Il20ra	chr10	19432393	19479859	2088	0.02	0	0	1	0	0	1	NA	3.46	0
Slc35d3	Slc35d3	chr10	19567723	19571265	2629	0.02	0.02	0	0	0	1	NA	1	0	3.46
Pex7	Pex7	chr10	19579896	19627480	1894	3.5	3.02	32	14	30	12	0.304348	0.285714	-1.19	-1.31
Map3k5	Map3k5	chr10	19654332	19862556	5393	4.96	6.6	65	132	80	185	0.670051	0.698113	1.02	1.21
Mtap7	Mtap7	chr10	19868726	20001396	3895	21.74	25.14	793	301	867	426	0.275137	0.329466	-1.4	-1.03
4930405J17Rik	4930405J17Rik	chr10	19919053	19921660	629	0.2	0.66	0	0	0	0	NA	NA	0	0
Gm6251	Gm6251	chr10	19928245	19928836	592	21.23	22.9	282	6	309	4	0.0208333	0.0127796	-5.53	-6.24
Bclaf1	Bclaf1	chr10	20032275	20062307	5454	35.1	52.44	97	54	144	109	0.357616	0.43083	-0.84	-0.4
Fam54a	Fam54a	chr10	20067625	20081475	2307	8.19	6.72	110	66	72	72	0.375	0.5	-0.74	0
Pde7b	Pde7b	chr10	20117810	20444874	4127	0.04	0.02	0	1	0	0	1	NA	3.46	0
Ahi1	Ahi1	chr10	20672353	20800235	5094	0.13	0.17	2	6	3	2	0.75	0.4	1.54	-0.56
Myb	Myb	chr10	20844736	20880790	3777	0.01	0.02	0	0	0	2	NA	1	0	4.39
Hbs1l	Hbs1l	chr10	21015785	21088695	4893	15.48	13.42	486	305	384	269	0.385588	0.411945	-0.67	-0.51
4930455C13Rik	4930455C13Rik	chr10	21038894	21061861	1016	0.08	0.16	112	46	86	45	0.291139	0.343511	-1.28	-0.93
Aldh8a1	Aldh8a1	chr10	21097106	21116384	2243	0.06	0.11	2	0	0	3	0	1	-4.39	4.95
1700020N01Rik	1700020N01Rik	chr10	21312951	21342181	1061	0.12	0	0	0	0	0	NA	NA	0	0
Gm5420	Gm5420	chr10	21410651	21413784	2206	0	0.02	0	0	0	0	NA	NA	0	0
Sgk1	Sgk1	chr10	21601990	21719708	4157	32.08	31.46	401	229	391	191	0.363492	0.328179	-0.81	-1.03
4930444G20Rik	4930444G20Rik	chr10	21786115	21787885	1771	0.05	0.12	1	0	3	0	0	0	-3.46	-4.95
E030030I06Rik	E030030I06Rik	chr10	21832856	21869076	2292	14.77	18.25	137	6	96	6	0.041958	0.0588235	-4.49	-3.98
Raet1a	Raet1a	chr10	21878415	22093945	1545	0.03	0.05	14	0	8	0	0	0	-7.14	-6.34
Raet1e	Raet1e	chr10	21893327	21903720	1274	0.1	0.2	9	0	12	0	0	0	-6.51	-6.92
Raet1b	Raet1b	chr10	21893681	22093919	1242	0	0	13	0	8	0	0	0	-7.03	-6.34
Raet1c	Raet1c	chr10	21893708	22093945	1235	0	0	11	0	13	0	0	0	-6.79	-7.03
H60b	H60b	chr10	21993280	22008654	951	2.03	2.06	18	0	18	0	0	0	-7.5	-7.5
C920009B18Rik	C920009B18Rik	chr10	22026526	22032748	4515	0	0.01	0	0	0	0	NA	NA	0	0
Raet1d	Raet1d	chr10	22081700	22093945	1271	0.07	0.03	9	0	6	0	0	0	-6.51	-5.93
Gm10825	Gm10825	chr10	22122619	22127276	4548	0.1	0.08	1	0	1	0	0	0	-3.46	-3.46
Slc2a12	Slc2a12	chr10	22364817	22423686	3762	0.17	0.1	3	0	0	3	0	1	-4.95	4.95
Tbpl1	Tbpl1	chr10	22423683	22451253	2875	20.29	19.61	17	38	20	18	0.690909	0.473684	1.16	-0.15
Tcf21	Tcf21	chr10	22537079	22539934	1229	0	0.07	0	0	0	0	NA	NA	0	0
Eya4	Eya4	chr10	22823974	23069709	4099	0.02	0	1	0	0	0	0	NA	-3.46	0
Rps12	Rps12	chr10	23504989	23507015	518	755.21	737.4	1104	3186	1138	3219	0.742657	0.738811	1.53	1.5
Snora33	Snora33	chr10	23505153	23505257	105	9.58	6.35	0	0	0	0	NA	NA	0	0
Snord100	Snord100	chr10	23505560	23505627	68	3.7	4.91	2	3	5	3	0.6	0.375	0.56	-0.72
1110021L09Rik	1110021L09Rik	chr10	23516792	23547774	2837	0.3	0.25	6	3	5	0	0.333333	0	-0.98	-5.67
Vnn3	Vnn3	chr10	23571268	23589649	1811	0.12	0.07	3	0	0	0	0	NA	-4.95	0
Vnn1	Vnn1	chr10	23614494	23625149	2416	29.71	54.34	333	346	399	733	0.509573	0.647527	0.06	0.88
Taar1	Taar1	chr10	23640212	23641210	999	0	0	0	0	0	0	NA	NA	0	0
Taar2	Taar2	chr10	23658378	23661389	1020	0.04	0	0	0	0	0	NA	NA	0	0
Taar3	Taar3	chr10	23669364	23670395	1032	0	0	0	0	0	0	NA	NA	0	0
Taar4	Taar4	chr10	23680300	23681343	1044	0	0	0	0	0	0	NA	NA	0	0
Taar5	Taar5	chr10	23690512	23691525	1014	0	0	0	0	0	0	NA	NA	0	0
Taar6	Taar6	chr10	23704415	23705452	1038	0	0	0	0	0	0	NA	NA	0	0
Taar7a	Taar7a	chr10	23712211	23713287	1077	0.04	0.04	1	0	1	0	0	0	-3.46	-3.46
Taar7b	Taar7b	chr10	23719745	23720821	1077	0	0	0	0	0	0	NA	NA	0	0
Taar7d	Taar7d	chr10	23747028	23748104	1077	0.12	0.04	3	0	0	0	0	NA	-4.95	0
Taar7e	Taar7e	chr10	23757420	23758496	1077	0	0.04	0	0	0	0	NA	NA	0	0
Taar7f	Taar7f	chr10	23769316	23770392	1077	0	0	0	0	0	0	NA	NA	0	0
Taar8a	Taar8a	chr10	23796306	23797340	1035	0.08	0.04	0	0	0	0	NA	NA	0	0
Taar8b	Taar8b	chr10	23811066	23812100	1035	0	0.2	0	0	0	1	NA	1	0	3.46
Taar8c	Taar8c	chr10	23820649	23821757	1109	0.08	0.11	0	0	0	0	NA	NA	0	0
Taar9	Taar9	chr10	23828294	23829340	1047	0	0	0	0	0	0	NA	NA	0	0
Stx7	Stx7	chr10	23869123	23908765	2500	49.41	42.49	457	286	367	281	0.384926	0.433642	-0.68	-0.39
Moxd1	Moxd1	chr10	23943323	24022589	3083	0	0	0	0	0	0	NA	NA	0	0
Ctgf	Ctgf	chr10	24315248	24318488	2402	7.85	7.81	31	43	28	42	0.581081	0.6	0.47	0.58
Enpp1	Enpp1	chr10	24361217	24431908	3224	0.39	0.25	2	21	0	12	0.913043	1	3.33	6.92
Enpp3	Enpp3	chr10	24493620	24556001	2815	1.37	2.07	18	13	35	10	0.419355	0.222222	-0.47	-1.8
Med23	Med23	chr10	24589792	24633335	4946	2.71	2.84	33	21	51	33	0.388889	0.392857	-0.65	-0.63
Arg1	Arg1	chr10	24635013	24647276	1477	4	4.97	28	4	40	10	0.125	0.2	-2.78	-1.99
Akap7	Akap7	chr10	24888896	25018969	3123	0.91	1.26	33	9	50	6	0.214286	0.107143	-1.86	-3.04
Epb4.1l2	Epb4.1l2	chr10	25079604	25243324	4463	7.96	5.57	143	120	72	83	0.456274	0.535484	-0.25	0.2
2010003K15Rik	2010003K15Rik	chr10	25247749	25256078	674	0	0	0	0	0	0	NA	NA	0	0
4930401C15Rik	4930401C15Rik	chr10	25499120	25557243	865	0	0	0	0	0	0	NA	NA	0	0
Tmem200a	Tmem200a	chr10	25710992	25798858	4115	0.03	0	1	0	0	0	0	NA	-3.46	0
Gm9767	Gm9767	chr10	25798061	25799253	1193	0.04	0	0	0	0	0	NA	NA	0	0
Samd3	Samd3	chr10	25949513	25991978	3554	0.01	0	1	0	0	0	0	NA	-3.46	0
L3mbtl3	L3mbtl3	chr10	25995258	26094991	3411	2.42	2.76	46	12	54	16	0.206897	0.228571	-1.93	-1.75
Gm8709	Gm8709	chr10	26393252	26394457	1206	0	0	0	0	0	0	NA	NA	0	0
Arhgap18	Arhgap18	chr10	26492318	26638454	3616	14.62	21.83	136	183	203	241	0.573668	0.542793	0.43	0.25
Lama2	Lama2	chr10	26701092	27336748	9712	0.04	0.02	2	1	0	1	0.333333	1	-0.93	3.46
Ptprk	Ptprk	chr10	27794626	28317203	6177	1.93	1.09	63	28	41	19	0.307692	0.316667	-1.17	-1.11
Themis	Themis	chr10	28388201	28602555	3981	0	0	0	0	0	0	NA	NA	0	0
4930519F09Rik	4930519F09Rik	chr10	28641769	28643313	1545	3.74	6.96	0	0	0	0	NA	NA	0	0
2310057J18Rik	2310057J18Rik	chr10	28692094	28706112	1319	0	0	0	0	0	0	NA	NA	0	0
6330407J23Rik	6330407J23Rik	chr10	28863802	28919434	3946	0	0	0	0	0	0	NA	NA	0	0
9330159F19Rik	9330159F19Rik	chr10	28931449	28950585	5644	0.01	0.01	0	0	0	0	NA	NA	0	0
Echdc1	Echdc1	chr10	29032972	29066467	3180	0.61	0.87	94	54	91	95	0.364865	0.510753	-0.8	0.06
Rnf146	Rnf146	chr10	29063982	29082248	4404	3.63	3.58	158	91	133	134	0.365462	0.501873	-0.8	0.01
Rspo3	Rspo3	chr10	29172913	29255673	2396	0.09	0.05	3	1	0	2	0.25	1	-1.49	4.39
Cenpw	Cenpw	chr10	29915815	29920346	1512	100.13	78.17	1374	748	1049	666	0.352498	0.388338	-0.88	-0.66
Trmt11	Trmt11	chr10	30254031	30320555	2359	12.35	10.24	119	75	115	79	0.386598	0.407216	-0.67	-0.54
Gm20300	Gm20300	chr10	30323001	30326440	3440	1.52	0.98	30	20	14	18	0.4	0.5625	-0.58	0.36
Hint3	Hint3	chr10	30328013	30338172	696	65.32	57.22	92	83	88	71	0.474286	0.446541	-0.15	-0.31
Ncoa7	Ncoa7	chr10	30365388	30522913	5338	0.23	0.13	3	3	2	0	0.5	0	0	-4.39
Hey2	Hey2	chr10	30552165	30562589	2532	0.02	0	0	0	0	0	NA	NA	0	0
Hddc2	Hddc2	chr10	31033211	31047892	718	26.85	15.1	173	129	87	65	0.427152	0.427632	-0.42	-0.42
Tpd52l1	Tpd52l1	chr10	31052186	31165727	1267	0.43	0.53	6	2	9	1	0.25	0.1	-1.54	-3.05
Gm3258	Gm3258	chr10	31133532	31134241	710	21.95	24.61	0	0	0	0	NA	NA	0	0
Rnf217	Rnf217	chr10	31221693	31329531	2860	0.01	0.01	0	0	0	0	NA	NA	0	0
Nkain2	Nkain2	chr10	31409125	32609721	3745	0.02	0	0	1	0	0	1	NA	3.46	0
Trdn	Trdn	chr10	32803289	33196515	4514	0.01	0.01	0	0	0	0	NA	NA	0	0
D830005E20Rik	D830005E20Rik	chr10	32942151	32976163	1844	0	0	0	0	0	0	NA	NA	0	0
Clvs2	Clvs2	chr10	33232140	33344406	2500	0	0	0	0	0	0	NA	NA	0	0
Gm4794	Gm4794	chr10	33486230	33501921	882	0.1	0.09	0	0	0	0	NA	NA	0	0
Sult3a1	Sult3a1	chr10	33577528	33599281	1096	0.04	0	0	0	0	0	NA	NA	0	0
Rsph4a	Rsph4a	chr10	33624917	33635827	3650	0.05	0.06	2	0	0	4	0	1	-4.39	5.36
Zufsp	Zufsp	chr10	33646742	33671018	2364	10.05	8.26	99	31	75	31	0.238462	0.292453	-1.67	-1.27
A830082N09Rik	A830082N09Rik	chr10	33707022	33714861	7840	0.12	0.14	9	5	13	3	0.357143	0.1875	-0.84	-2.08
Rwdd1	Rwdd1	chr10	33716361	33739422	1082	197.66	201.78	617	621	483	664	0.501616	0.578901	0.01	0.46
Bet3l	Bet3l	chr10	33757403	33829621	1185	0	0	0	0	0	0	NA	NA	0	0
Fam26d	Fam26d	chr10	33758590	33764119	3714	0.01	0	0	1	0	0	1	NA	3.46	0
Fam26e	Fam26e	chr10	33811158	33816325	1786	0.07	0.02	2	0	0	0	0	NA	-4.39	0
Fam26f	Fam26f	chr10	33845873	33847778	1082	0.66	0.35	5	2	3	1	0.285714	0.25	-1.28	-1.49
Dse	Dse	chr10	33871199	33927357	4225	0.08	0.05	4	0	0	0	0	NA	-5.36	0
Tspyl1	Tspyl1	chr10	34001996	34004691	2696	4.34	4.49	74	55	80	50	0.426357	0.384615	-0.43	-0.68
Tspyl4	Tspyl4	chr10	34017227	34021126	3900	0.08	0.01	2	3	0	0	0.6	NA	0.56	0
Nt5dc1	Nt5dc1	chr10	34023418	34138334	2716	12.77	9.57	128	359	108	247	0.737166	0.695775	1.49	1.19
Col10a1	Col10a1	chr10	34109787	34116891	3130	0.23	0.23	0	0	0	2	NA	1	0	4.39
Frk	Frk	chr10	34203206	34331036	4803	1.59	0.89	20	60	17	40	0.75	0.701754	1.58	1.23
Hs3st5	Hs3st5	chr10	36226613	36554200	3095	0.04	0.07	2	0	2	0	0	0	-4.39	-4.39
Hdac2	Hdac2	chr10	36694350	36721694	2004	44.75	39.77	414	298	339	345	0.418539	0.504386	-0.47	0.03
Marcks	Marcks	chr10	36853049	36858732	4186	26.85	22.89	44	107	46	84	0.708609	0.646154	1.28	0.87
Rfpl4b	Rfpl4b	chr10	38540347	38541585	1054	1.59	1.27	22	7	15	1	0.241379	0.0625	-1.64	-3.78
Lama4	Lama4	chr10	38685321	38829994	6046	0.42	0.19	31	1	10	0	0.03125	0	-4.82	-6.66
1700025K23Rik	1700025K23Rik	chr10	38838614	38853701	730	3.44	1.94	1	2	0	4	0.666667	1	0.93	5.36
Tube1	Tube1	chr10	38853829	38870864	2929	5.78	5.04	70	167	40	168	0.704641	0.807692	1.25	2.07
Wisp3	Wisp3	chr10	38870777	38883600	1418	65.51	65.76	0	244	0	258	1	1	11.25	11.33
Fyn	Fyn	chr10	39089605	39285180	3685	0.53	0.49	3	10	1	12	0.769231	0.923077	1.7	3.46
Traf3ip2	Traf3ip2	chr10	39332740	39375113	2867	2.86	2.25	31	20	28	13	0.392157	0.317073	-0.63	-1.1
E130307A14Rik	E130307A14Rik	chr10	39341217	39451813	1664	0.38	0.28	11	4	2	3	0.266667	0.6	-1.44	0.56
Rev3l	Rev3l	chr10	39451966	39595011	10665	1.92	2.21	42	50	52	58	0.543478	0.527273	0.25	0.16
AA474331	AA474331	chr10	39612566	39619044	781	0	0.05	0	0	0	0	NA	NA	0	0
2010001E11Rik	2010001E11Rik	chr10	39640188	39646729	2285	0.33	0.05	4	3	1	0	0.428571	0	-0.4	-3.46
G630090E17Rik	G630090E17Rik	chr10	39666718	39679959	1782	0.35	0.26	0	11	2	4	1	0.666667	6.79	0.97
BC021785	BC021785	chr10	39677867	39706452	5981	0.04	0.04	0	1	2	0	1	0	3.46	-4.39
AI317395	AI317395	chr10	39721379	39745074	2679	3.03	2.44	64	44	64	24	0.407407	0.272727	-0.54	-1.41
Slc16a10	Slc16a10	chr10	39753341	39862060	6556	0.49	0.57	15	11	14	13	0.423077	0.481481	-0.44	-0.11
Rpf2	Rpf2	chr10	39943052	39966845	1890	109.72	100.18	778	1164	587	1176	0.599382	0.667045	0.58	1
Gtf3c6	Gtf3c6	chr10	39969009	39977471	1020	50.86	45.43	418	281	377	235	0.402003	0.383987	-0.57	-0.68
Amd1	Amd1	chr10	40007264	40021994	3206	0	0	199	116	166	100	0.368254	0.37594	-0.78	-0.73
Amd2	Amd2	chr10	40007271	40021992	3197	0	0	199	116	166	100	0.368254	0.37594	-0.78	-0.73
Cdk19	Cdk19	chr10	40069114	40203624	5807	1.47	1.92	28	31	60	29	0.525424	0.325843	0.15	-1.05
Slc22a16	Slc22a16	chr10	40290168	40323938	2243	0.21	0.26	4	0	10	0	0	0	-5.36	-6.66
Ddo	Ddo	chr10	40349817	40369737	3000	0.07	0.13	1	1	2	2	0.5	0.5	0	0
9030224M15Rik	9030224M15Rik	chr10	40403088	40530889	1529	0.05	0.05	0	1	0	1	1	1	3.46	3.46
Cdc40	Cdc40	chr10	40551427	40602949	3366	15.64	16.06	63	28	64	31	0.307692	0.326316	-1.17	-1.04
Wasf1	Wasf1	chr10	40603340	40658375	2550	1.36	1.5	6	3	5	2	0.333333	0.285714	-0.98	-1.28
Gpr6	Gpr6	chr10	40790299	40791390	1092	0	0	0	0	0	0	NA	NA	0	0
Fig4	Fig4	chr10	40907978	41023047	3263	16.01	20.79	190	80	260	120	0.296296	0.315789	-1.25	-1.11
Zbtb24	Zbtb24	chr10	41170202	41185380	2831	6.44	5.97	91	81	88	65	0.47093	0.424837	-0.17	-0.44
Mical1	Mical1	chr10	41196120	41206836	3563	2.25	2.26	29	61	30	59	0.677778	0.662921	1.07	0.97
Smpd2	Smpd2	chr10	41206978	41210146	1602	10.75	6.3	94	72	52	58	0.433735	0.527273	-0.38	0.16
Ppil6	Ppil6	chr10	41210245	41234094	1070	0.08	0.04	0	1	0	1	1	1	3.46	3.46
Cd164	Cd164	chr10	41239306	41250848	2830	61.99	66.17	1	2	1	0	0.666667	0	0.93	-3.46
Ccdc162	Ccdc162	chr10	41258655	41307559	2749	0.12	0.09	0	0	1	0	NA	0	0	-3.46
5730435O14Rik	5730435O14Rik	chr10	41287822	41296282	617	0	0	0	0	0	0	NA	NA	0	0
Cep57l1	Cep57l1	chr10	41438646	41529674	2387	19.36	14.92	213	87	160	82	0.29	0.338843	-1.29	-0.96
Sesn1	Sesn1	chr10	41530380	41628242	3339	5.77	5.56	88	45	98	29	0.338346	0.228346	-0.97	-1.75
Armc2	Armc2	chr10	41634797	41738188	4864	0.34	0.31	11	9	3	13	0.45	0.8125	-0.29	2.08
Foxo3	Foxo3	chr10	41905592	41996548	2889	4.54	4.37	38	6	27	14	0.136364	0.341463	-2.64	-0.94
Lace1	Lace1	chr10	42032391	42198371	2513	2.98	2.69	56	24	46	19	0.3	0.292308	-1.22	-1.27
Snx3	Snx3	chr10	42221860	42255175	1377	736.23	729.87	2580	3433	2334	3663	0.57093	0.610805	0.41	0.65
Nr2e1	Nr2e1	chr10	42281777	42303394	3233	0.05	0.03	0	2	0	2	1	1	4.39	4.39
Ostm1	Ostm1	chr10	42398722	42422268	3009	12.55	13.25	399	101	389	131	0.202	0.251923	-1.98	-1.57
Sec63	Sec63	chr10	42481302	42552320	6032	3.9	4	78	95	97	103	0.549133	0.515	0.28	0.09
Scml4	Scml4	chr10	42580318	42680588	4745	0.34	0.23	5	13	15	1	0.722222	0.0625	1.36	-3.78
Sobp	Sobp	chr10	42722306	42894336	4980	0.06	0	1	1	0	0	0.5	NA	0	0
9030612E09Rik	9030612E09Rik	chr10	42894510	42896368	1859	0	0	0	0	0	0	NA	NA	0	0
Pdss2	Pdss2	chr10	42941292	43184688	2031	5.63	6.47	49	40	53	69	0.449438	0.565574	-0.29	0.38
Bend3	Bend3	chr10	43198946	43235223	6049	5.55	6.25	38	115	42	158	0.751634	0.79	1.6	1.91
1700021F05Rik	1700021F05Rik	chr10	43244927	43260800	898	187.02	190.92	950	611	1035	631	0.391416	0.378752	-0.64	-0.71
Cd24a	Cd24a	chr10	43298975	43304071	1816	1.96	2.46	5	12	9	17	0.705882	0.653846	1.25	0.91
F830002L21Rik	F830002L21Rik	chr10	43313233	43350719	1832	0	0.05	0	0	1	0	NA	0	0	-3.46
1700027J07Rik	1700027J07Rik	chr10	43465964	43485642	1060	0	0	0	0	0	0	NA	NA	0	0
Qrsl1	Qrsl1	chr10	43593996	43621542	1970	19.12	14.48	377	152	278	114	0.287335	0.290816	-1.31	-1.29
Rtn4ip1	Rtn4ip1	chr10	43621613	43667668	2981	3.36	2.18	109	47	55	41	0.301282	0.427083	-1.21	-0.42
Aim1	Aim1	chr10	43670113	43724652	7416	2.11	1.64	118	136	75	104	0.535433	0.581006	0.2	0.47
Speer5-ps1	Speer5-ps1	chr10	43890253	43939391	1522	0.33	0.36	9	2	7	4	0.181818	0.363636	-2.12	-0.79
Atg5	Atg5	chr10	43988164	44084097	2352	32.82	28.12	114	223	94	210	0.661721	0.690789	0.97	1.16
Mir1929	Mir1929	chr10	44079482	44079574	93	0	0	0	0	0	0	NA	NA	0	0
Prdm1	Prdm1	chr10	44156981	44178493	5143	0.03	0.02	1	0	0	0	0	NA	-3.46	0
Prep	Prep	chr10	44787020	44878801	2719	59.59	43.3	847	362	622	257	0.299421	0.292378	-1.23	-1.27
Popdc3	Popdc3	chr10	45009111	45038256	1851	7.45	6.06	153	27	109	32	0.15	0.22695	-2.5	-1.77
Bves	Bves	chr10	45055568	45089514	1607	0.31	0.26	2	2	4	2	0.5	0.333333	0	-0.97
Lin28b	Lin28b	chr10	45096425	45190007	5403	1.66	2.06	35	45	46	56	0.5625	0.54902	0.36	0.28
Hace1	Hace1	chr10	45297635	45432151	3785	1.84	1.84	19	20	16	16	0.512821	0.5	0.07	0
D030045P18Rik	D030045P18Rik	chr10	45527510	45571824	1892	0.02	0.02	0	0	1	0	NA	0	0	-3.46
C130030K03Rik	C130030K03Rik	chr10	48813487	48815649	2163	0	0	0	0	0	0	NA	NA	0	0
Grik2	Grik2	chr10	48819269	49508560	4872	0.02	0.02	0	0	0	0	NA	NA	0	0
Ascc3	Ascc3	chr10	50312475	50571008	7477	5.24	6.38	122	133	148	151	0.521569	0.505017	0.12	0.03
Sim1	Sim1	chr10	50615457	50708958	7355	0.01	0.01	0	0	0	0	NA	NA	0	0
Gp49a	Gp49a	chr10	51200485	51206025	1305	0	0	0	0	0	0	NA	NA	0	0
Lilrb4	Lilrb4	chr10	51210781	51216417	1418	0	0.03	0	0	0	0	NA	NA	0	0
Fam162b	Fam162b	chr10	51305256	51310266	555	0.08	0	0	0	0	0	NA	NA	0	0
Gprc6a	Gprc6a	chr10	51334629	51351264	2856	0.03	0	0	0	0	0	NA	NA	0	0
Rfx6	Rfx6	chr10	51397566	51450235	3701	0.05	0.02	0	1	0	0	1	NA	3.46	0
4933411G06Rik	4933411G06Rik	chr10	51475980	51477000	1021	0	0	0	0	0	0	NA	NA	0	0
Vgll2	Vgll2	chr10	51742492	51748277	1466	0.03	0.03	0	0	0	0	NA	NA	0	0
Ros1	Ros1	chr10	51765732	51915050	7401	0.03	0.01	0	1	0	0	1	NA	3.46	0
Dcbld1	Dcbld1	chr10	51953425	52041183	3025	19.95	20.5	185	216	202	261	0.538653	0.563715	0.22	0.37
Gopc	Gopc	chr10	52056830	52101930	4317	1.53	1.61	20	18	20	23	0.473684	0.534884	-0.15	0.2
Nepn	Nepn	chr10	52111414	52124410	1823	0	0	0	0	0	0	NA	NA	0	0
Nus1	Nus1	chr10	52137353	52159998	4614	9.7	9.15	275	171	242	152	0.383408	0.385787	-0.69	-0.67
Zfa	Zfa	chr10	52262126	52265545	3420	0.04	0.07	1	0	1	0	0	0	-3.46	-3.46
Slc35f1	Slc35f1	chr10	52410307	52831428	4973	0	0	0	0	0	0	NA	NA	0	0
Gm9766	Gm9766	chr10	52997887	53099657	2691	0.51	0.42	3	1	2	0	0.25	0	-1.49	-4.39
Gm19395	Gm19395	chr10	53000076	53003493	658	0.06	0	1	0	0	0	0	NA	-3.46	0
Pln	Pln	chr10	53057492	53065805	2480	0.39	0.35	10	1	8	2	0.0909091	0.2	-3.2	-1.95
Gm20597	Gm20597	chr10	53218249	53238795	5486	0	0.01	0	0	0	1	NA	1	0	3.46
Mcm9	Mcm9	chr10	53257130	53350245	3873	0.54	0.4	10	14	9	8	0.583333	0.470588	0.48	-0.17
Asf1a	Asf1a	chr10	53316767	53329021	2182	46.01	39.53	123	110	123	139	0.472103	0.530534	-0.16	0.18
Fam184a	Fam184a	chr10	53352952	53470715	3949	0.31	0.17	1	9	1	4	0.9	0.8	3.05	1.9
Man1a	Man1a	chr10	53625839	53795602	3889	0.12	0.09	0	1	0	3	1	1	3.46	4.95
Gm16998	Gm16998	chr10	53795728	53800887	1230	0.03	0	1	0	0	0	0	NA	-3.46	0
D630037F22Rik	D630037F22Rik	chr10	55734100	55948495	7239	0.08	0.06	1	2	3	0	0.666667	0	0.93	-4.95
Msl3l2	Msl3l2	chr10	55826723	55836686	2140	0	0	0	0	0	0	NA	NA	0	0
Gja1	Gja1	chr10	56097106	56110225	3105	115.65	119.57	436	262	417	308	0.375358	0.424828	-0.73	-0.44
4930467K11Rik	4930467K11Rik	chr10	57198189	57206159	723	0.29	0	2	0	0	0	0	NA	-4.39	0
Hsf2	Hsf2	chr10	57206191	57232949	2623	13.66	13.01	162	243	138	244	0.6	0.638743	0.58	0.82
Serinc1	Serinc1	chr10	57235582	57252335	2877	31.53	60.94	434	239	840	498	0.355126	0.372197	-0.86	-0.75
Pkib	Pkib	chr10	57351787	57460918	6039	0.01	0.02	1	0	0	1	0	1	-3.46	3.46
Fabp7	Fabp7	chr10	57504729	57508256	762	0	0	0	0	0	0	NA	NA	0	0
Smpdl3a	Smpdl3a	chr10	57514350	57531636	1791	34.53	31.46	332	100	292	105	0.231481	0.264484	-1.73	-1.47
4933403O03Rik	4933403O03Rik	chr10	57692727	57694761	1486	0.08	0.11	0	0	0	0	NA	NA	0	0
Dux	Dux	chr10	57693399	57695423	2025	0.17	0.25	0	0	0	0	NA	NA	0	0
Gm4981	Gm4981	chr10	57697596	57699408	1813	0.07	0.07	0	0	1	0	NA	0	0	-3.46
Gcc2	Gcc2	chr10	57718274	57768340	6511	3.78	3.55	70	42	47	50	0.375	0.515464	-0.74	0.09
Lims1	Lims1	chr10	57786214	57887439	4941	9.19	8.59	160	145	153	101	0.47541	0.397638	-0.14	-0.6
Ranbp2	Ranbp2	chr10	57909600	57956902	9476	10.3	11.15	182	151	232	134	0.453453	0.36612	-0.27	-0.79
Ccdc138	Ccdc138	chr10	57960685	58038992	2466	1.72	2.1	29	10	36	17	0.25641	0.320755	-1.53	-1.08
Edar	Edar	chr10	58063536	58138444	3680	0.02	0	0	0	0	0	NA	NA	0	0
BB019430	BB019430	chr10	58159493	58167025	1320	0	0	0	0	0	0	NA	NA	0	0
Sh3rf3	Sh3rf3	chr10	58276107	58601664	5781	0.1	0.15	6	0	7	7	0	0.5	-5.93	0
2017-09-10	2017-09-10	chr10	58604375	58684595	2654	1.07	1.15	11	21	9	20	0.65625	0.689655	0.93	1.14
Sowahc	Sowahc	chr10	58684670	58689181	4512	1.25	1.18	14	12	7	19	0.461538	0.730769	-0.22	1.43
P4ha1	P4ha1	chr10	58786044	58836052	4043	15.71	15.64	431	455	446	450	0.513544	0.502232	0.08	0.01
Pla2g12b	Pla2g12b	chr10	58866433	58884724	1066	0.04	0.04	0	0	1	0	NA	0	0	-3.46
Oit3	Oit3	chr10	58885708	58904527	2716	0.09	0.15	1	2	0	4	0.666667	1	0.93	5.36
Ccdc109a	Ccdc109a	chr10	58909732	59079440	2872	0.66	0.52	1	13	5	4	0.928571	0.444444	3.57	-0.31
Micu1	Micu1	chr10	59165383	59326870	2274	11.9	8.67	135	120	115	65	0.470588	0.361111	-0.17	-0.82
Dnajb12	Dnajb12	chr10	59342339	59360764	1774	15.49	15.8	123	112	118	142	0.476596	0.546154	-0.14	0.27
Ddit4	Ddit4	chr10	59412423	59414518	1685	13.35	13.76	107	91	105	91	0.459596	0.464286	-0.23	-0.21
Anapc16	Anapc16	chr10	59450657	59465860	1329	93.11	92.35	695	436	733	454	0.3855	0.382477	-0.67	-0.69
Ascc1	Ascc1	chr10	59465553	59562738	1578	19.62	19.08	92	97	77	91	0.513228	0.541667	0.08	0.24
Spock2	Spock2	chr10	59569005	59596661	3915	0.41	0.43	12	11	16	9	0.478261	0.36	-0.12	-0.82
Chst3	Chst3	chr10	59644276	59682008	6112	0.51	0.43	28	14	17	15	0.333333	0.46875	-0.99	-0.18
Psap	Psap	chr10	59740376	59765348	2733	136.79	111.91	271	154	200	98	0.362353	0.328859	-0.81	-1.03
Cdh23	Cdh23	chr10	59765498	60159238	11255	0.24	0.27	22	9	16	19	0.290323	0.542857	-1.28	0.25
4632428N05Rik	4632428N05Rik	chr10	59809599	59835432	4846	0.13	0.22	6	1	13	0	0.142857	0	-2.47	-7.03
Gm17455	Gm17455	chr10	59862474	59866306	857	0	0	0	0	0	0	NA	NA	0	0
Slc29a3	Slc29a3	chr10	60174820	60215530	5240	3.32	4.37	174	22	214	28	0.112245	0.115702	-2.98	-2.93
Unc5b	Unc5b	chr10	60225343	60294329	5867	0.61	0.48	23	37	19	29	0.616667	0.604167	0.68	0.61
Pldi	Pldi	chr10	60390974	60400880	853	0.05	0.05	0	1	1	0	1	0	3.46	-3.46
4930565A17	4930565A17	chr10	60494051	60500828	1131	0.11	0.07	0	0	0	0	NA	NA	0	0
Pcbd1	Pcbd1	chr10	60552091	60557077	810	12.47	6.95	46	33	19	27	0.417722	0.586957	-0.48	0.5
Sgpl1	Sgpl1	chr10	60561390	60610413	4123	6.44	4.01	87	51	68	34	0.369565	0.333333	-0.77	-1
Tbata	Tbata	chr10	60634712	60651589	2023	0.02	0.04	0	0	1	0	NA	0	0	-3.46
Adamts14	Adamts14	chr10	60659860	60736186	5188	0.05	0.11	1	1	7	0	0.5	0	0	-6.15
Prf1	Prf1	chr10	60760584	60767011	2054	0.04	0	0	1	0	0	1	NA	3.46	0
X99384	X99384	chr10	60782405	60846271	4274	1.45	1.02	23	31	20	15	0.574074	0.428571	0.43	-0.41
Nodal	Nodal	chr10	60880720	60888085	2094	0.08	0.42	1	0	6	7	0	0.538462	-3.46	0.22
Eif4ebp2	Eif4ebp2	chr10	60895245	60915417	1786	5.82	4.13	28	34	24	15	0.548387	0.384615	0.28	-0.67
Lrrc20	Lrrc20	chr10	60938581	61044976	2621	0.34	0.33	1	1	2	4	0.5	0.666667	0	0.97
Npffr1	Npffr1	chr10	61058232	61089133	1307	0	0.06	0	0	0	0	NA	NA	0	0
Ppa1	Ppa1	chr10	61111369	61136913	1292	105.79	115.04	2	0	5	0	0	0	-4.39	-5.67
Sar1a	Sar1a	chr10	61143069	61156045	2602	66.44	69.43	743	626	784	652	0.457268	0.454039	-0.25	-0.27
Tysnd1	Tysnd1	chr10	61158262	61165521	2286	5.41	4.76	26	20	16	17	0.434783	0.515152	-0.38	0.09
Aifm2	Aifm2	chr10	61178011	61202008	3467	2.38	2.45	45	55	46	39	0.55	0.458824	0.29	-0.24
H2afy2	H2afy2	chr10	61201395	61246612	1910	0.42	0.26	7	10	5	6	0.588235	0.545455	0.51	0.26
Mir5108	Mir5108	chr10	61237485	61237569	85	0	0	0	0	0	0	NA	NA	0	0
Col13a1	Col13a1	chr10	61301246	61441856	2900	0.3	0.24	3	6	5	3	0.666667	0.375	0.98	-0.72
Gm5424	Gm5424	chr10	61533770	61535319	1550	10.46	8.13	337	0	264	0	0	0	-11.72	-11.37
2010107G23Rik	2010107G23Rik	chr10	61570404	61573761	1731	15.01	14.07	173	173	172	165	0.5	0.489614	0	-0.06
Neurog3	Neurog3	chr10	61595838	61597511	1540	0	0.03	0	0	0	0	NA	NA	0	0
Tspan15	Tspan15	chr10	61648144	61693966	3605	0.36	0.29	9	11	2	8	0.55	0.8	0.29	1.95
Tacr2	Tacr2	chr10	61715186	61728738	2258	0	0.02	0	0	0	1	NA	1	0	3.46
Hk1	Hk1	chr10	61731603	61842656	4509	4.82	7.15	171	83	291	115	0.326772	0.283251	-1.04	-1.34
2210417K05Rik	2210417K05Rik	chr10	61803355	61812614	557	1.2	1.27	1	0	0	1	0	1	-3.46	3.46
Hkdc1	Hkdc1	chr10	61845885	61885205	3483	1.12	2.01	42	13	73	26	0.236364	0.262626	-1.68	-1.49
Supv3l1	Supv3l1	chr10	61892126	61912441	2390	21.04	19.77	262	213	247	213	0.448421	0.463043	-0.3	-0.21
4930507D05Rik	4930507D05Rik	chr10	61911908	61914101	2194	0.19	0.13	5	0	2	0	0	0	-5.67	-4.39
Vps26a	Vps26a	chr10	61917591	61949553	3252	71.23	70.15	72	0	67	0	0	0	-9.49	-9.39
Srgn	Srgn	chr10	61957176	61970503	938	1.03	0.22	0	0	0	0	NA	NA	0	0
2510003E04Rik	2510003E04Rik	chr10	62021218	62041205	2472	6.09	5.38	61	57	53	60	0.483051	0.530973	-0.1	0.18
Ddx21	Ddx21	chr10	62042995	62065046	4743	41.02	54.17	837	356	1022	544	0.298407	0.347382	-1.23	-0.91
Ddx50	Ddx50	chr10	62078771	62113946	2507	10.78	9.15	27	34	33	13	0.557377	0.282609	0.33	-1.34
Stox1	Stox1	chr10	62122170	62188847	3102	1.18	1.18	17	12	12	14	0.413793	0.538462	-0.5	0.22
Ccar1	Ccar1	chr10	62206676	62255116	4478	76.91	81.83	702	762	657	789	0.520492	0.545643	0.12	0.26
Tet1	Tet1	chr10	62267318	62342762	14082	5.32	4.75	321	145	265	138	0.311159	0.342432	-1.15	-0.94
Slc25a16	Slc25a16	chr10	62383381	62409242	3141	6.76	7.24	99	99	112	89	0.5	0.442786	0	-0.33
Dna2	Dna2	chr10	62409777	62436936	4122	3.19	5.31	126	68	186	151	0.350515	0.448071	-0.89	-0.3
Rufy2	Rufy2	chr10	62442971	62481490	8936	2.02	1.97	390	190	367	175	0.327586	0.322878	-1.04	-1.07
Hnrnph3	Hnrnph3	chr10	62477412	62486597	2168	3.31	2.37	292	142	276	143	0.327189	0.341289	-1.04	-0.95
Pbld2	Pbld2	chr10	62487260	62521560	2211	2.14	3.36	46	42	85	59	0.477273	0.409722	-0.13	-0.53
Pbld1	Pbld1	chr10	62524365	62540284	1943	42.7	48.92	34	128	34	143	0.790123	0.80791	1.91	2.07
Atoh7	Atoh7	chr10	62562904	62563353	450	0.37	0.19	0	0	0	0	NA	NA	0	0
Mypn	Mypn	chr10	62578543	62666700	5246	4.44	4.05	101	45	107	50	0.308219	0.318471	-1.16	-1.1
Herc4	Herc4	chr10	62706545	62780629	4043	30.24	34.68	134	77	122	91	0.364929	0.42723	-0.8	-0.42
Sirt1	Sirt1	chr10	62781753	62801783	3910	10.36	12.46	17	14	23	18	0.451613	0.439024	-0.28	-0.35
Dnajc12	Dnajc12	chr10	62845191	62871588	1365	6.75	7.7	56	64	62	67	0.533333	0.51938	0.19	0.11
Ctnna3	Ctnna3	chr10	62892846	64466415	3924	0.04	0.07	0	1	0	1	1	1	3.46	3.46
Lrrtm3	Lrrtm3	chr10	63391245	63553003	3852	0.01	0.01	0	0	0	0	NA	NA	0	0
1700023F02Rik	1700023F02Rik	chr10	65583357	65586812	345	0.12	0	1	0	0	0	0	NA	-3.46	0
Reep3	Reep3	chr10	66471937	66559736	5550	5.71	4.73	164	123	139	108	0.428571	0.437247	-0.41	-0.36
Jmjd1c	Jmjd1c	chr10	66590006	66719074	8947	2.44	2.25	49	36	36	49	0.423529	0.576471	-0.44	0.44
Nrbf2	Nrbf2	chr10	66729437	66748029	1789	26.02	26.48	144	112	138	120	0.4375	0.465116	-0.36	-0.2
Egr2	Egr2	chr10	67000617	67004936	2965	0.01	0.01	0	0	0	0	NA	NA	0	0
Ado	Ado	chr10	67007259	67011703	4445	1.94	2.42	35	40	82	29	0.533333	0.261261	0.19	-1.5
Zfp365	Zfp365	chr10	67348853	67375410	4257	0.2	0.25	0	2	2	2	1	0.5	4.39	0
Rtkn2	Rtkn2	chr10	67442346	67506612	3932	0.06	0.04	0	0	0	0	NA	NA	0	0
Arid5b	Arid5b	chr10	67558341	67741474	4494	1.53	1.69	0	0	0	0	NA	NA	0	0
4930545H06Rik	4930545H06Rik	chr10	67781813	67783890	769	0.05	0.05	0	0	1	0	NA	0	0	-3.46
1700040L02Rik	1700040L02Rik	chr10	67893704	68004623	1238	0	0	0	0	0	0	NA	NA	0	0
Tmem26	Tmem26	chr10	68186494	68245402	5052	0.02	0	1	0	0	0	0	NA	-3.46	0
Rhobtb1	Rhobtb1	chr10	68671300	68754532	4624	0.05	0.05	2	1	3	1	0.333333	0.25	-0.93	-1.49
Cdk1	Cdk1	chr10	68799383	68815660	2860	170.79	185.83	2632	1693	2834	1884	0.391445	0.399322	-0.64	-0.59
Ank3	Ank3	chr10	68996456	69490184	10685	0.09	0.06	1	2	2	0	0.666667	0	0.93	-4.39
Ccdc6	Ccdc6	chr10	69559869	69655948	5511	8.81	8.05	184	76	175	55	0.292308	0.23913	-1.27	-1.67
2310015B20Rik	2310015B20Rik	chr10	69667415	69682459	443	0.28	0.38	0	0	2	0	NA	0	0	-4.39
Slc16a9	Slc16a9	chr10	69708024	69748699	3563	0.21	0.25	5	7	3	9	0.583333	0.75	0.48	1.55
Fam13c	Fam13c	chr10	69903416	70021480	3510	0.37	0.33	4	2	3	0	0.333333	0	-0.97	-4.95
Phyhipl	Phyhipl	chr10	70020434	70062039	3010	0.24	0.25	0	0	1	0	NA	0	0	-3.46
D630013N20Rik	D630013N20Rik	chr10	70063797	70118711	2082	0	0.02	0	0	0	0	NA	NA	0	0
Bicc1	Bicc1	chr10	70387848	70622382	3097	0.16	0.19	4	0	5	0	0	0	-5.36	-5.67
C730027H18Rik	C730027H18Rik	chr10	70631485	70644788	2300	0	0.04	0	0	0	0	NA	NA	0	0
Tfam	Tfam	chr10	70688225	70700792	3918	16.8	15.09	211	139	186	160	0.397143	0.462428	-0.6	-0.22
Ube2d1	Ube2d1	chr10	70717728	70748010	1431	8.58	6.88	28	20	28	10	0.416667	0.263158	-0.48	-1.48
Cisd1	Cisd1	chr10	70793242	70807597	965	176.95	179.18	61	37	61	48	0.377551	0.440367	-0.72	-0.35
Ipmk	Ipmk	chr10	70810541	70848633	5417	2.51	2.42	40	23	35	13	0.365079	0.270833	-0.8	-1.42
1700049L16Rik	1700049L16Rik	chr10	71442633	71443438	806	0	0.05	0	0	0	0	NA	NA	0	0
Zwint	Zwint	chr10	72117643	72132537	2676	71.84	65.46	133	89	123	95	0.400901	0.43578	-0.58	-0.37
A330049N07Rik	A330049N07Rik	chr10	72436051	72549453	1989	0.19	0.65	0	0	0	0	NA	NA	0	0
Pcdh15	Pcdh15	chr10	73284615	74112477	15987	0.01	0	1	0	0	0	0	NA	-3.46	0
Rtdr1	Rtdr1	chr10	74420222	74495331	1223	0.17	0	2	0	0	0	0	NA	-4.39	0
Gnaz	Gnaz	chr10	74429976	74478622	2435	0.02	0.07	0	0	2	0	NA	0	0	-4.39
Rab36	Rab36	chr10	74499834	74516845	2620	0.03	0.05	0	0	1	1	NA	0.5	0	0
Bcr	Bcr	chr10	74523641	74647668	6537	1.75	0.87	40	23	12	9	0.365079	0.428571	-0.8	-0.41
Specc1l	Specc1l	chr10	74674818	74775145	6438	0.96	1.15	22	39	31	65	0.639344	0.677083	0.82	1.07
Adora2a	Adora2a	chr10	74779688	74797533	2534	0.03	0.05	0	0	1	0	NA	0	0	-3.46
Gm5779	Gm5779	chr10	74814800	74815706	907	0.09	0.28	0	1	0	4	1	1	3.46	5.36
Upb1	Upb1	chr10	74869779	74902940	1435	0.12	0.06	1	0	0	1	0	1	-3.46	3.46
4933407G14Rik	4933407G14Rik	chr10	74912255	74925849	1262	0.03	0.03	0	1	0	0	1	NA	3.46	0
1110038D17Rik	1110038D17Rik	chr10	74969559	74980067	2910	5.63	5.82	117	58	104	95	0.331429	0.477387	-1.01	-0.13
Snrpd3	Snrpd3	chr10	74980787	74998185	604	536.75	542.43	626	552	514	537	0.468591	0.510942	-0.18	0.06
AI646023	AI646023	chr10	75012870	75023075	4601	0.19	0.16	2	3	1	3	0.6	0.75	0.56	1.49
Ggt1	Ggt1	chr10	75036338	75048927	2022	6.26	7.26	39	40	45	41	0.506329	0.476744	0.04	-0.13
Ggt5	Ggt5	chr10	75052126	75079713	4137	0.03	0.04	0	2	0	1	1	1	4.39	3.46
Susd2	Susd2	chr10	75099364	75106753	3255	1.61	1.14	18	18	16	15	0.5	0.483871	0	-0.09
Cabin1	Cabin1	chr10	75108855	75227102	7460	3.81	4.1	83	77	111	60	0.48125	0.350877	-0.11	-0.89
Ddt	Ddt	chr10	75233978	75236119	609	69.97	56.98	551	289	457	236	0.344048	0.340548	-0.93	-0.95
Gstt3	Gstt3	chr10	75236867	75244159	1873	0.11	0.02	0	0	0	0	NA	NA	0	0
Gstt1	Gstt1	chr10	75246558	75261329	1037	0.16	0.32	1	1	0	4	0.5	1	0	5.36
Gstt4	Gstt4	chr10	75277689	75285288	963	0	0	0	0	0	0	NA	NA	0	0
Gstt2	Gstt2	chr10	75294590	75297626	1370	1.9	1.19	1	0	3	1	0	0.25	-3.46	-1.49
Mif	Mif	chr10	75322098	75322995	554	638.9	646.19	213	140	204	164	0.396601	0.445652	-0.61	-0.31
Derl3	Derl3	chr10	75356143	75358686	1336	1.13	2.34	8	7	17	6	0.466667	0.26087	-0.19	-1.49
Smarcb1	Smarcb1	chr10	75359514	75384359	1657	70.2	62.49	410	403	362	338	0.495695	0.482857	-0.02	-0.1
Mmp11	Mmp11	chr10	75385969	75395208	2247	0.91	0.35	3	8	2	0	0.727273	0	1.39	-4.39
Chchd10	Chchd10	chr10	75398318	75400479	948	183.83	146.1	410	267	370	220	0.394387	0.372881	-0.62	-0.75
Vpreb3	Vpreb3	chr10	75411057	75412391	602	23.04	27.64	112	15	153	15	0.11811	0.0892857	-2.89	-3.34
Gm5134	Gm5134	chr10	75417259	75472334	2836	2.45	2.65	101	3	106	16	0.0288462	0.131148	-5.03	-2.72
Zfp280b	Zfp280b	chr10	75495357	75505714	4874	19.69	22.85	490	336	458	498	0.40678	0.520921	-0.54	0.12
Slc5a4b	Slc5a4b	chr10	75521366	75573763	2132	3.42	3.01	5	54	4	39	0.915254	0.906977	3.41	3.25
Slc5a4a	Slc5a4a	chr10	75610196	75652010	2055	0.02	0	0	0	0	0	NA	NA	0	0
Prmt2	Prmt2	chr10	75669967	75700610	2052	1.59	1.32	17	36	11	32	0.679245	0.744186	1.08	1.53
Mir678	Mir678	chr10	75670071	75670154	84	0	0	1	2	3	3	0.666667	0.5	0.93	0
S100b	S100b	chr10	75716581	75724064	1661	0.13	0.15	1	0	0	2	0	1	-3.46	4.39
Dip2a	Dip2a	chr10	75725794	75808036	6355	0.17	0.1	4	1	2	0	0.2	0	-1.9	-4.39
Pcnt	Pcnt	chr10	75813999	75905657	9530	6.98	8.87	159	162	232	222	0.504673	0.488987	0.03	-0.06
1700094J05Rik	1700094J05Rik	chr10	75851760	75864252	997	0	0	0	1	2	1	1	0.333333	3.46	-0.93
2610028H24Rik	2610028H24Rik	chr10	75911826	75923963	1763	0.12	0.09	14	4	32	9	0.222222	0.219512	-1.78	-1.82
Ybey	Ybey	chr10	75922312	75931859	4522	9.32	9.83	817	57	890	64	0.0652174	0.067086	-3.84	-3.8
Mcm3ap	Mcm3ap	chr10	75931716	75978602	6383	8.1	7.42	210	146	186	128	0.410112	0.407643	-0.52	-0.54
Lss	Lss	chr10	75994372	76016679	3102	13.99	12.93	340	160	265	164	0.32	0.382284	-1.09	-0.69
4930483K19Rik	4930483K19Rik	chr10	76008616	76024971	1237	0.34	0.1	58	7	22	5	0.107692	0.185185	-3.03	-2.12
1700027D21Rik	1700027D21Rik	chr10	76025017	76032945	1331	0.25	0.72	1	1	0	6	0.5	1	0	5.93
Ftcd	Ftcd	chr10	76038393	76053083	2710	0	0.05	0	0	0	1	NA	1	0	3.46
Col6a2	Col6a2	chr10	76058501	76086149	3729	0.03	0.04	0	0	0	1	NA	1	0	3.46
Col6a1	Col6a1	chr10	76171537	76188789	3976	0.03	0.02	1	2	2	0	0.666667	0	0.93	-4.39
Pcbp3	Pcbp3	chr10	76224599	76424692	2175	6.61	5.64	31	36	23	37	0.537313	0.616667	0.22	0.68
Gm10787	Gm10787	chr10	76474740	76484959	1548	0	0	0	0	0	0	NA	NA	0	0
Slc19a1	Slc19a1	chr10	76495484	76513177	2390	2.09	1.57	22	21	15	12	0.488372	0.444444	-0.07	-0.32
Col18a1	Col18a1	chr10	76514924	76629275	5791	0.17	0.17	2	5	3	10	0.714286	0.769231	1.28	1.7
Gm10941	Gm10941	chr10	76720518	76721968	711	0	0	0	0	0	0	NA	NA	0	0
Pofut2	Pofut2	chr10	76722045	76732331	2219	8.48	8.08	74	39	44	45	0.345133	0.505618	-0.92	0.03
Adarb1	Adarb1	chr10	76753472	76881018	6633	0.42	0.31	15	6	3	11	0.285714	0.785714	-1.31	1.84
Gm17769	Gm17769	chr10	76881121	76883684	2564	0	0	0	0	0	0	NA	NA	0	0
1810008A18Rik	1810008A18Rik	chr10	76949400	76978558	2428	23.54	22.95	486	359	421	398	0.424852	0.485958	-0.44	-0.08
Itgb2	Itgb2	chr10	76993093	77028419	2862	0.12	0.06	3	0	1	0	0	0	-4.95	-3.46
Pttg1ip	Pttg1ip	chr10	77044512	77061477	2247	110.25	159.49	1313	856	1873	1379	0.394652	0.424047	-0.62	-0.44
Sumo3	Sumo3	chr10	77068979	77081076	2493	45.9	48.23	175	227	190	250	0.564677	0.568182	0.38	0.4
Ube2g2	Ube2g2	chr10	77085066	77108735	1982	13	13.85	110	110	114	96	0.5	0.457143	0	-0.25
Mir1930	Mir1930	chr10	77103969	77104052	84	0	0.5	0	0	0	0	NA	NA	0	0
Gm19402	Gm19402	chr10	77152702	77153502	801	0	0	0	0	0	0	NA	NA	0	0
Gm10272	Gm10272	chr10	77169332	77169731	400	0	0	0	0	0	0	NA	NA	0	0
Gm10024	Gm10024	chr10	77174202	77174754	553	0	0	0	0	0	0	NA	NA	0	0
Gm10142	Gm10142	chr10	77178552	77178914	363	0.12	0	0	0	0	0	NA	NA	0	0
Krtap12-1	Krtap12-1	chr10	77183331	77184001	671	0.06	0	0	0	0	0	NA	NA	0	0
Gm10100	Gm10100	chr10	77189231	77189593	363	0.12	0	0	1	0	0	1	NA	3.46	0
Gm3238	Gm3238	chr10	77233378	77234070	693	0	0	0	0	0	0	NA	NA	0	0
Gm19668	Gm19668	chr10	77261132	77261878	747	0	0	0	0	0	0	NA	NA	0	0
Gm2696	Gm2696	chr10	77277427	77278149	723	0.06	0.06	0	0	0	0	NA	NA	0	0
Krtap10-4	Krtap10-4	chr10	77288914	77289815	902	0.05	0	0	0	0	0	NA	NA	0	0
Krtap10-10	Krtap10-10	chr10	77298692	77299996	1305	0	0.03	0	0	0	0	NA	NA	0	0
Gm10318	Gm10318	chr10	77315604	77316533	930	0	0	0	0	0	0	NA	NA	0	0
Gm3285	Gm3285	chr10	77324720	77325383	664	0	0	0	0	0	0	NA	NA	0	0
1700009J07Rik	1700009J07Rik	chr10	77356165	77358856	914	0	0	0	0	0	0	NA	NA	0	0
Lrrc3	Lrrc3	chr10	77360320	77365281	4296	0.42	0.18	3	3	7	1	0.5	0.125	0	-2.69
Trpm2	Trpm2	chr10	77370467	77432617	7292	0.04	0.04	1	0	0	4	0	1	-3.46	5.36
1810043G02Rik	1810043G02Rik	chr10	77441395	77448183	1696	3.98	2.78	25	62	26	44	0.712644	0.628571	1.31	0.76
Pfkl	Pfkl	chr10	77449694	77472541	3717	4.63	3.49	51	84	35	59	0.622222	0.62766	0.72	0.75
Aire	Aire	chr10	77492776	77506325	1929	0.39	0.28	2	1	0	4	0.333333	1	-0.93	5.36
Dnmt3l	Dnmt3l	chr10	77505032	77526360	1885	81.05	74.91	709	1046	563	1129	0.596011	0.667258	0.56	1
Icosl	Icosl	chr10	77532113	77542270	2748	1.74	1.78	29	29	34	31	0.5	0.476923	0	-0.13
D10Jhu81e	D10Jhu81e	chr10	77624812	77632513	1363	2.67	2.97	21	11	29	6	0.34375	0.171429	-0.93	-2.25
Pwp2	Pwp2	chr10	77633655	77647894	3871	10.67	9.16	112	118	88	92	0.513043	0.511111	0.08	0.06
Trappc10	Trappc10	chr10	77649471	77707387	5047	1.54	1.74	14	1	11	11	0.0666667	0.5	-3.68	0
Agpat3	Agpat3	chr10	77734308	77814445	3439	3.13	2.32	37	26	26	25	0.412698	0.490196	-0.51	-0.06
Rrp1	Rrp1	chr10	77863107	77875788	2008	133.2	149.75	2041	1633	2158	2016	0.444475	0.48299	-0.32	-0.1
Cstb	Cstb	chr10	77888415	77890367	602	891.09	613.51	7716	3794	5253	2752	0.329626	0.343785	-1.02	-0.93
Pdxk	Pdxk	chr10	77899492	77927693	5094	131.55	152.04	390	228	495	286	0.368932	0.366197	-0.77	-0.79
Ilvbl	Ilvbl	chr10	78037245	78047247	2329	1.69	1.06	2	6	0	2	0.75	1	1.54	4.39
Syde1	Syde1	chr10	78047248	78054709	3288	0.06	0.05	0	1	0	0	1	NA	3.46	0
Olfr1357	Olfr1357	chr10	78074414	78080819	1160	0	0	0	0	0	0	NA	NA	0	0
Casp14	Casp14	chr10	78174740	78181038	2331	0.75	0.18	2	12	1	6	0.857143	0.857143	2.53	2.47
Ccdc105	Ccdc105	chr10	78209669	78215812	1718	0	0	0	0	0	0	NA	NA	0	0
Slc1a6	Slc1a6	chr10	78243241	78277570	2089	0	0.08	0	0	0	0	NA	NA	0	0
Olfr1356	Olfr1356	chr10	78309696	78310658	963	0	0	0	0	0	0	NA	NA	0	0
Olfr1355	Olfr1355	chr10	78338294	78342851	1148	0.04	0	0	0	0	0	NA	NA	0	0
Olfr1354	Olfr1354	chr10	78379587	78380681	1095	0	0	0	0	0	0	NA	NA	0	0
Olfr8	Olfr8	chr10	78417952	78418884	933	0	0.04	0	0	0	0	NA	NA	0	0
Olfr1353	Olfr1353	chr10	78426054	78433357	1266	0	0	0	0	0	0	NA	NA	0	0
Olfr1352	Olfr1352	chr10	78443795	78447466	1174	0.04	0	0	0	0	0	NA	NA	0	0
Olfr1351	Olfr1351	chr10	78480069	78481028	960	0	0	0	0	0	0	NA	NA	0	0
Olfr57	Olfr57	chr10	78497468	78498547	1080	0	0.12	0	0	0	0	NA	NA	0	0
2610008E11Rik	2610008E11Rik	chr10	78527119	78560345	4229	0.34	0.19	10	6	13	3	0.375	0.1875	-0.73	-2.08
Vmn2r80	Vmn2r80	chr10	78611561	78657678	2592	0	0.02	0	0	0	0	NA	NA	0	0
Vmn2r81	Vmn2r81	chr10	78710522	78757280	3276	0	0	0	0	0	0	NA	NA	0	0
Vmn2r82	Vmn2r82	chr10	78819336	78859511	2598	0.02	0	0	0	0	0	NA	NA	0	0
Vmn2r83	Vmn2r83	chr10	78931703	78954899	2595	0	0	0	0	0	0	NA	NA	0	0
Ppap2c	Ppap2c	chr10	78989174	78996532	1646	10.21	9.6	92	63	69	67	0.406452	0.492647	-0.55	-0.04
Mier2	Mier2	chr10	79002990	79017836	2562	3.55	3.87	24	30	26	20	0.555556	0.434783	0.32	-0.38
Theg	Theg	chr10	79039222	79049881	1249	0.2	0.03	1	0	0	0	0	NA	-3.46	0
C2cd4c	C2cd4c	chr10	79069599	79076770	6754	0.01	0.01	0	0	1	0	NA	0	0	-3.46
Shc2	Shc2	chr10	79080683	79100663	3957	0.16	0.18	5	1	0	5	0.166667	1	-2.21	5.67
Odf3l2	Odf3l2	chr10	79102271	79108483	1248	0	0	0	0	0	0	NA	NA	0	0
Madcam1	Madcam1	chr10	79127319	79131281	1420	0	0	0	0	0	0	NA	NA	0	0
Gm16517	Gm16517	chr10	79132155	79138871	1101	29.23	25.53	166	113	141	114	0.405018	0.447059	-0.55	-0.31
Cdc34	Cdc34	chr10	79144940	79151143	1266	156.46	155.85	585	529	593	531	0.474865	0.47242	-0.15	-0.16
Gzmm	Gzmm	chr10	79151765	79158005	1286	4.95	5.25	16	17	18	20	0.515152	0.526316	0.09	0.15
Bsg	Bsg	chr10	79167103	79174724	1752	326.94	317.28	1590	1300	1399	1303	0.449827	0.482235	-0.29	-0.1
Hcn2	Hcn2	chr10	79179379	79198853	3195	0.68	0.68	3	6	2	2	0.666667	0.5	0.98	0
Polrmt	Polrmt	chr10	79198870	79209326	3762	6.55	8.11	208	141	301	155	0.404011	0.339912	-0.56	-0.96
Fgf22	Fgf22	chr10	79217864	79219706	489	0.09	0.17	0	0	0	0	NA	NA	0	0
Rnf126	Rnf126	chr10	79221260	79229697	1639	16.23	16.28	56	29	57	30	0.341176	0.344828	-0.95	-0.92
Fstl3	Fstl3	chr10	79240019	79245375	1953	3.65	4.51	361	181	437	228	0.333948	0.342857	-1	-0.94
Prss57	Prss57	chr10	79244219	79251730	2693	0.02	0.06	346	174	413	213	0.334615	0.340256	-0.99	-0.95
Palm	Palm	chr10	79256317	79283641	2651	4.84	5.44	24	30	42	26	0.555556	0.382353	0.32	-0.69
9130017N09Rik	9130017N09Rik	chr10	79283766	79293197	2427	0.36	0.76	6	4	12	10	0.4	0.454545	-0.57	-0.26
E130317F20Rik	E130317F20Rik	chr10	79314122	79317716	3595	4.35	5.97	43	53	64	77	0.552083	0.546099	0.3	0.27
Ptbp1	Ptbp1	chr10	79317350	79327178	2933	53.73	63.39	182	217	220	297	0.54386	0.574468	0.25	0.43
BC005764	BC005764	chr10	79323220	79337379	4275	0.27	0.24	2	5	5	9	0.714286	0.642857	1.28	0.84
Prtn3	Prtn3	chr10	79342412	79345917	970	17.54	18.92	21	38	31	37	0.644068	0.544118	0.85	0.25
Elane	Elane	chr10	79349057	79350961	920	0.05	0	0	0	0	0	NA	NA	0	0
Cfd	Cfd	chr10	79353598	79355401	923	0.05	0.09	0	0	0	0	NA	NA	0	0
Med16	Med16	chr10	79357452	79371683	3218	15.04	16.39	88	80	114	92	0.47619	0.446602	-0.14	-0.31
C030046I01Rik	C030046I01Rik	chr10	79372798	79379675	1821	17.53	16.26	178	148	154	158	0.453988	0.50641	-0.27	0.04
Kiss1r	Kiss1r	chr10	79379716	79385017	3162	1.01	1.29	27	20	30	25	0.425532	0.454545	-0.43	-0.26
Arid3a	Arid3a	chr10	79389817	79417757	5326	1.39	0.81	27	28	21	13	0.509091	0.382353	0.05	-0.69
Wdr18	Wdr18	chr10	79422897	79431991	2954	88.02	93.26	578	449	637	450	0.437196	0.413983	-0.36	-0.5
Grin3b	Grin3b	chr10	79433469	79439935	3274	0.01	0.2	43	38	48	20	0.469136	0.294118	-0.18	-1.26
ORF61	ORF61	chr10	79439865	79447075	2223	8.97	8.25	115	83	111	59	0.419192	0.347059	-0.47	-0.91
Cnn2	Cnn2	chr10	79451345	79458145	1782	20.74	23.52	237	83	283	90	0.259375	0.241287	-1.51	-1.65
Abca7	Abca7	chr10	79460360	79478317	6594	1.13	0.96	36	70	36	59	0.660377	0.621053	0.96	0.71
Hmha1	Hmha1	chr10	79479417	79494216	4052	2.25	2.21	11	29	16	25	0.725	0.609756	1.39	0.64
Polr2e	Polr2e	chr10	79498698	79502404	1008	517.46	568.68	1484	1421	1593	1684	0.489157	0.513885	-0.06	0.08
Gpx4	Gpx4	chr10	79516255	79519184	1201	854.06	752.24	0	0	5	1	NA	0.166667	0	-2.21
Sbno2	Sbno2	chr10	79519759	79565447	4640	3.21	3.22	13	19	25	20	0.59375	0.444444	0.54	-0.32
Stk11	Stk11	chr10	79579281	79593215	1621	22.28	20.99	29	16	32	29	0.355556	0.47541	-0.85	-0.14
Dos	Dos	chr10	79593179	79602112	3294	2.26	2.51	56	34	76	46	0.377778	0.377049	-0.72	-0.72
Atp5d	Atp5d	chr10	79605060	79608563	931	594.69	560.97	1495	1099	1355	952	0.42367	0.412657	-0.44	-0.51
Midn	Midn	chr10	79611035	79621112	3708	1.34	1.45	16	8	14	18	0.333333	0.5625	-0.99	0.36
Cirbp	Cirbp	chr10	79630586	79634398	1256	29.63	34.1	75	86	96	114	0.534161	0.542857	0.2	0.25
1600002K03Rik	1600002K03Rik	chr10	79635689	79637864	651	28.32	31.2	177	55	177	84	0.237069	0.321839	-1.68	-1.07
Efna2	Efna2	chr10	79642227	79652755	2131	2.97	2.74	25	27	23	22	0.519231	0.488889	0.11	-0.06
Mum1	Mum1	chr10	79689343	79707889	3717	21.27	22.27	308	227	349	265	0.424299	0.431596	-0.44	-0.4
Ndufs7	Ndufs7	chr10	79712197	79719537	758	430.08	391.24	809	572	715	580	0.414193	0.447876	-0.5	-0.3
Gamt	Gamt	chr10	79720896	79723713	944	7.28	10.87	5	14	9	25	0.736842	0.735294	1.47	1.46
Dazap1	Dazap1	chr10	79727736	79751158	2085	18.59	22.24	33	32	39	30	0.492308	0.434783	-0.04	-0.38
Rps15	Rps15	chr10	79755176	79756859	522	2016.37	1878.46	3785	3290	3246	3037	0.465018	0.483368	-0.2	-0.1
Apc2	Apc2	chr10	79764565	79781001	9074	0.08	0.08	5	0	5	2	0	0.285714	-5.67	-1.28
2310011J03Rik	2310011J03Rik	chr10	79781000	79783293	1659	39.78	38.61	403	266	369	268	0.397608	0.420722	-0.6	-0.46
Pcsk4	Pcsk4	chr10	79784028	79792218	2514	0.15	0.03	0	1	1	0	1	0	3.46	-3.46
Reep6	Reep6	chr10	79792890	79799186	2016	10.6	10.01	101	133	110	113	0.568376	0.506726	0.4	0.04
Adamtsl5	Adamtsl5	chr10	79803461	79811191	2572	2.56	2.37	16	36	18	23	0.692308	0.560976	1.16	0.35
Plk5	Plk5	chr10	79819204	79828234	2112	21.9	17.77	183	232	125	219	0.559036	0.636628	0.34	0.81
Mex3d	Mex3d	chr10	79843100	79850396	3258	0.89	0.45	0	0	0	1	NA	1	0	3.46
Mbd3	Mbd3	chr10	79855286	79862224	1589	33.36	34.46	70	100	99	111	0.588235	0.528571	0.51	0.16
Uqcr11	Uqcr11	chr10	79865742	79869566	436	440.94	405.76	0	0	0	0	NA	NA	0	0
Tcf3	Tcf3	chr10	79871910	79896398	3547	3.74	4.41	22	8	29	14	0.266667	0.325581	-1.45	-1.05
Onecut3	Onecut3	chr10	79957651	79980005	4689	0.04	0.03	0	0	0	0	NA	NA	0	0
Atp8b3	Atp8b3	chr10	79982330	80001869	4411	0.09	0.11	0	0	1	0	NA	0	0	-3.46
Rexo1	Rexo1	chr10	80003671	80024305	5249	9.64	9.52	176	127	171	158	0.419142	0.480243	-0.47	-0.11
Klf16	Klf16	chr10	80029866	80040041	2652	1.69	1.71	1	4	4	2	0.8	0.333333	1.9	-0.97
Fam108a	Fam108a	chr10	80046394	80053086	1473	32.77	27.49	182	146	165	124	0.445122	0.429066	-0.32	-0.41
Adat3	Adat3	chr10	80065625	80070399	1411	17.19	14.69	114	100	98	90	0.46729	0.478723	-0.19	-0.12
Scamp4	Scamp4	chr10	80065627	80078528	1802	43.2	44.02	559	326	609	330	0.368362	0.351438	-0.78	-0.88
Csnk1g2	Csnk1g2	chr10	80085525	80103516	2511	10.3	10.02	70	70	53	64	0.5	0.547009	0	0.27
Btbd2	Btbd2	chr10	80105362	80119816	3026	1.99	1.36	17	29	17	7	0.630435	0.291667	0.77	-1.27
Mknk2	Mknk2	chr10	80128074	80134721	3068	4.7	4.68	15	9	15	7	0.375	0.318182	-0.73	-1.09
Mob3a	Mob3a	chr10	80147998	80164565	2647	2.22	2.82	12	10	21	14	0.454545	0.4	-0.26	-0.58
Izumo4	Izumo4	chr10	80165438	80168127	938	0.49	0.13	2	0	0	0	0	NA	-4.39	0
Ap3d1	Ap3d1	chr10	80169723	80204956	4730	17.04	18.75	177	167	204	191	0.485465	0.483544	-0.08	-0.09
Dot1l	Dot1l	chr10	80217951	80257092	5694	3.79	3.81	22	23	40	24	0.511111	0.375	0.06	-0.73
Plekhj1	Plekhj1	chr10	80258844	80261371	1260	43.73	47.89	182	126	222	163	0.409091	0.423377	-0.53	-0.45
Sf3a2	Sf3a2	chr10	80261480	80267667	1674	35.39	28.35	217	157	164	135	0.419786	0.451505	-0.47	-0.28
Amh	Amh	chr10	80267993	80270393	1665	0.03	0.15	0	0	5	0	NA	0	0	-5.67
Jsrp1	Jsrp1	chr10	80271241	80276243	1116	0.71	0.3	6	3	2	0	0.333333	0	-0.98	-4.39
Oaz1	Oaz1	chr10	80289401	80292035	1075	0	0	2164	2126	2361	2358	0.495571	0.499682	-0.03	0
Gm9786	Gm9786	chr10	80289441	80291962	962	0	0	2164	2126	2361	2358	0.495571	0.499682	-0.03	0
Mir1982	Mir1982	chr10	80291542	80291615	74	0	0	0	0	0	0	NA	NA	0	0
Lingo3	Lingo3	chr10	80295548	80306784	3437	0.02	0.11	1	0	1	3	0	0.75	-3.46	1.49
Lsm7	Lsm7	chr10	80315570	80317954	468	683.42	607.3	2572	2243	2280	1965	0.465836	0.462898	-0.2	-0.21
3110056O03Rik	3110056O03Rik	chr10	80318020	80331453	2869	1.05	1.12	11	5	10	4	0.3125	0.285714	-1.12	-1.3
Tmprss9	Tmprss9	chr10	80342561	80362239	3454	0.1	0.12	2	0	5	2	0	0.285714	-4.39	-1.28
Timm13	Timm13	chr10	80362195	80363714	1225	374.62	365.3	1862	1304	1743	1532	0.411876	0.467786	-0.51	-0.19
Lmnb2	Lmnb2	chr10	80364108	80380990	3371	6.9	6.72	146	117	149	104	0.444867	0.411067	-0.32	-0.52
Gadd45b	Gadd45b	chr10	80392836	80394949	1266	21.08	22.04	116	92	144	91	0.442308	0.387234	-0.33	-0.66
Gng7	Gng7	chr10	80411369	80477670	3495	0.2	0.3	0	0	2	0	NA	0	0	-4.39
Diras1	Diras1	chr10	80482335	80488122	2920	0.03	0.1	0	0	0	0	NA	NA	0	0
Slc39a3	Slc39a3	chr10	80491285	80496657	3462	0.99	1.06	12	12	17	16	0.5	0.484848	0	-0.09
Sgta	Sgta	chr10	80506818	80522899	1947	92.33	103.76	1042	745	1200	891	0.4169	0.426112	-0.48	-0.43
Thop1	Thop1	chr10	80532828	80545105	2585	28.03	30.51	273	172	272	195	0.386517	0.417559	-0.67	-0.48
Creb3l3	Creb3l3	chr10	80547078	80561617	2283	0.48	1.11	2	2	3	2	0.5	0.4	0	-0.56
Map2k2	Map2k2	chr10	80568692	80587442	2373	57.19	61.69	276	197	287	232	0.41649	0.447013	-0.49	-0.31
Zbtb7a	Zbtb7a	chr10	80599016	80614402	5373	1.52	2.5	25	24	30	39	0.489796	0.565217	-0.06	0.38
Pias4	Pias4	chr10	80616716	80630465	1663	31.22	33.23	53	58	48	68	0.522523	0.586207	0.13	0.5
Eef2	Eef2	chr10	80639376	80645254	3100	443.08	448.27	1567	1403	1447	1453	0.472391	0.501034	-0.16	0.01
Snord37	Snord37	chr10	80641706	80641758	53	0	0.79	0	0	0	0	NA	NA	0	0
Dapk3	Dapk3	chr10	80645752	80655942	1824	2.85	2.95	19	23	24	9	0.547619	0.272727	0.27	-1.41
2310050B05Rik	2310050B05Rik	chr10	80657436	80671115	318	0	0	0	0	1	0	NA	0	0	-3.46
Itgb1bp3	Itgb1bp3	chr10	80660915	80664782	1840	0.14	0.11	4	0	1	0	0	0	-5.36	-3.46
Atcay	Atcay	chr10	80667258	80693524	3677	0.24	0.1	6	0	5	0	0	0	-5.93	-5.67
Zfr2	Zfr2	chr10	80695908	80714868	3341	0.08	0.14	1	2	0	1	0.666667	1	0.93	3.46
Matk	Matk	chr10	80720290	80725726	1734	0.29	0.07	0	0	0	0	NA	NA	0	0
Mrpl54	Mrpl54	chr10	80727467	80729671	587	252.13	228.84	253	211	207	186	0.454741	0.473282	-0.26	-0.15
Apba3	Apba3	chr10	80730917	80735992	2107	43.81	43.27	192	103	227	115	0.349153	0.336257	-0.9	-0.98
Mir3057	Mir3057	chr10	80734342	80734432	91	0	0	13	2	11	14	0.133333	0.56	-2.64	0.35
Tjp3	Tjp3	chr10	80735945	80754012	3031	5.94	5.49	18	14	9	15	0.4375	0.625	-0.36	0.73
Pip5k1c	Pip5k1c	chr10	80755717	80782719	4279	1.07	0.77	3	6	3	1	0.666667	0.25	0.98	-1.49
2510012J08Rik	2510012J08Rik	chr10	80783848	80788996	2724	11.43	11.68	86	74	101	85	0.4625	0.456989	-0.22	-0.25
Tbxa2r	Tbxa2r	chr10	80791476	80797917	1919	0.52	1.09	0	2	1	2	1	0.666667	4.39	0.93
Gipc3	Gipc3	chr10	80800507	80806011	1024	0.2	0	0	1	0	0	1	NA	3.46	0
Hmg20b	Hmg20b	chr10	80808791	80813202	1659	35.36	31.05	148	122	117	140	0.451852	0.544747	-0.28	0.26
F630110N24Rik	F630110N24Rik	chr10	80820315	80826780	1702	0.59	0.59	1	5	3	2	0.833333	0.4	2.21	-0.56
4930404N11Rik	4930404N11Rik	chr10	80826769	80828565	695	3.86	3.54	18	20	14	10	0.526316	0.416667	0.15	-0.48
Fzr1	Fzr1	chr10	80829624	80841115	2254	16.69	14.27	75	86	67	66	0.534161	0.496241	0.2	-0.02
Dohh	Dohh	chr10	80847173	80851097	1444	68.66	64.49	396	282	378	244	0.415929	0.392283	-0.49	-0.63
2210404O07Rik	2210404O07Rik	chr10	80855809	80857824	575	0.95	1.23	2	3	5	2	0.6	0.285714	0.56	-1.28
Nfic	Nfic	chr10	80858936	80889918	6295	3.57	2.66	35	44	25	37	0.556962	0.596774	0.33	0.56
Celf5	Celf5	chr10	80921973	80945454	4390	0.36	0.42	11	7	16	10	0.388889	0.384615	-0.64	-0.67
Ncln	Ncln	chr10	80949204	80959108	2879	11.18	13.11	33	26	36	34	0.440678	0.485714	-0.34	-0.08
S1pr4	S1pr4	chr10	80960490	80962882	2393	0.04	0.07	1	0	2	0	0	0	-3.46	-4.39
Gna15	Gna15	chr10	80965059	80986970	1961	7.33	6.27	185	30	190	17	0.139535	0.0821256	-2.62	-3.47
Gna11	Gna11	chr10	80991477	81007791	3262	11.81	13.12	104	57	85	53	0.354037	0.384058	-0.87	-0.68
Aes	Aes	chr10	81022305	81029109	1347	15.71	13.87	69	62	50	61	0.473282	0.54955	-0.15	0.29
Tle2	Tle2	chr10	81038032	81053590	3115	0.11	0.24	1	1	0	3	0.5	1	0	4.95
Tle6	Tle6	chr10	81053650	81063645	2015	2.54	2.13	28	12	27	10	0.3	0.27027	-1.22	-1.42
BC025920	BC025920	chr10	81069053	81072581	1890	0.27	0.51	2	1	5	0	0.333333	0	-0.93	-5.67
Sirt6	Sirt6	chr10	81084531	81090353	2134	17.55	21.67	211	243	257	329	0.535242	0.561433	0.2	0.36
Ankrd24	Ankrd24	chr10	81091285	81110357	3658	1.09	0.91	29	30	34	19	0.508475	0.358491	0.05	-0.84
Gm10778	Gm10778	chr10	81111814	81289235	9450	3.4	3.71	0	3	0	1	1	1	4.95	3.46
Zfp433	Zfp433	chr10	81167570	81343831	4768	10.19	11.27	0	0	0	0	NA	NA	0	0
Zfp781	Zfp781	chr10	81205566	81393225	8134	4.35	4.61	0	0	0	0	NA	NA	0	0
Zfp873	Zfp873	chr10	81510872	81524331	2300	3.92	3.45	68	19	48	27	0.218391	0.36	-1.83	-0.83
AU041133	AU041133	chr10	81590758	81615810	2634	4.6	3.94	19	15	15	16	0.441176	0.516129	-0.34	0.09
Zfp938	Zfp938	chr10	81687602	81704020	2030	5.74	3.18	23	8	5	3	0.258065	0.375	-1.51	-0.72
Gm1553	Gm1553	chr10	81949278	81955363	662	0	0	0	0	0	0	NA	NA	0	0
1190007I07Rik	1190007I07Rik	chr10	82082596	82085973	748	52.21	32.5	110	25	70	19	0.185185	0.213483	-2.13	-1.88
Tdg	Tdg	chr10	82092583	82113239	3218	0.01	0.01	49	44	22	22	0.473118	0.5	-0.15	0
Gm9855	Gm9855	chr10	82092587	82113022	2898	0	0	48	43	22	21	0.472527	0.488372	-0.16	-0.07
Glt8d2	Glt8d2	chr10	82113178	82153395	2153	0.04	0.19	1	1	4	2	0.5	0.333333	0	-0.97
Hcfc2	Hcfc2	chr10	82161752	82204137	2386	2.07	0.96	24	12	12	10	0.333333	0.454545	-0.99	-0.26
Nfyb	Nfyb	chr10	82211445	82226886	2552	37.95	38.22	615	171	624	176	0.217557	0.22	-1.85	-1.83
1700028I16Rik	1700028I16Rik	chr10	82274868	82286987	1056	0.08	0.16	0	0	1	0	NA	0	0	-3.46
Txnrd1	Txnrd1	chr10	82296696	82360469	4019	15.72	11.61	656	226	472	185	0.256236	0.281583	-1.54	-1.35
Eid3	Eid3	chr10	82329371	82330674	1304	0.64	0.32	4	2	1	0	0.333333	0	-0.97	-3.46
Chst11	Chst11	chr10	82448242	82658636	5519	0.12	0.14	1	6	1	7	0.857143	0.875	2.47	2.69
Slc41a2	Slc41a2	chr10	82693884	82800562	4386	0.79	0.86	5	1	4	4	0.166667	0.5	-2.21	0
D10Wsu102e	D10Wsu102e	chr10	82822966	82831580	3509	23.56	24.22	943	328	947	399	0.258065	0.296434	-1.52	-1.25
Aldh1l2	Aldh1l2	chr10	82950192	82996885	6030	0.33	0.39	14	11	12	19	0.44	0.612903	-0.35	0.66
A230046K03Rik	A230046K03Rik	chr10	83006686	83059218	5858	164.48	197.7	274	209	224	197	0.432712	0.467933	-0.39	-0.19
Appl2	Appl2	chr10	83062779	83111409	2945	1.74	1.52	19	14	22	16	0.424242	0.421053	-0.44	-0.46
1500009L16Rik	1500009L16Rik	chr10	83185610	83225507	1194	102.62	96.23	1243	368	1122	312	0.22843	0.217573	-1.76	-1.85
Nuak1	Nuak1	chr10	83834064	83903216	5018	0.25	0.08	13	12	6	2	0.48	0.25	-0.11	-1.54
Ckap4	Ckap4	chr10	83989050	83996633	2915	0.99	0.83	37	17	23	15	0.314815	0.394737	-1.12	-0.61
C330046G13Rik	C330046G13Rik	chr10	84010162	84016083	1334	0.06	0.06	2	0	1	0	0	0	-4.39	-3.46
Tcp11l2	Tcp11l2	chr10	84039692	84077100	2400	0.3	0.26	8	2	4	0	0.2	0	-1.95	-5.36
Polr3b	Polr3b	chr10	84085182	84189923	4830	7.22	7.24	117	150	120	137	0.561798	0.533074	0.36	0.19
Rfx4	Rfx4	chr10	84218793	84369283	4074	2.71	1.68	28	82	29	27	0.745455	0.482143	1.55	-0.1
Ric8b	Ric8b	chr10	84380361	84479192	3069	0.91	1.11	10	6	8	8	0.375	0.5	-0.73	0
Fhl4	Fhl4	chr10	84559764	84565240	2670	0.58	0.48	2	3	1	3	0.6	0.75	0.56	1.49
AI597468	AI597468	chr10	84565372	84580492	3778	10.21	9.76	150	68	121	77	0.311927	0.388889	-1.14	-0.65
Mterfd3	Mterfd3	chr10	84582178	84590772	1567	3.13	1.68	45	5	26	3	0.1	0.103448	-3.14	-3.07
Cry1	Cry1	chr10	84594445	84647799	3016	8.82	9.21	201	190	224	211	0.485934	0.485057	-0.08	-0.09
Btbd11	Btbd11	chr10	84849559	85123037	5955	0.11	0.1	0	6	3	2	1	0.4	5.93	-0.56
Pwp1	Pwp1	chr10	85334576	85351848	2579	113.08	127.33	1345	1029	1459	1142	0.433446	0.439062	-0.39	-0.35
Prdm4	Prdm4	chr10	85354713	85379690	3919	3.36	3.74	67	62	66	56	0.48062	0.459016	-0.11	-0.24
Ascl4	Ascl4	chr10	85391236	85392392	1157	0	0.04	0	0	1	0	NA	0	0	-3.46
D10Wsu52e	D10Wsu52e	chr10	85401382	85420538	1979	48.49	44.95	122	192	127	173	0.611465	0.576667	0.65	0.45
Bpifc	Bpifc	chr10	85422436	85474605	2328	0.04	0.05	1	1	1	0	0.5	0	0	-3.46
Fbxo7	Fbxo7	chr10	85484674	85511073	1886	5.04	2.96	56	53	48	19	0.486239	0.283582	-0.08	-1.33
Syn3	Syn3	chr10	85511491	85961641	11838	0.03	0.01	2	1	1	1	0.333333	0.5	-0.93	0
4930486F22Rik	4930486F22Rik	chr10	85558599	85576330	563	0	0	0	0	0	0	NA	NA	0	0
Timp3	Timp3	chr10	85763157	85812250	4681	0.14	0.04	1	6	0	1	0.857143	1	2.47	3.46
1810014B01Rik	1810014B01Rik	chr10	86148272	86152699	1620	9.13	9.91	14	7	22	12	0.333333	0.352941	-0.99	-0.87
Hsp90b1	Hsp90b1	chr10	86153586	86168189	2759	110.41	113.6	516	376	457	390	0.421525	0.460449	-0.46	-0.23
BC030307	BC030307	chr10	86168556	86239588	5031	0.44	0.36	9	5	11	8	0.357143	0.421053	-0.84	-0.45
Nt5dc3	Nt5dc3	chr10	86241750	86301134	5952	0.96	0.7	80	19	58	6	0.191919	0.09375	-2.07	-3.25
Stab2	Stab2	chr10	86303955	86470687	8133	0.15	0.22	3	1	4	3	0.25	0.428571	-1.49	-0.4
1700113H08Rik	1700113H08Rik	chr10	86520791	86693344	1343	0.03	0	0	0	0	0	NA	NA	0	0
Ascl1	Ascl1	chr10	86953786	86956405	2259	0.07	0.13	0	1	0	1	1	1	3.46	3.46
Pah	Pah	chr10	86984540	87046882	2143	0.02	0.02	0	0	0	1	NA	1	0	3.46
Igf1	Igf1	chr10	87321801	87399792	7817	0.01	0	0	0	0	0	NA	NA	0	0
Tyms-ps	Tyms-ps	chr10	87429416	87430762	1347	0.44	0.28	1	0	1	0	0	0	-3.46	-3.46
Pmch	Pmch	chr10	87553817	87555119	748	0.17	0.17	44	35	59	37	0.443038	0.385417	-0.33	-0.67
4930547N16Rik	4930547N16Rik	chr10	87554143	87609686	3628	8.96	7.81	191	143	164	137	0.428144	0.45515	-0.42	-0.26
Nup37	Nup37	chr10	87609737	87641140	1369	88.73	87.86	21	19	15	17	0.475	0.53125	-0.14	0.18
Ccdc53	Ccdc53	chr10	87663842	87708903	1379	193.56	205.07	1128	972	1182	1082	0.462857	0.477915	-0.21	-0.13
Dram1	Dram1	chr10	87785549	87819820	2807	3.3	3.08	19	52	21	33	0.732394	0.611111	1.45	0.65
Gnptab	Gnptab	chr10	87842157	87910074	5204	8.18	7.39	327	207	293	158	0.38764	0.350333	-0.66	-0.89
Sycp3	Sycp3	chr10	87922332	87935981	1122	44.74	35.68	46	0	43	0	0	0	-8.85	-8.75
[truncated: 21,285 more rows]

## Sheet: Figure 4c
	gene_name	gene_chr	gene_start	gene_end	gene_length	BDF1(mother)XPWK(father)_morula_Kdm6bMut.FPKM (Total reads)	BDF1(mother)XPWK(father)_morula_Kdm6bWT.FPKM (Total reads)	BDF1(mother)XPWK(father)_morula_Kdm6bMut.BDF1.reads	BDF1(mother)XPWK(father)_morula_Kdm6bMut.PWK.reads	BDF1(mother)XPWK(father)_morula_Kdm6bWT.BDF1.reads	BDF1(mother)XPWK(father)_morula_Kdm6bWT.PWK.reads	BDF1(mother)XPWK(father)_morula_Kdm6bMut.PWKratio	BDF1(mother)XPWK(father)_morula_Kdm6bWT.PWKratio	log2fc.BDF1(mother)XPWK(father)_morula_Kdm6bMut_P/M	log2fc.BDF1(mother)XPWK(father)_morula_Kdm6bWT_P/M
Gab1	Gab1	chr8	83288333	83404378	4859	9.23	15.66	132	413	552	444	0.757798	0.445783	1.64	-0.31
Sfmbt2	Sfmbt2	chr2	10292078	10516880	9136	1.26	2.11	6	86	79	80	0.934783	0.503145	3.82	0.02
Bbx	Bbx	chr16	50191957	50432502	8742	9.34	18.3	75	345	460	426	0.821429	0.480813	2.2	-0.11
C430002E04Rik	C430002E04Rik	chr3	41291603	41297121	2168	3	7.69	50	6	144	3	0.107143	0.0204082	-3.04	-5.54
Phf17	Phf17	chr3	41359656	41420786	5952	8.43	11.44	66	211	213	186	0.761733	0.466165	1.68	-0.2
Slc38a4	Slc38a4	chr15	96825254	96886387	3932	11.92	12.19	2	61	9	59	0.968254	0.867647	4.86	2.7
Gramd1b	Gramd1b	chr9	40105492	40263349	2814	1.38	2.52	3	20	23	24	0.869565	0.510638	2.7	0.06
Tle3	Tle3	chr9	61220173	61266304	5202	2.32	3.31	25	59	96	50	0.702381	0.342466	1.24	-0.94
E2f3	E2f3	chr13	29998444	30077932	5097	1.18	1.87	2	13	17	22	0.866667	0.564103	2.64	0.37
Smoc1	Smoc1	chr12	82127795	82287401	3496	1.33	2.08	8	17	16	18	0.68	0.529412	1.08	0.17
Sox21	Sox21	chr14	118632456	118636252	3797	1.48	3.4	6	33	73	48	0.846154	0.396694	2.44	-0.6
Slc38a1	Slc38a1	chr15	96401849	96473344	8391	2.19	2.12	0	12	3	11	1	0.785714	6.92	1.84
Runx1	Runx1	chr16	92601711	92826311	7369	1.98	2.18	3	81	27	62	0.964286	0.696629	4.71	1.2
Bmp7	Bmp7	chr2	172695189	172765794	1966	2.69	3.1	2	31	14	32	0.939394	0.695652	3.89	1.19
Enc1	Enc1	chr13	98011060	98022995	4743	1.44	1.6	19	39	32	39	0.672414	0.549296	1.03	0.28
Fam198b	Fam198b	chr3	79689852	79750200	6627	4.35	4.54	15	232	70	171	0.939271	0.709544	3.94	1.29
Rbms1	Rbms1	chr2	60590010	60801261	3057	5.99	6.21	23	59	51	44	0.719512	0.463158	1.36	-0.21
Zrsr1	Zrsr1	chr11	22872005	22876496	4492	3.51	3.95	1	91	0	103	0.98913	1	6.37	10.01
Impact	Impact	chr18	13130761	13151457	3432	21.33	14.24	15	274	17	195	0.948097	0.919811	4.18	3.51
Fkbp6	Fkbp6	chr5	135767574	135825861	1394	120.51	143.27	12	824	32	993	0.985646	0.96878	6.09	4.95
