# Supplementary material for: Maternal H3K27me3 controls DNA methylation-independent genomic imprinting
Source: Nature. Author manuscript; Available in PMC 2022 Nov 18. (PMC9674007; doi:10.1038/nature23262)
Supplement: Table S9 [file NIHMS1847486-supplement-Table_S9.xlsx]

## Sheet: All genes
	chr	start	end	Gene_length	Mor_AG_1.FPKM	Mor_AG_2.FPKM	Mor_GG_1.FPKM	Mor_GG_2.FPKM	Morula_Pg_Kdm6bWT_1.FPKM	Morula_Pg_Kdm6bWT_2.FPKM	Morula_Pg_Kdm6bMut_1.FPKM	Morula_Pg_Kdm6bMut_2.FPKM	Mor_AG.mean.FPKM	Mor_GG.mean.FPKM	Morula_Pg_Kdm6bWT.mean.FPKM	Morula_Pg_Kdm6bMut.mean.FPKM	log2fc.Morual	Morula_AG_vs_GG.pvalue	Morula_Ag_vs_Pg_Kdm6bWT.pvalue	Morula_Ag_vs_Pg_Kdm6bMut.pvalue	Morula_Pg_Kdm6bWT_vs_Kdm6bMut.pvalue
Xkr4	chr1	3204563	3661579	3634	0	0	0	0.0307708	0	0	0	0	0	0.0153854	0	0	-1.344	1	NA	NA	NA
Rp1	chr1	4280927	4399322	9747	0	0.0122297	0.0173814	0.00573618	0.0058044	0	0.00499125	0.0305153	0.00611484	0.0115588	0.0029022	0.0177533	-0.419885	1	1	0.693356	0.939437
Sox17	chr1	4481009	4486494	3130	0.0375771	0	0.144337	0.285805	0.433805	0.171254	0.792695	0.776049	0.0187886	0.215071	0.30253	0.784372	-2.96681	0.0324608	0.017007	4.08978e-06	0.450678
Mrpl15	chr1	4763279	4775807	4203	112.132	95.7336	107.811	96.5631	111.441	91.2291	110.206	101.94	103.933	102.187	101.335	106.073	0.0244306	1	1	0.796661	1
Lypla1	chr1	4797974	4836816	2433	117.834	102.986	154.909	139.121	143.497	126.803	138.971	144.967	110.41	147.015	135.15	141.969	-0.413066	0.634047	0.869028	0.264411	1
Tcea1	chr1	4847775	4887990	2847	88.0987	89.7893	96.5202	111.055	129.088	106.125	122.539	131.426	88.944	103.788	117.607	126.982	-0.222643	0.921047	0.717918	0.130298	1
Rgs20	chr1	4899657	5060366	2241	0.026242	0.0265959	0.226795	0.0748468	0	0.0797299	0.282216	0.287567	0.0264189	0.150821	0.0398649	0.284892	-2.1427	0.477318	1	0.0791609	0.426416
Atp6v1h	chr1	5073254	5152630	1976	53.0345	52.7544	73.5908	72.4064	52.1376	53.7109	62.5109	61.6892	52.8945	72.9986	52.9243	62.1001	-0.464677	0.555273	1	0.446262	0.927485
Oprk1	chr1	5578574	5596214	4707	0	0	0	0	0	0	0	0	0	0	0	0	0	NA	NA	NA	NA
Npbwr1	chr1	5903788	5907479	3692	0	0	0	0	0	0	0	0	0	0	0	0	0	NA	NA	NA	NA
Rb1cc1	chr1	6204743	6266185	7046	22.0844	26.1633	12.1263	16.4097	23.0044	15.1896	15.6389	15.3937	24.1239	14.268	19.097	15.5163	0.757261	0.206408	0.855896	0.59712	1
Fam150a	chr1	6349412	6384812	858	0	0	0	0	0	0	0	0	0	0	0	0	0	NA	NA	NA	NA
St18	chr1	6477312	6851021	6161	0	0	0.0274981	0	0.00918284	0.0386679	0.0078964	0.0241384	0	0.0137491	0.0239254	0.0160174	-1.24787	0.745271	0.481946	0.431684	1
Pcmtd1	chr1	7079001	7163709	5232	1.47245	1.19613	5.27806	6.55068	5.02821	3.72239	6.42526	5.80805	1.33429	5.91437	4.3753	6.11665	-2.13982	1.66416e-06	0.000757036	3.45497e-08	0.600062
Sntg1	chr1	8352742	9289811	4193	0	0	0.0269363	0.0133343	0.0539713	0	0	0	0	0.0201353	0.0269857	0	-1.59145	0.890606	0.815857	NA	1
Rrs1	chr1	9535489	9537536	2048	5.74299	7.74119	5.81816	9.63692	14.9726	13.7845	11.141	12.9255	6.74209	7.72754	14.3785	12.0333	-0.196542	0.97003	0.0737872	0.0301417	1
Adhfe1	chr1	9538127	9568049	3139	0.28102	0.265823	0.251866	0.284985	0.162211	0.569209	0.30997	0.221093	0.273422	0.268426	0.36571	0.265531	0.0256576	1	0.988357	1	1
2610203C22Rik	chr1	9550914	9621173	1245	0	0.0478725	1.85972	2.02086	0.63619	0	2.50087	2.07048	0.0239363	1.94029	0.318095	2.28568	-5.84472	3.28323e-09	0.0903838	2.23225e-11	6.33192e-05
3110035E14Rik	chr1	9591348	9617223	3187	0	0	0.194914	0.122803	0.0177519	0.0186879	0.106855	0.0622179	0	0.158859	0.0182199	0.0845366	-4.07775	0.136236	0.996377	0.194975	0.97141
Mybl1	chr1	9658916	9690290	3560	1.13982	1.85836	1.57043	1.09936	0.270164	0.685923	0.587623	0.724087	1.49909	1.3349	0.478043	0.655855	0.166182	1	0.0115078	0.136039	0.855296
Vcpip1	chr1	9713278	9738463	5174	2.59147	2.47667	2.43395	2.82038	2.04476	1.91084	1.81473	1.83955	2.53407	2.62717	1.9778	1.82714	-0.05185	1	0.864519	0.878114	1
1700034P13Rik	chr1	9737729	9761337	1494	1.45643	1.43618	0.529189	0.486504	0.151474	0.398649	0.358197	0.331808	1.4463	0.507846	0.275062	0.345003	1.49171	0.242761	0.0590342	0.0890321	1
Sgk3	chr1	9788211	9892649	5620	58.9129	60.8209	35.3402	47.7826	50.6058	37.1974	36.3661	44.4561	59.8669	41.5614	43.9016	40.4111	0.526407	0.659898	0.811265	0.793831	1
6030422M02Rik	chr1	9898719	9931035	2553	0.414629	0.326838	0.265438	0.503698	0.177283	0.419917	0.476398	0.543682	0.370734	0.384568	0.2986	0.51004	-0.0514934	1	1	0.682248	0.92282
Snhg6	chr1	9932106	9934199	407	114.293	123.303	53.9745	63.8781	102.447	108.434	51.9966	68.3291	118.798	58.9263	105.441	60.1629	1.0114	0.0630111	1	0.182567	0.839186
Snord87	chr1	9932551	9932624	74	5.56294	3.22169	3.81568	1.5111	5.35173	4.82904	5.25943	4.01936	4.39232	2.66339	5.09039	4.6394	0.719594	1	1	1	1
Ppp1r42	chr1	9958707	9999211	1500	0.0784109	0.397342	0.37648	0.111821	0.603472	0.0794109	0.356765	0.132192	0.237877	0.244151	0.341441	0.244478	-0.0360622	1	1	1	1
Cops5	chr1	10014912	10027979	1239	209.128	219.5	204.421	195.935	161.507	153.63	182.309	167.201	214.314	200.178	157.569	174.755	0.0984385	1	0.701718	1	0.991324
Cspp1	chr1	10028299	10126849	4354	5.52424	7.26879	6.92606	5.85558	4.4829	4.4867	4.98341	4.38339	6.39652	6.39082	4.4848	4.6834	0.00128299	1	0.647627	0.897866	1
Arfgef1	chr1	10127588	10222751	7042	2.83936	3.79173	7.36975	7.63788	4.82844	4.88002	5.7617	5.01212	3.31555	7.50381	4.85423	5.38691	-1.17595	0.0124338	0.536281	0.0500027	0.993833
Cpa6	chr1	10314808	10710024	1930	0	0	0	0	0	0	0	0	0	0	0	0	0	NA	NA	NA	NA
Prex2	chr1	10983546	11293763	11187	0.594022	0.639328	0.636049	0.59474	0.733301	0.819877	0.608828	0.638097	0.616675	0.615394	0.776589	0.623462	0.00295161	1	0.870977	0.82882	1
A830018L16Rik	chr1	11404186	11965983	8293	0	0	0.0272384	0.10787	0.102331	0.00718174	0.0879954	0.0657535	0	0.0675544	0.0547564	0.0768744	-2.95521	0.00698002	0.0391277	0.00131494	1
4932411L15	chr1	12657644	12663171	3200	86.1724	87.1483	129.692	111.314	124.979	83.8468	140.658	114.295	86.6603	120.503	104.413	127.477	-0.475578	0.587088	0.915514	0.138772	0.908978
Sulf1	chr1	12682511	12850453	4864	0.217629	0.20831	0.185763	0.172421	0.151209	0.0979576	0.20004	0.214024	0.21297	0.179092	0.124583	0.207032	0.237757	1	0.834353	1	0.960341
Slco5a1	chr1	12856631	12981216	8511	0.0898257	0.0910371	0.172515	0.183938	0.179478	0.146954	0.0800254	0.326171	0.0904314	0.178226	0.163216	0.203098	-0.906257	0.576113	0.746912	0.203156	1
Prdm14	chr1	13103509	13117244	2593	1.72365	3.24095	1.6334	1.94059	2.05094	1.49297	2.6642	2.82942	2.4823	1.78699	1.77196	2.74681	0.471892	0.763875	0.801581	0.700449	0.594337
Ncoa2	chr1	13129240	13364164	8213	0.551349	0.59507	1.21704	1.57255	0.895508	0.884707	1.38018	1.31581	0.57321	1.39479	0.890108	1.34799	-1.26827	0.012076	0.504207	0.00207589	0.429468
Tram1	chr1	13554783	13579945	2888	36.5719	31.3691	48.5722	60.6149	55.2825	52.9383	65.7479	62.6346	33.9705	54.5936	54.1104	64.1912	-0.684288	0.243373	0.364028	0.00949571	0.911527
Lactb2	chr1	13615980	13650590	1888	206.047	184.581	177.522	166.221	167.389	189.558	169.424	181.694	195.314	171.872	178.473	175.559	0.184453	1	1	1	1
Xkr9	chr1	13658852	13691804	1926	74.7164	61.2724	72.3933	68.0158	64.066	64.0112	105.483	64.1658	67.9944	70.2045	64.0386	84.8246	-0.0461421	1	1	0.659512	0.991324
Gm5523	chr1	13775766	13777010	1245	1.13365	1.43618	3.03906	2.06577	1.31782	1.67433	1.68027	1.79176	1.28491	2.55241	1.49607	1.73602	-0.984647	0.360935	1	0.56311	1
Eya1	chr1	14159039	14300280	4345	0.0676734	0.0548689	0.116973	0.257356	0.117187	0	0.111967	0.262407	0.0612712	0.187164	0.0585937	0.187187	-1.46801	0.150422	1	0.0488773	0.183181
Msc	chr1	14743429	14746047	1715	7.09813	3.40579	8.98942	12.2579	13.1954	6.66774	10.3257	13.2096	5.25196	10.6237	9.93159	11.7676	-1.01497	0.558768	0.696082	0.229629	1
Trpa1	chr1	14862729	14908943	4263	0.206925	0.363508	1.02002	0.695111	0.305239	0.251477	0.536368	0.546538	0.285217	0.857566	0.278358	0.541453	-1.5552	0.0480603	1	0.171027	0.513976
Kcnb2	chr1	15302533	15704295	5309	0.0110771	0.0336794	0	0.0105313	0	0.0112183	0.00916363	0.0186748	0.0223782	0.00526564	0.00560917	0.0139192	1.08474	0.969885	0.9892	1	1
Terf1	chr1	15795739	15833510	1633	104.328	113.253	83.9991	86.8274	77.5358	61.3818	80.1693	72.8555	108.791	85.4132	69.4588	76.5124	0.348987	0.800301	0.428363	0.802542	0.997783
Gm106	chr1	15843943	15882803	2748	0.107002	0.021689	0.267153	0.203459	0.39117	0.303426	0.424888	0.342748	0.0643454	0.235306	0.347298	0.383818	-1.72227	0.303379	0.158015	0.0235397	1
4930444P10Rik	chr1	16056060	16083122	717	39.4515	32.4191	13.1532	12.7885	32.4303	23.1754	25.9872	19.2896	35.9353	12.9708	27.8028	22.6384	1.46942	0.139893	0.983628	0.830182	1
Rpl7	chr1	16091376	16094514	934	2145.3	2211.31	2091.46	2028.7	2057.43	1870.28	2084.59	1825.09	2178.31	2060.08	1963.86	1954.84	0.0805057	1	1	0.999502	1
Rdh10	chr1	16095963	16122631	2295	6.25238	8.10266	3.96165	5.89558	8.99784	7.24041	7.67372	8.03522	7.17752	4.92862	8.11913	7.85447	0.541387	0.553349	1	0.638446	1
Stau2	chr1	16218891	16509383	2890	2.46221	1.79423	6.87825	6.55836	2.93644	2.86456	6.36318	5.28312	2.12822	6.71831	2.9005	5.82315	-1.65383	0.00061524	0.748272	0.000370688	0.0548888
Ube2w	chr1	16559487	16609367	2354	21.3099	19.4451	25.7651	26.7202	28.2877	20.7467	28.6856	27.7132	20.3775	26.2426	24.5172	28.1994	-0.364778	0.723291	0.901497	0.17656	0.961835
Tceb1	chr1	16632846	16646946	955	3721.73	3224.27	2641.83	2958.57	3620.18	3198.74	2897.23	3174.54	3473	2800.2	3409.46	3035.88	0.310652	0.90351	1	1	1
D030040B21Rik	chr1	16647633	16652359	2788	0.527333	0.555823	0.202554	0.280756	0.527605	0.341797	0.348994	0.248927	0.541578	0.241655	0.434701	0.298961	1.13212	0.426816	1	0.73321	1
Tmem70	chr1	16655272	16668356	1732	85.6997	43.5998	31.3009	121.408	105.965	80.1216	122.074	115.401	64.6498	76.3547	93.0431	118.737	-0.240037	1	0.978168	0.522666	1
Ly96	chr1	16678537	16699686	603	54.8096	36.6701	70.1452	71.3949	69.5231	82.4728	50.344	103.419	45.7399	70.77	75.9979	76.8816	-0.629574	0.796526	0.779492	0.40836	1
Jph1	chr1	16985021	17087970	4807	0.428185	0.384365	0.834099	0.953747	0.717933	0.582325	1.13351	0.763124	0.406275	0.893923	0.650129	0.948316	-1.11866	0.154542	0.652247	0.0275407	0.822551
Gdap1	chr1	17135454	17154351	3937	0.119499	0.181665	0.157783	0.156214	0.158072	0.166406	0.0864994	0.0881394	0.150582	0.156999	0.162239	0.0873194	-0.0565285	1	1	0.807831	1
Pi15	chr1	17591982	17621020	6923	0.0169892	0.0172183	0	0.0161521	0.0245163	0	0.0210818	0.0071605	0.0171038	0.00807606	0.0122582	0.0141211	0.584415	1	1	1	1
Crispld1	chr1	17717498	17756288	4006	0	0	0	0	0	0	0	0	0	0	0	0	0	NA	NA	NA	NA
Defb41	chr1	18241059	18255219	469	0	0	0	0	0.12063	0	0	0	0	0	0.060315	0	0	NA	1	NA	1
Tfap2d	chr1	19093103	19156413	1747	0	0	0	0	0	0	0	0	0	0	0	0	0	NA	NA	NA	NA
Tfap2b	chr1	19198995	19228815	6391	0.469288	0.578201	0.530171	0.437416	0.168195	0.158424	0.243591	0.372315	0.523744	0.483793	0.16331	0.307953	0.112241	1	0.0415886	0.630973	0.461528
Pkhd1	chr1	20047860	20608138	12928	0.0045489	0	0.0655229	0.0302733	0.0043762	0.00921383	0.116657	0.0230069	0.00227445	0.0478981	0.00679501	0.0698319	-2.23786	0.00558136	1	7.62259e-05	0.00418417
Il17f	chr1	20767230	20774351	1175	0.450446	0.913041	0.0480613	0.333084	0	0.0506878	0	0.295323	0.681744	0.190573	0.0253439	0.147662	1.78611	0.163085	0.00400985	0.0916761	0.824004
Mcm3	chr1	20793095	20810294	2886	47.2544	38.8049	47.6079	50.3311	44.6958	35.0415	49.6949	39.8501	43.0296	48.9695	39.8687	44.7725	-0.186512	0.998512	1	0.799	1
6720483E21Rik	chr1	20878731	20880554	1120	0	0	0.0504215	0	0	0	0	0	0	0.0252107	0	0	-1.81601	1	NA	NA	NA
Paqr8	chr1	20880703	20928837	4420	0.0665251	0.148329	0.140541	0.126494	0.0127999	0.0134747	0.0770471	0.0785079	0.107427	0.133518	0.0131373	0.0777775	-0.289465	1	0.558755	1	0.9152
Efhc1	chr1	20941707	20980922	2208	0	0.16196	0.0511522	0	0.0768688	0	0.0661002	0	0.08098	0.0255761	0.0384344	0.0330501	1.35464	0.987869	1	0.994884	1
Tram2	chr1	20991459	21069306	1409	3.17205	2.49573	0.681352	0.872982	1.20459	1.3949	1.20847	1.26657	2.83389	0.777167	1.29975	1.23752	1.85312	0.00457878	0.225086	0.195041	1
Tmem14a	chr1	21208712	21220248	1112	0.31731	1.23276	3.70725	2.31285	0.763158	2.03526	2.84373	2.27354	0.775036	3.01005	1.39921	2.55864	-1.94374	0.00686117	0.610038	0.00509415	0.482232
Gsta3	chr1	21230670	21255640	1450	2.92013	3.98712	2.41467	2.23642	1.24856	3.16275	2.98609	2.59826	3.45363	2.32554	2.20565	2.79217	0.568525	0.703102	0.663285	1	0.970417
Gm4956	chr1	21275327	21288393	1148	2.40765	3.42656	2.26282	3.60399	1.72486	1.91956	1.39847	2.50452	2.9171	2.9334	1.82221	1.95149	-0.00801057	1	0.739535	0.873608	1
Khdc1a	chr1	21339758	21342280	1950	6.87604	6.81594	3.9096	5.56238	8.73293	7.97164	5.51363	7.75359	6.84599	4.73599	8.35228	6.63361	0.530656	0.577186	0.903237	0.890044	1
Khdc1c	chr1	21358412	21359824	844	5.92263	6.63806	3.61314	4.50464	6.56919	3.74003	3.74672	4.0527	6.28034	4.05889	5.15461	3.89971	0.628504	0.540947	0.977878	0.6544	1
Khdc1b	chr1	21373637	21376465	2247	2.93125	2.51986	2.28703	1.41829	4.40619	2.38551	3.29095	4.32405	2.72555	1.85266	3.39585	3.8075	0.554469	0.54259	0.861562	0.196395	1
Kcnq5	chr1	21388484	21952023	6980	0	0	0.00809055	0.0080101	0.0486322	0	0.0487891	0.0639182	0	0.00805033	0.0243161	0.0563537	-0.852025	0.967565	0.439669	0.0229564	0.975451
Rims1	chr1	22278503	22812563	4068	0	0.0293025	0.041646	0	0	0	0.0119591	0.0121859	0.0146513	0.020823	0	0.0120725	-0.322347	1	0.958465	1	1
4933415F23Rik	chr1	23107313	23109092	1780	0	0.0334839	0.0634517	0	0	0	0	0.055699	0.0167419	0.0317259	0	0.0278495	-0.641837	1	1	1	1
Ogfrl1	chr1	23373263	23390014	4844	0.643442	0.812074	2.02852	1.98526	1.54169	2.12708	2.72173	2.09791	0.727758	2.00689	1.83439	2.40982	-1.45091	0.00803682	0.0482843	9.95818e-05	0.833707
B3gat2	chr1	23768765	23854697	4355	0.162043	0.150543	0.233409	0.192574	0.1429	0.218813	0.413327	0.147977	0.156293	0.212991	0.180857	0.280652	-0.423259	0.999079	1	0.511149	1
Smap1	chr1	23852466	23929128	2259	7.65366	5.67255	11.6994	13.6126	9.46681	10.2296	11.9525	13.2105	6.6631	12.656	9.84819	12.5815	-0.924529	0.0980153	0.558144	0.0171797	0.818548
1110058L19Rik	chr1	24002778	24012479	667	29.0073	35.4748	69.5952	60.5208	38.2542	50.8968	63.0915	50.6869	32.2411	65.058	44.5755	56.8892	-1.0126	0.0486932	0.671361	0.0264746	0.794018
Fam135a	chr1	24017597	24107180	6467	1.65503	2.00914	3.17857	4.53025	2.30956	1.86033	3.87422	3.35744	1.83208	3.85441	2.08495	3.61583	-1.06891	0.0381065	0.996084	0.0100022	0.154004
Col9a1	chr1	24184449	24259577	3888	0	0	0	0	0	0	0	0	0	0	0	0	0	NA	NA	NA	NA
Col19a1	chr1	24264522	24594276	10542	0.0111569	0.0169611	0.0214274	0.0053036	0.00536667	0	0.00461485	0.014107	0.014059	0.0133655	0.00268334	0.00936094	0.0421966	1	0.763493	1	1
Lmbrd1	chr1	24685383	24823146	5392	10.7757	9.28507	12.746	9.1456	9.81047	10.5817	10.1504	10.6554	10.0304	10.9458	10.1961	10.4029	-0.125881	1	1	0.73481	1
Bai3	chr1	25124321	25886552	5522	0.394043	0.194282	0.480656	0.121501	0.184418	0.34514	0.237874	0.565564	0.294162	0.301079	0.264779	0.401719	-0.032438	1	1	0.719984	0.997783
Gm20172	chr1	25333249	25334799	1551	0	0	0.10923	0	0.0729535	0	0.1882	0	0	0.0546151	0.0364768	0.0941	-2.69187	1	1	0.844297	1
4931408C20Rik	chr1	26738646	26744305	4331	0	0	0	0	0	0	0	0	0	0	0	0	0	NA	NA	NA	NA
Gm597	chr1	28832967	28837097	2882	0	0	0	0	0	0	0	0	0	0	0	0	0	NA	NA	NA	NA
Phf3	chr1	30859187	30920101	7561	12.5145	13.9524	12.2489	12.6743	9.92184	10.6576	10.5651	9.38861	13.2335	12.4616	10.2897	9.97686	0.0866325	1	0.814498	0.936859	1
Ptp4a1	chr1	30997148	31006600	4129	11.0666	9.62801	7.41289	7.7725	6.12478	10.9048	7.15194	9.48462	10.3473	7.5927	8.5148	8.31828	0.446066	0.886455	1	1	1
4931428L18Rik	chr1	31197923	31279501	1094	0	0	0.0516198	0	0	0.0544408	0.133409	0.0906255	0	0.0258099	0.0272204	0.112017	-1.84036	1	1	0.280733	0.991291
Lgsn	chr1	31233280	31261570	1903	0.0309029	0.0626393	0.0890258	0.0881406	0.0891889	0.219079	0	0.208396	0.0467711	0.0885832	0.154134	0.104198	-0.796185	0.98236	0.607699	0.629579	1
4930521A18Rik	chr1	31279684	31281132	1449	0	0	0	0	0	0	0	0	0	0	0	0	0	NA	NA	NA	NA
Gm4850	chr1	31321692	31324906	914	0.38605	0.717302	0.0617856	0.550541	3.71393	0	0.266136	0.271182	0.551676	0.306163	1.85696	0.268659	0.829067	0.740813	0.0269871	0.65852	0.00106253
Khdrbs2	chr1	32229651	32714583	1359	0	0	0	0	0.0416302	0	0	0	0	0	0.0208151	0	0	NA	1	NA	1
Gm9839	chr1	32576408	32577844	1437	0	0	0	0	0	0	0	0	0	0	0	0	0	NA	NA	NA	NA
Gm5415	chr1	32600391	32604138	3748	0	0	0	0	0	0	0	0	0	0	0	0	0	NA	NA	NA	NA
Prim2	chr1	33510656	33726603	1937	9.92787	9.66175	18.8337	17.896	13.8737	12.0531	17.9579	15.2018	9.79481	18.3649	12.9634	16.5799	-0.906171	0.0981598	0.752375	0.041828	0.810032
1700001G17Rik	chr1	33726669	33727557	889	0.264604	0.402259	0	0.188674	0.127279	0.0669946	0.218896	0.167285	0.333431	0.0943372	0.0971367	0.193091	1.71877	0.74287	0.80814	1	1
Rab23	chr1	33776741	33799409	4487	1.95285	1.14235	3.58692	4.53564	3.48002	6.35801	4.06589	5.29197	1.5476	4.06128	4.91901	4.67893	-1.38616	0.107003	0.0782723	0.0129959	1
Bag2	chr1	33802329	33814595	1815	1.00444	0.919469	2.14687	2.55679	1.62089	1.70635	1.71547	1.69337	0.961954	2.35183	1.66362	1.70442	-1.28095	0.108259	0.584996	0.17963	1
Zfp451	chr1	33818598	33871272	3650	1.19228	2.31874	2.11963	2.94105	1.68951	2.41496	2.47914	2.28168	1.75551	2.53034	2.05224	2.38041	-0.52494	0.571799	0.988374	0.285215	0.986125
Gm15455	chr1	33892744	33895759	3016	3.27579	3.12235	2.86479	3.37391	4.3332	3.02135	4.12942	3.32015	3.19907	3.11935	3.67728	3.72478	0.0362906	1	0.985742	0.518618	1
Bend6	chr1	33908897	33964466	2292	0	0.0780122	0.0739163	0.0975751	0.148103	0.155912	0.106129	0.302797	0.0390061	0.0857457	0.152007	0.204463	-0.966246	0.914405	0.534281	0.0982835	1
Dst	chr1	34068670	34365497	23242	1.71045	1.58222	2.74561	2.13375	1.3388	1.66052	1.98224	1.57832	1.64634	2.43968	1.49966	1.78028	-0.564596	0.413813	1	0.64017	0.918033
Mir5103	chr1	34489966	34490044	79	0	0.754447	0	0	0	0	0	0	0.377223	0	0	0	5.27509	1	1	1	NA
Ccdc115	chr1	34493515	34496517	1705	41.4934	41.7034	37.8578	36.5632	38.823	35.4555	35.5528	41.5475	41.5984	37.2105	37.1393	38.5502	0.160779	1	1	0.951191	1
Imp4	chr1	34496674	34502592	2249	116.701	116.579	110.559	111.324	119.868	98.0632	114.821	110.606	116.64	110.941	108.965	112.714	0.0722619	1	1	0.866665	1
Ptpn18	chr1	34516591	34530624	1573	3.55167	2.65232	4.52351	6.61116	4.31599	6.81531	7.79385	10.1161	3.10199	5.56733	5.56565	8.95498	-0.841737	0.378005	0.495978	0.00596101	0.653527
Prss39	chr1	34555275	34559907	1246	0	0.0478341	0	0	0	0	0	0	0.0239171	0	0	0	1.76201	1	1	1	NA
Cfc1	chr1	34592493	34601156	1038	0.453242	0.91871	2.93785	2.9625	1.68963	1.14756	2.95273	1.81478	0.685976	2.95018	1.4186	2.38375	-2.08857	0.0149262	0.537016	0.0148799	0.815173
Prss40	chr1	34609177	34617788	1300	0	0.0916943	0	0	0	0.091628	0	0	0.0458472	0	0.045814	0	2.48148	0.999273	1	0.923463	1
Fam123c	chr1	34636538	34647789	4356	0	0.0273652	0	0.0385059	0	0.041018	0	0	0.0136826	0.0192529	0.020509	0	-0.304755	1	1	0.963252	1
AA619741	chr1	34690380	34693055	2676	0	0.0222725	0	0	0	0	0	0	0.0111363	0	0	0	1.07972	1	1	1	NA
Arhgef4	chr1	34858567	34869599	2714	0.433369	1.05411	1.04038	1.05064	0.750448	1.14113	0.717019	1.4247	0.743741	1.04551	0.945789	1.07086	-0.485802	0.898042	1	0.561609	1
Fam168b	chr1	34870063	34899895	5080	2.52366	2.66329	2.64574	2.59742	3.11833	4.16204	4.26164	3.63008	2.59347	2.62158	3.64019	3.94586	-0.0154903	1	0.678067	0.122835	1
Plekhb2	chr1	34906804	34936430	5469	1.50542	2.97516	4.29555	4.18128	1.03448	3.63731	4.26986	4.36895	2.24029	4.23841	2.33589	4.3194	-0.916812	0.27057	1	0.0772982	0.349198
Hs6st1	chr1	36125245	36163291	3719	1.81848	2.14751	3.11287	3.03682	4.54855	5.22075	4.61773	3.87886	1.983	3.07484	4.88465	4.2483	-0.630259	0.409957	0.0329727	0.0072238	1
Uggt1	chr1	36196873	36301147	9029	8.10249	7.44604	6.4359	8.50826	11.9492	9.82852	8.75576	9.63003	7.77427	7.47208	10.8889	9.1929	0.057122	1	0.67904	0.509304	1
Neurl3	chr1	36321447	36330270	2583	0.0455348	0.115372	0.021863	0.0216456	0.065709	0.0230578	0.0188346	0.11515	0.0804535	0.0217543	0.0443834	0.0669924	1.51023	0.898722	1	1	1
Arid5a	chr1	36364578	36380874	5699	0.361166	0.575201	0.961184	0.8339	0.377236	0.606137	0.776825	0.617586	0.468184	0.897542	0.491687	0.697205	-0.924399	0.161044	1	0.202927	0.729613
4632411B12Rik	chr1	36392575	36426026	4663	4.22491	6.13524	5.08648	4.49634	4.80461	4.93019	4.40278	4.63509	5.18007	4.79141	4.8674	4.51894	0.112297	1	1	1	1
Lman2l	chr1	36480031	36502084	2225	3.11882	3.77698	5.45685	3.26668	3.53438	3.05152	4.24182	4.03261	3.4479	4.36177	3.29295	4.13721	-0.33832	0.843613	1	0.512576	0.918033
Cnnm4	chr1	36528442	36565621	4582	1.87385	2.13326	1.70082	2.12318	4.65494	3.70452	2.58007	3.12666	2.00356	1.912	4.17973	2.85336	0.067139	1	0.111362	0.20586	1
Cnnm3	chr1	36568721	36585082	5283	0.434132	0.338451	0.577227	0.433907	1.23153	0.789149	0.451228	0.7319	0.386292	0.505567	1.01034	0.591564	-0.379597	0.936792	0.194346	0.403975	1
Ankrd23	chr1	36587379	36592574	1954	0.632023	0.427031	1.24273	0.715334	1.07129	1.58497	1.24488	1.59828	0.529527	0.979033	1.32813	1.42158	-0.874324	0.510567	0.267347	0.0383183	1
Ankrd39	chr1	36595018	36604046	1786	2.73297	2.60297	8.72692	8.85928	6.20873	6.33598	9.64278	8.71537	2.66797	8.7931	6.27235	9.17907	-1.71687	0.000648316	0.0598177	2.88786e-05	0.560459
Sema4c	chr1	36605487	36615226	3805	0	0.0156639	0.0742077	0.0293879	0	0	0.0383572	0.0521126	0.00783197	0.0517978	0	0.0452349	-1.79309	0.699988	1	0.572088	0.793988
Fam178b	chr1	36619541	36740028	2566	0.435447	0.673592	1.18842	0.980504	0.81578	1.39263	1.42195	1.60346	0.554519	1.08446	1.10421	1.51271	-0.955128	0.265052	0.356373	0.00677531	0.868641
Cox5b	chr1	36748332	36750233	569	325.874	397.412	504.675	437.262	379.125	424.339	417.071	443.971	361.643	470.968	401.732	430.521	-0.381055	0.682862	1	0.409667	1
Actr1b	chr1	36756047	36766770	2077	14.4968	12.3679	18.2168	20.916	15.9076	16.6602	16.8178	17.3276	13.4323	19.5664	16.2839	17.0727	-0.542329	0.467444	0.907604	0.319198	1
4933424G06Rik	chr1	36771383	36814805	1127	0.104362	0.0528849	0.200433	0.0992201	0	0.264233	0.0863349	0	0.0786237	0.149827	0.132117	0.0431675	-0.850744	1	1	1	1
Zap70	chr1	36818706	36839661	2180	12.3821	13.0685	2.90132	2.10306	3.24401	4.26196	3.34746	3.5701	12.7253	2.50219	3.75298	3.45878	2.34182	5.73461e-05	0.0105628	0.00631954	1
Tmem131	chr1	36849034	36996372	6548	1.49086	2.33927	6.13189	5.47322	3.38692	4.87526	6.77589	4.4515	1.91507	5.80255	4.13109	5.6137	-1.59426	0.00410113	0.146534	0.000757432	0.811032
Cnga3	chr1	37276106	37320229	3498	1.24408	2.96473	2.35704	1.55041	0.582252	2.29856	1.22389	1.27544	2.10441	1.95372	1.44041	1.24967	0.106663	1	0.955068	0.861875	1
Inpp4a	chr1	37356738	37467580	6816	0.319235	0.410983	0.57168	0.680835	0.464822	0.559232	0.428255	0.494558	0.365109	0.626258	0.512027	0.461406	-0.762301	0.391761	0.807699	0.530517	1
6330578E17Rik	chr1	37473930	37486948	3862	14.4813	12.1764	12.2975	13.261	9.37553	11.4274	11.0476	13.5675	13.3289	12.7793	10.4015	12.3076	0.0607013	1	0.89865	0.989557	0.991432
Unc50	chr1	37487017	37495969	1412	30.487	26.2128	29.9558	38.6464	34.939	29.2308	37.2453	38.2323	28.3499	34.3011	32.0849	37.7388	-0.274823	0.861513	0.994104	0.225709	0.933241
Mgat4a	chr1	37496185	37593104	7054	1.12548	1.30119	1.68119	1.87848	2.8793	2.2881	2.17248	2.0169	1.21333	1.77984	2.5837	2.09469	-0.549009	0.497755	0.0841054	0.0465953	1
4930594C11Rik	chr1	37542696	37545450	2755	0.234806	0.151437	0.30747	0.38559	0.349104	0.497219	0.282539	0.143948	0.193122	0.34653	0.423162	0.213244	-0.811681	0.770341	0.645285	0.952255	1
2010300C02Rik	chr1	37668521	37776656	4361	2.81837	3.82673	4.01429	3.24361	3.47678	4.73898	3.85985	4.64916	3.32255	3.62895	4.10788	4.25451	-0.126895	1	0.89754	0.34228	1
Tsga10	chr1	37811621	37921924	3400	0.536193	0.508364	0.265751	0.838658	0.399356	0.332825	0.200322	0.218701	0.522278	0.552204	0.366091	0.209511	-0.0789138	1	0.837166	0.18543	1
Lipt1	chr1	37929051	37933143	1555	11.4969	13.4534	8.20751	7.83826	8.76829	9.07736	8.63493	8.86241	12.4752	8.02289	8.92282	8.74867	0.636224	0.423679	0.701718	0.82903	1
Mitd1	chr1	37935735	37947256	1229	14.8815	11.6875	22.0098	20.4717	21.4517	30.8695	21.455	26.702	13.2845	21.2408	26.1606	24.0785	-0.676688	0.323389	0.148419	0.0301535	1
Mrpl30	chr1	37947398	37955178	691	158.637	171.817	236.267	225.908	214.921	264.607	234.448	217.873	165.227	231.087	239.764	226.161	-0.483961	0.52185	0.544793	0.18039	1
Lyg2	chr1	37962768	37973338	2564	0	0	0	0	0	0	0	0	0	0	0	0	0	NA	NA	NA	NA
Lyg1	chr1	38003583	38014604	798	0.442167	1.19501	0.849203	0.0700633	0.779862	0.597075	0.487716	0.310602	0.81859	0.459633	0.688469	0.399159	0.819124	0.918131	1	0.834383	1
Txndc9	chr1	38040712	38054053	4596	83.1069	99.154	81.5871	77.7346	72.2334	60.2191	76.3724	66.2903	91.1304	79.6609	66.2263	71.3314	0.194039	0.991374	0.680341	0.998798	1
Eif5b	chr1	38054855	38112424	7797	42.3431	46.6139	30.2242	33.2437	49.6967	41.0422	39.253	42.89	44.4785	31.7339	45.3695	41.0715	0.486952	0.575053	1	0.952513	1
Rev1	chr1	38109631	38186507	4262	3.1598	1.99976	2.94153	3.98799	2.48231	3.07433	2.83086	3.57078	2.57978	3.46476	2.77832	3.20082	-0.424081	0.756053	1	0.491095	1
Aff3	chr1	38234172	38721800	6010	0.391402	0.654524	0.234909	0.120938	0.103549	0.158558	0.299507	0.164965	0.522963	0.177923	0.131053	0.232236	1.50389	0.0434194	0.015525	0.26942	0.680181
Lonrf2	chr1	38851354	38878060	5077	0	0.0234789	0	0.022025	0.0111435	0	0	0	0.0117395	0.0110125	0.00557174	0	0.0490683	1	1	0.844479	1
Chst10	chr1	38920718	38955005	3119	0.113129	0.171982	0.108635	0.0179258	0.0725559	0.0190953	0.0623914	0.0158936	0.142555	0.0632803	0.0458256	0.0391425	1.05784	0.871604	0.772487	0.599418	1
Nms	chr1	38995994	39007121	1001	0	0	0	0	0	0	0	0	0	0	0	0	0	NA	NA	NA	NA
Pdcl3	chr1	39044659	39054081	1706	62.9448	60.7542	76.4325	70.2978	65.1646	64.5156	70.0944	60.9627	61.8495	73.3652	64.8401	65.5285	-0.246297	0.898722	1	0.675698	1
Npas2	chr1	39251117	39420085	4180	1.20993	1.53994	0.310731	0.37452	0.487253	0.598432	0.162942	0.592968	1.37493	0.342626	0.542842	0.377955	1.97361	0.00441483	0.15132	0.0197216	1
Rpl31	chr1	39424696	39428755	1253	783.797	826.427	721.156	685.473	814.046	813.994	723.029	684.871	805.112	703.315	814.02	703.95	0.195016	0.98902	1	1	1
Tbc1d8	chr1	39428342	39535592	4438	0.901072	1.22211	1.84508	1.65036	0.81587	1.85197	1.21679	1.65315	1.06159	1.74772	1.33392	1.43497	-0.713948	0.370066	0.924808	0.338061	1
D1Bwg0212e	chr1	39592647	39603722	3166	2.30329	2.99324	3.42471	4.52088	5.87913	4.1386	5.97749	5.98122	2.64827	3.97279	5.00887	5.97936	-0.583294	0.471238	0.202496	0.00415777	0.959192
Snord89	chr1	39605592	39605685	94	0	0	2.40306	2.37917	0.601867	1.2672	0	1.58209	0	2.39112	0.934531	0.791045	-7.90756	0.557161	0.927045	0.793878	1
Rnf149	chr1	39608144	39634192	2431	13.6921	13.4354	17.8638	19.3881	26.0419	31.5308	22.6939	24.2865	13.5638	18.626	28.7864	23.4902	-0.457272	0.58546	0.0599501	0.0298308	1
Creg2	chr1	39675251	39708027	5799	0.0405644	0.113056	0.0779059	0.20247	0.0585364	0.0410817	0.327184	0.136774	0.0768104	0.140188	0.0498091	0.231979	-0.790827	0.970364	1	0.516909	0.813254
Rfx8	chr1	39722146	39777834	2000	0	0.0298007	0	0	0	0.0297791	0.0243249	0	0.0149003	0	0.0148896	0.0121624	1.31616	1	1	1	1
1700066B17Rik	chr1	39899273	39904175	531	0	0	0	0	0	0	0	0	0	0	0	0	0	NA	NA	NA	NA
Map4k4	chr1	39957758	40083155	5974	1.62426	1.86566	2.99659	2.81705	3.56083	3.41956	3.8682	3.64281	1.74496	2.90682	3.49019	3.75551	-0.732958	0.259013	0.131732	0.00535775	1
Gm16894	chr1	40133057	40142696	858	0	0	0	0	0	0	0	0	0	0	0	0	0	NA	NA	NA	NA
Il1r2	chr1	40141613	40182070	1343	0.0437887	0.221896	0.840983	1.08241	0.168505	0.221736	0.253573	1.40264	0.132842	0.961696	0.19512	0.828105	-2.76608	0.462776	1	0.36064	0.949178
Il1r1	chr1	40281925	40373022	5035	0.0116799	0.153886	0.426204	0.155461	0.325857	0.354865	0.463791	0.275674	0.082783	0.290833	0.340361	0.369732	-1.69703	0.0663583	0.0585209	0.00363132	1
Il1rl2	chr1	40381472	40422316	1950	0	0.0916943	0.08688	0.0286721	0	0.0305427	0.17464	0.228794	0.0458472	0.0577761	0.0152713	0.201717	-0.279292	1	1	0.457463	0.616816
Il1rl1	chr1	40496494	40522259	6966	0	0	0	0.0080262	0	0	0	0	0	0.0040131	0	0	-0.486776	1	NA	NA	NA
Il18r1	chr1	40522397	40557699	4781	0	0	0.0118118	0	0	0	0	0	0	0.00590588	0	0	-0.66956	1	NA	NA	NA
Il18rap	chr1	40572207	40606142	2481	0	0	0	0	0	0	0	0	0	0	0	0	0	NA	NA	NA	NA
Slc9a4	chr1	40637072	40687576	3822	0	0	0	0	0.0148026	0	0	0	0	0	0.00740129	0	0	NA	1	NA	1
Slc9a2	chr1	40738557	40825730	3493	0	0	0	0	0.0647872	0	0	0	0	0	0.0323936	0	0	NA	1	NA	1
Mfsd9	chr1	40828885	40847502	3152	0.0932871	0.0378181	0.376241	0.443453	0.143593	0.340117	0.324126	0.550452	0.0655526	0.409847	0.241855	0.437289	-2.47431	0.0272111	0.332861	0.00616528	0.868641
Tmem182	chr1	40862446	40912112	1096	0	0	0	0	0	0	0	0	0	0	0	0	0	NA	NA	NA	NA
4930448I06Rik	chr1	41224405	41238097	573	0	0	0	0	0	0	0.0849035	0	0	0	0	0.0424518	0	NA	NA	1	1
2610017I09Rik	chr1	42705045	42751670	546	0	0	0	0	0	0	0	0.0907914	0	0	0	0.0453957	0	NA	NA	1	1
Pou3f3	chr1	42753991	42757054	3064	0.0959664	0	0.129016	0.0729903	0.129252	0.0583142	0.0158778	0.161789	0.0479832	0.101003	0.0937831	0.0888334	-0.936892	0.972502	1	0.867228	1
2900092D14Rik	chr1	42757181	42760021	2841	0	0	0.0596325	0.0196799	0.0398279	0	0.102745	0.0348977	0	0.0396562	0.0199139	0.0688213	-2.31197	0.815022	1	0.448231	1
Mrps9	chr1	42908078	42962528	1419	26.4823	28.9396	36.0561	36.5645	28.4273	24.8894	31.8503	27.7031	27.711	36.3103	26.6583	29.7767	-0.389798	0.6915	1	0.658003	0.993833
Gpr45	chr1	43009717	43092294	3860	0	0	0	0	0	0	0	0.0128425	0	0	0	0.00642126	0	NA	NA	1	1
Tgfbrap1	chr1	43104114	43155467	5538	0.65838	0.495063	0.856564	0.848047	0.612952	0.817339	0.825763	0.868273	0.576722	0.852305	0.715146	0.847018	-0.555523	0.619894	0.955068	0.264171	0.997783
AI597479	chr1	43155555	43172791	3457	10.2578	11.3272	8.46182	9.34807	5.69519	8.66583	8.73922	8.50341	10.7925	8.90495	7.18051	8.62131	0.277069	0.917771	0.528756	1	0.908978
Fhl2	chr1	43179919	43220806	1563	16.7056	11.2491	39.2378	24.4676	15.3112	32.7704	15.2828	34.4436	13.9774	31.8527	24.0408	24.8632	-1.18774	0.576232	0.870283	0.540584	1
Nck2	chr1	43502596	43627363	2775	14.7285	17.9556	15.6494	18.0526	18.1857	21.9131	18.0749	18.757	16.3421	16.851	20.0494	18.416	-0.0442147	1	0.880998	0.549758	1
1500015O10Rik	chr1	43787447	43799409	888	0.132451	0	0	0.0629623	0	0	0.109571	0	0.0662255	0.0314812	0	0.0547857	0.877817	1	1	1	1
Uxs1	chr1	43807076	43884553	1263	3.67842	2.9258	5.36551	5.44497	3.58356	3.25377	4.00599	5.69118	3.30211	5.40524	3.41867	4.84859	-0.709275	0.385601	1	0.229724	0.758614
Tpp2	chr1	43990852	44059816	4649	17.0138	19.256	19.3625	20.3967	13.1551	14.1689	15.2573	18.3083	18.1349	19.8796	13.662	16.7828	-0.132452	1	0.76032	0.952483	0.855296
A530098C11Rik	chr1	44066253	44076851	1086	0	0.164644	0.416	0.154449	0	0	0.0447972	0	0.0823222	0.285225	0	0.0223986	-1.67706	0.91775	0.919941	0.993768	1
1700029F09Rik	chr1	44143462	44159233	1265	42.0258	38.7762	69.4182	69.2583	48.7488	47.1287	58.6873	65.0904	40.401	69.3383	47.9387	61.8888	-0.779112	0.163641	0.931151	0.0820896	0.759469
Kdelc1	chr1	44163391	44175618	2324	0.430181	0.51292	2.94024	1.13072	0.12172	0.845706	1.02575	1.66378	0.47155	2.03548	0.483713	1.34476	-2.08668	0.10382	1	0.165302	0.52626
Bivm	chr1	44176813	44201616	3571	0.312897	0.100142	0.442794	0.34445	0	0.316888	0.19073	0.527511	0.20652	0.393622	0.158444	0.35912	-0.898506	0.472521	0.996084	0.292598	0.381797
Ercc5	chr1	44204589	44238105	4010	7.36203	7.83289	10.3368	8.18441	4.21847	6.56477	5.36239	7.10822	7.59746	9.26059	5.39162	6.23531	-0.285247	0.862366	0.65761	1	0.962253
4832428D23Rik	chr1	44260915	44275776	3181	0	0	0	0.0527292	0	0.0187231	0	0	0	0.0263646	0.00936155	0	-1.86253	1	1	NA	1
Gulp1	chr1	44608516	44853681	2976	0	0	0.550299	0.39453	0.0190106	0.0600385	0.179821	0.0832865	0	0.472414	0.0395245	0.131554	-5.5922	2.31201e-05	0.631769	0.0103353	0.700337
4930521E06Rik	chr1	44796520	44801794	906	0	0	0.124662	0	0	0	0	0	0	0.0623312	0	0	-2.85462	1	NA	NA	NA
Col3a1	chr1	45368383	45406551	5564	0	0	0	0	0	0	0.00874366	0	0	0	0	0.00437183	0	NA	NA	1	1
Col5a2	chr1	45431176	45560127	6615	0	0	0.0341479	0.00845208	0.0171052	0.0990386	0.0294178	0.0449634	0	0.0213	0.0580719	0.0371906	-1.64616	0.70416	0.446003	0.336641	1
Wdr75	chr1	45852346	45880458	2612	82.0883	87.7134	65.3579	68.3684	85.3397	64.1186	72.9932	75.44	84.9009	66.8632	74.7291	74.2166	0.344522	0.805998	1	1	1
Slc40a1	chr1	45964915	45982439	3380	0.0347978	0.105801	1.26979	0.545872	0.485411	1.07487	1.07951	0.747982	0.0702994	0.907829	0.780139	0.913744	-3.51476	0.00111524	0.00761499	0.000318469	1
Gm3852	chr1	46068392	46069108	717	0	0	0	0	0	0	0	0	0	0	0	0	0	NA	NA	NA	NA
Gm4776	chr1	46077260	46087282	3483	0	0	0	0	0	0	0	0	0	0	0	0	0	NA	NA	NA	NA
Dnahc7b	chr1	46123583	46430395	12318	0.0381934	0.0338699	0.0550141	0.0363114	0.00918582	0.0241753	0.0315959	0.0362193	0.0360316	0.0456628	0.0166805	0.0339076	-0.274088	1	0.674701	1	0.844448
Slc39a10	chr1	46864389	46910354	4961	5.29878	4.8176	8.36665	6.62677	4.99497	6.51887	6.46244	5.71563	5.05819	7.49671	5.75692	6.08904	-0.566709	0.419356	0.996377	0.412421	1
Tmeff2	chr1	50984367	51244114	3339	0	0.01785	0.0507386	0	0	0	0	0	0.00892502	0.0253693	0	0	-0.902202	1	1	1	NA
9330175M20Rik	chr1	51275230	51390623	2552	0	0	0	0	0	0	0.0190634	0.116549	0	0	0	0.0678061	0	NA	NA	0.855445	1
Sdpr	chr1	51345970	51359804	3055	0.0192498	0.0195094	0.0369702	0.0183013	0	0.0389906	0.0318492	0	0.0193796	0.0276358	0.0194953	0.0159246	-0.357289	1	1	1	1
Obfc2a	chr1	51526332	51535243	2838	93.7036	101.562	64.511	78.0738	57.2134	72.2337	54.1352	73.2228	97.6326	71.2924	64.7236	63.679	0.45356	0.648729	0.507151	0.640357	1
Myo1b	chr1	51806610	51972818	5041	46.9906	35.4936	22.9092	41.8137	30.5828	25.898	35.1579	31.0551	41.2421	32.3614	28.2404	33.1065	0.349745	0.992023	0.898012	1	1
Stat4	chr1	52065088	52164028	2981	0.0789107	0.0799749	0.28416	0.112534	0.151829	0	0.0489598	0.26607	0.0794428	0.198347	0.0759147	0.157515	-1.21995	0.362808	1	0.357037	0.835887
Stat1	chr1	52176282	52218709	5356	0.153718	0.11128	0.432291	0.219216	0.147882	0.0778393	0.136248	0.296174	0.132499	0.325754	0.112861	0.216211	-1.23645	0.25142	1	0.438266	0.771525
Gls	chr1	52220294	52290076	7487	7.56409	10.3568	5.63438	5.1527	10.2768	8.7981	6.32245	6.42908	8.96044	5.39354	9.53747	6.37577	0.731274	0.24902	1	0.835109	1
Nab1	chr1	52512693	52557292	5088	1.16738	1.22998	1.39848	1.48348	1.4344	0.983272	1.04222	0.915837	1.19868	1.44098	1.20884	0.979029	-0.263594	0.927309	1	1	1
Tmem194b	chr1	52687549	52708763	3394	0.329215	0.351216	0.965049	0.823667	0.300047	0.631731	0.702368	1.09544	0.340215	0.894358	0.465889	0.898902	-1.36865	0.125507	0.941258	0.0368028	0.506263
Mfsd6	chr1	52713148	52784162	5591	0.0210367	0	0.020201	0.0300003	0.0708332	0.021305	0.00870143	0.0620649	0.0105184	0.0251007	0.0460691	0.0353832	-0.774582	0.965036	0.589083	0.492237	1
Inpp1	chr1	52846264	52874532	1774	0.530401	0.335971	2.03732	2.14313	0.924853	1.37649	1.17922	1.42513	0.433186	2.09023	1.15067	1.30217	-2.24456	0.00360849	0.247088	0.0239174	1
Hibch	chr1	52901890	52977704	1704	15.3578	10.738	20.6799	21.4914	15.2063	14.1905	23.2114	17.8332	13.0479	21.0857	14.6984	20.5223	-0.692023	0.451675	1	0.185866	0.819613
1700019D03Rik	chr1	52981971	53009684	834	3.94875	2.71565	3.18248	3.62011	2.84912	2.07097	6.3583	5.34951	3.3322	3.40129	2.46005	5.8539	-0.0295199	1	0.896621	0.130496	0.0912481
Mstn	chr1	53118507	53124923	2682	0	0	0	0	0	0	0	0	0	0	0	0	0	NA	NA	NA	NA
1700019A02Rik	chr1	53215421	53244461	627	0.187586	1.04564	0.270201	0.0891715	0.090232	0	0.155183	0.158125	0.616612	0.179686	0.045116	0.156654	1.72396	0.761654	0.447125	0.66023	1
Pms1	chr1	53246032	53353840	3031	5.02518	4.46371	9.25985	9.48136	4.59174	4.93207	6.72525	7.39248	4.74444	9.37061	4.76191	7.05886	-0.980404	0.0738661	1	0.13546	0.471351
Ormdl1	chr1	53353939	53367089	1846	22.9053	21.8904	34.9356	31.196	24.1197	26.5528	33.9968	30.5596	22.3978	33.0658	25.3362	32.2782	-0.561773	0.424035	0.999855	0.137127	0.793988
Osgepl1	chr1	53370507	53380908	2283	28.6185	25.1928	31.8103	29.2165	27.6062	24.1311	30.8349	30.399	26.9056	30.5134	25.8687	30.617	-0.181472	0.972502	1	0.524131	0.925483
Asnsd1	chr1	53401488	53409543	2362	24.4495	16.0989	18.6965	36.7371	31.8566	29.7791	39.2164	38.7007	20.2742	27.7168	30.8179	38.9585	-0.450926	0.832131	0.746912	0.126382	0.997783
Dnahc7a	chr1	53453846	53763628	12272	0.00958413	0.0388535	0.0322119	0.00911189	0.0230506	0.0145595	0.0198214	0.00403945	0.0242188	0.0206619	0.0188051	0.0119304	0.158344	1	1	0.832537	1
Stk17b	chr1	53812356	53842059	3278	4.07244	4.20009	11.4219	11.9906	8.24987	6.75889	9.46874	9.54241	4.13627	11.7062	7.50438	9.50557	-1.49862	0.00120179	0.210742	0.0016677	0.833707
Hecw2	chr1	53863718	54251878	11334	0.46179	0.494311	0.254109	0.281181	0.384358	0.341564	0.394898	0.319284	0.478051	0.267645	0.362961	0.357091	0.81379	0.298187	0.869028	0.962844	1
Ccdc150	chr1	54307527	54425571	3807	2.56427	1.69082	0.667518	1.05741	0.609297	0.563198	0.856194	1.08077	2.12754	0.862464	0.586248	0.968481	1.29279	0.597505	0.409172	0.702113	1
Gtf3c3	chr1	54454425	54495815	3005	20.2942	21.1034	22.4197	19.9268	19.5237	16.9062	23.8149	24.019	20.6988	21.1733	18.215	23.9169	-0.0326794	1	1	0.488847	0.725431
Pgap1	chr1	54529844	54614528	10579	7.27112	4.00009	11.9734	10.6969	3.98419	3.48488	7.8316	5.16386	5.6356	11.3352	3.73453	6.49773	-1.00688	0.387915	0.831077	0.787761	0.761659
Ankrd44	chr1	54702184	54983231	6140	0.392693	0.59213	0.7082	0.792218	0.856925	0.455902	0.736877	0.783143	0.492412	0.750209	0.656413	0.76001	-0.597525	0.458565	0.786073	0.130437	0.99353
Sf3b1	chr1	55042013	55084322	6192	113.01	121.715	88.0369	102.322	84.2693	76.0156	80.3679	83.9332	117.363	95.1795	80.1424	82.1505	0.302221	0.866789	0.547628	0.787388	1
Coq10b	chr1	55109614	55129546	1733	28.6406	29.13	25.5802	25.9711	25.3659	26.8407	24.8723	25.3725	28.8853	25.7757	26.1033	25.1224	0.164264	1	1	1	1
Hspd1	chr1	55134678	55144776	2332	235.157	195.621	354.791	338.388	217.908	242.191	270.578	270.84	215.389	346.589	230.05	270.709	-0.686257	0.235951	1	0.300555	0.918033
Hspe1	chr1	55144992	55148161	768	230.409	212.019	393.392	389.335	362.216	469.098	390.275	399.998	221.214	391.364	415.657	395.136	-0.823039	0.121543	0.134804	0.0171841	1
Mob4	chr1	55188089	55211743	2826	67.2778	63.8826	58.6702	63.1516	62.8816	59.769	62.9726	60.4829	65.5802	60.9109	61.3253	61.7278	0.106544	1	1	0.920613	1
Rftn2	chr1	55227004	55283626	3676	4.91135	3.567	1.50551	1.21677	2.24701	2.10625	1.38961	1.53733	4.23917	1.36114	2.17663	1.46347	1.63181	0.232028	0.712859	0.321372	1
Mars2	chr1	55294021	55296902	2882	3.22404	1.79921	1.33244	3.33678	2.86607	2.72786	2.78529	3.06171	2.51163	2.33461	2.79696	2.9235	0.105004	1	1	0.835328	1
Boll	chr1	55356913	55420313	1258	0.0467474	0.4264	0.179561	0.044444	0.17989	0.0946871	0.116017	0.078811	0.236574	0.112003	0.137289	0.0974139	1.01511	0.932969	1	0.843839	1
Plcl1	chr1	55462790	55811129	6555	0	0.0090925	0.0172302	0	0.0258927	0	0.0445306	0.0529374	0.00454625	0.00861511	0.0129463	0.048734	-0.355827	1	1	0.071041	0.716303
9130227L01Rik	chr1	55988085	56028942	1906	0.123417	0.281433	0.0296286	0	0	0	0.255245	0.0780254	0.202425	0.0148143	0	0.166635	3.09771	0.0543608	0.0361395	1	0.0524885
Hsfy2	chr1	56692893	56694295	1403	0	0	0	0	0	0	0	0	0	0	0	0	0	NA	NA	NA	NA
Satb2	chr1	56850825	57028178	5286	6.35253	6.97942	6.12154	6.98088	5.14809	8.17996	6.84741	6.4802	6.66598	6.55121	6.66402	6.6638	0.0250163	1	1	0.817909	1
9130024F11Rik	chr1	57028313	57032040	3728	1.07268	1.13511	1.52996	1.21479	0.910549	1.18222	1.13533	1.47599	1.1039	1.37237	1.04638	1.30566	-0.311534	0.923685	1	0.630524	0.97524
BC055402	chr1	57257489	57271840	3304	0.0177991	0	0	0	0	0	0	0	0.00889955	0	0	0	0.918352	1	1	1	NA
4930558J18Rik	chr1	57416066	57434388	2052	1.92015	0.958501	2.33924	1.82554	2.15053	2.81537	2.44197	2.24669	1.43933	2.08239	2.48295	2.34433	-0.52977	0.709096	0.521269	0.199972	1
1700066M21Rik	chr1	57434464	57442266	3007	0.664942	0.614446	0.95779	1.30154	1.09125	1.54491	0.889835	1.15399	0.639694	1.12967	1.31808	1.02191	-0.810779	0.370028	0.28291	0.21613	1
1110034B05Rik	chr1	57445088	57463518	1442	34.7874	46.8296	34.737	38.6566	33.2312	28.4161	31.6797	33.8617	40.8085	36.6968	30.8237	32.7707	0.153177	1	0.776894	1	1
9430016H08Rik	chr1	57463392	57472802	1325	68.5726	66.6185	68.4057	64.3077	70.1963	52.0067	69.358	66.5202	67.5956	66.3567	61.1015	67.9391	0.0266823	1	1	0.796661	0.993833
Spats2l	chr1	57831705	58005241	4045	0.421616	0.250488	0.307141	0.331731	0.237771	0.0736195	0.216488	0.269614	0.336052	0.319436	0.155695	0.243051	0.0709904	1	0.643254	1	1
Kctd18	chr1	58011945	58026928	2733	5.07821	4.64511	4.04995	4.35746	5.25802	5.3391	4.37901	4.46204	4.86166	4.20371	5.29856	4.42052	0.209323	0.998884	1	0.997113	1
Sgol2	chr1	58042184	58083121	5416	12.0309	10.7736	10.2809	17.0333	12.6501	10.7658	13.8422	12.3198	11.4023	13.6571	11.7079	13.081	-0.260125	0.946965	1	0.63708	1
Aox1	chr1	58086813	58163254	4382	0.0134204	0.0272028	0.0257745	0	0	0	0	0.0113127	0.0203116	0.0128873	0	0.00565634	0.405324	1	0.960166	1	1
Aox3	chr1	58169980	58257296	4360	0.0134881	0.17771	0	0	0	0	0	0	0.0955992	0	0	0	3.40053	0.879097	0.906777	0.771747	NA
Aox4	chr1	58267241	58325440	4972	0.579566	0.994953	0.545184	0.179921	0.38688	0.527064	0.0684932	0.687948	0.78726	0.362553	0.456972	0.378221	1.0976	0.625068	0.863728	0.68885	1
Aox3l1	chr1	58335170	58436108	4776	0.0861929	0.224628	0.189186	0.0819459	0.0947663	0.174584	0.0305589	0.0518971	0.15541	0.135566	0.134675	0.041228	0.184378	1	1	0.26694	0.861331
Bzw1	chr1	58449980	58463392	2833	394.366	379.551	384.161	398.025	325.214	343.096	357.274	396.892	386.958	391.093	334.155	377.083	-0.015333	1	0.982482	0.853234	0.971993
Clk1	chr1	58468832	58480932	3088	22.6815	24.5315	22.8778	23.1029	30.3214	24.2437	25.4277	25.1392	23.6065	22.9903	27.2826	25.2835	0.038141	1	0.965257	0.655268	1
Ppil3	chr1	58487837	58502330	1630	25.4355	30.3491	25.5337	19.1399	19.7493	22.6906	19.4897	24.2691	27.8923	22.3368	21.22	21.8794	0.320316	0.860379	0.791575	1	1
Nif3l1	chr1	58504477	58519120	2106	58.0822	57.1391	45.7997	37.9905	40.7257	38.1783	30.4927	44.7703	57.6107	41.8951	39.452	37.6315	0.45946	0.669183	0.613353	0.668676	1
Orc2	chr1	58519615	58561763	3371	32.3436	33.2395	27.8088	31.7285	34.1198	33.8515	34.3766	33.999	32.7916	29.7687	33.9857	34.1878	0.139486	1	1	0.711284	1
Fam126b	chr1	58579650	58643177	8695	2.63775	3.57813	2.3576	2.58494	2.21227	2.73303	2.54019	2.20067	3.10794	2.47127	2.47265	2.37043	0.329515	0.846807	0.867037	0.963252	1
Ndufb3	chr1	58643443	58652792	532	267.511	313.579	289.472	232.68	252.463	285.141	254.497	237.704	290.545	261.076	268.802	246.1	0.154285	1	1	1	1
Gm20257	chr1	58709485	58712675	936	0.628293	0.0636766	0	0.119467	0.241775	0.190892	0.0519762	0.0529617	0.345985	0.0597335	0.216334	0.0524689	2.35189	0.932412	1	0.834071	1
Als2cr12	chr1	58714964	58752833	1576	0	0	0	0	0	0.0755815	0.0617382	0	0	0	0.0377907	0.0308691	0	NA	0.976994	0.860158	1
Cflar	chr1	58770130	58815726	7812	12.4663	17.151	14.0168	12.353	17.1711	28.7422	12.0192	22.1653	14.8086	13.1849	22.9567	17.0923	0.167433	1	0.691293	0.704409	1
Casp8	chr1	58852218	58904347	2777	0	0.0214625	0.162685	0.181201	0.0407457	0	0.0525564	0.0892548	0.0107312	0.171943	0.0203729	0.0709056	-3.13361	0.0682944	1	0.318555	0.961791
Trak2	chr1	58957294	59030326	6240	2.43149	2.91321	3.21275	2.71489	2.31198	3.27379	2.64299	2.33561	2.67235	2.96382	2.79289	2.4893	-0.14882	1	1	0.951795	1
Stradb	chr1	59030415	59051965	2317	5.127	5.40193	8.96923	8.85592	2.83244	4.52406	7.24392	9.05007	5.26447	8.91257	3.67825	8.14699	-0.758435	0.208156	0.639666	0.0921909	0.013728
Als2cr11	chr1	59107350	59151744	2131	0.110386	0	0.742007	0.498498	0.371683	0.0838454	0.388102	0.325673	0.0551931	0.620253	0.227764	0.356888	-3.27314	0.010363	0.432642	0.0401718	1
Als2cr4	chr1	59157437	59176940	1972	1.34197	2.08544	2.54869	1.84289	1.8935	1.35909	1.85027	2.11159	1.71371	2.19579	1.62629	1.98093	-0.355781	0.898757	1	0.69105	1
Mpp4	chr1	59177779	59220233	3087	0.247654	0.328222	0.0914675	0.10867	0.073308	0.308692	0.0630382	0.224817	0.287938	0.100069	0.191	0.143928	1.43661	0.495171	0.977878	0.787464	1
Als2	chr1	59219600	59294075	7024	4.78068	5.804	3.81894	3.61381	5.29992	5.37584	3.98257	4.71443	5.29234	3.71637	5.33788	4.3485	0.508857	0.571799	1	1	1
Cdk15	chr1	59313751	59409213	1477	0	0	0	0	0	0.0403238	0	0	0	0	0.0201619	0	0	NA	1	NA	1
Fzd7	chr1	59538991	59543799	4809	0	0.111543	0.140916	0.0813836	0.0588225	0.123847	0.131513	0.164931	0.0557717	0.11115	0.0913349	0.148222	-0.881253	0.63438	0.908067	0.112997	0.919356
Gm973	chr1	59573108	59691353	3595	0.376242	0.513947	2.10494	1.88183	0.739651	1.67326	0.98788	1.46165	0.445094	1.99338	1.20646	1.22477	-2.1382	0.000265072	0.0776319	0.00587404	1
Sumo1	chr1	59696278	59727678	1215	970.408	862.232	874.131	899.124	1040.1	1000.92	1029.21	1039.46	916.32	886.628	1020.51	1034.34	0.0475229	1	1	0.524168	1
Nop58	chr1	59741850	59768354	1976	365.557	351.605	253.524	270.979	239.873	203.239	208.756	233.235	358.581	262.252	221.556	220.995	0.451334	0.648645	0.383903	0.513613	1
Snord70	chr1	59748802	59748854	53	2.21918	2.24911	0	1.05492	2.13492	1.12374	1.83584	1.87065	2.23414	0.527458	1.62933	1.85324	2.06194	0.98761	1	1	1
Snord11	chr1	59761652	59761714	63	0	0.946053	0.896381	0	0.898023	0	0.772218	0	0.473026	0.448191	0.449012	0.386109	0.0761535	1	1	1	1
Bmpr2	chr1	59821481	59927703	3507	1.20735	1.20664	1.28821	1.84934	0.548493	0.543445	1.29011	0.621949	1.207	1.56877	0.545969	0.95603	-0.375478	0.780929	0.132055	1	0.311887
Fam117b	chr1	59969850	60042190	5532	3.67817	3.54462	3.45039	4.22462	4.5919	5.95367	4.52024	4.65971	3.61139	3.8375	5.27278	4.58997	-0.0873774	1	0.563042	0.31623	1
Ica1l	chr1	60045912	60099931	3650	0.370572	0.571519	0.43321	0.658672	0.527004	0.652693	0.599791	0.584	0.471046	0.545941	0.589849	0.591896	-0.208757	1	0.975366	0.595371	1
Wdr12	chr1	60133712	60155344	3376	57.1534	52.6808	46.1512	48.7395	46.0514	41.7578	48.3615	50.7468	54.9171	47.4454	43.9046	49.5542	0.210947	0.977342	0.866035	0.994543	0.975451
Carf	chr1	60155125	60207878	2604	0.858184	1.67085	1.40963	1.26679	0.608338	1.00636	1.25174	0.74244	1.26452	1.33821	0.807349	0.99709	-0.081095	1	0.697293	1	0.997783
Nbeal1	chr1	60237443	60391549	12108	3.08418	4.94216	2.75178	2.28112	2.32227	2.61194	2.14158	1.89969	4.01317	2.51645	2.4671	2.02064	0.671222	0.329163	0.386408	0.177587	1
Cyp20a1	chr1	60400216	60444231	1501	27.8565	20.5289	32.431	21.9023	20.8436	20.7918	20.1276	24.9017	24.1927	27.1666	20.8177	22.5146	-0.167199	1	1	0.973935	1
Abi2	chr1	60466463	60538007	5974	2.6382	1.82575	4.7832	4.015	2.52857	3.82831	2.89097	3.72579	2.23198	4.3991	3.17844	3.30838	-0.975714	0.120687	0.699771	0.190529	1
Raph1	chr1	60540029	60623609	9117	0.522482	0.640663	0.805239	2.01148	0.893591	1.2412	1.02988	0.995031	0.581573	1.40836	1.0674	1.01245	-1.2616	0.409778	0.761068	0.469776	1
Cd28	chr1	60803232	60830203	4317	0.504031	0.234705	1.3997	1.37283	0.96979	0.813976	1.52136	1.19423	0.369368	1.38627	0.891883	1.3578	-1.8799	0.00293489	0.162172	0.000553974	0.725431
Ctla4	chr1	60965869	60972674	1931	0	0	0	0	0	0.0308432	0	0	0	0	0.0154216	0	0	NA	1	NA	1
Icos	chr1	61034758	61057164	3254	0	0	0	0	0	0	0	0	0	0	0	0	0	NA	NA	NA	NA
Pard3b	chr1	61685398	62688858	8392	0	0	0	0.0133247	0	0	0.00579715	0.00590707	0	0.00666236	0	0.00585211	-0.736593	0.971468	NA	0.864851	1
Nrp2	chr1	62749891	62865266	8122	0.0506843	0.0220148	0.0556238	0.0344192	0.0835885	0.0146659	0.047919	0.0244138	0.0363495	0.0450215	0.0491272	0.0361664	-0.247441	1	1	1	1
Ino80d	chr1	63094375	63160841	13529	4.62068	4.9341	3.164	3.82683	4.70452	4.14693	3.05297	2.98994	4.77739	3.49542	4.42572	3.02145	0.449654	0.648645	1	0.569527	1
Gm11602	chr1	63161045	63204869	1802	1.53384	1.5876	1.47291	1.64443	1.35002	1.45425	0.836926	1.34797	1.56072	1.55867	1.40214	1.09245	0.00188854	1	1	0.915998	1
Ndufs1	chr1	63190166	63223396	2927	37.0892	39.7681	46.3622	37.955	32.1052	30.6846	36.4499	36.87	38.4286	42.1586	31.3949	36.66	-0.133612	1	0.904548	0.896447	0.93625
Eef1b2	chr1	63223405	63227060	1933	155.25	167.55	194.95	174.702	215.385	212.536	204.792	167.668	161.4	184.826	213.961	186.23	-0.195517	0.957682	0.716659	0.473812	1
Snora41	chr1	63225597	63225709	113	3.12256	3.16467	6.49678	1.97913	4.50601	11.0683	4.73581	3.94822	3.14362	4.23796	7.78717	4.34202	-0.429763	1	0.732407	0.863328	1
Gpr1	chr1	63229268	63260783	1603	0.183432	0.66926	0.422748	0.0697574	0.141174	0.408696	0.151746	0.340171	0.426346	0.246252	0.274935	0.245958	0.767906	0.847817	0.94677	0.869661	1
Zdbf2	chr1	63319843	63361149	12621	2.0968	1.97396	0.496664	0.438566	0.116549	0.212354	0.439432	0.353497	2.03538	0.467615	0.164451	0.396465	2.09845	0.00979147	8.20144e-06	0.0069862	0.325627
Adam23	chr1	63492478	63643089	6877	0	0.00866676	0.172446	0.113821	0.0164535	0.0952654	0.205154	0.209043	0.00433338	0.143134	0.0558595	0.207099	-3.41734	0.00441483	0.230803	0.000244261	0.335523
Dytn	chr1	63669425	63733501	2427	0	0	0	0	0.0233109	0.0245398	0	0.0408505	0	0	0.0239254	0.0204253	0	NA	1	0.961476	1
Mdh1b	chr1	63745401	63776892	1711	0.0687413	0.104503	0	0	0	0	0	0	0.086622	0	0	0	3.27235	0.844343	0.878537	0.734009	NA
Fastkd2	chr1	63777199	63799959	3205	24.6793	23.6546	25.1966	23.219	18.4996	19.4377	18.8679	17.9573	24.1669	24.2078	18.9686	18.4126	-0.00243699	1	0.834239	0.954661	1
4933402D24Rik	chr1	63801483	63815841	1756	0.10047	0	0	0	0	0.033917	0.0554097	0	0.0502348	0	0.0169585	0.0277049	2.5906	1	1	1	1
Gm13749	chr1	64011301	64015573	1432	0	0	0	0	0	0	0	0	0	0	0	0	0	NA	NA	NA	NA
Klf7	chr1	64082247	64167963	1334	0.440841	0.402108	0.507994	0.335296	0.424104	0.803634	0.437629	0.483087	0.421474	0.421645	0.613869	0.460358	-0.000569669	1	0.899645	0.901597	1
Creb1	chr1	64579378	64651122	8421	1.62018	1.6491	1.86429	2.19765	1.18243	1.59133	1.89492	1.60119	1.63464	2.03097	1.38688	1.74805	-0.311483	0.840214	0.978511	0.698578	0.85566
Mettl21a	chr1	64653054	64663742	2666	6.97052	5.83494	11.8197	7.9273	5.58115	6.63495	7.06206	8.3302	6.40273	9.87351	6.10805	7.69613	-0.624086	0.420537	1	0.486043	0.887597
2810408I11Rik	chr1	64726443	64737233	713	37.116	35.8611	44.3539	46.6575	31.184	45.4413	42.3723	42.8976	36.4885	45.5057	38.3126	42.635	-0.318525	0.802564	1	0.473771	0.991324
Ccnyl1	chr1	64737919	64772216	2925	5.08666	4.58472	4.69152	5.23743	6.673	6.88228	5.83797	6.52488	4.83569	4.96448	6.77764	6.18142	-0.0378433	1	0.667059	0.338061	1
Fzd5	chr1	64777132	64784324	6914	0.212642	0.249991	0.457396	0.663099	0.50733	0.801116	0.457366	0.537736	0.231316	0.560247	0.654223	0.497551	-1.24066	0.0944679	0.0716638	0.0518418	1
Plekhm3	chr1	64835695	65003398	8562	6.18166	6.4321	3.7925	3.61766	6.75972	4.81363	4.93202	3.85021	6.30688	3.70508	5.78667	4.39111	0.765817	0.265948	1	0.817203	1
Akr1cl	chr1	65059660	65079322	1353	0.391185	1.36559	0.208692	0.578527	0.669037	0.220097	0.215742	0.146555	0.878387	0.39361	0.444567	0.181148	1.13823	0.3569	0.591433	0.0318177	0.933254
Cryge	chr1	65095131	65097737	642	3.11445	4.2705	5.1898	1.74176	3.78932	4.17464	1.97024	2.5481	3.69248	3.46578	3.98198	2.25917	0.0911542	1	1	0.815833	1
Crygd	chr1	65108412	65110014	635	0.648279	0.187721	0.444662	0.0880481	0.267286	0.281377	0.306455	0.0780663	0.418	0.266355	0.274332	0.192261	0.631089	1	1	0.963252	1
Crygc	chr1	65118106	65120095	611	0	0	0	0	0	0	0	0	0	0	0	0	0	NA	NA	NA	NA
Crygb	chr1	65126801	65128841	605	0.0972037	0	0	0.0924141	0	0.0984433	0	0	0.0486018	0.0462071	0.0492217	0	0.0601945	1	1	1	1
Cryga	chr1	65146963	65149937	615	0.573739	0.581476	2.47926	0.363646	0.36797	0.871584	1.02837	0.32242	0.577607	1.42145	0.619777	0.675394	-1.28456	0.916727	1	1	1
D630023F18Rik	chr1	65153887	65169767	2180	5.74594	9.13158	9.37746	3.94964	3.52948	5.35477	3.10198	4.5479	7.43876	6.66355	4.44213	3.82494	0.158545	1	0.707021	0.555293	1
Idh1	chr1	65205190	65233053	2438	37.8225	33.9566	83.3182	50.4984	41.9327	52.7669	43.0424	47.8031	35.8896	66.9083	47.3498	45.4228	-0.898435	0.176485	0.820599	0.421447	1
Pikfyve	chr1	65233259	65325270	11255	1.47347	2.05997	2.63921	3.03521	1.73421	2.37598	2.21744	2.02164	1.76672	2.83721	2.05509	2.11954	-0.680335	0.280832	0.974383	0.435358	1
Pth2r	chr1	65357831	65435818	2414	0.0487226	0.0246899	0.116968	0.0694828	0	0	0.261991	0.0205353	0.0367062	0.0932253	0	0.141263	-1.14411	1	0.924192	0.726826	0.771525
Crygf	chr1	65973096	65974878	622	0.094547	0	0	0	0.454787	0.287258	0.31286	0.159396	0.0472735	0	0.371022	0.236128	2.51787	1	0.848088	0.796661	1
Mtap2	chr1	66221903	66489157	5520	0.063922	0.032392	0.0613826	0.0405149	0	0.0323686	0.0176267	0.0179609	0.048157	0.0509488	0.0161843	0.0177938	-0.0676441	1	0.693023	0.680746	1
Unc80	chr1	66515021	66745722	13533	0.00434554	0.0132124	0.00417291	0.0206571	0.00418056	0	0.0035949	0.0256414	0.00877899	0.012415	0.00209028	0.0146181	-0.255346	1	0.897483	0.821777	0.729613
Rpe	chr1	66747467	66766379	2630	23.322	22.9794	30.3403	30.2512	22.4151	25.9293	22.8635	26.4636	23.1507	30.2958	24.1722	24.6636	-0.387913	0.684222	1	0.671107	1
1110028C15Rik	chr1	66765817	66864169	4760	0.877181	1.22709	1.17452	0.963165	0.736907	0.988466	0.868745	0.760245	1.05213	1.06884	0.862687	0.814495	-0.022521	1	0.972489	1	1
Acadl	chr1	66877427	66909841	1892	76.3077	38.9362	53.0097	115.633	76.042	76.2735	106.325	102.498	57.6219	84.3214	76.1578	104.411	-0.549202	0.904551	0.996377	0.423201	1
Myl1	chr1	66970870	66991630	1110	0	0	0	0	0	0	0	0	0	0	0	0	0	NA	NA	NA	NA
Lancl1	chr1	67047091	67085446	4461	2.6761	3.54054	5.93709	5.71513	3.7159	4.83301	4.99475	6.46738	3.10832	5.82611	4.27445	5.73106	-0.90424	0.111838	0.701731	0.0226676	0.720133
Cps1	chr1	67169640	67277022	4704	0	0	0.0240102	0.0356572	0.0360813	0	0	0.0105383	0	0.0298337	0.0180406	0.00526915	-1.99399	0.433159	0.803107	1	1
Erbb4	chr1	68086540	69154633	4257	0	0	0	0	0	0	0	0.0116449	0	0	0	0.00582243	0	NA	NA	1	1
Ikzf2	chr1	69577784	69732534	9421	0.00624225	0.00632643	0.0239771	0.0237387	0.0300263	0.0189656	0.0154919	0.0368331	0.00628434	0.0238579	0.0244959	0.0261625	-1.05601	0.619069	0.671647	0.314552	1
Spag16	chr1	69873562	70771706	2270	0	0.0525122	0.0497551	0.0738906	0.0249231	0	0.150021	0.0655138	0.0262561	0.0618228	0.0124616	0.107767	-0.986219	0.958287	1	0.282812	0.469088
Vwc2l	chr1	70772289	70931971	4655	0	0	0.024263	0	0	0	0	0	0	0.0121315	0	0	-1.1461	0.966572	NA	NA	NA
Bard1	chr1	71074109	71149546	5448	2.39637	2.04579	1.83472	2.63748	1.66154	2.13176	2.76825	2.03821	2.22108	2.2361	1.89665	2.40323	-0.00968165	1	1	0.819139	0.991987
Abca12	chr1	71289664	71461484	8323	0.00706575	0.0358052	0	0	0	0	0.00584521	0	0.0214355	0	0	0.00292261	1.65239	0.365376	0.479345	0.56523	1
Atic	chr1	71603730	71625977	2611	30.474	27.575	32.8104	30.7711	9.23062	7.64152	12.372	10.4422	29.0245	31.7908	8.43607	11.4071	-0.131295	1	0.001815	0.0499691	0.80504
Fn1	chr1	71632097	71699745	8312	1.55652	1.38391	2.08577	1.85651	2.65453	3.14558	1.45153	1.99791	1.47022	1.97114	2.90005	1.72472	-0.420523	0.685527	0.146676	0.517787	0.932464
Apol7d	chr1	71699909	71709417	1193	0.838005	0.549551	0.473361	0.796713	1.42269	1.947	0.652469	1.16347	0.693778	0.635037	1.68484	0.907969	0.125737	1	0.464931	0.759067	1
Gm8883	chr1	71934686	71937778	1019	0	0	0	0	0	0	0	0	0	0	0	0	0	NA	NA	NA	NA
4933417E11Rik	chr1	72005572	72051769	1093	0	0	0	0	0	0	0	0	0	0	0	0	0	NA	NA	NA	NA
Mreg	chr1	72205807	72258881	2493	9.69522	7.91337	8.22276	11.7293	11.8234	16.7948	14.3432	13.3425	8.80429	9.97604	14.3091	13.8428	-0.180068	1	0.536662	0.179121	1
Pecr	chr1	72305747	72330888	1185	22.5307	18.3079	24.2091	23.6853	17.3785	19.0988	21.061	25.4345	20.4193	23.9472	18.2386	23.2477	-0.229818	0.930949	1	0.540803	0.810989
Tmem169	chr1	72330947	72349569	2815	0.020891	0	0	0	0	0	0	0	0.0104455	0	0	0	1.03178	1	1	1	NA
Xrcc5	chr1	72353995	72441527	2556	12.8154	11.9856	27.1976	21.4586	11.7534	11.9536	21.8695	17.4356	12.4005	24.3281	11.8535	19.6526	-0.971658	0.0601317	1	0.0666772	0.187798
2017-03-04	chr1	72473686	72583138	4187	0	0.0142348	0	0	0	0	0	0	0.00711742	0	0	0	0.775466	1	1	1	NA
Smarcal1	chr1	72629825	72683364	6715	1.28739	1.24262	1.94267	1.69855	1.56709	1.49006	1.83297	1.60196	1.265	1.82061	1.52858	1.71746	-0.521823	0.561564	0.939835	0.272279	1
Ankar	chr1	72689554	72747138	4573	0.0514395	0.0390999	0	0	0.0123716	0.0520955	0	0.0325205	0.0452697	0	0.0322336	0.0162603	2.46649	0.187657	1	0.76725	1
Rpl37a	chr1	72757834	72760387	588	2869	2882.25	2696.35	2483.45	2934.9	3556.78	2406.75	3030.39	2875.63	2589.9	3245.84	2718.57	0.150978	1	0.997326	0.91227	1
Igfbp2	chr1	72871054	72899045	1327	1.3295	1.12286	0.297893	0.0842661	0.596878	0.762991	0.219969	0.672418	1.22618	0.19108	0.679934	0.446193	2.62005	0.00997764	0.708735	0.2775	1
Igfbp5	chr1	72904639	72921439	5854	0	0	0	0	0	0	0	0	0	0	0	0	0	NA	NA	NA	NA
Tnp1	chr1	73061649	73062473	426	0	0	0	0	0	0	0	0.116366	0	0	0	0.0581832	0	NA	NA	1	1
1700027A15Rik	chr1	73062610	73072082	571	0	0.104381	0	0	0	0	0	0.0868163	0.0521903	0	0	0.0434082	2.63669	1	1	1	1
Pinc	chr1	73437959	73454143	1560	0	0	0	0	0	0	0	0	0	0	0	0	0	NA	NA	NA	NA
D530049I02Rik	chr1	73445542	73477353	551	0	0	0	0	0	0	0	0	0	0	0	0	0	NA	NA	NA	NA
6030407O03Rik	chr1	73664955	73911040	1801	0	0.0330935	0.0627119	0	0	0	0	0	0.0165467	0.0313559	0	0	-0.63956	1	1	1	NA
Tns1	chr1	73956805	74171021	9966	0.501575	0.741578	0.232325	0.314167	0.783405	0.735065	0.512565	0.223836	0.621576	0.273246	0.759235	0.3682	1.1569	0.163085	0.977878	0.670198	0.834479
Rufy4	chr1	74172115	74194804	2336	0.151048	0.0510285	0.193397	0.0957372	0.169533	0.0254958	0.458174	0.0636628	0.101039	0.144567	0.0975142	0.260918	-0.477175	1	1	0.820563	1
Cxcr2	chr1	74200568	74207820	3043	27.1333	32.0433	32.3466	28.4238	31.9968	62.4157	22.0946	52.1135	29.5883	30.3852	47.2063	37.104	-0.0383286	1	0.851566	0.773585	1
Cxcr1	chr1	74238360	74241205	1124	0	0	0	0	0	0	0	0	0	0	0	0	0	NA	NA	NA	NA
Arpc2	chr1	74283124	74314787	1597	233.723	215.528	203.115	256.656	208.518	239.575	238.77	251.586	224.625	229.886	224.047	245.178	-0.0333956	1	1	0.602024	0.997783
Gpbar1	chr1	74325174	74326163	990	0	0.18061	0	0.0564753	0.0571469	0	0.245706	0	0.090305	0.0282376	0.0285735	0.122853	1.39133	1	1	1	1
Aamp	chr1	74326414	74331312	1820	130.444	124.639	96.9023	99.103	99.5355	95.3259	95.2946	99.5256	127.542	98.0026	97.4307	97.4101	0.380041	0.751114	0.780748	0.955222	1
Pnkd	chr1	74331608	74400266	3500	14.8197	15.5474	17.829	14.8243	11.3959	16.0807	13.6358	15.679	15.1835	16.3267	13.7383	14.6574	-0.104653	1	1	0.878114	1
Tmbim1	chr1	74334821	74350910	2309	32.8806	25.7352	29.5689	29.1539	29.6231	38.3298	28.9286	33.9641	29.3079	29.3614	33.9764	31.4463	-0.00263014	1	0.984327	0.692544	1
Gm216	chr1	74408682	74415895	2101	0.0559812	0.0851042	0.134393	0.0798342	0	0	0.162089	0.212351	0.0705427	0.107114	0	0.18722	-0.540084	1	0.654204	0.6795	0.383732
Slc11a1	chr1	74421777	74432625	2304	0.204195	0.232818	0.0490209	0.0970669	0.171887	0.0258499	0.190038	0.0860627	0.218506	0.0730439	0.0988686	0.13805	1.46029	0.608695	0.849948	0.991837	1
Ctdsp1	chr1	74438183	74443859	2776	0.254214	0.407934	0.956119	0.624361	0.733688	0.836733	0.665954	0.535722	0.331074	0.79024	0.78521	0.600838	-1.23035	0.198715	0.305578	0.233839	1
Vil1	chr1	74455958	74482134	3117	0.150935	0.267699	0.217409	0.0538119	0.0363012	0.171968	0.280942	0.0477114	0.209317	0.135611	0.104135	0.164326	0.590905	0.845789	0.614002	1	0.958377
Usp37	chr1	74482084	74590860	7196	23.3321	26.4545	15.7817	15.819	14.2146	11.8686	12.656	11.5801	24.8933	15.8004	13.0416	12.1181	0.655463	0.320246	0.135199	0.119713	1
Rqcd1	chr1	74552634	74577416	3266	32.123	34.1439	33.3022	34.0154	30.5397	38.7147	32.4878	38.1884	33.1335	33.6588	34.6272	35.3381	-0.0226876	1	1	0.663081	1
Plcd4	chr1	74589463	74612551	3121	2.50609	3.22737	7.96145	3.86949	1.93963	3.1487	2.46288	4.43147	2.86673	5.91547	2.54417	3.44718	-1.0425	0.263479	1	0.682207	0.959556
Zfp142	chr1	74611702	74634602	7472	0.708343	0.765756	0.93717	1.21219	0.946458	1.40287	0.891998	0.955352	0.737049	1.07468	1.17466	0.923675	-0.537996	0.57167	0.512516	0.444485	1
Bcs1l	chr1	74634935	74639017	1829	4.63006	4.10594	4.32263	4.0351	4.17588	5.60088	4.62824	3.9571	4.368	4.17886	4.88838	4.29267	0.0637142	1	1	0.88891	1
Rnf25	chr1	74640326	74647971	1475	6.10011	7.11175	5.09205	4.35913	6.21371	3.87633	6.76149	4.97402	6.60593	4.72559	5.04502	5.86775	0.482399	0.700907	0.866035	1	0.995586
Stk36	chr1	74648029	74683467	5234	0.0112358	0.0113873	0.0647367	0.0534109	0.0108092	0.0341373	0.0371798	0.189423	0.0113116	0.0590738	0.0224733	0.113302	-1.6965	0.290043	1	0.00685287	0.132499
Ttll4	chr1	74708328	74744547	4253	2.15708	2.62061	3.57183	3.44429	3.05957	3.01082	4.33535	3.96297	2.38885	3.50806	3.0352	4.14916	-0.552438	0.497954	0.851566	0.0456158	0.706764
Cyp27a1	chr1	74760148	74784464	1890	0	0.567632	0.298794	0.0887469	0.209539	0.157561	0.0257406	0.498344	0.283816	0.19377	0.18355	0.262042	0.527968	1	1	1	1
Prkag3	chr1	74785496	74795529	2832	0	0	0	0.0197424	0.0599316	0	0.0343571	0.0175043	0	0.00987121	0.0299658	0.0259307	-0.99068	1	0.993086	0.886504	1
Wnt6	chr1	74818466	74831893	2068	0.426559	0.115283	0.273076	1.00033	1.0943	0.806397	0.870425	1.15061	0.270921	0.636705	0.95035	1.01052	-1.20294	0.639518	0.420023	0.143537	1
Wnt10a	chr1	74838593	74850749	1961	0	0.0303933	0	0	0	0	0	0	0.0151967	0	0	0	1.33323	1	1	1	NA
Cdk5r2	chr1	74901603	74904306	2704	0	0.0881676	0	0.020677	0	0	0	0	0.0440838	0.0103385	0	0	1.41098	0.985674	0.833634	0.676921	NA
Fev	chr1	74928083	74931982	1479	0.0397621	0.0402984	0	0	0	0	0	0	0.0400303	0	0	0	2.3228	1	1	1	NA
Cryba2	chr1	74936518	74939709	702	1.08904	2.12255	0.482667	0	0.564143	1.10293	0.485111	0.0706156	1.6058	0.241333	0.833536	0.277863	2.68457	0.138027	0.86251	0.1805	0.99693
Ccdc108	chr1	74948654	74982173	5718	0	0	0	0	0	0	0	0.0260085	0	0	0	0.0130042	0	NA	NA	0.846641	1
Ihh	chr1	74991892	74998225	2444	0.120311	0.0243868	0.0462128	0.0228766	0	0	0.0199058	0.0405664	0.0723491	0.0345447	0	0.0302361	0.886498	1	0.746872	0.997284	1
Nhej1	chr1	75013920	75121800	938	14.3572	15.1863	12.944	13.471	13.8121	12.953	12.8626	12.2081	14.7717	13.2075	13.3825	12.5353	0.161368	1	1	1	1
Slc23a3	chr1	75122116	75130464	2058	0.0571508	0.173765	0.164641	0.190172	0.109962	0.144699	0.0945573	0.337225	0.115458	0.177407	0.127331	0.215891	-0.57897	1	1	0.662128	1
1810031K17Rik	chr1	75131789	75138942	2738	14.5195	13.9099	9.01325	8.76027	13.4103	11.4853	9.13293	10.6097	14.2147	8.88676	12.4478	9.8713	0.677044	0.320246	1	0.785269	1
Fam134a	chr1	75139360	75144483	2557	2.66787	3.44974	3.95326	3.91396	5.04466	6.10256	4.2999	4.80793	3.05881	3.93361	5.57361	4.55392	-0.361838	0.801357	0.277292	0.170105	1
Zfand2b	chr1	75165220	75168200	1299	36.9872	31.8883	41.778	38.608	43.5095	42.1355	42.2455	44.1532	34.4377	40.193	42.8225	43.1993	-0.222894	0.93333	0.855874	0.329575	1
Abcb6	chr1	75168215	75176857	2933	7.43875	6.27917	8.33699	9.60754	8.66089	11.3512	8.44279	10.462	6.85896	8.97226	10.006	9.45241	-0.386988	0.743269	0.613353	0.236482	1
Atg9a	chr1	75177440	75188497	3764	18.7799	18.4789	15.7834	15.8641	23.4479	24.5258	18.4181	20.677	18.6294	15.8237	23.9868	19.5476	0.235355	0.960017	0.791371	0.703783	1
Ankzf1	chr1	75188709	75195960	2763	4.83151	5.24181	5.64107	4.41133	4.13617	3.92312	4.22582	3.8574	5.03666	5.0262	4.02965	4.04161	0.0029936	1	0.910996	1	1
Glb1l	chr1	75194810	75207353	3451	0.18745	0.0863537	0.114548	0.275421	0.180333	0.379681	0.126876	0.34475	0.136902	0.194985	0.280007	0.235813	-0.480662	0.997684	0.797238	0.627823	1
Stk16	chr1	75207404	75212181	2885	19.8949	19.7087	23.6458	25.2518	26.4542	27.6218	26.9639	29.3309	19.8018	24.4488	27.038	28.1474	-0.303993	0.817007	0.672752	0.145862	1
Tuba4a	chr1	75211549	75215828	2053	81.6383	85.7585	117.153	103.896	63.7128	66.2886	103.129	92.2626	83.6984	110.524	65.0007	97.6957	-0.40105	0.653336	0.811046	0.452502	0.341395
A630095N17Rik	chr1	75216670	75228668	767	0.230019	0.854778	0.589017	0.14579	0.221286	0.155302	0.190286	0.323156	0.542398	0.367404	0.188294	0.256721	0.5496	1	0.800072	0.875702	1
Dnajb2	chr1	75232998	75242267	3203	5.91203	6.56861	6.45294	6.52842	4.98104	9.1485	6.12109	7.75387	6.24032	6.49068	7.06477	6.93748	-0.0566601	1	1	0.690839	1
Ptprn	chr1	75243616	75260783	3535	0.365992	0.910458	1.18216	1.62908	0.816223	1.43209	1.679	1.78095	0.638225	1.40562	1.12416	1.72998	-1.12686	0.128583	0.496262	0.00595788	0.669442
Resp18	chr1	75268777	75274955	710	0.828285	0.503673	0.636304	0.157494	0.478103	0.419424	0.548166	0.558559	0.665979	0.396899	0.448763	0.553363	0.732306	0.978617	1	1	1
Dnpep	chr1	75305140	75314212	1946	68.2671	64.4098	68.6022	65.9664	53.61	53.0086	61.2496	58.7427	66.3385	67.2843	53.3093	59.9962	-0.020421	1	0.873708	0.991033	0.975944
Des	chr1	75356919	75364290	2149	1.09462	3.21719	1.26136	0.754493	0.710813	1.55201	0.294298	1.31485	2.15591	1.00793	1.13141	0.804574	1.08934	0.808112	0.900919	0.648698	1
Gm15179	chr1	75364785	75371590	676	0	0.0881676	0	0	0	0	0	0	0.0440838	0	0	0	2.4352	1	1	1	NA
Speg	chr1	75371872	75428881	11925	0.029589	0.0499801	0.0047356	0.00468851	0.0332099	0.049944	0.00407964	0.024942	0.0397846	0.00471206	0.041577	0.0145108	1.7587	0.277638	1	0.723163	1
Gmppa	chr1	75432518	75439751	1528	10.1221	8.50333	11.494	11.4895	8.62702	9.93936	10.4431	9.99229	9.31271	11.4917	9.28319	10.2177	-0.303029	0.862124	1	0.656558	1
Accn4	chr1	75447085	75470915	2650	0	0	0	0	0	0	0	0	0	0	0	0	0	NA	NA	NA	NA
Chpf	chr1	75471144	75476046	3235	0.363575	0.589565	1.2045	1.55547	1.20671	1.12305	1.33843	1.4251	0.47657	1.37999	1.16488	1.38177	-1.51435	0.0348729	0.174087	0.00725543	1
Tmem198	chr1	75476107	75482268	2185	1.04967	0.518272	0.465216	0.844415	1.0616	1.85353	0.779286	1.47469	0.783969	0.654816	1.45756	1.12699	0.256129	1	0.848088	0.767735	1
Obsl1	chr1	75482400	75503027	5770	0.0509603	0.154943	0.0489359	0.0193797	0.088246	0.0516102	0.050589	0.0515481	0.102952	0.0341578	0.0699281	0.0510686	1.35496	0.655792	1	0.872576	1
Stk11ip	chr1	75518104	75533910	4458	2.37449	1.83162	1.78613	1.59279	2.09398	2.36469	1.97524	1.54565	2.10306	1.68946	2.22934	1.76044	0.314258	0.939933	1	1	1
Slc4a3	chr1	75542841	75556006	4441	0.516442	0.523407	0.457778	0.276972	0.59875	0.911947	0.438187	0.625093	0.519925	0.367375	0.755348	0.53164	0.489789	0.862366	0.82733	0.915906	1
Gm17751	chr1	76485708	76498603	2188	0	0	0	0.0511065	0	0	0.0222348	0.0453127	0	0.0255533	0	0.0337738	-1.82998	0.956305	NA	0.600347	0.995173
Epha4	chr1	77363760	77511663	6328	1.2546	1.18675	3.48042	3.9671	2.30665	2.63532	3.00601	2.64782	1.22068	3.72376	2.47098	2.82691	-1.60118	0.00071558	0.125286	0.00230606	0.978453
Pax3	chr1	78097842	78193711	3868	0.0152038	0.107862	0.072999	0.0289093	0	0.0769884	0.0628874	0.102528	0.0615328	0.0509541	0.0384942	0.0827076	0.23088	1	1	0.853867	0.959192
Sgpp2	chr1	78306921	78416861	3998	0.161803	0.432326	0.240126	0.39157	0.226415	0.357528	0.158191	0.309981	0.297065	0.315848	0.291972	0.234086	-0.0856564	1	1	1	1
Farsb	chr1	78421411	78485421	2132	118.609	96.6704	139.67	134.82	104.58	102.802	124.066	124.651	107.64	137.245	103.691	124.359	-0.350512	0.736026	1	0.47548	0.89183
Mogat1	chr1	78507635	78534748	1206	0.0975261	0.148262	0.79604	0.0927206	0.234558	0.296309	0.121019	0.123314	0.122894	0.44438	0.265434	0.122166	-1.77362	0.481665	0.909143	1	1
Acsl3	chr1	78654400	78704318	3950	4.76421	4.01366	8.50655	11.536	6.78906	9.58963	9.37277	10.8808	4.38893	10.0213	8.18934	10.1268	-1.18928	0.0131975	0.168766	0.00122723	0.847522
Utp14b	chr1	78654400	78664176	3981	8.73038	9.94104	5.85856	8.42661	8.31365	7.48031	7.1612	6.16383	9.33571	7.14259	7.89698	6.66251	0.385839	0.763496	0.968352	0.843241	1
Kcne4	chr1	78813524	78816600	2463	0	0	0	0	0	0	0.0197522	0	0	0	0	0.00987611	0	NA	NA	1	1
Scg2	chr1	79431244	79436665	2485	0	0.0719533	0	0.0224992	0	0	0	0	0.0359766	0.0112496	0	0	1.11347	1	0.888118	0.744417	NA
Ap1s3	chr1	79603451	79668547	2876	0.511198	0.870395	0.765789	1.0109	0.904893	0.745513	0.625883	0.861824	0.690796	0.888344	0.825203	0.743854	-0.358273	0.914699	1	0.835371	1
Wdfy1	chr1	79698837	79758344	4714	23.915	23.3778	20.3175	17.2452	17.0062	16.4625	16.7291	18.2241	23.6464	18.7813	16.7344	17.4766	0.332162	0.827605	0.630825	0.898797	1
Mrpl44	chr1	79772593	79778020	1424	71.5693	67.6793	80.9406	70.1237	63.8063	61.8586	71.3005	72.548	69.6243	75.5322	62.8324	71.9243	-0.117484	1	1	0.735338	0.961835
Serpine2	chr1	79790896	79855240	2055	19.6886	34.1656	94.9994	58.7673	25.2181	47.8205	48.7918	67.1334	26.9271	76.8833	36.5193	57.9626	-1.51326	0.0280448	0.861562	0.0456249	0.675643
Fam124b	chr1	80195274	80210519	2862	0.328767	0.603927	0.47356	0.800955	0.494195	0.93645	0.645943	0.484982	0.466347	0.637257	0.715322	0.565463	-0.442327	0.934226	0.862857	0.784429	1
Cul3	chr1	80263393	80337005	2764	23.2552	25.2939	24.1293	29.9781	33.3844	28.3785	31.2245	26.2388	24.2745	27.0537	30.8815	28.7317	-0.15632	0.991218	0.803107	0.42794	1
1700016L21Rik	chr1	80442507	80472235	394	0	0	0	0	0	0	0	0	0	0	0	0	0	NA	NA	NA	NA
Dock10	chr1	80497648	80755128	7303	0.18521	0.114257	0.742341	0.727304	0.325369	0.383299	0.552913	0.726307	0.149733	0.734822	0.354334	0.63961	-2.22123	0.000408256	0.231457	0.000250399	0.426661
9430031J16Rik	chr1	81073892	81268226	4906	0	0	0	0	0	0	0	0	0	0	0	0	0	NA	NA	NA	NA
Irs1	chr1	82229680	82288014	9163	0.00641801	0.0130091	0	0.00610177	0	0	0	0	0.00971357	0.00305089	0	0	0.595041	1	0.81037	0.64589	NA
Rhbdd1	chr1	82313154	82441941	3757	3.22451	2.55412	2.5102	2.21737	2.46962	2.1084	3.05598	2.30906	2.88931	2.36379	2.28901	2.68252	0.288521	0.97003	0.948357	0.990921	1
Col4a4	chr1	82447298	82583424	7808	0	0	0.00723259	0	0	0	0	0	0	0.00361629	0	0	-0.445334	1	NA	NA	NA
Col4a3	chr1	82583496	82718634	8609	0.0273241	0.0276926	0.00655965	0.0129889	0.0262867	0.00691813	0.0169531	0.0690981	0.0275083	0.00977425	0.0166024	0.0430256	0.923587	0.711818	1	0.682005	0.811193
Mff	chr1	82721493	82748964	1865	8.48226	5.40087	10.4466	37.7434	22.2358	17.8834	39.1806	40.7741	6.94156	24.095	20.0596	39.9774	-1.79392	0.0726731	0.240658	0.00150104	0.684165
Tm4sf20	chr1	82753224	82765031	1503	0	0	0.0375729	0.0371993	0	0	0.0323684	0.0329821	0	0.0373861	0	0.0326753	-2.24446	1	NA	0.952189	1
Agfg1	chr1	82836058	82892850	3137	14.4162	16.9855	10.2251	12.1552	15.2034	18.7769	13.7094	10.9037	15.7008	11.1902	16.9901	12.3065	0.488241	0.5996	1	1	1
Slc19a3	chr1	83009098	83035023	2974	2.66951	2.78567	0.474714	1.27838	21.211	0.420552	3.77878	3.25036	2.72759	0.87655	10.8158	3.51457	1.62663	0.226531	0.140862	0.7603	0.678337
Ccl20	chr1	83113341	83115742	802	0	0	0	0	0	0	0	0.0618106	0	0	0	0.0309053	0	NA	NA	1	1
Wdr69	chr1	83156337	83207147	1668	0	0	0	0.067039	0	0	0	0	0	0.0335195	0	0	-2.12166	0.956305	NA	NA	NA
Sphkap	chr1	83252356	83404775	6512	0	0	0	0	0	0	0	0	0	0	0	0	0	NA	NA	NA	NA
Pid1	chr1	84032868	84281220	2667	0.110252	0.402259	0.296441	0.398313	0.0848526	0.602951	0.145931	0.780663	0.256255	0.347377	0.343902	0.463297	-0.424637	0.931132	0.980506	0.246655	0.98334
Dner	chr1	84366414	84692796	3632	0.0161917	0.0492302	0.0621939	0.0153939	0.249231	0.0327964	0.0401842	0.0545949	0.0327109	0.0387939	0.141014	0.0473895	-0.192095	1	0.252142	0.909562	0.845613
Trip12	chr1	84717764	84835879	9632	29.3369	29.9058	34.0638	35.5187	28.2995	29.9028	34.2851	27.0815	29.6214	34.7913	29.1011	30.6833	-0.232013	0.910076	1	0.718949	1
Fbxo36	chr1	84836416	84897061	900	4.83534	6.09258	10.0395	9.93965	10.3093	12.8381	12.2165	8.64758	5.46396	9.98956	11.5737	10.432	-0.86928	0.172473	0.113512	0.024504	1
Slc16a14	chr1	84903280	84931658	2349	0.150213	0.405969	1.7069	0.833065	0.144509	0.304256	0.476349	0.84414	0.278091	1.26998	0.224383	0.660244	-2.15153	0.0735491	1	0.261757	0.497308
A530032D15Rik	chr1	85084714	85106428	1760	19.9814	20.1493	15.3373	18.6474	30.1843	12.6561	25.4029	24.2791	20.0654	16.9924	21.4202	24.841	0.239691	0.987515	1	0.47705	1
Gm7609	chr1	85196186	85210337	1611	1.49667	0.813922	2.24346	1.63116	2.66899	1.84849	1.66092	2.64631	1.1553	1.93731	2.25874	2.15361	-0.740784	0.474275	0.349215	0.10113	1
C130026I21Rik	chr1	85242919	85267141	1971	42.5174	47.6569	40.7137	57.0168	87.8915	36.2003	73.1844	71.3778	45.0871	48.8653	62.0459	72.2811	-0.11607	1	0.768887	0.154728	1
Sp110	chr1	87473475	87500466	1970	281.503	263.88	204.159	286.052	483.045	195.303	355.908	357.372	272.691	245.106	339.174	356.64	0.15386	1	0.932928	0.459941	1
Sp140	chr1	87497278	87541611	2416	24.5359	25.8289	21.8549	22.4012	39.2001	19.3761	35.5207	32.3163	25.1824	22.128	29.2881	33.9185	0.186459	1	0.961062	0.238306	0.975451
Sp100	chr1	87546625	87606023	2158	0.0817538	0.248569	0.261687	0.129542	0.262166	0.193192	0.360702	0.252685	0.165161	0.195615	0.227679	0.306693	-0.231259	1	1	0.477554	1
A630001G21Rik	chr1	87613658	87633181	1936	4.49567	4.58708	8.72166	7.97072	5.31856	6.27576	10.7049	11.3176	4.54138	8.34619	5.79716	11.0113	-0.876542	0.151976	0.854409	0.00167293	0.0935274
Cab39	chr1	87690022	87748152	3800	52.0607	50.4886	28.4738	35.9004	51.2008	44.5119	39.8416	39.9577	51.2747	32.1871	47.8564	39.8997	0.671596	0.300196	1	0.988723	1
Itm2c	chr1	87791085	87805273	2024	2.58593	1.56071	3.71086	2.34802	1.48147	3.70767	2.0431	3.18398	2.07332	3.02944	2.59457	2.61354	-0.544921	0.925847	1	0.810112	1
4933407L21Rik	chr1	87825058	87828331	1148	0	0	0	0	0	0	0	0	0	0	0	0	0	NA	NA	NA	NA
Gpr55	chr1	87836112	87857630	2550	0.11531	0.373969	0.420772	0.219257	0	0.0467123	0.381566	0.408241	0.24464	0.320014	0.0233562	0.394904	-0.374072	1	0.149418	0.654989	0.0277278
Spata3	chr1	87918517	87926533	1602	0	0	0	0	0	0	0	0	0	0	0	0	0	NA	NA	NA	NA
2810459M11Rik	chr1	87942438	87952031	3331	0.123584	0.0357858	0.271256	0.0839245	0.135876	0.10728	0.0730257	0.312523	0.0796848	0.17759	0.121578	0.192774	-1.06465	0.53568	0.972016	0.204679	0.974756
Psmd1	chr1	87961194	88035870	3256	167.918	163.629	185.39	178.515	129.727	136.549	152.792	164.885	165.773	181.953	133.138	158.839	-0.134343	1	0.868017	0.884743	0.899094
Htr2b	chr1	87995612	88008545	2072	0.4825	0.632832	0.408823	0.70158	0.191133	0.316187	0.399153	0.311022	0.557666	0.555201	0.25366	0.355088	0.00627785	1	0.663285	0.93177	1
Armc9	chr1	88051355	88174859	5256	0.134265	0.306171	0.462005	0.319124	0.258335	0.532579	0.398009	0.24522	0.220218	0.390564	0.395457	0.321615	-0.799032	0.497755	0.586261	0.436346	1
B3gnt7	chr1	88199796	88203880	2595	0.611877	0.597161	1.371	1.03418	0.588646	0.619681	0.824889	1.2799	0.604519	1.20259	0.604164	1.05239	-0.980562	0.299475	1	0.203291	0.614833
Ncl	chr1	88241294	88256030	8257	236.914	231.035	244.901	252.576	233.435	190.98	226.274	201.14	233.975	248.739	212.207	213.707	-0.0882751	1	1	0.971033	1
Snora75	chr1	88247745	88247860	116	4.05574	2.05522	2.92097	2.40994	4.8772	5.64776	2.51636	3.41877	3.05548	2.66545	5.26248	2.96757	0.19633	1	0.966801	1	1
Snord82	chr1	88252835	88252902	68	1.72965	0.87649	1.66094	3.28885	0.831992	0	1.43087	0	1.30307	2.4749	0.415996	0.715437	-0.920241	1	1	1	1
C130036L24Rik	chr1	88256149	88264539	1266	1.57937	1.45943	0.80292	0.927426	1.60878	1.22315	0.92227	0.704817	1.5194	0.865173	1.41597	0.813543	0.805326	0.616672	1	0.633419	1
Nmur1	chr1	88282900	88284716	1218	0	0.0489338	0	0	0.0464495	0	0	0.0813992	0.0244669	0	0.0232247	0.0406996	1.78521	1	1	1	1
1700019O17Rik	chr1	88322904	88324624	1721	0.0683419	0.242423	0.131254	0.194923	0.0986208	0.346067	0.16961	0.0576085	0.155382	0.163089	0.222344	0.113609	-0.0657074	1	1	1	1
Ptma	chr1	88423311	88427273	1192	3078.11	2841.36	2480.32	2550.03	3676.36	3708.65	3233.78	2971.29	2959.73	2515.17	3692.5	3102.53	0.23481	0.954414	0.833634	0.69105	1
Pde6d	chr1	88439590	88479076	1092	10.8784	7.04081	8.27429	23.3985	11.2944	17.5075	17.9541	21.563	8.95963	15.8364	14.4009	19.7585	-0.821033	0.696722	0.851566	0.234766	1
Cops7b	chr1	88483675	88503075	2231	14.6032	13.9453	17.2378	14.8861	13.288	15.4301	11.5791	15.4649	14.2742	16.0619	14.3591	13.522	-0.170119	0.986527	1	0.920765	1
Nppc	chr1	88562868	88567148	1042	3.27339	3.48914	2.65559	3.70233	2.66046	0.971679	2.05431	4.32924	3.38126	3.17896	1.81607	3.19177	0.0887368	1	0.787915	1	0.958377
Dis3l2	chr1	88600379	88946672	3171	1.2611	0.827013	1.62061	1.32239	0.642295	1.14571	1.4575	1.07867	1.04406	1.4715	0.894003	1.26809	-0.491103	0.751209	1	0.609827	0.849905
Alppl2	chr1	88983266	88986503	2112	2009.17	1305.58	583.33	701.502	1907.04	1306.67	660.894	1124.34	1657.38	642.416	1606.85	892.617	1.36731	0.444167	1	0.782101	1
Alpi	chr1	88994577	88998181	2337	0	0	0	0.0478481	0	0	0.0624515	0	0	0.0239241	0	0.0312257	-1.76231	1	NA	0.832478	1
Akp3	chr1	89021583	89024487	1680	0	0.0709539	0.0672286	0	0	0.0354513	0.115833	0	0.035477	0.0336143	0.0177257	0.0579163	0.0603349	1	1	1	1
Ecel1	chr1	89044230	89051602	2698	0.326954	0.397637	0.648863	0.725303	1.13235	1.10375	0.793398	1.34128	0.362296	0.687083	1.11805	1.06734	-0.904883	0.445831	0.0903607	0.0156615	1
Prss56	chr1	89080068	89084979	1999	0.0588376	0.0894467	0.0282501	0	0	0	0	0.0495969	0.0741422	0.0141251	0	0.0247985	1.8023	0.925943	0.761004	0.956759	1
Chrnd	chr1	89087227	89096645	2910	0.242508	0.122889	0.0582186	0.076853	0.077767	0.163734	0	0.136281	0.182699	0.0675358	0.12075	0.0681404	1.31341	0.70196	1	0.68541	1
Chrng	chr1	89102386	89108410	1921	0.0306133	0	0	0	0	0	0	0	0.0153067	0	0	0	1.33952	1	1	1	NA
Eif4e2	chr1	89110489	89137063	4928	43.1037	44.7615	47.9806	46.732	48.0455	49.0678	53.5167	51.3426	43.9326	47.3563	48.5567	52.4296	-0.108241	1	1	0.404825	1
Efhd1	chr1	89160939	89207366	1805	19.9394	16.8733	7.6026	8.98286	22.2541	20.3917	15.1474	15.2973	18.4063	8.29273	21.3229	15.2224	1.14933	0.0468284	0.985377	1	1
Gigyf2	chr1	89223573	89347385	5743	13.1891	12.4226	9.81353	9.89119	7.09287	7.12458	8.40336	7.18161	12.8058	9.85236	7.10873	7.79249	0.377922	0.763875	0.21346	0.487702	1
Kcnj13	chr1	89282859	89291304	1349	1.61298	1.32546	1.08842	0.953256	0.377449	0.573949	0.360635	1.13917	1.46922	1.02084	0.475699	0.749901	0.521018	0.940556	0.330223	0.685909	0.997783
3110079O15Rik	chr1	89366839	89372034	462	0.381872	1.67709	3.66701	2.17833	2.3267	2.19154	4.94921	5.79414	1.02948	2.92267	2.25912	5.37168	-1.49635	0.252481	0.600763	0.00503189	0.459905
Ngef	chr1	89373404	89470445	3384	0.0868916	0.123289	0.517326	0.429573	0.217341	0.351999	0.560679	0.615257	0.10509	0.47345	0.28467	0.587968	-2.0706	0.0324458	0.406124	0.00219426	0.557722
Neu2	chr1	89470602	89494415	2013	0	0.148041	0.140268	0	0	0	0	0	0.0740205	0.0701342	0	0	0.0683241	1	0.771136	0.59712	NA
Inpp5d	chr1	89516887	89617083	4938	15.0653	14.4598	14.8213	14.991	11.7207	16.4153	14.8471	15.3294	14.7625	14.9062	14.068	15.0883	-0.0139597	1	1	0.764146	1
Atg16l1	chr1	89652586	89689003	3180	4.3089	4.61067	3.35636	6.39982	7.25874	6.44277	6.13476	6.18872	4.45979	4.87809	6.85076	6.16174	-0.129065	1	0.574144	0.289742	1
Scarna6	chr1	89681146	89681393	248	0	0	0	0	0.228127	0.240154	0	0.199888	0	0	0.23414	0.0999438	0	NA	1	1	1
Sag	chr1	89700255	89741732	1718	1.09538	2.2203	1.18335	1.39939	1.11965	2.1147	1.64242	2.42378	1.65784	1.29137	1.61718	2.0331	0.357952	0.965036	1	0.646084	0.998497
Dgkd	chr1	89749862	89841064	5694	0.681655	1.19328	1.20997	1.55143	1.37117	1.65265	1.79425	1.42779	0.937468	1.3807	1.51191	1.61102	-0.553665	0.551127	0.491735	0.0730024	1
Usp40	chr1	89841696	89905126	5316	1.42706	2.02931	2.11398	1.58813	1.30903	2.25192	2.09571	2.55507	1.72819	1.85106	1.78047	2.32539	-0.0985369	1	1	0.296382	0.834903
Ugt1a10	chr1	89951986	90116577	3242	0	0	0	0	0	0	0	0.0152906	0	0	0	0.0076453	0	NA	NA	1	1
Ugt1a9	chr1	89967354	90116577	3216	0	0	0	0	0.0175919	0	0	0	0	0	0.00879594	0	0	NA	1	NA	1
Ugt1a7c	chr1	89991576	90116577	3294	0	0	0.0342878	0	0	0	0.0147692	0	0	0.0171439	0	0.0073846	-1.44063	1	NA	1	1
Ugt1a6b	chr1	89999832	90115573	2293	0.0769405	0	0.024628	0	0.0246731	0.0519478	0	0	0.0384703	0.012314	0.0383105	0	1.11915	1	1	0.876042	1
Ugt1a6a	chr1	90031384	90116577	3302	0.0178099	0	0	0	0	0	0.0294668	0	0.00890494	0	0	0.0147334	0.918763	1	1	1	1
Ugt1a5	chr1	90062587	90116577	3208	0	0	0	0	0	0	0	0	0	0	0	0	0	NA	NA	NA	NA
Ugt1a2	chr1	90097186	90116577	3206	0	0	0	0	0	0	0	0	0	0	0	0	0	NA	NA	NA	NA
Dnajb3	chr1	90101307	90102323	1017	3.00691	0.410235	0.333168	0.659711	1.16822	1.52263	0.239182	1.60854	1.70857	0.49644	1.34543	0.923859	1.76275	0.856806	1	0.987657	1
Ugt1a1	chr1	90108534	90116577	3229	0	0	0	0	0	0	0	0.0153522	0	0	0	0.00767608	0	NA	NA	1	1
Heatr7b1	chr1	90123595	90158864	7526	0	0	0.0225108	0	0	0.00791366	0.0452495	0.00658678	0	0.0112554	0.00395683	0.0259182	-1.08783	0.945459	1	0.543543	1
Hjurp	chr1	90155431	90174154	8439	0.0418117	0.120064	0.0602261	0.106004	0.194417	0.0917474	0.0634135	0.0998609	0.080938	0.0831151	0.143082	0.0816372	-0.034132	1	0.77105	1	1
Trpm8	chr1	90203287	90285426	3844	0	0.03101	0	0	0	0	0	0	0.015505	0	0	0	1.35078	0.985623	1	0.904788	NA
Glrp1	chr1	90396446	90406641	1957	0	0	0	0	0	0	0	0	0	0	0	0	0	NA	NA	NA	NA
Gm19589	chr1	90448092	90458741	2622	0.0224288	0	0	0	0	0	0	0	0.0112144	0	0	0	1.08504	1	1	1	NA
Arl4c	chr1	90594801	90598766	3966	0.0741405	0.195365	0.014239	0.0422924	0.0855907	0.0600688	0.0122667	0.0749957	0.134753	0.0282657	0.0728298	0.0436312	1.91947	0.533186	0.984623	0.697798	1
2410088K16Rik	chr1	90651465	90652308	476	7.90699	7.7632	0.94911	1.9968	2.37712	1.87683	0.408821	0.520716	7.83509	1.47296	2.12698	0.464768	2.40331	0.0173074	0.142452	0.000114715	0.418084
1700067G17Rik	chr1	90912688	90918785	603	0.195052	0	0	0	0	0	0	0	0.0975261	0	0	0	3.42661	1	1	1	NA
Sh3bp4	chr1	90967037	91050368	3673	0.448307	0.162269	0.430497	1.14165	0.508301	0.989124	1.1126	1.28215	0.305288	0.786075	0.748712	1.19738	-1.33624	0.207633	0.362404	0.00761577	0.861331
C030007H22Rik	chr1	91256917	91302708	591	0	0	0	0.189207	0.191457	0	0	0	0	0.0946033	0.0957284	0	-3.38686	1	1	NA	1
Agap1	chr1	91351386	91791857	9581	0.159588	0.223948	0.624782	0.536872	0.419252	0.671359	0.482384	0.460486	0.191768	0.580827	0.545306	0.471435	-1.55004	0.00718013	0.0349316	0.00818923	1
4933400F21Rik	chr1	91573082	91580467	3611	0.228002	0.264088	0.187667	0.170317	0.329018	0.263897	0.0269453	0.28829	0.246045	0.178992	0.296457	0.157618	0.438071	1	1	0.971033	1
Gbx2	chr1	91824537	91827751	2126	0.663874	0.25231	0.531251	0.815252	1.43701	1.40071	1.16704	0.979318	0.458092	0.673252	1.41886	1.07318	-0.545624	0.809617	0.0847553	0.0618015	1
Asb18	chr1	91849253	91911152	1404	0	0	0.0804445	0.0398223	0.0805918	0.0424204	0.173254	0.0353078	0	0.0601334	0.0615061	0.104281	-2.8101	0.932412	0.947149	0.595611	1
Iqca	chr1	91938707	92049976	3210	0.458008	0.42705	0.949997	0.661869	0.317246	0.723604	0.606227	1.66785	0.442529	0.805933	0.520425	1.13704	-0.850441	0.266141	1	0.00328948	0.0568836
Cxcr7	chr1	92100578	92112863	2579	4.78857	4.64516	1.97072	1.58258	3.04924	2.81741	1.58456	3.05621	4.71686	1.77665	2.93333	2.32038	1.40363	0.104736	0.710794	0.434528	1
Cops8	chr1	92500000	92509916	1843	64.6156	65.6811	64.7145	62.979	60.6275	61.1417	59.2613	71.1439	65.1484	63.8468	60.8846	65.2026	0.029111	1	1	0.805778	1
Col6a3	chr1	92663435	92740548	10843	0	0.021987	0.0104163	0	0	0	0	0	0.0109935	0.00520815	0	0	0.465098	1	0.605105	0.414516	NA
Mlph	chr1	92811677	92847719	4484	0	0.013292	0.0125941	0.0374067	0.0126172	0.0796943	0.0325489	0.0221107	0.006646	0.0250004	0.0461557	0.0273298	-1.0722	0.957682	0.716911	0.727755	1
Prlh	chr1	92849685	92850589	261	0	0	0	0	0	0	0.559192	0	0	0	0	0.279596	0	NA	NA	1	1
Rab17	chr1	92854710	92866197	1950	13.6013	13.3568	21.6331	20.4145	15.609	22.7848	16.6906	22.1931	13.479	21.0238	19.1969	19.4418	-0.640923	0.333469	0.622165	0.151206	1
Lrrfip1	chr1	92895304	93025521	5743	6.00063	5.16828	12.8815	14.7589	5.98953	9.86242	9.94511	10.22	5.58446	13.8202	7.92597	10.0825	-1.30575	0.00397586	0.608581	0.0172689	0.771333
Rbm44	chr1	93041680	93067372	3851	1.5729	1.42387	3.8567	1.95999	1.24874	1.77855	2.05918	2.09822	1.49839	2.90834	1.51365	2.0787	-0.952145	0.145258	1	0.284677	0.784179
Ramp1	chr1	93076399	93121773	3022	0.739481	0.887511	0.597983	1.22108	1.47897	0.689787	1.23959	1.47634	0.813496	0.90953	1.08438	1.35796	-0.159135	1	0.975366	0.439591	1
Ube2f	chr1	93146896	93182602	1363	77.5768	64.4988	66.3329	84.6657	62.8432	69.2151	83.0936	82.7414	71.0378	75.4993	66.0291	82.9175	-0.0878637	1	1	0.577351	0.920912
Scly	chr1	93194915	93217657	2207	0.532924	1.08022	2.81465	3.29333	1.69188	1.75409	2.97585	2.51567	0.806574	3.05399	1.72299	2.74576	-1.90775	0.00179048	0.255984	0.000774913	0.594337
Espnl	chr1	93218652	93244880	5442	0	0	0.0103771	0.0308217	0	0	0.026819	0.0364367	0	0.0205994	0	0.0316279	-1.6135	0.875578	NA	0.591875	0.991324
Klhl30	chr1	93247650	93258981	3020	0.0389458	0.710479	0.486183	0.259188	0	0.295819	0.241638	0.410365	0.374713	0.372685	0.147909	0.326001	0.00762171	1	0.863728	1	1
Fam132b	chr1	93263007	93270794	2815	0.501384	0.486973	0.461406	0.953359	1.30636	1.77723	0.846833	1.77861	0.494179	0.707382	1.54179	1.31272	-0.508806	0.942909	0.322591	0.164553	1
Ilkap	chr1	93272408	93295360	1368	3.74	3.00621	5.65546	8.54189	7.23736	6.96587	10.2776	10.0739	3.3731	7.09867	7.10162	10.1757	-1.07123	0.0773722	0.138774	0.000251908	0.651013
Hes6	chr1	93308060	93309799	1335	1.49774	1.29471	2.19966	9.00432	2.28845	4.28284	4.26368	7.42654	1.39622	5.60199	3.28564	5.84511	-1.99669	0.508499	0.860383	0.310932	1
Per2	chr1	93312559	93355905	5837	0.0403003	0.0918985	0.0193497	0.00957864	0.0581554	0.0306107	0.0666777	0	0.0660994	0.0144642	0.044383	0.0333389	1.63722	0.608073	1	0.939652	1
Traf3ip1	chr1	93391245	93425884	3500	2.25151	1.73695	2.67839	2.71565	2.1822	2.79073	3.04408	3.08764	1.99423	2.69702	2.48646	3.06586	-0.433656	0.722984	0.917323	0.157317	0.935374
Asb1	chr1	93437142	93456167	6072	0.0968515	0.176684	0.511522	0.524852	0.0931743	0.127513	0.44868	0.351054	0.136768	0.518187	0.110343	0.399867	-1.84752	0.0321171	1	0.0400868	0.0617209
Twist2	chr1	93698054	93744604	1312	0	0	0.0430427	0	0	0	0	0	0	0.0215214	0	0	-1.65633	1	NA	NA	NA
Hdac4	chr1	93829332	94044970	3939	0.850995	1.02891	1.62004	1.87362	1.68046	2.16218	2.48251	1.61087	0.939954	1.74683	1.92132	2.04669	-0.887045	0.280832	0.276311	0.03028	1
Ndufa10	chr1	94336296	94370335	1209	141.597	126.597	130.74	118.85	113.712	112.762	138.867	123.295	134.097	124.795	113.237	131.081	0.103706	1	0.955661	0.84881	0.949178
Olfr1416	chr1	94376258	94377196	939	0	0.0634732	0	0	0	0	0	0	0.0317366	0	0	0	2.06131	1	1	1	NA
Olfr1413	chr1	94469702	94470783	1082	0.108703	0	0.0521923	0	0	0	0	0	0.0543514	0.0260961	0	0	0.834127	1	1	1	NA
Olfr1411	chr1	94493098	94494069	972	0.0605023	0	0	0.0575211	0.174616	0.306369	0	0	0.0302511	0.0287606	0.240493	0	0.0544401	1	0.916754	1	0.986125
Olfr1410	chr1	94504416	94505384	969	0	0	0.0582787	0	0.116771	0.0614636	0.100412	0.051158	0	0.0291393	0.0891172	0.0757851	-1.96862	1	0.997326	0.894931	1
Olfr12	chr1	94516458	94517578	1121	0	0.053168	0	0	0	0.0531295	0	0.132664	0.026584	0	0.0265648	0.066332	1.87121	1	1	1	1
Myeov2	chr1	94533722	94538562	711	99.8333	119.286	125.811	116.539	120.79	156.811	118.1	130.031	109.56	121.175	138.801	124.066	-0.145362	1	0.816229	0.525815	1
Otos	chr1	94540795	94545418	704	0.0835344	0	0	0.238255	0	0	0.0691047	0	0.0417672	0.119128	0	0.0345524	-1.31869	1	1	1	1
Gpc1	chr1	94728263	94756773	3552	0.264902	0.151017	0.333872	0.299071	0.238917	0.452723	0.328714	0.279122	0.207959	0.316471	0.34582	0.303918	-0.582897	0.893654	0.853201	0.650073	1
Ankmy1	chr1	94766706	94799483	3243	0.0181339	0	0	0	0	0.0367303	0	0.0152859	0.00906695	0	0.0183652	0.00764294	0.931074	1	1	1	1
Dusp28	chr1	94803566	94805197	1491	0.828285	0.479689	0.454503	1.64994	1.74545	1.2383	1.59882	1.86186	0.653987	1.05222	1.49188	1.73034	-0.67786	0.871604	0.616756	0.201166	1
Rnpepl1	chr1	94807402	94817162	3039	1.56744	1.37285	2.02549	2.00535	2.62492	3.42964	2.70543	2.87091	1.47015	2.01542	3.02728	2.78817	-0.452477	0.73215	0.197704	0.0481581	1
9430060I03Rik	chr1	94830120	94847167	1672	1.19586	2.06751	2.39803	2.14012	2.03022	3.0634	2.29864	2.40152	1.63169	2.26908	2.54681	2.35008	-0.473271	0.783472	0.67904	0.357454	1
Capn10	chr1	94830985	94844525	2877	3.84287	2.54813	3.92576	5.05274	4.4639	4.96836	4.73477	5.58268	3.1955	4.48925	4.71613	5.15872	-0.489135	0.70234	0.693479	0.163719	1
Gpr35	chr1	94869696	94882968	4396	0.0133777	0.0677904	0.0385387	0.0127185	0	0.0135483	0	0.0112766	0.040584	0.0256286	0.00677414	0.00563832	0.505646	1	0.628918	0.444591	1
Aqp12	chr1	94902911	94908846	1088	0	0	0.0519044	0	0	0	0	0	0	0.0259522	0	0	-1.84608	1	NA	NA	NA
Kif1a	chr1	94912033	94998442	8257	0.106833	0.339259	0.047875	0.0677129	0.0685182	0.129835	0.0707032	0.0240146	0.223046	0.057794	0.0991766	0.0473589	1.78139	0.38193	0.794174	0.280394	1
2310007B03Rik	chr1	95047932	95057525	2362	0	0.1514	0	0	0	0	0	0	0.0757002	0	0	0	3.0993	1	1	0.969505	NA
Sned1	chr1	95132474	95193025	4474	0.0657222	0.0266434	0.0252445	0.0499871	0.0252908	0.0399362	0.086991	0.0554002	0.0461828	0.0376158	0.0326135	0.0711956	0.238688	1	1	0.900724	1
Mterfd2	chr1	95195788	95202447	3315	14.7774	16.451	13.4749	11.9579	10.4447	12.0913	10.3757	12.8005	15.6142	12.7164	11.268	11.5881	0.295958	0.892572	0.682354	0.912129	1
Pask	chr1	95206014	95239365	5119	1.68877	1.42046	1.11422	1.00484	1.28204	1.82665	1.54911	1.40417	1.55462	1.05953	1.55435	1.47664	0.548836	0.628886	1	0.94447	1
Ppp1r7	chr1	95240222	95264195	3653	32.9378	34.3935	25.7548	23.555	22.9213	19.7277	24.0252	21.0203	33.6656	24.6549	21.3245	22.5228	0.449246	0.642711	0.416226	0.691746	1
Ano7	chr1	95270473	95300079	3217	0.0365609	0.129689	0.210651	0.208557	0.123105	0.407299	0.0907362	0.0616377	0.0831249	0.209604	0.265202	0.0761869	-1.23766	0.705286	0.620791	1	0.94461
Hdlbp	chr1	95302517	95375385	6238	44.5163	47.553	49.8815	49.4214	42.3726	41.4368	42.3404	40.9578	46.0346	49.6515	41.9047	41.6491	-0.109093	1	1	0.98854	1
2017-09-02	chr1	95375570	95406309	3334	81.3508	81.4825	64.8903	61.6793	65.2637	90.7128	62.6434	70.5667	81.4167	63.2848	77.9883	66.6051	0.363413	0.773386	1	1	1
Farp2	chr1	95408681	95518553	3912	1.95426	2.22438	2.58397	2.22956	1.27266	1.53767	1.5545	2.43299	2.08932	2.40677	1.40517	1.99375	-0.203154	0.98493	0.657896	0.939499	0.73204
Stk25	chr1	95517328	95532304	3254	8.13267	5.42163	8.26081	13.6769	10.1015	14.3313	11.1832	11.578	6.77715	10.9689	12.2164	11.3806	-0.693853	0.56042	0.510062	0.213813	1
Bok	chr1	95582271	95592339	1432	80.081	50.736	62.3085	85.5447	92.7648	84.4712	85.5107	82.5971	65.4085	73.9266	88.618	84.0539	-0.176589	1	0.889938	0.579687	1
Thap4	chr1	95601968	95651415	2160	48.9524	45.4184	23.164	28.8612	33.8143	41.2496	34.1899	38.1889	47.1854	26.0126	37.5319	36.1894	0.858881	0.218426	0.901223	0.98408	1
Atg4b	chr1	95651610	95686106	2964	166.961	130.343	113.649	131.609	132.83	123.396	139.548	133.664	148.652	122.629	128.113	136.606	0.277617	0.978035	1	1	1
Dtymk	chr1	95689153	95698511	1310	347.193	322.166	352.023	359.876	365.365	387.628	341.996	333.458	334.679	355.95	376.497	337.727	-0.0888917	1	1	0.78225	1
Ing5	chr1	95700542	95718677	4538	10.5487	9.83724	9.33319	10.1398	9.63703	9.42327	9.25181	7.41725	10.193	9.73649	9.53015	8.33453	0.0660324	1	1	1	1
D2hgdh	chr1	95721817	95748751	3058	1.17309	1.79311	1.77283	1.99289	1.70207	2.94091	2.51362	2.44781	1.4831	1.88286	2.32149	2.48071	-0.342259	0.86589	0.587758	0.113293	1
Gal3st2	chr1	95757921	95773071	2846	0.413269	0.230363	0.932602	2.00382	0.357821	1.19284	2.23932	0.888327	0.321816	1.46821	0.77533	1.56382	-2.1554	0.0151768	0.417425	0.00266225	0.551618
Gm9994	chr1	95815014	95837816	1185	0.0496272	0	0.238279	0.707728	0.095486	0.10052	0.369492	0.376497	0.0248136	0.473003	0.0980031	0.372994	-3.79431	0.0177712	0.909341	0.0190128	0.502811
Gm6086	chr1	95887086	95908116	4059	0.0579534	0.0293675	0.194779	0.303038	0.0836297	0.0586925	0.19177	0.109916	0.0436604	0.248909	0.0711611	0.150843	-2.27051	0.0265803	0.983731	0.0979238	0.80861
Neu4	chr1	95917070	95924907	4507	0	0	0	0	0	0	0.0107943	0	0	0	0	0.00539713	0	NA	NA	1	1
Pdcd1	chr1	95934882	95949130	1930	0	0	0	0.0289692	0	0	0	0	0	0.0144846	0	0	-1.29187	1	NA	NA	NA
4930440C22Rik	chr1	96694019	96699049	1565	0	0	0	0	0	0	0	0.0316755	0	0	0	0.0158377	0	NA	NA	1	1
Fam174a	chr1	97210205	97231861	2107	1.17226	0.650608	1.74214	4.40491	4.05453	3.61815	5.0797	5.36424	0.911432	3.07352	3.83634	5.22197	-1.74263	0.0781122	0.0564273	0.00110481	0.998728
St8sia4	chr1	97484259	97564171	5677	0	0	0.0298425	0	0.00996573	0.0104911	0	0	0	0.0149213	0.0102284	0	-1.31738	0.898757	1	NA	1
1700063A18Rik	chr1	97887236	97918335	356	0	0	0	0	0	0	0	0	0	0	0	0	0	NA	NA	NA	NA
4930533P14Rik	chr1	98508634	98559150	583	0	0	0	0	0	0	0	0	0	0	0	0	0	NA	NA	NA	NA
Slco4c1	chr1	98715361	98768748	2394	15.525	16.3568	9.81302	9.15494	10.2091	7.23953	7.05157	8.05495	15.9409	9.48398	8.72432	7.55326	0.74855	0.250287	0.223164	0.119172	1
Slco6b1	chr1	98802753	98894137	2475	0.0475218	0.072244	0	0	0	0.12032	0.0982823	0	0.0598829	0	0.0601598	0.0491411	2.80494	0.824602	1	1	1
D1Ertd622e	chr1	99540479	99558595	2738	0.472528	0.391827	0.866262	1.40899	0.909175	0.609069	1.27932	2.28126	0.432178	1.13763	0.759122	1.78029	-1.37596	0.0237482	0.457244	9.53059e-06	0.0257737
Ppip5k2	chr1	99602623	99666669	5565	16.1577	16.4399	14.5924	16.0146	14.0092	14.737	12.3613	14.012	16.2988	15.3035	14.3731	13.1867	0.0908458	1	1	1	1
Gin1	chr1	99666756	99689548	2041	22.8779	24.2961	16.7396	18.0524	14.719	14.3278	16.2325	17.2689	23.587	17.396	14.5234	16.7507	0.439014	0.680381	0.393548	0.83472	0.963651
Pam	chr1	99717671	99992209	4103	0	0.0726314	0.0275272	0	0	0.0580631	0	0	0.0363157	0.0137636	0.0290315	0	0.962748	1	1	0.583759	1
B230216N24Rik	chr1	99927700	99944370	1178	0	0.151786	0.0479389	0.0949245	0	0	0	0	0.075893	0.0714317	0	0	0.0769502	1	0.972489	0.854326	NA
1810006J02Rik	chr1	100028044	100041232	1687	0	0	0	0	0	0	0	0	0	0	0	0	0	NA	NA	NA	NA
Slco6d1	chr1	100317701	100405957	2328	0	0	0	0	0	0	0	0	0	0	0	0	0	NA	NA	NA	NA
Cntnap5b	chr1	101669342	102382519	5120	0	0	0	0	0	0	0	0	0	0	0	0	0	NA	NA	NA	NA
Cdh20	chr1	106665396	106892058	3722	0	0.0160132	0	0.0150216	0	0.0320033	0	0	0.00800662	0.00751082	0.0160017	0	0.0402812	1	1	1	1
Rnf152	chr1	107173494	107253287	8529	0	0	0	0.0393321	0	0.00698302	0.0171121	0	0	0.019666	0.00349151	0.00855605	-1.56881	0.497911	1	0.714693	1
Pign	chr1	107414999	107560253	6777	2.73345	1.78531	2.39987	2.22751	1.56111	1.5028	2.1536	1.90184	2.25938	2.31369	1.53195	2.02772	-0.0341201	1	0.600442	1	0.76611
2310035C23Rik	chr1	107560438	107651708	5406	6.69017	4.71871	3.66661	6.4536	6.23732	6.1365	6.66841	5.58443	5.70444	5.0601	6.18691	6.12642	0.172597	1	1	0.901286	1
Tnfrsf11a	chr1	107677300	107744558	5022	0.199072	0.201757	0.0337348	0	0.146452	0.142314	0.00968732	0.029613	0.200414	0.0168674	0.144383	0.0196501	2.96931	0.0425862	1	0.0556626	0.456459
Zcchc2	chr1	107886983	107930654	6661	0.662155	0.536868	0.763021	1.21709	0.84086	1.3412	1.08825	0.974921	0.599512	0.990055	1.09103	1.03158	-0.714353	0.416291	0.386408	0.11184	1
LOC626049	chr1	108049202	108068101	545	0.323715	0	0.310855	0	0.103808	0.218562	0	0.090958	0.161857	0.155428	0.161185	0.045479	0.0550126	1	1	1	1
Phlpp1	chr1	108068446	108290822	6104	0.366106	0.283165	0.629112	0.549579	0.52831	0.663492	0.661521	0.511639	0.324635	0.589345	0.595901	0.58658	-0.840797	0.397247	0.493252	0.152459	1
Bcl2	chr1	108434756	108610867	7738	0.0303997	0.0154048	0.014596	0.00722545	0	0	0	0	0.0229023	0.0109107	0	0	0.653943	1	0.600442	0.409349	NA
Kdsr	chr1	108616987	108656319	5582	4.2036	4.50587	6.05997	4.23686	4.88523	5.61226	5.27286	5.50604	4.35473	5.14841	5.24875	5.38945	-0.241035	0.918945	0.922273	0.374362	1
Vps4b	chr1	108667365	108693302	3272	25.8095	27.214	24.7151	24.9649	21.7345	27.1216	24.8453	27.5737	26.5118	24.84	24.428	26.2095	0.0939282	1	1	0.833392	1
Serpinb5	chr1	108757757	108779925	2565	0.298053	0.487964	0.0880655	0.17438	0.264681	0.162537	0.0569003	0.115958	0.393009	0.131223	0.213609	0.0864292	1.51284	0.417447	0.853121	0.196626	1
Serpinb12	chr1	108831026	108853657	1735	0	0	0	0	0	0	0	0	0	0	0	0	0	NA	NA	NA	NA
Serpinb13	chr1	108877561	108897772	1607	0	0	0	0	0	0	0	0	0	0	0	0	0	NA	NA	NA	NA
Serpinb3a	chr1	108942164	108948880	1629	0	0	0	0	0	0.0365612	0	0	0	0	0.0182806	0	0	NA	1	NA	1
Serpinb3b	chr1	109050538	109057691	1632	0	0	0	0	0	0	0	0	0	0	0	0	0	NA	NA	NA	NA
Serpinb3c	chr1	109167778	109174948	1659	0	0	0	0	0	0	0	0	0	0	0	0	0	NA	NA	NA	NA
Serpinb7	chr1	109319266	109349266	1887	0	0.0315852	0	0	0	0	0	0	0.0157926	0	0	0	1.36696	1	1	1	NA
Serpinb2	chr1	109408000	109422177	2047	0	0	0	0	0.0276382	0	0	0	0	0	0.0138191	0	0	NA	1	NA	1
Serpinb10-ps	chr1	109425580	109445848	3490	0	0	0	0.0160202	0	0	0	0	0	0.0080101	0	0	-0.848807	1	NA	NA	NA
Serpinb8	chr1	109486583	109505555	3289	0	0	0.0858498	0	0.0860071	0.0724332	0	0.0904326	0	0.0429249	0.0792202	0.0452163	-2.40395	0.530878	0.330735	0.323834	1
Cdh7	chr1	111880314	112035578	3353	0	0	0.0168422	0	0	0	0	0	0	0.00842112	0	0	-0.881361	1	NA	NA	NA
Cdh19	chr1	112785772	112873949	3054	0.0770245	0	0.203403	0.0915366	0.296401	0.11701	0.175228	0.146087	0.0385123	0.14747	0.206705	0.160658	-1.69865	0.391408	0.252579	0.162439	1
Dsel	chr1	113755279	113761495	5763	0.153067	0.24821	0.558547	0.446275	0.373047	0.38238	0.464295	0.636533	0.200638	0.502411	0.377713	0.550414	-1.28254	0.10202	0.490374	0.0130285	0.847571
Cntnap5a	chr1	117581714	118477251	3915	0	0.0152238	0.0144245	0.0999677	0.173411	0	0.0621325	0.139283	0.00761192	0.0571961	0.0867057	0.100708	-1.93183	0.384232	0.214465	0.0373618	1
Tsn	chr1	120195095	120207709	3039	99.3296	100.022	101.163	94.3985	86.1943	95.2853	95.3624	89.7975	99.6758	97.7806	90.7398	92.5799	0.0276912	1	1	0.941215	1
Mki67ip	chr1	120218420	120230408	1894	110.444	103.405	105.55	121.976	119.961	117.293	136.625	139.765	106.925	113.763	118.627	138.195	-0.0894251	1	1	0.257946	0.935413
Clasp1	chr1	120285635	120506039	7899	0.811507	0.845088	1.4942	1.4935	0.744885	0.980196	1.10861	1.0355	0.828297	1.49385	0.862541	1.07206	-0.843123	0.18926	1	0.360922	0.916166
2900060B14Rik	chr1	120355246	120355842	597	6.69842	8.38611	10.8782	17.6067	8.4342	3.49169	7.00817	6.64283	7.54227	14.2424	5.96294	6.8255	-0.916226	0.66181	1	1	1
Tfcp2l1	chr1	120524522	120581745	9270	33.6101	32.6553	39.902	45.9347	30.6557	34.8097	37.5658	36.909	33.1327	42.9184	32.7327	37.2374	-0.373238	0.694195	1	0.535824	0.961835
Gli2	chr1	120730638	120950196	6708	0.0175338	0	0	0	0.00843403	0.00887868	0	0	0.00876688	0	0.00865636	0	0.908189	0.986017	1	0.905471	1
Inhbb	chr1	121312042	121318825	4255	0.124389	0.280147	0	0	0.0398887	0	0	0	0.202268	0	0.0199443	0	4.40781	0.0495603	0.387992	0.038192	1
Ralb	chr1	121366882	121401359	2277	11.9321	11.0198	20.5601	16.9426	7.47879	15.8246	12.3066	13.6285	11.476	18.7513	11.6517	12.9676	-0.70789	0.432947	1	0.684793	1
Tmem185b	chr1	121422731	121425560	2830	8.79006	7.49755	5.70707	6.5196	16.5128	14.5633	11.4834	12.6821	8.14381	6.11333	15.5381	12.0827	0.413156	0.735244	0.149014	0.12476	1
Epb4.1l5	chr1	121441610	121545577	7746	7.59207	8.60241	16.9285	13.6997	8.50896	9.53423	12.2849	11.3275	8.09724	15.3141	9.0216	11.8062	-0.91852	0.0734112	1	0.117559	0.714306
Ptpn4	chr1	121554670	121733648	4706	0.73729	0.924542	0.876	1.09302	0.865583	0.658102	0.909727	0.674164	0.830916	0.984512	0.761842	0.791946	-0.242027	0.97003	1	0.953294	1
Tmem177	chr1	121804478	121809745	3290	3.21747	3.38767	1.88812	2.32819	1.97756	2.5706	1.46393	2.15465	3.30257	2.10816	2.27408	1.80929	0.645143	0.489025	0.686624	0.397869	1
Gm101	chr1	121820096	121891787	2511	0.0234202	0.0949443	0.0899594	0.0667987	0.135186	0.166032	0.0774986	0.118452	0.0591823	0.0783791	0.150609	0.0979752	-0.353302	1	0.677291	0.75579	1
Sctr	chr1	121903557	121960109	1922	0.214182	0.03101	0.117528	0.0290898	0.117743	0.0619752	0.0506241	0.154752	0.122596	0.0733087	0.0898591	0.102688	0.670498	1	1	1	1
Tmem37	chr1	121963954	121970357	1017	25.9635	26.0792	51.2524	44.0907	34.3792	35.3718	50.2762	45.8676	26.0214	47.6715	34.8755	48.0719	-0.87318	0.11231	0.724037	0.0165759	0.60019
Dbi	chr1	122009857	122017673	745	97.8821	121.523	187.608	172.985	87.3313	167.962	132.301	154.439	109.702	180.297	127.647	143.37	-0.716726	0.21025	0.968412	0.243453	0.974489
3110009E18Rik	chr1	122017764	122084766	1089	7.77629	7.2244	18.5129	15.8131	12.3126	18.3214	17.6908	20.0747	7.50035	17.163	15.317	18.8827	-1.19319	0.0227574	0.123783	0.000901433	0.891495
Steap3	chr1	122122993	122167659	3177	16.1968	15.9087	8.81653	6.17708	10.934	8.7547	7.10528	7.52086	16.0527	7.49681	9.84435	7.31307	1.09745	0.114951	0.540102	0.185279	1
C1ql2	chr1	122237159	122239751	2000	0	0.0298007	0	0	0	0	0	0	0.0149003	0	0	0	1.31616	1	1	1	NA
Marco	chr1	122371115	122401661	1985	0	0	0	0	0	0	0.0245087	0	0	0	0	0.0122543	0	NA	NA	1	1
En1	chr1	122499064	122504568	2554	0.0460518	0.0233365	0	0	0	0	0	0.0194096	0.0346942	0	0	0.0097048	2.16009	0.956981	0.973768	1	1
B230209K01Rik	chr1	122983982	123017552	1580	0	0	0	0	0	0	0	0	0	0	0	0	0	NA	NA	NA	NA
Insig2	chr1	123200930	123229157	2524	4.89292	4.29772	4.83279	5.6265	4.01229	4.29461	3.98989	5.00828	4.59532	5.22964	4.15345	4.49909	-0.186168	0.987515	1	0.884602	1
Ccdc93	chr1	123327644	123403037	7256	8.74505	7.37624	7.29249	10.0093	7.97639	8.47079	8.63573	8.05479	8.06064	8.65091	8.22359	8.34526	-0.101836	1	1	0.82084	1
Htr5b	chr1	123406350	123425042	2004	1.90745	0.77327	8.36936	8.36984	3.98061	8.70786	7.84125	9.1278	1.34036	8.3696	6.34424	8.48452	-2.63354	8.98031e-05	0.0039828	1.1409e-05	0.950086
Ddx18	chr1	123450412	123464557	2249	95.7562	98.7702	76.3339	84.9969	96.699	95.8651	91.2642	99.034	97.2632	80.6654	96.2821	95.1491	0.269913	0.91258	1	0.846261	1
Dpp10	chr1	125228715	125942136	4630	0	0	0.012197	0.0120757	0	0	0	0	0	0.0121363	0	0	-1.14642	0.957924	NA	NA	NA
Actr3	chr1	127289482	127332304	2746	84.2075	67.9794	83.7826	112.188	74.1909	95.6488	103.022	95.5879	76.0934	97.9851	84.9199	99.3049	-0.364748	0.797198	1	0.351684	0.978453
Slc35f5	chr1	127457593	127492261	2597	0.815208	0.459001	1.45692	3.46615	0.806042	1.39894	1.79837	2.13788	0.637105	2.46154	1.10249	1.96813	-1.93334	0.141106	0.847289	0.125784	0.935522
Gpr39	chr1	127573573	127770438	2689	0	0	0	0	0	0	0	0	0	0	0	0	0	NA	NA	NA	NA
Lypd1	chr1	127768619	127808791	2044	0	0	0	0	0	0	0	0	0	0	0	0	0	NA	NA	NA	NA
Nckap5	chr1	127810213	128727209	7593	0.0154901	0	0.00743738	0.00736343	0.014902	0.0156877	0	0.0261146	0.00774506	0.00740041	0.0152948	0.0130573	0.0282962	1	1	0.971713	1
Mgat5	chr1	129101563	129379549	3104	0.568378	0.0960073	1.12799	2.35963	1.20296	0.863441	1.31655	2.37959	0.332193	1.74381	1.0332	1.84807	-2.35761	0.149392	0.532267	0.0617891	0.997783
Tmem163	chr1	129386919	129574598	2517	0.0467288	0	0.0224362	0.0444263	0	0.0236624	0	0	0.0233644	0.0334313	0.0118312	0	-0.380425	1	1	0.874324	1
Acmsd	chr1	129625990	129664141	2303	0.051071	0.0776396	0.0245211	0	0.024566	0	0.042249	0	0.0643553	0.0122605	0.012283	0.0211245	1.73995	0.885466	0.919941	0.934246	1
2900009J06Rik	chr1	129650194	129670631	464	0.126742	0.513804	0.121707	0.361491	0.36579	0.641791	0.209697	0.106836	0.320273	0.241599	0.50379	0.158267	0.392535	1	1	1	1
Ccnt2	chr1	129670741	129701414	3514	9.47224	10.9569	9.61021	9.8806	11.2378	12.0167	9.34507	9.621	10.2146	9.74541	11.6273	9.48303	0.0677643	1	0.993011	0.950028	1
Ysk4	chr1	129711848	129736867	3936	0	0.0151426	0	0	0	0	0	0	0.0075713	0	0	0	0.813221	1	1	1	NA
Rab3gap1	chr1	129765350	129840453	4251	3.72134	4.7109	4.71597	4.26135	3.16748	2.92817	2.99841	2.22731	4.21612	4.48866	3.04783	2.61286	-0.0901615	1	0.718051	0.567189	1
Zranb3	chr1	129850763	129998985	4154	2.98713	2.15219	3.35787	3.37832	2.35618	3.26896	3.16211	2.86406	2.56966	3.3681	2.81257	3.01309	-0.389029	0.768054	1	0.552651	1
R3hdm1	chr1	129999883	130134312	4812	18.2095	20.5112	17.2749	17.7306	14.9669	11.4611	13.4262	11.3526	19.3603	17.5027	13.214	12.3894	0.145446	1	0.563879	0.59285	1
Mir128-1	chr1	130098938	130099007	70	0	0	0.806743	0	0	0	0	0	0	0.403372	0	0	-5.36937	1	NA	NA	NA
Ubxn4	chr1	130140758	130175954	4093	37.4861	31.002	31.4577	49.8591	41.7854	43.0571	43.7408	46.7381	34.2441	40.6584	42.4213	45.2394	-0.247634	0.936467	0.90472	0.328645	1
Lct	chr1	130181341	130224895	6166	0.26705	0.260985	0.2656	0.253891	0.467945	0.32841	0.21303	0.434138	0.264018	0.259746	0.398178	0.323584	0.0226689	1	0.794174	0.693356	1
Mcm6	chr1	130228168	130256233	2901	62.3355	32.4818	40.3538	83.2202	64.9808	62.6172	90.8933	75.0673	47.4086	61.787	63.799	82.9803	-0.382083	0.963907	0.959705	0.347921	1
Dars	chr1	130260284	130313993	2509	131.633	106.09	112.539	117.726	83.2284	90.7022	106.161	104.518	118.861	115.133	86.9653	105.34	0.0459794	1	0.784812	1	0.959556
Cxcr4	chr1	130484776	130488876	1814	0.162095	0.197138	0.124525	0.092465	0.0935647	0.196995	0.026819	0.0819826	0.179617	0.108495	0.14528	0.0544008	0.678259	1	1	0.64835	1
Thsd7b	chr1	131169881	132115855	6253	0	0.00953163	0	0.0178828	0	0	0.0233407	0	0.00476582	0.00894139	0	0.0116703	-0.359281	1	1	0.934505	0.997783
Daf2	chr1	132285105	132319576	1324	1.68785	3.69132	4.81974	1.98474	1.96561	2.78898	1.94746	2.77065	2.68958	3.40224	2.3773	2.35905	-0.337982	0.898722	1	1	1
Cd55	chr1	132335607	132359317	2526	14.0385	17.248	20.9479	11.8638	13.9535	16.0095	12.4032	15.4839	15.6433	16.4058	14.9815	13.9436	-0.068623	1	1	1	1
Zp3r	chr1	132473283	132526183	2034	0	0	0.0832921	0.027488	0.0278149	0.087844	0.0239182	0.0243717	0	0.05539	0.0578294	0.024145	-2.70907	0.612799	0.6717	0.861875	1
C4bp	chr1	132532498	132558195	1883	0.0312311	0.0316523	0.0299905	0	0.0600908	0.0948883	0.180854	0.131631	0.0314417	0.0149952	0.0774895	0.156242	0.729431	1	1	0.580345	1
C4bp-ps1	chr1	132566779	132578148	754	0.077995	0.316187	0.22469	0.148304	0.0750338	0.157979	0.258089	0.262982	0.197091	0.186497	0.116507	0.260535	0.0757602	1	1	1	1
Pfkfb2	chr1	132585620	132625830	9621	1.36308	1.20181	1.63177	1.66203	1.41718	1.28761	1.44114	1.41694	1.28245	1.6469	1.3524	1.42904	-0.358378	0.784756	1	0.628972	1
Yod1	chr1	132613904	132618634	3827	0.199767	0.218035	0.42793	0.204533	0.0443497	0.29569	0.305094	0.297925	0.208901	0.316232	0.17002	0.301509	-0.57562	0.85034	1	0.592766	0.847571
AA986860	chr1	132628553	132641199	2909	0.424535	0.368795	0.465909	0.384397	0.525107	0.532318	0.21741	1.1247	0.396665	0.425153	0.528713	0.671057	-0.097682	1	1	0.806914	1
Fcamr	chr1	132697479	132711317	1911	0.0307735	0.0311885	0	0.0292572	0	0.031166	0	0.0518808	0.030981	0.0146286	0.015583	0.0259404	0.734622	1	1	1	1
Pigr	chr1	132723261	132748826	3849	0.25974	0.108394	0.322781	0.348624	0.264577	0.789158	0.366548	0.592444	0.184067	0.335702	0.526868	0.479496	-0.832975	0.851276	0.581579	0.331543	1
Faim3	chr1	132762354	132777367	1491	0.0394421	0	0	0.0374987	0	0	0	0	0.0197211	0.0187493	0	0	0.0479569	1	1	1	NA
Il24	chr1	132778651	132783988	1116	0	0.213625	0	0	0	0	0	0	0.106812	0	0	0	3.54612	0.91281	0.941258	0.813802	NA
Il20	chr1	132803769	132807873	824	0	0	0	0	0	0	0	0	0	0	0	0	0	NA	NA	NA	NA
Il19	chr1	132829233	132835818	1023	0	0	0	0	0	0	0	0	0	0	0	0	0	NA	NA	NA	NA
Il10	chr1	132916422	132921547	1306	0.0450293	0	0	0	0.0433197	0	0	0	0.0225146	0	0.0216598	0	1.70109	1	1	1	1
Mapkapk2	chr1	132950281	132994120	2567	0.939282	1.11448	2.63991	2.4612	1.71908	2.34335	2.52061	2.00838	1.02688	2.55055	2.03122	2.26449	-1.30421	0.0431397	0.296468	0.0218538	1
Dyrk3	chr1	133025018	133034811	2072	16.9443	15.3606	17.0343	29.6283	22.3353	27.1346	32.261	31.0783	16.1524	23.3313	24.735	31.6696	-0.53024	0.618409	0.608587	0.0382758	0.9152
Eif2d	chr1	133049784	133070048	2290	158.397	137.942	140.958	131.207	116.659	120.781	127.594	110.877	148.169	136.082	118.72	119.236	0.122759	1	0.891519	1	1
Rassf5	chr1	133072987	133141755	3405	0.224525	0.332577	0.116095	0.246302	0.348924	0.349828	0.114302	0.262055	0.278551	0.181199	0.349376	0.188179	0.593754	0.827324	0.997856	0.932982	1
Ikbke	chr1	133151179	133176140	3203	0.0734414	0.111648	0.740501	0.680771	0.211959	0.539241	0.668307	0.526211	0.0925446	0.710636	0.3756	0.597259	-2.81302	0.00268413	0.162705	0.00217814	0.918682
Srgap2	chr1	133181828	133423938	8040	1.05328	1.69019	4.15112	3.67174	1.66771	2.61493	3.20096	2.65741	1.37173	3.91143	2.14132	2.92918	-1.5049	0.00139239	0.476038	0.00489361	0.653937
Fam72a	chr1	133424566	133436449	2105	6.06241	4.98329	9.65792	9.58846	6.28915	6.2812	8.52815	7.32396	5.52285	9.62319	6.28517	7.92605	-0.79999	0.18395	1	0.168501	0.847453
Avpr1b	chr1	133495691	133508577	4148	0.028355	0.0862121	0.0408428	0.0404367	0	0.0430749	0	0.0597543	0.0572835	0.0406398	0.0215374	0.0298771	0.409982	1	0.980626	1	1
Ctse	chr1	133534891	133572084	2120	0	0	0	0	0	0	0	0	0	0	0	0	0	NA	NA	NA	NA
5430435G22Rik	chr1	133585272	133610041	2523	0	0	0	0.066481	0.0896955	0.0236061	0	0.0392962	0	0.0332405	0.0566508	0.0196481	-2.11238	0.91645	0.79595	0.93066	1
Slc26a9	chr1	133640599	133666982	3640	0.0807805	0.180114	0.0465429	0.0768002	0.0155427	0.0327243	0.0133653	0.0817123	0.130447	0.0616715	0.0241335	0.0475388	0.970556	0.754825	0.308735	0.562466	1
Pm20d1	chr1	133693972	133714692	3540	0.681112	3.67036	3.50956	1.73733	0.735161	1.69926	0.975743	2.33857	2.17574	2.62345	1.21721	1.65716	-0.268832	1	0.94677	1	1
Slc41a1	chr1	133724589	133745440	4660	0.959104	0.844139	0.993714	0.923844	0.631314	0.88187	0.950027	0.882937	0.901621	0.958779	0.756592	0.916482	-0.0877324	1	1	0.864563	0.989405
Rab7l1	chr1	133763854	133769464	1189	39.3703	34.0364	58.5143	54.4528	60.3821	51.4435	63.2569	57.4103	36.7034	56.4836	55.9128	60.3336	-0.621781	0.333062	0.458163	0.0456323	1
Nucks1	chr1	133807035	133832898	6096	39.9097	34.4252	37.2682	55.9656	53.7077	54.1749	55.3774	53.508	37.1675	46.6169	53.9413	54.4427	-0.326733	0.854032	0.656927	0.203343	1
Slc45a3	chr1	133859544	133879541	3426	1.21873	1.04381	1.40109	0.701738	1.51925	1.25166	1.33481	1.7942	1.13127	1.05141	1.38545	1.56451	0.104655	1	0.938895	0.285316	1
Elk4	chr1	133904182	133922261	3671	0.224275	0.487071	0.292282	0.624443	0.431521	0.324479	0.331311	0.202556	0.355673	0.458363	0.378	0.266933	-0.357071	0.905572	1	1	1
Mfsd4	chr1	133923198	133964639	4853	1.19967	1.71939	1.25674	1.41706	1.84194	2.72448	1.39343	1.68543	1.45953	1.3369	2.28321	1.53943	0.125709	1	0.537681	0.772106	1
Cdk18	chr1	134010124	134036262	3046	1.31286	1.5458	0.871367	0.954481	1.11442	1.77932	1.59717	2.57137	1.42933	0.912924	1.44687	2.08427	0.641111	0.737647	1	0.448209	0.931112
Lemd1	chr1	134088013	134153959	983	0.358951	0	0.114897	0.511897	0.517985	0.181765	0.0494911	0.100859	0.179476	0.313397	0.349875	0.075175	-0.771294	0.930647	0.869263	0.871836	0.78826
Klhdc8a	chr1	134195203	134203934	4269	0.0413269	0.0418843	0.171969	0.104775	0.132526	0.0697566	0.148149	0.16257	0.0416056	0.138372	0.101141	0.155359	-1.52362	0.542164	0.823057	0.263371	1
Nuak2	chr1	134212702	134230065	3132	0.0563297	0.095149	0.0901533	0.0178514	0.0361274	0.0380321	0.0465993	0.110793	0.0757393	0.0540023	0.0370797	0.0786964	0.421833	1	1	1	1
Tmcc2	chr1	134252892	134287858	3410	0	0.0174784	0.0331214	0.0327921	0.016591	0	0.0285336	0.0581491	0.00873919	0.0329568	0.00829552	0.0433413	-1.19683	0.898722	1	0.475291	0.933254
Dstyk	chr1	134314030	134363536	6385	0.349994	0.44806	0.495291	0.630471	0.558223	0.718243	0.693363	0.434775	0.399027	0.562881	0.638233	0.564069	-0.48604	0.689321	0.557641	0.294732	1
Rbbp5	chr1	134373944	134402242	3632	11.6742	9.78039	10.6041	10.5294	7.24328	7.08402	8.37172	7.24747	10.7273	10.5667	7.16365	7.80959	0.0217375	1	0.630462	0.911228	1
Tmem81	chr1	134402807	134405216	1742	1.4854	1.95022	1.10221	0.609816	1.46148	1.67529	1.56394	1.16674	1.71781	0.856013	1.56838	1.36534	0.996481	0.379616	1	1	1
Cntn2	chr1	134406002	134439517	9535	0.0616762	0.118765	0.106607	0.0879557	0.0949352	0.131172	0.0561245	0.124775	0.0902206	0.0972813	0.113053	0.0904498	-0.0982194	1	1	0.998024	1
Nfasc	chr1	134461267	134638374	10379	0.0113322	0.011485	0.00544099	0.0161607	0.0163529	0.0229534	0.014062	0.0047762	0.0114086	0.0108008	0.0196531	0.00941908	0.0415472	1	1	1	1
Gm10538	chr1	134625930	134629403	1879	0.0625952	0	0	0	0	0	0	0	0.0312976	0	0	0	2.04606	1	1	1	NA
Lrrn2	chr1	134776932	134836582	3346	0.0878784	0.106876	0.0843874	0.0668387	0.152175	0.302597	0.174476	0.088892	0.0973773	0.075613	0.227386	0.131684	0.326787	1	0.803107	0.895219	1
Mdm4	chr1	134886422	134921925	3490	19.2433	22.85	11.0679	12.6079	11.1368	10.7683	11.0403	10.653	21.0466	11.8379	10.9525	10.8467	0.829645	0.145854	0.128621	0.18231	1
Pik3c2b	chr1	134942589	135005265	7929	0.422761	0.390878	0.555533	0.60642	0.463792	0.796213	0.711738	0.587688	0.406819	0.580976	0.630002	0.649713	-0.503679	0.664027	0.616746	0.157452	1
Ppp1r15b	chr1	135027743	135036377	5588	4.16751	4.949	3.16316	4.10224	4.93061	4.19934	4.55329	4.03638	4.55826	3.6327	4.56498	4.29484	0.326635	0.860458	1	0.928864	1
Plekha6	chr1	135142674	135200012	7457	0.0630905	0.183831	0.159033	0.179945	0.174499	0.207659	0.345774	0.245966	0.123461	0.169489	0.191079	0.29587	-0.427482	0.90351	0.807246	0.0599328	0.845613
Gm19461	chr1	135146429	135166385	3112	0.0188972	0.0191521	0	0	0.0181798	0.0191382	0	0	0.0190247	0	0.018659	0	1.53728	0.935775	1	0.841969	1
Golt1a	chr1	135206400	135219603	1842	0.766231	0.744207	1.74751	1.36589	2.36499	2.65134	1.87521	2.79886	0.755219	1.5567	2.50817	2.33703	-1.03378	0.271928	0.0397667	0.00596101	1
Kiss1	chr1	135223789	135226299	496	1.42278	1.56213	0.683129	1.23995	8.21257	5.04324	2.74636	4.89725	1.49246	0.96154	6.6279	3.8218	0.628976	0.97276	0.232922	0.294942	1
Ren2	chr1	135247143	135256900	1525	0	0	0	0	0	0	0	0.0325063	0	0	0	0.0162532	0	NA	NA	1	1
Etnk2	chr1	135260149	135276895	2279	0.928958	1.49069	0.69382	0.41706	0.844039	1.07147	0.362898	0.848316	1.20982	0.55544	0.957756	0.605607	1.10923	0.345451	0.999667	0.537555	1
Sox13	chr1	135278877	135320789	3531	1.58221	1.26596	1.74326	2.64431	2.72383	3.76139	2.71424	2.55512	1.42408	2.19378	3.24261	2.63468	-0.619854	0.566211	0.156054	0.0853609	1
Snrpe	chr1	135500448	135506857	492	969.977	1042.17	1126.92	1068.44	1093.1	1177.36	1072.17	1080.91	1006.08	1097.68	1135.23	1076.54	-0.125712	1	0.996255	0.646232	1
Zc3h11a	chr1	135516448	135557957	4395	30.789	30.9737	30.0799	30.4296	19.2061	22.9289	24.8839	22.3328	30.8814	30.2547	21.0675	23.6083	0.0295659	1	0.547014	0.959475	0.97797
Zbed6	chr1	135552456	135557462	5007	2.10239	1.9998	1.96248	1.54097	1.23162	1.21329	0.913336	0.930653	2.0511	1.75173	1.22245	0.921995	0.226423	0.991028	0.442878	0.138593	1
Lax1	chr1	135575606	135586685	2371	0.0248031	0.0502753	0.0714534	0.094324	0	0	0	0.0209077	0.0375392	0.0828887	0	0.0104538	-0.966386	1	0.9219	0.994664	1
Atp2b4	chr1	135599251	135650324	8292	0.645387	0.682842	0.367763	0.532674	0.25927	0.402226	0.387226	0.394568	0.664114	0.450218	0.330748	0.390897	0.550675	0.696116	0.318081	0.615393	1
Optc	chr1	135793771	135804576	2071	0	0	0.054536	0.0269969	0	0	0	0	0	0.0407664	0	0	-2.34387	1	NA	NA	NA
Prelp	chr1	135806882	135817978	3601	0	0.0165513	0	0	0	0	0.0405302	0.0275324	0.00827566	0	0	0.0340313	0.869924	1	1	0.594251	0.760416
Fmod	chr1	135934092	135944854	2859	0	0	0	0	0.0197885	0	0	0	0	0	0.00989427	0	0	NA	1	NA	1
Btg2	chr1	135971442	135975732	3083	32.3512	27.5484	28.117	16.4848	14.3136	35.3524	12.1822	22.3822	29.9498	22.3009	24.833	17.2822	0.425282	0.985935	1	0.819734	1
Chit1	chr1	136007819	136048013	1711	1.20297	1.28887	1.32021	2.64685	1.1573	0.905034	2.64432	2.05705	1.24592	1.98353	1.03117	2.35069	-0.66658	0.491172	1	0.061551	0.0754951
Chi3l1	chr1	136078981	136086608	1689	0.313365	0.458743	0.668704	0.860671	0.502446	0.740511	0.7489	0.9392	0.386054	0.764687	0.621478	0.84405	-0.967917	0.619894	0.888138	0.261987	1
Adora1	chr1	136095799	136132008	5786	0.0914749	0.0206019	0.390405	0.25124	0.0684459	0.164696	0.252245	0.411245	0.0560384	0.320822	0.116571	0.331745	-2.32468	0.0319367	0.766604	0.00886389	0.398881
Myog	chr1	136186581	136189125	1480	0	0.0402712	0	0	0	0	0	0	0.0201356	0	0	0	1.59147	1	1	1	NA
Ppfia4	chr1	136193360	136229505	6067	0.697905	0.63855	0.511944	0.71881	0.792635	1.20746	0.793856	0.84159	0.668228	0.615377	1.00005	0.817723	0.117044	1	0.699771	0.570237	1
Tmem183a	chr1	136242674	136258576	3169	27.0195	18.7888	22.5781	34.8272	26.315	32.7767	32.7299	30.2845	22.9041	28.7027	29.5459	31.5072	-0.325448	0.931486	0.929993	0.44074	1
4933406M09Rik	chr1	136282517	136287560	1770	0	0	0	0	0.127854	0	0	0	0	0	0.0639271	0	0	NA	1	NA	1
Cyb5r1	chr1	136302567	136308315	1626	54.6851	50.1809	42.8923	37.4456	41.3356	44.687	44.3113	37.5297	52.433	40.169	43.0113	40.9205	0.38431	0.771415	0.924192	0.999749	1
Adipor1	chr1	136312044	136328918	2024	30.4792	27.0621	20.3121	38.1761	39.9438	37.371	40.4052	37.3016	28.7706	29.2441	38.6574	38.8534	-0.0235403	1	0.860579	0.435809	1
Klhl12	chr1	136352132	136387450	3196	10.1203	6.90003	5.47757	10.9512	11.6125	11.0507	10.8077	11.1832	8.51017	8.21438	11.3316	10.9954	0.050975	1	0.875524	0.512275	1
Rabif	chr1	136391237	136404461	1959	51.0632	48.2226	48.1122	49.4033	43.6084	48.1877	49.1712	52.5328	49.6429	48.7578	45.8981	50.852	0.0259497	1	1	0.75579	0.993833
4931440L10Rik	chr1	136437522	136443599	1457	0.201813	0.572696	0.232555	0.191869	0.11649	0.245264	0.100171	0.10207	0.387254	0.212212	0.180877	0.101121	0.838129	0.929526	0.867039	0.474891	1
Kdm5b	chr1	136456755	136529455	6300	25.6329	26.2719	20.1148	28.6031	31.9606	26.0638	31.9544	30.0344	25.9524	24.359	29.0122	30.9944	0.091379	1	1	0.404235	1
Syt2	chr1	136543258	136645994	3386	8.8577	7.23454	2.98538	1.99798	2.60655	3.32442	2.61496	2.54742	8.04612	2.49168	2.96549	2.58119	1.68719	0.185312	0.399628	0.244993	1
Ppp1r12b	chr1	136662520	136852517	6185	0.237705	0.337275	0.283045	0.488144	0.320152	0.259995	0.424751	0.248462	0.28749	0.385594	0.290074	0.336606	-0.411181	0.796526	1	0.633338	1
Ube2t	chr1	136859154	136870714	1079	52.1589	59.0489	58.6179	50.677	44.3061	40.4046	49.5515	48.6533	55.6039	54.6474	42.3554	49.1024	0.0250282	1	0.789437	1	0.957713
Lgr6	chr1	136882930	137001853	3623	0.0162319	0.0493525	0.0155871	0.0308642	0.0156156	0	0.0805681	0.0547305	0.0327922	0.0232257	0.00780782	0.0676493	0.36505	1	0.984337	0.862984	0.93625
Ptprv	chr1	137005075	137029152	6080	0.48362	0.578368	0.232204	0.257483	0.130272	0.382035	0.280056	0.317979	0.530994	0.244843	0.256154	0.299018	1.086	0.312314	0.442318	0.666871	1
Ptpn7	chr1	137029302	137041897	3264	0.0900861	0.219122	0.155713	0.102777	0.311997	0.273705	0.178859	0.349313	0.154604	0.129245	0.292851	0.264086	0.241376	1	0.805106	0.581242	1
Arl8a	chr1	137043411	137052845	1702	2.07314	1.43575	2.98618	2.82509	2.99165	4.93402	3.28714	3.64073	1.75445	2.90564	3.96284	3.46393	-0.724593	0.433159	0.1514	0.0500027	1
Gpr37l1	chr1	137056827	137064258	2253	0	0	0.0501305	0	0	0.0528701	0.0863732	0.0880109	0	0.0250653	0.0264351	0.0871921	-1.81004	0.995884	1	0.351204	1
Elf3	chr1	137150151	137155049	2000	112.03	104.064	129.914	157.388	99.6294	142.731	126.319	137.389	108.047	143.651	121.18	131.854	-0.410879	0.709414	1	0.445333	1
Rnpep	chr1	137159276	137180661	2301	10.6576	9.37665	10.7741	24.2255	23.5547	21.1469	33.1943	29.3641	10.0171	17.4998	22.3508	31.2792	-0.804257	0.258398	0.102989	0.000244422	0.743008
Timm17a	chr1	137198112	137210314	917	1458.47	1322.08	1075.62	1048.83	1271	1104.91	1102.82	1045.72	1390.28	1062.22	1187.96	1074.27	0.388284	0.766251	0.983143	0.984114	1
Lmod1	chr1	137221390	137264642	3942	0.253612	0.136076	0.128932	0.0567332	0.287039	0.0453259	0	0.0628769	0.194844	0.0928324	0.166183	0.0314384	0.994232	0.826575	1	0.223482	0.769331
Shisa4	chr1	137268033	137271640	1190	0.0988373	0.10017	0.284733	0.187935	0.237712	0.45044	0.286175	0.583202	0.0995038	0.236334	0.344076	0.434688	-1.16963	0.904428	0.744245	0.321523	1
Ipo9	chr1	137278892	137327068	6236	4.76237	5.10377	5.96778	5.10152	4.97167	6.31302	5.16455	5.66788	4.93307	5.53465	5.64235	5.41622	-0.165689	0.989922	0.991359	0.617024	1
Nav1	chr1	137331157	137481932	12767	3.74029	2.88506	1.90201	2.13272	1.97197	1.83335	1.76811	1.61138	3.31268	2.01737	1.90266	1.68974	0.71274	0.61289	0.603361	0.476652	1
Csrp1	chr1	137625774	137648806	1770	83.4611	98.2917	104.936	77.7062	84.3837	70.7632	80.2583	69.597	90.8764	91.321	77.5735	74.9277	-0.00704048	1	0.975036	1	1
Phlda3	chr1	137662662	137665711	1467	9.98176	7.3943	7.89146	15.7784	12.1481	17.0108	12.9666	16.2199	8.68803	11.8349	14.5795	14.5933	-0.445511	0.918238	0.754569	0.383197	1
Tnni1	chr1	137695998	137707566	1114	0.263951	0.374515	0.050693	0	0.0507859	0.32078	0.0873424	0.0444992	0.319233	0.0253465	0.185783	0.0659208	3.21947	0.461918	1	0.655615	1
Lad1	chr1	137715175	137729918	2992	10.5941	8.02785	2.0573	1.58837	1.77744	2.46832	1.07316	1.37516	9.31099	1.82284	2.12288	1.22416	2.34641	0.244711	0.410648	0.11434	1
Tnnt2	chr1	137732963	137748838	1193	0.197178	0.0499592	0.378689	0.140596	0.0474229	0.399384	0.163117	0.083105	0.123568	0.259643	0.223404	0.123111	-1.01347	0.992078	1	1	1
Pkp1	chr1	137767972	137815601	4486	0.0262186	0.0265721	0	0	0	0	0	0	0.0263953	0	0	0	1.86375	0.910043	0.936659	0.808348	NA
Igfn1	chr1	137850155	137902919	8996	0	0	0	0	0	0.00662052	0	0	0	0	0.00331026	0	0	NA	1	NA	1
Tmem9	chr1	137904796	137931607	1750	10.9215	10.5579	34.5286	32.2045	16.0028	25.2867	27.1882	27.4205	10.7397	33.3665	20.6447	27.3044	-1.63453	0.000270056	0.144719	0.000365118	0.706764
Cacna1s	chr1	137949478	138016399	6260	0.0281828	0.019042	0	0.00893139	0	0.0190282	0	0	0.0236124	0.0044657	0.00951409	0	1.21636	0.9837	1	0.714986	1
6530439I21	chr1	138024296	138027760	508	0	0	0	0	0	0.234481	0	0	0	0	0.117241	0	0	NA	1	NA	1
Kif21b	chr1	138027978	138074591	9119	0.528816	0.379085	0.130049	0.147149	0.0310207	0.280843	0.186724	0.125031	0.453951	0.138599	0.155932	0.155878	1.64255	0.423441	0.573876	0.517743	1
5730559C18Rik	chr1	138110099	138130857	3013	0.0585545	0.296721	0.374856	0.463911	0.0938856	0.47441	0.209906	0.263244	0.177638	0.419383	0.284148	0.236575	-1.19432	0.641866	0.974732	0.857256	1
Gpr25	chr1	138155491	138157450	1960	0.0300042	0	0	0	0	0	0	0	0.0150021	0	0	0	1.32205	1	1	1	NA
Camsap2	chr1	138164700	138242681	7823	1.68389	1.84373	2.44715	2.2227	1.57656	1.65968	2.11439	1.89468	1.76381	2.33492	1.61812	2.00454	-0.402689	0.680365	1	0.544514	0.861331
9230116N13Rik	chr1	138308493	138312096	2097	0.0560879	0.142111	0.13465	0.0799865	0.0539585	0.426024	0.0463993	0.141837	0.0990994	0.107318	0.239991	0.0941183	-0.104781	1	0.993867	1	1
Ddx59	chr1	138311848	138336797	2228	4.69832	5.45721	5.29742	4.86833	2.18379	6.28195	5.54624	5.8294	5.07777	5.08288	4.23287	5.68782	-0.0014481	1	0.950905	0.613959	0.737057
Kif14	chr1	138364535	138428088	8770	1.59594	1.55629	1.75791	2.30782	0.974104	1.16807	1.23705	0.887437	1.57611	2.03287	1.07109	1.06224	-0.365098	0.751017	0.600442	0.746414	1
Zfp281	chr1	138521478	138526968	5275	14.7048	16.9256	9.63504	11.3835	13.2242	15.6263	11.9342	11.4932	15.8152	10.5093	14.4252	11.7137	0.589194	0.427166	1	0.905456	1
Gm19705	chr1	138579973	138587382	489	13.3491	15.6012	17.2072	15.6641	9.3714	14.1283	10.2473	16.8282	14.4751	16.4357	11.7499	13.5377	-0.183134	1	0.94991	0.973492	1
Gm16880	chr1	138592788	138622305	1199	0.490477	0.795347	0.518092	0.279786	0.660598	0.198693	0.689779	0.372101	0.642912	0.398939	0.429645	0.53094	0.675003	0.827029	0.936432	1	1
Nr5a2	chr1	138740161	138857025	3857	19.928	26.996	15.6224	13.6841	20.7703	12.693	13.4963	11.94	23.462	14.6533	16.7316	12.7181	0.678735	0.303379	0.663352	0.262619	1
Ptprc	chr1	139959438	140071882	5664	0	0	0	0	0	0	0.00858929	0	0	0	0	0.00429464	0	NA	NA	1	1
Atp6v1g3	chr1	140170315	140186039	1887	0	0	0	0	0	0	0	0	0	0	0	0	0	NA	NA	NA	NA
Nek7	chr1	140381291	140516273	3366	1.1531	0.90305	3.17089	3.90344	2.06737	1.41552	3.25199	3.53455	1.02808	3.53716	1.74145	3.39327	-1.77275	0.000468472	0.410648	7.0616e-05	0.100271
Gm5833	chr1	140536672	140578652	1930	0	0	0	0	0	0	0	0	0	0	0	0	0	NA	NA	NA	NA
Lhx9	chr1	140721763	140744156	5747	0.0306986	0.12445	0.10809	0.0681005	0.029533	0.0310901	0.0931176	0.0776317	0.0775744	0.0880952	0.0303116	0.0853746	-0.163673	1	0.803107	0.992274	0.906351
2310009B15Rik	chr1	140748556	140753431	571	7.3124	8.45483	7.71422	10.2813	7.4311	8.76163	9.7981	6.16396	7.88362	8.99774	8.09637	7.98103	-0.19048	1	1	0.886246	1
Dennd1b	chr1	140860286	141072619	8313	2.92874	3.3554	5.21719	5.28638	3.37561	3.67537	4.10242	3.81645	3.14207	5.25179	3.52549	3.95944	-0.739254	0.218133	1	0.334168	0.991324
Crb1	chr1	141094831	141273653	4702	0	0	0.0480409	0	0	0	0.0103466	0	0	0.0240204	0	0.0051733	-1.7664	0.573469	NA	1	1
4933436E23Rik	chr1	141276029	141299429	1111	0	0	0.10166	0	0	0	0	0	0	0.0508299	0	0	-2.60478	1	NA	NA	NA
Zbtb41	chr1	141318960	141349584	8362	1.36436	1.14042	1.10756	1.34394	1.27873	1.3319	1.26831	1.03745	1.25239	1.22575	1.30532	1.15288	0.030774	1	1	0.976218	1
Aspm	chr1	141351350	141390665	9866	5.03083	4.18647	4.73939	5.2363	3.9854	3.55562	4.55629	3.27098	4.60865	4.98785	3.77051	3.91363	-0.113836	1	0.94677	1	1
F13b	chr1	141398284	141420333	2378	0.0494602	0	0	0.0235116	0.142747	0.125228	0.0613747	0.0625384	0.0247301	0.0117558	0.133987	0.0619566	0.674788	1	0.692096	0.839744	1
Cfhr1	chr1	141443641	141456799	1732	0	0	0	0	0	0	0	0	0	0	0	0	0	NA	NA	NA	NA
Gm4788	chr1	141594496	141677816	2887	0	0	0.0195608	0.0193663	0	0	0.0168513	0.0171708	0	0.0194636	0	0.0170111	-1.55893	0.993437	NA	0.903962	1
Cfhr2	chr1	141706869	141755276	1602	0	0.0372043	0.035251	0.0349005	0	0	0.0607362	0	0.0186022	0.0350757	0	0.0303681	-0.656226	1	1	1	1
Cfh	chr1	141982432	142079988	4365	0.040418	0.163852	0.388124	0.140897	0.0518446	0.163734	0.111454	0.113567	0.102135	0.26451	0.107789	0.112511	-1.29162	0.272846	1	0.939652	1
Kcnt2	chr1	142142834	142506838	3957	0	0	0	0	0	0	0	0	0	0	0	0	0	NA	NA	NA	NA
Cdc73	chr1	145454629	145549814	2678	9.70621	11.8401	8.39278	10.6894	9.63346	12.3431	10.3549	8.94075	10.7732	9.54109	10.9883	9.64781	0.175045	1	1	1	1
B3galt2	chr1	145487827	145497067	4578	0.231225	0.481706	0.185033	0.34196	0.19773	0.143106	0.148776	0.25988	0.356465	0.263497	0.170418	0.204328	0.422153	0.978434	0.626507	0.797253	1
Glrx2	chr1	145586479	145596808	3730	6.6849	5.86426	6.04084	13.0258	11.8763	14.0193	12.795	15.7621	6.27458	9.53332	12.9478	14.2785	-0.602676	0.648507	0.33061	0.0408332	1
Trove2	chr1	145597921	145624181	8720	0.391156	0.765521	1.1398	1.00023	1.21326	0.93572	1.09908	1.01759	0.578338	1.07002	1.07449	1.05834	-0.876337	0.182908	0.267871	0.0455211	1
Uchl5	chr1	145624408	145654596	1851	118.919	119.203	115.476	118.134	92.8253	100.358	109.705	108.036	119.061	116.805	96.5915	108.87	0.0275925	1	0.887653	0.971033	0.974527
Rgs2	chr1	145846468	145851279	3009	0.195441	0.0198077	0.168909	0.0743244	0.206823	0.0989668	0.0323361	0.21417	0.107624	0.121617	0.152895	0.123253	-0.162158	1	1	0.98482	1
Rgs13	chr1	145985797	146024502	1497	0.117852	0	0.0754469	0.186742	0.529096	0.437635	0	0.198686	0.0589261	0.131094	0.483366	0.0993429	-1.03354	0.98236	0.384475	0.951748	0.907346
Rgs18	chr1	146599971	146622551	1859	0	0	0	0	0	0	0	0	0	0	0	0	0	NA	NA	NA	NA
Fam5c	chr1	148342796	148749602	3172	0	0	0	0	0	0	0	0	0	0	0	0	0	NA	NA	NA	NA
Pla2g4a	chr1	151676752	151808414	2846	0	0.0209421	0	0	0.0993947	0.041854	0.102564	0.0348364	0.0104711	0	0.0706243	0.0687004	1.03359	1	0.785939	0.549678	1
7530420F21Rik	chr1	151923791	151946896	1098	0	0	0	0	0	0	0	0	0	0	0	0	0	NA	NA	NA	NA
Ptgs2	chr1	151947254	151955142	4145	0	0.0575163	0	0	0	0	0	0	0.0287582	0	0	0	1.9545	0.70025	0.769432	0.594909	NA
Pdc	chr1	152166547	152181036	1247	0	0.143387	0	0	0	0	0	0	0.0716936	0	0	0	3.03022	0.984248	1	0.899934	NA
2310030A07Rik	chr1	152167811	152193901	610	0	0.0977071	0.0925771	0	0	0	0	0.0812658	0.0488535	0.0462885	0	0.0406329	0.0642877	1	1	1	1
BC003331	chr1	152208441	152240185	3242	22.366	25.1311	22.4355	24.4199	19.4925	21.5122	21.2636	21.4221	23.7485	23.4277	20.5024	21.3429	0.0196143	1	0.987104	1	1
Tpr	chr1	152239968	152297065	7550	35.3862	40.3236	30.3154	39.5669	34.5148	22.9477	34.5574	30.9054	37.8549	34.9411	28.7312	32.7314	0.115522	1	0.775222	1	0.966458
Prg4	chr1	152296542	152313295	4278	0.04124	0.13932	0.118805	0.117624	0.0925732	0.0974538	0.0341162	0.173815	0.0902802	0.118214	0.0950135	0.103966	-0.354522	1	1	0.932715	1
Hmcn1	chr1	152409632	152840565	18314	0	0.00976324	0	0	0.015446	0	0.00796927	0.00541358	0.00488162	0	0.00772298	0.00669142	0.573531	0.720215	1	1	1
C730036E19Rik	chr1	152985164	152991225	2640	0	0	0	0.0211782	0	0	0.0368558	0	0	0.0105891	0	0.0184279	-1.04188	1	NA	0.973968	1
Ivns1abp	chr1	153191628	153211575	5037	31.5815	24.4227	17.8374	28.7378	31.809	32.611	34.133	33.5008	28.0021	23.2876	32.21	33.8169	0.265869	0.985674	1	0.591609	1
1200016B10Rik	chr1	153214829	153275565	3668	35.4485	38.4289	25.3724	27.2389	40.1488	34.9263	34.5906	38.2603	36.9387	26.3056	37.5376	36.4255	0.489603	0.576232	1	0.834156	1
1190005F20Rik	chr1	153275778	153305313	2665	15.4247	16.3037	10.0866	12.9234	14.5207	12.7385	15.3708	16.276	15.8642	11.505	13.6296	15.8234	0.463173	0.64438	0.988374	0.823678	0.960506
Rnf2	chr1	153316536	153347953	3028	41.5425	41.9256	37.8594	39.7172	33.949	37.3124	41.0663	43.2692	41.7341	38.7883	35.6307	42.1677	0.105579	1	0.970265	0.782982	0.916166
Fam129a	chr1	153418503	153566477	3939	4.77751	5.38666	8.18622	8.45968	2.26934	5.79101	5.70606	6.33023	5.08209	8.32295	4.03017	6.01815	-0.71057	0.374254	0.907604	0.563919	0.600671
Edem3	chr1	153602504	153669458	6604	1.46041	1.92233	1.61617	1.63397	1.51633	1.83076	1.28917	1.71896	1.69137	1.62507	1.67354	1.50407	0.0573438	1	1	1	1
1700025G04Rik	chr1	153731654	153937450	9754	0.657176	0.604934	0.341588	0.607599	0.806232	0.714405	0.743163	0.660691	0.631055	0.474593	0.760319	0.701927	0.403674	0.819737	0.955992	0.672849	1
Tsen15	chr1	154217866	154233812	1132	64.3669	69.9736	70.59	68.2583	46.5298	50.9822	62.0155	64.8992	67.1703	69.4241	48.756	63.4573	-0.0476075	1	0.684465	0.91745	0.738317
Glt25d2	chr1	154246997	154357825	4056	0.0434972	0.146946	0.0835385	0.0413539	0.0139486	0.0440519	0.0119945	0.0733316	0.0952216	0.0624462	0.0290003	0.042663	0.538449	0.965036	0.482833	0.682053	1
Rgl1	chr1	154364660	154472241	3887	0.0605178	0.092001	0.217927	0.21576	0.101885	0.183869	0.06258	0.280573	0.0762594	0.216843	0.142877	0.171576	-1.39494	0.294178	0.814359	0.285381	1
Apobec4	chr1	154597681	154604674	1566	0	0.114179	0	0.0714055	0	0	0.0621325	0	0.0570894	0.0357028	0	0.0310662	0.553803	1	0.870977	1	1
Arpc5	chr1	154613672	154622710	1897	124.158	114.993	199.423	216.628	111.123	144.673	161.183	158.542	119.575	208.025	127.898	159.862	-0.798792	0.136965	1	0.207362	0.80861
Ncf2	chr1	154655020	154684120	2596	2.22003	2.24997	7.35267	6.03041	1.9614	3.32663	4.89121	5.28948	2.235	6.69154	2.64402	5.09034	-1.57778	0.00226774	0.98362	0.00583103	0.10917
Smg7	chr1	154684125	154749776	6069	10.0388	12.0794	8.44894	9.46122	10.161	11.158	9.35479	9.89155	11.0591	8.95508	10.6595	9.62317	0.304145	0.875289	1	1	1
Nmnat2	chr1	154802231	154966391	4523	0.104016	0.118596	0.749131	0.395564	0.175118	0.3687	0.527048	0.767201	0.111306	0.572348	0.271909	0.647124	-2.26323	0.00419062	0.397938	0.00029972	0.23256
Lamc2	chr1	154969886	155033577	5164	0.626346	1.08492	1.15919	0.844505	0.635433	1.211	1.62982	1.53593	0.855633	1.00185	0.923217	1.58288	-0.225161	0.984079	1	0.0663061	0.38273
Lamc1	chr1	155066052	155179916	7622	2.14493	2.74469	5.8754	5.46488	3.97112	4.96188	4.73604	5.41768	2.44481	5.67014	4.4665	5.07686	-1.21031	0.0122836	0.198814	0.00508724	0.975451
E330020D12Rik	chr1	155251316	155261363	2827	8.25853	5.43938	39.6722	27.1938	15.8099	27.6407	19.3945	19.6921	6.84896	33.433	21.7253	19.5433	-2.28565	7.89749e-05	0.0200574	0.00311027	1
1700012A16Rik	chr1	155272339	155299704	2045	0.776441	0.728622	0.41422	0.519462	0.470309	0.349486	0.428213	0.799941	0.752532	0.466841	0.409898	0.614077	0.677288	0.736026	0.643561	1	0.958182
Dhx9	chr1	155302888	155334790	4613	30.4941	32.0165	24.4594	27.125	15.0606	11.6328	15.9881	10.2841	31.2553	25.7922	13.3467	13.1361	0.277067	0.905785	0.0246986	0.0356479	1
Npl	chr1	155350146	155396844	1403	112.419	94.9033	123.691	147.009	119.321	110.499	166.408	134.548	103.661	135.35	114.91	150.478	-0.38479	0.730249	1	0.159331	0.786494
Rgs8	chr1	155500167	155544795	5804	0.0202647	0	0	0	0	0	0	0	0.0101324	0	0	0	1.00952	1	1	1	NA
C230024C17	chr1	155568370	155584959	3337	0	0	0	0	0	0	0	0	0	0	0	0	0	NA	NA	NA	NA
Rgs16	chr1	155587483	155592598	2335	0.0755566	0.0510504	0.0967401	0	0	0	0.04167	0	0.0633035	0.04837	0	0.020835	0.328654	1	0.651723	0.916949	1
Rnasel	chr1	155596556	155611351	4758	1.29779	1.11486	0.462885	1.06933	0.868014	1.68986	1.1963	0.906426	1.20632	0.766106	1.27894	1.05137	0.648201	0.871281	1	1	1
Rgsl1	chr1	155626517	155691271	3640	0	0	0.0155143	0	0.0155427	0	0	0	0	0.00775715	0.00777135	0	-0.8284	1	1	NA	1
5830403L16Rik	chr1	155696672	155698325	1654	0.0355551	0.108104	0	0	0	0	0	0.0299711	0.0718295	0	0	0.0149855	3.03262	0.555273	0.643424	0.784385	1
Gm5531	chr1	155721475	155724001	2527	9.05279	10.8966	19.7105	16.9037	16.4107	32.5249	13.3031	27.6796	9.97471	18.3071	24.4678	20.4913	-0.875397	0.528715	0.326765	0.174437	1
Teddm1	chr1	155738776	155740190	1415	0	0	0	0	0	0	0	0	0	0	0	0	0	NA	NA	NA	NA
Glul	chr1	155747075	155756844	2782	120.597	143.84	102.652	110.655	91.0251	74.3514	109.733	108.232	132.219	106.654	82.6883	108.982	0.309961	0.857628	0.38697	1	0.689392
4930452N14Rik	chr1	156088651	156104036	613	0.0959351	0	0	0	0	0	0	0	0.0479675	0	0	0	2.53525	1	1	1	NA
Cacna1e	chr1	156239649	156573050	12697	0	0.00938825	0.00889533	0	0	0	0	0	0.00469413	0.00444767	0	0	0.024403	1	0.99674	0.894006	NA
Ier5	chr1	156943497	156946766	3270	0.0359683	0.16404	0	0.034196	0.0692055	0.200349	0.0446328	0.106118	0.100004	0.017098	0.134777	0.0753752	2.0213	0.723574	1	1	1
Mr1	chr1	156975008	156993910	2509	0	0	0.0225078	0	0	0	0	0	0	0.0112539	0	0	-1.08773	1	NA	NA	NA
Stx6	chr1	157005833	157050647	2459	1.24361	0.702903	1.28606	2.50108	2.69188	1.45323	2.86873	2.72153	0.973254	1.89357	2.07255	2.79513	-0.953073	0.416312	0.408311	0.0253317	0.984771
Xpr1	chr1	157122787	157264574	7651	5.88774	6.9331	4.14812	4.49418	7.92692	7.90113	5.869	6.28479	6.41042	4.32115	7.91403	6.0769	0.567917	0.472521	0.866634	0.912925	1
Acbd6	chr1	157405250	157534363	1942	17.9271	15.3453	16.7206	21.9093	25.6658	25.9762	24.2497	27.9003	16.6362	19.315	25.821	26.075	-0.21527	0.943157	0.437629	0.0744169	1
Lhx4	chr1	157548824	157589157	1851	0	0.225397	0.0610179	0	0	0.160881	0.0262829	0.0267813	0.112698	0.0305089	0.0804406	0.0265321	1.5988	1	1	0.945383	1
Qsox1	chr1	157625285	157660029	3361	0.122481	0.195065	0.453658	0.249526	0.11783	0.301247	0.0289495	0.176991	0.158773	0.351592	0.209538	0.10297	-1.09928	0.514435	1	0.974674	1
Cep350	chr1	157692094	157820385	13307	0.530321	0.667363	0.449841	0.605029	0.208326	0.268542	0.361939	0.428406	0.598842	0.527435	0.238434	0.395172	0.179978	1	0.0491492	0.740624	0.385779
Tor1aip1	chr1	157851729	157883610	4439	5.8424	5.80035	5.17777	4.78621	7.55784	6.99027	5.699	6.35426	5.82138	4.98199	7.27406	6.02663	0.224221	0.973179	0.85205	0.74941	1
Tor1aip2	chr1	157882794	157915989	8110	30.4628	29.051	20.7575	20.3512	20.4327	20.9445	23.2451	19.7372	29.7569	20.5543	20.6886	21.4911	0.533567	0.499031	0.588856	0.853394	1
Fam163a	chr1	157923096	158135156	3882	0	0	0	0.0432075	0.0291476	0.122737	0.0250643	0.0255395	0	0.0216038	0.0759424	0.0253019	-1.6601	0.857381	0.414241	0.60308	1
Tdrd5	chr1	158185426	158233479	3444	1.63925	1.57483	1.47575	1.57472	1.72486	2.0752	1.65273	1.98634	1.60704	1.52523	1.90003	1.81954	0.0749	1	0.990899	0.669582	1
Nphs2	chr1	158240866	158258166	3108	0.24598	0.11506	0.0363398	0.0899462	0.0910159	0.0766515	0.0313061	0.0318997	0.18052	0.063143	0.0838337	0.0316029	1.38115	0.657838	0.867446	0.289332	1
Soat1	chr1	158358239	158404459	4785	4.21551	4.1478	5.73572	5.71374	2.86129	4.38129	4.08719	5.29391	4.18166	5.72473	3.62129	4.69055	-0.452205	0.618409	0.99445	0.587521	0.790066
Abl2	chr1	158488918	158579750	10714	0.828826	0.878944	1.06999	1.31505	1.09307	1.34526	1.11249	1.33253	0.853885	1.19252	1.21916	1.22251	-0.477147	0.580894	0.627902	0.16938	1
Tor3a	chr1	158583748	158604470	3268	0.107971	0.237092	0.172803	0.410604	0.398175	0.164022	0.535921	0.515744	0.172532	0.291703	0.281098	0.525833	-0.724985	0.6915	0.794174	0.0232449	0.631024
Fam20b	chr1	158608702	158649041	4238	2.24798	2.15172	3.62444	3.61479	3.00365	3.63982	3.92596	3.45063	2.19985	3.61962	3.32174	3.68829	-0.715869	0.29379	0.55289	0.0645784	1
Ralgps2	chr1	158734297	158869757	7133	5.77117	4.39511	6.80071	7.85397	5.17928	5.31039	6.95678	8.52032	5.08314	7.32734	5.24483	7.73855	-0.526702	0.468732	1	0.0883503	0.406087
Angptl1	chr1	158769154	158791209	2190	0.187971	0.136076	0.412581	0.459539	0.310003	0.326346	0.288788	0.203721	0.162024	0.43606	0.318174	0.246255	-1.37463	0.509306	0.840359	0.76416	1
1700057K13Rik	chr1	159029279	159038776	898	0	0	0	0	0	0	0	0	0	0	0	0	0	NA	NA	NA	NA
Rasal2	chr1	159065314	159342726	10046	0.392211	0.308508	0.539649	0.729074	0.782798	0.73514	0.600494	0.5576	0.350359	0.634362	0.758969	0.579047	-0.838435	0.246355	0.143867	0.122336	1
2810025M15Rik	chr1	159342483	159350367	1194	55.5083	60.8492	81.0662	80.3538	68.0896	82.4537	84.8314	82.122	58.1787	80.71	75.2716	83.4767	-0.472186	0.545844	0.780982	0.133247	0.991324
BC026585	chr1	159388713	159418864	1289	18.7511	16.3222	9.72598	8.7184	7.54925	9.51822	6.7936	6.69166	17.5366	9.22219	8.53374	6.74263	0.926449	0.3663	0.36092	0.14657	1
Sec16b	chr1	159436927	159498555	4650	0.202351	0.320437	0.157879	0.228452	0.0851674	0.0640411	0.0941607	0.234535	0.261394	0.193165	0.0746042	0.164348	0.417735	0.965156	0.182752	0.861305	0.714306
Fam5b	chr1	160175400	160286391	4101	0	0	0	0	0	0	0	0	0	0	0	0	0	NA	NA	NA	NA
Astn1	chr1	160292435	160621917	7224	0	0	0	0	0	0	0.00673446	0	0	0	0	0.00336723	0	NA	NA	1	1
Pappa2	chr1	160641862	160887569	8585	0	0	0.00657799	0	0	0	0.00566683	0	0	0.00328899	0	0.00283341	-0.410232	1	NA	1	1
Rfwd2	chr1	161162457	161277711	5056	5.68774	5.68193	5.28308	6.51331	8.81754	9.62402	8.40016	6.35339	5.68483	5.8982	9.22078	7.37677	-0.0530641	1	0.351849	0.266472	1
Scarna3a	chr1	161270438	161270555	118	0	0	0	0	0	0.504731	0.412286	0	0	0	0.252365	0.206143	0	NA	1	1	1
Tnr	chr1	161453900	161855053	5395	0	0	0	0	0	0	0	0	0	0	0	0	0	NA	NA	NA	NA
4930523C07Rik	chr1	161974511	162008717	5390	0.0327318	0.0110578	0	0	0	0	0	0	0.0218948	0	0	0	1.67332	0.960017	0.976537	0.859374	NA
Tnn	chr1	162015163	162083706	5809	0.0101236	0.061561	0	0	0.00973928	0	0	0.025601	0.0358423	0	0.00486964	0.0128005	2.19668	0.294744	0.66158	0.840948	1
Mrps14	chr1	162125391	162131317	1970	98.7799	112.758	122.948	102.796	102.496	109.623	100.213	95.2187	105.769	112.872	106.06	97.7161	-0.0937627	1	1	0.951191	1
Cacybp	chr1	162132498	162143023	2115	161.604	72.9588	84.8816	195.171	187.14	205.567	210.401	236.61	117.282	140.026	196.354	223.506	-0.255703	1	0.786383	0.303954	1
Rabgap1l	chr1	162149305	162723069	9489	0.117753	0.157027	0.22615	0.200333	0.143093	0.188297	0.184571	0.172398	0.13739	0.213241	0.165695	0.178484	-0.598965	0.604423	1	0.519407	1
Gpr52	chr1	162506799	162507884	1086	0	0	0	0.051483	0	0	0	0	0	0.0257415	0	0	-1.8376	1	NA	NA	NA
Rc3h1	chr1	162836542	162905107	11011	1.69839	1.63469	1.8771	2.17833	1.95247	2.13114	1.91753	1.89537	1.66654	2.02772	2.0418	1.90645	-0.281464	0.866789	0.896618	0.539149	1
Serpinc1	chr1	162908737	162933145	2161	2.42199	1.62725	0.705574	0.905538	1.57081	1.62607	1.17065	1.83516	2.02462	0.805556	1.59844	1.50291	1.3189	0.0374777	0.919941	0.947086	1
Zbtb37	chr1	162947887	162964390	3883	1.75683	1.53493	0.916234	0.806333	1.3113	1.11969	1.05243	0.855352	1.64588	0.861283	1.2155	0.95389	0.926382	0.178112	0.806302	0.494483	1
Gas5	chr1	162965297	162968668	2554	79.8309	71.8296	50.4578	54.0935	101.3	107.783	67.0505	65.915	75.8302	52.2757	104.541	66.4828	0.536548	0.496545	0.642806	1	0.975451
Snord47	chr1	162968223	162968287	65	4.52371	10.0864	5.2128	7.74146	20.019	18.3256	17.2145	9.91443	7.30504	6.47713	19.1723	13.5645	0.173286	1	0.547014	0.519234	1
Dars2	chr1	162970744	163000763	3581	9.5085	10.9849	12.1428	10.6638	8.54714	10.0123	9.95818	8.8319	10.2467	11.4033	9.27972	9.39504	-0.154149	1	1	0.971873	1
Cenpl	chr1	163001023	163016474	4327	4.43066	5.09648	5.92519	4.63875	4.26245	4.07424	3.84521	4.92628	4.76357	5.28197	4.16834	4.38574	-0.148736	1	1	0.971033	1
Klhl20	chr1	163018509	163061610	4037	1.16538	1.13681	1.1051	1.55115	1.35938	1.40154	1.33766	1.2525	1.1511	1.32812	1.38046	1.29508	-0.204723	0.997688	0.980506	0.691825	1
Ankrd45	chr1	163072843	163100638	3723	0.331714	0.416233	0.697747	0.465546	0	0.351942	0.352818	0.279617	0.373973	0.581646	0.175971	0.316218	-0.623729	0.805042	0.589697	1	0.869624
4930469G21Rik	chr1	163086974	163089445	954	0	0.0624752	0	0.0586064	0	0.06243	0.0509955	0.0519624	0.0312376	0.0293032	0.031215	0.051479	0.0693125	1	1	1	1
Prdx6	chr1	163170243	163181297	2334	353	350.892	301.716	285.877	253.62	278.117	215.61	264.555	351.946	293.797	265.868	240.082	0.260529	0.921793	0.750778	0.724677	1
Tnfsf4	chr1	163325569	163348337	1609	0.182748	0.814934	0	0	0	0	0	0	0.498841	0	0	0	5.66914	0.571135	0.647105	0.464644	NA
Tnfsf18	chr1	163424788	163435421	2064	0	0	0	0	0	0	0	0	0	0	0	0	0	NA	NA	NA	NA
Fasl	chr1	163710823	163718626	1934	0.425706	0.0308176	0.554792	0.202365	0.0585062	0.123181	0.0754649	0.102528	0.228262	0.378579	0.0908438	0.0889963	-0.70566	1	0.984469	0.918434	1
AI848100	chr1	163746243	163806792	6308	2.14424	2.35268	2.62307	3.27947	1.88346	2.37931	2.3677	2.34187	2.24846	2.95127	2.13138	2.35478	-0.390874	0.708028	1	0.731995	1
4930558K02Rik	chr1	163872220	163909767	1164	0	0.0512039	0	0	0	0	0	0	0.0256019	0	0	0	1.83196	1	1	1	NA
Pigc	chr1	163899319	163903566	3301	2.35162	2.02222	2.99382	2.45593	1.97097	2.09293	2.29911	1.93723	2.18692	2.72488	2.03195	2.11817	-0.315995	0.868508	1	0.911478	1
Dnm3	chr1	163917433	164408165	7523	0.0234514	0.110916	0.105092	0.0594556	0.0300813	0.0791682	0.097002	0.0724835	0.0671835	0.0822739	0.0546247	0.0847427	-0.25763	1	1	0.810378	0.997783
2810442N19Rik	chr1	163935100	163946616	919	0	0	0	0	0	0	0	0.0539414	0	0	0	0.0269707	0	NA	NA	1	1
Dnm3os	chr1	164147754	164155681	7928	0.00741779	0.0300713	0.00712311	0	0	0	0	0.031264	0.0187445	0.00356156	0	0.015632	1.08377	0.898722	0.716659	1	0.974527
Mettl13	chr1	164463803	164478476	2790	6.5764	6.28057	6.01154	6.13212	6.85395	7.74897	5.47527	6.64515	6.42849	6.07183	7.30146	6.06021	0.0822157	1	1	0.938022	1
Vamp4	chr1	164500959	164529209	2532	3.73938	2.401	6.17802	5.91786	2.90474	4.37513	4.51528	4.28764	3.07019	6.04794	3.63994	4.40146	-0.975807	0.0953621	0.972665	0.198973	0.933241
Myoc	chr1	164569281	164579825	2080	0	0.057309	0	0	0	0	0.0233893	0	0.0286545	0	0	0.0116946	1.95064	1	1	1	1
7420461P10Rik	chr1	164577374	164588350	741	1.42854	1.28694	2.28632	1.65996	2.51956	2.25051	2.95444	2.40836	1.35774	1.97314	2.38503	2.6814	-0.535993	0.76493	0.546368	0.0882953	1
Prrc2c	chr1	164601916	164670687	10444	28.7284	32.4657	30.1393	29.7915	23.0982	20.5694	23.7938	20.6471	30.5971	29.9654	21.8338	22.2205	0.0300856	1	0.641626	0.861875	1
Fmo4	chr1	164724014	164742680	1787	0	0	0.0316016	0	0	0	0.0272242	0	0	0.0158008	0	0.0136121	-1.36742	1	NA	1	1
Fmo1	chr1	164759692	164796679	2326	0.101132	0.0768719	0	0	0.0972923	0.0768163	0.0209156	0.0639365	0.0890019	0	0.0870543	0.0424261	3.30746	0.329692	1	0.959166	1
Fmo2	chr1	164805178	164828843	3336	0	0	0	0	0	0	0	0	0	0	0	0	0	NA	NA	NA	NA
Fmo6	chr1	164846682	164867356	1870	0	0	0	0	0.0605085	0	0	0	0	0	0.0302543	0	0	NA	0.980626	NA	1
Fmo3	chr1	164883931	164914622	2010	0	0	0	0	0	0.0592619	0	0	0	0	0.0296309	0	0	NA	0.970912	NA	1
Prrx1	chr1	165175250	165243781	7448	0	0	0	0	0	0	0	0	0	0	0	0	0	NA	NA	NA	NA
Gorab	chr1	165315040	165333772	2509	4.45339	4.9648	4.344	3.87741	2.86372	3.22834	3.78107	4.07009	4.70909	4.11071	3.04603	3.92558	0.195618	1	0.563562	1	0.868641
Mettl11b	chr1	165633124	165655363	1053	0	0	0	0	0	0	0.0924021	0	0	0	0	0.0462011	0	NA	NA	1	1
Kifap3	chr1	165709810	165847231	3907	3.08566	1.6628	2.51501	4.63655	5.14059	4.10063	3.8601	5.54467	2.37423	3.57578	4.62061	4.70238	-0.588764	0.842897	0.630917	0.274537	1
Scyl3	chr1	165860195	165885257	4069	2.70266	1.96279	2.35936	2.72064	2.53053	2.50294	2.55862	3.04572	2.33272	2.54	2.51673	2.80217	-0.122311	1	1	0.571995	1
BC055324	chr1	165884139	165924912	2910	12.8529	10.6914	9.0821	9.03022	7.42674	7.18383	8.25875	11.0387	11.7721	9.05616	7.30528	9.64875	0.378039	0.849949	0.527182	1	0.860521
2810422O20Rik	chr1	165925076	165927374	1457	9.4852	7.56777	7.6743	8.25035	5.97984	7.35791	6.97858	9.25437	8.52648	7.96233	6.66887	8.11648	0.0986407	1	0.927926	0.961407	0.991324
Sele	chr1	165978365	165987808	2912	0	0	0	0	0	0	0	0.0170234	0	0	0	0.0085117	0	NA	NA	1	1
Sell	chr1	165992207	166010916	2321	0	0	0	0	0	0	0.0209607	0	0	0	0	0.0104803	0	NA	NA	1	1
Selp	chr1	166045395	166080157	3438	0	0.017336	0	0.0162625	0	0	0.0141506	0	0.00866802	0.00813126	0	0.00707529	0.0420899	1	1	1	1
Gm16548	chr1	166078707	166082348	1241	0.0473878	0	0	0	0	0	0	0	0.0236939	0	0	0	1.75249	1	1	1	NA
F5	chr1	166081990	166150405	7406	0	0.00804771	0	0	0	0.0160838	0	0.0200805	0.00402385	0	0.00804189	0.0100403	0.487883	1	1	0.954392	1
Slc19a2	chr1	166179186	166195499	3545	5.09284	4.62351	5.91005	6.89222	6.5752	8.31631	6.65589	8.37622	4.85818	6.40113	7.44576	7.51605	-0.397197	0.707312	0.498107	0.0989101	1
4930455F23Rik	chr1	166205729	166217978	1896	0.155085	0.471529	1.19139	1.38597	0.95486	0.628251	1.43691	1.46416	0.313307	1.28868	0.791556	1.45053	-2.00607	0.00477398	0.229346	0.000235097	0.438004
Blzf1	chr1	166219931	166237615	4035	15.6968	20.8715	17.2425	14.7432	13.6005	12.2364	14.6492	13.9072	18.2842	15.9929	12.9185	14.2782	0.193053	0.997688	0.639656	0.998067	0.997783
Nme7	chr1	166237806	166367427	3010	3.06741	3.32658	5.1594	5.59105	3.19529	4.13544	5.26904	3.88672	3.19699	5.37523	3.66536	4.57788	-0.747786	0.236455	0.997604	0.174352	0.861331
Atp1b1	chr1	166367398	166388486	2422	3.4236	3.78968	7.83427	10.1341	8.10557	10.4018	9.50096	11.605	3.60664	8.98417	9.25368	10.553	-1.31434	0.00819541	0.0171568	9.64492e-05	0.979192
Dpt	chr1	166726863	166754397	1636	0	0	0	0	0	0	0	0	0	0	0	0	0	NA	NA	NA	NA
Xcl1	chr1	166861779	166865641	502	0	0	0	0	0	0	0	0	0	0	0	0	0	NA	NA	NA	NA
4930568G15Rik	chr1	166996748	167022061	998	0	0	0	0	0	0	0	0	0	0	0	0	0	NA	NA	NA	NA
Tbx19	chr1	167067984	167090904	2662	0	0.0447793	0.0424283	0.0210032	0	0	0.0913781	0	0.0223897	0.0317157	0	0.0456891	-0.365058	1	0.961062	0.836523	0.759621
Sft2d2	chr1	167104472	167124564	5526	0.478894	0.798136	2.54461	3.20732	0.78833	1.13167	1.91042	2.13503	0.638515	2.87597	0.96	2.02272	-2.15384	0.000115153	0.690662	0.00082316	0.117119
Tiprl	chr1	167142417	167167089	4395	31.7658	32.0179	21.7536	23.0766	22.4757	21.1266	24.8285	23.348	31.8919	22.4151	21.8011	24.0882	0.508525	0.542164	0.555909	0.938022	0.995173
Gpr161	chr1	167225897	167251982	1943	73.4876	48.0369	48.0434	33.4945	66.0096	59.0065	47.4228	61.4868	60.7622	40.7689	62.508	54.4548	0.575588	0.771415	1	1	1
Dcaf6	chr1	167259632	167390594	3305	0.177937	0.234438	0.170868	0.456758	0.496426	0.396454	0.456321	0.644963	0.206187	0.313813	0.44644	0.550642	-0.582878	0.804909	0.431283	0.0422585	1
Brp44	chr1	167391339	167411345	854	340.248	317.967	234.22	285.379	377.015	347.795	350.916	383.342	329.107	259.8	362.405	367.129	0.341146	0.80968	1	0.553867	1
Adcy10	chr1	167415314	167506904	5209	0.0677384	0.183072	1.43104	0.740608	0.206361	0.228674	1.2048	1.11345	0.125405	1.08583	0.217518	1.15912	-3.01666	1.53472e-05	0.722372	9.3275e-07	0.000541172
Mpzl1	chr1	167522312	167564672	2356	1.17317	1.79613	6.71145	8.66186	4.15431	7.07823	10.4898	13.5924	1.48465	7.68665	5.61627	12.0411	-2.36442	0.000523309	0.0210118	7.22169e-07	0.249619
Rcsd1	chr1	167579076	167638225	2670	0.770894	1.78581	0.423011	0.0837611	0.360218	0.914564	0.437301	0.35276	1.27835	0.253386	0.637391	0.395031	2.29027	0.101093	0.750616	0.330355	1
Creg1	chr1	167693911	167705435	2125	41.401	24.3173	27.6912	70.1184	54.0462	53.168	70.7424	78.4289	32.8592	48.9048	53.6071	74.5857	-0.573537	0.861513	0.815671	0.193899	1
Cd247	chr1	167718812	167801284	4604	0	0.0517822	0.0490634	0	0.0491533	0.0258724	0.0739679	0.0107672	0.0258911	0.0245317	0.0375128	0.0423675	0.0557038	1	1	0.96042	1
Pou2f1	chr1	167795285	167932765	13123	1.41609	1.79399	1.47603	1.49117	1.12521	1.50677	1.4903	1.32212	1.60504	1.4836	1.31599	1.40621	0.112776	1	0.928923	1	1
Dusp27	chr1	168028279	168058029	4025	0	0.0888467	0	0.125017	0	0.118377	0.0241738	0.0492642	0.0444233	0.0625087	0.0591883	0.036719	-0.413928	1	1	1	1
Gpa33	chr1	168060591	168096641	2293	0.589877	2.59927	0.418676	0.243831	0.320751	0.961035	0.339466	0.237808	1.59457	0.331254	0.640893	0.288637	2.23327	0.534866	0.877675	0.441502	1
Mael	chr1	168131516	168168875	1546	34.1209	39.7471	53.0384	11.8982	14.0158	12.0966	13.1222	26.6138	36.934	32.4683	13.0562	19.868	0.185864	1	0.399446	0.748715	0.998497
Ildr2	chr1	168184270	168246963	8260	0.00711964	0.0144313	0	0	0.0342466	0.00721044	0	0.0120029	0.0107755	0	0.0207285	0.00600147	1.05488	0.90864	1	1	1
Tada1	chr1	168309298	168323751	2144	14.6198	9.78529	13.0381	15.7248	13.8536	10.4449	14.5904	13.1098	12.2025	14.3815	12.1493	13.8501	-0.236851	0.983101	1	0.702888	1
Pogk	chr1	168323742	168339959	7371	0.223393	0.17789	0.153228	0.0606816	0.276315	0.226242	0.257406	0.181583	0.200642	0.106955	0.251278	0.219494	0.848842	0.601223	1	0.873139	1
Gm4846	chr1	168413744	168427719	1744	0	0	0	0	0	0	0	0	0	0	0	0	0	NA	NA	NA	NA
Gm4847	chr1	168559102	168577824	3012	0	0.019788	0.037498	0	0	0	0	0	0.00989398	0.018749	0	0	-0.531181	1	1	1	NA
Gm16701	chr1	168904154	168929861	936	0	0	0	0	0	0.0636306	0.0519762	0	0	0	0.0318153	0.0259881	0	NA	1	1	1
Fam78b	chr1	168931548	169021433	4986	0.0117947	0.0358612	0.0226522	0.022427	0	0.0358353	0	0.0397691	0.0238279	0.0225396	0.0179176	0.0198845	0.0560175	1	1	1	1
Uck2	chr1	169156217	169215258	1335	53.0816	44.7791	24.5347	82.0859	91.6226	65.7594	101.235	99.627	48.9303	53.3103	78.691	100.431	-0.12366	1	0.746912	0.157588	1
Tmco1	chr1	169238801	169264109	4474	32.3879	40.6179	34.9258	29.4049	49.14	61.0492	44.3437	46.5473	36.5029	32.1654	55.0946	45.4455	0.18245	1	0.467385	0.32117	1
Aldh9a1	chr1	169280122	169298661	2833	8.46938	5.32267	12.4386	11.2492	10.4244	11.3945	8.39736	12.1087	6.89603	11.8439	10.9094	10.253	-0.779434	0.177617	0.409735	0.115802	1
Mgst3	chr1	169302515	169323928	635	6.85324	9.76147	19.9208	13.6475	14.1661	13.5999	14.9397	19.4385	8.30736	16.7841	13.883	17.1891	-1.01376	0.0622065	0.352936	0.0069862	0.8811
Lrrc52	chr1	169375806	169396911	1137	0	0.0524198	0	0	0	0	0	0	0.0262099	0	0	0	1.85638	1	1	1	NA
Rxrg	chr1	169528493	169569754	2363	0.0497742	0.0504455	0.0238984	0	0	0.0252045	0	0.0629354	0.0501098	0.0119492	0.0126022	0.0314677	1.45343	0.951941	0.974636	1	1
Lmx1a	chr1	169619689	169778864	3338	0.0528534	0.107132	0.0507538	0.0502491	0	0.0178425	0	0	0.0799929	0.0505014	0.00892124	0	0.572841	0.992078	0.318081	0.0537186	1
Pbx1	chr1	170049495	170362389	9027	0.0325735	0.0528205	0	0.0061937	0	0	0	0	0.042697	0.00309685	0	0	2.0085	0.522471	0.417539	0.240691	NA
Nuf2	chr1	171428065	171461595	2405	8.70508	7.85597	9.79162	10.1825	7.01018	8.09794	9.6288	7.72954	8.28053	9.98704	7.55406	8.67917	-0.270037	0.877744	1	0.716708	0.963651
Rgs5	chr1	171585632	171623657	1809	0.0325087	0.593048	0	0	0	0	0	0	0.312778	0	0	0	5.01247	0.872375	0.901497	0.764469	NA
Rgs4	chr1	171671608	171677773	2941	0	0	0	0	0	0	0	0	0	0	0	0	0	NA	NA	NA	NA
1700084C01Rik	chr1	171859070	171864784	1440	0	0.0827796	0	0	0	0	0	0	0.0413898	0	0	0	2.36148	1	1	1	NA
Hsd17b7	chr1	171879668	171899336	4574	6.60853	6.42402	7.02505	5.15834	3.76015	4.336	4.05237	3.71737	6.51627	6.0917	4.04808	3.88487	0.0970493	1	0.415683	0.470676	1
3110045C21Rik	chr1	171899540	171902527	1135	4.45595	5.67131	5.8711	6.74867	5.18401	4.93257	3.94341	5.93992	5.06363	6.30989	5.05829	4.94167	-0.316879	0.89422	1	0.917686	1
Ddr2	chr1	171902438	172019075	8290	2.41901	2.27909	1.32835	1.43654	2.68205	1.50871	2.44129	1.58463	2.34905	1.38245	2.09538	2.01296	0.760581	0.354726	1	1	1
Uap1	chr1	172072134	172105077	2283	126.117	118.837	93.749	96.8332	113.944	74.376	101.093	106.831	122.477	95.2911	94.16	103.962	0.362064	0.845043	0.8584	1	1
Uhmk1	chr1	172129387	172145524	2024	3.02177	3.56312	1.50666	2.15465	2.23618	1.70671	2.69208	1.61648	3.29244	1.83066	1.97145	2.15428	0.843311	0.23607	0.441308	0.721832	1
Sh2d1b2	chr1	172163002	172181718	399	0	0	0	0	0.141793	0	0	0	0	0	0.0708966	0	0	NA	1	NA	1
Sh2d1b1	chr1	172207455	172215793	1433	0.0410385	0	0	0	0.0394804	0	0	0	0.0205193	0	0.0197402	0	1.60972	1	1	1	1
Gm7694	chr1	172228324	172236463	3833	0.0306852	0.031099	0	0.0729331	0.0442803	0.124306	0.0126923	0.0517319	0.0308921	0.0364666	0.0842932	0.0322121	-0.18437	1	0.717551	1	1
Nos1ap	chr1	172247627	172519980	3684	0.0478894	0.0808921	0.061316	0.0151766	0.122857	0.0646669	0	0.0134561	0.0643908	0.0382463	0.0937617	0.00672803	0.624706	1	1	0.280614	0.380391
Olfml2b	chr1	172574663	172612920	3095	0	0	0	0	0.0182796	0	0	0	0	0	0.00913982	0	0	NA	1	NA	1
Atf6	chr1	172634588	172797902	7463	4.31822	4.1768	4.20721	3.84324	2.80489	2.61759	2.44455	3.20163	4.24751	4.02523	2.71124	2.82309	0.077361	1	0.47258	0.697798	1
Dusp12	chr1	172804319	172815671	1374	63.3451	41.5561	19.8926	43.703	45.0463	41.1359	38.594	44.3407	52.4506	31.7978	43.0911	41.4674	0.721853	0.772081	1	1	1
Fcrlb	chr1	172837404	172843072	1284	0	0	0	0	0	0	0	0.0386076	0	0	0	0.0193038	0	NA	NA	1	1
Fcrla	chr1	172847725	172857714	1727	0.0681045	0	0	0.0647487	0.0655188	0	0	0.0287042	0.0340522	0.0323744	0.0327594	0.0143521	0.0560234	1	1	1	1
Fcgr2b	chr1	172890689	172906202	1547	0.760287	1.11728	0.511059	0.28913	1.06056	0.615987	0.660403	0.704969	0.938785	0.400095	0.838274	0.682686	1.21013	0.329089	1	0.998382	1
Fcgr4	chr1	172949057	172959892	1250	0	0	0	0	0	0	0	0	0	0	0	0	0	NA	NA	NA	NA
Fcgr3	chr1	172981300	172989534	1353	42.5523	22.378	14.1493	14.0086	27.1378	24.6949	24.235	32.2787	32.4652	14.079	25.9163	28.2568	1.20477	0.029999	0.898281	1	1
1700009P17Rik	chr1	173051792	173057098	1034	0.0568745	0.40349	0.491536	0.811081	0.218861	0.403199	0.2823	0.767074	0.230182	0.651309	0.31103	0.524687	-1.46119	0.374481	1	0.340209	0.989396
Sdhc	chr1	173059288	173080734	1179	65.5919	62.6345	86.6479	73.6464	50.3853	63.8521	72.0461	53.0619	64.1132	80.1471	57.1187	62.554	-0.321986	0.7889	1	0.853867	0.998497
Mpz	chr1	173080844	173091254	1993	0	0	0.0283352	0	0	0	0.0488206	0	0	0.0141676	0	0.0244103	-1.27307	1	NA	1	1
Pcp4l1	chr1	173103395	173126399	1575	0.112016	0.113526	0.179276	0.106496	0.0718419	0.567221	0.277998	0.346218	0.112771	0.142886	0.319531	0.312108	-0.316489	1	0.627902	0.305701	1
Nr1i3	chr1	173144101	173148976	1414	0.29113	0.252905	0.279564	0.118622	0.0800219	0.210602	0.137623	0.350581	0.272017	0.199093	0.145312	0.244102	0.431638	1	0.978021	1	1
Tomm40l	chr1	173147934	173152645	2920	0.120839	0.102057	0.464154	0.363801	0.174376	0.285553	0.316556	0.169768	0.111448	0.413978	0.229965	0.243162	-1.80365	0.207633	0.790547	0.403261	1
Apoa2	chr1	173155185	173156510	521	0.225751	0	0	0.107314	0.10859	0.342946	0.0933776	0.190296	0.112876	0.0536569	0.225768	0.141837	0.948809	1	1	1	1
Fcer1g	chr1	173159703	173164480	658	0	0.271738	0	0	0.0859809	0.090514	0	0.0753376	0.135869	0	0.0882475	0.0376688	3.8666	0.893654	1	0.996214	1
Ndufs2	chr1	173164991	173177243	1606	38.8881	33.5118	49.4042	44.7006	35.8264	36.6769	45.3175	37.1328	36.2	47.0524	36.2517	41.2252	-0.378188	0.703938	1	0.521426	0.971408
Adamts4	chr1	173180553	173190053	3673	0	0	0.0153749	0.015222	0.0308061	0.0810757	0.0132452	0.0674818	0	0.0152985	0.0559409	0.0403635	-1.33905	0.969669	0.373834	0.27092	1
B4galt3	chr1	173200459	173207026	1998	25.1657	16.7647	21.1134	21.1274	25.9375	26.4107	22.0604	21.1637	20.9652	21.1204	26.1741	21.612	-0.0106341	1	0.869263	0.773585	1
Ppox	chr1	173207123	173211317	1821	1.22719	0.49095	2.32587	2.64048	1.49128	1.60261	2.40443	1.9328	0.85907	2.48317	1.54695	2.16861	-1.52044	0.0413781	0.543404	0.0247449	0.904508
Usp21	chr1	173212084	173218092	2181	5.12314	5.27421	4.24641	5.58849	4.15042	5.16117	3.85896	5.88683	5.19867	4.91745	4.65579	4.8729	0.0800753	1	1	0.95424	1
Ufc1	chr1	173218695	173225113	964	113.773	125.014	109.429	111.125	125.123	122.144	129.144	106.035	119.394	110.277	123.634	117.589	0.114584	1	1	0.83524	1
Dedd	chr1	173259276	173272632	2733	19.2154	19.998	18.3488	19.3938	18.2375	21.3346	17.6228	18.7369	19.6067	18.8713	19.786	18.1799	0.0551256	1	1	0.951191	1
Nit1	chr1	173272368	173275776	1374	26.9217	26.0268	22.6464	21.2818	24.129	19.636	22.4483	18.6527	26.4742	21.9641	21.8825	20.5505	0.26933	0.929526	0.941205	0.992413	1
Pfdn2	chr1	173275830	173288301	622	451.556	410.885	335.11	347.328	411.764	415.471	344.068	349.954	431.221	341.219	413.618	347.011	0.337719	0.815022	1	1	1
Klhdc9	chr1	173288580	173290929	1555	3.6306	2.64469	3.05058	2.94834	3.67468	4.59613	2.65931	3.12416	3.13765	2.99946	4.1354	2.89173	0.0647697	1	0.869263	1	1
Pvrl4	chr1	173300304	173318418	3504	7.46851	4.79668	6.99454	4.22839	2.76096	7.2918	1.54113	4.76764	6.13259	5.61147	5.02638	3.15438	0.127902	1	1	0.830996	1
Arhgap30	chr1	173319091	173340370	4487	0.707743	1.03608	0.956513	0.89716	0.630438	1.14152	1.09508	1.25947	0.871913	0.926837	0.885979	1.17727	-0.0871615	1	1	0.413746	0.914948
Usf1	chr1	173341812	173348873	1821	20.1194	15.514	17.8316	18.8211	17.274	19.6238	16.5906	17.7491	17.8167	18.3264	18.4489	17.1698	-0.0406643	1	1	0.908671	1
Tstd1	chr1	173349164	173350483	551	15.4758	39.59	1.12739	1.62354	1.8482	2.59419	1.58928	1.70938	27.5329	1.37546	2.22119	1.64933	4.31324	0.0509732	0.183042	0.0657622	1
F11r	chr1	173367692	173394724	2482	85.3217	87.5769	84.7308	75.531	70.3888	78.1312	71.7593	85.0436	86.4493	80.1309	74.26	78.4014	0.109482	1	0.977564	0.986456	1
Alyref2	chr1	173433609	173434881	1273	3.18756	6.64838	5.90006	4.83123	5.19979	6.50321	4.96816	6.15271	4.91797	5.36565	5.8515	5.56043	-0.125445	1	0.965257	0.618642	1
Itln1	chr1	173448255	173465425	1139	0.103263	0.366294	0.0991607	0.0981748	0.298027	0.10458	0.128138	0.087045	0.234779	0.0986677	0.201303	0.107591	1.17155	0.957997	1	0.94322	1
Cd244	chr1	173489324	173515447	3758	0.0469464	0.0158598	0.165299	0.0297555	0.0150547	0.0950903	0.0258913	0.0131911	0.0314031	0.0975271	0.0550725	0.0195412	-1.37689	0.756446	1	1	1
Slamf7	chr1	173562534	173583168	3977	0.310529	0.269757	0.354991	0.857567	0.455221	0.224635	0.685035	0.249294	0.290143	0.606279	0.339928	0.467165	-1.03793	0.501125	1	0.503776	1
Cd48	chr1	173612186	173635388	1142	0.0514958	0	0.1978	0.0979169	0	0.573678	0.298203	0.390674	0.0257479	0.147859	0.286839	0.344438	-2.1427	0.689321	0.388903	0.0959405	1
Slamf1	chr1	173697263	173731315	2688	0	0	0.147063	0.0832002	0	0	0	0.036884	0	0.115131	0	0.018442	-3.64537	0.0397188	NA	0.845389	1
Cd84	chr1	173769828	173820849	6253	24.3866	16.585	37.642	34.7105	29.7308	29.1933	31.6733	25.4005	20.4858	36.1762	29.4621	28.5369	-0.82011	0.211334	0.651036	0.240691	1
Slamf6	chr1	173847668	173873999	2443	0	0	0	0.022886	0	0	0	0	0	0.011443	0	0	-1.10051	1	NA	NA	NA
Vangl2	chr1	173934502	173957399	2260	0.156128	0.184606	0.374814	0.470044	0.400534	0.500711	0.409002	0.745775	0.170367	0.422429	0.450622	0.577389	-1.26153	0.482972	0.521354	0.094075	1
Nhlh1	chr1	173982423	173987727	2487	0.0236462	0.0479303	0	0	0	0	0	0	0.0357883	0	0	0	2.19498	1	1	0.97868	NA
Ncstn	chr1	173996144	174012880	2855	6.44728	5.40691	6.96258	6.34501	6.91588	6.73811	6.79903	6.05978	5.92709	6.65379	6.82699	6.42941	-0.166587	0.998546	0.988374	0.66693	1
Copa	chr1	174012660	174052463	4629	8.68974	8.83268	10.5161	11.6435	9.81424	11.5668	11.9181	11.887	8.76121	11.0798	10.6905	11.9026	-0.338383	0.768914	0.893845	0.204679	0.992115
Pex19	chr1	174056886	174066628	3131	32.6629	29.163	26.0987	24.3213	20.545	22.7885	22.8876	24.5882	30.9129	25.21	21.6667	23.7379	0.294107	0.885645	0.610718	0.966446	1
Dcaf8	chr1	174078146	174126524	3743	5.62472	5.20695	6.42722	5.09364	3.64272	4.04162	4.51014	4.88702	5.41584	5.76043	3.84217	4.69858	-0.0888325	1	0.665143	1	0.894734
Pea15a	chr1	174126860	174136912	2477	1.18709	1.34747	14.2491	10.5411	4.27114	7.57402	8.07228	9.5662	1.26728	12.3951	5.92258	8.81924	-3.27979	1.18612e-12	1.47449e-05	6.25483e-11	0.462385
Casq1	chr1	174140025	174150026	1874	0	0.0318043	0.120538	0	0.0603794	0.127125	0.181723	0.0793577	0.0159022	0.060269	0.0937523	0.13054	-1.43982	0.971526	0.833634	0.427685	1
Atp1a4	chr1	174153639	174188555	3485	0	0	0.0162043	0	0	0	0	0	0	0.00810216	0	0	-0.856162	1	NA	NA	NA
Atp1a2	chr1	174201840	174228195	6227	0.00944407	0.00957143	0	0.00897873	0	0	0	0.0398042	0.00950775	0.00448936	0	0.0199021	0.429053	1	1	0.997194	1
Igsf8	chr1	174242538	174249966	2232	0.0790433	0.0801093	0.22771	0.350693	0.202779	0.186786	0.0653894	0.555243	0.0795763	0.289202	0.194783	0.310316	-1.73993	0.70515	0.932928	0.47547	1
Kcnj9	chr1	174251164	174259394	3270	0	0	0.0172697	0	0	0	0	0	0	0.00863487	0	0	-0.898004	1	NA	NA	NA
Kcnj10	chr1	174271341	174304216	5407	0	0.011023	0	0	0.0209267	0	0.00899754	0.00916814	0.0055115	0	0.0104634	0.00908284	0.633338	1	1	1	1
Pigm	chr1	174306662	174314230	7569	3.35647	3.22063	2.29052	2.64447	1.84623	2.61241	2.08894	2.37742	3.28855	2.46749	2.22932	2.23318	0.412952	0.751663	0.599019	0.76275	1
Slamf9	chr1	174405491	174408540	1145	4.05751	6.19437	7.29944	5.85962	4.64462	5.14957	7.69048	8.65889	5.12594	6.57953	4.8971	8.17468	-0.359547	0.840582	1	0.142553	0.395347
Igsf9	chr1	174412344	174429008	4249	0.166086	0.420814	0.438592	0.381597	0.492655	0.714867	0.538135	0.420004	0.29345	0.410094	0.603761	0.47907	-0.469255	0.892486	0.493129	0.368549	1
Tagln2	chr1	174430377	174437506	1382	148.765	177.165	234.551	189.902	146.597	187.811	183.757	158.545	162.965	212.226	167.204	171.151	-0.381019	0.683394	1	0.687865	1
Ccdc19	chr1	174451261	174476001	1822	0.645535	0.752377	0.805858	0.33755	0.341564	0.751832	0.373818	0.952264	0.698956	0.571704	0.546698	0.663041	0.285411	1	0.995269	1	1
4933439K11Rik	chr1	174471751	174480937	941	0	0	0	0	0.0601227	0	0	0	0	0	0.0300614	0	0	NA	1	NA	1
Vsig8	chr1	174486069	174493848	1879	0	0	0	0	0	0.0316968	0	0	0	0	0.0158484	0	0	NA	1	NA	1
Slamf8	chr1	174511508	174520699	2040	0.201793	0.0292163	0	0	0.0277331	0.0291952	0.0476958	0.1701	0.115505	0	0.0284641	0.108898	3.64967	0.641233	0.974378	1	1
Dusp23	chr1	174560900	174563105	1417	0	0.168246	0.318826	0.868053	0.439188	0.168125	0	0.209903	0.0841232	0.59344	0.303657	0.104952	-2.68059	0.0230806	0.427821	1	0.933241
Crp	chr1	174628187	174630097	1698	0	0	0	0	0	0	0	0	0	0	0	0	0	NA	NA	NA	NA
Apcs	chr1	174824092	174825185	984	0	0	0.0573903	0	0	0	0	0	0	0.0286951	0	0	-1.95215	1	NA	NA	NA
Darc	chr1	175262017	175263634	1158	0	0	0	0.048282	0	0	0	0	0	0.024141	0	0	-1.7715	1	NA	NA	NA
Aim2	chr1	175350735	175396167	2537	0.834488	0.845742	0.133556	0.132228	0.512903	0.469517	0.249289	0.136778	0.840115	0.132892	0.49121	0.193033	2.57273	0.0197418	0.812012	0.0946454	0.927485
Pydc4	chr1	175522088	175529405	2680	0	0	0	0	0	0.0222232	0	0	0	0	0.0111116	0	0	NA	1	NA	1
Pyhin1	chr1	175560990	175578059	3497	0	0	0	0	0	0	0	0	0	0	0	0	0	NA	NA	NA	NA
Pydc3	chr1	175603811	175628523	2987	0	0	0	0	0	0	0	0	0	0	0	0	0	NA	NA	NA	NA
AI607873	chr1	175653559	175671940	3483	0	0	0	0	0.0162433	0	0	0.0142326	0	0	0.00812166	0.0071163	0	NA	1	1	1
Mndal	chr1	175787351	175810318	1908	0	0	0	0	0	0.031215	0	0.0519624	0	0	0.0156075	0.0259812	0	NA	1	1	1
Mnda	chr1	175826486	175843053	1651	0	0	0	0	0	0	0	0	0	0	0	0	0	NA	NA	NA	NA
Ifi203	chr1	175850534	175872623	3790	0.0310334	0.220163	0.0447008	0.0885127	0.238841	0.125717	0.154036	0.0784783	0.125598	0.0666068	0.182279	0.116257	0.823795	0.958287	1	1	1
Ifi202b	chr1	175892700	175912975	1796	0	0	0	0	0	0	0	0	0	0	0	0	0	NA	NA	NA	NA
Ifi205	chr1	175942129	175961886	1613	0	0	0	0	0	0	0	0	0	0	0	0	0	NA	NA	NA	NA
Olfr433	chr1	175972064	175973067	1004	0	0	0	0	0	0	0	0	0	0	0	0	0	NA	NA	NA	NA
Olfr432	chr1	175980506	175981444	939	0	0	0	0	0	0	0	0.0527925	0	0	0	0.0263962	0	NA	NA	1	1
Olfr424	chr1	176066877	176067824	948	0	0	0	0	0	0	0	0	0	0	0	0	0	NA	NA	NA	NA
Olfr421	chr1	176081612	176082661	1050	0	0	0	0	0	0	0	0	0	0	0	0	0	NA	NA	NA	NA
Olfr420	chr1	176088853	176089898	1046	0	0	0	0	0	0	0	0	0	0	0	0	0	NA	NA	NA	NA
Spna1	chr1	176102907	176178580	8405	0	0	0	0.0133041	0	0	0	0	0	0.00665206	0	0	-0.7357	1	NA	NA	NA
Olfr419	chr1	176180020	176181107	1088	0	0	0	0	0	0	0	0	0	0	0	0	0	NA	NA	NA	NA
1810030J14Rik	chr1	176260649	176263008	803	0	0	0.140653	0	0	0	0	0.123467	0	0.0703263	0	0.0617337	-3.00587	1	NA	1	1
Olfr417	chr1	176299050	176299979	930	0	0	0	0	0	0	0.104623	0	0	0	0	0.0523115	0	NA	NA	1	1
Fmn2	chr1	176431956	176752860	6442	0.0182577	0.148032	0.0350649	0.0607534	0.00878228	0.0462265	0.0528637	0.053866	0.0831448	0.0479092	0.0275044	0.0533649	0.685683	0.768143	0.364028	0.93066	0.927314
Rgs7	chr1	176989207	177422676	2487	0.0709387	0	0.136241	0.0449622	0.045497	0.0957912	0.254301	0.0597975	0.0354694	0.0906018	0.0706441	0.157049	-1.14569	0.914254	1	0.369241	1
Fh1	chr1	177531509	177555766	1632	36.1425	34.4022	67.0605	58.3087	28.8424	27.5165	48.7988	47.1421	35.2724	62.6846	28.1794	47.9704	-0.829393	0.12813	0.869391	0.197775	0.139462
Kmo	chr1	177562324	177590984	2498	0	0	0	0	0.0452966	0	0	0	0	0	0.0226483	0	0	NA	1	NA	1
Opn3	chr1	177592559	177622721	1720	0.0683816	0.0346519	0.0984977	0.162531	0.197356	0.277015	0.452556	0.432315	0.0515168	0.130514	0.237186	0.442435	-1.19166	0.825201	0.429355	0.0166061	0.940328
Chml	chr1	177612369	177618484	6116	0.250002	0.3021	0.470908	0.438801	0.286762	0.409	0.381816	0.50253	0.276051	0.454854	0.347881	0.442173	-0.700507	0.586923	0.984337	0.299	0.997783
Wdr64	chr1	177628724	177745864	3816	0.015411	0.0156188	0.133189	0.234426	0.0889551	0.0780375	0.280475	0.20785	0.0155149	0.183807	0.0834963	0.244162	-2.92521	0.0126644	0.399446	0.000588634	0.349198
Exo1	chr1	177810909	177841527	5506	10.0399	9.2985	15.6411	15.4246	12.1351	10.3951	12.4231	10.7319	9.6692	15.5329	11.2651	11.5775	-0.683293	0.254449	0.957389	0.411398	1
Pld5	chr1	177892437	178205443	3894	0.105716	0	0	0	0.0435866	0.0152949	0.0124935	0.0127304	0.0528579	0	0.0294408	0.0126119	2.65209	0.39258	1	0.753996	1
Cep170	chr1	178663784	178737255	6930	3.62354	4.60986	2.02093	2.71081	2.34302	2.40639	2.28857	2.5251	4.1167	2.36587	2.37471	2.40684	0.796529	0.202071	0.295262	0.424034	1
Sdccag8	chr1	178744943	178950563	2619	1.23499	0.50066	1.57406	1.17414	0.842475	1.0006	0.873057	1.00318	0.867827	1.3741	0.921536	0.938118	-0.656939	0.663626	1	0.856996	1
Hmga2-ps1	chr1	178764755	178766264	1510	0.428404	0.276297	0.112196	0.518376	0.899213	0.670523	1.06321	0.689414	0.352351	0.315286	0.784868	0.87631	0.155679	1	0.614347	0.202296	1
Akt3	chr1	178952246	179178898	4735	1.15505	1.32168	1.87246	2.5387	0.920023	1.78612	1.88023	1.35054	1.23836	2.20558	1.35307	1.61539	-0.827649	0.189672	1	0.331497	0.950086
Zfp238	chr1	179374792	179380897	5108	0.483544	0.630084	0.608058	0.799035	0.675627	0.804526	0.628599	0.533764	0.556814	0.703546	0.740076	0.581181	-0.332131	0.885645	0.851566	0.825838	1
2310043L19Rik	chr1	179571673	179573074	698	0.252757	0.426943	0.161811	0.160202	1.29686	0.341308	0.348494	0.426121	0.33985	0.161007	0.819083	0.387308	1.03269	1	0.919941	1	1
1700016C15Rik	chr1	179659945	179683436	749	0.392578	0.557022	0.22619	0.298588	0.226604	0.556619	0.324764	0.0661844	0.4748	0.262389	0.391611	0.195474	0.831723	1	1	0.87177	1
Adss	chr1	179693309	179726640	2553	60.9965	50.0997	49.3937	49.9318	50.0603	47.8939	56.8819	57.8244	55.5481	49.6628	48.9771	57.3532	0.161542	1	1	0.73423	0.931483
Gm16432	chr1	179921566	179978422	1663	0.106088	0.143359	0.0679158	0.0336203	0	0.0716274	0.117017	0.0298089	0.124723	0.0507681	0.0358137	0.0734128	1.14861	0.987515	0.932781	1	1
Pppde1	chr1	180117548	180182728	4213	0.572309	0.735644	1.76936	2.34896	1.35631	1.08853	2.27486	2.32976	0.653976	2.05916	1.22242	2.30231	-1.63984	0.00088645	0.251002	1.22907e-05	0.0987625
Fam36a	chr1	180249284	180252824	448	39.9056	42.8384	65.8	68.141	57.8383	84.8173	59.9434	63.5143	41.372	66.9705	71.3278	61.7288	-0.694737	0.274834	0.295262	0.122225	1
Hnrnpu	chr1	180258431	180267915	3670	64.016	61.7775	71.9057	92.6713	94.2822	83.7547	99.4337	87.9872	62.8968	82.2885	89.0185	93.7104	-0.387651	0.670318	0.584811	0.0931106	1
Efcab2	chr1	180336012	180413380	2538	2.68785	1.78475	2.38081	2.59947	1.60498	2.55786	2.08937	1.71881	2.2363	2.49014	2.08142	1.90409	-0.154459	1	1	1	1
Kif26b	chr1	180459256	180862988	7406	0	0	0.0152503	0.00754936	0	0	0	0.00669351	0	0.0113999	0	0.00334675	-1.0976	0.869651	NA	1	1
Smyd3	chr1	180885170	181448134	3761	3.75272	3.35961	6.36643	6.68964	3.79075	3.73723	5.60099	4.88999	3.55616	6.52803	3.76399	5.24549	-0.874485	0.133119	1	0.143821	0.634754
Tfb2m	chr1	181458187	181476398	2448	37.4518	46.8679	24.3143	24.5979	28.5882	28.0761	25.9346	28.5728	42.1598	24.4561	28.3321	27.2537	0.785426	0.184884	0.529341	0.613959	1
Cnst	chr1	181476660	181557604	4545	1.75972	2.04572	1.90104	1.82063	1.54353	2.28012	1.54138	2.06142	1.90272	1.86083	1.91182	1.8014	0.0319441	1	1	0.938022	1
Sccpdh	chr1	181598362	181617315	1922	3.09034	3.87626	8.81457	16.9302	8.00652	5.5158	13.9469	12.3801	3.4833	12.8724	6.76116	13.1635	-1.88274	0.0509723	0.597984	0.01461	0.707526
Ahctf1	chr1	181675035	181734146	8831	6.29303	6.43189	5.69772	7.46445	6.36802	6.43399	6.22514	5.939	6.36246	6.58108	6.401	6.08207	-0.0486647	1	1	0.894006	1
Cdc42bpa	chr1	181891220	182095733	8656	0.842447	1.11546	2.06812	1.61479	0.86275	0.880713	0.882394	1.18547	0.978953	1.84145	0.871731	1.03393	-0.904686	0.121068	1	0.737114	0.961791
Adck3	chr1	182095369	182126151	4076	3.24628	2.71978	1.20536	1.23453	1.42965	1.81188	1.15776	1.70267	2.98303	1.21995	1.62077	1.43022	1.28301	0.232424	0.615593	0.479875	1
Psen2	chr1	182157135	182186431	2084	1.69313	1.37277	2.24913	1.09997	1.62885	1.74331	1.14388	1.80781	1.53295	1.67455	1.68608	1.47584	-0.126664	1	1	0.981377	1
Gm5069	chr1	182257100	182260680	3581	0.0328446	0.13315	0.0788495	0.0624524	0.0315976	0.0498952	0.0407565	0.0415293	0.0829973	0.070651	0.0407464	0.0411429	0.205497	1	0.997604	0.961407	1
Itpkb	chr1	182260607	182353790	5101	0.714783	0.806213	0.166062	0.0548035	0.332732	0.0700547	0.0476865	0.00971812	0.760498	0.110433	0.201393	0.0287023	2.67757	0.0178312	0.23209	0.000156803	0.260286
6330403A02Rik	chr1	182362504	182413635	6557	0.00896877	0.0363589	0	0	0	0	0	0	0.0226638	0	0	0	1.70769	0.880316	0.910422	0.77534	NA
Parp1	chr1	182499106	182531385	3827	71.455	73.5088	69.9444	69.2782	65.1054	68.2266	65.7222	64.4554	72.4819	69.6113	66.666	65.0888	0.0582901	1	1	1	1
Lin9	chr1	182571465	182620818	3377	14.9937	19.6435	12.6422	11.341	10.789	9.85876	10.6318	8.93972	17.3186	11.9916	10.3239	9.78574	0.529927	0.528183	0.330585	0.341455	1
Mixl1	chr1	182623179	182627165	2289	0.3083	0.468687	0.271382	0.097703	0.519041	0.234174	0.361313	0.476447	0.388493	0.184542	0.376607	0.41888	1.03447	0.634379	1	0.93929	1
Acbd3	chr1	182656174	182684335	3471	6.16715	6.62809	5.56423	6.74921	6.61759	8.42497	6.64361	7.36941	6.39762	6.15672	7.52128	7.00651	0.055286	1	0.959705	0.628264	1
H3f3a	chr1	182732699	182743734	1076	1620.18	1826.76	1654.01	1586.07	1591.63	1458.35	1671.63	1606.72	1723.47	1620.04	1524.99	1639.18	0.089283	1	1	0.897095	1
BC031781	chr1	182781282	182798245	3190	51.0839	55.7898	38.7338	41.2406	47.4773	52.8182	40.6431	44.7082	53.4368	39.9872	50.1478	42.6756	0.418206	0.688317	1	1	1
Lefty2	chr1	182823250	182829233	2461	0	0.0242183	0.0229468	0	0	0.0242008	0	0	0.0121092	0.0114734	0.0121004	0	0.0420946	1	1	1	1
Pycr2	chr1	182834405	182838219	1599	15.41	6.78389	17.8351	20.2103	19.0708	24.6204	24.7356	26.4757	11.097	19.0227	21.8456	25.6056	-0.777018	0.399487	0.327351	0.0218017	1
Lefty1	chr1	182865170	182868532	1604	0.10999	0.222948	0.422484	0.278856	0.2469	0.148524	0.758256	0.52539	0.166469	0.35067	0.197712	0.641823	-1.03126	0.800484	1	0.162462	0.666982
Tmem63a	chr1	182872649	182905235	3239	3.37707	2.98099	3.01626	1.27736	2.25324	2.85011	1.44192	2.29571	3.17903	2.14681	2.55168	1.86882	0.564217	0.832256	1	0.748106	1
Ephx1	chr1	182919687	182947626	1665	19.9559	25.165	27.3033	16.6892	23.7175	31.2278	18.9632	22.4787	22.5605	21.9963	27.4727	20.7209	0.036523	1	0.899115	0.971022	1
9130409I23Rik	chr1	182981368	182990798	1898	0.0309843	0	0	0.0294576	0	0	0.0512642	0.0783543	0.0154922	0.0147288	0	0.0648092	0.0438609	1	1	0.592882	0.759621
Nvl	chr1	183023554	183074288	3060	45.4322	47.6226	37.648	37.7122	37.5876	35.7544	39.4285	37.3735	46.5274	37.6801	36.671	38.401	0.304205	0.868287	0.839449	1	1
Cnih4	chr1	183081062	183099125	3268	41.8748	51.9596	52.1692	44.5334	46.8115	52.7057	48.5753	48.0704	46.9172	48.3513	49.7586	48.3228	-0.0434288	1	1	0.735992	1
Wdr26	chr1	183103357	183142109	7047	6.27555	9.43032	7.95753	9.98884	10.7258	10.9279	11.2667	10.3407	7.85293	8.97319	10.8268	10.8037	-0.19216	0.961076	0.643254	0.17662	1
Cnih3	chr1	183282759	183390772	2727	0	0	0	0	0	0	0	0	0	0	0	0	0	NA	NA	NA	NA
Ccdc121	chr1	183439764	183441582	1819	0	0	0	0	0	0	0	0	0	0	0	0	0	NA	NA	NA	NA
Lbr	chr1	183745446	183772532	3552	88.1626	75.2232	84.3901	83.3936	82.0918	99.9176	76.3302	77.0657	81.6929	83.8918	91.0047	76.6979	-0.0383148	1	1	0.925783	1
Enah	chr1	183834576	183950111	4288	9.87451	13.8162	12.801	13.9385	13.5369	15.0146	17.1204	13.6878	11.8453	13.3698	14.2758	15.4041	-0.174517	0.977457	0.905406	0.258171	1
Srp9	chr1	184054868	184062546	1388	349.883	215.862	178.204	361.566	408.338	346.45	377.246	405.006	282.872	269.885	377.394	391.126	0.0678053	1	0.94677	0.567805	1
Vmn1r1	chr1	184087309	184088229	921	0	0.0647137	0	0	0	0	0	0.107648	0.0323568	0	0	0.0538242	2.0826	1	1	1	1
Degs1	chr1	184205901	184212890	2005	64.2051	51.4266	94.7209	74.8448	83.7768	77.3514	90.9665	92.5182	57.8158	84.7829	80.5641	91.7423	-0.552229	0.417021	0.619513	0.0562701	0.963651
1700047M11Rik	chr1	184230965	184233420	686	0.257179	0	0	0.0815022	0	0.955015	0.141836	0.28905	0.128589	0.0407511	0.477507	0.215443	1.44931	1	1	1	1
Fbxo28	chr1	184243233	184271737	4913	2.01095	1.80757	2.01152	2.48087	1.95763	4.25502	2.6439	2.65367	1.90926	2.24619	3.10633	2.64878	-0.233342	0.979694	0.564829	0.350095	1
Trp53bp2	chr1	184339298	184392567	4370	7.88595	6.49204	8.10251	9.81313	7.56066	12.3069	9.89693	8.65527	7.189	8.95782	9.93377	9.2761	-0.316961	0.930996	0.838213	0.515146	1
Capn2	chr1	184397390	184447614	3185	2.89887	2.82568	0.390074	0.561738	0.674998	1.23417	0.213845	0.311285	2.86227	0.475906	0.954585	0.262565	2.56344	0.0102462	0.2695	0.000823371	0.503989
Capn8	chr1	184495138	184562483	3705	0.0317453	0.0160867	0	0.0150906	0.01527	0	0	0	0.023916	0.00754528	0.00763502	0	0.950884	1	1	0.668724	1
4922505E12Rik	chr1	184677257	184679311	2055	0	0	0	0	0.0275306	0	0	0	0	0	0.0137653	0	0	NA	1	NA	1
Susd4	chr1	184695037	184825785	2035	0.144492	1.64013	0.0832511	0.0274745	0	0.0292669	0.0239065	0	0.892313	0.0553628	0.0146335	0.0119532	3.78709	0.713729	0.611296	0.423823	1
Tlr5	chr1	184884919	184906175	3199	0.0183833	0	0.0529591	0	0	0	0	0	0.00919166	0.0264795	0	0	-0.926608	1	1	1	NA
1700056E22Rik	chr1	185856911	185857877	967	0.0608151	0	0	0.462548	0.409543	0.554316	1.20744	0.307583	0.0304076	0.231274	0.48193	0.757511	-2.57798	0.815929	0.639666	0.281173	1
Dusp10	chr1	185858340	185899515	2712	8.3702	8.26331	21.1562	16.5546	13.8309	14.8017	17.3646	17.0176	8.31675	18.8554	14.3163	17.1911	-1.17992	0.0145687	0.27197	0.00488666	0.907346
1700112H15Rik	chr1	186351720	186381570	778	0	0	0	0	0	0	0	0	0	0	0	0	0	NA	NA	NA	NA
4930488B22Rik	chr1	186536376	186542868	1722	0	0	0	0	0	0	0	0	0	0	0	0	0	NA	NA	NA	NA
Hlx	chr1	186551024	186556372	2147	0	0.0555205	0.0263028	0.0781237	0	0.110961	0	0.046178	0.0277603	0.0522132	0.0554804	0.023089	-0.720352	1	1	1	1
Mosc1	chr1	186610646	186635192	2161	0.299348	1.51692	0.44425	0	0.235622	0.744133	0	0.321152	0.908136	0.222125	0.489878	0.160576	1.98381	0.700682	1	0.521169	1
Mosc2	chr1	186636947	186669726	1883	12.4925	11.6481	10.0768	11.3128	21.0618	14.6761	18.3696	19.4287	12.0703	10.6948	17.8689	18.8991	0.174396	1	0.523391	0.0770102	1
C130074G19Rik	chr1	186695805	186706915	2853	8.0802	7.8967	2.23671	5.19323	15.9038	8.93477	9.83908	8.13171	7.98845	3.71497	12.4193	8.98539	1.10249	0.47788	0.846801	0.861875	1
Mark1	chr1	186720303	186823428	4565	4.45731	4.16491	0.507197	0.391925	1.51198	2.04833	0.372999	0.282339	4.31111	0.449561	1.78016	0.327669	3.23308	0.00117623	0.471397	0.00039226	0.142403
Rab3gap2	chr1	187028047	187110625	6988	1.0267	1.41583	1.67283	1.7442	1.26299	1.38071	1.48288	1.18468	1.22127	1.70851	1.32185	1.33378	-0.481019	0.602448	1	0.664529	1
Iars2	chr1	187110541	187153280	3540	4.26941	4.81525	4.86553	6.63345	4.85846	6.03994	5.81323	5.04123	4.54233	5.74949	5.4492	5.42723	-0.339336	0.79716	0.940139	0.465777	1
Mir194-1	chr1	187137198	187137264	67	0.877735	1.77914	1.68573	0	0	0	0.726115	0	1.32844	0.842866	0	0.363058	0.65016	1	1	1	1
Mir215	chr1	187137460	187137570	111	0	0.536949	0	0	0.509689	0.53656	0.876571	0	0.268474	0	0.523125	0.438286	4.79947	1	1	1	1
Bpnt1	chr1	187156038	187181648	2182	7.41167	7.53894	10.637	11.5562	8.76375	10.7543	9.05215	10.4733	7.4753	11.0966	9.75904	9.76273	-0.569287	0.454867	0.801835	0.296546	1
Eprs	chr1	187186974	187252234	4850	71.7824	81.2052	61.1528	59.4381	48.5266	47.2536	50.5857	46.1787	76.4938	60.2954	47.8901	48.3822	0.343244	0.80647	0.385487	0.557773	1
9630028B13Rik	chr1	187253236	187265698	3406	0.0172661	0	0	0.0328306	0.0498316	0.0174863	0	0	0.00863303	0.0164153	0.0336589	0	-0.503512	1	1	1	1
Gm2061	chr1	187270995	187279447	2761	0	0.0431737	0.0204535	0	0	0	0.0881016	0.0897721	0.0215869	0.0102267	0	0.0889368	0.643061	1	1	0.787687	0.916828
Slc30a10	chr1	187278727	187292640	5835	0.0201571	0.245147	0.00967815	0	0.0290876	0	0	0.00849565	0.132652	0.00483908	0.0145438	0.00424783	3.26503	0.851821	0.969227	0.74141	1
5033404E19Rik	chr1	187321185	187321893	709	0.0829453	0.336256	0.1593	0	0	0.0840031	0.205852	0.209755	0.2096	0.0796502	0.0420016	0.207804	1.2925	1	0.941258	1	1
Lyplal1	chr1	187911611	187941189	1577	0.559368	0.604706	2.11278	1.02816	1.04039	1.5862	1.41908	1.38312	0.582037	1.57047	1.3133	1.4011	-1.41659	0.0447757	0.236737	0.0220978	1
Tgfb2	chr1	188447065	188529871	4725	0.224031	0.340579	0.167325	0.0828304	0.13171	0.126049	0.0720737	0.283269	0.282305	0.125077	0.12888	0.177671	1.11369	0.19283	0.318081	0.766738	0.974527
Rrp15	chr1	188544965	188573237	1213	163.48	193.741	162.666	156.162	189.782	174.747	178.717	163.51	178.611	159.414	182.264	171.113	0.16403	1	1	0.883972	1
D1Pas1	chr1	188791295	188794506	3212	1.55626	1.72569	1.12522	1.63624	1.69092	0.686069	1.84784	1.82114	1.64097	1.38073	1.1885	1.83449	0.247477	0.983101	0.803124	0.652649	0.52865
Spata17	chr1	188872286	189039325	1645	0.250248	0.615941	0.514942	0.611787	0.309531	0.506878	1.09425	0.542431	0.433094	0.563365	0.408205	0.81834	-0.37184	1	1	0.409003	0.844909
1700007P06Rik	chr1	188949017	188951731	823	0	0	0	0	0	0	0.0591127	0	0	0	0	0.0295563	0	NA	NA	1	1
Gpatch2	chr1	189039390	189175308	4549	6.20531	5.6994	6.38088	6.83365	3.53208	5.00137	5.03715	5.50317	5.95235	6.60726	4.26673	5.27016	-0.150353	1	0.677939	1	0.867595
Esrrg	chr1	189432885	190038763	5580	0	0.0213625	0.0303613	0.0300594	0	0	0	0.00888389	0.0106812	0.0302104	0	0.00444195	-0.959245	0.816745	0.959705	1	1
9330162B11Rik	chr1	189830455	189832869	2212	0	0	0	0	0	0	0	0	0	0	0	0	0	NA	NA	NA	NA
Ush2a	chr1	190086717	190788918	15889	0.00740238	0.00750221	0.0248791	0.038707	0.0249247	0.0262387	0.00918555	0.0249592	0.0074523	0.0317931	0.0255817	0.0170724	-1.25985	0.154474	0.430522	0.475697	1
Kctd3	chr1	190794977	190831719	3703	1.42931	2.97765	2.31805	2.18931	2.47508	3.23284	2.71955	3.17272	2.20348	2.25368	2.85396	2.94614	-0.0323547	1	0.818582	0.269963	1
Kcnk2	chr1	191031809	191168071	3959	0	0	0	0.0141224	0	0	0	0	0	0.00706119	0	0	-0.770719	1	NA	NA	NA
Cenpf	chr1	191464493	191511965	11122	9.62864	11.5484	10.7338	10.225	7.20801	7.76474	7.93478	6.33357	10.5885	10.4794	7.48637	7.13417	0.0149272	1	0.624335	0.708751	1
Ptpn14	chr1	191552147	191700572	10744	0.44336	0.432698	0.178709	0.135301	0.110581	0.249453	0.113202	0.170716	0.438029	0.157005	0.180017	0.141959	1.4237	0.0979579	0.254523	0.0932457	1
Smyd2	chr1	191704371	191746167	1605	3.77398	7.16701	2.04073	1.95077	4.26519	6.19702	1.63681	3.15038	5.4705	1.99575	5.23111	2.3936	1.45016	0.0570627	1	0.238662	0.757216
Prox1	chr1	191945658	191994559	4135	0	0.0288277	0	0	0	0.0288069	0	0	0.0144139	0	0.0144034	0	1.2877	0.963943	1	0.868931	1
Rps6kc1	chr1	192596758	192735649	3995	0.456334	0.313298	0.706784	1.10562	0.608947	0.49197	1.21777	0.843781	0.384816	0.906199	0.550459	1.03077	-1.21448	0.314716	0.924808	0.0796884	0.759628
Angel2	chr1	192748987	192770370	3349	2.30035	2.77629	4.46852	4.4074	3.007	3.29002	3.16681	3.78933	2.53832	4.43796	3.14851	3.47807	-0.803597	0.163294	0.873724	0.209621	1
Vash2	chr1	192771525	192803175	4190	0	0.0142247	0.0269556	0.0133438	0	0.0284287	0	0.0354932	0.00711233	0.0201497	0.0142144	0.0177466	-0.817108	1	1	0.987531	1
Mfsd7b	chr1	192829711	192850069	4087	0.287782	0.918738	0.925771	1.39537	1.02437	1.13666	0.940379	1.67383	0.60326	1.16057	1.08051	1.30711	-0.932641	0.334992	0.53572	0.0654919	1
A230020J21Rik	chr1	192849230	192853660	1649	0.035663	0.18072	0.27397	0.0678114	0.102927	0.252824	0.383533	0.210434	0.108191	0.170891	0.177876	0.296983	-0.613994	1	1	0.508359	1
1700022P22Rik	chr1	192860701	192866820	428	0.137402	0.278511	0.263888	0.130632	0.264371	0.417464	0.227335	1.15823	0.207957	0.19726	0.340918	0.692781	0.0725989	1	1	0.633338	1
Tatdn3	chr1	192869709	192886811	1254	7.08137	8.22251	11.0332	8.24836	7.53437	7.64663	11.4447	8.81546	7.65194	9.64079	7.5905	10.1301	-0.332937	0.8363	1	0.30992	0.793988
Nsl1	chr1	192886900	192908437	2973	11.097	10.3044	11.34	9.8544	9.28652	13.4422	8.39465	12.6723	10.7007	10.5972	11.3643	10.5335	0.0140123	1	1	0.891255	1
Batf3	chr1	192922293	192932822	712	0	0	0.158629	0.471156	0.15892	0	0.136657	0	0	0.314893	0.0794599	0.0683283	-5.02189	0.182323	0.973441	0.855572	1
Fam71a	chr1	192986463	192988696	2234	0	0.0266792	0	0	0	0	0	0	0.0133396	0	0	0	1.22278	1	1	1	NA
Atf3	chr1	192994176	193007212	1976	0.535702	3.37821	1.34321	0.565896	0.744414	0.663097	0.443165	0.125436	1.95696	0.954554	0.703756	0.2843	1.02803	0.951246	0.86198	0.389578	1
Nenf	chr1	193130676	193141997	658	0.714993	0.905795	1.37318	3.22888	1.71962	2.71542	5.47124	7.0064	0.810394	2.30103	2.21752	6.23882	-1.49415	0.198804	0.337641	0.000118338	0.157456
Tmem206	chr1	193149844	193176804	4204	55.4509	69.2277	68.4139	58.3709	68.3777	143.215	45.5599	123.459	62.3393	63.3924	105.796	84.5093	-0.0241639	1	0.859474	0.757959	1
Ppp2r5a	chr1	193175860	193220920	3082	1.14487	1.14097	2.27207	2.24948	1.72553	2.55084	2.92025	1.60844	1.14292	2.26078	2.13819	2.26434	-0.977892	0.194719	0.369924	0.0508652	1
Dtl	chr1	193361244	193399413	4202	38.1792	34.3537	22.4571	22.9257	24.9621	25.6829	24.0354	23.6889	36.2664	22.6914	25.3225	23.8622	0.676251	0.295588	0.600763	0.650705	1
Ints7	chr1	193399613	193445570	3252	6.5463	6.76288	5.24433	6.06901	5.4279	5.18296	4.92182	5.06087	6.65459	5.65667	5.30543	4.99134	0.234016	0.972502	0.891519	0.940282	1
Lpgat1	chr1	193541903	193608134	7246	4.27711	4.87767	7.50518	8.37192	7.06608	6.61667	7.35856	7.50492	4.57739	7.93855	6.84137	7.43174	-0.793019	0.158406	0.500836	0.0528528	1
Nek2	chr1	193645352	193656928	3197	26.139	14.0567	8.79671	23.2771	20.0854	17.6979	21.0912	20.3902	20.0979	16.0369	18.8917	20.7407	0.325466	1	1	0.948863	1
1700034H15Rik	chr1	193717951	193731406	4362	0.0943736	0.0956463	0.155356	0.166629	0.246431	0.0682694	0.0780715	0.306843	0.0950099	0.160993	0.15735	0.192457	-0.70341	0.766028	0.826618	0.266049	1
Slc30a1	chr1	193730660	193737126	5230	2.33884	2.19944	1.91119	2.52292	2.6611	3.53022	2.64178	2.45491	2.26914	2.21706	3.09566	2.54835	0.0333473	1	0.731762	0.600986	1
Rd3	chr1	193801254	193812163	3720	0.300365	0.512699	0.364336	0.270535	0.19771	0.624401	0.470804	0.373124	0.406532	0.317435	0.411055	0.421964	0.347218	1	1	0.93177	1
Traf5	chr1	193821088	193916445	2071	0.227168	0.259011	0.299948	0.43195	0.437087	0.431373	0.117455	0.598408	0.24309	0.365949	0.43423	0.357931	-0.570888	0.963322	0.869175	0.75145	1
Rcor3	chr1	193924343	193961669	1594	6.93597	4.56171	3.82621	6.41884	4.47209	3.36276	6.86712	4.47829	5.74884	5.12252	3.91742	5.6727	0.16611	1	0.948427	0.996214	1
Gm10516	chr1	193960780	193974907	2612	0.0900585	0.0456365	0.0216202	0.128432	0.0216598	0.0912071	0	0.0759144	0.0678475	0.0750259	0.0564334	0.0379572	-0.127251	1	1	1	1
Kcnh1	chr1	194014754	194334040	7143	0.016466	0.025032	0.0474356	0.0704459	0.0792041	0.0500279	0.0817299	0.124919	0.020749	0.0589407	0.064616	0.103325	-1.16482	0.424193	0.429403	0.0125984	0.927485
Hhat	chr1	194336710	194597413	2835	0	0.0630702	0	0	0	0	0	0	0.0315351	0	0	0	2.05433	0.756446	0.814678	0.653154	NA
1700065J18Rik	chr1	194667899	194668933	404	0	0	0	0	0	0	0	0	0	0	0	0	0	NA	NA	NA	NA
Sertad4	chr1	194670682	194681946	3401	0	0	0	0	0	0	0	0	0	0	0	0	0	NA	NA	NA	NA
Syt14	chr1	194723501	194861892	1731	0.271788	0.413181	0.456735	0.484493	0.392204	0.240848	0.477785	0.515481	0.342485	0.470614	0.316526	0.496633	-0.447319	0.983101	1	0.682402	1
Diexf	chr1	194930597	194956445	5548	1.99278	2.37417	1.86272	1.94498	2.10068	2.32951	2.13084	2.24272	2.18347	1.90385	2.21509	2.18678	0.196741	1	1	0.838557	1
Irf6	chr1	194979306	194998229	4124	3.39388	3.54081	2.75239	2.61657	2.46935	2.62842	2.86661	2.03145	3.46735	2.68448	2.54888	2.44903	0.367979	0.839006	0.780748	0.855832	1
A130010J15Rik	chr1	194999663	195004026	3834	1.3498	1.21255	1.00159	1.15204	0.811594	1.04079	0.761341	0.866284	1.28117	1.07682	0.926193	0.813813	0.248572	1	0.840359	0.752996	1
Traf3ip3	chr1	195001698	195027740	2121	0	0	0	0	0	0	0	0	0	0	0	0	0	NA	NA	NA	NA
Hsd11b1	chr1	195047835	195090239	1445	0	0	0	0	0	0	0	0	0	0	0	0	0	NA	NA	NA	NA
G0s2	chr1	195098354	195099382	843	0	0	0	0	0	0	0	0	0	0	0	0	0	NA	NA	NA	NA
Lamb3	chr1	195128188	195170072	4055	0	0.0440947	0	0.013788	0	0.0293752	0	0.0122249	0.0220473	0.00689402	0.0146876	0.00611247	0.923692	1	1	1	1
Camk1g	chr1	195172540	195196476	2453	0	0	0	0.0227927	0	0	0	0	0	0.0113964	0	0	-1.09737	1	NA	NA	NA
4930503O07Rik	chr1	196038381	196048953	578	0	0	0	0	0	0	0	0	0	0	0	0	0	NA	NA	NA	NA
Plxna2	chr1	196446023	196643062	11035	0.101256	0.129627	0.0562929	0.0557332	0.0358884	0.0539721	0.110217	0.107814	0.115441	0.0560131	0.0449302	0.109016	0.926188	0.462776	0.345702	1	0.392688
Cd34	chr1	196765015	196787486	2621	0	0	0	0	0	0	0	0	0	0	0	0	0	NA	NA	NA	NA
Gm16897	chr1	196781953	196803153	2491	0	0	0	0.022445	0	0	0	0	0	0.0112225	0	0	-1.0856	1	NA	NA	NA
A330023F24Rik	chr1	196843593	196864102	5195	0	0.0229456	0.0543523	0.0107624	0	0	0.00936472	0.0286268	0.0114728	0.0325573	0	0.0189958	-0.986896	1	1	1	1
Cd46	chr1	196868094	196918442	1213	0.0484816	0.147406	0.0465557	0.138278	0	0.0490999	0.360962	0.0817348	0.097944	0.092417	0.02455	0.221349	0.075828	1	1	0.879249	0.975451
Cr1l	chr1	196929982	196957764	1662	16.7012	17.7154	48.1473	32.7659	25.8708	27.0556	37.907	37.8502	17.2083	40.4566	26.4632	37.8786	-1.23279	0.00901362	0.451345	0.00204955	0.488114
Cr2	chr1	196963005	197002909	6207	0	0	0	0.00900766	0	0	0	0	0	0.00450383	0	0	-0.536434	1	NA	NA	NA
Cnksr3	chr10	3134304	3227479	3448	0.409338	0.501287	1.01545	1.34587	1.34547	1.96915	1.28397	1.73963	0.455313	1.18066	1.65731	1.5118	-1.35549	0.0470301	0.00734995	0.000916403	1
Oprm1	chr10	3308332	3557940	2639	0	0	0	0	0	0	0	0	0	0	0	0	0	NA	NA	NA	NA
Ipcef1	chr10	3323356	3460176	8240	0.00713692	0.0506322	0	0	0.00686595	0.0144559	0	0.00601603	0.0288845	0	0.0106609	0.00300802	1.9592	0.109725	0.789437	0.232017	1
Rgs17	chr10	4424141	4520877	8190	0	0.043664	0.0137905	0.0409601	0.0138157	0.0218162	0.00594014	0	0.021832	0.0273753	0.017816	0.00297007	-0.231608	1	1	0.409873	0.98334
Mtrf1l	chr10	4522598	4534654	2621	0.852618	0.545758	1.46513	1.94119	1.01452	1.20434	1.61485	1.45633	0.699188	1.70316	1.10943	1.53559	-1.27242	0.10189	0.692183	0.0510462	0.907346
Fbxo5	chr10	4541076	4547383	1807	40.6157	40.8996	63.0974	61.0468	60.8335	50.5602	58.9074	51.3827	40.7577	62.0721	55.6969	55.145	-0.606751	0.339461	0.65761	0.196981	1
Vip	chr10	4698927	4707323	1527	0	0.0390316	0.0369823	0	0	0	0	0	0.0195158	0.0184912	0	0	0.0509736	1	1	1	NA
Myct1	chr10	4739752	4752813	2777	0	0	0	0	0	0	0	0	0	0	0	0	0	NA	NA	NA	NA
Syne1	chr10	4795849	5326342	18108	0.0324764	0.0263315	0.0935587	0.0926284	0.0156217	0.0657811	0.0859726	0.0930778	0.0294039	0.0930936	0.0407014	0.0895252	-1.38754	0.130357	0.996377	0.0537777	0.526159
Esr1	chr10	5342780	5734495	4319	0	0.0137998	0.052301	0.103562	0.0523968	0.0137898	0.0675847	0.0344331	0.0068999	0.0779315	0.0330933	0.0510089	-2.37937	0.152467	0.793763	0.222591	1
Gm221	chr10	5785430	5836669	2151	0.628819	1.21918	1.20768	0.857763	0.420831	0.692215	0.701135	0.921843	0.924	1.03272	0.556523	0.811489	-0.158858	1	0.691619	1	0.918033
1700052N19Rik	chr10	5891401	5913936	2290	4.31431	5.1533	8.38449	8.56969	4.1011	6.2159	7.26559	5.64992	4.73381	8.47709	5.1585	6.45776	-0.839225	0.179836	1	0.254765	0.8811
Rmnd1	chr10	5914189	5943372	1849	0	0	0.0305419	0	0	0	0.0263114	0.0268102	0	0.015271	0	0.0265608	-1.33748	1	NA	1	1
Gm5512	chr10	12979721	5943370	3503	0.318971	0.408345	0.822173	0.590548	0.516818	0.459056	0.749953	0.665113	0.363658	0.706361	0.487937	0.707533	-0.938968	0.362917	0.929264	0.135571	0.904508
Zbtb2	chr10	5958433	5979467	3227	1.58547	1.42216	2.02998	3.15331	2.96289	2.67615	3.96494	3.64072	1.50381	2.59164	2.81952	3.80283	-0.781236	0.272846	0.261813	0.00207526	0.792118
Akap12	chr10	5987070	6080212	6247	22.5367	19.6063	15.4039	19.7347	12.8058	15.8263	16.2841	13.4187	21.0715	17.5693	14.316	14.8514	0.2621	0.972502	0.679897	0.866665	1
Mthfd1l	chr10	6179460	6373466	4332	2.3621	1.91242	2.11183	2.10374	1.90674	1.82854	2.58297	3.14689	2.13726	2.10779	1.86764	2.86493	0.0199372	1	1	0.305157	0.489843
Plekhg1	chr10	6379239	6606164	7414	0.0872525	0.112546	0.571271	0.226236	0.114463	0.265096	0.31497	0.541589	0.0998994	0.398754	0.18978	0.42828	-1.89505	0.00112656	0.475973	4.6813e-05	0.0646586
Iyd	chr10	6791664	6806262	1540	0	0	0	0	0	0.0386742	0	0.0643794	0	0	0.0193371	0.0321897	0	NA	1	0.915272	1
Ppp1r14c	chr10	6881566	6980391	2524	0.372794	0.259752	0.44748	0.686698	0.40347	0.141581	1.09867	0.746332	0.316273	0.567089	0.272525	0.922499	-0.822715	0.675248	1	0.0668719	0.154985
H60c	chr10	7078770	7090333	2817	0.334019	0.232735	1.38323	1.2504	0.863594	0.739985	1.13982	0.721497	0.283377	1.31681	0.80179	0.93066	-2.17714	0.00373801	0.17004	0.0107192	1
B020014A21Rik	chr10	7213348	7221452	1938	0	0	0	0	0	0	0	0	0	0	0	0	0	NA	NA	NA	NA
Lrp11	chr10	7309598	7345275	3397	2.51021	1.94753	4.4885	5.28327	5.07963	5.92602	4.05295	4.5238	2.22887	4.88589	5.50282	4.28838	-1.1288	0.0402928	0.0330169	0.0218235	1
Pcmt1	chr10	7350034	7383382	1917	69.0544	66.348	59.3884	60.6354	48.4595	56.8242	56.1362	59.0366	67.7012	60.0119	52.6419	57.5864	0.173906	1	0.812012	1	0.999892
A630066F11Rik	chr10	7383169	7384421	1253	0.891745	0.713503	0.585903	1.02629	0.67728	0.95065	1.00949	0.71213	0.802624	0.806097	0.813965	0.86081	-0.00615235	1	1	0.933025	1
Nup43	chr10	7387302	7398684	1290	159.557	155.241	147.177	140.253	112.098	126.319	135.767	125.66	157.399	143.715	119.209	130.713	0.131203	1	0.760906	1	0.997783
BC020402	chr10	7398769	7400956	2188	0.510675	0.217921	0.180669	0.613278	0.362	0.653289	0.400226	0.49844	0.364298	0.396974	0.507645	0.449333	-0.12075	1	1	0.902341	1
Lats1	chr10	7401007	7436259	7215	1.13296	1.29694	0.641816	0.87566	0.878233	0.974064	0.748457	0.790131	1.21495	0.758738	0.926148	0.769294	0.67216	0.466893	0.863929	0.68114	1
Katna1	chr10	7445798	7482948	1775	53.9379	53.4901	46.323	46.8074	42.6149	45.0629	44.237	39.1271	53.714	46.5652	43.8389	41.682	0.206006	0.9837	0.900296	0.986141	1
BC013529	chr10	7487745	7500715	1557	8.04505	8.91914	12.3317	10.7727	13.7351	14.574	14.748	14.9321	8.4821	11.5522	14.1545	14.8401	-0.445227	0.64689	0.356084	0.0394983	1
Ppil4	chr10	7512692	7542361	2896	30.7037	37.4772	30.303	29.8087	29.2645	27.2084	26.5759	30.2465	34.0905	30.0558	28.2365	28.4112	0.181667	1	0.930892	1	1
Zc3h12d	chr10	7552268	7590195	4093	0.057472	0.0582471	0.0413917	0.0409801	0	0.0582049	0	0.0605572	0.0578595	0.0411859	0.0291025	0.0302786	0.406805	1	0.982482	0.964226	1
Mir5104	chr10	7556179	7556272	94	0	0	0	0	0	0	0	0	0	0	0	0	0	NA	NA	NA	NA
Tab2	chr10	7625446	7675921	4278	6.41969	7.6069	7.72233	8.10298	8.76801	8.13043	8.88159	6.8715	7.01329	7.91265	8.44922	7.87654	-0.173836	0.982205	0.908057	0.555648	1
Ust	chr10	7924551	8238623	4284	0.0411822	0.0417376	0.131821	0.156612	0.0396187	0.139025	0.079493	0.104143	0.0414599	0.144216	0.0893217	0.0918181	-1.58344	0.291936	0.819819	0.461511	1
Sash1	chr10	8442017	8605868	7183	0.581287	0.829755	0.699709	0.848427	0.559217	0.671616	0.656971	0.766046	0.705521	0.774068	0.615416	0.711508	-0.131984	1	1	0.863344	1
Samd5	chr10	9347057	9395006	2495	0	0	0	0.022409	0	0	0	0.0198686	0	0.0112045	0	0.00993429	-1.08437	1	NA	1	1
Gm6150	chr10	9404520	9411707	2980	0.0197343	0	0	0.0375238	0	0	0	0	0.00986715	0.0187619	0	0	-0.533775	1	1	1	NA
Stxbp5	chr10	9475345	9620838	9074	0.343491	0.308713	0.728149	0.948889	0.829241	0.525089	0.498614	0.830391	0.326102	0.838519	0.677165	0.664502	-1.33605	0.00951517	0.128546	0.0148799	1
9130014G24Rik	chr10	10055501	10192112	5218	0	0	0	0	0	0	0	0	0	0	0	0	0	NA	NA	NA	NA
Rab32	chr10	10264837	10278005	2054	0.114524	0.0290172	0.742329	0.89827	0.13772	0.260966	0.497392	0.627495	0.0717707	0.8203	0.199343	0.562444	-3.34398	5.07957e-05	0.559867	0.000377984	0.154446
Gm5177	chr10	10325743	10336111	3785	0	0	0	0	0	0	0	0	0	0	0	0	0	NA	NA	NA	NA
Grm1	chr10	10405857	10802129	6990	0	0	0.00807897	0	0	0.0255615	0	0	0	0.00403949	0.0127807	0	-0.48949	1	0.818582	NA	1
4930567K20Rik	chr10	10470844	10477929	444	0	0	0	0	0	0	0	0	0	0	0	0	0	NA	NA	NA	NA
Shprh	chr10	10869228	10935071	9289	3.58332	3.85622	3.85437	4.15913	2.96003	2.5775	3.19478	2.72169	3.71977	4.00675	2.76876	2.95824	-0.106944	1	0.75831	1	1
Fbxo30	chr10	11001128	11017767	5114	4.94477	3.25162	6.05136	9.03052	6.6709	4.47211	8.94226	6.38796	4.09819	7.54094	5.57151	7.66511	-0.878154	0.483819	0.915408	0.206434	0.975944
Epm2a	chr10	11063243	11177275	1079	0.327015	0.718088	0.0523374	0.414536	0.314599	0.110395	0.135263	0.0918853	0.522552	0.233437	0.212497	0.113574	1.12937	0.608073	0.615593	0.173234	1
Utrn	chr10	12101986	12581533	12382	3.2439	4.20222	3.71707	3.34145	1.92819	2.52047	2.23957	2.19796	3.72306	3.52926	2.22433	2.21876	0.0769141	1	0.334625	0.455723	1
B230208H11Rik	chr10	12636444	12642925	1182	0.298519	0.151272	0.764427	1.27714	0.430778	1.25969	0.740859	1.21624	0.224896	1.02079	0.845235	0.978548	-2.13365	0.266425	0.498231	0.156028	1
Stx11	chr10	12659787	12684065	2396	0.0245443	0	0.0707079	0.14001	0	0	0	0.103448	0.0122722	0.105359	0	0.0517238	-2.37281	0.714322	1	0.82882	0.98334
Sf3b5	chr10	12728256	12728989	734	431.287	458.622	378.147	371.569	374.061	350.858	373.754	359.499	444.954	374.858	362.459	366.627	0.247307	0.939933	0.896963	1	1
Plagl1	chr10	12810594	12851501	5261	0.380057	0.962956	0	0	0	0.0113207	0.00924724	0.00942257	0.671506	0	0.00566035	0.0093349	6.09066	6.46799e-05	0.000948847	0.000618444	1
Fam164b	chr10	12869450	12897829	1053	0.223393	0.509413	0	0.0530964	0.161184	0.169682	0	0.141231	0.366403	0.0265482	0.165433	0.0706156	3.36441	0.45918	0.988596	0.640366	1
Ltv1	chr10	12898444	12912943	1768	151.444	154.903	126.647	120.929	123.423	89.4384	132.301	131.557	153.174	123.788	106.431	131.929	0.307277	0.861795	0.597247	1	0.839129
Phactr2	chr10	12927523	13194202	8913	0.125363	0.120366	0.392827	0.495561	0.145993	0.340791	0.469413	0.328145	0.122864	0.444194	0.243392	0.398779	-1.77335	0.0508267	0.607175	0.0276813	0.85566
Fuca2	chr10	13220834	13237081	3954	19.4094	18.3145	26.9792	24.802	20.4467	30.8486	24.3495	24.8488	18.862	25.8906	25.6476	24.5991	-0.456741	0.574704	0.686624	0.252255	1
Pex3	chr10	13243648	13272948	2405	17.997	23.4192	22.6593	20.1557	21.6422	19.4152	24.6384	25.4147	20.7081	21.4075	20.5287	25.0266	-0.0478947	1	1	0.396464	0.8811
Adat2	chr10	13272713	13283182	1453	21.8153	18.5818	24.5632	27.936	16.704	18.7323	26.1831	24.5302	20.1986	26.2496	17.7182	25.3567	-0.377879	0.738401	1	0.36246	0.549112
Aig1	chr10	13372515	13588636	1054	0.167386	0.113095	0.750103	0.53046	0.644123	0.452055	0.553887	0.658453	0.140241	0.640282	0.548089	0.60617	-2.11379	0.126258	0.313783	0.0588433	1
Hivep2	chr10	13686185	13871184	9768	0.060205	0.079322	0.398912	0.366326	0.104255	0.182918	0.343656	0.375546	0.0697635	0.382619	0.143586	0.359601	-2.29933	0.000606188	0.493713	0.000179513	0.113447
Gpr126	chr10	14122391	14264842	6505	0	0.0274872	0.104176	0.163305	0.00869723	0.0183115	0.104703	0.0762062	0.0137436	0.133741	0.0135044	0.0904548	-2.59786	0.0570627	1	0.0849837	0.311247
Vta1	chr10	14375139	14425295	1325	38.4362	36.7504	81.5754	75.11	46.7975	44.9496	75.2327	67.044	37.5933	78.3427	45.8736	71.1383	-1.05912	0.029591	0.882666	0.0103116	0.294683
1700016L04Rik	chr10	14425415	14478825	910	0	0	0	0	0	0	0	0	0	0	0	0	0	NA	NA	NA	NA
Gje1	chr10	14435432	14438020	1477	0	0.0807059	0.114703	0.189271	0.0383043	0.241943	0.131753	0.100688	0.040353	0.151987	0.140123	0.11622	-1.68573	0.824384	0.904548	0.768864	1
Nmbr	chr10	14480095	14490362	1173	0	0	0	0	0	0	0.0414746	0	0	0	0	0.0207373	0	NA	NA	1	1
Gm20125	chr10	16670900	16815588	3401	0	0.0525739	0	0	0	0.017512	0	0	0.026287	0	0.00875598	0	1.85945	0.763059	1	0.658649	1
Cited2	chr10	17443034	17445480	1969	3.49444	3.5113	2.69597	3.60622	6.57988	4.11372	3.31085	5.21149	3.50287	3.15109	5.3468	4.26117	0.152227	1	0.800489	0.720802	1
Txlnb	chr10	17516025	17565469	4457	0.14514	0.280823	0.31676	0.313611	0.152323	0.133628	0.174646	0.200202	0.212982	0.315186	0.142976	0.187424	-0.544339	0.911124	0.967048	1	1
Heca	chr10	17620272	17667873	3667	1.10656	1.39779	0.800803	1.05204	0.215996	0.795842	0.995017	0.675922	1.25218	0.926421	0.505919	0.83547	0.430687	0.85428	0.135912	0.835279	0.603167
3110003A17Rik	chr10	17731067	17743058	809	6.97848	3.97833	35.8796	32.4129	11.1193	10.0123	16.6576	22.1818	5.4784	34.1463	10.5658	19.4197	-2.63769	1.83092e-08	0.214356	1.61369e-05	0.139156
Reps1	chr10	17775746	17844961	2618	5.84039	7.35341	8.49885	8.69197	9.18433	10.2145	11.5399	8.95631	6.5969	8.59541	9.69943	10.2481	-0.381271	0.721377	0.55289	0.0868415	1
Ect2l	chr10	17848828	17930696	2900	0	0	0.0973656	0.0192795	0.0585263	0.0410746	0	0	0	0.0583225	0.0498005	0	-2.77236	0.640862	0.761202	NA	0.989396
Ccdc28a	chr10	17933491	17954787	1166	16.0386	20.0886	18.1621	12.4672	13.1977	18.2863	13.6436	12.6694	18.0636	15.3146	15.742	13.1565	0.238031	0.968221	1	0.891118	1
Nhsl1	chr10	18127481	18253697	7637	0.107806	0.0624343	0.354937	0.417297	0.133345	0.241758	0.465029	0.318061	0.0851202	0.386117	0.187552	0.391545	-2.0581	0.0010853	0.355677	0.000120632	0.186027
Hebp2	chr10	18259929	18265882	1910	0.153948	0.280844	2.77925	1.46363	0.473931	1.02902	1.60468	2.5954	0.217396	2.12144	0.751473	2.10004	-3.22855	0.00690471	0.388862	0.00259154	0.526159
D10Bwg1379e	chr10	18307817	18463564	8216	0.0286311	0.0362715	0.0893545	0.0544406	0	0.0217472	0.0296067	0.0181008	0.0324513	0.0718976	0.0108736	0.0238538	-0.948012	0.541402	0.692096	1	1
Gm4922	chr10	18499533	18506599	2355	0	0	0	0.0237412	0	0	0.0206581	0	0	0.0118706	0	0.010329	-1.12899	1	NA	1	1
4930444F02Rik	chr10	18517105	18551736	2928	0	0	0	0	0	0	0	0.0169304	0	0	0	0.00846519	0	NA	NA	1	1
Perp	chr10	18564877	18576878	1900	21.7281	22.7426	36.4988	63.8851	53.6574	41.2205	65.3443	75.2714	22.2353	50.1919	47.439	70.3078	-1.17424	0.182849	0.333515	0.00693894	0.874736
Tnfaip3	chr10	18720717	18735216	4594	0	0.0518949	0.0245851	0.073022	0.221671	0.116679	0.0211797	0.118697	0.0259475	0.0488036	0.169175	0.0699383	-0.710014	1	0.410648	0.633805	1
Gm20139	chr10	18861555	18927753	6220	0.0094547	0.0095822	0	0	0	0	0	0.0079698	0.00951845	0	0	0.0039849	0.964839	1	1	1	1
Olig3	chr10	19076345	19078410	2066	0	0	0	0	0.109536	0	0	0.095977	0	0	0.0547681	0.0479885	0	NA	0.934551	0.805526	1
Ifngr1	chr10	19311764	19330031	2099	1.23276	2.41358	2.95947	2.6104	2.07542	1.92947	1.90056	2.47979	1.82317	2.78493	2.00245	2.19017	-0.608473	0.576639	1	0.599222	1
Il22ra2	chr10	19341834	19354487	2468	2.40666	3.28435	1.6246	1.20067	1.87974	1.76165	1.1236	1.02438	2.8455	1.41264	1.82069	1.07399	1.00518	0.220286	0.658628	0.090996	1
Il20ra	chr10	19432393	19479859	2088	0	0	0.054092	0	0.0270955	0	0.116498	0	0	0.027046	0.0135478	0.0582492	-1.88932	1	1	0.759761	1
Slc35d3	chr10	19567723	19571265	2629	0	0	0	0.0212668	0	0	0	0	0	0.0106334	0	0	-1.04498	1	NA	NA	NA
Pex7	chr10	19579896	19627480	1894	1.02464	0.346153	1.2821	3.63094	3.16631	1.88674	3.67313	4.37093	0.685397	2.45652	2.52653	4.02203	-1.82657	0.0797581	0.124988	0.0017577	0.927485
Map3k5	chr10	19654332	19862556	5393	5.32142	4.86271	1.75919	2.01124	3.7661	3.44561	3.34675	2.43586	5.09206	1.88522	3.60586	2.89131	1.42872	0.00307776	0.658628	0.36763	1
Mtap7	chr10	19868726	20001396	3895	17.8916	17.0158	14.3826	17.4263	22.7173	21.6214	18.8479	17.4489	17.4537	15.9044	22.1694	18.1484	0.134023	1	0.812915	0.722857	1
4930405J17Rik	chr10	19919053	19921660	629	0.373979	0.947557	0.0897806	0	0.35978	0.0946871	0	0.078811	0.660768	0.0448903	0.227234	0.0394055	3.61119	0.45918	0.932195	0.367806	1
Gm6251	chr10	19928245	19928836	592	2.98015	2.31559	0.763135	2.26664	2.10247	3.31997	1.1505	1.75847	2.64787	1.51489	2.71122	1.45449	0.801565	0.824284	1	0.814923	1
Bclaf1	chr10	20032275	20062307	5454	82.3682	82.7031	57.7042	49.8418	43.6816	38.4824	43.6278	34.7205	82.5356	53.773	41.082	39.1741	0.618042	0.3663	0.0883452	0.0958603	1
Fam54a	chr10	20067625	20081475	2307	9.20233	11.2899	13.3408	13.6686	9.00008	9.73275	11.4718	9.88434	10.2461	13.5047	9.36642	10.6781	-0.398049	0.685286	1	0.730152	0.975451
Pde7b	chr10	20117810	20444874	4127	0	0	0	0	0.0137086	0	0	0	0	0	0.00685431	0	0	NA	1	NA	1
Ahi1	chr10	20672353	20800235	5094	0.161624	0.374409	0	0.0219515	0.166594	0.151994	0.124155	0.0486574	0.268017	0.0109758	0.159294	0.0864063	3.72838	0.0020631	0.879678	0.351393	1
Myb	chr10	20844736	20880790	3777	0	0	0.0149516	0	0.0149789	0	0	0.0131247	0	0.00747578	0.00748947	0.00656237	-0.805357	1	1	1	1
Hbs1l	chr10	21015785	21088695	4893	14.2063	15.7378	16.7119	13.2435	11.9788	13.1824	13.4624	13.7076	14.972	14.9777	12.5806	13.585	-0.000547005	1	0.950829	0.986141	1
4930455C13Rik	chr10	21038894	21061861	1016	0	0.117325	0	0	0	0	0	0.146374	0.0586627	0	0	0.0731872	2.77953	1	1	1	1
Aldh8a1	chr10	21097106	21116384	2243	0	0	0.025177	0.0997067	0	0	0.0433792	0.132605	0	0.0624419	0	0.087992	-2.85682	0.655785	NA	0.348336	0.830793
1700020N01Rik	chr10	21312951	21342181	1061	0.498844	1.12349	0.425802	0.316176	0	0.112268	0.366822	0.794275	0.811169	0.370989	0.056134	0.580548	1.10793	0.757046	0.0913235	1	0.218874
Gm5420	chr10	21410651	21413784	2206	0	0	0	0.0253448	0	0	0	0	0	0.0126724	0	0	-1.18094	1	NA	NA	NA
Sgk1	chr10	21601990	21719708	4157	45.8215	52.4038	27.9711	25.958	41.3598	35.904	32.4761	38.7919	49.1127	26.9645	38.6319	35.634	0.86479	0.120818	0.837837	0.859384	1
4930444G20Rik	chr10	21786115	21787885	1771	0	0.0673081	0.0318871	0.03157	0	0	0.0549404	0	0.033654	0.0317286	0	0.0274702	0.0650802	1	1	1	1
E030030I06Rik	chr10	21832856	21869076	2292	16.1902	16.4866	30.8724	34.9075	38.0872	28.4798	35.7444	25.4349	16.3384	32.8899	33.2835	30.5896	-1.00894	0.109059	0.164921	0.0400246	1
Raet1a	chr10	21878415	22093945	1545	0.0380636	0.0385769	0.292412	0.289504	0.659132	0.115647	0.157442	0.352941	0.0383202	0.290958	0.387389	0.255192	-2.63886	0.338076	0.301642	0.247839	1
Raet1e	chr10	21893327	21903720	1274	0.0461603	0.233914	1.41845	0.570516	1.99835	0.560988	1.06922	0.933855	0.140037	0.994483	1.27967	1.00154	-2.74306	0.156973	0.144683	0.0763227	1
H60b	chr10	21993280	22008654	951	6.6167	3.13361	15.3799	14.933	19.037	10.0829	18.4675	16.107	4.87515	15.1564	14.5599	17.2872	-1.63441	0.0525082	0.118145	0.00617291	1
C920009B18Rik	chr10	22026526	22032748	4515	0	0	0.0750459	0.0123833	0.0125306	0	0.0215503	0.0658766	0	0.0437146	0.00626528	0.0437134	-2.42531	0.546349	1	0.383297	0.998497
Raet1d	chr10	22081700	22093945	1271	0.0925385	0.0468932	0.399881	0.131968	0.400613	0.140578	0.22966	0.117007	0.0697159	0.265924	0.270596	0.173334	-1.79133	0.68718	0.740126	0.734535	1
Gm10825	chr10	22122619	22127276	4548	0.0646528	0.0393148	0.72018	0.368803	0.33587	0.235719	0.962725	0.806583	0.0519838	0.544491	0.285794	0.884654	-3.1612	2.72525e-05	0.0233862	7.17623e-09	0.0266931
Slc2a12	chr10	22364817	22423686	3762	0.547126	0.348546	1.80134	0.683648	0.721856	0.839071	1.37078	1.81844	0.447836	1.24249	0.780463	1.59461	-1.4519	0.287284	0.808001	0.0533716	0.786494
Tbpl1	chr10	22423683	22451253	2875	16.7731	16.1286	13.2194	15.3632	13.0468	13.6103	16.194	13.6388	16.4509	14.2913	13.3286	14.9164	0.202895	0.988421	0.896618	0.989403	0.989396
Tcf21	chr10	22537079	22539934	1229	0.0478505	0.0484958	0.137849	0.0454927	0	0	0.0791696	0.121006	0.0481731	0.0916707	0	0.100088	-0.80548	1	1	0.981049	1
Eya4	chr10	22823974	23069709	4099	0	0	0	0.0409201	0	0	0	0	0	0.0204601	0	0	-1.60692	0.742311	NA	NA	NA
Rps12	chr10	23504989	23507015	518	536.426	570.585	623.482	605.949	831.703	858.65	647.661	660.898	553.505	614.715	845.176	654.28	-0.151319	0.995431	0.435164	0.425203	1
Snora33	chr10	23505153	23505257	105	5.0407	2.27053	5.37829	2.12993	6.46577	14.1805	7.41329	3.77692	3.65561	3.75411	10.3231	5.59511	-0.0382522	1	0.656102	0.803063	1
Snord100	chr10	23505560	23505627	68	1.72965	7.88841	7.47424	2.46664	8.31992	8.75856	3.57719	2.18701	4.80903	4.97044	8.53924	2.8821	-0.0475301	1	0.969227	1	1
1110021L09Rik	chr10	23516792	23547774	2837	0.310935	0.210086	0.636977	0.729182	0.837564	0.776755	0.926008	1.04841	0.26051	0.68308	0.80716	0.987207	-1.35734	0.125476	0.092329	0.00222066	1
Vnn3	chr10	23571268	23589649	1811	0	0.0658214	0.155914	0.246982	0.249919	0	0.214908	0.273728	0.0329107	0.201448	0.12496	0.244318	-2.30089	0.511857	0.824694	0.245924	1
Vnn1	chr10	23614494	23625149	2416	84.5855	41.5926	111.191	92.5902	156.074	41.6119	137.009	81.0677	63.0891	101.891	98.8431	109.038	-0.691472	0.947323	0.973441	0.686256	1
Taar1	chr10	23640212	23641210	999	0	0	0	0.111933	0	0	0	0	0	0.0559665	0	0	-2.72173	1	NA	NA	NA
Taar2	chr10	23658378	23661389	1020	0.0576551	0.292163	0	0	0.110932	0.116781	0.381566	0.0486001	0.174909	0	0.113857	0.215083	4.20875	0.535671	1	1	1
Taar3	chr10	23669364	23670395	1032	0	0	0	0	0	0	0.0942824	0	0	0	0	0.0471412	0	NA	NA	1	1
Taar4	chr10	23680300	23681343	1044	0.0563297	0	0	0	0	0	0	0	0.0281649	0	0	0	1.93224	1	1	1	NA
Taar7d	chr10	23747028	23748104	1077	0.0546037	0.22136	0.0524346	0	0	0.0553001	0	0.138084	0.137982	0.0262173	0.0276501	0.069042	2.03067	0.930996	0.956579	1	1
Taar7e	chr10	23757420	23758496	1077	0	0	0	0	0	0	0	0	0	0	0	0	0	NA	NA	NA	NA
Taar7f	chr10	23769316	23770392	1077	0	0	0	0	0	0	0	0	0	0	0	0	0	NA	NA	NA	NA
Taar8a	chr10	23796306	23797340	1035	0	0	0	0	0	0	0	0	0	0	0	0	0	NA	NA	NA	NA
Taar8b	chr10	23811066	23812100	1035	0	0.115172	0	0.0540198	0.109325	0	0.0940091	0.0957916	0.0575858	0.0270099	0.0546623	0.0949003	0.868808	1	1	1	1
Taar8c	chr10	23820649	23821757	1109	0	0.268716	0	0.100831	0.10203	0	0.0438681	0	0.134358	0.0504153	0.0510148	0.021934	1.25667	1	1	0.892046	1
Taar9	chr10	23828294	23829340	1047	0	0	0	0	0	0	0	0	0	0	0	0	0	NA	NA	NA	NA
Stx7	chr10	23869123	23908765	2500	44.0826	47.5142	64.5814	65.4601	52.9546	54.8174	62.1549	60.5375	45.7984	65.0207	53.886	61.3462	-0.505509	0.487649	0.941258	0.207948	0.963651
Moxd1	chr10	23943323	24022589	3083	0	0	0	0.0544053	0	0	0	0	0	0.0272027	0	0	-1.89541	0.9309	NA	NA	NA
Ctgf	chr10	24315248	24318488	2402	4.82315	4.44156	1.29307	2.97941	4.00409	4.38876	3.03808	3.15759	4.63236	2.13624	4.19643	3.09783	1.11304	0.235517	1	0.855488	1
Enpp1	chr10	24361217	24431908	3224	0.0547223	0.110921	0.22771	0.225446	0.0350964	0.129314	0.0150899	0.307519	0.0828214	0.226578	0.0822051	0.161305	-1.34978	0.667883	1	0.688792	1
Enpp3	chr10	24493620	24556001	2815	3.38434	2.85832	4.67424	3.5751	3.25585	2.1369	3.14538	4.50816	3.12133	4.12467	2.69638	3.82677	-0.400994	0.794361	1	0.523134	0.78387
Med23	chr10	24589792	24633335	4946	2.05698	2.25343	1.72408	2.31736	2.77959	2.84184	2.89184	2.2551	2.1552	2.02072	2.81071	2.57347	0.0925128	1	0.814188	0.48704	1
Arg1	chr10	24635013	24647276	1477	7.9632	5.12482	4.70282	2.64979	6.58834	3.3872	5.863	6.37692	6.54401	3.6763	4.98777	6.11996	0.830204	0.481342	0.947086	1	1
Akap7	chr10	24888896	25018969	3123	1.28049	1.69853	2.64006	2.59591	1.32245	2.97505	2.55477	3.26989	1.48951	2.61799	2.14875	2.91233	-0.809467	0.19931	0.654204	0.0160955	0.704463
Epb4.1l2	chr10	25079604	25243324	4463	4.25612	4.09984	7.85775	8.86952	4.99456	6.08527	7.24895	7.03096	4.17798	8.36363	5.53991	7.13995	-0.999599	0.0531188	0.755196	0.0379312	0.778245
2010003K15Rik	chr10	25247749	25256078	674	0.0872525	0.0884292	0	0	0	0.265096	0.288722	0.441295	0.0878409	0	0.132548	0.365009	3.29044	0.996251	1	0.748852	1
4930401C15Rik	chr10	25499120	25557243	865	0	0	0	0	0	0	0	0	0	0	0	0	0	NA	NA	NA	NA
Tmem200a	chr10	25710992	25798858	4115	0	0	0	0	0	0	0	0	0	0	0	0	0	NA	NA	NA	NA
Samd3	chr10	25949513	25991978	3554	0	0.0167702	0	0	0	0	0	0	0.0083851	0	0	0	0.878537	1	1	1	NA
L3mbtl3	chr10	25995258	26094991	3411	3.41367	2.41131	5.6621	5.90085	3.35041	3.10799	4.25025	5.11562	2.91249	5.78148	3.2292	4.68294	-0.986733	0.0855692	1	0.0896097	0.56596
Gm8709	chr10	26393252	26394457	1206	0.048763	0.0494207	0	0	0	0	0	0.0411046	0.0490918	0	0	0.0205523	2.56296	0.994197	1	1	1
Arhgap18	chr10	26492318	26638454	3616	29.583	19.532	17.3195	17.4566	21.2627	15.3013	13.9518	14.7099	24.5575	17.3881	18.282	14.3308	0.497823	0.899952	0.964752	0.752996	1
Lama2	chr10	26701092	27336748	9712	0.00605521	0.0736425	0.052332	0.0172706	0.0233013	0.0122649	0.0100185	0.0102084	0.0398488	0.0348013	0.0177831	0.0101135	0.15402	1	0.742192	0.298736	1
Ptprk	chr10	27794626	28317203	6177	0.314177	0.183329	1.02394	2.81499	1.09909	0.993119	2.44942	2.24708	0.248753	1.91946	1.0461	2.34825	-2.89855	0.0424223	0.317499	0.00935248	0.883739
Themis	chr10	28388201	28602555	3981	0	0	0	0.0140443	0	0	0	0.0124522	0	0.00702217	0	0.00622609	-0.767415	1	NA	1	1
4930519F09Rik	chr10	28641769	28643313	1545	3.19734	2.43034	5.84824	6.6586	7.76311	5.70525	6.45514	2.59893	2.81384	6.25342	6.73418	4.52703	-1.14929	0.374631	0.406351	0.448147	1
2310057J18Rik	chr10	28692094	28706112	1319	0	0	0	0	0	0	0	0	0	0	0	0	0	NA	NA	NA	NA
6330407J23Rik	chr10	28863802	28919434	3946	0.0149032	0.0151042	0.0143112	0	0	0	0	0	0.0150037	0.0071556	0	0	0.543464	1	0.994769	0.889801	NA
9330159F19Rik	chr10	28931449	28950585	5644	0	0	0	0	0	0	0	0	0	0	0	0	0	NA	NA	NA	NA
Echdc1	chr10	29032972	29066467	3180	0.277397	0.506049	0.621547	0.756023	0.480358	0.618057	0.56605	0.420895	0.391723	0.688785	0.549207	0.493473	-0.798648	0.577086	0.917284	0.693643	1
Rnf146	chr10	29063982	29082248	4404	2.91103	3.03149	4.52648	4.76077	3.87961	3.85424	3.94368	4.49121	2.97126	4.64363	3.86693	4.21744	-0.642432	0.336195	0.794155	0.173234	1
Rspo3	chr10	29172913	29255673	2396	0	0	0.0235693	0.0700048	0	0	0	0.186206	0	0.0467871	0	0.0931029	-2.50556	0.9664	NA	0.712227	1
Cenpw	chr10	29915815	29920346	1512	101.436	91.8854	108.163	100.987	99.718	113.602	85.9092	107.242	96.6609	104.575	106.66	96.5758	-0.113522	1	1	0.809966	1
Trmt11	chr10	30254031	30320555	2359	7.60344	9.39877	20.1327	19.7429	19.9537	15.729	19.7981	20.4046	8.5011	19.9378	17.8414	20.1014	-1.22881	0.00982897	0.0671171	0.000891834	0.986659
Gm20300	chr10	30323001	30326440	3440	1.74373	2.13109	2.1177	1.96662	1.46373	2.61433	1.40009	2.24804	1.93741	2.04216	2.03903	1.82407	-0.0755851	1	1	0.984114	1
Hint3	chr10	30328013	30338172	696	57.2873	68.6785	69.6975	62.819	71.9386	84.6308	75.0016	66.3098	62.9829	66.2583	78.2847	70.6557	-0.0731286	1	0.859647	0.558602	1
Ncoa7	chr10	30365388	30522913	5338	0.0440676	0.022331	0.327957	0.398014	0.0317959	0.156204	0.300757	0.408613	0.0331993	0.362985	0.0939997	0.354685	-3.11004	9.69398e-05	0.513351	1.94346e-05	0.0265052
Hey2	chr10	30552165	30562589	2532	0	0	0.0446067	0	0	0.0235222	0.115284	0	0	0.0223033	0.0117611	0.0576418	-1.69168	0.971011	1	0.282812	0.975944
Hddc2	chr10	31033211	31047892	718	10.0744	6.47479	32.7192	31.5373	21.0385	26.2122	30.8973	33.2092	8.27459	32.1282	23.6254	32.0532	-1.95579	3.42122e-05	0.00734995	2.02053e-06	0.709512
Tpd52l1	chr10	31052186	31165727	1267	0.0928306	0.658578	1.56	1.14734	0.223265	1.03416	0.998337	1.05639	0.375704	1.35367	0.628713	1.02736	-1.82193	0.0446791	0.819843	0.0605646	0.845613
Gm3258	chr10	31133532	31134241	710	16.7314	16.2015	12.9647	11.4971	16.0164	13.5055	14.0467	12.6374	16.4664	12.2309	14.7609	13.3421	0.428693	0.759034	1	1	1
Rnf217	chr10	31221693	31329531	2860	0.0205623	0	0	0	0	0	0	0.0866646	0.0102812	0	0	0.0433323	1.02014	1	1	0.873509	1
Nkain2	chr10	31409125	32609721	3745	0	0	0	0	0	0	0	0	0	0	0	0	0	NA	NA	NA	NA
Trdn	chr10	32803289	33196515	4514	0	0	0	0	0	0	0	0	0	0	0	0	0	NA	NA	NA	NA
D830005E20Rik	chr10	32942151	32976163	1844	0	0	0	0	0	0	0	0	0	0	0	0	0	NA	NA	NA	NA
Clvs2	chr10	33232140	33344406	2500	0	0	0.0225888	0.0670926	0.0452604	0.0238233	0	0	0	0.0448407	0.0345418	0	-2.45525	0.529567	0.774678	NA	0.996108
Gm4794	chr10	33486230	33501921	882	0.066676	0	0.128054	0.190172	0.128289	0	0	0.0562042	0.033338	0.159113	0.0641445	0.0281021	-1.96428	0.884554	1	1	1
Sult3a1	chr10	33577528	33599281	1096	0	0	0	0	0.10324	0	0	0	0	0	0.0516199	0	0	NA	1	NA	1
Rsph4a	chr10	33624917	33635827	3650	0	0	0.0154718	0.0612718	0.0155001	0	0	0.0135814	0	0.0383718	0.00775006	0.0067907	-2.27417	0.751643	1	1	1
Zufsp	chr10	33646742	33671018	2364	9.20433	13.1103	17.319	14.8291	12.3968	12.5213	16.8134	14.8465	11.1573	16.0741	12.4591	15.8299	-0.52635	0.489999	1	0.162168	0.81475
A830082N09Rik	chr10	33707022	33714861	7840	0.0600084	0.190055	0.180077	0.0855773	0.122676	0.174724	0.0806692	0.0695527	0.125032	0.132827	0.1487	0.075111	-0.0809694	1	1	0.889801	1
Rwdd1	chr10	33716361	33739422	1082	87.1253	69.0207	74.0608	166.13	177.36	126.878	191.047	197.785	78.073	120.095	152.119	194.416	-0.621219	0.72695	0.510099	0.0608306	1
Bet3l	chr10	33757403	33829621	1185	0.0992544	0	0	0	0	0	0	0	0.0496272	0	0	0	2.57597	0.932412	0.960292	0.838783	NA
Fam26d	chr10	33758590	33764119	3714	0	0	0	0	0	0	0	0	0	0	0	0	0	NA	NA	NA	NA
Fam26e	chr10	33811158	33816325	1786	0.230491	0.133486	0.727243	0.12522	0.348449	0.333473	0.245155	1.22126	0.181988	0.426231	0.340961	0.733209	-1.18407	0.983101	1	0.656234	1
Fam26f	chr10	33845873	33847778	1082	0.652217	0.49576	1.51358	1.03347	3.08498	1.32107	3.41717	3.48196	0.573988	1.27352	2.20303	3.44957	-1.1361	0.299688	0.0329727	3.64485e-05	0.771318
Dse	chr10	33871199	33927357	4225	0.0695955	0.169282	1.21632	1.07189	0.147297	0.366512	0.759972	0.973843	0.119439	1.14411	0.256905	0.866907	-3.15644	2.88867e-06	0.49948	9.26123e-06	0.0165487
Tspyl1	chr10	34001996	34004691	2696	2.22494	2.25495	5.09002	3.79511	2.68608	4.24153	5.90076	5.01973	2.23994	4.44257	3.4638	5.46025	-0.98475	0.100514	0.540102	0.00203956	0.382052
Tspyl4	chr10	34017227	34021126	3900	0.015079	0.0305648	0.10136	0.0716802	0.159572	0.045814	0.0623714	0.0254216	0.0228219	0.0865201	0.102693	0.0438965	-1.55617	0.380439	0.334086	0.760865	1
Nt5dc1	chr10	34023418	34138334	2716	1.75385	2.58945	5.61393	3.97302	3.99944	3.50858	6.23347	4.8185	2.17165	4.79348	3.75401	5.52598	-1.13866	0.0394819	0.339527	0.00108675	0.52667
Col10a1	chr10	34109787	34116891	3130	0.0563657	0.019042	0.0721687	0.107177	0	0.152225	0.015543	0.063351	0.0377038	0.0896727	0.0761127	0.039447	-1.06309	0.922894	1	1	1
Frk	chr10	34203206	34331036	4803	0.269369	0.508777	2.9159	2.58425	0.883439	1.10362	1.66116	1.79587	0.389073	2.75007	0.993529	1.72851	-2.78998	1.88557e-08	0.0585209	2.78434e-06	0.261775
Hs3st5	chr10	36226613	36554200	3095	0.0380021	0.0770292	0.0547386	0.144518	0.0182796	0.0192434	0.0943129	0.192202	0.0575156	0.0996285	0.0187615	0.143257	-0.69933	0.946338	0.861562	0.37746	0.245693
Hdac2	chr10	36694350	36721694	2004	22.596	20.8783	30.9694	56.5522	51.5503	45.5305	67.1725	64.3151	21.7371	43.7608	48.5404	65.7438	-1.00914	0.184311	0.173119	0.00199095	0.893891
Marcks	chr10	36853049	36858732	4186	7.08059	5.92311	16.9038	16.7758	12.0828	17.3154	18.5371	16.0227	6.50185	16.8398	14.6991	17.2799	-1.37159	0.00268413	0.0362994	0.000145624	0.925587
Rfpl4b	chr10	38540347	38541585	1054	1.11591	0.282739	2.08957	1.32615	1.34192	1.35616	4.61572	5.03246	0.699322	1.70786	1.34904	4.82409	-1.2761	0.313561	0.663773	0.000301002	0.0601259
Lama4	chr10	38685321	38829994	6046	1.20612	0.916792	2.62465	2.29339	1.59078	0.93583	2.43007	1.80382	1.06146	2.45902	1.2633	2.11694	-1.20436	0.0256674	0.955992	0.0161567	0.290839
1700025K23Rik	chr10	38838614	38853701	730	0.0805592	0.489874	0.309436	0.306359	0.155001	0.24476	0.733078	0.339535	0.285216	0.307897	0.199881	0.536307	-0.106788	1	1	0.477626	0.709512
Tube1	chr10	38853829	38870864	2929	2.7306	2.2994	3.29693	2.65332	1.83498	2.44008	3.12262	4.31577	2.515	2.97512	2.13753	3.71919	-0.241508	0.955787	0.994769	0.189062	0.260286
Wisp3	chr10	38870777	38883600	1418	0.165891	0.126096	0.318601	0.118287	0	0.168006	0.137235	0.489429	0.145993	0.218444	0.0840031	0.313332	-0.550359	1	1	0.689957	0.893891
Fyn	chr10	39089605	39285180	3685	0.319176	0.16174	0.229873	0.257932	0.291705	0.355571	0.382861	0.242143	0.240458	0.243902	0.323638	0.312502	-0.0197029	1	0.924118	0.570327	1
Traf3ip2	chr10	39332740	39375113	2867	2.35889	1.95414	4.17582	2.45718	1.02613	2.92909	1.34054	4.72033	2.15652	3.3165	1.97761	3.03044	-0.618626	0.983101	1	0.854036	1
E130307A14Rik	chr10	39341217	39451813	1664	0.106024	0.107454	0.13575	0.1344	0.101999	0.429506	0.17542	0.387282	0.106739	0.135075	0.265753	0.281351	-0.31351	1	0.81327	0.468154	1
Rev3l	chr10	39451966	39595011	10665	1.86929	1.58154	2.39867	2.30143	1.49595	1.45196	1.79728	1.38979	1.72542	2.35005	1.47395	1.59353	-0.443534	0.619069	0.982482	0.962779	1
AA474331	chr10	39612566	39619044	781	0	0.152628	0.0723073	0	0.0724398	0.228777	0.0622916	0	0.0763141	0.0361537	0.150608	0.0311458	0.903151	1	1	1	1
2010001E11Rik	chr10	39640188	39646729	2285	0	0	0	0	0.049519	0	0.0212909	0	0	0	0.0247595	0.0106455	0	NA	1	1	1
G630090E17Rik	chr10	39666718	39679959	1782	0.330012	0.367909	0.380283	0.407877	0.412728	0.534754	0.163804	0.417274	0.348961	0.39408	0.473741	0.290539	-0.170814	1	1	1	1
BC021785	chr10	39677867	39706452	5981	0.0098325	0	0.0283257	0	0.0094592	0.0199158	0	0	0.00491625	0.0141629	0.0146875	0	-0.695906	1	1	1	1
AI317395	chr10	39721379	39745074	2679	3.09517	4.583	3.24625	3.04701	4.83605	4.42407	4.53991	3.44174	3.83909	3.14663	4.63006	3.99083	0.286132	0.943883	0.9422	0.781998	1
Slc16a10	chr10	39753341	39862060	6556	0.313955	0.390918	1.27484	1.211	0.724884	1.34451	1.17246	1.58032	0.352436	1.24292	1.0347	1.37639	-1.78949	0.00073896	0.0178266	1.6386e-05	0.814938
Rpf2	chr10	39943052	39966845	1890	83.7006	99.304	126.001	118.595	100.07	88.7386	131.431	129.648	91.5023	122.298	94.4042	130.54	-0.418486	0.626169	1	0.132102	0.544726
Gtf3c6	chr10	39969009	39977471	1020	54.83	60.3025	61.3441	51.5254	46.9798	57.0474	51.1776	51.7591	57.5663	56.4348	52.0136	51.4684	0.0286344	1	1	1	1
Amd1	chr10	40007264	40021994	3206	0	0	0	0	0	0	0.0151746	0	0	0	0	0.00758729	0	NA	NA	1	1
Cdk19	chr10	40069114	40203624	5807	1.57983	1.82694	1.38092	1.39608	1.51985	1.97946	1.86824	1.75001	1.70339	1.3885	1.74966	1.80912	0.292968	0.934226	1	0.741259	1
Slc22a16	chr10	40290168	40323938	2243	0.865212	0.717448	0.981903	0.697947	0.580132	0.876246	0.802514	0.596722	0.79133	0.839925	0.728189	0.699618	-0.0849392	1	1	1	1
Ddo	chr10	40349817	40369737	3000	0.0588082	0.119203	0.075296	0	0.0942924	0.0397055	0.178382	0	0.0890054	0.037648	0.066999	0.0891911	1.05509	1	1	1	1
9030224M15Rik	chr10	40403088	40530889	1529	0.0384619	0	0.036934	0.0365667	0	0.0779048	0.127272	0.0324213	0.0192309	0.0367503	0.0389524	0.0798466	-0.677481	1	1	0.846261	1
Cdc40	chr10	40551427	40602949	3366	16.2133	18.2912	16.8611	18.0721	13.9842	12.4035	13.4994	15.5962	17.2523	17.4666	13.1939	14.5478	-0.0178024	1	0.797238	1	0.999892
Wasf1	chr10	40603340	40658375	2550	0.761047	0.631073	1.12944	1.6225	1.41993	1.14445	2.25124	2.29393	0.69606	1.37597	1.28219	2.27258	-0.973034	0.214908	0.408838	0.000672117	0.350479
Fig4	chr10	40907978	41023047	3263	19.6628	15.2519	17.9817	17.9572	21.3437	18.3621	20.3962	18.8991	17.4574	17.9695	19.8529	19.6476	-0.0416863	1	1	0.639957	1
Zbtb24	chr10	41170202	41185380	2831	5.6087	4.94748	6.10401	4.9966	3.49725	4.1655	4.46801	5.48078	5.27809	5.5503	3.83137	4.97439	-0.0724172	1	0.742192	0.941185	0.826084
Mical1	chr10	41196120	41206836	3563	0.247579	0.200734	0.491337	0.360916	0.555751	0.735493	0.518857	0.751304	0.224156	0.426126	0.645622	0.635081	-0.897273	0.554854	0.223833	0.0507878	1
Smpd2	chr10	41206978	41210146	1602	5.80006	5.84108	13.3954	10.6097	8.15789	7.17524	12.4813	12.5632	5.82057	12.0026	7.66656	12.5223	-1.04283	0.0629774	0.798132	0.00641199	0.309488
Ppil6	chr10	41210245	41234094	1070	0.0549609	0	0.105555	0.104506	0.105749	0.0556619	0.136401	0.138987	0.0274805	0.10503	0.0807052	0.137694	-1.6178	0.910401	1	0.511157	1
Cd164	chr10	41239306	41250848	2830	122.957	110.126	105.401	96.6679	88.0018	94.767	96.2852	95.5008	116.541	101.035	91.3844	95.893	0.205973	0.980806	0.821101	1	1
Ccdc162	chr10	41258655	41307559	2749	0.0641778	0.0216811	0.143799	0.0610155	0.0411608	0	0.0176972	0.0360656	0.0429294	0.102407	0.0205804	0.0268814	-1.0866	0.957924	1	1	1
5730435O14Rik	chr10	41287822	41296282	617	0	0.0965986	0	0	0	0	0	0	0.0482993	0	0	0	2.54348	1	1	1	NA
Cep57l1	chr10	41438646	41529674	2387	20.6703	20.3249	27.5381	22.3221	21.8291	26.6477	30.0418	26.4579	20.4976	24.9301	24.2384	28.2498	-0.282307	0.853964	0.9422	0.182134	0.939796
Sesn1	chr10	41530380	41628242	3339	6.65753	3.87346	5.98715	6.91556	6.16756	5.36898	7.56191	7.4232	5.2655	6.45135	5.76827	7.49255	-0.29253	0.941346	1	0.335378	0.94461
Armc2	chr10	41634797	41738188	4864	0.568254	0.624931	0.452798	0.321853	0.441996	0.440809	0.660132	0.519774	0.596593	0.387326	0.441402	0.589953	0.610406	0.685286	0.902666	0.93083	0.958182
Foxo3	chr10	41905592	41996548	2889	1.66918	1.50602	0.664607	3.48352	4.07328	1.34001	3.57	2.84838	1.5876	2.07406	2.70664	3.20919	-0.383491	1	0.922273	0.544811	1
Lace1	chr10	42032391	42198371	2513	1.07647	1.94481	2.5618	2.26935	1.84608	2.7018	2.65221	2.84058	1.51064	2.41558	2.27394	2.7464	-0.673647	0.419589	0.628557	0.0554178	0.961835
Snx3	chr10	42221860	42255175	1377	314.626	175.125	168.514	534.784	502.729	375.385	570.583	512.677	244.875	351.649	439.057	541.63	-0.52207	0.939632	0.803107	0.304814	1
Nr2e1	chr10	42281777	42303394	3233	0.01819	0	0.0174674	0.0172937	0.0174994	0.0368439	0.0300957	0.0306663	0.00909499	0.0173805	0.0271716	0.030381	-0.519957	1	1	0.756741	1
Ostm1	chr10	42398722	42422268	3009	10.7883	10.9536	13.7567	20.3649	18.7833	22.0696	18.8035	22.9327	10.871	17.0608	20.4264	20.8681	-0.649721	0.393552	0.235247	0.0255369	1
Sec63	chr10	42481302	42552320	6032	2.92481	3.29032	4.40017	3.93005	3.66728	4.82824	4.50042	3.8872	3.10757	4.16511	4.24776	4.19381	-0.421394	0.659403	0.701718	0.231251	1
Scml4	chr10	42580318	42680588	4745	0.644474	0.552678	0.0833096	0.0235661	0.357695	0.313795	0.0512642	0.0731306	0.598576	0.0534379	0.335745	0.0621974	3.26202	0.00309848	0.801108	0.00733257	0.307244
Sobp	chr10	42722306	42894336	4980	0	0	0	0	0	0.023919	0	0.0199085	0	0	0.0119595	0.00995424	0	NA	1	0.939306	1
9030612E09Rik	chr10	42894510	42896368	1859	0	0.032061	0	0	0	0.0320378	0	0	0.0160305	0	0.0160189	0	1.3802	1	1	1	1
Pdss2	chr10	42941292	43184688	2031	4.80658	5.83981	5.25515	4.29446	4.70766	3.19638	4.64699	4.51543	5.3232	4.7748	3.95202	4.58121	0.15654	1	0.807699	1	0.991781
Bend3	chr10	43198946	43235223	6049	3.02353	3.45843	2.1939	2.86531	4.46132	3.70208	3.16879	2.72077	3.24098	2.52961	4.0817	2.94478	0.356271	0.827569	0.847458	0.991681	1
1700021F05Rik	chr10	43244927	43260800	898	236.215	229.976	163.065	169.848	271.789	200.694	232.793	224.234	233.096	166.457	236.241	228.513	0.485752	0.613588	1	0.855449	1
Cd24a	chr10	43298975	43304071	1816	1.68394	1.54254	2.45666	2.21672	3.05308	2.06617	2.25032	2.21109	1.61324	2.33669	2.55963	2.2307	-0.531749	0.618052	0.534281	0.304814	1
F830002L21Rik	chr10	43313233	43350719	1832	0.256804	0	0	0.0610377	0.0617636	0.0325099	0.0796666	0.0811771	0.128402	0.0305188	0.0471368	0.0804218	1.7722	0.984219	1	1	1
1700027J07Rik	chr10	43465964	43485642	1060	0	0	0	0	0	0	0	0	0	0	0	0	0	NA	NA	NA	NA
Qrsl1	chr10	43593996	43621542	1970	24.2397	20.452	18.8622	15.9501	13.6987	14.3	14.8666	14.4439	22.3459	17.4062	13.9994	14.6552	0.360227	0.879097	0.55289	0.749938	1
Rtn4ip1	chr10	43621613	43667668	2981	2.30814	2.47922	2.1975	1.70676	1.49932	2.6972	1.33823	1.5299	2.39368	1.95213	2.09826	1.43407	0.292823	0.957682	1	0.597833	1
Aim1	chr10	43670113	43724652	7416	0.84057	0.763501	1.59913	1.62846	1.38845	1.84714	1.92867	2.29278	0.802036	1.61379	1.61779	2.11072	-0.999754	0.0914416	0.158227	0.000891834	0.818187
Speer5-ps1	chr10	43890253	43939391	1522	0.695498	0.274119	0.445246	0.661228	1.04081	0.430447	1.08679	0.781689	0.484808	0.553237	0.735629	0.934238	-0.186872	1	0.834239	0.194374	1
Atg5	chr10	43988164	44084097	2352	31.1043	34.6407	44.659	44.2863	34.7343	36.211	41.4102	43.6075	32.8725	44.4726	35.4726	42.5088	-0.435921	0.602421	1	0.261873	0.899094
Mir1929	chr10	44079482	44079574	93	0.632346	0	0	0	0	0	0	0	0.316173	0	0	0	5.02757	1	1	1	NA
Prdm1	chr10	44156981	44178493	5143	0.0343038	0.104299	0	0	0.022001	0	0.0094594	0.038555	0.0693016	0	0.0110005	0.0240072	2.98735	0.0287234	0.323309	0.560751	1
Prep	chr10	44787020	44878801	2719	43.2789	33.6477	30.0118	52.0241	43.1963	39.1214	54.2143	50.8484	38.4633	41.018	41.1588	52.5313	-0.0927515	1	1	0.509672	0.998497
Popdc3	chr10	45009111	45038256	1851	8.70527	4.21814	18.1833	21.597	14.396	18.1796	17.4256	20.3805	6.4617	19.8902	16.2878	18.9031	-1.62056	0.00301518	0.0514263	0.000682998	0.996773
Bves	chr10	45055568	45089514	1607	0.109785	1.22392	0.983956	0.591462	0.316851	0.481803	0.514652	1.51153	0.666854	0.787709	0.399327	1.01309	-0.237018	1	1	0.876111	1
Lin28b	chr10	45096425	45190007	5403	1.22993	1.12518	2.47712	3.38381	1.74868	1.75268	2.40412	2.93598	1.17756	2.93047	1.75068	2.67005	-1.30805	0.0127868	0.603148	0.00471626	0.463036
Hace1	chr10	45297635	45432151	3785	0.854545	0.897563	1.1936	1.49193	1.33031	1.63647	1.72234	1.65022	0.876054	1.34276	1.48339	1.68628	-0.610444	0.537329	0.477726	0.0482568	1
D030045P18Rik	chr10	45527510	45571824	1892	0.0310826	0.0945052	0	0	0	0	0	0	0.0627939	0	0	0	2.86382	0.959891	0.975529	0.859004	NA
Grik2	chr10	48819269	49508560	4872	0	0	0.0231823	0	0	0	0	0	0	0.0115911	0	0	-1.11044	0.972479	NA	NA	NA
Ascc3	chr10	50312475	50571008	7477	4.11351	3.92187	3.98786	5.66807	4.38863	4.09428	4.76932	4.70726	4.01769	4.82797	4.24145	4.73829	-0.264448	0.880603	1	0.457148	0.993833
Sim1	chr10	50615457	50708958	7355	0.0639654	0.0729316	0	0.0152034	0	0.0485859	0.013229	0	0.0684485	0.0076017	0.0242929	0.00661451	2.15603	0.378839	0.848088	0.300555	1
Gp49a	chr10	51200485	51206025	1305	0	0.0456715	0	0	0	0	0	0	0.0228358	0	0	0	1.71527	1	1	1	NA
Lilrb4	chr10	51210781	51216417	1418	0	0	0	0	0	0	0	0	0	0	0	0	0	NA	NA	NA	NA
Fam162b	chr10	51305256	51310266	555	0	0	0	0	0	0	0	0.0893191	0	0	0	0.0446596	0	NA	NA	1	1
Gprc6a	chr10	51334629	51351264	2856	0	0	0	0	0	0	0	0	0	0	0	0	0	NA	NA	NA	NA
Rfx6	chr10	51397566	51450235	3701	0	0.0483123	0	0	0.0305731	0.0160925	0	0.0133943	0.0241562	0	0.0233328	0.00669713	1.77215	0.815022	1	0.968859	1
Vgll2	chr10	51742492	51748277	1466	0	0	0	0.0381382	0	0	0	0	0	0.0190691	0	0	-1.53949	1	NA	NA	NA
Ros1	chr10	51765732	51915050	7401	0.00794598	0.0402657	0.022891	0	0	0	0	0	0.0241058	0.0114455	0	0	0.669345	0.969233	0.399446	0.224269	NA
Dcbld1	chr10	51953425	52041183	3025	19.4991	14.0285	14.5427	22.2903	27.923	24.6896	21.7597	26.2364	16.7638	18.4165	26.3063	23.998	-0.135575	1	0.498231	0.209724	1
Gopc	chr10	52056830	52101930	4317	0.640256	0.911208	0.784879	1.16561	0.996001	1.32444	0.788853	0.999021	0.775732	0.975245	1.16022	0.893937	-0.326445	0.913724	0.711239	0.686436	1
Nepn	chr10	52111414	52124410	1823	0	0	0	0	0	0	0	0	0	0	0	0	0	NA	NA	NA	NA
Nus1	chr10	52137353	52159998	4614	8.29739	7.6084	7.04982	9.45172	10.1649	10.8428	9.14159	9.44384	7.9529	8.25077	10.5039	9.29272	-0.0529831	1	0.747002	0.471192	1
Zfa	chr10	52262126	52265545	3420	0.103172	0.104564	0.297221	0.147133	0.0661701	0.052244	0.142251	0.130453	0.103868	0.222177	0.0592071	0.136352	-1.02786	0.708314	0.974352	0.871338	0.947247
Slc35f1	chr10	52410307	52831428	4973	0	0	0	0	0	0	0.0195655	0	0	0	0	0.00978277	0	NA	NA	1	1
Gm9766	chr10	52997887	53099657	2691	0.677464	0.841639	1.34307	1.55826	0.840958	0.509045	1.50053	0.88423	0.759551	1.45067	0.675001	1.19238	-0.92454	0.198533	1	0.178092	0.363857
Gm19395	chr10	53000076	53003493	658	0	0	0	0.0849704	0	0.181028	0	0	0	0.0424852	0.090514	0	-2.39191	1	1	NA	1
Pln	chr10	53057492	53065805	2480	0.165991	0.144197	0.637587	0.586159	0.410628	0.240154	0.490421	0.459742	0.155094	0.611873	0.325391	0.475081	-1.91333	0.12748	0.714569	0.127164	1
Gm20597	chr10	53218249	53238795	5486	0.0107197	0	0	0	0.0309381	0	0.00886798	0	0.00535984	0	0.015469	0.00443399	0.619164	1	1	1	1
Mcm9	chr10	53257130	53350245	3873	0.409972	0.56939	0.656143	1.03939	0.452837	0.384445	1.11795	0.819162	0.489681	0.847767	0.418641	0.968557	-0.779577	0.355518	1	0.0456249	0.0677909
Asf1a	chr10	53316767	53329021	2182	20.7257	15.7881	17.6766	36.2573	37.4923	28.1141	47.0221	47.3911	18.2569	26.967	32.8032	47.2066	-0.562496	0.707312	0.509556	0.0209353	0.891495
Fam184a	chr10	53352952	53470715	3949	0.0893515	0.196206	0.171604	0.0566326	0.114612	0.135737	0.25871	0.389146	0.142779	0.114118	0.125174	0.323928	0.299728	1	1	0.0648243	0.142344
Man1a	chr10	53625839	53795602	3889	0	0.0919537	0.0726048	0	0.0290951	0.0306291	0.0250191	0.0764805	0.0459768	0.0363024	0.0298621	0.0507498	0.273743	1	1	1	1
Gm16998	chr10	53795728	53800887	1230	0	0	0	0.136367	0	0	0	0	0	0.0681836	0	0	-2.96687	1	NA	NA	NA
D630037F22Rik	chr10	55734100	55948495	7239	0.081238	0.156434	0.0390054	0.0926822	0.0234461	0.0905015	0.100808	0.0684792	0.118836	0.0658438	0.0569738	0.0846434	0.764432	0.80841	0.728091	1	1
Msl3l2	chr10	55826723	55836686	2140	0	0	0	0	0	0	0.0227335	0	0	0	0	0.0113668	0	NA	NA	1	1
Gja1	chr10	56097106	56110225	3105	153.678	146.863	144.627	131.988	137.239	171.232	138.319	141.293	150.27	138.308	154.236	139.806	0.119673	1	1	0.939687	1
4930467K11Rik	chr10	57198189	57206159	723	0	0	0.0781079	0.0773313	0.234753	0	0.134577	0	0	0.0777196	0.117376	0.0672887	-3.1329	1	0.988374	0.969842	1
Hsf2	chr10	57206191	57232949	2623	9.39407	6.36232	8.59029	16.1145	7.89425	7.90174	8.30922	8.78804	7.87819	12.3524	7.89799	8.54863	-0.648192	0.848274	1	0.922872	1
Serinc1	chr10	57235582	57252335	2877	139.059	149.387	74.0594	62.6734	132.147	90.1343	69.804	70.0247	144.223	68.3664	111.141	69.9143	1.07683	0.0806575	0.867037	0.198214	0.997783
Pkib	chr10	57351787	57460918	6039	0	0	0	0.00925824	0	0	0.0161118	0.0164173	0	0.00462912	0	0.0162646	-0.548843	1	NA	0.510605	0.958377
Fabp7	chr10	57504729	57508256	762	0	0	0.0741103	0	0.148492	0	0	0.0650553	0	0.0370551	0.074246	0.0325276	-2.23435	1	1	1	1
Smpdl3a	chr10	57514350	57531636	1791	51.7486	35.8074	79.8365	66.5557	68.4844	66.1093	75.46	73.7631	43.778	73.1961	67.2969	74.6116	-0.741429	0.192581	0.433954	0.0305799	0.993833
4933403O03Rik	chr10	57692727	57694761	1486	0	0.0401086	0.0380027	0	0.0761446	0	0.0327387	0.0333594	0.0200543	0.0190014	0.0380723	0.0330491	0.05145	1	1	1	1
Dux	chr10	57693399	57695423	2025	0	0.0588655	0.0278874	0.0276101	0	0	0	0	0.0294327	0.0277488	0	0	0.0629642	1	0.97286	0.854875	NA
Gm4981	chr10	57697596	57699408	1813	0	0	0	0	0.0624109	0	0	0	0	0	0.0312054	0	0	NA	0.972489	NA	1
Gcc2	chr10	57718274	57768340	6511	3.21544	4.08266	8.89883	8.81035	3.49306	3.16497	6.97131	6.4944	3.64905	8.85459	3.32902	6.73285	-1.27659	0.00644649	1	0.0161956	0.0288907
Lims1	chr10	57786214	57887439	4941	7.77206	10.591	11.5207	13.8503	9.46932	11.4873	11.7858	13.3938	9.18151	12.6855	10.4783	12.5898	-0.465945	0.558787	0.988374	0.187261	0.898529
Ranbp2	chr10	57909600	57956902	9476	19.0835	22.3725	19.9345	20.1434	11.5647	9.72315	13.5178	10.6876	20.728	20.0389	10.6439	12.1027	0.0487529	1	0.118151	0.388079	0.966826
Ccdc138	chr10	57960685	58038992	2466	2.67093	2.61028	2.86253	2.42596	2.91366	2.1012	2.48575	2.05043	2.6406	2.64425	2.50743	2.26809	-0.00198166	1	1	1	1
Edar	chr10	58063536	58138444	3680	0	0.016196	0.0153457	0.0151931	0	0.0161843	0	0.0404121	0.008098	0.0152694	0.00809215	0.020206	-0.481559	1	1	1	1
BB019430	chr10	58159493	58167025	1320	0.490068	0.135458	0.0427818	0.0423565	0	0.225599	0.0368558	0.225328	0.312763	0.0425691	0.1128	0.131092	2.61819	0.686789	0.961808	0.936572	1
Sh3rf3	chr10	58276107	58601664	5781	0.0101727	0.0824789	0.185603	0.145071	0.195729	0.164838	0.126232	0.265825	0.0463258	0.165337	0.180284	0.196029	-1.63826	0.12748	0.148189	0.0172507	1
2017-09-10	chr10	58604375	58684595	2654	1.0636	1.93132	0.936236	0.737328	1.38561	0.650787	0.76989	0.466957	1.49746	0.836782	1.0182	0.618423	0.832056	0.570498	0.870283	0.303364	1
Sowahc	chr10	58684670	58689181	4512	0.41708	0.475542	0.65083	0.916972	1.06581	1.0692	1.30466	1.18657	0.446311	0.783901	1.0675	1.24561	-0.798942	0.380641	0.134804	0.00423803	1
P4ha1	chr10	58786044	58836052	4043	31.0405	27.2282	24.9466	23.0391	21.6478	21.92	19.2168	22.5361	29.1343	23.9928	21.7839	20.8765	0.280012	0.929022	0.785833	0.859823	1
Pla2g12b	chr10	58866433	58884724	1066	0	0.0559112	0.476781	0.104898	0	0	0.136913	0.139509	0.0279556	0.290839	0	0.138211	-2.98661	0.629793	1	0.752996	0.952102
Oit3	chr10	58885708	58904527	2716	0.043305	0.0219445	0.0623771	0	0	0.0219286	0	0.0547557	0.0326248	0.0311885	0.0109643	0.0273778	0.0494494	1	1	1	1
Ccdc109a	chr10	58909732	59079440	2872	0.0614292	0.0622576	0.432585	0.681361	0.177291	0.311063	0.457362	0.414252	0.0618434	0.556973	0.244177	0.435807	-2.98035	3.87969e-05	0.135512	9.10519e-05	0.518013
Micu1	chr10	59165383	59326870	2274	11.8444	7.26014	11.2745	11.5312	11.121	9.16683	10.6114	10.8344	9.55227	11.4029	10.1439	10.7229	-0.255239	0.901845	1	0.575869	1
Dnajb12	chr10	59342339	59360764	1774	22.6746	19.5871	22.4742	20.5489	19.4857	16.0814	20.4307	19.7841	21.1309	21.5115	17.7835	20.1074	-0.025745	1	0.963093	0.910824	0.984771
Ddit4	chr10	59412423	59414518	1685	11.1683	10.7176	7.30617	6.86853	8.46114	9.18999	8.22859	8.88474	10.943	7.08735	8.82556	8.55666	0.62597	0.449446	0.912948	1	1
Anapc16	chr10	59450657	59465860	1329	129.785	122.835	92.8453	97.307	103.871	110.198	104.474	111.976	126.31	95.0762	107.035	108.225	0.409778	0.702928	0.960399	1	1
Ascc1	chr10	59465553	59562738	1578	10.5095	10.9533	14.8516	11.3026	14.4845	11.8135	17.2648	14.0737	10.7314	13.0771	13.149	15.6693	-0.284964	0.870897	0.895285	0.145556	0.93625
Spock2	chr10	59569005	59596661	3915	0.36051	0.365372	0.245217	0.285622	0.260117	0.334682	0.186397	0.177269	0.362941	0.26542	0.2974	0.181833	0.437317	0.978617	1	0.680103	1
Chst3	chr10	59644276	59682008	6112	0.356005	0.487576	0.267946	0.256135	0.518362	0.45799	0.294509	0.283872	0.421791	0.262041	0.488176	0.28919	0.66651	0.702396	1	0.919324	1
Psap	chr10	59740376	59765348	2733	73.8922	62.6326	95.3598	80.6846	105.202	110.094	96.1424	101.938	68.2624	88.0222	107.648	99.04	-0.366729	0.709612	0.382411	0.117082	1
Cdh23	chr10	59765498	60159238	11255	0.146302	0.153571	0.105368	0.144061	0.216148	0.148168	0.181545	0.096898	0.149936	0.124714	0.182158	0.139221	0.247596	1	1	1	1
4632428N05Rik	chr10	59809599	59835432	4846	0.0242708	0.110692	0.291333	0.253824	0.233493	0.184353	0.35137	0.20459	0.0674812	0.272579	0.208923	0.27798	-1.86673	0.130402	0.399497	0.0463862	1
Gm17455	chr10	59862474	59866306	857	0	0	0.197685	0.391439	0	0	0.113535	0.347063	0	0.294562	0	0.230299	-4.92866	0.513584	NA	0.440934	0.907346
Slc29a3	chr10	60174820	60215530	5240	7.8785	8.37148	5.18379	5.00421	6.28376	6.2627	4.42861	4.25715	8.12499	5.094	6.27323	4.34288	0.672514	0.337054	0.819832	0.261873	1
Unc5b	chr10	60225343	60294329	5867	0.1704	0.355556	0.365764	0.171534	0.279647	0.345147	0.182426	0.321074	0.262978	0.268649	0.312397	0.25175	-0.0296632	1	1	1	1
4930565A17	chr10	60494051	60500828	1131	0.259983	0.105396	0.0499311	0.247173	0.450203	0.10532	0.172059	0	0.18269	0.148552	0.277761	0.0860296	0.281322	1	1	0.996613	1
Pcbd1	chr10	60552091	60557077	810	3.84794	7.43177	13.0374	10.0087	6.07662	9.19108	11.0513	8.20082	5.63986	11.523	7.63385	9.62606	-1.02948	0.104043	0.803107	0.0830979	0.909588
Sgpl1	chr10	60561390	60610413	4123	4.46446	3.71514	8.04004	7.62108	6.02392	9.56283	9.95886	10.6887	4.0898	7.83056	7.79337	10.3238	-0.935402	0.0855692	0.160533	0.000472147	0.713624
Tbata	chr10	60634712	60651589	2023	0	0.0883855	0	0	0	0.0588811	0	0	0.0441928	0	0.0294405	0	2.4381	1	1	0.939477	1
Adamts14	chr10	60659860	60736186	5188	0.283386	0.850134	0.0435405	0.0107769	0.218101	0.36736	0.00937735	0.0859964	0.56676	0.0271587	0.292731	0.0476869	3.9562	0.049265	0.933121	0.107187	0.793988
Prf1	chr10	60760584	60767011	2054	0	0.0580344	0	0	0	0	0	0	0.0290172	0	0	0	1.96411	0.990552	1	0.913416	NA
X99384	chr10	60782405	60846271	4274	0.825572	0.460188	1.65162	1.46513	1.25753	1.49105	1.13827	1.91376	0.64288	1.55837	1.37429	1.52601	-1.26438	0.1533	0.368493	0.0540371	1
Nodal	chr10	60880720	60888085	2094	0.393178	0.711572	1.10571	0.400505	0.135089	0.511962	0.116165	0.639182	0.552375	0.753107	0.323526	0.377673	-0.440352	1	0.982508	1	1
Eif4ebp2	chr10	60895245	60915417	1786	1.35002	1.83543	2.02363	4.35138	1.93231	1.93414	3.02358	1.97067	1.59272	3.18751	1.93322	2.49713	-0.996422	0.597071	1	0.567805	1
Lrrc20	chr10	60938581	61044976	2621	0.403872	0.1137	0.193914	0.319976	0.129513	0.295405	0.204177	0.264788	0.258786	0.256945	0.212459	0.234482	0.00991305	1	1	1	1
Npffr1	chr10	61058232	61089133	1307	0	0	0	0	0	0.0455686	0	0	0	0	0.0227843	0	0	NA	1	NA	1
Ppa1	chr10	61111369	61136913	1292	96.7695	80.3603	112.07	133.848	100.978	127.598	126.218	133.791	88.5649	122.959	114.288	130.005	-0.473322	0.537049	0.78522	0.108695	0.962392
Sar1a	chr10	61143069	61156045	2602	84.5509	90.7763	81.9517	80.879	72.6001	75.7868	81.8744	82.779	87.6636	81.4154	74.1934	82.3267	0.106664	1	0.958591	0.924178	0.991291
Tysnd1	chr10	61158262	61165521	2286	1.38917	0.886459	1.35869	1.46747	2.7966	2.89193	2.04303	2.51547	1.13781	1.41308	2.84427	2.27925	-0.310125	0.942909	0.107037	0.0599811	1
Aifm2	chr10	61178011	61202008	3467	2.28991	2.25203	0.684115	0.370909	0.979097	1.443	0.519192	0.657721	2.27097	0.527512	1.21105	0.588457	2.08528	0.00657566	0.524223	0.0263989	0.924874
H2afy2	chr10	61201395	61246612	1910	0.277107	0.156024	0.739163	0.761086	0.562793	1.0602	0.916958	1.14198	0.216566	0.750124	0.811496	1.02947	-1.74631	0.138103	0.173856	0.00997502	1
Col13a1	chr10	61301246	61441856	2900	0.141951	0.246626	0.272624	0.404869	0.234105	0.657194	0.5536	0.752129	0.194288	0.338746	0.44565	0.652865	-0.771571	0.69786	0.480179	0.0234376	0.950086
Gm5424	chr10	61533770	61535319	1550	7.09493	7.72894	8.63475	5.69927	7.92056	8.68397	6.65403	6.52433	7.41194	7.16701	8.30227	6.58918	0.0484123	1	1	1	1
2010107G23Rik	chr10	61570404	61573761	1731	8.01776	8.19475	13.6042	12.9521	8.39971	12.0424	9.83674	14.2617	8.10625	13.2782	10.221	12.0492	-0.711255	0.246388	0.848656	0.118892	0.934688
Neurog3	chr10	61595838	61597511	1540	0	0	0	0	0	0	0.0315907	0	0	0	0	0.0157954	0	NA	NA	1	1
Tspan15	chr10	61648144	61693966	3605	0.522015	0.413324	0.187979	0.511802	0.7376	1.12343	0.647763	0.838807	0.467669	0.349891	0.930514	0.743285	0.408453	0.969233	0.531701	0.404015	1
Tacr2	chr10	61715186	61728738	2258	0.260444	0.131978	0.0250098	0.0247611	0	0.263765	0	0	0.196211	0.0248854	0.131883	0	2.56342	0.825267	1	0.430392	0.965494
Hk1	chr10	61731603	61842656	4509	8.42539	10.6143	3.08098	3.39754	7.16447	5.16462	3.71158	3.39716	9.51984	3.23926	6.16454	3.55437	1.55234	0.00116968	0.504943	0.0163513	0.863746
2210417K05Rik	chr10	61803355	61812614	557	1.68928	2.14008	0.912474	0.602268	1.32043	1.6039	0.786082	0.711987	1.91468	0.757371	1.46217	0.749035	1.32662	0.558787	1	0.570635	1
Hkdc1	chr10	61845885	61885205	3483	1.99235	1.14651	1.60515	1.63735	3.0375	5.04441	1.48058	2.46224	1.56943	1.62125	4.04095	1.97141	-0.04657	1	0.415277	0.779376	0.997783
Supv3l1	chr10	61892126	61912441	2390	17.4456	11.7208	9.23873	12.2348	15.4813	17.4189	14.9817	14.4776	14.5832	10.7368	16.4501	14.7296	0.441392	0.826882	1	0.88009	1
4930507D05Rik	chr10	61911908	61914101	2194	0.804123	0.135828	0.0514786	0.382251	0.386797	0.325751	0.177392	0.180755	0.469976	0.216865	0.356274	0.179074	1.08113	0.966572	1	0.854875	1
Vps26a	chr10	61917591	61949553	3252	93.1673	84.6368	74.0631	82.2497	70.18	74.6858	71.1195	77.1173	88.902	78.1564	72.4329	74.1184	0.18583	1	0.894936	1	1
Srgn	chr10	61957176	61970503	938	1.3793	3.74891	0.903071	1.0133	0.36189	2.22232	1.1929	1.69116	2.5641	0.958187	1.29211	1.44203	1.41071	0.0446791	0.307543	0.52922	1
2510003E04Rik	chr10	62021218	62041205	2472	3.25919	4.89444	2.99265	2.94028	3.84493	3.71034	3.36533	3.12834	4.07682	2.96647	3.77764	3.24684	0.457378	0.734612	1	1	1
Ddx21	chr10	62042995	62065046	4743	57.3699	73.688	46.4468	53.6708	65.7244	54.8116	51.3986	55.4773	65.529	50.0588	60.268	53.438	0.38844	0.737264	1	1	1
Ddx50	chr10	62078771	62113946	2507	10.3683	12.5289	12.5468	11.976	7.31171	10.8331	10.0909	11.3698	11.4486	12.2614	9.0724	10.7303	-0.0988781	1	0.861562	0.938435	0.933254
Stox1	chr10	62122170	62188847	3102	1.13749	1.47947	1.23794	0.991321	1.51379	1.1904	0.941	1.27846	1.30848	1.11463	1.35209	1.10973	0.22942	1	1	1	1
Ccar1	chr10	62206676	62255116	4478	65.2038	78.8473	72.1349	69.5823	79.5569	71.3289	73.8003	71.8895	72.0256	70.8586	75.4429	72.8449	0.0235633	1	1	0.776257	1
Tet1	chr10	62267318	62342762	14082	3.27408	3.83883	8.14076	9.08814	5.28311	5.41784	7.21005	6.61103	3.55646	8.61445	5.35048	6.91054	-1.27394	0.00516736	0.481153	0.00750767	0.749991
Slc25a16	chr10	62383381	62409242	3141	3.48243	4.40226	3.64974	4.62806	4.71912	4.39908	5.82372	5.49223	3.94235	4.1389	4.5591	5.65797	-0.0700183	1	0.982482	0.173991	0.887956
Dna2	chr10	62409777	62436936	4122	3.23859	3.7305	3.90454	3.1604	3.36269	4.88372	2.73817	3.30721	3.48455	3.53247	4.1232	3.02269	-0.0196503	1	0.961289	1	1
Rufy2	chr10	62442971	62481490	8936	1.44783	1.82752	1.73789	2.26495	1.5638	1.90618	1.81838	1.70307	1.63768	2.00142	1.73499	1.76072	-0.287782	0.865197	1	0.682402	1
Hnrnph3	chr10	62477412	62486597	2168	3.11944	1.40206	1.84941	2.811	2.32252	1.89553	2.44595	2.21794	2.26075	2.3302	2.10903	2.33195	-0.0434651	1	1	0.961476	1
Pbld2	chr10	62487260	62521560	2211	4.33548	6.30787	0.996114	1.23908	2.55882	2.02029	2.37638	1.9506	5.32167	1.1176	2.28955	2.16349	2.24133	4.77517e-05	0.110174	0.0902596	1
Pbld1	chr10	62524365	62540284	1943	26.786	34.1718	28.919	25.5525	43.8802	72.2791	28.5939	59.3947	30.4789	27.2358	58.0796	43.9943	0.162253	1	0.590767	0.527627	1
Atoh7	chr10	62562904	62563353	450	0.130685	0	0.125493	0	0	0	0	0	0.0653425	0.0627467	0	0	0.0505814	1	1	1	NA
Mypn	chr10	62578543	62666700	5246	4.9885	4.44226	3.88608	3.69824	4.92851	4.54123	3.64456	3.8743	4.71538	3.79216	4.73487	3.75943	0.313611	0.881016	1	1	1
Herc4	chr10	62706545	62780629	4043	35.2442	42.9725	33.3133	33.4799	42.54	30.3904	35.2328	32.8846	39.1083	33.3966	36.4652	34.0587	0.227711	0.965036	1	1	1
Sirt1	chr10	62781753	62801783	3910	11.3856	13.2922	10.2978	9.63777	14.8746	14.9124	11.87	11.1823	12.3389	9.96781	14.8935	11.5261	0.307587	0.870793	0.901945	0.936851	1
Dnajc12	chr10	62845191	62871588	1365	3.96363	5.9383	5.41966	5.89825	12.8486	8.77011	9.19533	10.3139	4.95096	5.65896	10.8094	9.75462	-0.192463	0.983101	0.0709543	0.0143326	1
Ctnna3	chr10	62892846	64466415	3924	0.0299736	0.0303778	0.129523	0.113987	0	0.0303559	0.024796	0.0505322	0.0301757	0.121755	0.0151779	0.0376641	-1.71346	0.292131	1	1	1
Lrrtm3	chr10	63391245	63553003	3852	0	0	0.0146604	0	0	0.0154616	0	0.0128692	0	0.00733022	0.00773082	0.0064346	-0.79329	1	1	1	1
1700023F02Rik	chr10	65583357	65586812	345	0	0	0	0.324119	0	0	0	0.287375	0	0.16206	0	0.143687	-4.10484	1	NA	0.991131	1
Reep3	chr10	66471937	66559736	5550	1.65299	1.18129	4.009	5.49031	4.38332	4.03493	6.43403	6.17195	1.41714	4.74966	4.20913	6.30299	-1.73773	0.00018266	0.00295222	7.24934e-08	0.428248
Jmjd1c	chr10	66590006	66719074	8947	1.82071	2.35154	3.47151	3.54323	2.40289	2.91567	3.02871	2.47113	2.08613	3.50737	2.65928	2.74992	-0.746772	0.215541	0.826393	0.263376	1
Nrbf2	chr10	66729437	66748029	1789	18.5727	10.0279	12.6265	25.9707	21.5676	22.9377	26.5955	24.8276	14.3003	19.2986	22.2527	25.7116	-0.432187	0.909283	0.801835	0.269793	1
Egr2	chr10	67000617	67004936	2965	0.0396683	0.0402032	0	0	0	0	0	0.0167191	0.0399358	0	0	0.00835955	2.32007	0.91281	0.940525	0.968859	1
Ado	chr10	67007259	67011703	4445	3.54569	3.16443	0.99096	1.19494	1.80736	2.05004	0.90842	1.48326	3.35506	1.09295	1.9287	1.19584	1.60927	0.0837501	0.66988	0.17662	1
Zfp365	chr10	67348853	67375410	4257	0.0967013	0.36402	0.0132657	0	0.01329	0.0279813	0	0.0465794	0.230361	0.00663284	0.0206356	0.0232897	3.85309	0.236623	0.527876	0.409003	1
Rtkn2	chr10	67442346	67506612	3932	0.0598252	0.045474	0.0718108	0.113755	0.129496	0.0605882	0.0247455	0.0630368	0.0526496	0.0927829	0.0950422	0.0438912	-0.714221	0.881016	0.888415	1	1
Arid5b	chr10	67558341	67741474	4494	1.21699	1.27319	1.97288	1.7542	1.12043	1.28552	1.613	1.52224	1.24509	1.86354	1.20298	1.56762	-0.577973	0.451567	1	0.371257	0.80861
4930545H06Rik	chr10	67781813	67783890	769	0	0	0	0	0	0	0	0	0	0	0	0	0	NA	NA	NA	NA
1700040L02Rik	chr10	67893704	68004623	1238	0	0	0	0	0	0	0	0	0	0	0	0	0	NA	NA	NA	NA
Tmem26	chr10	68186494	68245402	5052	0	0.0117976	0	0	0	0	0	0.0196248	0.00589878	0	0	0.00981238	0.668916	1	1	1	1
Rhobtb1	chr10	68671300	68754532	4624	0	0.0773373	0.0244256	0.120914	0.183528	0	0.126254	0.0964855	0.0386687	0.0726697	0.0917638	0.11137	-0.764365	0.842897	0.653851	0.182152	1
Cdk1	chr10	68799383	68815660	2860	206.24	242.844	193.881	173.831	273.184	170.095	216.032	190.489	224.542	183.856	221.64	203.26	0.288397	0.887094	1	0.985467	1
Ank3	chr10	68996456	69490184	10685	0.0440305	0.0836705	0.15327	0.0837219	0.0264742	0.05574	0.0227654	0.0695912	0.0638505	0.118496	0.0411071	0.0461783	-0.799043	0.536927	0.898607	1	1
Ccdc6	chr10	69559869	69655948	5511	5.95445	6.24024	10.1344	9.23219	9.31119	11.7258	9.43686	10.8931	6.09735	9.68331	10.5185	10.165	-0.666444	0.265153	0.246383	0.037573	1
2310015B20Rik	chr10	69667415	69682459	443	0	0.26908	0	0	0.12771	0	0	0	0.13454	0	0.0638549	0	3.8534	1	1	0.984114	1
Slc16a9	chr10	69708024	69748699	3563	0.0990315	0.418196	0.190195	0.31384	0.11115	0.23402	0.177504	0.375652	0.258614	0.252017	0.172585	0.276578	0.0358717	1	0.976675	0.964827	1
Fam13c	chr10	69903416	70021480	3510	0.15079	0.101883	0.418311	0.270792	0.370722	0.509045	0.568273	0.466063	0.126336	0.344552	0.439883	0.517168	-1.37882	0.101105	0.0431264	0.000567562	1
Phyhipl	chr10	70020434	70062039	3010	0.156301	0.297016	0.0750459	0.334349	0.469896	0.237441	0.565694	0.527013	0.226659	0.204697	0.353669	0.546354	0.140504	1	0.866035	0.133545	0.958377
D630013N20Rik	chr10	70063797	70118711	2082	0	0.0286269	0	0	0	0	0	0	0.0143135	0	0	0	1.28176	1	1	1	NA
Bicc1	chr10	70387848	70622382	3097	0.170899	0.173204	0.309985	0.541594	0.0548035	0.250002	0.863976	0.896364	0.172051	0.42579	0.152403	0.88017	-1.25929	0.197556	1	0.000185425	0.00031624
C730027H18Rik	chr10	70631485	70644788	2300	0	0	0.0245531	0.0243089	0	0	0	0	0	0.024431	0	0	-1.78371	1	NA	NA	NA
Tfam	chr10	70688225	70700792	3918	16.7659	14.9384	21.2887	20.549	15.9561	18.9559	19.4574	21.1548	15.8521	20.9189	17.456	20.3061	-0.399909	0.666267	1	0.284972	0.94461
Ube2d1	chr10	70717728	70748010	1431	3.45205	2.70726	4.22258	12.4246	9.96297	9.03154	14.9247	12.1938	3.07966	8.32357	9.49726	13.5593	-1.43149	0.27253	0.281107	0.0175332	1
Cisd1	chr10	70793242	70807597	965	127.123	109.197	133.953	185.635	160.639	187.253	195.305	199.727	118.16	159.794	173.946	197.516	-0.435435	0.661486	0.587384	0.0612863	0.991432
Ipmk	chr10	70810541	70848633	5417	1.25932	1.94747	2.05372	2.02298	1.57705	2.66071	2.55059	2.26035	1.6034	2.03835	2.11888	2.40547	-0.34436	0.78844	0.786673	0.124056	0.979694
1700049L16Rik	chr10	71442633	71443438	806	0	0	0	0	0	0	0	0	0	0	0	0	0	NA	NA	NA	NA
Zwint	chr10	72117643	72132537	2676	57.2479	64.9467	92.0519	82.4033	53.0025	59.7808	75.9743	78.5448	61.0973	87.2276	56.3916	77.2595	-0.513605	0.473679	1	0.292598	0.564445
A330049N07Rik	chr10	72436051	72549453	1989	0.680035	0.689206	1.30604	0.843296	0.711104	1.19775	0.538106	0.47354	0.68462	1.07467	0.954428	0.505823	-0.642957	0.764993	0.940525	1	1
Pcdh15	chr10	73284615	74112477	15987	0	0.00372811	0	0.0069945	0	0.00372541	0.00608616	0.00310078	0.00186406	0.00349725	0.00186271	0.00459347	-0.186068	1	1	0.931175	1
Rtdr1	chr10	74420222	74495331	1223	0.0961704	0.243668	0	0.0457159	0.231298	0.0973969	0	0	0.169919	0.0228579	0.164347	0	2.45304	0.834762	1	0.502659	0.959192
Gnaz	chr10	74429976	74478622	2435	0	0.0489538	0.0463836	0.0459224	0.0232343	0.0733777	0	0.0203582	0.0244769	0.046153	0.048306	0.0101791	-0.703732	1	1	1	1
Rab36	chr10	74499834	74516845	2620	0	0.0454972	0.0215542	0.0213399	0.0863748	0.0227321	0.0185686	0.0378413	0.0227486	0.0214471	0.0545534	0.028205	0.058508	1	1	1	1
Bcr	chr10	74523641	74647668	6537	0.575757	0.537934	1.13169	1.05201	0.458697	1.22998	1.37681	1.22091	0.556846	1.09185	0.844337	1.29886	-0.958898	0.153723	0.643467	0.00729547	0.511831
Specc1l	chr10	74674818	74775145	6438	1.04134	0.722103	1.16663	1.32004	0.905137	1.15638	1.23929	1.14729	0.881721	1.24333	1.03076	1.19329	-0.491108	0.618409	0.990213	0.288611	0.986659
Adora2a	chr10	74779688	74797533	2534	0	0	0	0	0	0	0.0575964	0	0	0	0	0.0287982	0	NA	NA	0.978949	1
Gm5779	chr10	74814800	74815706	907	0.129676	0.525701	0.435837	0.308217	0.187129	0.39399	0.26819	0.382585	0.327688	0.372027	0.29056	0.325388	-0.177981	1	1	1	1
Upb1	chr10	74869779	74902940	1435	0	0	0.82642	0.233772	0.118276	0.20752	0.237316	0.103635	0	0.530096	0.162898	0.170475	-5.75514	0.0298459	0.399497	0.157324	1
4933407G14Rik	chr10	74912255	74925849	1262	0	0	0	0	0	0	0	0	0	0	0	0	0	NA	NA	NA	NA
1110038D17Rik	chr10	74969559	74980067	2910	3.98117	3.27705	4.17233	4.59196	4.52993	6.22189	5.51698	4.68465	3.62911	4.38215	5.37591	5.10081	-0.271341	0.915054	0.617826	0.237966	1
Snrpd3	chr10	74980787	74998185	604	562.573	578.942	560.793	526.985	633.945	630.094	593.543	659.457	570.757	543.889	632.02	626.5	0.0695638	1	1	0.590051	1
AI646023	chr10	75012870	75023075	4601	0.0255632	0.168402	0.135012	0.0364555	0.0860744	0.233003	0.0422949	0.0754195	0.0969826	0.085734	0.159539	0.0588572	0.160273	1	1	1	1
Ggt1	chr10	75036338	75048927	2022	12.0409	8.51868	10.6967	8.51654	7.55459	12.0766	7.33836	10.9098	10.2798	9.60663	9.81559	9.12408	0.0976064	1	1	1	1
Ggt5	chr10	75052126	75079713	4137	0.0710759	0.273731	0.027301	0	0	0.0143965	0.0470386	0	0.172403	0.0136505	0.00719824	0.0235193	2.94719	0.570602	0.544524	0.630081	1
Susd2	chr10	75099364	75106753	3255	0.48781	0.915535	0.988911	1.46003	1.73811	1.95783	1.22558	1.17267	0.701672	1.22447	1.84797	1.19913	-0.794607	0.413574	0.0915335	0.170384	1
Cabin1	chr10	75108855	75227102	7460	4.59587	4.45811	3.5806	3.95721	3.32172	3.5208	3.05854	2.49854	4.52699	3.7689	3.42126	2.77854	0.263769	0.931486	0.775222	0.518778	1
Ddt	chr10	75233978	75236119	609	48.862	52.3591	67.3213	49.3004	43.4767	54.6684	48.6497	44.037	50.6106	58.3109	49.0725	46.3433	-0.204289	0.960779	1	0.97616	1
Gstt3	chr10	75236867	75244159	1873	0.0313979	0.127285	0.241205	0.208956	0.0604116	0	0.467536	0.502867	0.0793416	0.22508	0.0302058	0.485202	-1.39575	0.622071	0.972699	0.047454	0.0317597
Gstt1	chr10	75246558	75261329	1037	0	0.0574747	0.3812	0.107831	0.0545569	0	0.0938278	0.191214	0.0287374	0.244516	0.0272784	0.142521	-2.71596	0.556875	1	0.65052	1
Gstt4	chr10	75277689	75285288	963	0	0.0618913	0	0	0	0.0618465	0	0	0.0309456	0	0.0309233	0	2.03371	1	1	1	1
Gstt2	chr10	75294590	75297626	1370	1.28777	0.696074	2.18468	1.38756	1.07369	2.65186	1.84656	2.35196	0.991922	1.78612	1.86278	2.09926	-0.842115	0.669859	0.705995	0.2396	1
Mif	chr10	75322098	75322995	554	412.082	515.756	834.95	716.543	830.148	831.88	718.769	763.804	463.919	775.747	831.014	741.287	-0.7417	0.182529	0.180516	0.0506286	1
Derl3	chr10	75356143	75358686	1336	6.64674	5.97798	0.549503	0.711436	1.05867	1.42654	0.801118	1.03894	6.31236	0.63047	1.24261	0.920027	3.30326	1.31892e-08	0.000148118	7.82589e-06	1
Smarcb1	chr10	75359514	75384359	1657	54.3719	59.4574	62.0613	56.1467	50.7028	51.6147	60.335	52.4142	56.9146	59.104	51.1588	56.3746	-0.0544466	1	1	0.826089	0.997783
Mmp11	chr10	75385969	75395208	2247	0.392578	0.663121	0.879627	0.671822	0.478386	0.291562	0.757784	0.551537	0.52785	0.775724	0.384974	0.65466	-0.546821	0.865309	0.988374	0.761885	0.906
Chchd10	chr10	75398318	75400479	948	88.9567	48.096	29.904	169.265	156.299	96.8763	174.123	151.488	68.5264	99.5845	126.587	162.805	-0.539196	0.978145	0.869263	0.415047	1
Vpreb3	chr10	75411057	75412391	602	38.9775	41.5823	17.1667	19.8752	56.5755	40.7608	25.8603	32.1972	40.2799	18.521	48.6681	29.0287	1.12048	0.11937	0.962796	0.913842	0.986186
Gm5134	chr10	75417259	75472334	2836	6.65636	8.34334	5.237	4.92864	7.12181	6.80425	7.58222	7.7085	7.49985	5.08282	6.96303	7.64536	0.560319	0.51926	1	0.78887	1
Zfp280b	chr10	75495357	75505714	4874	13.4653	13.6225	9.6978	13.5704	13.2675	12.9772	14.1537	14.7781	13.5439	11.6341	13.1223	14.4659	0.219107	0.972502	1	0.661619	0.997783
Slc5a4b	chr10	75521366	75573763	2132	0.38617	0.503201	1.05951	0.550713	0.451118	0.78219	1.25503	1.02306	0.444685	0.805113	0.616654	1.13905	-0.842132	0.519791	0.929264	0.0403743	0.557319
Slc5a4a	chr10	75610196	75652010	2055	0	0.522055	0.0274803	0.0272071	0	0.0289821	0.0710215	0	0.261028	0.0273437	0.014491	0.0355107	2.8595	0.910594	0.873724	0.858699	1
Prmt2	chr10	75669967	75700610	2052	0.974405	1.68464	1.43106	1.47133	1.62668	1.39317	1.23284	1.61858	1.32952	1.4512	1.50993	1.42571	-0.125434	1	1	0.764146	1
S100b	chr10	75716581	75724064	1661	0	0.0358828	0	0.0673215	0	0	0	0	0.0179414	0.0336608	0	0	-0.643933	1	1	1	NA
Dip2a	chr10	75725794	75808036	6355	0.00925385	0.0375146	0.177725	0.211149	0.133538	0.243669	0.153107	0.124808	0.0233842	0.194437	0.188603	0.138957	-2.61442	0.0172613	0.0482843	0.0279099	1
Pcnt	chr10	75813999	75905657	9530	8.42321	9.09342	5.81312	5.62039	5.68723	5.12463	4.83945	4.6243	8.75832	5.71675	5.40593	4.73188	0.614582	0.389171	0.378297	0.256787	1
1700094J05Rik	chr10	75851760	75864252	997	0	0	0	0	0	0	0	0	0	0	0	0	0	NA	NA	NA	NA
2610028H24Rik	chr10	75911826	75923963	1763	0	0.0676135	0.0320318	0.0317133	0.0962714	0.270258	0.0551897	0.14059	0.0338068	0.0318725	0.183265	0.09789	0.0651491	1	0.462582	0.614241	1
Ybey	chr10	75922312	75931859	4522	6.81457	7.34143	8.46706	7.48029	7.11885	13.803	6.08928	10.0197	7.078	7.97367	10.4609	8.05447	-0.171674	1	0.832384	0.794325	1
Mcm3ap	chr10	75931716	75978602	6383	9.16719	8.29171	9.16576	7.02495	4.61786	8.6776	6.47088	8.13129	8.72945	8.09535	6.64773	7.30108	0.108667	1	0.876698	1	1
Lss	chr10	75994372	76016679	3102	11.8868	10.5868	13.1076	13.3738	9.06448	12.5568	9.20612	10.6112	11.2368	13.2407	10.8106	9.90865	-0.236558	0.929319	1	1	1
4930483K19Rik	chr10	76008616	76024971	1237	0.142623	0.0963643	0.18261	0.180794	0.0914721	0.144442	0.157315	0	0.119494	0.181702	0.117957	0.0786576	-0.565983	1	1	1	1
1700027D21Rik	chr10	76025017	76032945	1331	0.0441835	0.134338	0.169713	0	0.042506	0.0894939	0.182756	0.0372443	0.0892608	0.0848565	0.066	0.11	0.0654763	1	1	1	1
Ftcd	chr10	76038393	76053083	2710	0	0.0219931	0.0208384	0	0	0.0439544	0	0.0182923	0.0109966	0.0104192	0.0219772	0.00914615	0.0402266	1	1	1	1
Col6a2	chr10	76058501	76086149	3729	0	0	0	0.0149934	0	0	0	0	0	0.00749672	0	0	-0.807084	1	NA	NA	NA
Col6a1	chr10	76171537	76188789	3976	0	0.0749513	0	0	0	0.0149794	0	0.0249357	0.0374757	0	0.00748971	0.0124678	2.24719	0.838839	1	0.99775	1
Pcbp3	chr10	76224599	76424692	2175	1.59526	1.61677	2.33677	3.80449	2.83528	1.72513	4.11565	3.12247	1.60601	3.07063	2.28021	3.61906	-0.930786	0.146162	0.695309	0.00628886	0.416403
Gm10787	chr10	76474740	76484959	1548	0	0	0	0	0	0	0	0	0	0	0	0	0	NA	NA	NA	NA
Slc19a1	chr10	76495484	76513177	2390	1.32872	1.44639	1.86665	1.94166	1.77538	2.86577	1.99484	2.50972	1.38756	1.90416	2.32058	2.25228	-0.453802	0.771091	0.535716	0.1783	1
Col18a1	chr10	76514924	76629275	5791	0.0609306	0.277886	0.0780135	0.0482736	0.2247	0.174838	0.0420046	0.162644	0.169408	0.0631436	0.199769	0.102324	1.29444	0.751783	1	0.976218	1
Gm10941	chr10	76720518	76721968	711	0	0	0	0.0786365	0.0795717	0.335067	0.136849	0	0	0.0393182	0.207319	0.0684244	-2.30212	1	0.879678	0.960865	1
Pofut2	chr10	76722045	76732331	2219	7.02306	5.34505	8.22013	8.28957	8.38816	11.6218	7.38844	9.53912	6.18406	8.25485	10.005	8.46378	-0.416105	0.667832	0.388903	0.21353	1
Adarb1	chr10	76753472	76881018	6633	0.079794	0.179711	0.221359	0.337166	0.170588	0.125707	0.403397	0.33631	0.129753	0.279262	0.148147	0.369854	-1.0495	0.366819	1	0.0405537	0.294683
Gm17769	chr10	76881121	76883684	2564	0	0.0697363	0	0.021806	0	0	0.0189741	0	0.0348682	0.010903	0	0.00948707	1.10198	1	0.89631	0.984361	1
1810008A18Rik	chr10	76949400	76978558	2428	17.8023	10.7763	12.6992	25.3762	21.577	23.2051	25.1464	28.8082	14.2893	19.0377	22.3911	26.9773	-0.41367	0.910092	0.772487	0.204771	1
Itgb2	chr10	76993093	77028419	2862	0.123288	0.666402	0.414365	0.0976774	0.0593034	0.49944	0.288975	0.675511	0.394845	0.256021	0.279372	0.482243	0.605828	0.991676	1	0.925783	1
Pttg1ip	chr10	77044512	77061477	2247	283.729	315.062	162.857	134.787	219.982	198.792	154.48	185.096	299.396	148.822	209.387	169.788	1.00842	0.0466707	0.601688	0.319806	1
Sumo3	chr10	77068979	77081076	2493	38.5922	37.8694	53.7085	52.6586	42.0061	40.9955	50.2499	53.2508	38.2308	53.1835	41.5008	51.7503	-0.476139	0.53568	1	0.197	0.824871
Ube2g2	chr10	77085066	77108735	1982	13.0256	11.5774	13.8758	11.8761	11.1324	12.9213	10.3829	13.7812	12.3015	12.8759	12.0269	12.082	-0.065786	1	1	0.859187	1
Mir1930	chr10	77103969	77104052	84	0	0	0	0	0	0	0	0.590144	0	0	0	0.295072	0	NA	NA	1	1
Gm19402	chr10	77152702	77153502	801	0	0	0.0705019	0	0	0	0	0	0	0.035251	0	0	-2.17795	1	NA	NA	NA
Gm10272	chr10	77169332	77169731	400	0	0	0	0	0	0	0	0	0	0	0	0	0	NA	NA	NA	NA
Gm10024	chr10	77174202	77174754	553	0	0	0	0	0	0	0	0	0	0	0	0	0	NA	NA	NA	NA
Gm10142	chr10	77178552	77178914	363	0	0	0	0	0	0	0	0	0	0	0	0	0	NA	NA	NA	NA
Krtap12-1	chr10	77183331	77184001	671	0	0	0	0	0	0	0	0	0	0	0	0	0	NA	NA	NA	NA
Gm2696	chr10	77277427	77278149	723	0	0	0	0	0	0	0	0	0	0	0	0	0	NA	NA	NA	NA
Krtap10-10	chr10	77298692	77299996	1305	0	0.091343	0	0.0856866	0	0.0456385	0	0	0.0456715	0.0428433	0.0228192	0	0.0752179	1	1	0.993681	1
Gm10318	chr10	77315604	77316533	930	0	0	0	0	0	0	0	0	0	0	0	0	0	NA	NA	NA	NA
Gm3285	chr10	77324720	77325383	664	0	0	0	0	0	0	0.0732676	0	0	0	0	0.0366338	0	NA	NA	1	1
Lrrc3	chr10	77360320	77365281	4296	0.136891	0.194231	0.170888	0.377422	0.39508	0.207955	0.237813	0.219244	0.165561	0.274155	0.301517	0.228528	-0.694707	0.862366	0.818238	0.772106	1
Trpm2	chr10	77370467	77432617	7292	0.0241943	0.0572146	0.0464663	0	0	0.040838	0	0.0203945	0.0407045	0.0232331	0.020419	0.0101972	0.60949	1	1	0.798958	1
1810043G02Rik	chr10	77441395	77448183	1696	0.589469	0.527134	1.39848	1.28568	0.467014	0.807688	0.745809	0.964552	0.558302	1.34208	0.637351	0.855181	-1.25045	0.131569	1	0.364885	0.97141
Pfkl	chr10	77449694	77472541	3717	1.42393	1.97228	2.52202	1.78998	1.06545	2.72394	1.4659	1.90713	1.6981	2.156	1.8947	1.68652	-0.342638	0.902471	1	0.913416	1
Aire	chr10	77492776	77506325	1929	0.121945	0.401668	0.0878259	0.173905	0.234631	0.401377	0.126101	0.411174	0.261807	0.130866	0.318004	0.268637	0.948262	0.817032	1	1	1
Dnmt3l	chr10	77505032	77526360	1885	58.9642	64.85	64.5609	51.9953	45.0203	63.7605	50.7144	62.2216	61.9071	58.2781	54.3904	56.468	0.0871372	1	1	0.977656	1
Icosl	chr10	77532113	77542270	2748	1.39102	1.34472	1.37687	0.89522	0.988218	1.47378	1.18615	1.28079	1.36787	1.13604	1.231	1.23347	0.26578	0.988421	1	1	1
D10Jhu81e	chr10	77624812	77632513	1363	1.16495	1.18066	1.86445	2.87141	1.70183	0.917625	2.64129	1.63664	1.1728	2.36793	1.30973	2.13897	-1.0075	0.542164	1	0.375281	0.953963
Pwp2	chr10	77633655	77647894	3871	6.18314	7.45209	5.73327	6.06624	6.24069	7.64671	6.2713	6.45424	6.81762	5.89976	6.9437	6.36277	0.208283	0.990461	1	0.945531	1
Trappc10	chr10	77649471	77707387	5047	0.675823	0.838457	0.648975	0.76438	1.10976	0.944057	0.877179	0.707191	0.75714	0.706678	1.02691	0.792185	0.0981652	1	0.818582	0.823875	1
Agpat3	chr10	77734308	77814445	3439	1.12863	1.40381	3.95748	3.13775	3.32313	2.49386	4.73907	3.73341	1.26622	3.54761	2.90849	4.23624	-1.47904	0.00592655	0.079629	6.67234e-05	0.609671
Rrp1	chr10	77863107	77875788	2008	143.653	138.941	166.772	143.09	123.125	123.21	129.401	126.498	141.297	154.931	123.167	127.95	-0.132889	1	0.996084	0.987935	1
Cstb	chr10	77888415	77890367	602	398.274	543.045	702.242	591.797	612.838	745.566	621.698	567.444	470.66	647.02	679.202	594.571	-0.459117	0.555273	0.546368	0.289348	1
Pdxk	chr10	77899492	77927693	5094	130.616	133.278	120.46	121.941	139.34	108.091	121.195	146.595	131.947	121.201	123.715	133.895	0.122551	1	1	0.771366	1
Ilvbl	chr10	78037245	78047247	2329	0.0757512	0.102364	1.18812	1.1523	0.680169	0.869463	1.58754	0.872674	0.0890575	1.17021	0.774816	1.23011	-3.57463	0.000503999	0.0168653	9.30818e-05	0.94626
Syde1	chr10	78047248	78054709	3288	0.0357714	0.0543808	0.0858759	0.187049	0.0344133	0.0543414	0.0591846	0.0904601	0.0450761	0.136462	0.0443774	0.0748223	-1.41103	0.709066	1	0.872576	1
Olfr1357	chr10	78074414	78080819	1160	0	0	0	0	0	0	0	0	0	0	0	0	0	NA	NA	NA	NA
Casp14	chr10	78174740	78181038	2331	0.504575	1.40629	0.266492	0.167899	0.0728127	0.51101	0.0626122	0.212665	0.955435	0.217196	0.291911	0.137638	2.08724	0.501634	0.711892	0.278117	1
Ccdc105	chr10	78209669	78215812	1718	0	0	0	0	0.032931	0	0	0	0	0	0.0164655	0	0	NA	1	NA	1
Slc1a6	chr10	78243241	78277570	2089	0.0281514	0.028531	0	0	0	0.0285104	0	0.0237301	0.0283412	0	0.0142552	0.011865	1.9389	1	1	1	1
Olfr1351	chr10	78480069	78481028	960	0	0	0	0	0	0	0	0	0	0	0	0	0	NA	NA	NA	NA
Olfr57	chr10	78497468	78498547	1080	0	0	0.0522889	0.051769	0.104769	0.110293	0	0.0459001	0	0.052029	0.107531	0.0229501	-2.63294	1	0.962796	1	1
2610008E11Rik	chr10	78527119	78560345	4229	0.264213	0.28187	0.427313	0.343739	0.0802679	0.112666	0.2991	0.269605	0.273041	0.385526	0.0964671	0.284352	-0.48276	0.895262	0.346544	0.937795	0.298201
Vmn2r80	chr10	78611561	78657678	2592	0	0	0	0	0	0	0	0	0	0	0	0	0	NA	NA	NA	NA
Vmn2r81	chr10	78710522	78757280	3276	0.0179512	0	0.0172381	0	0	0	0	0.0151319	0.00897561	0.00861905	0	0.00756595	0.0273669	1	1	1	1
Vmn2r82	chr10	78819336	78859511	2598	0	0	0	0	0	0	0	0	0	0	0	0	0	NA	NA	NA	NA
Ppap2c	chr10	78989174	78996532	1646	7.10986	8.03857	8.64578	7.54079	7.32113	8.75643	7.35953	5.18008	7.57422	8.09328	8.03878	6.2698	-0.0955062	1	1	1	1
Mier2	chr10	79002990	79017836	2562	3.42015	2.41941	1.49887	2.466	2.2745	2.85935	2.33564	2.41862	2.91978	1.98243	2.56693	2.37713	0.556262	0.750291	1	1	1
Theg	chr10	79039222	79049881	1249	0.376674	0.190877	0.180855	0.0447642	0.317076	0.333793	0.116853	0.158758	0.283775	0.11281	0.325435	0.137805	1.25829	0.785932	1	0.874776	1
C2cd4c	chr10	79069599	79076770	6754	0.00870717	0.00882459	0	0	0.0167532	0.0264546	0	0.0146793	0.00876588	0	0.0216039	0.00733967	0.908112	1	1	1	1
Shc2	chr10	79080683	79100663	3957	0.208065	0.165685	0.1998	0.113036	0.557605	0.255873	0.0737676	0.100222	0.186875	0.156418	0.406739	0.0869946	0.242468	1	0.822855	0.834966	0.792238
Odf3l2	chr10	79102271	79108483	1248	0	0.19103	0	0	0.226665	0	0	0.0397213	0.0955149	0	0.113332	0.0198606	3.39938	0.810253	1	0.91953	1
Madcam1	chr10	79127319	79131281	1420	0	0	0.039769	0.118121	0.0398419	0	0	0.13964	0	0.0789449	0.0199209	0.0698199	-3.15291	0.774381	1	0.651559	1
Gm16517	chr10	79132155	79138871	1101	12.2317	6.11712	7.23211	20.5158	22.8152	24.1262	24.7004	20.8014	9.1744	13.8739	23.4707	22.7509	-0.596159	0.833012	0.371424	0.129083	1
Cdc34	chr10	79144940	79151143	1266	61.2702	51.4097	62.5385	93.4492	93.4434	108.249	96.3772	94.837	56.3399	77.9939	100.846	95.6071	-0.469132	0.619824	0.270124	0.0569839	1
Gzmm	chr10	79151765	79158005	1286	3.06388	3.56866	2.94217	2.99987	6.11508	6.1596	3.97218	4.24023	3.31627	2.97102	6.13734	4.1062	0.158102	1	0.356916	0.535077	1
Bsg	chr10	79167103	79174724	1752	353.621	261.232	292.836	421.595	492.807	492.001	437.903	455.628	307.427	357.215	492.404	446.765	-0.216545	0.983101	0.545178	0.260325	1
Hcn2	chr10	79179379	79198853	3195	0.110438	0.0559637	0.141401	0.332488	0.442688	0.466027	0.395898	0.574075	0.0832008	0.236945	0.454357	0.484986	-1.40577	0.410933	0.0974552	0.01281	1
Polrmt	chr10	79198870	79209326	3762	6.20597	5.81438	3.16736	3.552	7.53437	5.66769	4.73307	5.77156	6.01017	3.35968	6.60103	5.25231	0.837194	0.273615	1	1	1
Fgf22	chr10	79217864	79219706	489	0	0.121884	0	0	0	0.487184	0.0994882	0.101374	0.060942	0	0.243592	0.100431	2.82664	1	1	1	1
Rnf126	chr10	79221260	79229697	1639	4.62859	2.29096	3.65225	9.14217	11.322	10.6471	10.4483	8.55943	3.45977	6.39721	10.9845	9.50385	-0.884854	0.488679	0.108546	0.0380461	1
Fstl3	chr10	79240019	79245375	1953	2.74017	1.709	1.76385	5.4107	7.27109	6.52609	5.1066	8.04627	2.22458	3.58727	6.89859	6.57644	-0.686898	0.826852	0.323509	0.117173	1
Prss57	chr10	79244219	79251730	2693	0.0436749	0.0442639	0.0419399	0.0207614	0.0420167	0.0442319	0.144522	0.110447	0.0439694	0.0313506	0.0431243	0.127484	0.384231	1	1	0.656934	1
Palm	chr10	79256317	79283641	2651	1.53066	1.61875	1.46985	2.08795	2.56094	3.63954	2.07371	2.69271	1.5747	1.7789	3.10024	2.38321	-0.17486	1	0.25732	0.211715	1
9130017N09Rik	chr10	79283766	79293197	2427	0.169616	0.687613	0.418828	0.115184	0.27973	0.441717	0.46104	0.469781	0.428614	0.267006	0.360724	0.46541	0.663034	0.91281	1	0.945907	1
E130317F20Rik	chr10	79314122	79317716	3595	2.91178	2.66921	2.90607	2.72165	2.5337	2.94892	1.55625	1.75123	2.7905	2.81386	2.74131	1.65374	-0.0119868	1	1	0.537267	0.97797
Ptbp1	chr10	79317350	79327178	2933	27.5695	25.0964	31.7114	34.4651	35.2608	37.3838	32.3447	31.234	26.3329	33.0882	36.3223	31.7893	-0.32934	0.773873	0.647024	0.390703	1
BC005764	chr10	79323220	79337379	4275	0.11005	0.0697091	0.0660492	0.104628	0.0926382	0.055727	0.159321	0.0579791	0.0898798	0.0853385	0.0741826	0.10865	0.0671336	1	1	0.95442	1
Prtn3	chr10	79342412	79345917	970	14.5505	15.7913	7.45198	6.85913	18.3724	16.8237	7.82408	8.27906	15.1709	7.15555	17.5981	8.05157	1.08311	0.0731067	0.984484	0.308939	0.418065
Elane	chr10	79349057	79350961	920	0	0.129568	0	0	0	0.0647372	0	0	0.064784	0	0.0323686	0	2.90273	1	1	0.978034	1
Cfd	chr10	79353598	79355401	923	0	0	0.0611831	0.0605748	0	0	0	0	0	0.060879	0	0	-2.82536	1	NA	NA	NA
Med16	chr10	79357452	79371683	3218	7.10889	8.27899	7.2301	7.71419	11.1991	17.1383	8.75332	12.0926	7.69394	7.47215	14.1687	10.423	0.0421433	1	0.30107	0.314106	1
C030046I01Rik	chr10	79372798	79379675	1821	9.97899	7.78974	12.2496	10.8382	7.70495	10.9566	9.96504	10.1268	8.88436	11.5439	9.33078	10.0459	-0.377416	0.742284	1	0.576555	1
Kiss1r	chr10	79379716	79385017	3162	0.781134	0.320437	0.232175	0.53046	1.52085	1.28082	0.984688	1.55207	0.550785	0.381318	1.40083	1.26838	0.519109	0.946682	0.42009	0.203291	1
Arid3a	chr10	79389817	79417757	5326	0.618336	0.682629	1.47383	1.7846	0.647973	1.01761	0.931707	1.07968	0.650483	1.62922	0.832792	1.00569	-1.31141	0.0165707	0.88836	0.154848	0.960506
Wdr18	chr10	79422897	79431991	2954	97.6288	95.1926	69.5673	65.0902	64.2363	67.26	69.3514	72.4116	96.4107	67.3287	65.7482	70.8815	0.517907	0.523457	0.545178	0.884706	1
Grin3b	chr10	79433469	79439935	3274	0.0179622	0.0546133	0.0344973	0.204926	0.241923	0.254678	0.148594	0.121129	0.0362877	0.119711	0.2483	0.134862	-1.4866	0.612032	0.246775	0.310704	1
ORF61	chr10	79439865	79447075	2223	2.27508	1.12607	0.736702	3.97385	5.64991	4.92969	6.52164	5.79791	1.70058	2.35528	5.2898	6.15978	-0.467526	0.923685	0.216656	0.0254327	1
Cnn2	chr10	79451345	79458145	1782	23.1669	24.5161	23.1339	20.4252	13.1755	18.5493	17.2813	18.972	23.8415	21.7796	15.8624	18.1267	0.130444	1	0.528162	0.955549	0.97141
Abca7	chr10	79460360	79478317	6594	0.107021	0.63271	0.693696	0.517219	0.780765	0.532899	0.612364	0.36837	0.369866	0.605458	0.656832	0.490367	-0.69617	0.739659	0.705552	0.676039	1
Hmha1	chr10	79479417	79494216	4052	0.348321	0.853128	0.585347	0.469141	1.22869	1.48455	0.816432	0.978719	0.600725	0.527244	1.35662	0.897575	0.184945	1	0.222392	0.328773	1
Polr2e	chr10	79498698	79502404	1008	524.782	535.82	461.244	460.652	537.411	499.095	466.371	440.789	530.301	460.948	518.253	453.58	0.202204	0.98493	1	1	1
Gpx4	chr10	79516255	79519184	1201	620.742	796.007	673.621	626.561	710.844	751.048	643.221	636.595	708.375	650.091	730.946	639.908	0.12387	1	1	0.989437	1
Sbno2	chr10	79519759	79565447	4640	1.48288	1.9653	1.53351	1.63876	1.60947	1.98955	1.44691	1.34614	1.72409	1.58613	1.79951	1.39652	0.119599	1	1	1	1
Stk11	chr10	79579281	79593215	1621	11.5004	14.4499	8.1172	8.07098	12.1458	12.8963	10.6243	9.51075	12.9752	8.09409	12.521	10.0675	0.680143	0.353356	1	0.996256	1
Dos	chr10	79593179	79602112	3294	0.839097	1.26657	1.69725	1.47669	1.88928	2.76636	1.03384	1.62532	1.05284	1.58697	2.32782	1.32958	-0.587418	0.5913	0.163168	0.509996	0.961791
Atp5d	chr10	79605060	79608563	931	530.158	416.441	441.282	615.076	544.911	534.361	579.355	523.356	473.3	528.179	539.636	551.355	-0.158271	1	1	0.666814	1
Midn	chr10	79611035	79621112	3708	0.285477	0.450064	0.533042	0.497586	0.350927	0.787042	0.590409	0.280748	0.36777	0.515314	0.568984	0.435579	-0.475671	0.816007	0.746912	0.70413	1
Cirbp	chr10	79630586	79634398	1256	26.7353	27.1433	19.8731	17.2272	21.9365	24.1837	16.6943	17.6423	26.9393	18.5502	23.0601	17.1683	0.538037	0.535753	0.982482	0.609455	1
1600002K03Rik	chr10	79635689	79637864	651	40.3798	43.5795	40.7709	39.6784	53.2731	41.8097	39.682	46.1455	41.9796	40.2247	47.5414	42.9138	0.0615944	1	0.996859	0.781068	1
Efna2	chr10	79642227	79652755	2131	0.800299	1.00687	1.27201	1.12818	1.69912	1.87255	1.36977	1.46553	0.903586	1.2001	1.78584	1.41765	-0.405509	0.891888	0.407841	0.299675	1
Mum1	chr10	79689343	79707889	3717	16.0113	13.6135	14.0382	16.185	19.0868	18.9074	14.8161	17.4043	14.8124	15.1116	18.9971	16.1102	-0.0288344	1	0.811265	0.643859	1
Ndufs7	chr10	79712197	79719537	758	316.773	346.128	470.476	414.018	372.667	367.014	422.123	424.829	331.45	442.247	369.84	423.476	-0.416049	0.628886	1	0.274149	0.960341
Gamt	chr10	79720896	79723713	944	4.85915	1.89411	1.19644	4.38282	7.31166	7.69714	5.772	7.87693	3.37663	2.78963	7.5044	6.82446	0.274615	1	0.562438	0.311472	1
Dazap1	chr10	79727736	79751158	2085	8.63085	8.14694	8.613	12.3084	16.0636	13.7112	16.4266	12.2444	8.38889	10.4607	14.8874	14.3355	-0.318084	0.898722	0.399388	0.110556	1
Rps15	chr10	79755176	79756859	522	1825.53	1935.22	1626.98	1630.83	1868.72	1816.18	1716.63	1544.24	1880.37	1628.9	1842.45	1630.43	0.207117	0.979794	1	1	1
Apc2	chr10	79764565	79781001	9074	0.0194429	0.0262734	0.0311175	0.0369697	0.0997584	0.124709	0.0643373	0.0655571	0.0228582	0.0340436	0.112233	0.0649472	-0.422681	0.992609	0.0678265	0.146807	1
2310011J03Rik	chr10	79781000	79783293	1659	33.8174	27.9145	40.9158	41.0482	41.2977	36.4386	35.6002	39.8609	30.866	40.982	38.8681	37.7306	-0.40886	0.655792	0.827772	0.376991	1
Pcsk4	chr10	79784028	79792218	2514	0.0233923	0.0237078	0	0.0222397	0.157529	0.0473812	0	0.0985921	0.02355	0.0111198	0.102455	0.0492961	0.667715	1	0.772946	0.914397	1
Reep6	chr10	79792890	79799186	2016	5.33825	3.60683	2.04487	4.04908	9.62569	9.1878	5.55031	5.38507	4.47254	3.04697	9.40674	5.46769	0.552211	0.726784	0.259244	0.594557	0.991324
Adamtsl5	chr10	79803461	79811191	2572	0.52589	0.74154	0.790433	0.804312	1.69374	1.22729	0.66203	0.751677	0.633715	0.797372	1.46052	0.706853	-0.326811	0.970949	0.294583	0.829429	0.893891
Plk5	chr10	79819204	79828234	2112	5.51327	5.5594	3.85037	4.63274	12.2152	10.4622	7.92401	6.80678	5.53634	4.24155	11.3387	7.36539	0.383546	0.813194	0.120269	0.288611	1
Mex3d	chr10	79843100	79850396	3258	0.144403	0.201232	0.156	0.274576	0.538318	0.475296	0.418107	0.380388	0.172818	0.215288	0.506807	0.399247	-0.301365	1	0.325106	0.214278	1
Mbd3	chr10	79855286	79862224	1589	12.8053	14.1033	11.8346	17.9449	22.9649	25.45	21.9215	19.9349	13.4543	14.8897	24.2074	20.9282	-0.146148	1	0.220584	0.0864911	1
Uqcr11	chr10	79865742	79869566	436	309.148	289.258	515.372	439.847	405.631	490.809	395.223	474.574	299.203	477.609	448.22	434.898	-0.67469	0.25425	0.485237	0.117116	1
Tcf3	chr10	79871910	79896398	3547	1.49217	1.05861	1.60803	1.82848	2.96674	2.653	2.05736	2.05444	1.27539	1.71825	2.80987	2.0559	-0.427109	0.749744	0.115216	0.127915	1
Onecut3	chr10	79957651	79980005	4689	0.0250835	0.0635544	0	0.0119238	0.0361967	0	0.0103753	0.010572	0.0443189	0.00596188	0.0180984	0.0104736	1.76682	0.659403	0.988374	0.74941	1
Atp8b3	chr10	79982330	80001869	4411	0.0133322	0.13512	0.0896178	0.0126753	0.012826	0.067511	0.0441167	0.157336	0.0742259	0.0511465	0.0401685	0.100726	0.461994	1	1	0.977679	1
Rexo1	chr10	80003671	80024305	5249	6.28527	3.82657	2.98014	5.94362	5.4215	6.29735	5.03273	5.02427	5.05592	4.46188	5.85943	5.0285	0.179942	1	1	0.969962	1
Klf16	chr10	80029866	80040041	2652	0.665251	1.03381	0.894353	0.716802	1.34399	1.2801	1.26577	0.841156	0.84953	0.805578	1.31204	1.05346	0.0757258	1	0.709045	0.611085	1
Fam108a	chr10	80046394	80053086	1473	6.66733	8.29482	8.28103	22.5084	21.0862	18.0332	24.8038	23.4231	7.48107	15.3947	19.5597	24.1134	-1.04013	0.451092	0.324073	0.0368376	1
Adat3	chr10	80065625	80070399	1411	6.58519	4.47749	5.68322	11.4119	11.0665	10.5525	10.6195	10.1885	5.53134	8.54758	10.8095	10.404	-0.626968	0.723291	0.510516	0.204541	1
Scamp4	chr10	80065627	80078528	1802	50.1273	53.5155	57.9136	54.7936	49.7625	63.1277	50.8095	57.825	51.8214	56.3536	56.4451	54.3173	-0.120937	1	1	0.702677	1
Csnk1g2	chr10	80085525	80103516	2511	3.74724	3.01448	4.6554	4.89857	4.5738	7.13939	6.08364	5.36982	3.38086	4.77699	5.8566	5.72673	-0.497466	0.6017	0.343656	0.0642921	1
Btbd2	chr10	80105362	80119816	3026	0.310949	1.6348	1.6796	0.886882	0.560894	1.04315	0.819939	0.933778	0.972875	1.28324	0.802024	0.876858	-0.395914	0.808112	0.988374	1	1
Mknk2	chr10	80128074	80134721	3068	1.41845	2.4672	2.68739	3.11626	4.44416	3.76607	2.83843	2.56909	1.94282	2.90183	4.10511	2.70376	-0.576362	0.515744	0.125286	0.263018	1
Mob3a	chr10	80147998	80164565	2647	2.06617	1.93642	3.11482	3.0416	1.66713	3.89255	2.31578	2.62187	2.0013	3.07821	2.77984	2.46883	-0.618642	0.635163	0.857911	0.614575	1
Izumo4	chr10	80165438	80168127	938	0.125391	0.254163	0.240819	0.238424	0.48252	0.571454	0.155596	0.475639	0.189777	0.239622	0.526987	0.315617	-0.321353	1	0.772487	0.840522	1
Ap3d1	chr10	80169723	80204956	4730	11.6373	11.9329	9.57517	13.4043	15.0469	13.4982	12.651	12.4297	11.7851	11.4898	14.2726	12.5403	0.0365827	1	0.896618	0.673601	1
Dot1l	chr10	80217951	80257092	5694	2.11726	2.22955	1.75545	1.72818	2.65291	2.84507	2.33252	2.0198	2.17341	1.74182	2.74899	2.17616	0.31773	0.896616	0.86136	0.839744	1
Plekhj1	chr10	80258844	80261371	1260	30.711	19.8671	19.4963	45.5271	51.6363	42.3998	44.7886	41.3888	25.289	32.5117	47.0181	43.0887	-0.362322	0.946054	0.560723	0.288633	1
Sf3a2	chr10	80261480	80267667	1674	18.865	24.9585	30.2264	25.1163	26.0234	19.6037	32.1135	21.2325	21.9117	27.6713	22.8135	26.673	-0.336551	0.841268	1	0.477554	0.987646
Amh	chr10	80267993	80270393	1665	0	0	0	0.0671598	0.0339793	0.0357707	0.0584381	0.0595461	0	0.0335799	0.034875	0.0589921	-2.12366	1	1	0.81246	1
Jsrp1	chr10	80271241	80276243	1116	0.263478	0.106812	0.253011	0.300594	0.0506949	0.21347	0.392336	0.133258	0.185145	0.276803	0.132083	0.262797	-0.555511	1	1	0.926552	1
Oaz1	chr10	80289401	80292035	1075	0	0	0	0.0520098	0.0526283	0	0.0452556	0	0	0.0260049	0.0263142	0.0226278	-1.84819	1	1	1	1
Lingo3	chr10	80295548	80306784	3437	0.0855517	0.0173411	0	0.0162672	0	0	0	0.0288462	0.0514464	0.00813362	0	0.0144231	1.76066	0.934226	0.802282	0.940634	1
Lsm7	chr10	80315570	80317954	468	398.966	394.031	611.056	544.291	657.508	708.59	566.437	588.192	396.498	577.674	683.049	577.314	-0.542929	0.426461	0.23757	0.113259	1
3110056O03Rik	chr10	80318020	80331453	2869	1.08638	0.477808	0.570822	0.506683	0.788783	0.830369	0.91568	0.794813	0.782096	0.538753	0.809576	0.855246	0.529519	0.946183	1	0.922374	1
Tmprss9	chr10	80342561	80362239	3454	0.0851306	0	0.130798	0.0647487	0.0491391	0.137946	0.0845102	0.0717605	0.0425653	0.0977734	0.0935426	0.0781353	-1.03582	0.862251	0.926117	0.793002	1
Timm13	chr10	80362195	80363714	1225	300.138	316.495	320.116	294.158	287.034	381.999	259.452	321.996	308.317	307.137	334.516	290.724	0.00553068	1	1	0.91745	1
Lmnb2	chr10	80364108	80380990	3371	4.83236	3.58916	3.14943	4.95914	4.90063	5.83038	5.29648	4.64693	4.21076	4.05429	5.36551	4.97171	0.054501	1	0.95779	0.701172	1
Gadd45b	chr10	80392836	80394949	1266	22.5757	45.7132	31.7599	27.0278	20.2885	22.9577	20.3284	28.5842	34.1444	29.3939	21.6231	24.4563	0.216065	0.980369	0.433725	0.848426	0.978838
Gng7	chr10	80411369	80477670	3495	0.134611	0.119373	0.0807897	0.159973	0.307563	0.204492	0.111358	0.22694	0.126992	0.120381	0.256028	0.169149	0.0713556	1	0.782075	0.842308	1
Diras1	chr10	80482335	80488122	2920	0.0402796	0.0408228	0.0386795	0	0	0.0815866	0.133287	0.067907	0.0405512	0.0193397	0.0407933	0.100597	0.78489	1	1	0.716384	1
Slc39a3	chr10	80491285	80496657	3462	0.883312	0.654203	0.375175	0.839788	0.686357	0.842967	0.44968	0.787541	0.768757	0.607482	0.764662	0.61861	0.334777	1	1	1	1
Sgta	chr10	80506818	80522899	1947	103.148	89.9071	84.2005	83.8514	93.5369	79.931	76.0855	83.9187	96.5278	84.0259	86.734	80.0021	0.200087	1	1	1	1
Thop1	chr10	80532828	80545105	2585	22.2948	17.0849	16.4719	22.5589	21.8642	22.5561	21.6242	23.6834	19.6899	19.5154	22.2101	22.6538	0.0128342	1	1	0.650948	1
Creb3l3	chr10	80547078	80561617	2283	0.30911	0.522131	0.197887	0.0979598	0.991248	0.573929	0.277024	0.629694	0.415621	0.147923	0.782589	0.453359	1.43034	0.329089	0.65761	0.916201	1
Map2k2	chr10	80568692	80587442	2373	21.2631	18.6113	15.7541	31.9489	43.9634	37.2458	47.4606	40.9863	19.9372	23.8515	40.6046	44.2235	-0.258497	0.972502	0.312562	0.0389083	1
Zbtb7a	chr10	80599016	80614402	5373	0.634818	0.665565	0.472965	0.978148	1.3162	1.04196	1.1137	1.14404	0.650191	0.725557	1.17908	1.12887	-0.155952	1	0.406437	0.122482	1
Pias4	chr10	80616716	80630465	1663	24.3649	17.1313	11.3419	17.0455	18.677	14.9701	15.885	16.0372	20.7481	14.1937	16.8236	15.9611	0.547408	0.840769	1	1	1
Eef2	chr10	80639376	80645254	3100	225.558	214.892	225.032	248.567	330.583	336.946	321.7	266.234	220.225	236.8	333.764	293.967	-0.104686	1	0.446735	0.205302	1
Snord37	chr10	80641706	80641758	53	1.10959	1.12455	0	0	0	0	0	0	1.11707	0	0	0	6.81643	1	1	1	NA
Dapk3	chr10	80645752	80655942	1824	2.12793	2.61409	2.1982	1.50198	2.72952	2.5469	2.50717	2.66341	2.37101	1.85009	2.63821	2.58529	0.356201	0.919881	1	0.764657	1
2310050B05Rik	chr10	80657436	80671115	318	0	0	0	0	0	0	0	0	0	0	0	0	0	NA	NA	NA	NA
Itgb1bp3	chr10	80660915	80664782	1840	0.063922	0.064784	0.092074	0.0607723	0	0.0323686	0.0264401	0.0538827	0.064353	0.0764231	0.0161843	0.0401614	-0.217027	1	0.975003	1	1
Atcay	chr10	80667258	80693524	3677	0.0639741	0.194511	0.215015	0.16726	0.12309	0.356345	0.132308	0.107853	0.129242	0.191137	0.239718	0.120081	-0.530583	0.89422	0.696347	1	1
Zfr2	chr10	80695908	80714868	3341	0	0	0.0845137	0.050204	0	0.124785	0.0728071	0.05935	0	0.0673588	0.0623926	0.0660786	-2.95157	0.428751	0.560822	0.283993	1
Matk	chr10	80720290	80725726	1734	0.101744	0.171861	0.162837	0.35468	0.326271	0.103042	0.92586	0.17153	0.136803	0.258759	0.214657	0.548695	-0.872436	1	1	0.711793	1
Mrpl54	chr10	80727467	80729671	587	184.64	173.219	229.64	233.453	221.965	245.944	212.832	224.13	178.93	231.546	233.954	218.481	-0.371891	0.704601	0.756196	0.365278	1
Apba3	chr10	80730917	80735992	2107	34.6653	24.4685	17.6626	33.3818	33.8057	30.5847	32.0252	30.3738	29.5669	25.5222	32.1952	31.1995	0.212154	1	1	0.902479	1
Mir3057	chr10	80734342	80734432	91	0	0.654959	0	0	0	0	0	0	0.32748	0	0	0	5.07673	1	1	1	NA
Tjp3	chr10	80735945	80754012	3031	3.02675	2.34001	1.76999	4.22419	3.22915	3.085	3.01753	2.4369	2.68338	2.99709	3.15708	2.72722	-0.158951	1	1	0.963605	1
Pip5k1c	chr10	80755717	80782719	4279	0.371073	0.571081	0.765454	0.470385	0.885851	1.01607	1.09146	0.984723	0.471077	0.61792	0.950959	1.03809	-0.384313	0.872981	0.30699	0.0309415	1
2510012J08Rik	chr10	80783848	80788996	2724	6.8221	4.90114	4.93405	8.86687	8.16232	8.7457	7.78681	9.62689	5.86162	6.90046	8.45401	8.70685	-0.235023	1	0.814026	0.36596	1
Tbxa2r	chr10	80791476	80797917	1919	0.153226	0.279527	0.117711	0.0874057	0.147409	0.403469	0.101406	0.413316	0.216376	0.102559	0.275439	0.257361	1.00805	0.775027	1	0.907291	1
Gipc3	chr10	80800507	80806011	1024	0	0.0582044	0	0	0	0	0	0	0.0291022	0	0	0	1.96725	1	1	1	NA
Hmg20b	chr10	80808791	80813202	1659	19.2837	14.083	13.8542	28.0395	25.0651	23.7658	27.9171	21.9922	16.6834	20.9469	24.4155	24.9547	-0.328148	0.972502	0.857017	0.464644	1
F630110N24Rik	chr10	80820315	80826780	1702	0.103657	0.105055	0.298618	0.722698	0.265925	0.244952	0.686012	0.378636	0.104356	0.510658	0.255438	0.532324	-2.1868	0.208754	0.79256	0.0886184	0.93731
4930404N11Rik	chr10	80826769	80828565	695	1.35386	1.28636	3.00642	2.17206	2.44211	2.39947	2.02999	2.28246	1.32011	2.58924	2.42079	2.15622	-0.966548	0.528183	0.687218	0.447755	1
Fzr1	chr10	80829624	80841115	2254	3.83532	3.38464	5.48686	8.50812	8.60931	9.82948	9.62634	9.43498	3.60998	6.99749	9.2194	9.53066	-0.952917	0.100574	0.0206553	0.000524931	1
Dohh	chr10	80847173	80851097	1444	54.4098	38.7161	37.8566	68.0296	47.7992	53.0827	53.8044	57.7083	46.5629	52.9431	50.441	55.7564	-0.185223	1	1	0.748991	1
2210404O07Rik	chr10	80855809	80857824	575	0.409101	1.86578	3.33922	1.55577	2.26302	1.86443	2.45364	2.0691	1.13744	2.44749	2.06372	2.26137	-1.09877	0.39487	0.685882	0.227297	1
Nfic	chr10	80858936	80889918	6295	0.653944	0.908932	1.7583	1.52766	1.00658	1.22049	1.34473	1.2206	0.781438	1.64298	1.11354	1.28266	-1.06252	0.0937091	0.722507	0.118196	1
Celf5	chr10	80921973	80945454	4390	0.147355	0.393722	0.514551	0.445756	0.19331	0.366303	0.155147	0.293593	0.270539	0.480154	0.279807	0.22437	-0.805035	0.604856	1	1	1
Ncln	chr10	80949204	80959108	2879	4.92281	6.45905	6.94376	9.92368	10.2972	11.7296	10.1558	11.8463	5.69093	8.43372	11.0134	11.0011	-0.566681	0.447504	0.146534	0.0129354	1
S1pr4	chr10	80960490	80962882	2393	0	0	0.0235988	0.0467284	0	0.149331	0	0	0	0.0351636	0.0746655	0	-2.17516	1	0.969385	NA	1
Gna15	chr10	80965059	80986970	1961	7.91707	7.35518	9.87756	10.9768	8.91475	10.5085	9.72498	10.7436	7.63613	10.4272	9.71162	10.2343	-0.448933	0.640975	0.847289	0.263969	1
Gna11	chr10	80991477	81007791	3262	7.22934	7.30856	6.95946	7.79868	8.91471	11.7948	9.03793	7.03614	7.26895	7.37907	10.3548	8.03704	-0.0216626	1	0.623883	0.609827	1
Aes	chr10	81022305	81029109	1347	3.53635	3.40705	3.89896	5.0224	8.82023	6.27859	8.63198	5.74109	3.4717	4.46068	7.54941	7.18654	-0.360702	0.904551	0.252579	0.063483	1
Tle2	chr10	81038032	81053590	3115	0	0.0191336	0.0725162	0.125642	0.0726491	0.191198	0.109325	0.15914	0.00956682	0.0990789	0.131924	0.134233	-2.47889	0.385388	0.356489	0.13773	1
Tle6	chr10	81053650	81063645	2015	1.13822	1.65641	3.5873	1.80357	1.65655	3.25132	2.55924	4.20687	1.39732	2.69544	2.45393	3.38305	-0.942912	0.165944	0.400304	0.00470835	0.758614
BC025920	chr10	81069053	81072581	1890	0.466732	0.567632	1.04578	0.562064	0.808221	1.07142	0.540552	0.603259	0.517182	0.803921	0.939819	0.571906	-0.626588	0.80466	0.685484	0.890539	1
Sirt6	chr10	81084531	81090353	2134	25.794	22.2039	35.0105	36.575	31.3896	33.8818	27.6761	31.0813	23.999	35.7928	32.6357	29.3787	-0.576499	0.393552	0.684465	0.373004	1
Ankrd24	chr10	81091285	81110357	3658	0.0964596	0.179228	0.293321	0.213982	0.278392	0.358196	0.625078	0.352344	0.137844	0.253652	0.318294	0.488711	-0.834562	0.728929	0.57606	0.049677	0.975451
Gm10778	chr10	81111814	81289235	9450	6.07996	5.45557	5.64123	5.00532	3.55019	5.18692	4.96279	5.05688	5.76776	5.32328	4.36855	5.00983	0.11549	1	0.767946	1	0.961791
Zfp433	chr10	81167570	81343831	4768	18.4639	14.3503	10.9438	10.964	13.9184	11.7667	11.0911	11.2806	16.4071	10.9539	12.8426	11.1858	0.582438	0.674891	0.941813	0.851912	1
Zfp781	chr10	81205566	81393225	8134	7.2227	6.8658	6.18596	5.58143	6.05818	4.49579	5.95113	5.27169	7.04425	5.88369	5.27698	5.61141	0.25932	0.932575	0.761202	1	1
Zfp873	chr10	81510872	81524331	2300	16.543	12.594	8.0043	7.58439	7.20722	5.61919	6.83211	7.32805	14.5685	7.79434	6.4132	7.08008	0.901495	0.509236	0.378297	0.484126	1
AU041133	chr10	81590758	81615810	2634	5.13511	4.91021	4.7596	4.41511	5.36973	3.82131	5.31933	4.14042	5.02266	4.58735	4.59552	4.72988	0.130517	1	1	0.946629	1
Zfp938	chr10	81687602	81704020	2030	1.36157	0.587205	6.56522	6.74782	5.76903	6.10252	5.94341	8.47366	0.974387	6.65652	5.93577	7.20854	-2.75964	3.78093e-08	1.10129e-06	3.3464e-10	0.94626
Gm1553	chr10	81949278	81955363	662	0	0	0	0	0	0	0	0	0	0	0	0	0	NA	NA	NA	NA
1190007I07Rik	chr10	82082596	82085973	748	14.0731	16.4939	23.1022	26.1613	16.8667	24.7628	29.0728	22.8641	15.2835	24.6318	20.8148	25.9685	-0.688186	0.304129	0.734215	0.049677	0.861331
Tdg	chr10	82092583	82113239	3218	0	0	0	0	0	0.0185078	0	0	0	0	0.00925392	0	0	NA	1	NA	1
Glt8d2	chr10	82113178	82153395	2153	0.0819436	0.387561	0.314754	0.181781	0.262775	0.276629	0.36154	0.253271	0.234752	0.248267	0.269702	0.307406	-0.0775419	1	1	0.854875	1
Hcfc2	chr10	82161752	82204137	2386	1.84854	1.57371	2.24847	1.85119	0.711343	0.698923	0.978703	0.727169	1.71113	2.04983	0.705133	0.852936	-0.25917	0.965036	0.138004	0.346687	1
Nfyb	chr10	82211445	82226886	2552	102.407	97.9264	67.9789	65.7255	58.0608	63.3389	55.9129	59.1874	100.167	66.8522	60.6999	57.5501	0.583287	0.423302	0.32942	0.349001	1
1700028I16Rik	chr10	82274868	82286987	1056	0	0	0.0534773	0.0529456	0	0.1128	0.0460698	0	0	0.0532114	0.0563998	0.0230349	-2.66019	1	1	1	1
Txnrd1	chr10	82296696	82360469	4019	11.6329	10.8851	22.9457	27.6979	11.4024	21.7249	18.6779	23.8918	11.259	25.3218	16.5636	21.2849	-1.16859	0.145854	0.774678	0.113753	0.97141
Eid3	chr10	82329371	82330674	1304	0.27059	1.00554	0.476374	0.343009	0.303703	0.822123	0.298465	0.456185	0.638067	0.409692	0.562913	0.377325	0.626812	0.970949	1	0.928864	1
Chst11	chr10	82448242	82658636	5519	0.0213112	0.0107993	0.0920906	0.131697	0.0307531	0.118706	0.0176299	0.0269463	0.0160552	0.111894	0.0747297	0.0222881	-2.22598	0.149416	0.494349	1	0.974018
Slc41a2	chr10	82693884	82800562	4386	1.00561	0.842517	1.2103	1.27475	0.838442	1.48013	1.29777	1.37889	0.924065	1.24252	1.15929	1.33833	-0.423244	0.773436	0.936287	0.263711	1
D10Wsu102e	chr10	82822966	82831580	3509	41.0937	39.5247	31.672	31.5642	31.6171	26.4269	27.4097	24.7084	40.3092	31.6181	29.022	26.059	0.350261	0.797073	0.664834	0.61156	1
Aldh1l2	chr10	82950192	82996885	6030	0.633919	0.375597	0.440163	0.639772	0.450352	0.651881	0.524417	0.80565	0.504758	0.539968	0.551116	0.665033	-0.0954524	1	1	0.704984	1
A230046K03Rik	chr10	83006686	83059218	5858	135.807	161.375	165.656	145.923	170.064	350.649	125.162	299.625	148.591	155.79	260.357	212.393	-0.0682466	1	0.801581	0.664529	1
Appl2	chr10	83062779	83111409	2945	1.15819	1.5381	1.24641	0.96823	1.32554	1.88079	1.272	1.36344	1.34815	1.10732	1.60316	1.31772	0.281595	0.98635	1	0.936851	1
1500009L16Rik	chr10	83185610	83225507	1194	156.034	101.332	91.1877	106.623	107.133	147	84.7092	122.519	128.683	98.9055	127.067	103.614	0.379665	0.984621	1	1	1
Nuak1	chr10	83834064	83903216	5018	0.0117195	0.023755	0.123793	0.11142	0.0789215	0.0593446	0.145426	0.0493943	0.0177372	0.117606	0.069133	0.09741	-2.2018	0.280832	0.689172	0.2226	1
Ckap4	chr10	83989050	83996633	2915	0.544707	0.613393	0.9299	1.28508	0.834561	1.12374	1.16826	0.952329	0.57905	1.10749	0.97915	1.06029	-0.923799	0.374595	0.64444	0.177688	1
C330046G13Rik	chr10	84010162	84016083	1334	0	0	0.0846657	0.125736	0	0.0446463	0.0729381	0.0371605	0	0.105201	0.0223232	0.0550493	-3.52608	0.822898	1	0.845705	1
Tcp11l2	chr10	84039692	84077100	2400	1.37219	2.16055	0.80002	0.535809	0.518608	0.372239	0.871641	0.743582	1.76637	0.667915	0.445424	0.807611	1.38976	0.109177	0.0269871	0.343928	0.688436
Polr3b	chr10	84085182	84189923	4830	6.02693	6.14523	7.74006	5.72996	4.73219	4.75972	4.44193	4.94695	6.08608	6.73501	4.74596	4.69444	-0.145939	1	0.83817	0.981	1
Rfx4	chr10	84218793	84369283	4074	0.765055	0.497409	2.77231	2.47027	1.4859	2.01744	2.14947	1.43582	0.631232	2.62129	1.75167	1.79264	-2.03685	0.000190729	0.037667	0.00175909	1
Ric8b	chr10	84380361	84479192	3069	0.938939	1.41769	1.25125	1.49386	1.03233	2.07648	1.14134	2.35827	1.17832	1.37256	1.55441	1.74981	-0.218423	1	0.992151	0.572224	1
Fhl4	chr10	84559764	84565240	2670	0.132153	0.357161	0.338409	0.209403	0.0847572	0.133839	0.20043	0.259929	0.244657	0.273906	0.109298	0.230179	-0.156856	1	0.719188	1	0.907346
AI597468	chr10	84565372	84580492	3778	14.165	14.1667	13.3034	15.1246	10.3926	16.0325	15.4912	17.858	14.1659	14.214	13.2126	16.6746	-0.00488386	1	1	0.453925	0.80861
Mterfd3	chr10	84582178	84590772	1567	1.76387	2.05391	3.24345	2.56896	2.27457	2.50851	4.53278	2.34099	1.90889	2.9062	2.39154	3.43688	-0.60382	0.791846	1	0.28838	0.974018
Cry1	chr10	84594445	84647799	3016	4.6797	5.23685	3.48269	4.61596	7.93482	7.97796	6.03282	8.69485	4.95828	4.04932	7.95639	7.36383	0.291506	0.910999	0.39966	0.126066	1
Btbd11	chr10	84849559	85123037	5955	0.0592526	0.0500431	0.0189663	0.0187777	0	0	0	0	0.0546478	0.018872	0	0	1.16293	0.87855	0.350204	0.189062	NA
Pwp1	chr10	85334576	85351848	2579	185.09	158.536	112.156	112.276	132.697	106.184	105.675	118.5	171.813	112.216	119.44	112.088	0.614515	0.58546	0.752418	0.755833	1
Prdm4	chr10	85354713	85379690	3919	2.38594	2.61583	2.44967	3.01024	3.98439	3.60176	3.92276	2.79547	2.50088	2.72995	3.79308	3.35912	-0.125955	1	0.537016	0.274085	1
Ascl4	chr10	85391236	85392392	1157	0.101656	0.0515137	0	0	0	0	0.0420482	0	0.076585	0	0	0.0210241	3.11412	0.898722	0.927196	0.996979	1
D10Wsu52e	chr10	85401382	85420538	1979	37.5315	36.4113	53.276	50.5427	34.8201	35.2414	42.3565	47.5682	36.9714	51.9094	35.0307	44.9623	-0.489473	0.520992	1	0.37944	0.768647
Bpifc	chr10	85422436	85474605	2328	0.126306	0	0.0485155	0	0.170115	0.0767503	0.0417953	0.0638816	0.0631531	0.0242577	0.123433	0.0528384	1.09449	0.919804	0.904548	1	1
Fbxo7	chr10	85484674	85511073	1886	2.6816	1.95932	6.28798	9.45677	4.55963	6.75793	7.4806	9.5149	2.32046	7.87237	5.65878	8.49775	-1.75801	0.0175672	0.214356	0.00218811	0.839186
Syn3	chr10	85511491	85961641	11838	0.00496775	0.00503474	0.0095408	0.00944594	0	0.0100622	0.00410962	0.00418754	0.00500125	0.00949337	0.0050311	0.00414858	-0.377901	1	1	1	1
Timp3	chr10	85763157	85812250	4681	0.0502527	0.114593	0	0	0.0120862	0	0.010393	0	0.0824231	0	0.0060431	0.00519651	3.20825	0.393552	0.684153	0.50412	1
1810014B01Rik	chr10	86148272	86152699	1620	6.20753	5.6658	3.90424	3.79639	7.8577	6.87493	7.38755	6.12002	5.93667	3.85032	7.36632	6.75378	0.623363	0.5112	0.905777	0.613813	1
Hsp90b1	chr10	86153586	86168189	2759	209.527	124.603	120.804	117.86	90.1639	148.194	133.341	137.738	167.065	119.332	119.179	135.54	0.485396	0.929472	0.938846	1	1
BC030307	chr10	86168556	86239588	5031	0.233783	0.236936	0.190822	0.31117	0.179926	0.27228	0.17406	0.11824	0.23536	0.250996	0.226103	0.14615	-0.0891274	1	1	0.859823	1
Nt5dc3	chr10	86241750	86301134	5952	0.513781	0.720984	0.673641	0.535434	0.750918	1.2408	0.841889	0.966123	0.617382	0.604537	0.995857	0.904006	0.0298443	1	0.576684	0.276503	1
Stab2	chr10	86303955	86470687	8133	0.0289233	0.153895	0.256912	0.109992	0.0626066	0.117168	0.155526	0.121904	0.0914091	0.183452	0.0898875	0.138715	-0.93179	0.691775	1	0.685771	1
1700113H08Rik	chr10	86520791	86693344	1343	0	0	0	0	0	0	0	0	0	0	0	0	0	NA	NA	NA	NA
Ascl1	chr10	86953786	86956405	2259	0	0.0263839	0	0	0	0	0	0	0.013192	0	0	0	1.21363	1	1	1	NA
Pah	chr10	86984540	87046882	2143	0	0	0	0	0	0	0	0	0	0	0	0	0	NA	NA	NA	NA
Igf1	chr10	87321801	87399792	7817	0	0	0.00722426	0	0.00723749	0	0	0	0	0.00361213	0.00361875	0	-0.444893	1	1	NA	1
Tyms-ps	chr10	87429416	87430762	1347	0.0436587	0.132742	0	0	0.168004	0	0.0722342	0.110406	0.0882005	0	0.0840022	0.0913199	3.29573	0.792139	1	1	1
Pmch	chr10	87553817	87555119	748	0.157241	0.0796809	0.226492	0.22424	0.151271	0	0.195119	0.265092	0.118461	0.225366	0.0756356	0.230105	-0.873575	1	1	0.94163	1
4930547N16Rik	chr10	87554143	87609686	3628	6.85664	7.31052	9.49502	8.55302	6.98617	7.55148	9.11847	6.99585	7.08358	9.02402	7.26882	8.05716	-0.348854	0.766259	1	0.541996	0.998497
Nup37	chr10	87609737	87641140	1369	71.6094	81.2389	77.4273	74.738	76.3707	64.8223	81.8054	73.4348	76.4242	76.0826	70.5965	77.6201	0.00646055	1	1	0.771747	0.998497
Ccdc53	chr10	87663842	87708903	1379	80.9839	79.0506	75.2687	65.7222	71.0168	66.9868	71.0519	63.484	80.0173	70.4955	69.0018	67.2679	0.182756	1	0.985377	1	1
Dram1	chr10	87785549	87819820	2807	4.02251	3.16373	2.59526	2.15117	1.79381	2.12177	1.40386	1.35983	3.59312	2.37321	1.95779	1.38185	0.596337	0.756915	0.558755	0.195453	1
Gnptab	chr10	87842157	87910074	5204	4.75754	5.86393	6.48929	7.6603	7.05563	9.43043	9.10546	8.20169	5.31073	7.0748	8.24303	8.65358	-0.413101	0.657838	0.445618	0.0540371	1
Sycp3	chr10	87922332	87935981	1122	30.662	45.5244	54.8614	46.2433	55.5166	73.2003	52.2919	55.8901	38.0932	50.5524	64.3584	54.091	-0.408152	0.653572	0.288712	0.146616	1
Chpt1	chr10	87935558	87966715	3411	11.3099	10.2918	8.07926	9.80196	18.2448	14.0907	11.7809	10.5655	10.8008	8.94061	16.1678	11.1732	0.272421	0.964865	0.614002	0.809422	1
Mybpc1	chr10	87981024	88067897	3981	1.65449	1.60194	3.1066	1.81172	2.65753	2.99212	2.82293	2.34101	1.62822	2.45916	2.82482	2.58197	-0.591894	0.499345	0.365108	0.124056	1
Spic	chr10	88138015	88145768	1265	183.723	193.551	272.896	225.41	298.396	215.351	305.243	301.116	188.637	249.153	256.874	303.18	-0.401399	0.651177	0.653879	0.0482568	0.922001
Gm4925	chr10	88192286	88193846	1561	0.11302	0.152726	0.0723537	0.179086	0.0724862	0.801231	0.124663	0.28581	0.132873	0.12572	0.436859	0.205236	0.074105	1	0.712859	0.886504	1
Arl1	chr10	88194159	88205947	842	139.408	130.741	180.617	171.782	119.467	131.566	161.665	162.67	135.074	176.199	125.516	162.167	-0.383432	0.684776	1	0.398579	0.741179
Utp20	chr10	88209352	88289559	8831	9.33633	11.271	8.28759	7.37581	6.9446	7.26353	5.69628	5.19803	10.3037	7.8317	7.10406	5.44715	0.395318	0.735193	0.584996	0.2244	1
Slc5a8	chr10	88348737	88392260	5331	0.0330941	0.0111801	0.0529657	0.0104878	0.0318376	0.0782044	0.0273774	0.0464942	0.0221371	0.0317268	0.055021	0.0369358	-0.376732	1	0.898399	0.892046	1
Ano4	chr10	88411739	88720535	4117	0.0142842	0.0579075	0	0	0	0.0144664	0	0.0120408	0.0360959	0	0.0072332	0.00602042	2.20464	0.656398	0.937764	0.809893	1
Gas2l3	chr10	88871568	88906712	6748	18.7458	20.8269	20.1937	16.1981	17.246	39.3907	13.3953	30.8908	19.7863	18.1959	28.3183	22.143	0.120826	1	0.944222	0.882849	1
Nr1h4	chr10	88916979	88996367	2340	0.175922	0.662237	0.5068	0.334507	0.411018	0.381783	0.4366	0.444878	0.419079	0.420654	0.396401	0.440739	-0.0052841	1	1	0.959017	1
Slc17a8	chr10	89036765	89083994	4452	0	0.0401626	0.0126846	0	0	0	0.0109276	0	0.0200813	0.00634232	0	0.0054638	0.880254	1	0.971971	1	1
Scyl2	chr10	89102852	89149030	3431	4.47361	5.10719	4.69091	4.36725	3.01758	3.35026	2.70828	2.90411	4.7904	4.52908	3.18392	2.80619	0.0807547	1	0.53964	0.434741	1
Actr6	chr10	89174718	89195040	1703	40.3681	45.3222	26.893	24.3603	32.3573	35.3922	27.8529	31.6121	42.8451	25.6267	33.8748	29.7325	0.741259	0.237912	0.851064	0.780713	1
Uhrf1bp1l	chr10	89207736	89282614	6446	4.06895	4.1978	4.40668	7.45069	5.14322	5.20187	5.54725	5.86775	4.13337	5.92868	5.17255	5.7075	-0.519337	0.557155	0.88001	0.243568	1
Anks1b	chr10	89336254	90435729	10278	0.0743828	0.144973	0.335162	0.174074	0.0550452	0.173842	0.179869	0.24598	0.109678	0.254618	0.114444	0.212924	-1.14475	0.163292	1	0.13059	0.499049
Apaf1	chr10	90452056	90545488	6557	3.1301	3.50863	3.08327	2.61774	2.76104	4.47799	2.87135	3.08456	3.31937	2.8505	3.61952	2.97795	0.218978	0.983101	1	1	1
Ikbip	chr10	90545784	90565358	4110	0.171703	0.493052	0.398464	0.258467	0.247776	0.347785	0.272249	0.337718	0.332377	0.328466	0.29778	0.304983	0.0165779	1	1	1	1
Slc25a3	chr10	90579323	90586708	1512	426.632	303.643	281.538	438.964	492.528	403.712	478.582	443.723	365.138	360.251	448.12	461.152	0.019436	1	0.9892	0.618642	1
Tmpo	chr10	90610316	90634327	8127	4.38511	5.19962	4.7946	6.80393	7.2538	9.23383	6.90806	5.99599	4.79237	5.79926	8.24382	6.45202	-0.27461	0.86201	0.260777	0.212324	1
Rmst	chr10	91544491	91627923	2687	0	0	0	0	0	0	0	0	0	0	0	0	0	NA	NA	NA	NA
Nedd1	chr10	92147490	92185163	3533	37.1858	43.1869	27.9403	25.7951	21.6181	20.0775	26.2871	23.7688	40.1864	26.8677	20.8478	25.028	0.580655	0.431848	0.127391	0.52922	0.895772
Gm872	chr10	92259502	92299091	2195	0	0	0	0	0	0	0	0	0	0	0	0	0	NA	NA	NA	NA
Cdk17	chr10	92623621	92704087	3643	0.952425	1.25976	1.72067	2.13329	2.2829	1.96184	3.00472	2.49017	1.10609	1.92698	2.12237	2.74745	-0.795351	0.278946	0.252808	0.0033776	0.877227
Mir1931	chr10	92625530	92625648	119	0.494187	0	0	1.40951	1.42627	3.00293	1.22646	0.833145	0.247093	0.704755	2.2146	1.0298	-1.47516	1	0.747376	0.817281	1
Elk3	chr10	92710161	92773904	4234	0.0972266	0.0985378	0.346781	0.343333	0.347417	0.1266	0.850278	0.796151	0.0978822	0.345057	0.237008	0.823215	-1.7186	0.0584619	0.407841	7.41786e-06	0.0233431
Gm17745	chr10	92798977	92811624	855	0.0687815	0	0	0	0	0	0.170701	0.173937	0.0343908	0	0	0.172319	2.15026	1	1	0.894359	1
Lta4h	chr10	92916141	92947641	2066	7.9986	7.84683	13.2297	10.1754	6.79125	8.70599	13.4458	11.2533	7.92272	11.7025	7.74862	12.3495	-0.562165	0.468815	1	0.095712	0.313344
Hal	chr10	92951513	92979488	2758	2.64402	3.26316	3.97229	2.98	1.74362	4.4917	4.92142	4.6912	2.95359	3.47615	3.11766	4.80631	-0.234286	0.988743	1	0.202575	0.708851
Amdhd1	chr10	92986083	93002778	2421	0.704435	0.418514	0.723103	0.438786	0.327161	0.713419	0.502372	0.839511	0.561475	0.580944	0.52029	0.670942	-0.0483329	1	1	0.868294	1
Ccdc38	chr10	93003377	93047071	3655	0.160898	0.130454	0.154506	0.15297	0.0928735	0.09777	0.0266209	0.135628	0.145676	0.153738	0.0953218	0.0811246	-0.0728423	1	0.948427	0.825403	1
Snrpf	chr10	93045774	93052403	813	18.9517	16.6414	16.0456	23.1069	23.0338	22.49	22.7989	24.2678	17.7966	19.5762	22.7619	23.5334	-0.13743	1	0.832384	0.283004	1
4933408J17Rik	chr10	93052158	93067990	1859	0	0	0.0303776	0.0601512	0.0304333	0.128151	0.130849	0.106664	0	0.0452644	0.0792922	0.118757	-2.46635	0.899576	0.761202	0.379312	1
Ntn4	chr10	93103794	93208717	2411	0.0731749	0.148323	0.140536	0.0927591	0.164259	0.123513	0.121069	0.24673	0.110749	0.116648	0.143886	0.1839	-0.0688054	1	1	0.778941	1
Gm8580	chr10	93127989	93128599	611	19.2498	19.2168	12.2002	14.275	12.7781	12.1846	11.7046	14.2794	19.2333	13.2376	12.4813	12.992	0.538625	0.629793	0.591433	0.787631	1
Gm15915	chr10	93136963	93146067	908	2.7202	2.36305	2.86092	1.78569	1.62	2.16456	1.50021	2.51136	2.54163	2.3233	1.89228	2.00579	0.129043	1	0.919941	1	1
Usp44	chr10	93294300	93320832	3957	0.32696	0.617552	1.76966	1.04558	0.571903	1.39978	1.21717	1.20266	0.472256	1.40762	0.985839	1.20991	-1.5556	0.0586082	0.424614	0.0399386	1
Metap2	chr10	93321235	93353947	4989	157.506	149.105	103.979	112.393	145.005	136.594	122.809	138.273	153.305	108.186	140.799	130.541	0.502855	0.542606	1	1	1
Mir331	chr10	93426513	93426608	96	0	0	0	0.582401	0	0	0	0	0	0.291201	0	0	-4.91265	1	NA	NA	NA
Vezt	chr10	93430845	93498493	4479	2.96733	3.43316	2.38295	2.67132	2.6273	3.13814	3.01956	2.25781	3.20024	2.52713	2.88272	2.63868	0.339484	0.870793	1	1	1
Fgd6	chr10	93498746	93608084	8044	0.723771	1.22996	1.26367	1.34146	0.682225	0.925507	0.997912	0.930556	0.976867	1.30257	0.803866	0.964234	-0.411464	0.68952	0.945804	0.856301	0.937587
Nr2c1	chr10	93610676	93659959	3827	5.51663	6.40087	3.23161	2.80502	2.4688	2.89465	4.1569	3.10878	5.95875	3.01832	2.68173	3.63284	0.978913	0.106562	0.075882	0.549293	0.739808
Ndufa12	chr10	93661754	93683693	561	438.703	533.862	534.521	454.56	460.571	492.709	458.573	508.181	486.282	494.54	476.64	483.377	-0.0242934	1	1	0.814972	1
Tmcc3	chr10	93977602	94053699	5889	0.0299583	0.0404831	0.201378	0.142411	0.134498	0.0404539	0.140439	0.193608	0.0352207	0.171894	0.0874757	0.167024	-2.00804	0.0145989	0.509271	0.00398106	0.611741
4932415G12Rik	chr10	94136238	94151358	4135	0.227553	0.619796	0.600912	0.189298	0.615694	0.388893	0.258838	0.155849	0.423674	0.395105	0.502294	0.207344	0.0983173	1	1	0.606531	0.868641
Ccdc41	chr10	94151535	94253081	2986	4.66763	4.53098	6.08975	8.48207	6.34721	6.82147	8.01596	8.99802	4.5993	7.28591	6.58434	8.50699	-0.662539	0.314179	0.614651	0.0197964	0.792931
Plxnc1	chr10	94253612	94407212	7044	0.083487	0.0846129	0.168358	0.166684	0.088349	0.0845517	0.227916	0.211125	0.0840499	0.167521	0.0864503	0.21952	-0.91649	0.362917	1	0.0238527	0.117236
Cradd	chr10	94637380	94786731	1650	0.641544	1.1559	3.9017	3.08355	1.50868	1.51603	1.94599	2.25328	0.898724	3.49263	1.51235	2.09963	-1.94652	0.00399695	0.628365	0.0411546	0.919805
2310039L15Rik	chr10	94798910	94825850	642	10.0762	12.0688	6.33331	5.92199	9.07675	8.07097	9.16918	7.10379	11.0725	6.12765	8.57386	8.13649	0.852524	0.252758	0.882666	0.932866	1
Socs2	chr10	94874124	94879491	2698	4.59916	3.73337	18.6914	22.5466	10.6734	14.9889	18.4645	19.0902	4.16626	20.619	12.8312	18.7774	-2.30439	7.08781e-05	0.0260986	2.52111e-05	0.760332
5730420D15Rik	chr10	94880009	94891274	1182	0.0497531	0	0.191107	0.0473016	0.0957284	0.151163	0.0823176	0.0838784	0.0248766	0.119204	0.123446	0.083098	-1.88932	0.943877	0.955992	0.909562	1
Mrpl42	chr10	94943440	94964561	666	219.427	245.475	443.636	354.352	302.67	421.915	339.452	370.377	232.451	398.994	362.293	354.915	-0.779414	0.153409	0.408311	0.0771928	1
Ube2n	chr10	94977796	95008292	3851	86.2805	89.3014	150.822	142.324	122.979	120.477	144.585	124.053	87.791	146.573	121.728	134.319	-0.73941	0.183597	0.625032	0.0732538	0.993833
Nudt4	chr10	95009641	95026801	3231	57.3157	62.4421	42.07	52.8823	92.9266	87.5954	64.9717	79.6898	59.8789	47.4761	90.261	72.3307	0.334783	0.822846	0.46202	0.382629	1
Mir3058	chr10	95021865	95021955	91	0	0	0	0	0	0	0	0.544749	0	0	0	0.272374	0	NA	NA	1	1
Eea1	chr10	95403297	95508152	7836	0.592885	0.973579	1.67917	1.9122	0.541496	0.942473	1.67008	1.09443	0.783232	1.79569	0.741984	1.38226	-1.18673	0.0175237	1	0.033721	0.0885961
Btg1	chr10	96079635	96085445	5008	10.4864	12.651	9.67512	9.85803	10.7887	15.7577	8.61667	16.9761	11.5687	9.76657	13.2732	12.7964	0.24407	1	1	0.781998	1
4930556N09Rik	chr10	96498402	96523693	1015	0	0	0	0	0	0.058678	0	0	0	0	0.029339	0	0	NA	1	NA	1
Dcn	chr10	96942134	96980796	2084	0	0	0	0	0	0	0	0	0	0	0	0	0	NA	NA	NA	NA
4930473O22Rik	chr10	97053618	97059565	1465	0	0	0	0	0	0	0	0	0	0	0	0	0	NA	NA	NA	NA
Kera	chr10	97069839	97076322	1950	0	0	0	0	0	0	0	0	0	0	0	0	0	NA	NA	NA	NA
Gm10754	chr10	97144048	97429724	1633	0	0	0	0	0	0	0	0	0	0	0	0	0	NA	NA	NA	NA
4921510H08Rik	chr10	97155693	97157560	1868	0	0	0	0	0	0	0	0	0	0	0	0	0	NA	NA	NA	NA
Atp2b1	chr10	98377786	98488777	7130	2.13623	1.68021	6.16994	7.46519	3.97536	4.42719	5.26072	6.43117	1.90822	6.81757	4.20127	5.84594	-1.83161	3.40284e-05	0.053549	2.33253e-05	0.579656
Poc1b	chr10	98569805	98660622	2727	0.862607	1.0928	2.11226	3.25991	1.12031	1.22305	2.24784	2.36317	0.977703	2.68609	1.17168	2.30551	-1.44872	0.0148145	0.988374	0.0100022	0.169003
Galnt4	chr10	98570769	98575881	5113	0.276041	0.0349705	0.220896	0.262439	0.276626	0.29121	0.456716	0.601109	0.155506	0.241668	0.283918	0.528912	-0.604639	0.857628	0.747002	0.039913	0.804502
Dusp6	chr10	98725865	98730123	2797	1.05127	2.08828	2.82663	2.55865	2.16431	1.53314	4.76583	4.05864	1.56978	2.69264	1.84872	4.41223	-0.774648	0.287648	0.980506	0.000663096	0.0198903
Csl	chr10	99220339	99222292	1954	0	0	0	0	0	0	0	0	0	0	0	0	0	NA	NA	NA	NA
Kitl	chr10	99478458	99563046	5450	0.248181	0.174976	0.238322	0.143623	0.0103808	0.109281	0.0714124	0.0545748	0.211579	0.190973	0.059831	0.0629936	0.14082	1	0.128501	0.125834	1
Tmtc3	chr10	99906536	99949981	6630	9.53527	9.25933	10.4597	6.62831	3.70343	6.61159	3.7643	6.31054	9.3973	8.54399	5.15751	5.03742	0.137183	1	0.42009	0.449942	1
Cep290	chr10	100000070	99999551	8006	4.70848	5.20376	3.22355	2.77248	2.84079	3.80887	2.76488	3.17643	4.95612	2.99801	3.32483	2.97065	0.723308	0.272846	0.545101	0.471795	1
4930430F08Rik	chr10	100034908	100051893	2419	0.729329	0.985553	2.40455	1.57169	1.56699	1.28029	1.30725	1.51647	0.857441	1.98812	1.42364	1.41186	-1.20381	0.128861	0.61351	0.228413	1
1700017N19Rik	chr10	100055020	100081025	1690	0	0	0	0	0	0	0	0	0	0	0	0	0	NA	NA	NA	NA
Mgat4c	chr10	101144121	101854102	4759	0	0	0	0	0	0.0125149	0	0	0	0	0.00625743	0	0	NA	1	NA	1
Nts	chr10	101944390	101953052	1180	0	0	0	0	0	0	0	0	0	0	0	0	0	NA	NA	NA	NA
Rassf9	chr10	101974856	102009194	2118	0	0	0	0	0	0.02812	0	0	0	0	0.01406	0	0	NA	1	NA	1
Alx1	chr10	102470481	102491411	2493	0	0.0478149	0	0.022427	0	0	0	0	0.0239075	0.0112135	0	0	0.67662	1	0.968259	0.849459	NA
Lrriq1	chr10	102525832	102698956	5293	0.0222211	0.056302	0.0426768	0.0422524	0.0641324	0.0225045	0.055148	0.0187312	0.0392616	0.0424646	0.0433185	0.0369396	-0.0908816	1	1	1	1
Slc6a15	chr10	102830442	102882013	3644	0.435736	0.16356	4.38573	4.23472	6.02395	5.29552	4.44576	5.22385	0.299648	4.31022	5.65973	4.8348	-3.8024	6.51944e-15	2.1421e-17	8.42015e-18	1
Gm4340	chr10	103605569	103625055	2504	5.00246	19.8988	9.56236	2.27751	0.768197	0	2.40917	0.237566	12.4506	5.91993	0.384099	1.32337	1.07129	0.228431	7.77375e-13	3.5839e-06	0.0342134
Tmtc2	chr10	104624720	105011535	5672	0.062209	0.115588	0.418164	0.58158	0.398981	0.399015	0.583248	0.358332	0.0888984	0.499872	0.398998	0.47079	-2.36612	0.000710762	0.0152202	0.000205112	1
Gm15663	chr10	105011607	105020926	3204	0	0	0.0705019	0.139602	0.0882888	0.0743548	0.0607362	0.0309439	0	0.105052	0.0813218	0.0458401	-3.52421	0.230926	0.420023	0.398579	1
BC067068	chr10	105200241	105278436	2039	5.79718	5.4369	3.12964	4.60665	2.21973	4.17696	6.967	4.40047	5.61704	3.86815	3.19835	5.68374	0.537009	0.861795	0.672752	0.937491	0.752762
Ccdc59	chr10	105278535	105284566	1078	114.452	119.092	111.896	108.761	117.664	121.658	126.273	114.089	116.772	110.329	119.661	120.181	0.0818817	1	1	0.739992	1
Ppfia2	chr10	105907366	106370524	6437	0	0.00925917	0	0	0	0	0	0	0.00462959	0	0	0	0.548889	1	1	1	NA
Acss3	chr10	106373220	106560720	3104	0	0.0192015	0.0727732	0	0	0.0767503	0.0156732	0	0.00960073	0.0363866	0.0383751	0.00783662	-1.2428	1	1	1	1
Lin7a	chr10	106708887	106862199	5964	0	0	0	0	0	0	0	0	0	0	0	0	0	NA	NA	NA	NA
Myf6	chr10	106929916	106931785	1248	0	0	0	0	0	0	0	0	0	0	0	0	0	NA	NA	NA	NA
Ptprq	chr10	106954416	107157083	7058	0	0	0.0320045	0	0	0	0.00689285	0	0	0.0160023	0	0.00344642	-1.37864	0.56991	NA	1	1
Otogl	chr10	107199366	107349190	6984	0.00842042	0	0	0	0	0	0	0	0.00421021	0	0	0	0.506928	1	1	1	NA
Ppp1r12a	chr10	107599456	107714631	3403	22.3965	22.4359	19.8639	20.0936	19.6676	21.9821	18.2704	19.0393	22.4162	19.9788	20.8248	18.6549	0.165995	1	1	1	1
Pawr	chr10	107769245	107851447	1828	4.15003	4.8907	4.38678	4.52667	3.43538	5.92976	6.06791	3.79655	4.52037	4.45672	4.68257	4.93223	0.02041	1	1	0.786677	1
Syt1	chr10	107934706	108448031	4820	0.097607	0.0865579	0.0351486	0.0695982	0.0117376	0.0864953	0.0504665	0.0514234	0.0920825	0.0523734	0.0491165	0.0509449	0.710733	0.863108	0.834956	0.859004	1
Gm5136	chr10	108136100	108137216	1117	0	0.106717	0	0	0	0.159959	0	0.0887594	0.0533584	0	0.0799797	0.0443797	2.66354	1	1	1	1
Nav3	chr10	109120495	109437275	7782	0.151139	0.107224	0.188675	0.201169	0.225371	0.145413	0.137535	0.133772	0.129182	0.194922	0.185392	0.135653	-0.558107	0.672786	0.811046	0.87946	1
9230102K24Rik	chr10	110037706	110053017	1303	0.0451329	0.137225	0.04334	0.0858182	0	0.0457085	0.0746734	0.0760892	0.0911789	0.0645791	0.0228543	0.0753813	0.440065	1	0.955068	1	1
E2f7	chr10	110182521	110224440	5476	2.37338	2.14417	1.7944	1.53152	2.22128	1.71844	1.38593	1.52989	2.25877	1.66296	1.96986	1.45791	0.439511	0.739824	1	0.683801	1
Csrp2	chr10	110357232	110376570	889	40.9474	42.5053	21.2802	21.6976	26.9831	25.5249	22.4916	21.8028	41.7264	21.4889	26.254	22.1472	0.957043	0.0980153	0.445618	0.260109	1
Zdhhc17	chr10	110378836	110447122	4548	3.68521	4.02322	3.77474	3.66344	2.40085	2.64529	2.28915	2.16905	3.85422	3.71909	2.52307	2.2291	0.0513522	1	0.54827	0.445504	1
Osbpl8	chr10	110601858	110734303	7152	9.29157	11.0419	10.3042	11.4291	9.28686	10.5842	10.2646	8.06102	10.1667	10.8667	9.93555	9.16281	-0.095965	1	1	0.993856	1
Bbs10	chr10	110735735	110738792	2753	1.00399	0.736086	1.14872	1.21854	0.575413	1.29804	0.865905	0.63023	0.870038	1.18363	0.936725	0.748068	-0.439717	0.91766	1	1	1
Nap1l1	chr10	110910248	110935206	4094	90.5825	87.7569	81.094	107.41	147.243	116.076	139.556	127.345	89.1697	94.252	131.659	133.45	-0.0799614	1	0.523828	0.105589	1
Gm5176	chr10	110937844	110938401	558	0.421564	0.854499	0.303613	0.50099	0.608338	0.533676	0.697487	0.355356	0.638032	0.402302	0.571007	0.526421	0.652364	1	1	1	1
Phlda1	chr10	110943342	110945705	1953	6.71492	4.66923	6.96864	14.4572	17.468	15.4309	18.0101	20.9152	5.69207	10.7129	16.4494	19.4627	-0.911137	0.356795	0.0852717	0.00296691	1
4933440J02Rik	chr10	111023775	111031329	1144	0.205623	0.052099	0.0493637	0	0	0.104123	0.127578	0.129997	0.128861	0.0246818	0.0520614	0.128787	2.00139	0.91258	1	1	1
LOC629206	chr10	111291577	111311432	2171	0	0.0274534	0	0	0	0	0	0	0.0137267	0	0	0	1.24651	1	1	1	NA
Krr1	chr10	111409751	111425486	4990	38.903	41.7209	38.195	34.7004	30.3966	29.3136	29.0923	30.9255	40.312	36.4477	29.8551	30.0089	0.145342	1	0.718051	0.911144	1
Glipr1	chr10	111422504	111434320	1081	15.7221	11.6336	10.866	7.603	5.70465	7.49298	7.69575	10.7765	13.6778	9.23452	6.59882	9.23615	0.566223	0.868287	0.55289	0.92275	0.998497
Glipr1l1	chr10	111497245	111515566	896	0	0	0	0	0	0	0	0	0	0	0	0	0	NA	NA	NA	NA
Glipr1l2	chr10	111520410	111545154	1879	0	0	0	0	0.0301093	0	0	0	0	0	0.0150547	0	0	NA	1	NA	1
Caps2	chr10	111602732	111653611	2760	0.0852293	0.0431894	0.0409218	0.0405149	0.102492	0.107895	0.0528801	0.143687	0.0642093	0.0407183	0.105194	0.0982837	0.549094	1	1	0.938435	1
Kcnc2	chr10	111708179	111903360	6196	0	0	0	0	0	0	0	0	0	0	0	0	0	NA	NA	NA	NA
[truncated: 18,996 more rows]

## Sheet: Figure 4b
	chr	start	end	Gene_length	Mor_AG_1.FPKM	Mor_AG_2.FPKM	Mor_GG_1.FPKM	Mor_GG_2.FPKM	Morula_Pg_Kdm6bWT_1.FPKM	Morula_Pg_Kdm6bWT_2.FPKM	Morula_Pg_Kdm6bMut_1.FPKM	Morula_Pg_Kdm6bMut_2.FPKM	Mor_AG.mean.FPKM	Mor_GG.mean.FPKM	Morula_Pg_Kdm6bWT.mean.FPKM	Morula_Pg_Kdm6bMut.mean.FPKM	log2fc.Morual	Morula_AG_vs_GG.pvalue	Morula_Ag_vs_Pg_Kdm6bWT.pvalue	Morula_Ag_vs_Pg_Kdm6bMut.pvalue	Morula_Pg_Kdm6bWT_vs_Kdm6bMut.pvalue
Gab1	chr8	83288333	83404378	4859	14.4993	17.0745	0.220821	0.0345198	6.39225	8.813	0.120147	0.397883	15.7869	0.12767	7.60262	0.259015	6.84228	3.63055e-40	0.0853259	3.05305e-32	5.40601e-22
Sfmbt2	chr2	10292078	10516880	9136	2.29156	3.21623	0	0	0.470637	0.358549	0	0	2.75389	0	0.414593	0	8.11056	3.14875e-33	3.9423e-07	7.58562e-33	4.83864e-14
Bbx	chr16	50191957	50432502	8742	18.5735	28.3825	1.12401	0.991321	11.1507	6.43136	1.31335	0.351575	23.478	1.05767	8.79104	0.832464	4.45939	8.28888e-18	0.0357543	2.28724e-18	3.57117e-09
Mbnl2	chr14	120674891	120830920	4553	2.67369	4.04498	0	0	0.298223	0.60173	0	0	3.35933	0	0.449977	0	8.39632	8.68113e-25	1.89966e-06	1.53405e-24	1.48516e-08
Epas1	chr17	87153204	87232750	5352	19.6137	21.0475	1.10792	3.49963	17.0509	16.058	2.55429	1.82468	20.3306	2.30377	16.5544	2.18949	3.13605	2.7028e-09	0.959478	1.407e-08	1.43785e-06
C430002E04Rik	chr3	41291603	41297121	2168	14.8377	17.0996	0.26048	0.386835	6.31516	11.5655	0.157079	0.64023	15.9687	0.323657	8.94033	0.398655	5.58164	6.74007e-11	0.651036	1.28643e-09	1.57663e-06
Phf17	chr3	41359656	41420786	5952	8.47739	11.0651	1.09111	0.751486	6.17844	12.418	0.237037	0.566348	9.77124	0.921297	9.2982	0.401692	3.3927	9.9984e-05	1	5.35955e-07	4.06062e-06
Etv6	chr6	133985725	134220165	5530	2.6586	2.24179	0.26551	1.02115	2.73158	3.68335	0.334302	0.421318	2.45019	0.643331	3.20746	0.37781	1.91289	0.00819541	0.924808	0.000314437	9.96858e-05
Slc38a4	chr15	96825254	96886387	3932	16.0332	18.2502	0.0143622	0.0710968	1.69784	2.34779	0.210337	0.214325	17.1417	0.0427295	2.02282	0.212331	8.34553	1.28655e-24	1.2304e-05	3.12353e-17	0.000142476
Gramd1b	chr9	40105492	40263349	2814	1.48379	2.54163	0	0	0.462415	0.338639	0	0.0176163	2.01271	0	0.400527	0.00880813	7.66015	6.55072e-15	0.00295222	1.40374e-13	0.000249944
Otx2	chr14	49277859	49282547	1724	4.1616	4.87459	0	0.129723	3.57699	0.89821	0	0	4.51809	0.0648614	2.2376	0	5.91854	0.0016861	0.891548	5.79274e-05	0.00194677
Tle3	chr9	61220173	61266304	5202	2.14794	2.50917	0.586215	0.225706	1.60961	1.85475	0.505014	0.304942	2.32855	0.40596	1.73218	0.404978	2.4911	3.15677e-06	0.823235	2.10315e-05	0.00404496
E2f3	chr13	29998444	30077932	5097	0.899949	1.27458	0.553973	0.47168	0.810282	1.11007	0.20044	0.184789	1.08727	0.512827	0.960176	0.192615	1.06951	0.208741	1	0.000651604	0.00933684
Smoc1	chr12	82127795	82287401	3496	2.1868	2.07991	0.2423	0.191913	1.4241	1.414	0.180906	0.297773	2.13336	0.217106	1.41905	0.239339	3.23843	2.20093e-05	0.814678	0.00012673	0.015335
Sox21	chr14	118632456	118636252	3797	2.49358	2.29175	0.0446184	0.147249	0.938703	1.81953	0.038438	0.156667	2.39267	0.0959338	1.37912	0.0975526	4.5034	0.000755657	0.876742	0.0010292	0.0380475
Adamts2	chr11	50415587	50617551	3741	0.503037	0.589481	0	0.0298907	0.166354	0.127363	0	0	0.546259	0.0149453	0.146859	0	4.47891	0.000510589	0.312484	2.7015e-05	0.0492763
Slc38a1	chr15	96401849	96473344	8391	3.17484	3.84273	0	0.00666315	0.0471968	0.0212936	0	0	3.50878	0.00333158	0.0342452	0	8.04409	2.38835e-33	5.44528e-26	2.863e-34	0.142403
Runx1	chr16	92601711	92826311	7369	1.04544	0.541904	0	0.0379363	0.207292	0.42836	0.00660194	0	0.793674	0.0189682	0.317826	0.00330097	4.79407	0.138055	0.944222	0.0345686	0.341054
BC049762	chr11	51067153	51076453	883	0.466203	1.88996	0.0639547	0.189957	0.768862	0.674498	0.110192	0.168422	1.17808	0.126956	0.72168	0.139307	3.11685	0.033602	0.922732	0.0446081	0.598532
G730013B05Rik	chr16	50526358	50559572	2871	0.450638	0.788871	0	0	0	0.145213	0	0	0.619755	0	0.0726067	0	5.97672	0.000204622	0.0819617	0.000176679	0.614312
Sh3gl3	chr7	89319728	89455927	1599	0.331003	0.745482	0	0.104898	0.141527	0.0372472	0	0	0.538243	0.0524489	0.0893871	0	3.13407	0.150118	0.397938	0.0117719	0.89183
Bmp7	chr2	172695189	172765794	1966	2.21353	4.97183	0.086173	0.0853162	0.345323	0.242353	0.148473	0	3.59268	0.0857446	0.293838	0.0742366	5.23374	0.000359847	0.0329315	0.000301933	0.925142
Enc1	chr13	98011060	98022995	4743	0.929921	0.91733	0.678664	0.648341	0.59641	1.06735	0.256429	0.553937	0.923625	0.663502	0.831881	0.405183	0.471161	0.893654	1	0.351777	0.942571
Fam198b	chr3	79689852	79750200	6627	4.06431	2.4283	0.0255645	0.0421839	0.290262	0.368475	0.0146823	0.0523623	3.2463	0.0338742	0.329369	0.0335223	6.21372	0.139458	0.639666	0.110851	0.966458
Otx2os1	chr14	49288963	49413023	743	0.395748	0.641737	0	0	0	0.320636	0	0	0.518743	0	0.160318	0	5.72449	0.286141	0.900028	0.221826	1
Rbms1	chr2	60590010	60801261	3057	5.21329	4.73769	0.461826	1.66433	2.01725	1.71447	2.30756	0.502694	4.97549	1.06308	1.86586	1.40513	2.21598	0.143852	0.565788	0.298973	1
Rbp2	chr9	98390956	98410190	672	2.53785	5.32155	0.0840358	0	0.252569	0.265885	0.217186	0.36884	3.9297	0.0420179	0.259227	0.293013	6.24293	6.76088e-05	0.0105628	0.0066719	1
Slc38a2	chr15	96517823	96530129	4628	3.73587	4.24988	0	0	0.0122246	0	0	0	3.99287	0	0.0061123	0	8.64489	7.89247e-18	3.19235e-16	1.11774e-17	1

## Sheet: Extended Data Fig 7c
	chr	start	end	Gene_length	Mor_AG_1.FPKM	Mor_AG_2.FPKM	Mor_GG_1.FPKM	Mor_GG_2.FPKM	Morula_Pg_Kdm6bWT_1.FPKM	Morula_Pg_Kdm6bWT_2.FPKM	Morula_Pg_Kdm6bMut_1.FPKM	Morula_Pg_Kdm6bMut_2.FPKM	Mor_AG.mean.FPKM	Mor_GG.mean.FPKM	Morula_Pg_Kdm6bWT.mean.FPKM	Morula_Pg_Kdm6bMut.mean.FPKM	log2fc.Morual	Morula_AG_vs_GG.pvalue	Morula_Ag_vs_Pg_Kdm6bWT.pvalue	Morula_Ag_vs_Pg_Kdm6bMut.pvalue	Morula_Pg_Kdm6bWT_vs_Kdm6bMut.pvalue
Mest	chr6	30683506	30698466	2777	3.19771	3.34815	0.0406712	0.120801	0.14261	0.171576	0.175188	0.0357019	3.27293	0.0807359	0.157093	0.105445	5.17717	3.44332e-12	3.96625e-09	1.3533e-10	1
Zrsr1	chr11	22872005	22876496	4492	5.14506	5.93094	0	0.0622335	0	0.0265175	0	0.0110356	5.538	0.0311167	0.0132587	0.00551782	7.0761	1.42467e-08	3.89065e-09	2.32684e-10	1
Mcts2	chr2	152512884	152513678	795	120.649	125.95	0.71034	0.210983	0.640477	0.224748	0.673141	0.311774	123.3	0.460662	0.432612	0.492458	8.03338	1.46412e-18	2.78046e-18	1.05129e-17	1
Nespas	chr2	174106738	174120937	2248	8.10967	8.88187	0	0	0.050334	0.0264939	0.108207	0.066155	8.49577	0	0.038414	0.0871808	9.7323	4.946e-17	5.67104e-14	2.95649e-12	1
Impact	chr18	13130761	13151457	3432	27.6049	36.1567	3.17573	3.0627	2.19246	3.60959	2.99099	4.05879	31.8808	3.11921	2.90103	3.52489	3.34927	5.56535e-15	1.65466e-15	4.95085e-12	0.907346
Fkbp6	chr5	135767574	135825861	1394	135.883	151.825	4.86129	1.08292	1.13638	28.4974	1.39597	16.5003	143.854	2.9721	14.8169	8.94815	5.59223	1.26343e-08	0.00174605	6.2873e-05	1
