# Supplementary material for: Maternal H3K27me3 controls DNA methylation-independent genomic imprinting
Source: Nature. Author manuscript; Available in PMC 2022 Nov 18. (PMC9674007; doi:10.1038/nature23262)
Supplement: Table S7 [file NIHMS1847486-supplement-Table_S7.xlsx]

## Sheet: RNA-seq values
RNA-seq	gene_name	gene_chr	gene_start	gene_end	gene_length	Mor_AG_1.FPKM	Mor_AG_2.FPKM	Mor_GG_1.FPKM	Mor_GG_2.FPKM	Morula_PG_Kdm6bWT_1.FPKM	Morula_PG_Kdm6bWT_2.FPKM	Morula_PG_Kdm6bMut_1.FPKM	Morula_PG_Kdm6bMut_2.FPKM	Mor_AG.mean.FPKM	Mor_GG.mean.FPKM	Morula_PG_Kdm6bWT.mean.FPKM	Morula_PG_Kdm6bMut.mean.FPKM	log2fc.Morula	Morula_AG_vs_GG.pvalue	Morula_AG_vs_PG_Kdm6bWT.pvalue	Morula_AG_vs_PG_Kdm6bMut.pvalue	Morula_PG_Kdm6bWT_vs_Kdm6bMut.pvalue
Rbp2	Rbp2	chr9	98390956	98410190	672	2.53785	5.32155	0.0840358	0	0.252569	0.265885	0.217186	0.36884	3.9297	0.0420179	0.259227	0.293013	6.24293	6.76088e-05	0.0105628	0.0066719	1
Runx1	Runx1	chr16	92601711	92826311	7369	1.04544	0.541904	0	0.0379363	0.207292	0.42836	0.00660194	0	0.793674	0.0189682	0.317826	0.00330097	4.79407	0.138055	0.944222	0.0345686	0.341054
Sfmbt2	Sfmbt2	chr2	10292078	10516880	9136	2.29156	3.21623	0	0	0.470637	0.358549	0	0	2.75389	0	0.414593	0	8.11056	3.14875e-33	3.9423e-07	7.58562e-33	4.83864e-14
Slc38a2	Slc38a2	chr15	96517823	96530129	4628	3.73587	4.24988	0	0	0.0122246	0	0	0	3.99287	0	0.0061123	0	8.64489	7.89247e-18	3.19235e-16	1.11774e-17	1
Slc38a4	Slc38a4	chr15	96825254	96886387	3932	16.0332	18.2502	0.0143622	0.0710968	1.69784	2.34779	0.210337	0.214325	17.1417	0.0427295	2.02282	0.212331	8.34553	1.28655e-24	1.2304e-05	3.12353e-17	0.000142476
Gramd1b	Gramd1b	chr9	40105492	40263349	2814	1.48379	2.54163	0	0	0.462415	0.338639	0	0.0176163	2.01271	0	0.400527	0.00880813	7.66015	6.55072e-15	0.00295222	1.40374e-13	0.000249944
Bbx	Bbx	chr16	50191957	50432502	8742	18.5735	28.3825	1.12401	0.991321	11.1507	6.43136	1.31335	0.351575	23.478	1.05767	8.79104	0.832464	4.45939	8.28888e-18	0.0357543	2.28724e-18	3.57117e-09
Sox21	Sox21	chr14	118632456	118636252	3797	2.49358	2.29175	0.0446184	0.147249	0.938703	1.81953	0.038438	0.156667	2.39267	0.0959338	1.37912	0.0975526	4.5034	0.000755657	0.876742	0.0010292	0.0380475
Mbnl2	Mbnl2	chr14	120674891	120830920	4553	2.67369	4.04498	0	0	0.298223	0.60173	0	0	3.35933	0	0.449977	0	8.39632	8.68113e-25	1.89966e-06	1.53405e-24	1.48516e-08
Prdm11	Prdm11	chr2	92815063	92886301	1870	0.0314482	0	0	0	0	0	0	0	0.0157241	0	0	0	1.36312	1	1	1	NA
1700067G17Rik	1700067G17Rik	chr1	90912688	90918785	603	0.195052	0	0	0	0	0	0	0	0.0975261	0	0	0	3.42661	1	1	1	NA
1700095B10Rik	1700095B10Rik	chr5	113222312	113230721	1047	0	0	0	0	0	0	0	0	0	0	0	0	0	0	0	0	0
Mir692-2b	Mir692-2b	chr4	125181992	125182101	109	0	0	0	0	0	0	0	0	0	0	0	0	0	0	0	0	0
Sh3gl3	Sh3gl3	chr7	89319728	89455927	1599	0.331003	0.745482	0	0.104898	0.141527	0.0372472	0	0	0.538243	0.0524489	0.0893871	0	3.13407	0.150118	0.397938	0.0117719	0.89183
Etv6	Etv6	chr6	133985725	134220165	5530	2.6586	2.24179	0.26551	1.02115	2.73158	3.68335	0.334302	0.421318	2.45019	0.643331	3.20746	0.37781	1.91289	0.00819541	0.924808	0.000314437	9.96858e-05
Tle3	Tle3	chr9	61220173	61266304	5202	2.14794	2.50917	0.586215	0.225706	1.60961	1.85475	0.505014	0.304942	2.32855	0.40596	1.73218	0.404978	2.4911	3.15677e-06	0.823235	2.10315e-05	0.00404496
Hunk	Hunk	chr16	90386642	90499798	5009	0.164367	0.226078	0	0.011162	0.045179	0.0237805	0	0.0791729	0.195223	0.00558101	0.0344798	0.0395864	3.71933	0.032688	0.396822	0.329691	1
Gab1	Gab1	chr8	83288333	83404378	4859	14.4993	17.0745	0.220821	0.0345198	6.39225	8.813	0.120147	0.397883	15.7869	0.12767	7.60262	0.259015	6.84228	3.63055e-40	0.0853259	3.05305e-32	5.40601e-22
Matn1	Matn1	chr4	130500300	130511391	2002	0.146874	0.357251	0	0.083782	0.0847784	0.0892481	0.0243006	0.0495226	0.252062	0.041891	0.0870132	0.0369116	2.33635	0.456825	0.818582	0.369764	1
Chst1	Chst1	chr2	92439864	92455409	2682	0	0	0	0	0	0	0	0	0	0	0	0	0	0	0	0	0
Clic6	Clic6	chr16	92498392	92541486	3743	0.141404	0.0318468	0	0	0.06046	0.0318238	0.0129975	0	0.0866252	0	0.0461419	0.00649876	3.2724	0.231963	1	0.355344	1
1700110K17Rik	1700110K17Rik	chr9	40141057	40150922	708	0.166125	0.168365	0	0	0	0	0	0	0.167245	0	0	0	4.14767	0.98493	1	0.899788	NA
Foxl1	Foxl1	chr8	123651585	123654544	2960	0.0397353	0.120813	0	0	0	0	0	0	0.0802744	0	0	0	3.17432	0.754714	0.808389	0.64238	NA
Mir6241	Mir6241	chr14	118657855	118657958	103	0	0	0	0	0	0	0	0	0	0	0	0	0	0	0	0	0
Otog	Otog	chr7	53496357	53566804	10043	0.298638	0.522246	0.011246	0.00556711	0.180266	0.296516	0	0.00987198	0.410442	0.00840658	0.238391	0.00493599	4.51361	4.96624e-08	0.700643	1.47648e-08	1.23599e-05
1700017J07Rik	1700017J07Rik	chr2	168803769	168804406	472	0.124594	0	0	0	0	0	0	0.105026	0.0622968	0	0	0.0525128	2.85393	1	1	1	1
4930404H11Rik	4930404H11Rik	chr12	72641594	72657120	767	0	0	0	0	0	0	0	0	0	0	0	0	0	0	0	0	0
Gm5086	Gm5086	chr13	98329955	98353949	1297	0.0453417	0.183813	0	0.0431076	0	0	0	0	0.114577	0.0215538	0	0	1.98116	0.987515	0.876055	0.730556	NA
Tshz2	Tshz2	chr2	169459146	169714004	5113	0	0.0233136	0.0110448	0	0	0	0.00951491	0	0.0116568	0.0055224	0	0.00475745	0.48047	1	0.959263	1	1
Bmp7	Bmp7	chr2	172695189	172765794	1966	2.21353	4.97183	0.086173	0.0853162	0.345323	0.242353	0.148473	0	3.59268	0.0857446	0.293838	0.0742366	5.23374	0.000359847	0.0329315	0.000301933	0.925142
G730013B05Rik	G730013B05Rik	chr16	50526358	50559572	2871	0.450638	0.788871	0	0	0	0.145213	0	0	0.619755	0	0.0726067	0	5.97672	0.000204622	0.0819617	0.000176679	0.614312
Rftn1	Rftn1	chr17	50132632	50329822	2802	0.188891	0.148897	0.0201542	0.0399076	0.222102	0.0425112	0.0868125	0.0176917	0.168894	0.0300309	0.132307	0.0522521	2.15992	0.175497	1	0.428461	1
C430002E04Rik	C430002E04Rik	chr3	41291603	41297121	2168	14.8377	17.0996	0.26048	0.386835	6.31516	11.5655	0.157079	0.64023	15.9687	0.323657	8.94033	0.398655	5.58164	6.74007e-11	0.651036	1.28643e-09	1.57663e-06
Myoz2	Myoz2	chr3	122709124	122737905	1153	0	0	0.0489783	0	0	0.051655	0	0	0	0.0244892	0.0258275	0	-1.78614	1	1	NA	1
Six3os1	Six3os1	chr17	86001272	86017736	7127	0.0165029	0.00836275	0.00792367	0	0.0238146	0.0167134	0	0	0.0124328	0.00396184	0.020264	0	0.684124	1	1	0.832564	1
Slc38a1	Slc38a1	chr15	96401849	96473344	8391	3.17484	3.84273	0	0.00666315	0.0471968	0.0212936	0	0	3.50878	0.00333158	0.0342452	0	8.04409	2.38835e-33	5.44528e-26	2.863e-34	0.142403
Rbms1	Rbms1	chr2	60590010	60801261	3057	5.21329	4.73769	0.461826	1.66433	2.01725	1.71447	2.30756	0.502694	4.97549	1.06308	1.86586	1.40513	2.21598	0.143852	0.565788	0.298973	1
Flt1	Flt1	chr5	148373772	148537564	6280	0.0936436	0.15185	0	0.0267089	0	0.0189676	0.0232403	0.023681	0.122747	0.0133544	0.00948379	0.0234606	2.50691	0.0601317	0.0671171	0.174368	1
Sall3	Sall3	chr18	81163113	81183317	6888	0.00853778	0.0346117	0.00819861	0.0324684	0	0.00864666	0.0211889	0.0143938	0.0215747	0.0203335	0.00432333	0.0177913	0.0578588	1	0.926624	1	1
Otx2os1	Otx2os1	chr14	49288963	49413023	743	0.395748	0.641737	0	0	0	0.320636	0	0	0.518743	0	0.160318	0	5.72449	0.286141	0.900028	0.221826	1
1700006F04Rik	1700006F04Rik	chr14	120148449	120150786	439	0	0	0	0	0	0	0	0	0	0	0	0	0	0	0	0	0
2300005B03Rik	2300005B03Rik	chr15	74573269	74577117	464	0	0	0	0	0	0	0	0	0	0	0	0	0	NA	NA	NA	NA
4931430N09Rik	4931430N09Rik	chr6	118830176	118835561	2166	0	0.0275168	0	0	0	0	0	0	0.0137584	0	0	0	1.24844	1	1	1	NA
Gas7	Gas7	chr11	67346500	67502494	7191	0.490682	0.372974	0.00785315	0	0	0	0	0	0.431828	0.00392658	0	0	4.98757	0.059805	0.0603373	0.0211314	NA
Phf17	Phf17	chr3	41359656	41420786	5952	8.47739	11.0651	1.09111	0.751486	6.17844	12.418	0.237037	0.566348	9.77124	0.921297	9.2982	0.401692	3.3927	9.9984e-05	1	5.35955e-07	4.06062e-06
Igsf21	Igsf21	chr4	139582767	139802726	2000	0.235233	0.089402	0	0	0	0	0	0	0.162317	0	0	0	4.107	0.518612	0.608019	0.419065	NA
Otx2	Otx2	chr14	49277859	49282547	1724	4.1616	4.87459	0	0.129723	3.57699	0.89821	0	0	4.51809	0.0648614	2.2376	0	5.91854	0.0016861	0.891548	5.79274e-05	0.00194677
Klhdc7a	Klhdc7a	chr4	139518088	139523941	5854	0	0	0	0	0	0	0	0	0	0	0	0	0	0	0	0	0
1700125H03Rik	1700125H03Rik	chr8	70892358	70899609	760	0	0	0	0	0	0	0	0	0	0	0	0	0	0	0	0	0
Lpar3	Lpar3	chr3	145883925	145949178	2494	0	0.0238979	0	0	0	0	0	0	0.0119489	0	0	0	1.13415	1	1	1	NA
Mir6239	Mir6239	chr14	118352964	118353069	105	0	0	0	0	0	0	0	0	0	0	0	0	0	0	0	0	0
Epas1	Epas1	chr17	87153204	87232750	5352	19.6137	21.0475	1.10792	3.49963	17.0509	16.058	2.55429	1.82468	20.3306	2.30377	16.5544	2.18949	3.13605	2.7028e-09	0.959478	1.407e-08	1.43785e-06
Slc6a1	Slc6a1	chr6	114232629	114267519	4295	0	0.0138769	0.0131483	0	0	0	0	0	0.00693845	0.00657416	0	0	0.0313664	1	1	1	NA
Cdh26	Cdh26	chr2	178165312	178222071	2891	0	0	0	0.0193395	0	0	0.016828	0	0	0.00966976	0	0.00841399	-0.975979	1	NA	1	1
1700025C18Rik	1700025C18Rik	chr2	164904193	164916250	702	0	0	0	0	0	0	0	0	0	0	0	0	0	NA	NA	NA	NA
Prox1	Prox1	chr1	191945658	191994559	4135	0	0.0288277	0	0	0	0.0288069	0	0	0.0144139	0	0.0144034	0	1.2877	0.963943	1	0.868931	1
1700121N20Rik	1700121N20Rik	chr12	107680862	107685876	1028	0	0	0	0	0	0	0	0	0	0	0	0	0	NA	NA	NA	NA
Adamts2	Adamts2	chr11	50415587	50617551	3741	0.503037	0.589481	0	0.0298907	0.166354	0.127363	0	0	0.546259	0.0149453	0.146859	0	4.47891	0.000510589	0.312484	2.7015e-05	0.0492763
Gadl1	Gadl1	chr9	115818573	115985294	3652	0	0	0	0	0	0	0	0	0	0	0	0	0	NA	NA	NA	NA
Dnase2b	Dnase2b	chr3	146244337	146278562	2299	0.0255799	0	0	0	0	0	0	0	0.01279	0	0	0	1.1884	1	1	1	NA
Inhbb	Inhbb	chr1	121312042	121318825	4255	0.124389	0.280147	0	0	0.0398887	0	0	0	0.202268	0	0.0199443	0	4.40781	0.0495603	0.387992	0.038192	1
E2f3	E2f3	chr13	29998444	30077932	5097	0.899949	1.27458	0.553973	0.47168	0.810282	1.11007	0.20044	0.184789	1.08727	0.512827	0.960176	0.192615	1.06951	0.208741	1	0.000651604	0.00933684
Ajap1	Ajap1	chr4	152747330	152856939	3067	0.0575235	0.25263	0.110477	0.0364594	0.036893	0	0	0.0646523	0.155077	0.0734681	0.0184465	0.0323261	0.983842	0.898722	0.405416	0.450242	1
BC049762	BC049762	chr11	51067153	51076453	883	0.466203	1.88996	0.0639547	0.189957	0.768862	0.674498	0.110192	0.168422	1.17808	0.126956	0.72168	0.139307	3.11685	0.033602	0.922732	0.0446081	0.598532
Edn3	Edn3	chr2	174586274	174609543	2963	0.277865	0.341958	0	0.0188696	0.0763759	0.0402013	0.0820954	0.0334608	0.309912	0.00943478	0.0582886	0.0577781	4.04096	0.0337409	0.410648	0.290134	1
Enc1	Enc1	chr13	98011060	98022995	4743	0.929921	0.91733	0.678664	0.648341	0.59641	1.06735	0.256429	0.553937	0.923625	0.663502	0.831881	0.405183	0.471161	0.893654	1	0.351777	0.942571
4930465M20Rik	4930465M20Rik	chr12	108961953	108973698	1443	0	0	0	0	0	0	0	0	0	0	0	0	0	0	0	0	0
9630028H03Rik	9630028H03Rik	chr2	135406266	135408956	2288	0	0	0	0	0	0	0	0	0	0	0	0	0	0	0	0	0
Cd44	Cd44	chr2	102651300	102741822	5652	0	0.0210903	0	0	0	0	0	0	0.0105452	0	0	0	1.0388	1	1	0.977136	NA
Epgn	Epgn	chr5	91456543	91464238	1704	0	0	0	0	0	0	0	0	0	0	0	0	0	0	0	0	0
Syt13	Syt13	chr2	92755258	92796208	3751	0.031356	0.0317789	0	0.0149055	0	0	0	0	0.0315675	0.00745275	0	0	1.252	0.985674	0.832815	0.675742	NA
Myb	Myb	chr10	20844736	20880790	3777	0	0	0.0149516	0	0.0149789	0	0	0.0131247	0	0.00747578	0.00748947	0.00656237	-0.805357	1	1	1	1
Lrig3	Lrig3	chr10	125403275	125452415	4050	0.246849	0.206029	0	0	0.139693	0.0735287	0	0	0.226439	0	0.106611	0	4.5634	0.00432857	0.819322	0.00349289	0.15055
Fam198b	Fam198b	chr3	79689852	79750200	6627	4.06431	2.4283	0.0255645	0.0421839	0.290262	0.368475	0.0146823	0.0523623	3.2463	0.0338742	0.329369	0.0335223	6.21372	0.139458	0.639666	0.110851	0.966458
Smoc1	Smoc1	chr12	82127795	82287401	3496	2.1868	2.07991	0.2423	0.191913	1.4241	1.414	0.180906	0.297773	2.13336	0.217106	1.41905	0.239339	3.23843	2.20093e-05	0.814678	0.00012673	0.015335
1700084F23Rik	1700084F23Rik	chr13	70142928	70167226	1044	0.112659	0	0	0	0	0	0	0	0.0563297	0	0	0	2.72966	0.965036	0.982922	0.870385	NA
