# Supplementary material for: Maternal H3K27me3 controls DNA methylation-independent genomic imprinting
Source: Nature. Author manuscript; Available in PMC 2022 Nov 18. (PMC9674007; doi:10.1038/nature23262)
Supplement: Table S8 [file NIHMS1847486-supplement-Table_S8.xlsx]

## Sheet: All genes
	chr	start	end	Gene_length	Mor_AG_1.FPKM	Mor_AG_2.FPKM	Mor_GG_1.FPKM	Mor_GG_2.FPKM	Mor_AG.mean.FPKM	Mor_GG.mean.FPKM	log2fc.Morula	Morula_AG_vs_GG.pvalue
Xkr4	chr1	3204563	3661579	3634	0	0	0	0.0307708	0	0.0153854	-1.344	1
Rp1	chr1	4280927	4399322	9747	0	0.0122297	0.0173814	0.00573618	0.00611484	0.0115588	-0.419885	1
Sox17	chr1	4481009	4486494	3130	0.0375771	0	0.144337	0.285805	0.0187886	0.215071	-2.96681	0.0324608
Mrpl15	chr1	4763279	4775807	4203	112.132	95.7336	107.811	96.5631	103.933	102.187	0.0244306	1
Lypla1	chr1	4797974	4836816	2433	117.834	102.986	154.909	139.121	110.41	147.015	-0.413066	0.634047
Tcea1	chr1	4847775	4887990	2847	88.0987	89.7893	96.5202	111.055	88.944	103.788	-0.222643	0.921047
Rgs20	chr1	4899657	5060366	2241	0.026242	0.0265959	0.226795	0.0748468	0.0264189	0.150821	-2.1427	0.477318
Atp6v1h	chr1	5073254	5152630	1976	53.0345	52.7544	73.5908	72.4064	52.8945	72.9986	-0.464677	0.555273
Oprk1	chr1	5578574	5596214	4707	0	0	0	0	0	0	0	NA
Npbwr1	chr1	5903788	5907479	3692	0	0	0	0	0	0	0	NA
Rb1cc1	chr1	6204743	6266185	7046	22.0844	26.1633	12.1263	16.4097	24.1239	14.268	0.757261	0.206408
Fam150a	chr1	6349412	6384812	858	0	0	0	0	0	0	0	NA
St18	chr1	6477312	6851021	6161	0	0	0.0274981	0	0	0.0137491	-1.24787	0.745271
Pcmtd1	chr1	7079001	7163709	5232	1.47245	1.19613	5.27806	6.55068	1.33429	5.91437	-2.13982	1.66416e-06
Sntg1	chr1	8352742	9289811	4193	0	0	0.0269363	0.0133343	0	0.0201353	-1.59145	0.890606
Rrs1	chr1	9535489	9537536	2048	5.74299	7.74119	5.81816	9.63692	6.74209	7.72754	-0.196542	0.97003
Adhfe1	chr1	9538127	9568049	3139	0.28102	0.265823	0.251866	0.284985	0.273422	0.268426	0.0256576	1
2610203C22Rik	chr1	9550914	9621173	1245	0	0.0478725	1.85972	2.02086	0.0239363	1.94029	-5.84472	3.28323e-09
3110035E14Rik	chr1	9591348	9617223	3187	0	0	0.194914	0.122803	0	0.158859	-4.07775	0.136236
Mybl1	chr1	9658916	9690290	3560	1.13982	1.85836	1.57043	1.09936	1.49909	1.3349	0.166182	1
Vcpip1	chr1	9713278	9738463	5174	2.59147	2.47667	2.43395	2.82038	2.53407	2.62717	-0.05185	1
1700034P13Rik	chr1	9737729	9761337	1494	1.45643	1.43618	0.529189	0.486504	1.4463	0.507846	1.49171	0.242761
Sgk3	chr1	9788211	9892649	5620	58.9129	60.8209	35.3402	47.7826	59.8669	41.5614	0.526407	0.659898
6030422M02Rik	chr1	9898719	9931035	2553	0.414629	0.326838	0.265438	0.503698	0.370734	0.384568	-0.0514934	1
Snhg6	chr1	9932106	9934199	407	114.293	123.303	53.9745	63.8781	118.798	58.9263	1.0114	0.0630111
Snord87	chr1	9932551	9932624	74	5.56294	3.22169	3.81568	1.5111	4.39232	2.66339	0.719594	1
Ppp1r42	chr1	9958707	9999211	1500	0.0784109	0.397342	0.37648	0.111821	0.237877	0.244151	-0.0360622	1
Cops5	chr1	10014912	10027979	1239	209.128	219.5	204.421	195.935	214.314	200.178	0.0984385	1
Cspp1	chr1	10028299	10126849	4354	5.52424	7.26879	6.92606	5.85558	6.39652	6.39082	0.00128299	1
Arfgef1	chr1	10127588	10222751	7042	2.83936	3.79173	7.36975	7.63788	3.31555	7.50381	-1.17595	0.0124338
Cpa6	chr1	10314808	10710024	1930	0	0	0	0	0	0	0	NA
Prex2	chr1	10983546	11293763	11187	0.594022	0.639328	0.636049	0.59474	0.616675	0.615394	0.00295161	1
A830018L16Rik	chr1	11404186	11965983	8293	0	0	0.0272384	0.10787	0	0.0675544	-2.95521	0.00698002
4932411L15	chr1	12657644	12663171	3200	86.1724	87.1483	129.692	111.314	86.6603	120.503	-0.475578	0.587088
Sulf1	chr1	12682511	12850453	4864	0.217629	0.20831	0.185763	0.172421	0.21297	0.179092	0.237757	1
Slco5a1	chr1	12856631	12981216	8511	0.0898257	0.0910371	0.172515	0.183938	0.0904314	0.178226	-0.906257	0.576113
Prdm14	chr1	13103509	13117244	2593	1.72365	3.24095	1.6334	1.94059	2.4823	1.78699	0.471892	0.763875
Ncoa2	chr1	13129240	13364164	8213	0.551349	0.59507	1.21704	1.57255	0.57321	1.39479	-1.26827	0.012076
Tram1	chr1	13554783	13579945	2888	36.5719	31.3691	48.5722	60.6149	33.9705	54.5936	-0.684288	0.243373
Lactb2	chr1	13615980	13650590	1888	206.047	184.581	177.522	166.221	195.314	171.872	0.184453	1
Xkr9	chr1	13658852	13691804	1926	74.7164	61.2724	72.3933	68.0158	67.9944	70.2045	-0.0461421	1
Gm5523	chr1	13775766	13777010	1245	1.13365	1.43618	3.03906	2.06577	1.28491	2.55241	-0.984647	0.360935
Eya1	chr1	14159039	14300280	4345	0.0676734	0.0548689	0.116973	0.257356	0.0612712	0.187164	-1.46801	0.150422
Msc	chr1	14743429	14746047	1715	7.09813	3.40579	8.98942	12.2579	5.25196	10.6237	-1.01497	0.558768
Trpa1	chr1	14862729	14908943	4263	0.206925	0.363508	1.02002	0.695111	0.285217	0.857566	-1.5552	0.0480603
Kcnb2	chr1	15302533	15704295	5309	0.0110771	0.0336794	0	0.0105313	0.0223782	0.00526564	1.08474	0.969885
Terf1	chr1	15795739	15833510	1633	104.328	113.253	83.9991	86.8274	108.791	85.4132	0.348987	0.800301
Gm106	chr1	15843943	15882803	2748	0.107002	0.021689	0.267153	0.203459	0.0643454	0.235306	-1.72227	0.303379
4930444P10Rik	chr1	16056060	16083122	717	39.4515	32.4191	13.1532	12.7885	35.9353	12.9708	1.46942	0.139893
Rpl7	chr1	16091376	16094514	934	2145.3	2211.31	2091.46	2028.7	2178.31	2060.08	0.0805057	1
Rdh10	chr1	16095963	16122631	2295	6.25238	8.10266	3.96165	5.89558	7.17752	4.92862	0.541387	0.553349
Stau2	chr1	16218891	16509383	2890	2.46221	1.79423	6.87825	6.55836	2.12822	6.71831	-1.65383	0.00061524
Ube2w	chr1	16559487	16609367	2354	21.3099	19.4451	25.7651	26.7202	20.3775	26.2426	-0.364778	0.723291
Tceb1	chr1	16632846	16646946	955	3721.73	3224.27	2641.83	2958.57	3473	2800.2	0.310652	0.90351
D030040B21Rik	chr1	16647633	16652359	2788	0.527333	0.555823	0.202554	0.280756	0.541578	0.241655	1.13212	0.426816
Tmem70	chr1	16655272	16668356	1732	85.6997	43.5998	31.3009	121.408	64.6498	76.3547	-0.240037	1
Ly96	chr1	16678537	16699686	603	54.8096	36.6701	70.1452	71.3949	45.7399	70.77	-0.629574	0.796526
Jph1	chr1	16985021	17087970	4807	0.428185	0.384365	0.834099	0.953747	0.406275	0.893923	-1.11866	0.154542
Gdap1	chr1	17135454	17154351	3937	0.119499	0.181665	0.157783	0.156214	0.150582	0.156999	-0.0565285	1
Pi15	chr1	17591982	17621020	6923	0.0169892	0.0172183	0	0.0161521	0.0171038	0.00807606	0.584415	1
Crispld1	chr1	17717498	17756288	4006	0	0	0	0	0	0	0	NA
Defb41	chr1	18241059	18255219	469	0	0	0	0	0	0	0	NA
Tfap2d	chr1	19093103	19156413	1747	0	0	0	0	0	0	0	NA
Tfap2b	chr1	19198995	19228815	6391	0.469288	0.578201	0.530171	0.437416	0.523744	0.483793	0.112241	1
Pkhd1	chr1	20047860	20608138	12928	0.0045489	0	0.0655229	0.0302733	0.00227445	0.0478981	-2.23786	0.00558136
Il17f	chr1	20767230	20774351	1175	0.450446	0.913041	0.0480613	0.333084	0.681744	0.190573	1.78611	0.163085
Mcm3	chr1	20793095	20810294	2886	47.2544	38.8049	47.6079	50.3311	43.0296	48.9695	-0.186512	0.998512
6720483E21Rik	chr1	20878731	20880554	1120	0	0	0.0504215	0	0	0.0252107	-1.81601	1
Paqr8	chr1	20880703	20928837	4420	0.0665251	0.148329	0.140541	0.126494	0.107427	0.133518	-0.289465	1
Efhc1	chr1	20941707	20980922	2208	0	0.16196	0.0511522	0	0.08098	0.0255761	1.35464	0.987869
Tram2	chr1	20991459	21069306	1409	3.17205	2.49573	0.681352	0.872982	2.83389	0.777167	1.85312	0.00457878
Tmem14a	chr1	21208712	21220248	1112	0.31731	1.23276	3.70725	2.31285	0.775036	3.01005	-1.94374	0.00686117
Gsta3	chr1	21230670	21255640	1450	2.92013	3.98712	2.41467	2.23642	3.45363	2.32554	0.568525	0.703102
Gm4956	chr1	21275327	21288393	1148	2.40765	3.42656	2.26282	3.60399	2.9171	2.9334	-0.00801057	1
Khdc1a	chr1	21339758	21342280	1950	6.87604	6.81594	3.9096	5.56238	6.84599	4.73599	0.530656	0.577186
Khdc1c	chr1	21358412	21359824	844	5.92263	6.63806	3.61314	4.50464	6.28034	4.05889	0.628504	0.540947
Khdc1b	chr1	21373637	21376465	2247	2.93125	2.51986	2.28703	1.41829	2.72555	1.85266	0.554469	0.54259
Kcnq5	chr1	21388484	21952023	6980	0	0	0.00809055	0.0080101	0	0.00805033	-0.852025	0.967565
Rims1	chr1	22278503	22812563	4068	0	0.0293025	0.041646	0	0.0146513	0.020823	-0.322347	1
4933415F23Rik	chr1	23107313	23109092	1780	0	0.0334839	0.0634517	0	0.0167419	0.0317259	-0.641837	1
Ogfrl1	chr1	23373263	23390014	4844	0.643442	0.812074	2.02852	1.98526	0.727758	2.00689	-1.45091	0.00803682
B3gat2	chr1	23768765	23854697	4355	0.162043	0.150543	0.233409	0.192574	0.156293	0.212991	-0.423259	0.999079
Smap1	chr1	23852466	23929128	2259	7.65366	5.67255	11.6994	13.6126	6.6631	12.656	-0.924529	0.0980153
1110058L19Rik	chr1	24002778	24012479	667	29.0073	35.4748	69.5952	60.5208	32.2411	65.058	-1.0126	0.0486932
Fam135a	chr1	24017597	24107180	6467	1.65503	2.00914	3.17857	4.53025	1.83208	3.85441	-1.06891	0.0381065
Col9a1	chr1	24184449	24259577	3888	0	0	0	0	0	0	0	NA
Col19a1	chr1	24264522	24594276	10542	0.0111569	0.0169611	0.0214274	0.0053036	0.014059	0.0133655	0.0421966	1
Lmbrd1	chr1	24685383	24823146	5392	10.7757	9.28507	12.746	9.1456	10.0304	10.9458	-0.125881	1
Bai3	chr1	25124321	25886552	5522	0.394043	0.194282	0.480656	0.121501	0.294162	0.301079	-0.032438	1
Gm20172	chr1	25333249	25334799	1551	0	0	0.10923	0	0	0.0546151	-2.69187	1
4931408C20Rik	chr1	26738646	26744305	4331	0	0	0	0	0	0	0	NA
Gm597	chr1	28832967	28837097	2882	0	0	0	0	0	0	0	NA
Phf3	chr1	30859187	30920101	7561	12.5145	13.9524	12.2489	12.6743	13.2335	12.4616	0.0866325	1
Ptp4a1	chr1	30997148	31006600	4129	11.0666	9.62801	7.41289	7.7725	10.3473	7.5927	0.446066	0.886455
4931428L18Rik	chr1	31197923	31279501	1094	0	0	0.0516198	0	0	0.0258099	-1.84036	1
Lgsn	chr1	31233280	31261570	1903	0.0309029	0.0626393	0.0890258	0.0881406	0.0467711	0.0885832	-0.796185	0.98236
4930521A18Rik	chr1	31279684	31281132	1449	0	0	0	0	0	0	0	NA
Gm4850	chr1	31321692	31324906	914	0.38605	0.717302	0.0617856	0.550541	0.551676	0.306163	0.829067	0.740813
Khdrbs2	chr1	32229651	32714583	1359	0	0	0	0	0	0	0	NA
Gm9839	chr1	32576408	32577844	1437	0	0	0	0	0	0	0	NA
Gm5415	chr1	32600391	32604138	3748	0	0	0	0	0	0	0	NA
Prim2	chr1	33510656	33726603	1937	9.92787	9.66175	18.8337	17.896	9.79481	18.3649	-0.906171	0.0981598
1700001G17Rik	chr1	33726669	33727557	889	0.264604	0.402259	0	0.188674	0.333431	0.0943372	1.71877	0.74287
Rab23	chr1	33776741	33799409	4487	1.95285	1.14235	3.58692	4.53564	1.5476	4.06128	-1.38616	0.107003
Bag2	chr1	33802329	33814595	1815	1.00444	0.919469	2.14687	2.55679	0.961954	2.35183	-1.28095	0.108259
Zfp451	chr1	33818598	33871272	3650	1.19228	2.31874	2.11963	2.94105	1.75551	2.53034	-0.52494	0.571799
Gm15455	chr1	33892744	33895759	3016	3.27579	3.12235	2.86479	3.37391	3.19907	3.11935	0.0362906	1
Bend6	chr1	33908897	33964466	2292	0	0.0780122	0.0739163	0.0975751	0.0390061	0.0857457	-0.966246	0.914405
Dst	chr1	34068670	34365497	23242	1.71045	1.58222	2.74561	2.13375	1.64634	2.43968	-0.564596	0.413813
Mir5103	chr1	34489966	34490044	79	0	0.754447	0	0	0.377223	0	5.27509	1
Ccdc115	chr1	34493515	34496517	1705	41.4934	41.7034	37.8578	36.5632	41.5984	37.2105	0.160779	1
Imp4	chr1	34496674	34502592	2249	116.701	116.579	110.559	111.324	116.64	110.941	0.0722619	1
Ptpn18	chr1	34516591	34530624	1573	3.55167	2.65232	4.52351	6.61116	3.10199	5.56733	-0.841737	0.378005
Prss39	chr1	34555275	34559907	1246	0	0.0478341	0	0	0.0239171	0	1.76201	1
Cfc1	chr1	34592493	34601156	1038	0.453242	0.91871	2.93785	2.9625	0.685976	2.95018	-2.08857	0.0149262
Prss40	chr1	34609177	34617788	1300	0	0.0916943	0	0	0.0458472	0	2.48148	0.999273
Fam123c	chr1	34636538	34647789	4356	0	0.0273652	0	0.0385059	0.0136826	0.0192529	-0.304755	1
AA619741	chr1	34690380	34693055	2676	0	0.0222725	0	0	0.0111363	0	1.07972	1
Arhgef4	chr1	34858567	34869599	2714	0.433369	1.05411	1.04038	1.05064	0.743741	1.04551	-0.485802	0.898042
Fam168b	chr1	34870063	34899895	5080	2.52366	2.66329	2.64574	2.59742	2.59347	2.62158	-0.0154903	1
Plekhb2	chr1	34906804	34936430	5469	1.50542	2.97516	4.29555	4.18128	2.24029	4.23841	-0.916812	0.27057
Hs6st1	chr1	36125245	36163291	3719	1.81848	2.14751	3.11287	3.03682	1.983	3.07484	-0.630259	0.409957
Uggt1	chr1	36196873	36301147	9029	8.10249	7.44604	6.4359	8.50826	7.77427	7.47208	0.057122	1
Neurl3	chr1	36321447	36330270	2583	0.0455348	0.115372	0.021863	0.0216456	0.0804535	0.0217543	1.51023	0.898722
Arid5a	chr1	36364578	36380874	5699	0.361166	0.575201	0.961184	0.8339	0.468184	0.897542	-0.924399	0.161044
4632411B12Rik	chr1	36392575	36426026	4663	4.22491	6.13524	5.08648	4.49634	5.18007	4.79141	0.112297	1
Lman2l	chr1	36480031	36502084	2225	3.11882	3.77698	5.45685	3.26668	3.4479	4.36177	-0.33832	0.843613
Cnnm4	chr1	36528442	36565621	4582	1.87385	2.13326	1.70082	2.12318	2.00356	1.912	0.067139	1
Cnnm3	chr1	36568721	36585082	5283	0.434132	0.338451	0.577227	0.433907	0.386292	0.505567	-0.379597	0.936792
Ankrd23	chr1	36587379	36592574	1954	0.632023	0.427031	1.24273	0.715334	0.529527	0.979033	-0.874324	0.510567
Ankrd39	chr1	36595018	36604046	1786	2.73297	2.60297	8.72692	8.85928	2.66797	8.7931	-1.71687	0.000648316
Sema4c	chr1	36605487	36615226	3805	0	0.0156639	0.0742077	0.0293879	0.00783197	0.0517978	-1.79309	0.699988
Fam178b	chr1	36619541	36740028	2566	0.435447	0.673592	1.18842	0.980504	0.554519	1.08446	-0.955128	0.265052
Cox5b	chr1	36748332	36750233	569	325.874	397.412	504.675	437.262	361.643	470.968	-0.381055	0.682862
Actr1b	chr1	36756047	36766770	2077	14.4968	12.3679	18.2168	20.916	13.4323	19.5664	-0.542329	0.467444
4933424G06Rik	chr1	36771383	36814805	1127	0.104362	0.0528849	0.200433	0.0992201	0.0786237	0.149827	-0.850744	1
Zap70	chr1	36818706	36839661	2180	12.3821	13.0685	2.90132	2.10306	12.7253	2.50219	2.34182	5.73461e-05
Tmem131	chr1	36849034	36996372	6548	1.49086	2.33927	6.13189	5.47322	1.91507	5.80255	-1.59426	0.00410113
Cnga3	chr1	37276106	37320229	3498	1.24408	2.96473	2.35704	1.55041	2.10441	1.95372	0.106663	1
Inpp4a	chr1	37356738	37467580	6816	0.319235	0.410983	0.57168	0.680835	0.365109	0.626258	-0.762301	0.391761
6330578E17Rik	chr1	37473930	37486948	3862	14.4813	12.1764	12.2975	13.261	13.3289	12.7793	0.0607013	1
Unc50	chr1	37487017	37495969	1412	30.487	26.2128	29.9558	38.6464	28.3499	34.3011	-0.274823	0.861513
Mgat4a	chr1	37496185	37593104	7054	1.12548	1.30119	1.68119	1.87848	1.21333	1.77984	-0.549009	0.497755
4930594C11Rik	chr1	37542696	37545450	2755	0.234806	0.151437	0.30747	0.38559	0.193122	0.34653	-0.811681	0.770341
2010300C02Rik	chr1	37668521	37776656	4361	2.81837	3.82673	4.01429	3.24361	3.32255	3.62895	-0.126895	1
Tsga10	chr1	37811621	37921924	3400	0.536193	0.508364	0.265751	0.838658	0.522278	0.552204	-0.0789138	1
Lipt1	chr1	37929051	37933143	1555	11.4969	13.4534	8.20751	7.83826	12.4752	8.02289	0.636224	0.423679
Mitd1	chr1	37935735	37947256	1229	14.8815	11.6875	22.0098	20.4717	13.2845	21.2408	-0.676688	0.323389
Mrpl30	chr1	37947398	37955178	691	158.637	171.817	236.267	225.908	165.227	231.087	-0.483961	0.52185
Lyg2	chr1	37962768	37973338	2564	0	0	0	0	0	0	0	NA
Lyg1	chr1	38003583	38014604	798	0.442167	1.19501	0.849203	0.0700633	0.81859	0.459633	0.819124	0.918131
Txndc9	chr1	38040712	38054053	4596	83.1069	99.154	81.5871	77.7346	91.1304	79.6609	0.194039	0.991374
Eif5b	chr1	38054855	38112424	7797	42.3431	46.6139	30.2242	33.2437	44.4785	31.7339	0.486952	0.575053
Rev1	chr1	38109631	38186507	4262	3.1598	1.99976	2.94153	3.98799	2.57978	3.46476	-0.424081	0.756053
Aff3	chr1	38234172	38721800	6010	0.391402	0.654524	0.234909	0.120938	0.522963	0.177923	1.50389	0.0434194
Lonrf2	chr1	38851354	38878060	5077	0	0.0234789	0	0.022025	0.0117395	0.0110125	0.0490683	1
Chst10	chr1	38920718	38955005	3119	0.113129	0.171982	0.108635	0.0179258	0.142555	0.0632803	1.05784	0.871604
Nms	chr1	38995994	39007121	1001	0	0	0	0	0	0	0	NA
Pdcl3	chr1	39044659	39054081	1706	62.9448	60.7542	76.4325	70.2978	61.8495	73.3652	-0.246297	0.898722
Npas2	chr1	39251117	39420085	4180	1.20993	1.53994	0.310731	0.37452	1.37493	0.342626	1.97361	0.00441483
Rpl31	chr1	39424696	39428755	1253	783.797	826.427	721.156	685.473	805.112	703.315	0.195016	0.98902
Tbc1d8	chr1	39428342	39535592	4438	0.901072	1.22211	1.84508	1.65036	1.06159	1.74772	-0.713948	0.370066
D1Bwg0212e	chr1	39592647	39603722	3166	2.30329	2.99324	3.42471	4.52088	2.64827	3.97279	-0.583294	0.471238
Snord89	chr1	39605592	39605685	94	0	0	2.40306	2.37917	0	2.39112	-7.90756	0.557161
Rnf149	chr1	39608144	39634192	2431	13.6921	13.4354	17.8638	19.3881	13.5638	18.626	-0.457272	0.58546
Creg2	chr1	39675251	39708027	5799	0.0405644	0.113056	0.0779059	0.20247	0.0768104	0.140188	-0.790827	0.970364
Rfx8	chr1	39722146	39777834	2000	0	0.0298007	0	0	0.0149003	0	1.31616	1
1700066B17Rik	chr1	39899273	39904175	531	0	0	0	0	0	0	0	NA
Map4k4	chr1	39957758	40083155	5974	1.62426	1.86566	2.99659	2.81705	1.74496	2.90682	-0.732958	0.259013
Gm16894	chr1	40133057	40142696	858	0	0	0	0	0	0	0	NA
Il1r2	chr1	40141613	40182070	1343	0.0437887	0.221896	0.840983	1.08241	0.132842	0.961696	-2.76608	0.462776
Il1r1	chr1	40281925	40373022	5035	0.0116799	0.153886	0.426204	0.155461	0.082783	0.290833	-1.69703	0.0663583
Il1rl2	chr1	40381472	40422316	1950	0	0.0916943	0.08688	0.0286721	0.0458472	0.0577761	-0.279292	1
Il1rl1	chr1	40496494	40522259	6966	0	0	0	0.0080262	0	0.0040131	-0.486776	1
Il18r1	chr1	40522397	40557699	4781	0	0	0.0118118	0	0	0.00590588	-0.66956	1
Il18rap	chr1	40572207	40606142	2481	0	0	0	0	0	0	0	NA
Slc9a4	chr1	40637072	40687576	3822	0	0	0	0	0	0	0	NA
Slc9a2	chr1	40738557	40825730	3493	0	0	0	0	0	0	0	NA
Mfsd9	chr1	40828885	40847502	3152	0.0932871	0.0378181	0.376241	0.443453	0.0655526	0.409847	-2.47431	0.0272111
Tmem182	chr1	40862446	40912112	1096	0	0	0	0	0	0	0	NA
4930448I06Rik	chr1	41224405	41238097	573	0	0	0	0	0	0	0	NA
2610017I09Rik	chr1	42705045	42751670	546	0	0	0	0	0	0	0	NA
Pou3f3	chr1	42753991	42757054	3064	0.0959664	0	0.129016	0.0729903	0.0479832	0.101003	-0.936892	0.972502
2900092D14Rik	chr1	42757181	42760021	2841	0	0	0.0596325	0.0196799	0	0.0396562	-2.31197	0.815022
Mrps9	chr1	42908078	42962528	1419	26.4823	28.9396	36.0561	36.5645	27.711	36.3103	-0.389798	0.6915
Gpr45	chr1	43009717	43092294	3860	0	0	0	0	0	0	0	NA
Tgfbrap1	chr1	43104114	43155467	5538	0.65838	0.495063	0.856564	0.848047	0.576722	0.852305	-0.555523	0.619894
AI597479	chr1	43155555	43172791	3457	10.2578	11.3272	8.46182	9.34807	10.7925	8.90495	0.277069	0.917771
Fhl2	chr1	43179919	43220806	1563	16.7056	11.2491	39.2378	24.4676	13.9774	31.8527	-1.18774	0.576232
Nck2	chr1	43502596	43627363	2775	14.7285	17.9556	15.6494	18.0526	16.3421	16.851	-0.0442147	1
1500015O10Rik	chr1	43787447	43799409	888	0.132451	0	0	0.0629623	0.0662255	0.0314812	0.877817	1
Uxs1	chr1	43807076	43884553	1263	3.67842	2.9258	5.36551	5.44497	3.30211	5.40524	-0.709275	0.385601
Tpp2	chr1	43990852	44059816	4649	17.0138	19.256	19.3625	20.3967	18.1349	19.8796	-0.132452	1
A530098C11Rik	chr1	44066253	44076851	1086	0	0.164644	0.416	0.154449	0.0823222	0.285225	-1.67706	0.91775
1700029F09Rik	chr1	44143462	44159233	1265	42.0258	38.7762	69.4182	69.2583	40.401	69.3383	-0.779112	0.163641
Kdelc1	chr1	44163391	44175618	2324	0.430181	0.51292	2.94024	1.13072	0.47155	2.03548	-2.08668	0.10382
Bivm	chr1	44176813	44201616	3571	0.312897	0.100142	0.442794	0.34445	0.20652	0.393622	-0.898506	0.472521
Ercc5	chr1	44204589	44238105	4010	7.36203	7.83289	10.3368	8.18441	7.59746	9.26059	-0.285247	0.862366
4832428D23Rik	chr1	44260915	44275776	3181	0	0	0	0.0527292	0	0.0263646	-1.86253	1
Gulp1	chr1	44608516	44853681	2976	0	0	0.550299	0.39453	0	0.472414	-5.5922	2.31201e-05
4930521E06Rik	chr1	44796520	44801794	906	0	0	0.124662	0	0	0.0623312	-2.85462	1
Col3a1	chr1	45368383	45406551	5564	0	0	0	0	0	0	0	NA
Col5a2	chr1	45431176	45560127	6615	0	0	0.0341479	0.00845208	0	0.0213	-1.64616	0.70416
Wdr75	chr1	45852346	45880458	2612	82.0883	87.7134	65.3579	68.3684	84.9009	66.8632	0.344522	0.805998
Slc40a1	chr1	45964915	45982439	3380	0.0347978	0.105801	1.26979	0.545872	0.0702994	0.907829	-3.51476	0.00111524
Gm3852	chr1	46068392	46069108	717	0	0	0	0	0	0	0	NA
Gm4776	chr1	46077260	46087282	3483	0	0	0	0	0	0	0	NA
Dnahc7b	chr1	46123583	46430395	12318	0.0381934	0.0338699	0.0550141	0.0363114	0.0360316	0.0456628	-0.274088	1
Slc39a10	chr1	46864389	46910354	4961	5.29878	4.8176	8.36665	6.62677	5.05819	7.49671	-0.566709	0.419356
Tmeff2	chr1	50984367	51244114	3339	0	0.01785	0.0507386	0	0.00892502	0.0253693	-0.902202	1
9330175M20Rik	chr1	51275230	51390623	2552	0	0	0	0	0	0	0	NA
Sdpr	chr1	51345970	51359804	3055	0.0192498	0.0195094	0.0369702	0.0183013	0.0193796	0.0276358	-0.357289	1
Obfc2a	chr1	51526332	51535243	2838	93.7036	101.562	64.511	78.0738	97.6326	71.2924	0.45356	0.648729
Myo1b	chr1	51806610	51972818	5041	46.9906	35.4936	22.9092	41.8137	41.2421	32.3614	0.349745	0.992023
Stat4	chr1	52065088	52164028	2981	0.0789107	0.0799749	0.28416	0.112534	0.0794428	0.198347	-1.21995	0.362808
Stat1	chr1	52176282	52218709	5356	0.153718	0.11128	0.432291	0.219216	0.132499	0.325754	-1.23645	0.25142
Gls	chr1	52220294	52290076	7487	7.56409	10.3568	5.63438	5.1527	8.96044	5.39354	0.731274	0.24902
Nab1	chr1	52512693	52557292	5088	1.16738	1.22998	1.39848	1.48348	1.19868	1.44098	-0.263594	0.927309
Tmem194b	chr1	52687549	52708763	3394	0.329215	0.351216	0.965049	0.823667	0.340215	0.894358	-1.36865	0.125507
Mfsd6	chr1	52713148	52784162	5591	0.0210367	0	0.020201	0.0300003	0.0105184	0.0251007	-0.774582	0.965036
Inpp1	chr1	52846264	52874532	1774	0.530401	0.335971	2.03732	2.14313	0.433186	2.09023	-2.24456	0.00360849
Hibch	chr1	52901890	52977704	1704	15.3578	10.738	20.6799	21.4914	13.0479	21.0857	-0.692023	0.451675
1700019D03Rik	chr1	52981971	53009684	834	3.94875	2.71565	3.18248	3.62011	3.3322	3.40129	-0.0295199	1
Mstn	chr1	53118507	53124923	2682	0	0	0	0	0	0	0	NA
1700019A02Rik	chr1	53215421	53244461	627	0.187586	1.04564	0.270201	0.0891715	0.616612	0.179686	1.72396	0.761654
Pms1	chr1	53246032	53353840	3031	5.02518	4.46371	9.25985	9.48136	4.74444	9.37061	-0.980404	0.0738661
Ormdl1	chr1	53353939	53367089	1846	22.9053	21.8904	34.9356	31.196	22.3978	33.0658	-0.561773	0.424035
Osgepl1	chr1	53370507	53380908	2283	28.6185	25.1928	31.8103	29.2165	26.9056	30.5134	-0.181472	0.972502
Asnsd1	chr1	53401488	53409543	2362	24.4495	16.0989	18.6965	36.7371	20.2742	27.7168	-0.450926	0.832131
Dnahc7a	chr1	53453846	53763628	12272	0.00958413	0.0388535	0.0322119	0.00911189	0.0242188	0.0206619	0.158344	1
Stk17b	chr1	53812356	53842059	3278	4.07244	4.20009	11.4219	11.9906	4.13627	11.7062	-1.49862	0.00120179
Hecw2	chr1	53863718	54251878	11334	0.46179	0.494311	0.254109	0.281181	0.478051	0.267645	0.81379	0.298187
Ccdc150	chr1	54307527	54425571	3807	2.56427	1.69082	0.667518	1.05741	2.12754	0.862464	1.29279	0.597505
Gtf3c3	chr1	54454425	54495815	3005	20.2942	21.1034	22.4197	19.9268	20.6988	21.1733	-0.0326794	1
Pgap1	chr1	54529844	54614528	10579	7.27112	4.00009	11.9734	10.6969	5.6356	11.3352	-1.00688	0.387915
Ankrd44	chr1	54702184	54983231	6140	0.392693	0.59213	0.7082	0.792218	0.492412	0.750209	-0.597525	0.458565
Sf3b1	chr1	55042013	55084322	6192	113.01	121.715	88.0369	102.322	117.363	95.1795	0.302221	0.866789
Coq10b	chr1	55109614	55129546	1733	28.6406	29.13	25.5802	25.9711	28.8853	25.7757	0.164264	1
Hspd1	chr1	55134678	55144776	2332	235.157	195.621	354.791	338.388	215.389	346.589	-0.686257	0.235951
Hspe1	chr1	55144992	55148161	768	230.409	212.019	393.392	389.335	221.214	391.364	-0.823039	0.121543
Mob4	chr1	55188089	55211743	2826	67.2778	63.8826	58.6702	63.1516	65.5802	60.9109	0.106544	1
Rftn2	chr1	55227004	55283626	3676	4.91135	3.567	1.50551	1.21677	4.23917	1.36114	1.63181	0.232028
Mars2	chr1	55294021	55296902	2882	3.22404	1.79921	1.33244	3.33678	2.51163	2.33461	0.105004	1
Boll	chr1	55356913	55420313	1258	0.0467474	0.4264	0.179561	0.044444	0.236574	0.112003	1.01511	0.932969
Plcl1	chr1	55462790	55811129	6555	0	0.0090925	0.0172302	0	0.00454625	0.00861511	-0.355827	1
9130227L01Rik	chr1	55988085	56028942	1906	0.123417	0.281433	0.0296286	0	0.202425	0.0148143	3.09771	0.0543608
Hsfy2	chr1	56692893	56694295	1403	0	0	0	0	0	0	0	NA
Satb2	chr1	56850825	57028178	5286	6.35253	6.97942	6.12154	6.98088	6.66598	6.55121	0.0250163	1
9130024F11Rik	chr1	57028313	57032040	3728	1.07268	1.13511	1.52996	1.21479	1.1039	1.37237	-0.311534	0.923685
BC055402	chr1	57257489	57271840	3304	0.0177991	0	0	0	0.00889955	0	0.918352	1
4930558J18Rik	chr1	57416066	57434388	2052	1.92015	0.958501	2.33924	1.82554	1.43933	2.08239	-0.52977	0.709096
1700066M21Rik	chr1	57434464	57442266	3007	0.664942	0.614446	0.95779	1.30154	0.639694	1.12967	-0.810779	0.370028
1110034B05Rik	chr1	57445088	57463518	1442	34.7874	46.8296	34.737	38.6566	40.8085	36.6968	0.153177	1
9430016H08Rik	chr1	57463392	57472802	1325	68.5726	66.6185	68.4057	64.3077	67.5956	66.3567	0.0266823	1
Spats2l	chr1	57831705	58005241	4045	0.421616	0.250488	0.307141	0.331731	0.336052	0.319436	0.0709904	1
Kctd18	chr1	58011945	58026928	2733	5.07821	4.64511	4.04995	4.35746	4.86166	4.20371	0.209323	0.998884
Sgol2	chr1	58042184	58083121	5416	12.0309	10.7736	10.2809	17.0333	11.4023	13.6571	-0.260125	0.946965
Aox1	chr1	58086813	58163254	4382	0.0134204	0.0272028	0.0257745	0	0.0203116	0.0128873	0.405324	1
Aox3	chr1	58169980	58257296	4360	0.0134881	0.17771	0	0	0.0955992	0	3.40053	0.879097
Aox4	chr1	58267241	58325440	4972	0.579566	0.994953	0.545184	0.179921	0.78726	0.362553	1.0976	0.625068
Aox3l1	chr1	58335170	58436108	4776	0.0861929	0.224628	0.189186	0.0819459	0.15541	0.135566	0.184378	1
Bzw1	chr1	58449980	58463392	2833	394.366	379.551	384.161	398.025	386.958	391.093	-0.015333	1
Clk1	chr1	58468832	58480932	3088	22.6815	24.5315	22.8778	23.1029	23.6065	22.9903	0.038141	1
Ppil3	chr1	58487837	58502330	1630	25.4355	30.3491	25.5337	19.1399	27.8923	22.3368	0.320316	0.860379
Nif3l1	chr1	58504477	58519120	2106	58.0822	57.1391	45.7997	37.9905	57.6107	41.8951	0.45946	0.669183
Orc2	chr1	58519615	58561763	3371	32.3436	33.2395	27.8088	31.7285	32.7916	29.7687	0.139486	1
Fam126b	chr1	58579650	58643177	8695	2.63775	3.57813	2.3576	2.58494	3.10794	2.47127	0.329515	0.846807
Ndufb3	chr1	58643443	58652792	532	267.511	313.579	289.472	232.68	290.545	261.076	0.154285	1
Gm20257	chr1	58709485	58712675	936	0.628293	0.0636766	0	0.119467	0.345985	0.0597335	2.35189	0.932412
Als2cr12	chr1	58714964	58752833	1576	0	0	0	0	0	0	0	NA
Cflar	chr1	58770130	58815726	7812	12.4663	17.151	14.0168	12.353	14.8086	13.1849	0.167433	1
Casp8	chr1	58852218	58904347	2777	0	0.0214625	0.162685	0.181201	0.0107312	0.171943	-3.13361	0.0682944
Trak2	chr1	58957294	59030326	6240	2.43149	2.91321	3.21275	2.71489	2.67235	2.96382	-0.14882	1
Stradb	chr1	59030415	59051965	2317	5.127	5.40193	8.96923	8.85592	5.26447	8.91257	-0.758435	0.208156
Als2cr11	chr1	59107350	59151744	2131	0.110386	0	0.742007	0.498498	0.0551931	0.620253	-3.27314	0.010363
Als2cr4	chr1	59157437	59176940	1972	1.34197	2.08544	2.54869	1.84289	1.71371	2.19579	-0.355781	0.898757
Mpp4	chr1	59177779	59220233	3087	0.247654	0.328222	0.0914675	0.10867	0.287938	0.100069	1.43661	0.495171
Als2	chr1	59219600	59294075	7024	4.78068	5.804	3.81894	3.61381	5.29234	3.71637	0.508857	0.571799
Cdk15	chr1	59313751	59409213	1477	0	0	0	0	0	0	0	NA
Fzd7	chr1	59538991	59543799	4809	0	0.111543	0.140916	0.0813836	0.0557717	0.11115	-0.881253	0.63438
Gm973	chr1	59573108	59691353	3595	0.376242	0.513947	2.10494	1.88183	0.445094	1.99338	-2.1382	0.000265072
Sumo1	chr1	59696278	59727678	1215	970.408	862.232	874.131	899.124	916.32	886.628	0.0475229	1
Nop58	chr1	59741850	59768354	1976	365.557	351.605	253.524	270.979	358.581	262.252	0.451334	0.648645
Snord70	chr1	59748802	59748854	53	2.21918	2.24911	0	1.05492	2.23414	0.527458	2.06194	0.98761
Snord11	chr1	59761652	59761714	63	0	0.946053	0.896381	0	0.473026	0.448191	0.0761535	1
Bmpr2	chr1	59821481	59927703	3507	1.20735	1.20664	1.28821	1.84934	1.207	1.56877	-0.375478	0.780929
Fam117b	chr1	59969850	60042190	5532	3.67817	3.54462	3.45039	4.22462	3.61139	3.8375	-0.0873774	1
Ica1l	chr1	60045912	60099931	3650	0.370572	0.571519	0.43321	0.658672	0.471046	0.545941	-0.208757	1
Wdr12	chr1	60133712	60155344	3376	57.1534	52.6808	46.1512	48.7395	54.9171	47.4454	0.210947	0.977342
Carf	chr1	60155125	60207878	2604	0.858184	1.67085	1.40963	1.26679	1.26452	1.33821	-0.081095	1
Nbeal1	chr1	60237443	60391549	12108	3.08418	4.94216	2.75178	2.28112	4.01317	2.51645	0.671222	0.329163
Cyp20a1	chr1	60400216	60444231	1501	27.8565	20.5289	32.431	21.9023	24.1927	27.1666	-0.167199	1
Abi2	chr1	60466463	60538007	5974	2.6382	1.82575	4.7832	4.015	2.23198	4.3991	-0.975714	0.120687
Raph1	chr1	60540029	60623609	9117	0.522482	0.640663	0.805239	2.01148	0.581573	1.40836	-1.2616	0.409778
Cd28	chr1	60803232	60830203	4317	0.504031	0.234705	1.3997	1.37283	0.369368	1.38627	-1.8799	0.00293489
Ctla4	chr1	60965869	60972674	1931	0	0	0	0	0	0	0	NA
Icos	chr1	61034758	61057164	3254	0	0	0	0	0	0	0	NA
Pard3b	chr1	61685398	62688858	8392	0	0	0	0.0133247	0	0.00666236	-0.736593	0.971468
Nrp2	chr1	62749891	62865266	8122	0.0506843	0.0220148	0.0556238	0.0344192	0.0363495	0.0450215	-0.247441	1
Ino80d	chr1	63094375	63160841	13529	4.62068	4.9341	3.164	3.82683	4.77739	3.49542	0.449654	0.648645
Gm11602	chr1	63161045	63204869	1802	1.53384	1.5876	1.47291	1.64443	1.56072	1.55867	0.00188854	1
Ndufs1	chr1	63190166	63223396	2927	37.0892	39.7681	46.3622	37.955	38.4286	42.1586	-0.133612	1
Eef1b2	chr1	63223405	63227060	1933	155.25	167.55	194.95	174.702	161.4	184.826	-0.195517	0.957682
Snora41	chr1	63225597	63225709	113	3.12256	3.16467	6.49678	1.97913	3.14362	4.23796	-0.429763	1
Gpr1	chr1	63229268	63260783	1603	0.183432	0.66926	0.422748	0.0697574	0.426346	0.246252	0.767906	0.847817
Zdbf2	chr1	63319843	63361149	12621	2.0968	1.97396	0.496664	0.438566	2.03538	0.467615	2.09845	0.00979147
Adam23	chr1	63492478	63643089	6877	0	0.00866676	0.172446	0.113821	0.00433338	0.143134	-3.41734	0.00441483
Dytn	chr1	63669425	63733501	2427	0	0	0	0	0	0	0	NA
Mdh1b	chr1	63745401	63776892	1711	0.0687413	0.104503	0	0	0.086622	0	3.27235	0.844343
Fastkd2	chr1	63777199	63799959	3205	24.6793	23.6546	25.1966	23.219	24.1669	24.2078	-0.00243699	1
4933402D24Rik	chr1	63801483	63815841	1756	0.10047	0	0	0	0.0502348	0	2.5906	1
Gm13749	chr1	64011301	64015573	1432	0	0	0	0	0	0	0	NA
Klf7	chr1	64082247	64167963	1334	0.440841	0.402108	0.507994	0.335296	0.421474	0.421645	-0.000569669	1
Creb1	chr1	64579378	64651122	8421	1.62018	1.6491	1.86429	2.19765	1.63464	2.03097	-0.311483	0.840214
Mettl21a	chr1	64653054	64663742	2666	6.97052	5.83494	11.8197	7.9273	6.40273	9.87351	-0.624086	0.420537
2810408I11Rik	chr1	64726443	64737233	713	37.116	35.8611	44.3539	46.6575	36.4885	45.5057	-0.318525	0.802564
Ccnyl1	chr1	64737919	64772216	2925	5.08666	4.58472	4.69152	5.23743	4.83569	4.96448	-0.0378433	1
Fzd5	chr1	64777132	64784324	6914	0.212642	0.249991	0.457396	0.663099	0.231316	0.560247	-1.24066	0.0944679
Plekhm3	chr1	64835695	65003398	8562	6.18166	6.4321	3.7925	3.61766	6.30688	3.70508	0.765817	0.265948
Akr1cl	chr1	65059660	65079322	1353	0.391185	1.36559	0.208692	0.578527	0.878387	0.39361	1.13823	0.3569
Cryge	chr1	65095131	65097737	642	3.11445	4.2705	5.1898	1.74176	3.69248	3.46578	0.0911542	1
Crygd	chr1	65108412	65110014	635	0.648279	0.187721	0.444662	0.0880481	0.418	0.266355	0.631089	1
Crygc	chr1	65118106	65120095	611	0	0	0	0	0	0	0	NA
Crygb	chr1	65126801	65128841	605	0.0972037	0	0	0.0924141	0.0486018	0.0462071	0.0601945	1
Cryga	chr1	65146963	65149937	615	0.573739	0.581476	2.47926	0.363646	0.577607	1.42145	-1.28456	0.916727
D630023F18Rik	chr1	65153887	65169767	2180	5.74594	9.13158	9.37746	3.94964	7.43876	6.66355	0.158545	1
Idh1	chr1	65205190	65233053	2438	37.8225	33.9566	83.3182	50.4984	35.8896	66.9083	-0.898435	0.176485
Pikfyve	chr1	65233259	65325270	11255	1.47347	2.05997	2.63921	3.03521	1.76672	2.83721	-0.680335	0.280832
Pth2r	chr1	65357831	65435818	2414	0.0487226	0.0246899	0.116968	0.0694828	0.0367062	0.0932253	-1.14411	1
Crygf	chr1	65973096	65974878	622	0.094547	0	0	0	0.0472735	0	2.51787	1
Mtap2	chr1	66221903	66489157	5520	0.063922	0.032392	0.0613826	0.0405149	0.048157	0.0509488	-0.0676441	1
Unc80	chr1	66515021	66745722	13533	0.00434554	0.0132124	0.00417291	0.0206571	0.00877899	0.012415	-0.255346	1
Rpe	chr1	66747467	66766379	2630	23.322	22.9794	30.3403	30.2512	23.1507	30.2958	-0.387913	0.684222
1110028C15Rik	chr1	66765817	66864169	4760	0.877181	1.22709	1.17452	0.963165	1.05213	1.06884	-0.022521	1
Acadl	chr1	66877427	66909841	1892	76.3077	38.9362	53.0097	115.633	57.6219	84.3214	-0.549202	0.904551
Myl1	chr1	66970870	66991630	1110	0	0	0	0	0	0	0	NA
Lancl1	chr1	67047091	67085446	4461	2.6761	3.54054	5.93709	5.71513	3.10832	5.82611	-0.90424	0.111838
Cps1	chr1	67169640	67277022	4704	0	0	0.0240102	0.0356572	0	0.0298337	-1.99399	0.433159
Erbb4	chr1	68086540	69154633	4257	0	0	0	0	0	0	0	NA
Ikzf2	chr1	69577784	69732534	9421	0.00624225	0.00632643	0.0239771	0.0237387	0.00628434	0.0238579	-1.05601	0.619069
Spag16	chr1	69873562	70771706	2270	0	0.0525122	0.0497551	0.0738906	0.0262561	0.0618228	-0.986219	0.958287
Vwc2l	chr1	70772289	70931971	4655	0	0	0.024263	0	0	0.0121315	-1.1461	0.966572
Bard1	chr1	71074109	71149546	5448	2.39637	2.04579	1.83472	2.63748	2.22108	2.2361	-0.00968165	1
Abca12	chr1	71289664	71461484	8323	0.00706575	0.0358052	0	0	0.0214355	0	1.65239	0.365376
Atic	chr1	71603730	71625977	2611	30.474	27.575	32.8104	30.7711	29.0245	31.7908	-0.131295	1
Fn1	chr1	71632097	71699745	8312	1.55652	1.38391	2.08577	1.85651	1.47022	1.97114	-0.420523	0.685527
Apol7d	chr1	71699909	71709417	1193	0.838005	0.549551	0.473361	0.796713	0.693778	0.635037	0.125737	1
Gm8883	chr1	71934686	71937778	1019	0	0	0	0	0	0	0	NA
4933417E11Rik	chr1	72005572	72051769	1093	0	0	0	0	0	0	0	NA
Mreg	chr1	72205807	72258881	2493	9.69522	7.91337	8.22276	11.7293	8.80429	9.97604	-0.180068	1
Pecr	chr1	72305747	72330888	1185	22.5307	18.3079	24.2091	23.6853	20.4193	23.9472	-0.229818	0.930949
Tmem169	chr1	72330947	72349569	2815	0.020891	0	0	0	0.0104455	0	1.03178	1
Xrcc5	chr1	72353995	72441527	2556	12.8154	11.9856	27.1976	21.4586	12.4005	24.3281	-0.971658	0.0601317
2017-03-04	chr1	72473686	72583138	4187	0	0.0142348	0	0	0.00711742	0	0.775466	1
Smarcal1	chr1	72629825	72683364	6715	1.28739	1.24262	1.94267	1.69855	1.265	1.82061	-0.521823	0.561564
Ankar	chr1	72689554	72747138	4573	0.0514395	0.0390999	0	0	0.0452697	0	2.46649	0.187657
Rpl37a	chr1	72757834	72760387	588	2869	2882.25	2696.35	2483.45	2875.63	2589.9	0.150978	1
Igfbp2	chr1	72871054	72899045	1327	1.3295	1.12286	0.297893	0.0842661	1.22618	0.19108	2.62005	0.00997764
Igfbp5	chr1	72904639	72921439	5854	0	0	0	0	0	0	0	NA
Tnp1	chr1	73061649	73062473	426	0	0	0	0	0	0	0	NA
1700027A15Rik	chr1	73062610	73072082	571	0	0.104381	0	0	0.0521903	0	2.63669	1
Pinc	chr1	73437959	73454143	1560	0	0	0	0	0	0	0	NA
D530049I02Rik	chr1	73445542	73477353	551	0	0	0	0	0	0	0	NA
6030407O03Rik	chr1	73664955	73911040	1801	0	0.0330935	0.0627119	0	0.0165467	0.0313559	-0.63956	1
Tns1	chr1	73956805	74171021	9966	0.501575	0.741578	0.232325	0.314167	0.621576	0.273246	1.1569	0.163085
Rufy4	chr1	74172115	74194804	2336	0.151048	0.0510285	0.193397	0.0957372	0.101039	0.144567	-0.477175	1
Cxcr2	chr1	74200568	74207820	3043	27.1333	32.0433	32.3466	28.4238	29.5883	30.3852	-0.0383286	1
Cxcr1	chr1	74238360	74241205	1124	0	0	0	0	0	0	0	NA
Arpc2	chr1	74283124	74314787	1597	233.723	215.528	203.115	256.656	224.625	229.886	-0.0333956	1
Gpbar1	chr1	74325174	74326163	990	0	0.18061	0	0.0564753	0.090305	0.0282376	1.39133	1
Aamp	chr1	74326414	74331312	1820	130.444	124.639	96.9023	99.103	127.542	98.0026	0.380041	0.751114
Pnkd	chr1	74331608	74400266	3500	14.8197	15.5474	17.829	14.8243	15.1835	16.3267	-0.104653	1
Tmbim1	chr1	74334821	74350910	2309	32.8806	25.7352	29.5689	29.1539	29.3079	29.3614	-0.00263014	1
Gm216	chr1	74408682	74415895	2101	0.0559812	0.0851042	0.134393	0.0798342	0.0705427	0.107114	-0.540084	1
Slc11a1	chr1	74421777	74432625	2304	0.204195	0.232818	0.0490209	0.0970669	0.218506	0.0730439	1.46029	0.608695
Ctdsp1	chr1	74438183	74443859	2776	0.254214	0.407934	0.956119	0.624361	0.331074	0.79024	-1.23035	0.198715
Vil1	chr1	74455958	74482134	3117	0.150935	0.267699	0.217409	0.0538119	0.209317	0.135611	0.590905	0.845789
Usp37	chr1	74482084	74590860	7196	23.3321	26.4545	15.7817	15.819	24.8933	15.8004	0.655463	0.320246
Rqcd1	chr1	74552634	74577416	3266	32.123	34.1439	33.3022	34.0154	33.1335	33.6588	-0.0226876	1
Plcd4	chr1	74589463	74612551	3121	2.50609	3.22737	7.96145	3.86949	2.86673	5.91547	-1.0425	0.263479
Zfp142	chr1	74611702	74634602	7472	0.708343	0.765756	0.93717	1.21219	0.737049	1.07468	-0.537996	0.57167
Bcs1l	chr1	74634935	74639017	1829	4.63006	4.10594	4.32263	4.0351	4.368	4.17886	0.0637142	1
Rnf25	chr1	74640326	74647971	1475	6.10011	7.11175	5.09205	4.35913	6.60593	4.72559	0.482399	0.700907
Stk36	chr1	74648029	74683467	5234	0.0112358	0.0113873	0.0647367	0.0534109	0.0113116	0.0590738	-1.6965	0.290043
Ttll4	chr1	74708328	74744547	4253	2.15708	2.62061	3.57183	3.44429	2.38885	3.50806	-0.552438	0.497954
Cyp27a1	chr1	74760148	74784464	1890	0	0.567632	0.298794	0.0887469	0.283816	0.19377	0.527968	1
Prkag3	chr1	74785496	74795529	2832	0	0	0	0.0197424	0	0.00987121	-0.99068	1
Wnt6	chr1	74818466	74831893	2068	0.426559	0.115283	0.273076	1.00033	0.270921	0.636705	-1.20294	0.639518
Wnt10a	chr1	74838593	74850749	1961	0	0.0303933	0	0	0.0151967	0	1.33323	1
Cdk5r2	chr1	74901603	74904306	2704	0	0.0881676	0	0.020677	0.0440838	0.0103385	1.41098	0.985674
Fev	chr1	74928083	74931982	1479	0.0397621	0.0402984	0	0	0.0400303	0	2.3228	1
Cryba2	chr1	74936518	74939709	702	1.08904	2.12255	0.482667	0	1.6058	0.241333	2.68457	0.138027
Ccdc108	chr1	74948654	74982173	5718	0	0	0	0	0	0	0	NA
Ihh	chr1	74991892	74998225	2444	0.120311	0.0243868	0.0462128	0.0228766	0.0723491	0.0345447	0.886498	1
Nhej1	chr1	75013920	75121800	938	14.3572	15.1863	12.944	13.471	14.7717	13.2075	0.161368	1
Slc23a3	chr1	75122116	75130464	2058	0.0571508	0.173765	0.164641	0.190172	0.115458	0.177407	-0.57897	1
1810031K17Rik	chr1	75131789	75138942	2738	14.5195	13.9099	9.01325	8.76027	14.2147	8.88676	0.677044	0.320246
Fam134a	chr1	75139360	75144483	2557	2.66787	3.44974	3.95326	3.91396	3.05881	3.93361	-0.361838	0.801357
Zfand2b	chr1	75165220	75168200	1299	36.9872	31.8883	41.778	38.608	34.4377	40.193	-0.222894	0.93333
Abcb6	chr1	75168215	75176857	2933	7.43875	6.27917	8.33699	9.60754	6.85896	8.97226	-0.386988	0.743269
Atg9a	chr1	75177440	75188497	3764	18.7799	18.4789	15.7834	15.8641	18.6294	15.8237	0.235355	0.960017
Ankzf1	chr1	75188709	75195960	2763	4.83151	5.24181	5.64107	4.41133	5.03666	5.0262	0.0029936	1
Glb1l	chr1	75194810	75207353	3451	0.18745	0.0863537	0.114548	0.275421	0.136902	0.194985	-0.480662	0.997684
Stk16	chr1	75207404	75212181	2885	19.8949	19.7087	23.6458	25.2518	19.8018	24.4488	-0.303993	0.817007
Tuba4a	chr1	75211549	75215828	2053	81.6383	85.7585	117.153	103.896	83.6984	110.524	-0.40105	0.653336
A630095N17Rik	chr1	75216670	75228668	767	0.230019	0.854778	0.589017	0.14579	0.542398	0.367404	0.5496	1
Dnajb2	chr1	75232998	75242267	3203	5.91203	6.56861	6.45294	6.52842	6.24032	6.49068	-0.0566601	1
Ptprn	chr1	75243616	75260783	3535	0.365992	0.910458	1.18216	1.62908	0.638225	1.40562	-1.12686	0.128583
Resp18	chr1	75268777	75274955	710	0.828285	0.503673	0.636304	0.157494	0.665979	0.396899	0.732306	0.978617
Dnpep	chr1	75305140	75314212	1946	68.2671	64.4098	68.6022	65.9664	66.3385	67.2843	-0.020421	1
Des	chr1	75356919	75364290	2149	1.09462	3.21719	1.26136	0.754493	2.15591	1.00793	1.08934	0.808112
Gm15179	chr1	75364785	75371590	676	0	0.0881676	0	0	0.0440838	0	2.4352	1
Speg	chr1	75371872	75428881	11925	0.029589	0.0499801	0.0047356	0.00468851	0.0397846	0.00471206	1.7587	0.277638
Gmppa	chr1	75432518	75439751	1528	10.1221	8.50333	11.494	11.4895	9.31271	11.4917	-0.303029	0.862124
Accn4	chr1	75447085	75470915	2650	0	0	0	0	0	0	0	NA
Chpf	chr1	75471144	75476046	3235	0.363575	0.589565	1.2045	1.55547	0.47657	1.37999	-1.51435	0.0348729
Tmem198	chr1	75476107	75482268	2185	1.04967	0.518272	0.465216	0.844415	0.783969	0.654816	0.256129	1
Obsl1	chr1	75482400	75503027	5770	0.0509603	0.154943	0.0489359	0.0193797	0.102952	0.0341578	1.35496	0.655792
Stk11ip	chr1	75518104	75533910	4458	2.37449	1.83162	1.78613	1.59279	2.10306	1.68946	0.314258	0.939933
Slc4a3	chr1	75542841	75556006	4441	0.516442	0.523407	0.457778	0.276972	0.519925	0.367375	0.489789	0.862366
Gm17751	chr1	76485708	76498603	2188	0	0	0	0.0511065	0	0.0255533	-1.82998	0.956305
Epha4	chr1	77363760	77511663	6328	1.2546	1.18675	3.48042	3.9671	1.22068	3.72376	-1.60118	0.00071558
Pax3	chr1	78097842	78193711	3868	0.0152038	0.107862	0.072999	0.0289093	0.0615328	0.0509541	0.23088	1
Sgpp2	chr1	78306921	78416861	3998	0.161803	0.432326	0.240126	0.39157	0.297065	0.315848	-0.0856564	1
Farsb	chr1	78421411	78485421	2132	118.609	96.6704	139.67	134.82	107.64	137.245	-0.350512	0.736026
Mogat1	chr1	78507635	78534748	1206	0.0975261	0.148262	0.79604	0.0927206	0.122894	0.44438	-1.77362	0.481665
Acsl3	chr1	78654400	78704318	3950	4.76421	4.01366	8.50655	11.536	4.38893	10.0213	-1.18928	0.0131975
Utp14b	chr1	78654400	78664176	3981	8.73038	9.94104	5.85856	8.42661	9.33571	7.14259	0.385839	0.763496
Kcne4	chr1	78813524	78816600	2463	0	0	0	0	0	0	0	NA
Scg2	chr1	79431244	79436665	2485	0	0.0719533	0	0.0224992	0.0359766	0.0112496	1.11347	1
Ap1s3	chr1	79603451	79668547	2876	0.511198	0.870395	0.765789	1.0109	0.690796	0.888344	-0.358273	0.914699
Wdfy1	chr1	79698837	79758344	4714	23.915	23.3778	20.3175	17.2452	23.6464	18.7813	0.332162	0.827605
Mrpl44	chr1	79772593	79778020	1424	71.5693	67.6793	80.9406	70.1237	69.6243	75.5322	-0.117484	1
Serpine2	chr1	79790896	79855240	2055	19.6886	34.1656	94.9994	58.7673	26.9271	76.8833	-1.51326	0.0280448
Fam124b	chr1	80195274	80210519	2862	0.328767	0.603927	0.47356	0.800955	0.466347	0.637257	-0.442327	0.934226
Cul3	chr1	80263393	80337005	2764	23.2552	25.2939	24.1293	29.9781	24.2745	27.0537	-0.15632	0.991218
1700016L21Rik	chr1	80442507	80472235	394	0	0	0	0	0	0	0	NA
Dock10	chr1	80497648	80755128	7303	0.18521	0.114257	0.742341	0.727304	0.149733	0.734822	-2.22123	0.000408256
9430031J16Rik	chr1	81073892	81268226	4906	0	0	0	0	0	0	0	NA
Irs1	chr1	82229680	82288014	9163	0.00641801	0.0130091	0	0.00610177	0.00971357	0.00305089	0.595041	1
Rhbdd1	chr1	82313154	82441941	3757	3.22451	2.55412	2.5102	2.21737	2.88931	2.36379	0.288521	0.97003
Col4a4	chr1	82447298	82583424	7808	0	0	0.00723259	0	0	0.00361629	-0.445334	1
Col4a3	chr1	82583496	82718634	8609	0.0273241	0.0276926	0.00655965	0.0129889	0.0275083	0.00977425	0.923587	0.711818
Mff	chr1	82721493	82748964	1865	8.48226	5.40087	10.4466	37.7434	6.94156	24.095	-1.79392	0.0726731
Tm4sf20	chr1	82753224	82765031	1503	0	0	0.0375729	0.0371993	0	0.0373861	-2.24446	1
Agfg1	chr1	82836058	82892850	3137	14.4162	16.9855	10.2251	12.1552	15.7008	11.1902	0.488241	0.5996
Slc19a3	chr1	83009098	83035023	2974	2.66951	2.78567	0.474714	1.27838	2.72759	0.87655	1.62663	0.226531
Ccl20	chr1	83113341	83115742	802	0	0	0	0	0	0	0	NA
Wdr69	chr1	83156337	83207147	1668	0	0	0	0.067039	0	0.0335195	-2.12166	0.956305
Sphkap	chr1	83252356	83404775	6512	0	0	0	0	0	0	0	NA
Pid1	chr1	84032868	84281220	2667	0.110252	0.402259	0.296441	0.398313	0.256255	0.347377	-0.424637	0.931132
Dner	chr1	84366414	84692796	3632	0.0161917	0.0492302	0.0621939	0.0153939	0.0327109	0.0387939	-0.192095	1
Trip12	chr1	84717764	84835879	9632	29.3369	29.9058	34.0638	35.5187	29.6214	34.7913	-0.232013	0.910076
Fbxo36	chr1	84836416	84897061	900	4.83534	6.09258	10.0395	9.93965	5.46396	9.98956	-0.86928	0.172473
Slc16a14	chr1	84903280	84931658	2349	0.150213	0.405969	1.7069	0.833065	0.278091	1.26998	-2.15153	0.0735491
A530032D15Rik	chr1	85084714	85106428	1760	19.9814	20.1493	15.3373	18.6474	20.0654	16.9924	0.239691	0.987515
Gm7609	chr1	85196186	85210337	1611	1.49667	0.813922	2.24346	1.63116	1.1553	1.93731	-0.740784	0.474275
C130026I21Rik	chr1	85242919	85267141	1971	42.5174	47.6569	40.7137	57.0168	45.0871	48.8653	-0.11607	1
Sp110	chr1	87473475	87500466	1970	281.503	263.88	204.159	286.052	272.691	245.106	0.15386	1
Sp140	chr1	87497278	87541611	2416	24.5359	25.8289	21.8549	22.4012	25.1824	22.128	0.186459	1
Sp100	chr1	87546625	87606023	2158	0.0817538	0.248569	0.261687	0.129542	0.165161	0.195615	-0.231259	1
A630001G21Rik	chr1	87613658	87633181	1936	4.49567	4.58708	8.72166	7.97072	4.54138	8.34619	-0.876542	0.151976
Cab39	chr1	87690022	87748152	3800	52.0607	50.4886	28.4738	35.9004	51.2747	32.1871	0.671596	0.300196
Itm2c	chr1	87791085	87805273	2024	2.58593	1.56071	3.71086	2.34802	2.07332	3.02944	-0.544921	0.925847
4933407L21Rik	chr1	87825058	87828331	1148	0	0	0	0	0	0	0	NA
Gpr55	chr1	87836112	87857630	2550	0.11531	0.373969	0.420772	0.219257	0.24464	0.320014	-0.374072	1
Spata3	chr1	87918517	87926533	1602	0	0	0	0	0	0	0	NA
2810459M11Rik	chr1	87942438	87952031	3331	0.123584	0.0357858	0.271256	0.0839245	0.0796848	0.17759	-1.06465	0.53568
Psmd1	chr1	87961194	88035870	3256	167.918	163.629	185.39	178.515	165.773	181.953	-0.134343	1
Htr2b	chr1	87995612	88008545	2072	0.4825	0.632832	0.408823	0.70158	0.557666	0.555201	0.00627785	1
Armc9	chr1	88051355	88174859	5256	0.134265	0.306171	0.462005	0.319124	0.220218	0.390564	-0.799032	0.497755
B3gnt7	chr1	88199796	88203880	2595	0.611877	0.597161	1.371	1.03418	0.604519	1.20259	-0.980562	0.299475
Ncl	chr1	88241294	88256030	8257	236.914	231.035	244.901	252.576	233.975	248.739	-0.0882751	1
Snora75	chr1	88247745	88247860	116	4.05574	2.05522	2.92097	2.40994	3.05548	2.66545	0.19633	1
Snord82	chr1	88252835	88252902	68	1.72965	0.87649	1.66094	3.28885	1.30307	2.4749	-0.920241	1
C130036L24Rik	chr1	88256149	88264539	1266	1.57937	1.45943	0.80292	0.927426	1.5194	0.865173	0.805326	0.616672
Nmur1	chr1	88282900	88284716	1218	0	0.0489338	0	0	0.0244669	0	1.78521	1
1700019O17Rik	chr1	88322904	88324624	1721	0.0683419	0.242423	0.131254	0.194923	0.155382	0.163089	-0.0657074	1
Ptma	chr1	88423311	88427273	1192	3078.11	2841.36	2480.32	2550.03	2959.73	2515.17	0.23481	0.954414
Pde6d	chr1	88439590	88479076	1092	10.8784	7.04081	8.27429	23.3985	8.95963	15.8364	-0.821033	0.696722
Cops7b	chr1	88483675	88503075	2231	14.6032	13.9453	17.2378	14.8861	14.2742	16.0619	-0.170119	0.986527
Nppc	chr1	88562868	88567148	1042	3.27339	3.48914	2.65559	3.70233	3.38126	3.17896	0.0887368	1
Dis3l2	chr1	88600379	88946672	3171	1.2611	0.827013	1.62061	1.32239	1.04406	1.4715	-0.491103	0.751209
Alppl2	chr1	88983266	88986503	2112	2009.17	1305.58	583.33	701.502	1657.38	642.416	1.36731	0.444167
Alpi	chr1	88994577	88998181	2337	0	0	0	0.0478481	0	0.0239241	-1.76231	1
Akp3	chr1	89021583	89024487	1680	0	0.0709539	0.0672286	0	0.035477	0.0336143	0.0603349	1
Ecel1	chr1	89044230	89051602	2698	0.326954	0.397637	0.648863	0.725303	0.362296	0.687083	-0.904883	0.445831
Prss56	chr1	89080068	89084979	1999	0.0588376	0.0894467	0.0282501	0	0.0741422	0.0141251	1.8023	0.925943
Chrnd	chr1	89087227	89096645	2910	0.242508	0.122889	0.0582186	0.076853	0.182699	0.0675358	1.31341	0.70196
Chrng	chr1	89102386	89108410	1921	0.0306133	0	0	0	0.0153067	0	1.33952	1
Eif4e2	chr1	89110489	89137063	4928	43.1037	44.7615	47.9806	46.732	43.9326	47.3563	-0.108241	1
Efhd1	chr1	89160939	89207366	1805	19.9394	16.8733	7.6026	8.98286	18.4063	8.29273	1.14933	0.0468284
Gigyf2	chr1	89223573	89347385	5743	13.1891	12.4226	9.81353	9.89119	12.8058	9.85236	0.377922	0.763875
Kcnj13	chr1	89282859	89291304	1349	1.61298	1.32546	1.08842	0.953256	1.46922	1.02084	0.521018	0.940556
3110079O15Rik	chr1	89366839	89372034	462	0.381872	1.67709	3.66701	2.17833	1.02948	2.92267	-1.49635	0.252481
Ngef	chr1	89373404	89470445	3384	0.0868916	0.123289	0.517326	0.429573	0.10509	0.47345	-2.0706	0.0324458
Neu2	chr1	89470602	89494415	2013	0	0.148041	0.140268	0	0.0740205	0.0701342	0.0683241	1
Inpp5d	chr1	89516887	89617083	4938	15.0653	14.4598	14.8213	14.991	14.7625	14.9062	-0.0139597	1
Atg16l1	chr1	89652586	89689003	3180	4.3089	4.61067	3.35636	6.39982	4.45979	4.87809	-0.129065	1
Scarna6	chr1	89681146	89681393	248	0	0	0	0	0	0	0	NA
Sag	chr1	89700255	89741732	1718	1.09538	2.2203	1.18335	1.39939	1.65784	1.29137	0.357952	0.965036
Dgkd	chr1	89749862	89841064	5694	0.681655	1.19328	1.20997	1.55143	0.937468	1.3807	-0.553665	0.551127
Usp40	chr1	89841696	89905126	5316	1.42706	2.02931	2.11398	1.58813	1.72819	1.85106	-0.0985369	1
Ugt1a10	chr1	89951986	90116577	3242	0	0	0	0	0	0	0	NA
Ugt1a9	chr1	89967354	90116577	3216	0	0	0	0	0	0	0	NA
Ugt1a7c	chr1	89991576	90116577	3294	0	0	0.0342878	0	0	0.0171439	-1.44063	1
Ugt1a6b	chr1	89999832	90115573	2293	0.0769405	0	0.024628	0	0.0384703	0.012314	1.11915	1
Ugt1a6a	chr1	90031384	90116577	3302	0.0178099	0	0	0	0.00890494	0	0.918763	1
Ugt1a5	chr1	90062587	90116577	3208	0	0	0	0	0	0	0	NA
Ugt1a2	chr1	90097186	90116577	3206	0	0	0	0	0	0	0	NA
Dnajb3	chr1	90101307	90102323	1017	3.00691	0.410235	0.333168	0.659711	1.70857	0.49644	1.76275	0.856806
Ugt1a1	chr1	90108534	90116577	3229	0	0	0	0	0	0	0	NA
Heatr7b1	chr1	90123595	90158864	7526	0	0	0.0225108	0	0	0.0112554	-1.08783	0.945459
Hjurp	chr1	90155431	90174154	8439	0.0418117	0.120064	0.0602261	0.106004	0.080938	0.0831151	-0.034132	1
Trpm8	chr1	90203287	90285426	3844	0	0.03101	0	0	0.015505	0	1.35078	0.985623
Glrp1	chr1	90396446	90406641	1957	0	0	0	0	0	0	0	NA
Gm19589	chr1	90448092	90458741	2622	0.0224288	0	0	0	0.0112144	0	1.08504	1
Arl4c	chr1	90594801	90598766	3966	0.0741405	0.195365	0.014239	0.0422924	0.134753	0.0282657	1.91947	0.533186
2410088K16Rik	chr1	90651465	90652308	476	7.90699	7.7632	0.94911	1.9968	7.83509	1.47296	2.40331	0.0173074
1700067G17Rik	chr1	90912688	90918785	603	0.195052	0	0	0	0.0975261	0	3.42661	1
Sh3bp4	chr1	90967037	91050368	3673	0.448307	0.162269	0.430497	1.14165	0.305288	0.786075	-1.33624	0.207633
C030007H22Rik	chr1	91256917	91302708	591	0	0	0	0.189207	0	0.0946033	-3.38686	1
Agap1	chr1	91351386	91791857	9581	0.159588	0.223948	0.624782	0.536872	0.191768	0.580827	-1.55004	0.00718013
4933400F21Rik	chr1	91573082	91580467	3611	0.228002	0.264088	0.187667	0.170317	0.246045	0.178992	0.438071	1
Gbx2	chr1	91824537	91827751	2126	0.663874	0.25231	0.531251	0.815252	0.458092	0.673252	-0.545624	0.809617
Asb18	chr1	91849253	91911152	1404	0	0	0.0804445	0.0398223	0	0.0601334	-2.8101	0.932412
Iqca	chr1	91938707	92049976	3210	0.458008	0.42705	0.949997	0.661869	0.442529	0.805933	-0.850441	0.266141
Cxcr7	chr1	92100578	92112863	2579	4.78857	4.64516	1.97072	1.58258	4.71686	1.77665	1.40363	0.104736
Cops8	chr1	92500000	92509916	1843	64.6156	65.6811	64.7145	62.979	65.1484	63.8468	0.029111	1
Col6a3	chr1	92663435	92740548	10843	0	0.021987	0.0104163	0	0.0109935	0.00520815	0.465098	1
Mlph	chr1	92811677	92847719	4484	0	0.013292	0.0125941	0.0374067	0.006646	0.0250004	-1.0722	0.957682
Prlh	chr1	92849685	92850589	261	0	0	0	0	0	0	0	NA
Rab17	chr1	92854710	92866197	1950	13.6013	13.3568	21.6331	20.4145	13.479	21.0238	-0.640923	0.333469
Lrrfip1	chr1	92895304	93025521	5743	6.00063	5.16828	12.8815	14.7589	5.58446	13.8202	-1.30575	0.00397586
Rbm44	chr1	93041680	93067372	3851	1.5729	1.42387	3.8567	1.95999	1.49839	2.90834	-0.952145	0.145258
Ramp1	chr1	93076399	93121773	3022	0.739481	0.887511	0.597983	1.22108	0.813496	0.90953	-0.159135	1
Ube2f	chr1	93146896	93182602	1363	77.5768	64.4988	66.3329	84.6657	71.0378	75.4993	-0.0878637	1
Scly	chr1	93194915	93217657	2207	0.532924	1.08022	2.81465	3.29333	0.806574	3.05399	-1.90775	0.00179048
Espnl	chr1	93218652	93244880	5442	0	0	0.0103771	0.0308217	0	0.0205994	-1.6135	0.875578
Klhl30	chr1	93247650	93258981	3020	0.0389458	0.710479	0.486183	0.259188	0.374713	0.372685	0.00762171	1
Fam132b	chr1	93263007	93270794	2815	0.501384	0.486973	0.461406	0.953359	0.494179	0.707382	-0.508806	0.942909
Ilkap	chr1	93272408	93295360	1368	3.74	3.00621	5.65546	8.54189	3.3731	7.09867	-1.07123	0.0773722
Hes6	chr1	93308060	93309799	1335	1.49774	1.29471	2.19966	9.00432	1.39622	5.60199	-1.99669	0.508499
Per2	chr1	93312559	93355905	5837	0.0403003	0.0918985	0.0193497	0.00957864	0.0660994	0.0144642	1.63722	0.608073
Traf3ip1	chr1	93391245	93425884	3500	2.25151	1.73695	2.67839	2.71565	1.99423	2.69702	-0.433656	0.722984
Asb1	chr1	93437142	93456167	6072	0.0968515	0.176684	0.511522	0.524852	0.136768	0.518187	-1.84752	0.0321171
Twist2	chr1	93698054	93744604	1312	0	0	0.0430427	0	0	0.0215214	-1.65633	1
Hdac4	chr1	93829332	94044970	3939	0.850995	1.02891	1.62004	1.87362	0.939954	1.74683	-0.887045	0.280832
Ndufa10	chr1	94336296	94370335	1209	141.597	126.597	130.74	118.85	134.097	124.795	0.103706	1
Olfr1416	chr1	94376258	94377196	939	0	0.0634732	0	0	0.0317366	0	2.06131	1
Olfr1413	chr1	94469702	94470783	1082	0.108703	0	0.0521923	0	0.0543514	0.0260961	0.834127	1
Olfr1411	chr1	94493098	94494069	972	0.0605023	0	0	0.0575211	0.0302511	0.0287606	0.0544401	1
Olfr1410	chr1	94504416	94505384	969	0	0	0.0582787	0	0	0.0291393	-1.96862	1
Olfr12	chr1	94516458	94517578	1121	0	0.053168	0	0	0.026584	0	1.87121	1
Myeov2	chr1	94533722	94538562	711	99.8333	119.286	125.811	116.539	109.56	121.175	-0.145362	1
Otos	chr1	94540795	94545418	704	0.0835344	0	0	0.238255	0.0417672	0.119128	-1.31869	1
Gpc1	chr1	94728263	94756773	3552	0.264902	0.151017	0.333872	0.299071	0.207959	0.316471	-0.582897	0.893654
Ankmy1	chr1	94766706	94799483	3243	0.0181339	0	0	0	0.00906695	0	0.931074	1
Dusp28	chr1	94803566	94805197	1491	0.828285	0.479689	0.454503	1.64994	0.653987	1.05222	-0.67786	0.871604
Rnpepl1	chr1	94807402	94817162	3039	1.56744	1.37285	2.02549	2.00535	1.47015	2.01542	-0.452477	0.73215
9430060I03Rik	chr1	94830120	94847167	1672	1.19586	2.06751	2.39803	2.14012	1.63169	2.26908	-0.473271	0.783472
Capn10	chr1	94830985	94844525	2877	3.84287	2.54813	3.92576	5.05274	3.1955	4.48925	-0.489135	0.70234
Gpr35	chr1	94869696	94882968	4396	0.0133777	0.0677904	0.0385387	0.0127185	0.040584	0.0256286	0.505646	1
Aqp12	chr1	94902911	94908846	1088	0	0	0.0519044	0	0	0.0259522	-1.84608	1
Kif1a	chr1	94912033	94998442	8257	0.106833	0.339259	0.047875	0.0677129	0.223046	0.057794	1.78139	0.38193
2310007B03Rik	chr1	95047932	95057525	2362	0	0.1514	0	0	0.0757002	0	3.0993	1
Sned1	chr1	95132474	95193025	4474	0.0657222	0.0266434	0.0252445	0.0499871	0.0461828	0.0376158	0.238688	1
Mterfd2	chr1	95195788	95202447	3315	14.7774	16.451	13.4749	11.9579	15.6142	12.7164	0.295958	0.892572
Pask	chr1	95206014	95239365	5119	1.68877	1.42046	1.11422	1.00484	1.55462	1.05953	0.548836	0.628886
Ppp1r7	chr1	95240222	95264195	3653	32.9378	34.3935	25.7548	23.555	33.6656	24.6549	0.449246	0.642711
Ano7	chr1	95270473	95300079	3217	0.0365609	0.129689	0.210651	0.208557	0.0831249	0.209604	-1.23766	0.705286
Hdlbp	chr1	95302517	95375385	6238	44.5163	47.553	49.8815	49.4214	46.0346	49.6515	-0.109093	1
2017-09-02	chr1	95375570	95406309	3334	81.3508	81.4825	64.8903	61.6793	81.4167	63.2848	0.363413	0.773386
Farp2	chr1	95408681	95518553	3912	1.95426	2.22438	2.58397	2.22956	2.08932	2.40677	-0.203154	0.98493
Stk25	chr1	95517328	95532304	3254	8.13267	5.42163	8.26081	13.6769	6.77715	10.9689	-0.693853	0.56042
Bok	chr1	95582271	95592339	1432	80.081	50.736	62.3085	85.5447	65.4085	73.9266	-0.176589	1
Thap4	chr1	95601968	95651415	2160	48.9524	45.4184	23.164	28.8612	47.1854	26.0126	0.858881	0.218426
Atg4b	chr1	95651610	95686106	2964	166.961	130.343	113.649	131.609	148.652	122.629	0.277617	0.978035
Dtymk	chr1	95689153	95698511	1310	347.193	322.166	352.023	359.876	334.679	355.95	-0.0888917	1
Ing5	chr1	95700542	95718677	4538	10.5487	9.83724	9.33319	10.1398	10.193	9.73649	0.0660324	1
D2hgdh	chr1	95721817	95748751	3058	1.17309	1.79311	1.77283	1.99289	1.4831	1.88286	-0.342259	0.86589
Gal3st2	chr1	95757921	95773071	2846	0.413269	0.230363	0.932602	2.00382	0.321816	1.46821	-2.1554	0.0151768
Gm9994	chr1	95815014	95837816	1185	0.0496272	0	0.238279	0.707728	0.0248136	0.473003	-3.79431	0.0177712
Gm6086	chr1	95887086	95908116	4059	0.0579534	0.0293675	0.194779	0.303038	0.0436604	0.248909	-2.27051	0.0265803
Neu4	chr1	95917070	95924907	4507	0	0	0	0	0	0	0	NA
Pdcd1	chr1	95934882	95949130	1930	0	0	0	0.0289692	0	0.0144846	-1.29187	1
4930440C22Rik	chr1	96694019	96699049	1565	0	0	0	0	0	0	0	NA
Fam174a	chr1	97210205	97231861	2107	1.17226	0.650608	1.74214	4.40491	0.911432	3.07352	-1.74263	0.0781122
St8sia4	chr1	97484259	97564171	5677	0	0	0.0298425	0	0	0.0149213	-1.31738	0.898757
1700063A18Rik	chr1	97887236	97918335	356	0	0	0	0	0	0	0	NA
4930533P14Rik	chr1	98508634	98559150	583	0	0	0	0	0	0	0	NA
Slco4c1	chr1	98715361	98768748	2394	15.525	16.3568	9.81302	9.15494	15.9409	9.48398	0.74855	0.250287
Slco6b1	chr1	98802753	98894137	2475	0.0475218	0.072244	0	0	0.0598829	0	2.80494	0.824602
D1Ertd622e	chr1	99540479	99558595	2738	0.472528	0.391827	0.866262	1.40899	0.432178	1.13763	-1.37596	0.0237482
Ppip5k2	chr1	99602623	99666669	5565	16.1577	16.4399	14.5924	16.0146	16.2988	15.3035	0.0908458	1
Gin1	chr1	99666756	99689548	2041	22.8779	24.2961	16.7396	18.0524	23.587	17.396	0.439014	0.680381
Pam	chr1	99717671	99992209	4103	0	0.0726314	0.0275272	0	0.0363157	0.0137636	0.962748	1
B230216N24Rik	chr1	99927700	99944370	1178	0	0.151786	0.0479389	0.0949245	0.075893	0.0714317	0.0769502	1
1810006J02Rik	chr1	100028044	100041232	1687	0	0	0	0	0	0	0	NA
Slco6d1	chr1	100317701	100405957	2328	0	0	0	0	0	0	0	NA
Cntnap5b	chr1	101669342	102382519	5120	0	0	0	0	0	0	0	NA
Cdh20	chr1	106665396	106892058	3722	0	0.0160132	0	0.0150216	0.00800662	0.00751082	0.0402812	1
Rnf152	chr1	107173494	107253287	8529	0	0	0	0.0393321	0	0.019666	-1.56881	0.497911
Pign	chr1	107414999	107560253	6777	2.73345	1.78531	2.39987	2.22751	2.25938	2.31369	-0.0341201	1
2310035C23Rik	chr1	107560438	107651708	5406	6.69017	4.71871	3.66661	6.4536	5.70444	5.0601	0.172597	1
Tnfrsf11a	chr1	107677300	107744558	5022	0.199072	0.201757	0.0337348	0	0.200414	0.0168674	2.96931	0.0425862
Zcchc2	chr1	107886983	107930654	6661	0.662155	0.536868	0.763021	1.21709	0.599512	0.990055	-0.714353	0.416291
LOC626049	chr1	108049202	108068101	545	0.323715	0	0.310855	0	0.161857	0.155428	0.0550126	1
Phlpp1	chr1	108068446	108290822	6104	0.366106	0.283165	0.629112	0.549579	0.324635	0.589345	-0.840797	0.397247
Bcl2	chr1	108434756	108610867	7738	0.0303997	0.0154048	0.014596	0.00722545	0.0229023	0.0109107	0.653943	1
Kdsr	chr1	108616987	108656319	5582	4.2036	4.50587	6.05997	4.23686	4.35473	5.14841	-0.241035	0.918945
Vps4b	chr1	108667365	108693302	3272	25.8095	27.214	24.7151	24.9649	26.5118	24.84	0.0939282	1
Serpinb5	chr1	108757757	108779925	2565	0.298053	0.487964	0.0880655	0.17438	0.393009	0.131223	1.51284	0.417447
Serpinb12	chr1	108831026	108853657	1735	0	0	0	0	0	0	0	NA
Serpinb13	chr1	108877561	108897772	1607	0	0	0	0	0	0	0	NA
Serpinb3a	chr1	108942164	108948880	1629	0	0	0	0	0	0	0	NA
Serpinb3b	chr1	109050538	109057691	1632	0	0	0	0	0	0	0	NA
Serpinb3c	chr1	109167778	109174948	1659	0	0	0	0	0	0	0	NA
Serpinb7	chr1	109319266	109349266	1887	0	0.0315852	0	0	0.0157926	0	1.36696	1
Serpinb2	chr1	109408000	109422177	2047	0	0	0	0	0	0	0	NA
Serpinb10-ps	chr1	109425580	109445848	3490	0	0	0	0.0160202	0	0.0080101	-0.848807	1
Serpinb8	chr1	109486583	109505555	3289	0	0	0.0858498	0	0	0.0429249	-2.40395	0.530878
Cdh7	chr1	111880314	112035578	3353	0	0	0.0168422	0	0	0.00842112	-0.881361	1
Cdh19	chr1	112785772	112873949	3054	0.0770245	0	0.203403	0.0915366	0.0385123	0.14747	-1.69865	0.391408
Dsel	chr1	113755279	113761495	5763	0.153067	0.24821	0.558547	0.446275	0.200638	0.502411	-1.28254	0.10202
Cntnap5a	chr1	117581714	118477251	3915	0	0.0152238	0.0144245	0.0999677	0.00761192	0.0571961	-1.93183	0.384232
Tsn	chr1	120195095	120207709	3039	99.3296	100.022	101.163	94.3985	99.6758	97.7806	0.0276912	1
Mki67ip	chr1	120218420	120230408	1894	110.444	103.405	105.55	121.976	106.925	113.763	-0.0894251	1
Clasp1	chr1	120285635	120506039	7899	0.811507	0.845088	1.4942	1.4935	0.828297	1.49385	-0.843123	0.18926
2900060B14Rik	chr1	120355246	120355842	597	6.69842	8.38611	10.8782	17.6067	7.54227	14.2424	-0.916226	0.66181
Tfcp2l1	chr1	120524522	120581745	9270	33.6101	32.6553	39.902	45.9347	33.1327	42.9184	-0.373238	0.694195
Gli2	chr1	120730638	120950196	6708	0.0175338	0	0	0	0.00876688	0	0.908189	0.986017
Inhbb	chr1	121312042	121318825	4255	0.124389	0.280147	0	0	0.202268	0	4.40781	0.0495603
Ralb	chr1	121366882	121401359	2277	11.9321	11.0198	20.5601	16.9426	11.476	18.7513	-0.70789	0.432947
Tmem185b	chr1	121422731	121425560	2830	8.79006	7.49755	5.70707	6.5196	8.14381	6.11333	0.413156	0.735244
Epb4.1l5	chr1	121441610	121545577	7746	7.59207	8.60241	16.9285	13.6997	8.09724	15.3141	-0.91852	0.0734112
Ptpn4	chr1	121554670	121733648	4706	0.73729	0.924542	0.876	1.09302	0.830916	0.984512	-0.242027	0.97003
Tmem177	chr1	121804478	121809745	3290	3.21747	3.38767	1.88812	2.32819	3.30257	2.10816	0.645143	0.489025
Gm101	chr1	121820096	121891787	2511	0.0234202	0.0949443	0.0899594	0.0667987	0.0591823	0.0783791	-0.353302	1
Sctr	chr1	121903557	121960109	1922	0.214182	0.03101	0.117528	0.0290898	0.122596	0.0733087	0.670498	1
Tmem37	chr1	121963954	121970357	1017	25.9635	26.0792	51.2524	44.0907	26.0214	47.6715	-0.87318	0.11231
Dbi	chr1	122009857	122017673	745	97.8821	121.523	187.608	172.985	109.702	180.297	-0.716726	0.21025
3110009E18Rik	chr1	122017764	122084766	1089	7.77629	7.2244	18.5129	15.8131	7.50035	17.163	-1.19319	0.0227574
Steap3	chr1	122122993	122167659	3177	16.1968	15.9087	8.81653	6.17708	16.0527	7.49681	1.09745	0.114951
C1ql2	chr1	122237159	122239751	2000	0	0.0298007	0	0	0.0149003	0	1.31616	1
Marco	chr1	122371115	122401661	1985	0	0	0	0	0	0	0	NA
En1	chr1	122499064	122504568	2554	0.0460518	0.0233365	0	0	0.0346942	0	2.16009	0.956981
B230209K01Rik	chr1	122983982	123017552	1580	0	0	0	0	0	0	0	NA
Insig2	chr1	123200930	123229157	2524	4.89292	4.29772	4.83279	5.6265	4.59532	5.22964	-0.186168	0.987515
Ccdc93	chr1	123327644	123403037	7256	8.74505	7.37624	7.29249	10.0093	8.06064	8.65091	-0.101836	1
Htr5b	chr1	123406350	123425042	2004	1.90745	0.77327	8.36936	8.36984	1.34036	8.3696	-2.63354	8.98031e-05
Ddx18	chr1	123450412	123464557	2249	95.7562	98.7702	76.3339	84.9969	97.2632	80.6654	0.269913	0.91258
Dpp10	chr1	125228715	125942136	4630	0	0	0.012197	0.0120757	0	0.0121363	-1.14642	0.957924
Actr3	chr1	127289482	127332304	2746	84.2075	67.9794	83.7826	112.188	76.0934	97.9851	-0.364748	0.797198
Slc35f5	chr1	127457593	127492261	2597	0.815208	0.459001	1.45692	3.46615	0.637105	2.46154	-1.93334	0.141106
Gpr39	chr1	127573573	127770438	2689	0	0	0	0	0	0	0	NA
Lypd1	chr1	127768619	127808791	2044	0	0	0	0	0	0	0	NA
Nckap5	chr1	127810213	128727209	7593	0.0154901	0	0.00743738	0.00736343	0.00774506	0.00740041	0.0282962	1
Mgat5	chr1	129101563	129379549	3104	0.568378	0.0960073	1.12799	2.35963	0.332193	1.74381	-2.35761	0.149392
Tmem163	chr1	129386919	129574598	2517	0.0467288	0	0.0224362	0.0444263	0.0233644	0.0334313	-0.380425	1
Acmsd	chr1	129625990	129664141	2303	0.051071	0.0776396	0.0245211	0	0.0643553	0.0122605	1.73995	0.885466
2900009J06Rik	chr1	129650194	129670631	464	0.126742	0.513804	0.121707	0.361491	0.320273	0.241599	0.392535	1
Ccnt2	chr1	129670741	129701414	3514	9.47224	10.9569	9.61021	9.8806	10.2146	9.74541	0.0677643	1
Ysk4	chr1	129711848	129736867	3936	0	0.0151426	0	0	0.0075713	0	0.813221	1
Rab3gap1	chr1	129765350	129840453	4251	3.72134	4.7109	4.71597	4.26135	4.21612	4.48866	-0.0901615	1
Zranb3	chr1	129850763	129998985	4154	2.98713	2.15219	3.35787	3.37832	2.56966	3.3681	-0.389029	0.768054
R3hdm1	chr1	129999883	130134312	4812	18.2095	20.5112	17.2749	17.7306	19.3603	17.5027	0.145446	1
Mir128-1	chr1	130098938	130099007	70	0	0	0.806743	0	0	0.403372	-5.36937	1
Ubxn4	chr1	130140758	130175954	4093	37.4861	31.002	31.4577	49.8591	34.2441	40.6584	-0.247634	0.936467
Lct	chr1	130181341	130224895	6166	0.26705	0.260985	0.2656	0.253891	0.264018	0.259746	0.0226689	1
Mcm6	chr1	130228168	130256233	2901	62.3355	32.4818	40.3538	83.2202	47.4086	61.787	-0.382083	0.963907
Dars	chr1	130260284	130313993	2509	131.633	106.09	112.539	117.726	118.861	115.133	0.0459794	1
Cxcr4	chr1	130484776	130488876	1814	0.162095	0.197138	0.124525	0.092465	0.179617	0.108495	0.678259	1
Thsd7b	chr1	131169881	132115855	6253	0	0.00953163	0	0.0178828	0.00476582	0.00894139	-0.359281	1
Daf2	chr1	132285105	132319576	1324	1.68785	3.69132	4.81974	1.98474	2.68958	3.40224	-0.337982	0.898722
Cd55	chr1	132335607	132359317	2526	14.0385	17.248	20.9479	11.8638	15.6433	16.4058	-0.068623	1
Zp3r	chr1	132473283	132526183	2034	0	0	0.0832921	0.027488	0	0.05539	-2.70907	0.612799
C4bp	chr1	132532498	132558195	1883	0.0312311	0.0316523	0.0299905	0	0.0314417	0.0149952	0.729431	1
C4bp-ps1	chr1	132566779	132578148	754	0.077995	0.316187	0.22469	0.148304	0.197091	0.186497	0.0757602	1
Pfkfb2	chr1	132585620	132625830	9621	1.36308	1.20181	1.63177	1.66203	1.28245	1.6469	-0.358378	0.784756
Yod1	chr1	132613904	132618634	3827	0.199767	0.218035	0.42793	0.204533	0.208901	0.316232	-0.57562	0.85034
AA986860	chr1	132628553	132641199	2909	0.424535	0.368795	0.465909	0.384397	0.396665	0.425153	-0.097682	1
Fcamr	chr1	132697479	132711317	1911	0.0307735	0.0311885	0	0.0292572	0.030981	0.0146286	0.734622	1
Pigr	chr1	132723261	132748826	3849	0.25974	0.108394	0.322781	0.348624	0.184067	0.335702	-0.832975	0.851276
Faim3	chr1	132762354	132777367	1491	0.0394421	0	0	0.0374987	0.0197211	0.0187493	0.0479569	1
Il24	chr1	132778651	132783988	1116	0	0.213625	0	0	0.106812	0	3.54612	0.91281
Il20	chr1	132803769	132807873	824	0	0	0	0	0	0	0	NA
Il19	chr1	132829233	132835818	1023	0	0	0	0	0	0	0	NA
Il10	chr1	132916422	132921547	1306	0.0450293	0	0	0	0.0225146	0	1.70109	1
Mapkapk2	chr1	132950281	132994120	2567	0.939282	1.11448	2.63991	2.4612	1.02688	2.55055	-1.30421	0.0431397
Dyrk3	chr1	133025018	133034811	2072	16.9443	15.3606	17.0343	29.6283	16.1524	23.3313	-0.53024	0.618409
Eif2d	chr1	133049784	133070048	2290	158.397	137.942	140.958	131.207	148.169	136.082	0.122759	1
Rassf5	chr1	133072987	133141755	3405	0.224525	0.332577	0.116095	0.246302	0.278551	0.181199	0.593754	0.827324
Ikbke	chr1	133151179	133176140	3203	0.0734414	0.111648	0.740501	0.680771	0.0925446	0.710636	-2.81302	0.00268413
Srgap2	chr1	133181828	133423938	8040	1.05328	1.69019	4.15112	3.67174	1.37173	3.91143	-1.5049	0.00139239
Fam72a	chr1	133424566	133436449	2105	6.06241	4.98329	9.65792	9.58846	5.52285	9.62319	-0.79999	0.18395
Avpr1b	chr1	133495691	133508577	4148	0.028355	0.0862121	0.0408428	0.0404367	0.0572835	0.0406398	0.409982	1
Ctse	chr1	133534891	133572084	2120	0	0	0	0	0	0	0	NA
5430435G22Rik	chr1	133585272	133610041	2523	0	0	0	0.066481	0	0.0332405	-2.11238	0.91645
Slc26a9	chr1	133640599	133666982	3640	0.0807805	0.180114	0.0465429	0.0768002	0.130447	0.0616715	0.970556	0.754825
Pm20d1	chr1	133693972	133714692	3540	0.681112	3.67036	3.50956	1.73733	2.17574	2.62345	-0.268832	1
Slc41a1	chr1	133724589	133745440	4660	0.959104	0.844139	0.993714	0.923844	0.901621	0.958779	-0.0877324	1
Rab7l1	chr1	133763854	133769464	1189	39.3703	34.0364	58.5143	54.4528	36.7034	56.4836	-0.621781	0.333062
Nucks1	chr1	133807035	133832898	6096	39.9097	34.4252	37.2682	55.9656	37.1675	46.6169	-0.326733	0.854032
Slc45a3	chr1	133859544	133879541	3426	1.21873	1.04381	1.40109	0.701738	1.13127	1.05141	0.104655	1
Elk4	chr1	133904182	133922261	3671	0.224275	0.487071	0.292282	0.624443	0.355673	0.458363	-0.357071	0.905572
Mfsd4	chr1	133923198	133964639	4853	1.19967	1.71939	1.25674	1.41706	1.45953	1.3369	0.125709	1
Cdk18	chr1	134010124	134036262	3046	1.31286	1.5458	0.871367	0.954481	1.42933	0.912924	0.641111	0.737647
Lemd1	chr1	134088013	134153959	983	0.358951	0	0.114897	0.511897	0.179476	0.313397	-0.771294	0.930647
Klhdc8a	chr1	134195203	134203934	4269	0.0413269	0.0418843	0.171969	0.104775	0.0416056	0.138372	-1.52362	0.542164
Nuak2	chr1	134212702	134230065	3132	0.0563297	0.095149	0.0901533	0.0178514	0.0757393	0.0540023	0.421833	1
Tmcc2	chr1	134252892	134287858	3410	0	0.0174784	0.0331214	0.0327921	0.00873919	0.0329568	-1.19683	0.898722
Dstyk	chr1	134314030	134363536	6385	0.349994	0.44806	0.495291	0.630471	0.399027	0.562881	-0.48604	0.689321
Rbbp5	chr1	134373944	134402242	3632	11.6742	9.78039	10.6041	10.5294	10.7273	10.5667	0.0217375	1
Tmem81	chr1	134402807	134405216	1742	1.4854	1.95022	1.10221	0.609816	1.71781	0.856013	0.996481	0.379616
Cntn2	chr1	134406002	134439517	9535	0.0616762	0.118765	0.106607	0.0879557	0.0902206	0.0972813	-0.0982194	1
Nfasc	chr1	134461267	134638374	10379	0.0113322	0.011485	0.00544099	0.0161607	0.0114086	0.0108008	0.0415472	1
Gm10538	chr1	134625930	134629403	1879	0.0625952	0	0	0	0.0312976	0	2.04606	1
Lrrn2	chr1	134776932	134836582	3346	0.0878784	0.106876	0.0843874	0.0668387	0.0973773	0.075613	0.326787	1
Mdm4	chr1	134886422	134921925	3490	19.2433	22.85	11.0679	12.6079	21.0466	11.8379	0.829645	0.145854
Pik3c2b	chr1	134942589	135005265	7929	0.422761	0.390878	0.555533	0.60642	0.406819	0.580976	-0.503679	0.664027
Ppp1r15b	chr1	135027743	135036377	5588	4.16751	4.949	3.16316	4.10224	4.55826	3.6327	0.326635	0.860458
Plekha6	chr1	135142674	135200012	7457	0.0630905	0.183831	0.159033	0.179945	0.123461	0.169489	-0.427482	0.90351
Gm19461	chr1	135146429	135166385	3112	0.0188972	0.0191521	0	0	0.0190247	0	1.53728	0.935775
Golt1a	chr1	135206400	135219603	1842	0.766231	0.744207	1.74751	1.36589	0.755219	1.5567	-1.03378	0.271928
Kiss1	chr1	135223789	135226299	496	1.42278	1.56213	0.683129	1.23995	1.49246	0.96154	0.628976	0.97276
Ren2	chr1	135247143	135256900	1525	0	0	0	0	0	0	0	NA
Etnk2	chr1	135260149	135276895	2279	0.928958	1.49069	0.69382	0.41706	1.20982	0.55544	1.10923	0.345451
Sox13	chr1	135278877	135320789	3531	1.58221	1.26596	1.74326	2.64431	1.42408	2.19378	-0.619854	0.566211
Snrpe	chr1	135500448	135506857	492	969.977	1042.17	1126.92	1068.44	1006.08	1097.68	-0.125712	1
Zc3h11a	chr1	135516448	135557957	4395	30.789	30.9737	30.0799	30.4296	30.8814	30.2547	0.0295659	1
Zbed6	chr1	135552456	135557462	5007	2.10239	1.9998	1.96248	1.54097	2.0511	1.75173	0.226423	0.991028
Lax1	chr1	135575606	135586685	2371	0.0248031	0.0502753	0.0714534	0.094324	0.0375392	0.0828887	-0.966386	1
Atp2b4	chr1	135599251	135650324	8292	0.645387	0.682842	0.367763	0.532674	0.664114	0.450218	0.550675	0.696116
Optc	chr1	135793771	135804576	2071	0	0	0.054536	0.0269969	0	0.0407664	-2.34387	1
Prelp	chr1	135806882	135817978	3601	0	0.0165513	0	0	0.00827566	0	0.869924	1
Fmod	chr1	135934092	135944854	2859	0	0	0	0	0	0	0	NA
Btg2	chr1	135971442	135975732	3083	32.3512	27.5484	28.117	16.4848	29.9498	22.3009	0.425282	0.985935
Chit1	chr1	136007819	136048013	1711	1.20297	1.28887	1.32021	2.64685	1.24592	1.98353	-0.66658	0.491172
Chi3l1	chr1	136078981	136086608	1689	0.313365	0.458743	0.668704	0.860671	0.386054	0.764687	-0.967917	0.619894
Adora1	chr1	136095799	136132008	5786	0.0914749	0.0206019	0.390405	0.25124	0.0560384	0.320822	-2.32468	0.0319367
Myog	chr1	136186581	136189125	1480	0	0.0402712	0	0	0.0201356	0	1.59147	1
Ppfia4	chr1	136193360	136229505	6067	0.697905	0.63855	0.511944	0.71881	0.668228	0.615377	0.117044	1
Tmem183a	chr1	136242674	136258576	3169	27.0195	18.7888	22.5781	34.8272	22.9041	28.7027	-0.325448	0.931486
4933406M09Rik	chr1	136282517	136287560	1770	0	0	0	0	0	0	0	NA
Cyb5r1	chr1	136302567	136308315	1626	54.6851	50.1809	42.8923	37.4456	52.433	40.169	0.38431	0.771415
Adipor1	chr1	136312044	136328918	2024	30.4792	27.0621	20.3121	38.1761	28.7706	29.2441	-0.0235403	1
Klhl12	chr1	136352132	136387450	3196	10.1203	6.90003	5.47757	10.9512	8.51017	8.21438	0.050975	1
Rabif	chr1	136391237	136404461	1959	51.0632	48.2226	48.1122	49.4033	49.6429	48.7578	0.0259497	1
4931440L10Rik	chr1	136437522	136443599	1457	0.201813	0.572696	0.232555	0.191869	0.387254	0.212212	0.838129	0.929526
Kdm5b	chr1	136456755	136529455	6300	25.6329	26.2719	20.1148	28.6031	25.9524	24.359	0.091379	1
Syt2	chr1	136543258	136645994	3386	8.8577	7.23454	2.98538	1.99798	8.04612	2.49168	1.68719	0.185312
Ppp1r12b	chr1	136662520	136852517	6185	0.237705	0.337275	0.283045	0.488144	0.28749	0.385594	-0.411181	0.796526
Ube2t	chr1	136859154	136870714	1079	52.1589	59.0489	58.6179	50.677	55.6039	54.6474	0.0250282	1
Lgr6	chr1	136882930	137001853	3623	0.0162319	0.0493525	0.0155871	0.0308642	0.0327922	0.0232257	0.36505	1
Ptprv	chr1	137005075	137029152	6080	0.48362	0.578368	0.232204	0.257483	0.530994	0.244843	1.086	0.312314
Ptpn7	chr1	137029302	137041897	3264	0.0900861	0.219122	0.155713	0.102777	0.154604	0.129245	0.241376	1
Arl8a	chr1	137043411	137052845	1702	2.07314	1.43575	2.98618	2.82509	1.75445	2.90564	-0.724593	0.433159
Gpr37l1	chr1	137056827	137064258	2253	0	0	0.0501305	0	0	0.0250653	-1.81004	0.995884
Elf3	chr1	137150151	137155049	2000	112.03	104.064	129.914	157.388	108.047	143.651	-0.410879	0.709414
Rnpep	chr1	137159276	137180661	2301	10.6576	9.37665	10.7741	24.2255	10.0171	17.4998	-0.804257	0.258398
Timm17a	chr1	137198112	137210314	917	1458.47	1322.08	1075.62	1048.83	1390.28	1062.22	0.388284	0.766251
Lmod1	chr1	137221390	137264642	3942	0.253612	0.136076	0.128932	0.0567332	0.194844	0.0928324	0.994232	0.826575
Shisa4	chr1	137268033	137271640	1190	0.0988373	0.10017	0.284733	0.187935	0.0995038	0.236334	-1.16963	0.904428
Ipo9	chr1	137278892	137327068	6236	4.76237	5.10377	5.96778	5.10152	4.93307	5.53465	-0.165689	0.989922
Nav1	chr1	137331157	137481932	12767	3.74029	2.88506	1.90201	2.13272	3.31268	2.01737	0.71274	0.61289
Csrp1	chr1	137625774	137648806	1770	83.4611	98.2917	104.936	77.7062	90.8764	91.321	-0.00704048	1
Phlda3	chr1	137662662	137665711	1467	9.98176	7.3943	7.89146	15.7784	8.68803	11.8349	-0.445511	0.918238
Tnni1	chr1	137695998	137707566	1114	0.263951	0.374515	0.050693	0	0.319233	0.0253465	3.21947	0.461918
Lad1	chr1	137715175	137729918	2992	10.5941	8.02785	2.0573	1.58837	9.31099	1.82284	2.34641	0.244711
Tnnt2	chr1	137732963	137748838	1193	0.197178	0.0499592	0.378689	0.140596	0.123568	0.259643	-1.01347	0.992078
Pkp1	chr1	137767972	137815601	4486	0.0262186	0.0265721	0	0	0.0263953	0	1.86375	0.910043
Igfn1	chr1	137850155	137902919	8996	0	0	0	0	0	0	0	NA
Tmem9	chr1	137904796	137931607	1750	10.9215	10.5579	34.5286	32.2045	10.7397	33.3665	-1.63453	0.000270056
Cacna1s	chr1	137949478	138016399	6260	0.0281828	0.019042	0	0.00893139	0.0236124	0.0044657	1.21636	0.9837
6530439I21	chr1	138024296	138027760	508	0	0	0	0	0	0	0	NA
Kif21b	chr1	138027978	138074591	9119	0.528816	0.379085	0.130049	0.147149	0.453951	0.138599	1.64255	0.423441
5730559C18Rik	chr1	138110099	138130857	3013	0.0585545	0.296721	0.374856	0.463911	0.177638	0.419383	-1.19432	0.641866
Gpr25	chr1	138155491	138157450	1960	0.0300042	0	0	0	0.0150021	0	1.32205	1
Camsap2	chr1	138164700	138242681	7823	1.68389	1.84373	2.44715	2.2227	1.76381	2.33492	-0.402689	0.680365
9230116N13Rik	chr1	138308493	138312096	2097	0.0560879	0.142111	0.13465	0.0799865	0.0990994	0.107318	-0.104781	1
Ddx59	chr1	138311848	138336797	2228	4.69832	5.45721	5.29742	4.86833	5.07777	5.08288	-0.0014481	1
Kif14	chr1	138364535	138428088	8770	1.59594	1.55629	1.75791	2.30782	1.57611	2.03287	-0.365098	0.751017
Zfp281	chr1	138521478	138526968	5275	14.7048	16.9256	9.63504	11.3835	15.8152	10.5093	0.589194	0.427166
Gm19705	chr1	138579973	138587382	489	13.3491	15.6012	17.2072	15.6641	14.4751	16.4357	-0.183134	1
Gm16880	chr1	138592788	138622305	1199	0.490477	0.795347	0.518092	0.279786	0.642912	0.398939	0.675003	0.827029
Nr5a2	chr1	138740161	138857025	3857	19.928	26.996	15.6224	13.6841	23.462	14.6533	0.678735	0.303379
Ptprc	chr1	139959438	140071882	5664	0	0	0	0	0	0	0	NA
Atp6v1g3	chr1	140170315	140186039	1887	0	0	0	0	0	0	0	NA
Nek7	chr1	140381291	140516273	3366	1.1531	0.90305	3.17089	3.90344	1.02808	3.53716	-1.77275	0.000468472
Gm5833	chr1	140536672	140578652	1930	0	0	0	0	0	0	0	NA
Lhx9	chr1	140721763	140744156	5747	0.0306986	0.12445	0.10809	0.0681005	0.0775744	0.0880952	-0.163673	1
2310009B15Rik	chr1	140748556	140753431	571	7.3124	8.45483	7.71422	10.2813	7.88362	8.99774	-0.19048	1
Dennd1b	chr1	140860286	141072619	8313	2.92874	3.3554	5.21719	5.28638	3.14207	5.25179	-0.739254	0.218133
Crb1	chr1	141094831	141273653	4702	0	0	0.0480409	0	0	0.0240204	-1.7664	0.573469
4933436E23Rik	chr1	141276029	141299429	1111	0	0	0.10166	0	0	0.0508299	-2.60478	1
Zbtb41	chr1	141318960	141349584	8362	1.36436	1.14042	1.10756	1.34394	1.25239	1.22575	0.030774	1
Aspm	chr1	141351350	141390665	9866	5.03083	4.18647	4.73939	5.2363	4.60865	4.98785	-0.113836	1
F13b	chr1	141398284	141420333	2378	0.0494602	0	0	0.0235116	0.0247301	0.0117558	0.674788	1
Cfhr1	chr1	141443641	141456799	1732	0	0	0	0	0	0	0	NA
Gm4788	chr1	141594496	141677816	2887	0	0	0.0195608	0.0193663	0	0.0194636	-1.55893	0.993437
Cfhr2	chr1	141706869	141755276	1602	0	0.0372043	0.035251	0.0349005	0.0186022	0.0350757	-0.656226	1
Cfh	chr1	141982432	142079988	4365	0.040418	0.163852	0.388124	0.140897	0.102135	0.26451	-1.29162	0.272846
Kcnt2	chr1	142142834	142506838	3957	0	0	0	0	0	0	0	NA
Cdc73	chr1	145454629	145549814	2678	9.70621	11.8401	8.39278	10.6894	10.7732	9.54109	0.175045	1
B3galt2	chr1	145487827	145497067	4578	0.231225	0.481706	0.185033	0.34196	0.356465	0.263497	0.422153	0.978434
Glrx2	chr1	145586479	145596808	3730	6.6849	5.86426	6.04084	13.0258	6.27458	9.53332	-0.602676	0.648507
Trove2	chr1	145597921	145624181	8720	0.391156	0.765521	1.1398	1.00023	0.578338	1.07002	-0.876337	0.182908
Uchl5	chr1	145624408	145654596	1851	118.919	119.203	115.476	118.134	119.061	116.805	0.0275925	1
Rgs2	chr1	145846468	145851279	3009	0.195441	0.0198077	0.168909	0.0743244	0.107624	0.121617	-0.162158	1
Rgs13	chr1	145985797	146024502	1497	0.117852	0	0.0754469	0.186742	0.0589261	0.131094	-1.03354	0.98236
Rgs18	chr1	146599971	146622551	1859	0	0	0	0	0	0	0	NA
Fam5c	chr1	148342796	148749602	3172	0	0	0	0	0	0	0	NA
Pla2g4a	chr1	151676752	151808414	2846	0	0.0209421	0	0	0.0104711	0	1.03359	1
7530420F21Rik	chr1	151923791	151946896	1098	0	0	0	0	0	0	0	NA
Ptgs2	chr1	151947254	151955142	4145	0	0.0575163	0	0	0.0287582	0	1.9545	0.70025
Pdc	chr1	152166547	152181036	1247	0	0.143387	0	0	0.0716936	0	3.03022	0.984248
2310030A07Rik	chr1	152167811	152193901	610	0	0.0977071	0.0925771	0	0.0488535	0.0462885	0.0642877	1
BC003331	chr1	152208441	152240185	3242	22.366	25.1311	22.4355	24.4199	23.7485	23.4277	0.0196143	1
Tpr	chr1	152239968	152297065	7550	35.3862	40.3236	30.3154	39.5669	37.8549	34.9411	0.115522	1
Prg4	chr1	152296542	152313295	4278	0.04124	0.13932	0.118805	0.117624	0.0902802	0.118214	-0.354522	1
Hmcn1	chr1	152409632	152840565	18314	0	0.00976324	0	0	0.00488162	0	0.573531	0.720215
C730036E19Rik	chr1	152985164	152991225	2640	0	0	0	0.0211782	0	0.0105891	-1.04188	1
Ivns1abp	chr1	153191628	153211575	5037	31.5815	24.4227	17.8374	28.7378	28.0021	23.2876	0.265869	0.985674
1200016B10Rik	chr1	153214829	153275565	3668	35.4485	38.4289	25.3724	27.2389	36.9387	26.3056	0.489603	0.576232
1190005F20Rik	chr1	153275778	153305313	2665	15.4247	16.3037	10.0866	12.9234	15.8642	11.505	0.463173	0.64438
Rnf2	chr1	153316536	153347953	3028	41.5425	41.9256	37.8594	39.7172	41.7341	38.7883	0.105579	1
Fam129a	chr1	153418503	153566477	3939	4.77751	5.38666	8.18622	8.45968	5.08209	8.32295	-0.71057	0.374254
Edem3	chr1	153602504	153669458	6604	1.46041	1.92233	1.61617	1.63397	1.69137	1.62507	0.0573438	1
1700025G04Rik	chr1	153731654	153937450	9754	0.657176	0.604934	0.341588	0.607599	0.631055	0.474593	0.403674	0.819737
Tsen15	chr1	154217866	154233812	1132	64.3669	69.9736	70.59	68.2583	67.1703	69.4241	-0.0476075	1
Glt25d2	chr1	154246997	154357825	4056	0.0434972	0.146946	0.0835385	0.0413539	0.0952216	0.0624462	0.538449	0.965036
Rgl1	chr1	154364660	154472241	3887	0.0605178	0.092001	0.217927	0.21576	0.0762594	0.216843	-1.39494	0.294178
Apobec4	chr1	154597681	154604674	1566	0	0.114179	0	0.0714055	0.0570894	0.0357028	0.553803	1
Arpc5	chr1	154613672	154622710	1897	124.158	114.993	199.423	216.628	119.575	208.025	-0.798792	0.136965
Ncf2	chr1	154655020	154684120	2596	2.22003	2.24997	7.35267	6.03041	2.235	6.69154	-1.57778	0.00226774
Smg7	chr1	154684125	154749776	6069	10.0388	12.0794	8.44894	9.46122	11.0591	8.95508	0.304145	0.875289
Nmnat2	chr1	154802231	154966391	4523	0.104016	0.118596	0.749131	0.395564	0.111306	0.572348	-2.26323	0.00419062
Lamc2	chr1	154969886	155033577	5164	0.626346	1.08492	1.15919	0.844505	0.855633	1.00185	-0.225161	0.984079
Lamc1	chr1	155066052	155179916	7622	2.14493	2.74469	5.8754	5.46488	2.44481	5.67014	-1.21031	0.0122836
E330020D12Rik	chr1	155251316	155261363	2827	8.25853	5.43938	39.6722	27.1938	6.84896	33.433	-2.28565	7.89749e-05
1700012A16Rik	chr1	155272339	155299704	2045	0.776441	0.728622	0.41422	0.519462	0.752532	0.466841	0.677288	0.736026
Dhx9	chr1	155302888	155334790	4613	30.4941	32.0165	24.4594	27.125	31.2553	25.7922	0.277067	0.905785
Npl	chr1	155350146	155396844	1403	112.419	94.9033	123.691	147.009	103.661	135.35	-0.38479	0.730249
Rgs8	chr1	155500167	155544795	5804	0.0202647	0	0	0	0.0101324	0	1.00952	1
C230024C17	chr1	155568370	155584959	3337	0	0	0	0	0	0	0	NA
Rgs16	chr1	155587483	155592598	2335	0.0755566	0.0510504	0.0967401	0	0.0633035	0.04837	0.328654	1
Rnasel	chr1	155596556	155611351	4758	1.29779	1.11486	0.462885	1.06933	1.20632	0.766106	0.648201	0.871281
Rgsl1	chr1	155626517	155691271	3640	0	0	0.0155143	0	0	0.00775715	-0.8284	1
5830403L16Rik	chr1	155696672	155698325	1654	0.0355551	0.108104	0	0	0.0718295	0	3.03262	0.555273
Gm5531	chr1	155721475	155724001	2527	9.05279	10.8966	19.7105	16.9037	9.97471	18.3071	-0.875397	0.528715
Teddm1	chr1	155738776	155740190	1415	0	0	0	0	0	0	0	NA
Glul	chr1	155747075	155756844	2782	120.597	143.84	102.652	110.655	132.219	106.654	0.309961	0.857628
4930452N14Rik	chr1	156088651	156104036	613	0.0959351	0	0	0	0.0479675	0	2.53525	1
Cacna1e	chr1	156239649	156573050	12697	0	0.00938825	0.00889533	0	0.00469413	0.00444767	0.024403	1
Ier5	chr1	156943497	156946766	3270	0.0359683	0.16404	0	0.034196	0.100004	0.017098	2.0213	0.723574
Mr1	chr1	156975008	156993910	2509	0	0	0.0225078	0	0	0.0112539	-1.08773	1
Stx6	chr1	157005833	157050647	2459	1.24361	0.702903	1.28606	2.50108	0.973254	1.89357	-0.953073	0.416312
Xpr1	chr1	157122787	157264574	7651	5.88774	6.9331	4.14812	4.49418	6.41042	4.32115	0.567917	0.472521
Acbd6	chr1	157405250	157534363	1942	17.9271	15.3453	16.7206	21.9093	16.6362	19.315	-0.21527	0.943157
Lhx4	chr1	157548824	157589157	1851	0	0.225397	0.0610179	0	0.112698	0.0305089	1.5988	1
Qsox1	chr1	157625285	157660029	3361	0.122481	0.195065	0.453658	0.249526	0.158773	0.351592	-1.09928	0.514435
Cep350	chr1	157692094	157820385	13307	0.530321	0.667363	0.449841	0.605029	0.598842	0.527435	0.179978	1
Tor1aip1	chr1	157851729	157883610	4439	5.8424	5.80035	5.17777	4.78621	5.82138	4.98199	0.224221	0.973179
Tor1aip2	chr1	157882794	157915989	8110	30.4628	29.051	20.7575	20.3512	29.7569	20.5543	0.533567	0.499031
Fam163a	chr1	157923096	158135156	3882	0	0	0	0.0432075	0	0.0216038	-1.6601	0.857381
Tdrd5	chr1	158185426	158233479	3444	1.63925	1.57483	1.47575	1.57472	1.60704	1.52523	0.0749	1
Nphs2	chr1	158240866	158258166	3108	0.24598	0.11506	0.0363398	0.0899462	0.18052	0.063143	1.38115	0.657838
Soat1	chr1	158358239	158404459	4785	4.21551	4.1478	5.73572	5.71374	4.18166	5.72473	-0.452205	0.618409
Abl2	chr1	158488918	158579750	10714	0.828826	0.878944	1.06999	1.31505	0.853885	1.19252	-0.477147	0.580894
Tor3a	chr1	158583748	158604470	3268	0.107971	0.237092	0.172803	0.410604	0.172532	0.291703	-0.724985	0.6915
Fam20b	chr1	158608702	158649041	4238	2.24798	2.15172	3.62444	3.61479	2.19985	3.61962	-0.715869	0.29379
Ralgps2	chr1	158734297	158869757	7133	5.77117	4.39511	6.80071	7.85397	5.08314	7.32734	-0.526702	0.468732
Angptl1	chr1	158769154	158791209	2190	0.187971	0.136076	0.412581	0.459539	0.162024	0.43606	-1.37463	0.509306
1700057K13Rik	chr1	159029279	159038776	898	0	0	0	0	0	0	0	NA
Rasal2	chr1	159065314	159342726	10046	0.392211	0.308508	0.539649	0.729074	0.350359	0.634362	-0.838435	0.246355
2810025M15Rik	chr1	159342483	159350367	1194	55.5083	60.8492	81.0662	80.3538	58.1787	80.71	-0.472186	0.545844
BC026585	chr1	159388713	159418864	1289	18.7511	16.3222	9.72598	8.7184	17.5366	9.22219	0.926449	0.3663
Sec16b	chr1	159436927	159498555	4650	0.202351	0.320437	0.157879	0.228452	0.261394	0.193165	0.417735	0.965156
Fam5b	chr1	160175400	160286391	4101	0	0	0	0	0	0	0	NA
Astn1	chr1	160292435	160621917	7224	0	0	0	0	0	0	0	NA
Pappa2	chr1	160641862	160887569	8585	0	0	0.00657799	0	0	0.00328899	-0.410232	1
Rfwd2	chr1	161162457	161277711	5056	5.68774	5.68193	5.28308	6.51331	5.68483	5.8982	-0.0530641	1
Scarna3a	chr1	161270438	161270555	118	0	0	0	0	0	0	0	NA
Tnr	chr1	161453900	161855053	5395	0	0	0	0	0	0	0	NA
4930523C07Rik	chr1	161974511	162008717	5390	0.0327318	0.0110578	0	0	0.0218948	0	1.67332	0.960017
Tnn	chr1	162015163	162083706	5809	0.0101236	0.061561	0	0	0.0358423	0	2.19668	0.294744
Mrps14	chr1	162125391	162131317	1970	98.7799	112.758	122.948	102.796	105.769	112.872	-0.0937627	1
Cacybp	chr1	162132498	162143023	2115	161.604	72.9588	84.8816	195.171	117.282	140.026	-0.255703	1
Rabgap1l	chr1	162149305	162723069	9489	0.117753	0.157027	0.22615	0.200333	0.13739	0.213241	-0.598965	0.604423
Gpr52	chr1	162506799	162507884	1086	0	0	0	0.051483	0	0.0257415	-1.8376	1
Rc3h1	chr1	162836542	162905107	11011	1.69839	1.63469	1.8771	2.17833	1.66654	2.02772	-0.281464	0.866789
Serpinc1	chr1	162908737	162933145	2161	2.42199	1.62725	0.705574	0.905538	2.02462	0.805556	1.3189	0.0374777
Zbtb37	chr1	162947887	162964390	3883	1.75683	1.53493	0.916234	0.806333	1.64588	0.861283	0.926382	0.178112
Gas5	chr1	162965297	162968668	2554	79.8309	71.8296	50.4578	54.0935	75.8302	52.2757	0.536548	0.496545
Snord47	chr1	162968223	162968287	65	4.52371	10.0864	5.2128	7.74146	7.30504	6.47713	0.173286	1
Dars2	chr1	162970744	163000763	3581	9.5085	10.9849	12.1428	10.6638	10.2467	11.4033	-0.154149	1
Cenpl	chr1	163001023	163016474	4327	4.43066	5.09648	5.92519	4.63875	4.76357	5.28197	-0.148736	1
Klhl20	chr1	163018509	163061610	4037	1.16538	1.13681	1.1051	1.55115	1.1511	1.32812	-0.204723	0.997688
Ankrd45	chr1	163072843	163100638	3723	0.331714	0.416233	0.697747	0.465546	0.373973	0.581646	-0.623729	0.805042
4930469G21Rik	chr1	163086974	163089445	954	0	0.0624752	0	0.0586064	0.0312376	0.0293032	0.0693125	1
Prdx6	chr1	163170243	163181297	2334	353	350.892	301.716	285.877	351.946	293.797	0.260529	0.921793
Tnfsf4	chr1	163325569	163348337	1609	0.182748	0.814934	0	0	0.498841	0	5.66914	0.571135
Tnfsf18	chr1	163424788	163435421	2064	0	0	0	0	0	0	0	NA
Fasl	chr1	163710823	163718626	1934	0.425706	0.0308176	0.554792	0.202365	0.228262	0.378579	-0.70566	1
AI848100	chr1	163746243	163806792	6308	2.14424	2.35268	2.62307	3.27947	2.24846	2.95127	-0.390874	0.708028
4930558K02Rik	chr1	163872220	163909767	1164	0	0.0512039	0	0	0.0256019	0	1.83196	1
Pigc	chr1	163899319	163903566	3301	2.35162	2.02222	2.99382	2.45593	2.18692	2.72488	-0.315995	0.868508
Dnm3	chr1	163917433	164408165	7523	0.0234514	0.110916	0.105092	0.0594556	0.0671835	0.0822739	-0.25763	1
2810442N19Rik	chr1	163935100	163946616	919	0	0	0	0	0	0	0	NA
Dnm3os	chr1	164147754	164155681	7928	0.00741779	0.0300713	0.00712311	0	0.0187445	0.00356156	1.08377	0.898722
Mettl13	chr1	164463803	164478476	2790	6.5764	6.28057	6.01154	6.13212	6.42849	6.07183	0.0822157	1
Vamp4	chr1	164500959	164529209	2532	3.73938	2.401	6.17802	5.91786	3.07019	6.04794	-0.975807	0.0953621
Myoc	chr1	164569281	164579825	2080	0	0.057309	0	0	0.0286545	0	1.95064	1
7420461P10Rik	chr1	164577374	164588350	741	1.42854	1.28694	2.28632	1.65996	1.35774	1.97314	-0.535993	0.76493
Prrc2c	chr1	164601916	164670687	10444	28.7284	32.4657	30.1393	29.7915	30.5971	29.9654	0.0300856	1
Fmo4	chr1	164724014	164742680	1787	0	0	0.0316016	0	0	0.0158008	-1.36742	1
Fmo1	chr1	164759692	164796679	2326	0.101132	0.0768719	0	0	0.0890019	0	3.30746	0.329692
Fmo2	chr1	164805178	164828843	3336	0	0	0	0	0	0	0	NA
Fmo6	chr1	164846682	164867356	1870	0	0	0	0	0	0	0	NA
Fmo3	chr1	164883931	164914622	2010	0	0	0	0	0	0	0	NA
Prrx1	chr1	165175250	165243781	7448	0	0	0	0	0	0	0	NA
Gorab	chr1	165315040	165333772	2509	4.45339	4.9648	4.344	3.87741	4.70909	4.11071	0.195618	1
Mettl11b	chr1	165633124	165655363	1053	0	0	0	0	0	0	0	NA
Kifap3	chr1	165709810	165847231	3907	3.08566	1.6628	2.51501	4.63655	2.37423	3.57578	-0.588764	0.842897
Scyl3	chr1	165860195	165885257	4069	2.70266	1.96279	2.35936	2.72064	2.33272	2.54	-0.122311	1
BC055324	chr1	165884139	165924912	2910	12.8529	10.6914	9.0821	9.03022	11.7721	9.05616	0.378039	0.849949
2810422O20Rik	chr1	165925076	165927374	1457	9.4852	7.56777	7.6743	8.25035	8.52648	7.96233	0.0986407	1
Sele	chr1	165978365	165987808	2912	0	0	0	0	0	0	0	NA
Sell	chr1	165992207	166010916	2321	0	0	0	0	0	0	0	NA
Selp	chr1	166045395	166080157	3438	0	0.017336	0	0.0162625	0.00866802	0.00813126	0.0420899	1
Gm16548	chr1	166078707	166082348	1241	0.0473878	0	0	0	0.0236939	0	1.75249	1
F5	chr1	166081990	166150405	7406	0	0.00804771	0	0	0.00402385	0	0.487883	1
Slc19a2	chr1	166179186	166195499	3545	5.09284	4.62351	5.91005	6.89222	4.85818	6.40113	-0.397197	0.707312
4930455F23Rik	chr1	166205729	166217978	1896	0.155085	0.471529	1.19139	1.38597	0.313307	1.28868	-2.00607	0.00477398
Blzf1	chr1	166219931	166237615	4035	15.6968	20.8715	17.2425	14.7432	18.2842	15.9929	0.193053	0.997688
Nme7	chr1	166237806	166367427	3010	3.06741	3.32658	5.1594	5.59105	3.19699	5.37523	-0.747786	0.236455
Atp1b1	chr1	166367398	166388486	2422	3.4236	3.78968	7.83427	10.1341	3.60664	8.98417	-1.31434	0.00819541
Dpt	chr1	166726863	166754397	1636	0	0	0	0	0	0	0	NA
Xcl1	chr1	166861779	166865641	502	0	0	0	0	0	0	0	NA
4930568G15Rik	chr1	166996748	167022061	998	0	0	0	0	0	0	0	NA
Tbx19	chr1	167067984	167090904	2662	0	0.0447793	0.0424283	0.0210032	0.0223897	0.0317157	-0.365058	1
Sft2d2	chr1	167104472	167124564	5526	0.478894	0.798136	2.54461	3.20732	0.638515	2.87597	-2.15384	0.000115153
Tiprl	chr1	167142417	167167089	4395	31.7658	32.0179	21.7536	23.0766	31.8919	22.4151	0.508525	0.542164
Gpr161	chr1	167225897	167251982	1943	73.4876	48.0369	48.0434	33.4945	60.7622	40.7689	0.575588	0.771415
Dcaf6	chr1	167259632	167390594	3305	0.177937	0.234438	0.170868	0.456758	0.206187	0.313813	-0.582878	0.804909
Brp44	chr1	167391339	167411345	854	340.248	317.967	234.22	285.379	329.107	259.8	0.341146	0.80968
Adcy10	chr1	167415314	167506904	5209	0.0677384	0.183072	1.43104	0.740608	0.125405	1.08583	-3.01666	1.53472e-05
Mpzl1	chr1	167522312	167564672	2356	1.17317	1.79613	6.71145	8.66186	1.48465	7.68665	-2.36442	0.000523309
Rcsd1	chr1	167579076	167638225	2670	0.770894	1.78581	0.423011	0.0837611	1.27835	0.253386	2.29027	0.101093
Creg1	chr1	167693911	167705435	2125	41.401	24.3173	27.6912	70.1184	32.8592	48.9048	-0.573537	0.861513
Cd247	chr1	167718812	167801284	4604	0	0.0517822	0.0490634	0	0.0258911	0.0245317	0.0557038	1
Pou2f1	chr1	167795285	167932765	13123	1.41609	1.79399	1.47603	1.49117	1.60504	1.4836	0.112776	1
Dusp27	chr1	168028279	168058029	4025	0	0.0888467	0	0.125017	0.0444233	0.0625087	-0.413928	1
Gpa33	chr1	168060591	168096641	2293	0.589877	2.59927	0.418676	0.243831	1.59457	0.331254	2.23327	0.534866
Mael	chr1	168131516	168168875	1546	34.1209	39.7471	53.0384	11.8982	36.934	32.4683	0.185864	1
Ildr2	chr1	168184270	168246963	8260	0.00711964	0.0144313	0	0	0.0107755	0	1.05488	0.90864
Tada1	chr1	168309298	168323751	2144	14.6198	9.78529	13.0381	15.7248	12.2025	14.3815	-0.236851	0.983101
Pogk	chr1	168323742	168339959	7371	0.223393	0.17789	0.153228	0.0606816	0.200642	0.106955	0.848842	0.601223
Gm4846	chr1	168413744	168427719	1744	0	0	0	0	0	0	0	NA
Gm4847	chr1	168559102	168577824	3012	0	0.019788	0.037498	0	0.00989398	0.018749	-0.531181	1
Gm16701	chr1	168904154	168929861	936	0	0	0	0	0	0	0	NA
Fam78b	chr1	168931548	169021433	4986	0.0117947	0.0358612	0.0226522	0.022427	0.0238279	0.0225396	0.0560175	1
Uck2	chr1	169156217	169215258	1335	53.0816	44.7791	24.5347	82.0859	48.9303	53.3103	-0.12366	1
Tmco1	chr1	169238801	169264109	4474	32.3879	40.6179	34.9258	29.4049	36.5029	32.1654	0.18245	1
Aldh9a1	chr1	169280122	169298661	2833	8.46938	5.32267	12.4386	11.2492	6.89603	11.8439	-0.779434	0.177617
Mgst3	chr1	169302515	169323928	635	6.85324	9.76147	19.9208	13.6475	8.30736	16.7841	-1.01376	0.0622065
Lrrc52	chr1	169375806	169396911	1137	0	0.0524198	0	0	0.0262099	0	1.85638	1
Rxrg	chr1	169528493	169569754	2363	0.0497742	0.0504455	0.0238984	0	0.0501098	0.0119492	1.45343	0.951941
Lmx1a	chr1	169619689	169778864	3338	0.0528534	0.107132	0.0507538	0.0502491	0.0799929	0.0505014	0.572841	0.992078
Pbx1	chr1	170049495	170362389	9027	0.0325735	0.0528205	0	0.0061937	0.042697	0.00309685	2.0085	0.522471
Nuf2	chr1	171428065	171461595	2405	8.70508	7.85597	9.79162	10.1825	8.28053	9.98704	-0.270037	0.877744
Rgs5	chr1	171585632	171623657	1809	0.0325087	0.593048	0	0	0.312778	0	5.01247	0.872375
Rgs4	chr1	171671608	171677773	2941	0	0	0	0	0	0	0	NA
1700084C01Rik	chr1	171859070	171864784	1440	0	0.0827796	0	0	0.0413898	0	2.36148	1
Hsd17b7	chr1	171879668	171899336	4574	6.60853	6.42402	7.02505	5.15834	6.51627	6.0917	0.0970493	1
3110045C21Rik	chr1	171899540	171902527	1135	4.45595	5.67131	5.8711	6.74867	5.06363	6.30989	-0.316879	0.89422
Ddr2	chr1	171902438	172019075	8290	2.41901	2.27909	1.32835	1.43654	2.34905	1.38245	0.760581	0.354726
Uap1	chr1	172072134	172105077	2283	126.117	118.837	93.749	96.8332	122.477	95.2911	0.362064	0.845043
Uhmk1	chr1	172129387	172145524	2024	3.02177	3.56312	1.50666	2.15465	3.29244	1.83066	0.843311	0.23607
Sh2d1b2	chr1	172163002	172181718	399	0	0	0	0	0	0	0	NA
Sh2d1b1	chr1	172207455	172215793	1433	0.0410385	0	0	0	0.0205193	0	1.60972	1
Gm7694	chr1	172228324	172236463	3833	0.0306852	0.031099	0	0.0729331	0.0308921	0.0364666	-0.18437	1
Nos1ap	chr1	172247627	172519980	3684	0.0478894	0.0808921	0.061316	0.0151766	0.0643908	0.0382463	0.624706	1
Olfml2b	chr1	172574663	172612920	3095	0	0	0	0	0	0	0	NA
Atf6	chr1	172634588	172797902	7463	4.31822	4.1768	4.20721	3.84324	4.24751	4.02523	0.077361	1
Dusp12	chr1	172804319	172815671	1374	63.3451	41.5561	19.8926	43.703	52.4506	31.7978	0.721853	0.772081
Fcrlb	chr1	172837404	172843072	1284	0	0	0	0	0	0	0	NA
Fcrla	chr1	172847725	172857714	1727	0.0681045	0	0	0.0647487	0.0340522	0.0323744	0.0560234	1
Fcgr2b	chr1	172890689	172906202	1547	0.760287	1.11728	0.511059	0.28913	0.938785	0.400095	1.21013	0.329089
Fcgr4	chr1	172949057	172959892	1250	0	0	0	0	0	0	0	NA
Fcgr3	chr1	172981300	172989534	1353	42.5523	22.378	14.1493	14.0086	32.4652	14.079	1.20477	0.029999
1700009P17Rik	chr1	173051792	173057098	1034	0.0568745	0.40349	0.491536	0.811081	0.230182	0.651309	-1.46119	0.374481
Sdhc	chr1	173059288	173080734	1179	65.5919	62.6345	86.6479	73.6464	64.1132	80.1471	-0.321986	0.7889
Mpz	chr1	173080844	173091254	1993	0	0	0.0283352	0	0	0.0141676	-1.27307	1
Pcp4l1	chr1	173103395	173126399	1575	0.112016	0.113526	0.179276	0.106496	0.112771	0.142886	-0.316489	1
Nr1i3	chr1	173144101	173148976	1414	0.29113	0.252905	0.279564	0.118622	0.272017	0.199093	0.431638	1
Tomm40l	chr1	173147934	173152645	2920	0.120839	0.102057	0.464154	0.363801	0.111448	0.413978	-1.80365	0.207633
Apoa2	chr1	173155185	173156510	521	0.225751	0	0	0.107314	0.112876	0.0536569	0.948809	1
Fcer1g	chr1	173159703	173164480	658	0	0.271738	0	0	0.135869	0	3.8666	0.893654
Ndufs2	chr1	173164991	173177243	1606	38.8881	33.5118	49.4042	44.7006	36.2	47.0524	-0.378188	0.703938
Adamts4	chr1	173180553	173190053	3673	0	0	0.0153749	0.015222	0	0.0152985	-1.33905	0.969669
B4galt3	chr1	173200459	173207026	1998	25.1657	16.7647	21.1134	21.1274	20.9652	21.1204	-0.0106341	1
Ppox	chr1	173207123	173211317	1821	1.22719	0.49095	2.32587	2.64048	0.85907	2.48317	-1.52044	0.0413781
Usp21	chr1	173212084	173218092	2181	5.12314	5.27421	4.24641	5.58849	5.19867	4.91745	0.0800753	1
Ufc1	chr1	173218695	173225113	964	113.773	125.014	109.429	111.125	119.394	110.277	0.114584	1
Dedd	chr1	173259276	173272632	2733	19.2154	19.998	18.3488	19.3938	19.6067	18.8713	0.0551256	1
Nit1	chr1	173272368	173275776	1374	26.9217	26.0268	22.6464	21.2818	26.4742	21.9641	0.26933	0.929526
Pfdn2	chr1	173275830	173288301	622	451.556	410.885	335.11	347.328	431.221	341.219	0.337719	0.815022
Klhdc9	chr1	173288580	173290929	1555	3.6306	2.64469	3.05058	2.94834	3.13765	2.99946	0.0647697	1
Pvrl4	chr1	173300304	173318418	3504	7.46851	4.79668	6.99454	4.22839	6.13259	5.61147	0.127902	1
Arhgap30	chr1	173319091	173340370	4487	0.707743	1.03608	0.956513	0.89716	0.871913	0.926837	-0.0871615	1
Usf1	chr1	173341812	173348873	1821	20.1194	15.514	17.8316	18.8211	17.8167	18.3264	-0.0406643	1
Tstd1	chr1	173349164	173350483	551	15.4758	39.59	1.12739	1.62354	27.5329	1.37546	4.31324	0.0509732
F11r	chr1	173367692	173394724	2482	85.3217	87.5769	84.7308	75.531	86.4493	80.1309	0.109482	1
Alyref2	chr1	173433609	173434881	1273	3.18756	6.64838	5.90006	4.83123	4.91797	5.36565	-0.125445	1
Itln1	chr1	173448255	173465425	1139	0.103263	0.366294	0.0991607	0.0981748	0.234779	0.0986677	1.17155	0.957997
Cd244	chr1	173489324	173515447	3758	0.0469464	0.0158598	0.165299	0.0297555	0.0314031	0.0975271	-1.37689	0.756446
Slamf7	chr1	173562534	173583168	3977	0.310529	0.269757	0.354991	0.857567	0.290143	0.606279	-1.03793	0.501125
Cd48	chr1	173612186	173635388	1142	0.0514958	0	0.1978	0.0979169	0.0257479	0.147859	-2.1427	0.689321
Slamf1	chr1	173697263	173731315	2688	0	0	0.147063	0.0832002	0	0.115131	-3.64537	0.0397188
Cd84	chr1	173769828	173820849	6253	24.3866	16.585	37.642	34.7105	20.4858	36.1762	-0.82011	0.211334
Slamf6	chr1	173847668	173873999	2443	0	0	0	0.022886	0	0.011443	-1.10051	1
Vangl2	chr1	173934502	173957399	2260	0.156128	0.184606	0.374814	0.470044	0.170367	0.422429	-1.26153	0.482972
Nhlh1	chr1	173982423	173987727	2487	0.0236462	0.0479303	0	0	0.0357883	0	2.19498	1
Ncstn	chr1	173996144	174012880	2855	6.44728	5.40691	6.96258	6.34501	5.92709	6.65379	-0.166587	0.998546
Copa	chr1	174012660	174052463	4629	8.68974	8.83268	10.5161	11.6435	8.76121	11.0798	-0.338383	0.768914
Pex19	chr1	174056886	174066628	3131	32.6629	29.163	26.0987	24.3213	30.9129	25.21	0.294107	0.885645
Dcaf8	chr1	174078146	174126524	3743	5.62472	5.20695	6.42722	5.09364	5.41584	5.76043	-0.0888325	1
Pea15a	chr1	174126860	174136912	2477	1.18709	1.34747	14.2491	10.5411	1.26728	12.3951	-3.27979	1.18612e-12
Casq1	chr1	174140025	174150026	1874	0	0.0318043	0.120538	0	0.0159022	0.060269	-1.43982	0.971526
Atp1a4	chr1	174153639	174188555	3485	0	0	0.0162043	0	0	0.00810216	-0.856162	1
Atp1a2	chr1	174201840	174228195	6227	0.00944407	0.00957143	0	0.00897873	0.00950775	0.00448936	0.429053	1
Igsf8	chr1	174242538	174249966	2232	0.0790433	0.0801093	0.22771	0.350693	0.0795763	0.289202	-1.73993	0.70515
Kcnj9	chr1	174251164	174259394	3270	0	0	0.0172697	0	0	0.00863487	-0.898004	1
Kcnj10	chr1	174271341	174304216	5407	0	0.011023	0	0	0.0055115	0	0.633338	1
Pigm	chr1	174306662	174314230	7569	3.35647	3.22063	2.29052	2.64447	3.28855	2.46749	0.412952	0.751663
Slamf9	chr1	174405491	174408540	1145	4.05751	6.19437	7.29944	5.85962	5.12594	6.57953	-0.359547	0.840582
Igsf9	chr1	174412344	174429008	4249	0.166086	0.420814	0.438592	0.381597	0.29345	0.410094	-0.469255	0.892486
Tagln2	chr1	174430377	174437506	1382	148.765	177.165	234.551	189.902	162.965	212.226	-0.381019	0.683394
Ccdc19	chr1	174451261	174476001	1822	0.645535	0.752377	0.805858	0.33755	0.698956	0.571704	0.285411	1
4933439K11Rik	chr1	174471751	174480937	941	0	0	0	0	0	0	0	NA
Vsig8	chr1	174486069	174493848	1879	0	0	0	0	0	0	0	NA
Slamf8	chr1	174511508	174520699	2040	0.201793	0.0292163	0	0	0.115505	0	3.64967	0.641233
Dusp23	chr1	174560900	174563105	1417	0	0.168246	0.318826	0.868053	0.0841232	0.59344	-2.68059	0.0230806
Crp	chr1	174628187	174630097	1698	0	0	0	0	0	0	0	NA
Apcs	chr1	174824092	174825185	984	0	0	0.0573903	0	0	0.0286951	-1.95215	1
Darc	chr1	175262017	175263634	1158	0	0	0	0.048282	0	0.024141	-1.7715	1
Aim2	chr1	175350735	175396167	2537	0.834488	0.845742	0.133556	0.132228	0.840115	0.132892	2.57273	0.0197418
Pydc4	chr1	175522088	175529405	2680	0	0	0	0	0	0	0	NA
Pyhin1	chr1	175560990	175578059	3497	0	0	0	0	0	0	0	NA
Pydc3	chr1	175603811	175628523	2987	0	0	0	0	0	0	0	NA
AI607873	chr1	175653559	175671940	3483	0	0	0	0	0	0	0	NA
Mndal	chr1	175787351	175810318	1908	0	0	0	0	0	0	0	NA
Mnda	chr1	175826486	175843053	1651	0	0	0	0	0	0	0	NA
Ifi203	chr1	175850534	175872623	3790	0.0310334	0.220163	0.0447008	0.0885127	0.125598	0.0666068	0.823795	0.958287
Ifi202b	chr1	175892700	175912975	1796	0	0	0	0	0	0	0	NA
Ifi205	chr1	175942129	175961886	1613	0	0	0	0	0	0	0	NA
Olfr433	chr1	175972064	175973067	1004	0	0	0	0	0	0	0	NA
Olfr432	chr1	175980506	175981444	939	0	0	0	0	0	0	0	NA
Olfr424	chr1	176066877	176067824	948	0	0	0	0	0	0	0	NA
Olfr421	chr1	176081612	176082661	1050	0	0	0	0	0	0	0	NA
Olfr420	chr1	176088853	176089898	1046	0	0	0	0	0	0	0	NA
Spna1	chr1	176102907	176178580	8405	0	0	0	0.0133041	0	0.00665206	-0.7357	1
Olfr419	chr1	176180020	176181107	1088	0	0	0	0	0	0	0	NA
1810030J14Rik	chr1	176260649	176263008	803	0	0	0.140653	0	0	0.0703263	-3.00587	1
Olfr417	chr1	176299050	176299979	930	0	0	0	0	0	0	0	NA
Fmn2	chr1	176431956	176752860	6442	0.0182577	0.148032	0.0350649	0.0607534	0.0831448	0.0479092	0.685683	0.768143
Rgs7	chr1	176989207	177422676	2487	0.0709387	0	0.136241	0.0449622	0.0354694	0.0906018	-1.14569	0.914254
Fh1	chr1	177531509	177555766	1632	36.1425	34.4022	67.0605	58.3087	35.2724	62.6846	-0.829393	0.12813
Kmo	chr1	177562324	177590984	2498	0	0	0	0	0	0	0	NA
Opn3	chr1	177592559	177622721	1720	0.0683816	0.0346519	0.0984977	0.162531	0.0515168	0.130514	-1.19166	0.825201
Chml	chr1	177612369	177618484	6116	0.250002	0.3021	0.470908	0.438801	0.276051	0.454854	-0.700507	0.586923
Wdr64	chr1	177628724	177745864	3816	0.015411	0.0156188	0.133189	0.234426	0.0155149	0.183807	-2.92521	0.0126644
Exo1	chr1	177810909	177841527	5506	10.0399	9.2985	15.6411	15.4246	9.6692	15.5329	-0.683293	0.254449
Pld5	chr1	177892437	178205443	3894	0.105716	0	0	0	0.0528579	0	2.65209	0.39258
Cep170	chr1	178663784	178737255	6930	3.62354	4.60986	2.02093	2.71081	4.1167	2.36587	0.796529	0.202071
Sdccag8	chr1	178744943	178950563	2619	1.23499	0.50066	1.57406	1.17414	0.867827	1.3741	-0.656939	0.663626
Hmga2-ps1	chr1	178764755	178766264	1510	0.428404	0.276297	0.112196	0.518376	0.352351	0.315286	0.155679	1
Akt3	chr1	178952246	179178898	4735	1.15505	1.32168	1.87246	2.5387	1.23836	2.20558	-0.827649	0.189672
Zfp238	chr1	179374792	179380897	5108	0.483544	0.630084	0.608058	0.799035	0.556814	0.703546	-0.332131	0.885645
2310043L19Rik	chr1	179571673	179573074	698	0.252757	0.426943	0.161811	0.160202	0.33985	0.161007	1.03269	1
1700016C15Rik	chr1	179659945	179683436	749	0.392578	0.557022	0.22619	0.298588	0.4748	0.262389	0.831723	1
Adss	chr1	179693309	179726640	2553	60.9965	50.0997	49.3937	49.9318	55.5481	49.6628	0.161542	1
Gm16432	chr1	179921566	179978422	1663	0.106088	0.143359	0.0679158	0.0336203	0.124723	0.0507681	1.14861	0.987515
Pppde1	chr1	180117548	180182728	4213	0.572309	0.735644	1.76936	2.34896	0.653976	2.05916	-1.63984	0.00088645
Fam36a	chr1	180249284	180252824	448	39.9056	42.8384	65.8	68.141	41.372	66.9705	-0.694737	0.274834
Hnrnpu	chr1	180258431	180267915	3670	64.016	61.7775	71.9057	92.6713	62.8968	82.2885	-0.387651	0.670318
Efcab2	chr1	180336012	180413380	2538	2.68785	1.78475	2.38081	2.59947	2.2363	2.49014	-0.154459	1
Kif26b	chr1	180459256	180862988	7406	0	0	0.0152503	0.00754936	0	0.0113999	-1.0976	0.869651
Smyd3	chr1	180885170	181448134	3761	3.75272	3.35961	6.36643	6.68964	3.55616	6.52803	-0.874485	0.133119
Tfb2m	chr1	181458187	181476398	2448	37.4518	46.8679	24.3143	24.5979	42.1598	24.4561	0.785426	0.184884
Cnst	chr1	181476660	181557604	4545	1.75972	2.04572	1.90104	1.82063	1.90272	1.86083	0.0319441	1
Sccpdh	chr1	181598362	181617315	1922	3.09034	3.87626	8.81457	16.9302	3.4833	12.8724	-1.88274	0.0509723
Ahctf1	chr1	181675035	181734146	8831	6.29303	6.43189	5.69772	7.46445	6.36246	6.58108	-0.0486647	1
Cdc42bpa	chr1	181891220	182095733	8656	0.842447	1.11546	2.06812	1.61479	0.978953	1.84145	-0.904686	0.121068
Adck3	chr1	182095369	182126151	4076	3.24628	2.71978	1.20536	1.23453	2.98303	1.21995	1.28301	0.232424
Psen2	chr1	182157135	182186431	2084	1.69313	1.37277	2.24913	1.09997	1.53295	1.67455	-0.126664	1
Gm5069	chr1	182257100	182260680	3581	0.0328446	0.13315	0.0788495	0.0624524	0.0829973	0.070651	0.205497	1
Itpkb	chr1	182260607	182353790	5101	0.714783	0.806213	0.166062	0.0548035	0.760498	0.110433	2.67757	0.0178312
6330403A02Rik	chr1	182362504	182413635	6557	0.00896877	0.0363589	0	0	0.0226638	0	1.70769	0.880316
Parp1	chr1	182499106	182531385	3827	71.455	73.5088	69.9444	69.2782	72.4819	69.6113	0.0582901	1
Lin9	chr1	182571465	182620818	3377	14.9937	19.6435	12.6422	11.341	17.3186	11.9916	0.529927	0.528183
Mixl1	chr1	182623179	182627165	2289	0.3083	0.468687	0.271382	0.097703	0.388493	0.184542	1.03447	0.634379
Acbd3	chr1	182656174	182684335	3471	6.16715	6.62809	5.56423	6.74921	6.39762	6.15672	0.055286	1
H3f3a	chr1	182732699	182743734	1076	1620.18	1826.76	1654.01	1586.07	1723.47	1620.04	0.089283	1
BC031781	chr1	182781282	182798245	3190	51.0839	55.7898	38.7338	41.2406	53.4368	39.9872	0.418206	0.688317
Lefty2	chr1	182823250	182829233	2461	0	0.0242183	0.0229468	0	0.0121092	0.0114734	0.0420946	1
Pycr2	chr1	182834405	182838219	1599	15.41	6.78389	17.8351	20.2103	11.097	19.0227	-0.777018	0.399487
Lefty1	chr1	182865170	182868532	1604	0.10999	0.222948	0.422484	0.278856	0.166469	0.35067	-1.03126	0.800484
Tmem63a	chr1	182872649	182905235	3239	3.37707	2.98099	3.01626	1.27736	3.17903	2.14681	0.564217	0.832256
Ephx1	chr1	182919687	182947626	1665	19.9559	25.165	27.3033	16.6892	22.5605	21.9963	0.036523	1
9130409I23Rik	chr1	182981368	182990798	1898	0.0309843	0	0	0.0294576	0.0154922	0.0147288	0.0438609	1
Nvl	chr1	183023554	183074288	3060	45.4322	47.6226	37.648	37.7122	46.5274	37.6801	0.304205	0.868287
Cnih4	chr1	183081062	183099125	3268	41.8748	51.9596	52.1692	44.5334	46.9172	48.3513	-0.0434288	1
Wdr26	chr1	183103357	183142109	7047	6.27555	9.43032	7.95753	9.98884	7.85293	8.97319	-0.19216	0.961076
Cnih3	chr1	183282759	183390772	2727	0	0	0	0	0	0	0	NA
Ccdc121	chr1	183439764	183441582	1819	0	0	0	0	0	0	0	NA
Lbr	chr1	183745446	183772532	3552	88.1626	75.2232	84.3901	83.3936	81.6929	83.8918	-0.0383148	1
Enah	chr1	183834576	183950111	4288	9.87451	13.8162	12.801	13.9385	11.8453	13.3698	-0.174517	0.977457
Srp9	chr1	184054868	184062546	1388	349.883	215.862	178.204	361.566	282.872	269.885	0.0678053	1
Vmn1r1	chr1	184087309	184088229	921	0	0.0647137	0	0	0.0323568	0	2.0826	1
Degs1	chr1	184205901	184212890	2005	64.2051	51.4266	94.7209	74.8448	57.8158	84.7829	-0.552229	0.417021
1700047M11Rik	chr1	184230965	184233420	686	0.257179	0	0	0.0815022	0.128589	0.0407511	1.44931	1
Fbxo28	chr1	184243233	184271737	4913	2.01095	1.80757	2.01152	2.48087	1.90926	2.24619	-0.233342	0.979694
Trp53bp2	chr1	184339298	184392567	4370	7.88595	6.49204	8.10251	9.81313	7.189	8.95782	-0.316961	0.930996
Capn2	chr1	184397390	184447614	3185	2.89887	2.82568	0.390074	0.561738	2.86227	0.475906	2.56344	0.0102462
Capn8	chr1	184495138	184562483	3705	0.0317453	0.0160867	0	0.0150906	0.023916	0.00754528	0.950884	1
4922505E12Rik	chr1	184677257	184679311	2055	0	0	0	0	0	0	0	NA
Susd4	chr1	184695037	184825785	2035	0.144492	1.64013	0.0832511	0.0274745	0.892313	0.0553628	3.78709	0.713729
Tlr5	chr1	184884919	184906175	3199	0.0183833	0	0.0529591	0	0.00919166	0.0264795	-0.926608	1
1700056E22Rik	chr1	185856911	185857877	967	0.0608151	0	0	0.462548	0.0304076	0.231274	-2.57798	0.815929
Dusp10	chr1	185858340	185899515	2712	8.3702	8.26331	21.1562	16.5546	8.31675	18.8554	-1.17992	0.0145687
1700112H15Rik	chr1	186351720	186381570	778	0	0	0	0	0	0	0	NA
4930488B22Rik	chr1	186536376	186542868	1722	0	0	0	0	0	0	0	NA
Hlx	chr1	186551024	186556372	2147	0	0.0555205	0.0263028	0.0781237	0.0277603	0.0522132	-0.720352	1
Mosc1	chr1	186610646	186635192	2161	0.299348	1.51692	0.44425	0	0.908136	0.222125	1.98381	0.700682
Mosc2	chr1	186636947	186669726	1883	12.4925	11.6481	10.0768	11.3128	12.0703	10.6948	0.174396	1
C130074G19Rik	chr1	186695805	186706915	2853	8.0802	7.8967	2.23671	5.19323	7.98845	3.71497	1.10249	0.47788
Mark1	chr1	186720303	186823428	4565	4.45731	4.16491	0.507197	0.391925	4.31111	0.449561	3.23308	0.00117623
Rab3gap2	chr1	187028047	187110625	6988	1.0267	1.41583	1.67283	1.7442	1.22127	1.70851	-0.481019	0.602448
Iars2	chr1	187110541	187153280	3540	4.26941	4.81525	4.86553	6.63345	4.54233	5.74949	-0.339336	0.79716
Mir194-1	chr1	187137198	187137264	67	0.877735	1.77914	1.68573	0	1.32844	0.842866	0.65016	1
Mir215	chr1	187137460	187137570	111	0	0.536949	0	0	0.268474	0	4.79947	1
Bpnt1	chr1	187156038	187181648	2182	7.41167	7.53894	10.637	11.5562	7.4753	11.0966	-0.569287	0.454867
Eprs	chr1	187186974	187252234	4850	71.7824	81.2052	61.1528	59.4381	76.4938	60.2954	0.343244	0.80647
9630028B13Rik	chr1	187253236	187265698	3406	0.0172661	0	0	0.0328306	0.00863303	0.0164153	-0.503512	1
Gm2061	chr1	187270995	187279447	2761	0	0.0431737	0.0204535	0	0.0215869	0.0102267	0.643061	1
Slc30a10	chr1	187278727	187292640	5835	0.0201571	0.245147	0.00967815	0	0.132652	0.00483908	3.26503	0.851821
5033404E19Rik	chr1	187321185	187321893	709	0.0829453	0.336256	0.1593	0	0.2096	0.0796502	1.2925	1
Lyplal1	chr1	187911611	187941189	1577	0.559368	0.604706	2.11278	1.02816	0.582037	1.57047	-1.41659	0.0447757
Tgfb2	chr1	188447065	188529871	4725	0.224031	0.340579	0.167325	0.0828304	0.282305	0.125077	1.11369	0.19283
Rrp15	chr1	188544965	188573237	1213	163.48	193.741	162.666	156.162	178.611	159.414	0.16403	1
D1Pas1	chr1	188791295	188794506	3212	1.55626	1.72569	1.12522	1.63624	1.64097	1.38073	0.247477	0.983101
Spata17	chr1	188872286	189039325	1645	0.250248	0.615941	0.514942	0.611787	0.433094	0.563365	-0.37184	1
1700007P06Rik	chr1	188949017	188951731	823	0	0	0	0	0	0	0	NA
Gpatch2	chr1	189039390	189175308	4549	6.20531	5.6994	6.38088	6.83365	5.95235	6.60726	-0.150353	1
Esrrg	chr1	189432885	190038763	5580	0	0.0213625	0.0303613	0.0300594	0.0106812	0.0302104	-0.959245	0.816745
9330162B11Rik	chr1	189830455	189832869	2212	0	0	0	0	0	0	0	NA
Ush2a	chr1	190086717	190788918	15889	0.00740238	0.00750221	0.0248791	0.038707	0.0074523	0.0317931	-1.25985	0.154474
Kctd3	chr1	190794977	190831719	3703	1.42931	2.97765	2.31805	2.18931	2.20348	2.25368	-0.0323547	1
Kcnk2	chr1	191031809	191168071	3959	0	0	0	0.0141224	0	0.00706119	-0.770719	1
Cenpf	chr1	191464493	191511965	11122	9.62864	11.5484	10.7338	10.225	10.5885	10.4794	0.0149272	1
Ptpn14	chr1	191552147	191700572	10744	0.44336	0.432698	0.178709	0.135301	0.438029	0.157005	1.4237	0.0979579
Smyd2	chr1	191704371	191746167	1605	3.77398	7.16701	2.04073	1.95077	5.4705	1.99575	1.45016	0.0570627
Prox1	chr1	191945658	191994559	4135	0	0.0288277	0	0	0.0144139	0	1.2877	0.963943
Rps6kc1	chr1	192596758	192735649	3995	0.456334	0.313298	0.706784	1.10562	0.384816	0.906199	-1.21448	0.314716
Angel2	chr1	192748987	192770370	3349	2.30035	2.77629	4.46852	4.4074	2.53832	4.43796	-0.803597	0.163294
Vash2	chr1	192771525	192803175	4190	0	0.0142247	0.0269556	0.0133438	0.00711233	0.0201497	-0.817108	1
Mfsd7b	chr1	192829711	192850069	4087	0.287782	0.918738	0.925771	1.39537	0.60326	1.16057	-0.932641	0.334992
A230020J21Rik	chr1	192849230	192853660	1649	0.035663	0.18072	0.27397	0.0678114	0.108191	0.170891	-0.613994	1
1700022P22Rik	chr1	192860701	192866820	428	0.137402	0.278511	0.263888	0.130632	0.207957	0.19726	0.0725989	1
Tatdn3	chr1	192869709	192886811	1254	7.08137	8.22251	11.0332	8.24836	7.65194	9.64079	-0.332937	0.8363
Nsl1	chr1	192886900	192908437	2973	11.097	10.3044	11.34	9.8544	10.7007	10.5972	0.0140123	1
Batf3	chr1	192922293	192932822	712	0	0	0.158629	0.471156	0	0.314893	-5.02189	0.182323
Fam71a	chr1	192986463	192988696	2234	0	0.0266792	0	0	0.0133396	0	1.22278	1
Atf3	chr1	192994176	193007212	1976	0.535702	3.37821	1.34321	0.565896	1.95696	0.954554	1.02803	0.951246
Nenf	chr1	193130676	193141997	658	0.714993	0.905795	1.37318	3.22888	0.810394	2.30103	-1.49415	0.198804
Tmem206	chr1	193149844	193176804	4204	55.4509	69.2277	68.4139	58.3709	62.3393	63.3924	-0.0241639	1
Ppp2r5a	chr1	193175860	193220920	3082	1.14487	1.14097	2.27207	2.24948	1.14292	2.26078	-0.977892	0.194719
Dtl	chr1	193361244	193399413	4202	38.1792	34.3537	22.4571	22.9257	36.2664	22.6914	0.676251	0.295588
Ints7	chr1	193399613	193445570	3252	6.5463	6.76288	5.24433	6.06901	6.65459	5.65667	0.234016	0.972502
Lpgat1	chr1	193541903	193608134	7246	4.27711	4.87767	7.50518	8.37192	4.57739	7.93855	-0.793019	0.158406
Nek2	chr1	193645352	193656928	3197	26.139	14.0567	8.79671	23.2771	20.0979	16.0369	0.325466	1
1700034H15Rik	chr1	193717951	193731406	4362	0.0943736	0.0956463	0.155356	0.166629	0.0950099	0.160993	-0.70341	0.766028
Slc30a1	chr1	193730660	193737126	5230	2.33884	2.19944	1.91119	2.52292	2.26914	2.21706	0.0333473	1
Rd3	chr1	193801254	193812163	3720	0.300365	0.512699	0.364336	0.270535	0.406532	0.317435	0.347218	1
Traf5	chr1	193821088	193916445	2071	0.227168	0.259011	0.299948	0.43195	0.24309	0.365949	-0.570888	0.963322
Rcor3	chr1	193924343	193961669	1594	6.93597	4.56171	3.82621	6.41884	5.74884	5.12252	0.16611	1
Gm10516	chr1	193960780	193974907	2612	0.0900585	0.0456365	0.0216202	0.128432	0.0678475	0.0750259	-0.127251	1
Kcnh1	chr1	194014754	194334040	7143	0.016466	0.025032	0.0474356	0.0704459	0.020749	0.0589407	-1.16482	0.424193
Hhat	chr1	194336710	194597413	2835	0	0.0630702	0	0	0.0315351	0	2.05433	0.756446
1700065J18Rik	chr1	194667899	194668933	404	0	0	0	0	0	0	0	NA
Sertad4	chr1	194670682	194681946	3401	0	0	0	0	0	0	0	NA
Syt14	chr1	194723501	194861892	1731	0.271788	0.413181	0.456735	0.484493	0.342485	0.470614	-0.447319	0.983101
Diexf	chr1	194930597	194956445	5548	1.99278	2.37417	1.86272	1.94498	2.18347	1.90385	0.196741	1
Irf6	chr1	194979306	194998229	4124	3.39388	3.54081	2.75239	2.61657	3.46735	2.68448	0.367979	0.839006
A130010J15Rik	chr1	194999663	195004026	3834	1.3498	1.21255	1.00159	1.15204	1.28117	1.07682	0.248572	1
Traf3ip3	chr1	195001698	195027740	2121	0	0	0	0	0	0	0	NA
Hsd11b1	chr1	195047835	195090239	1445	0	0	0	0	0	0	0	NA
G0s2	chr1	195098354	195099382	843	0	0	0	0	0	0	0	NA
Lamb3	chr1	195128188	195170072	4055	0	0.0440947	0	0.013788	0.0220473	0.00689402	0.923692	1
Camk1g	chr1	195172540	195196476	2453	0	0	0	0.0227927	0	0.0113964	-1.09737	1
4930503O07Rik	chr1	196038381	196048953	578	0	0	0	0	0	0	0	NA
Plxna2	chr1	196446023	196643062	11035	0.101256	0.129627	0.0562929	0.0557332	0.115441	0.0560131	0.926188	0.462776
Cd34	chr1	196765015	196787486	2621	0	0	0	0	0	0	0	NA
Gm16897	chr1	196781953	196803153	2491	0	0	0	0.022445	0	0.0112225	-1.0856	1
A330023F24Rik	chr1	196843593	196864102	5195	0	0.0229456	0.0543523	0.0107624	0.0114728	0.0325573	-0.986896	1
Cd46	chr1	196868094	196918442	1213	0.0484816	0.147406	0.0465557	0.138278	0.097944	0.092417	0.075828	1
Cr1l	chr1	196929982	196957764	1662	16.7012	17.7154	48.1473	32.7659	17.2083	40.4566	-1.23279	0.00901362
Cr2	chr1	196963005	197002909	6207	0	0	0	0.00900766	0	0.00450383	-0.536434	1
Cnksr3	chr10	3134304	3227479	3448	0.409338	0.501287	1.01545	1.34587	0.455313	1.18066	-1.35549	0.0470301
Oprm1	chr10	3308332	3557940	2639	0	0	0	0	0	0	0	NA
Ipcef1	chr10	3323356	3460176	8240	0.00713692	0.0506322	0	0	0.0288845	0	1.9592	0.109725
Rgs17	chr10	4424141	4520877	8190	0	0.043664	0.0137905	0.0409601	0.021832	0.0273753	-0.231608	1
Mtrf1l	chr10	4522598	4534654	2621	0.852618	0.545758	1.46513	1.94119	0.699188	1.70316	-1.27242	0.10189
Fbxo5	chr10	4541076	4547383	1807	40.6157	40.8996	63.0974	61.0468	40.7577	62.0721	-0.606751	0.339461
Vip	chr10	4698927	4707323	1527	0	0.0390316	0.0369823	0	0.0195158	0.0184912	0.0509736	1
Myct1	chr10	4739752	4752813	2777	0	0	0	0	0	0	0	NA
Syne1	chr10	4795849	5326342	18108	0.0324764	0.0263315	0.0935587	0.0926284	0.0294039	0.0930936	-1.38754	0.130357
Esr1	chr10	5342780	5734495	4319	0	0.0137998	0.052301	0.103562	0.0068999	0.0779315	-2.37937	0.152467
Gm221	chr10	5785430	5836669	2151	0.628819	1.21918	1.20768	0.857763	0.924	1.03272	-0.158858	1
1700052N19Rik	chr10	5891401	5913936	2290	4.31431	5.1533	8.38449	8.56969	4.73381	8.47709	-0.839225	0.179836
Rmnd1	chr10	5914189	5943372	1849	0	0	0.0305419	0	0	0.015271	-1.33748	1
Gm5512	chr10	12979721	5943370	3503	0.318971	0.408345	0.822173	0.590548	0.363658	0.706361	-0.938968	0.362917
Zbtb2	chr10	5958433	5979467	3227	1.58547	1.42216	2.02998	3.15331	1.50381	2.59164	-0.781236	0.272846
Akap12	chr10	5987070	6080212	6247	22.5367	19.6063	15.4039	19.7347	21.0715	17.5693	0.2621	0.972502
Mthfd1l	chr10	6179460	6373466	4332	2.3621	1.91242	2.11183	2.10374	2.13726	2.10779	0.0199372	1
Plekhg1	chr10	6379239	6606164	7414	0.0872525	0.112546	0.571271	0.226236	0.0998994	0.398754	-1.89505	0.00112656
Iyd	chr10	6791664	6806262	1540	0	0	0	0	0	0	0	NA
Ppp1r14c	chr10	6881566	6980391	2524	0.372794	0.259752	0.44748	0.686698	0.316273	0.567089	-0.822715	0.675248
H60c	chr10	7078770	7090333	2817	0.334019	0.232735	1.38323	1.2504	0.283377	1.31681	-2.17714	0.00373801
B020014A21Rik	chr10	7213348	7221452	1938	0	0	0	0	0	0	0	NA
Lrp11	chr10	7309598	7345275	3397	2.51021	1.94753	4.4885	5.28327	2.22887	4.88589	-1.1288	0.0402928
Pcmt1	chr10	7350034	7383382	1917	69.0544	66.348	59.3884	60.6354	67.7012	60.0119	0.173906	1
A630066F11Rik	chr10	7383169	7384421	1253	0.891745	0.713503	0.585903	1.02629	0.802624	0.806097	-0.00615235	1
Nup43	chr10	7387302	7398684	1290	159.557	155.241	147.177	140.253	157.399	143.715	0.131203	1
BC020402	chr10	7398769	7400956	2188	0.510675	0.217921	0.180669	0.613278	0.364298	0.396974	-0.12075	1
Lats1	chr10	7401007	7436259	7215	1.13296	1.29694	0.641816	0.87566	1.21495	0.758738	0.67216	0.466893
Katna1	chr10	7445798	7482948	1775	53.9379	53.4901	46.323	46.8074	53.714	46.5652	0.206006	0.9837
BC013529	chr10	7487745	7500715	1557	8.04505	8.91914	12.3317	10.7727	8.4821	11.5522	-0.445227	0.64689
Ppil4	chr10	7512692	7542361	2896	30.7037	37.4772	30.303	29.8087	34.0905	30.0558	0.181667	1
Zc3h12d	chr10	7552268	7590195	4093	0.057472	0.0582471	0.0413917	0.0409801	0.0578595	0.0411859	0.406805	1
Mir5104	chr10	7556179	7556272	94	0	0	0	0	0	0	0	NA
Tab2	chr10	7625446	7675921	4278	6.41969	7.6069	7.72233	8.10298	7.01329	7.91265	-0.173836	0.982205
Ust	chr10	7924551	8238623	4284	0.0411822	0.0417376	0.131821	0.156612	0.0414599	0.144216	-1.58344	0.291936
Sash1	chr10	8442017	8605868	7183	0.581287	0.829755	0.699709	0.848427	0.705521	0.774068	-0.131984	1
Samd5	chr10	9347057	9395006	2495	0	0	0	0.022409	0	0.0112045	-1.08437	1
Gm6150	chr10	9404520	9411707	2980	0.0197343	0	0	0.0375238	0.00986715	0.0187619	-0.533775	1
Stxbp5	chr10	9475345	9620838	9074	0.343491	0.308713	0.728149	0.948889	0.326102	0.838519	-1.33605	0.00951517
9130014G24Rik	chr10	10055501	10192112	5218	0	0	0	0	0	0	0	NA
Rab32	chr10	10264837	10278005	2054	0.114524	0.0290172	0.742329	0.89827	0.0717707	0.8203	-3.34398	5.07957e-05
Gm5177	chr10	10325743	10336111	3785	0	0	0	0	0	0	0	NA
Grm1	chr10	10405857	10802129	6990	0	0	0.00807897	0	0	0.00403949	-0.48949	1
4930567K20Rik	chr10	10470844	10477929	444	0	0	0	0	0	0	0	NA
Shprh	chr10	10869228	10935071	9289	3.58332	3.85622	3.85437	4.15913	3.71977	4.00675	-0.106944	1
Fbxo30	chr10	11001128	11017767	5114	4.94477	3.25162	6.05136	9.03052	4.09819	7.54094	-0.878154	0.483819
Epm2a	chr10	11063243	11177275	1079	0.327015	0.718088	0.0523374	0.414536	0.522552	0.233437	1.12937	0.608073
Utrn	chr10	12101986	12581533	12382	3.2439	4.20222	3.71707	3.34145	3.72306	3.52926	0.0769141	1
B230208H11Rik	chr10	12636444	12642925	1182	0.298519	0.151272	0.764427	1.27714	0.224896	1.02079	-2.13365	0.266425
Stx11	chr10	12659787	12684065	2396	0.0245443	0	0.0707079	0.14001	0.0122722	0.105359	-2.37281	0.714322
Sf3b5	chr10	12728256	12728989	734	431.287	458.622	378.147	371.569	444.954	374.858	0.247307	0.939933
Plagl1	chr10	12810594	12851501	5261	0.380057	0.962956	0	0	0.671506	0	6.09066	6.46799e-05
Fam164b	chr10	12869450	12897829	1053	0.223393	0.509413	0	0.0530964	0.366403	0.0265482	3.36441	0.45918
Ltv1	chr10	12898444	12912943	1768	151.444	154.903	126.647	120.929	153.174	123.788	0.307277	0.861795
Phactr2	chr10	12927523	13194202	8913	0.125363	0.120366	0.392827	0.495561	0.122864	0.444194	-1.77335	0.0508267
Fuca2	chr10	13220834	13237081	3954	19.4094	18.3145	26.9792	24.802	18.862	25.8906	-0.456741	0.574704
Pex3	chr10	13243648	13272948	2405	17.997	23.4192	22.6593	20.1557	20.7081	21.4075	-0.0478947	1
Adat2	chr10	13272713	13283182	1453	21.8153	18.5818	24.5632	27.936	20.1986	26.2496	-0.377879	0.738401
Aig1	chr10	13372515	13588636	1054	0.167386	0.113095	0.750103	0.53046	0.140241	0.640282	-2.11379	0.126258
Hivep2	chr10	13686185	13871184	9768	0.060205	0.079322	0.398912	0.366326	0.0697635	0.382619	-2.29933	0.000606188
Gpr126	chr10	14122391	14264842	6505	0	0.0274872	0.104176	0.163305	0.0137436	0.133741	-2.59786	0.0570627
Vta1	chr10	14375139	14425295	1325	38.4362	36.7504	81.5754	75.11	37.5933	78.3427	-1.05912	0.029591
1700016L04Rik	chr10	14425415	14478825	910	0	0	0	0	0	0	0	NA
Gje1	chr10	14435432	14438020	1477	0	0.0807059	0.114703	0.189271	0.040353	0.151987	-1.68573	0.824384
Nmbr	chr10	14480095	14490362	1173	0	0	0	0	0	0	0	NA
Gm20125	chr10	16670900	16815588	3401	0	0.0525739	0	0	0.026287	0	1.85945	0.763059
Cited2	chr10	17443034	17445480	1969	3.49444	3.5113	2.69597	3.60622	3.50287	3.15109	0.152227	1
Txlnb	chr10	17516025	17565469	4457	0.14514	0.280823	0.31676	0.313611	0.212982	0.315186	-0.544339	0.911124
Heca	chr10	17620272	17667873	3667	1.10656	1.39779	0.800803	1.05204	1.25218	0.926421	0.430687	0.85428
3110003A17Rik	chr10	17731067	17743058	809	6.97848	3.97833	35.8796	32.4129	5.4784	34.1463	-2.63769	1.83092e-08
Reps1	chr10	17775746	17844961	2618	5.84039	7.35341	8.49885	8.69197	6.5969	8.59541	-0.381271	0.721377
Ect2l	chr10	17848828	17930696	2900	0	0	0.0973656	0.0192795	0	0.0583225	-2.77236	0.640862
Ccdc28a	chr10	17933491	17954787	1166	16.0386	20.0886	18.1621	12.4672	18.0636	15.3146	0.238031	0.968221
Nhsl1	chr10	18127481	18253697	7637	0.107806	0.0624343	0.354937	0.417297	0.0851202	0.386117	-2.0581	0.0010853
Hebp2	chr10	18259929	18265882	1910	0.153948	0.280844	2.77925	1.46363	0.217396	2.12144	-3.22855	0.00690471
D10Bwg1379e	chr10	18307817	18463564	8216	0.0286311	0.0362715	0.0893545	0.0544406	0.0324513	0.0718976	-0.948012	0.541402
Gm4922	chr10	18499533	18506599	2355	0	0	0	0.0237412	0	0.0118706	-1.12899	1
4930444F02Rik	chr10	18517105	18551736	2928	0	0	0	0	0	0	0	NA
Perp	chr10	18564877	18576878	1900	21.7281	22.7426	36.4988	63.8851	22.2353	50.1919	-1.17424	0.182849
Tnfaip3	chr10	18720717	18735216	4594	0	0.0518949	0.0245851	0.073022	0.0259475	0.0488036	-0.710014	1
Gm20139	chr10	18861555	18927753	6220	0.0094547	0.0095822	0	0	0.00951845	0	0.964839	1
Olig3	chr10	19076345	19078410	2066	0	0	0	0	0	0	0	NA
Ifngr1	chr10	19311764	19330031	2099	1.23276	2.41358	2.95947	2.6104	1.82317	2.78493	-0.608473	0.576639
Il22ra2	chr10	19341834	19354487	2468	2.40666	3.28435	1.6246	1.20067	2.8455	1.41264	1.00518	0.220286
Il20ra	chr10	19432393	19479859	2088	0	0	0.054092	0	0	0.027046	-1.88932	1
Slc35d3	chr10	19567723	19571265	2629	0	0	0	0.0212668	0	0.0106334	-1.04498	1
Pex7	chr10	19579896	19627480	1894	1.02464	0.346153	1.2821	3.63094	0.685397	2.45652	-1.82657	0.0797581
Map3k5	chr10	19654332	19862556	5393	5.32142	4.86271	1.75919	2.01124	5.09206	1.88522	1.42872	0.00307776
Mtap7	chr10	19868726	20001396	3895	17.8916	17.0158	14.3826	17.4263	17.4537	15.9044	0.134023	1
4930405J17Rik	chr10	19919053	19921660	629	0.373979	0.947557	0.0897806	0	0.660768	0.0448903	3.61119	0.45918
Gm6251	chr10	19928245	19928836	592	2.98015	2.31559	0.763135	2.26664	2.64787	1.51489	0.801565	0.824284
Bclaf1	chr10	20032275	20062307	5454	82.3682	82.7031	57.7042	49.8418	82.5356	53.773	0.618042	0.3663
Fam54a	chr10	20067625	20081475	2307	9.20233	11.2899	13.3408	13.6686	10.2461	13.5047	-0.398049	0.685286
Pde7b	chr10	20117810	20444874	4127	0	0	0	0	0	0	0	NA
Ahi1	chr10	20672353	20800235	5094	0.161624	0.374409	0	0.0219515	0.268017	0.0109758	3.72838	0.0020631
Myb	chr10	20844736	20880790	3777	0	0	0.0149516	0	0	0.00747578	-0.805357	1
Hbs1l	chr10	21015785	21088695	4893	14.2063	15.7378	16.7119	13.2435	14.972	14.9777	-0.000547005	1
4930455C13Rik	chr10	21038894	21061861	1016	0	0.117325	0	0	0.0586627	0	2.77953	1
Aldh8a1	chr10	21097106	21116384	2243	0	0	0.025177	0.0997067	0	0.0624419	-2.85682	0.655785
1700020N01Rik	chr10	21312951	21342181	1061	0.498844	1.12349	0.425802	0.316176	0.811169	0.370989	1.10793	0.757046
Gm5420	chr10	21410651	21413784	2206	0	0	0	0.0253448	0	0.0126724	-1.18094	1
Sgk1	chr10	21601990	21719708	4157	45.8215	52.4038	27.9711	25.958	49.1127	26.9645	0.86479	0.120818
4930444G20Rik	chr10	21786115	21787885	1771	0	0.0673081	0.0318871	0.03157	0.033654	0.0317286	0.0650802	1
E030030I06Rik	chr10	21832856	21869076	2292	16.1902	16.4866	30.8724	34.9075	16.3384	32.8899	-1.00894	0.109059
Raet1a	chr10	21878415	22093945	1545	0.0380636	0.0385769	0.292412	0.289504	0.0383202	0.290958	-2.63886	0.338076
Raet1e	chr10	21893327	21903720	1274	0.0461603	0.233914	1.41845	0.570516	0.140037	0.994483	-2.74306	0.156973
H60b	chr10	21993280	22008654	951	6.6167	3.13361	15.3799	14.933	4.87515	15.1564	-1.63441	0.0525082
C920009B18Rik	chr10	22026526	22032748	4515	0	0	0.0750459	0.0123833	0	0.0437146	-2.42531	0.546349
Raet1d	chr10	22081700	22093945	1271	0.0925385	0.0468932	0.399881	0.131968	0.0697159	0.265924	-1.79133	0.68718
Gm10825	chr10	22122619	22127276	4548	0.0646528	0.0393148	0.72018	0.368803	0.0519838	0.544491	-3.1612	2.72525e-05
Slc2a12	chr10	22364817	22423686	3762	0.547126	0.348546	1.80134	0.683648	0.447836	1.24249	-1.4519	0.287284
Tbpl1	chr10	22423683	22451253	2875	16.7731	16.1286	13.2194	15.3632	16.4509	14.2913	0.202895	0.988421
Tcf21	chr10	22537079	22539934	1229	0.0478505	0.0484958	0.137849	0.0454927	0.0481731	0.0916707	-0.80548	1
Eya4	chr10	22823974	23069709	4099	0	0	0	0.0409201	0	0.0204601	-1.60692	0.742311
Rps12	chr10	23504989	23507015	518	536.426	570.585	623.482	605.949	553.505	614.715	-0.151319	0.995431
Snora33	chr10	23505153	23505257	105	5.0407	2.27053	5.37829	2.12993	3.65561	3.75411	-0.0382522	1
Snord100	chr10	23505560	23505627	68	1.72965	7.88841	7.47424	2.46664	4.80903	4.97044	-0.0475301	1
1110021L09Rik	chr10	23516792	23547774	2837	0.310935	0.210086	0.636977	0.729182	0.26051	0.68308	-1.35734	0.125476
Vnn3	chr10	23571268	23589649	1811	0	0.0658214	0.155914	0.246982	0.0329107	0.201448	-2.30089	0.511857
Vnn1	chr10	23614494	23625149	2416	84.5855	41.5926	111.191	92.5902	63.0891	101.891	-0.691472	0.947323
Taar1	chr10	23640212	23641210	999	0	0	0	0.111933	0	0.0559665	-2.72173	1
Taar2	chr10	23658378	23661389	1020	0.0576551	0.292163	0	0	0.174909	0	4.20875	0.535671
Taar3	chr10	23669364	23670395	1032	0	0	0	0	0	0	0	NA
Taar4	chr10	23680300	23681343	1044	0.0563297	0	0	0	0.0281649	0	1.93224	1
Taar7d	chr10	23747028	23748104	1077	0.0546037	0.22136	0.0524346	0	0.137982	0.0262173	2.03067	0.930996
Taar7e	chr10	23757420	23758496	1077	0	0	0	0	0	0	0	NA
Taar7f	chr10	23769316	23770392	1077	0	0	0	0	0	0	0	NA
Taar8a	chr10	23796306	23797340	1035	0	0	0	0	0	0	0	NA
Taar8b	chr10	23811066	23812100	1035	0	0.115172	0	0.0540198	0.0575858	0.0270099	0.868808	1
Taar8c	chr10	23820649	23821757	1109	0	0.268716	0	0.100831	0.134358	0.0504153	1.25667	1
Taar9	chr10	23828294	23829340	1047	0	0	0	0	0	0	0	NA
Stx7	chr10	23869123	23908765	2500	44.0826	47.5142	64.5814	65.4601	45.7984	65.0207	-0.505509	0.487649
Moxd1	chr10	23943323	24022589	3083	0	0	0	0.0544053	0	0.0272027	-1.89541	0.9309
Ctgf	chr10	24315248	24318488	2402	4.82315	4.44156	1.29307	2.97941	4.63236	2.13624	1.11304	0.235517
Enpp1	chr10	24361217	24431908	3224	0.0547223	0.110921	0.22771	0.225446	0.0828214	0.226578	-1.34978	0.667883
Enpp3	chr10	24493620	24556001	2815	3.38434	2.85832	4.67424	3.5751	3.12133	4.12467	-0.400994	0.794361
Med23	chr10	24589792	24633335	4946	2.05698	2.25343	1.72408	2.31736	2.1552	2.02072	0.0925128	1
Arg1	chr10	24635013	24647276	1477	7.9632	5.12482	4.70282	2.64979	6.54401	3.6763	0.830204	0.481342
Akap7	chr10	24888896	25018969	3123	1.28049	1.69853	2.64006	2.59591	1.48951	2.61799	-0.809467	0.19931
Epb4.1l2	chr10	25079604	25243324	4463	4.25612	4.09984	7.85775	8.86952	4.17798	8.36363	-0.999599	0.0531188
2010003K15Rik	chr10	25247749	25256078	674	0.0872525	0.0884292	0	0	0.0878409	0	3.29044	0.996251
4930401C15Rik	chr10	25499120	25557243	865	0	0	0	0	0	0	0	NA
Tmem200a	chr10	25710992	25798858	4115	0	0	0	0	0	0	0	NA
Samd3	chr10	25949513	25991978	3554	0	0.0167702	0	0	0.0083851	0	0.878537	1
L3mbtl3	chr10	25995258	26094991	3411	3.41367	2.41131	5.6621	5.90085	2.91249	5.78148	-0.986733	0.0855692
Gm8709	chr10	26393252	26394457	1206	0.048763	0.0494207	0	0	0.0490918	0	2.56296	0.994197
Arhgap18	chr10	26492318	26638454	3616	29.583	19.532	17.3195	17.4566	24.5575	17.3881	0.497823	0.899952
Lama2	chr10	26701092	27336748	9712	0.00605521	0.0736425	0.052332	0.0172706	0.0398488	0.0348013	0.15402	1
Ptprk	chr10	27794626	28317203	6177	0.314177	0.183329	1.02394	2.81499	0.248753	1.91946	-2.89855	0.0424223
Themis	chr10	28388201	28602555	3981	0	0	0	0.0140443	0	0.00702217	-0.767415	1
4930519F09Rik	chr10	28641769	28643313	1545	3.19734	2.43034	5.84824	6.6586	2.81384	6.25342	-1.14929	0.374631
2310057J18Rik	chr10	28692094	28706112	1319	0	0	0	0	0	0	0	NA
6330407J23Rik	chr10	28863802	28919434	3946	0.0149032	0.0151042	0.0143112	0	0.0150037	0.0071556	0.543464	1
9330159F19Rik	chr10	28931449	28950585	5644	0	0	0	0	0	0	0	NA
Echdc1	chr10	29032972	29066467	3180	0.277397	0.506049	0.621547	0.756023	0.391723	0.688785	-0.798648	0.577086
Rnf146	chr10	29063982	29082248	4404	2.91103	3.03149	4.52648	4.76077	2.97126	4.64363	-0.642432	0.336195
Rspo3	chr10	29172913	29255673	2396	0	0	0.0235693	0.0700048	0	0.0467871	-2.50556	0.9664
Cenpw	chr10	29915815	29920346	1512	101.436	91.8854	108.163	100.987	96.6609	104.575	-0.113522	1
Trmt11	chr10	30254031	30320555	2359	7.60344	9.39877	20.1327	19.7429	8.5011	19.9378	-1.22881	0.00982897
Gm20300	chr10	30323001	30326440	3440	1.74373	2.13109	2.1177	1.96662	1.93741	2.04216	-0.0755851	1
Hint3	chr10	30328013	30338172	696	57.2873	68.6785	69.6975	62.819	62.9829	66.2583	-0.0731286	1
Ncoa7	chr10	30365388	30522913	5338	0.0440676	0.022331	0.327957	0.398014	0.0331993	0.362985	-3.11004	9.69398e-05
Hey2	chr10	30552165	30562589	2532	0	0	0.0446067	0	0	0.0223033	-1.69168	0.971011
Hddc2	chr10	31033211	31047892	718	10.0744	6.47479	32.7192	31.5373	8.27459	32.1282	-1.95579	3.42122e-05
Tpd52l1	chr10	31052186	31165727	1267	0.0928306	0.658578	1.56	1.14734	0.375704	1.35367	-1.82193	0.0446791
Gm3258	chr10	31133532	31134241	710	16.7314	16.2015	12.9647	11.4971	16.4664	12.2309	0.428693	0.759034
Rnf217	chr10	31221693	31329531	2860	0.0205623	0	0	0	0.0102812	0	1.02014	1
Nkain2	chr10	31409125	32609721	3745	0	0	0	0	0	0	0	NA
Trdn	chr10	32803289	33196515	4514	0	0	0	0	0	0	0	NA
D830005E20Rik	chr10	32942151	32976163	1844	0	0	0	0	0	0	0	NA
Clvs2	chr10	33232140	33344406	2500	0	0	0.0225888	0.0670926	0	0.0448407	-2.45525	0.529567
Gm4794	chr10	33486230	33501921	882	0.066676	0	0.128054	0.190172	0.033338	0.159113	-1.96428	0.884554
Sult3a1	chr10	33577528	33599281	1096	0	0	0	0	0	0	0	NA
Rsph4a	chr10	33624917	33635827	3650	0	0	0.0154718	0.0612718	0	0.0383718	-2.27417	0.751643
Zufsp	chr10	33646742	33671018	2364	9.20433	13.1103	17.319	14.8291	11.1573	16.0741	-0.52635	0.489999
A830082N09Rik	chr10	33707022	33714861	7840	0.0600084	0.190055	0.180077	0.0855773	0.125032	0.132827	-0.0809694	1
Rwdd1	chr10	33716361	33739422	1082	87.1253	69.0207	74.0608	166.13	78.073	120.095	-0.621219	0.72695
Bet3l	chr10	33757403	33829621	1185	0.0992544	0	0	0	0.0496272	0	2.57597	0.932412
Fam26d	chr10	33758590	33764119	3714	0	0	0	0	0	0	0	NA
Fam26e	chr10	33811158	33816325	1786	0.230491	0.133486	0.727243	0.12522	0.181988	0.426231	-1.18407	0.983101
Fam26f	chr10	33845873	33847778	1082	0.652217	0.49576	1.51358	1.03347	0.573988	1.27352	-1.1361	0.299688
Dse	chr10	33871199	33927357	4225	0.0695955	0.169282	1.21632	1.07189	0.119439	1.14411	-3.15644	2.88867e-06
Tspyl1	chr10	34001996	34004691	2696	2.22494	2.25495	5.09002	3.79511	2.23994	4.44257	-0.98475	0.100514
Tspyl4	chr10	34017227	34021126	3900	0.015079	0.0305648	0.10136	0.0716802	0.0228219	0.0865201	-1.55617	0.380439
Nt5dc1	chr10	34023418	34138334	2716	1.75385	2.58945	5.61393	3.97302	2.17165	4.79348	-1.13866	0.0394819
Col10a1	chr10	34109787	34116891	3130	0.0563657	0.019042	0.0721687	0.107177	0.0377038	0.0896727	-1.06309	0.922894
Frk	chr10	34203206	34331036	4803	0.269369	0.508777	2.9159	2.58425	0.389073	2.75007	-2.78998	1.88557e-08
Hs3st5	chr10	36226613	36554200	3095	0.0380021	0.0770292	0.0547386	0.144518	0.0575156	0.0996285	-0.69933	0.946338
Hdac2	chr10	36694350	36721694	2004	22.596	20.8783	30.9694	56.5522	21.7371	43.7608	-1.00914	0.184311
Marcks	chr10	36853049	36858732	4186	7.08059	5.92311	16.9038	16.7758	6.50185	16.8398	-1.37159	0.00268413
Rfpl4b	chr10	38540347	38541585	1054	1.11591	0.282739	2.08957	1.32615	0.699322	1.70786	-1.2761	0.313561
Lama4	chr10	38685321	38829994	6046	1.20612	0.916792	2.62465	2.29339	1.06146	2.45902	-1.20436	0.0256674
1700025K23Rik	chr10	38838614	38853701	730	0.0805592	0.489874	0.309436	0.306359	0.285216	0.307897	-0.106788	1
Tube1	chr10	38853829	38870864	2929	2.7306	2.2994	3.29693	2.65332	2.515	2.97512	-0.241508	0.955787
Wisp3	chr10	38870777	38883600	1418	0.165891	0.126096	0.318601	0.118287	0.145993	0.218444	-0.550359	1
Fyn	chr10	39089605	39285180	3685	0.319176	0.16174	0.229873	0.257932	0.240458	0.243902	-0.0197029	1
Traf3ip2	chr10	39332740	39375113	2867	2.35889	1.95414	4.17582	2.45718	2.15652	3.3165	-0.618626	0.983101
E130307A14Rik	chr10	39341217	39451813	1664	0.106024	0.107454	0.13575	0.1344	0.106739	0.135075	-0.31351	1
Rev3l	chr10	39451966	39595011	10665	1.86929	1.58154	2.39867	2.30143	1.72542	2.35005	-0.443534	0.619069
AA474331	chr10	39612566	39619044	781	0	0.152628	0.0723073	0	0.0763141	0.0361537	0.903151	1
2010001E11Rik	chr10	39640188	39646729	2285	0	0	0	0	0	0	0	NA
G630090E17Rik	chr10	39666718	39679959	1782	0.330012	0.367909	0.380283	0.407877	0.348961	0.39408	-0.170814	1
BC021785	chr10	39677867	39706452	5981	0.0098325	0	0.0283257	0	0.00491625	0.0141629	-0.695906	1
AI317395	chr10	39721379	39745074	2679	3.09517	4.583	3.24625	3.04701	3.83909	3.14663	0.286132	0.943883
Slc16a10	chr10	39753341	39862060	6556	0.313955	0.390918	1.27484	1.211	0.352436	1.24292	-1.78949	0.00073896
Rpf2	chr10	39943052	39966845	1890	83.7006	99.304	126.001	118.595	91.5023	122.298	-0.418486	0.626169
Gtf3c6	chr10	39969009	39977471	1020	54.83	60.3025	61.3441	51.5254	57.5663	56.4348	0.0286344	1
Amd1	chr10	40007264	40021994	3206	0	0	0	0	0	0	0	NA
Cdk19	chr10	40069114	40203624	5807	1.57983	1.82694	1.38092	1.39608	1.70339	1.3885	0.292968	0.934226
Slc22a16	chr10	40290168	40323938	2243	0.865212	0.717448	0.981903	0.697947	0.79133	0.839925	-0.0849392	1
Ddo	chr10	40349817	40369737	3000	0.0588082	0.119203	0.075296	0	0.0890054	0.037648	1.05509	1
9030224M15Rik	chr10	40403088	40530889	1529	0.0384619	0	0.036934	0.0365667	0.0192309	0.0367503	-0.677481	1
Cdc40	chr10	40551427	40602949	3366	16.2133	18.2912	16.8611	18.0721	17.2523	17.4666	-0.0178024	1
Wasf1	chr10	40603340	40658375	2550	0.761047	0.631073	1.12944	1.6225	0.69606	1.37597	-0.973034	0.214908
Fig4	chr10	40907978	41023047	3263	19.6628	15.2519	17.9817	17.9572	17.4574	17.9695	-0.0416863	1
Zbtb24	chr10	41170202	41185380	2831	5.6087	4.94748	6.10401	4.9966	5.27809	5.5503	-0.0724172	1
Mical1	chr10	41196120	41206836	3563	0.247579	0.200734	0.491337	0.360916	0.224156	0.426126	-0.897273	0.554854
Smpd2	chr10	41206978	41210146	1602	5.80006	5.84108	13.3954	10.6097	5.82057	12.0026	-1.04283	0.0629774
Ppil6	chr10	41210245	41234094	1070	0.0549609	0	0.105555	0.104506	0.0274805	0.10503	-1.6178	0.910401
Cd164	chr10	41239306	41250848	2830	122.957	110.126	105.401	96.6679	116.541	101.035	0.205973	0.980806
Ccdc162	chr10	41258655	41307559	2749	0.0641778	0.0216811	0.143799	0.0610155	0.0429294	0.102407	-1.0866	0.957924
5730435O14Rik	chr10	41287822	41296282	617	0	0.0965986	0	0	0.0482993	0	2.54348	1
Cep57l1	chr10	41438646	41529674	2387	20.6703	20.3249	27.5381	22.3221	20.4976	24.9301	-0.282307	0.853964
Sesn1	chr10	41530380	41628242	3339	6.65753	3.87346	5.98715	6.91556	5.2655	6.45135	-0.29253	0.941346
Armc2	chr10	41634797	41738188	4864	0.568254	0.624931	0.452798	0.321853	0.596593	0.387326	0.610406	0.685286
Foxo3	chr10	41905592	41996548	2889	1.66918	1.50602	0.664607	3.48352	1.5876	2.07406	-0.383491	1
Lace1	chr10	42032391	42198371	2513	1.07647	1.94481	2.5618	2.26935	1.51064	2.41558	-0.673647	0.419589
Snx3	chr10	42221860	42255175	1377	314.626	175.125	168.514	534.784	244.875	351.649	-0.52207	0.939632
Nr2e1	chr10	42281777	42303394	3233	0.01819	0	0.0174674	0.0172937	0.00909499	0.0173805	-0.519957	1
Ostm1	chr10	42398722	42422268	3009	10.7883	10.9536	13.7567	20.3649	10.871	17.0608	-0.649721	0.393552
Sec63	chr10	42481302	42552320	6032	2.92481	3.29032	4.40017	3.93005	3.10757	4.16511	-0.421394	0.659403
Scml4	chr10	42580318	42680588	4745	0.644474	0.552678	0.0833096	0.0235661	0.598576	0.0534379	3.26202	0.00309848
Sobp	chr10	42722306	42894336	4980	0	0	0	0	0	0	0	NA
9030612E09Rik	chr10	42894510	42896368	1859	0	0.032061	0	0	0.0160305	0	1.3802	1
Pdss2	chr10	42941292	43184688	2031	4.80658	5.83981	5.25515	4.29446	5.3232	4.7748	0.15654	1
Bend3	chr10	43198946	43235223	6049	3.02353	3.45843	2.1939	2.86531	3.24098	2.52961	0.356271	0.827569
1700021F05Rik	chr10	43244927	43260800	898	236.215	229.976	163.065	169.848	233.096	166.457	0.485752	0.613588
Cd24a	chr10	43298975	43304071	1816	1.68394	1.54254	2.45666	2.21672	1.61324	2.33669	-0.531749	0.618052
F830002L21Rik	chr10	43313233	43350719	1832	0.256804	0	0	0.0610377	0.128402	0.0305188	1.7722	0.984219
1700027J07Rik	chr10	43465964	43485642	1060	0	0	0	0	0	0	0	NA
Qrsl1	chr10	43593996	43621542	1970	24.2397	20.452	18.8622	15.9501	22.3459	17.4062	0.360227	0.879097
Rtn4ip1	chr10	43621613	43667668	2981	2.30814	2.47922	2.1975	1.70676	2.39368	1.95213	0.292823	0.957682
Aim1	chr10	43670113	43724652	7416	0.84057	0.763501	1.59913	1.62846	0.802036	1.61379	-0.999754	0.0914416
Speer5-ps1	chr10	43890253	43939391	1522	0.695498	0.274119	0.445246	0.661228	0.484808	0.553237	-0.186872	1
Atg5	chr10	43988164	44084097	2352	31.1043	34.6407	44.659	44.2863	32.8725	44.4726	-0.435921	0.602421
Mir1929	chr10	44079482	44079574	93	0.632346	0	0	0	0.316173	0	5.02757	1
Prdm1	chr10	44156981	44178493	5143	0.0343038	0.104299	0	0	0.0693016	0	2.98735	0.0287234
Prep	chr10	44787020	44878801	2719	43.2789	33.6477	30.0118	52.0241	38.4633	41.018	-0.0927515	1
Popdc3	chr10	45009111	45038256	1851	8.70527	4.21814	18.1833	21.597	6.4617	19.8902	-1.62056	0.00301518
Bves	chr10	45055568	45089514	1607	0.109785	1.22392	0.983956	0.591462	0.666854	0.787709	-0.237018	1
Lin28b	chr10	45096425	45190007	5403	1.22993	1.12518	2.47712	3.38381	1.17756	2.93047	-1.30805	0.0127868
Hace1	chr10	45297635	45432151	3785	0.854545	0.897563	1.1936	1.49193	0.876054	1.34276	-0.610444	0.537329
D030045P18Rik	chr10	45527510	45571824	1892	0.0310826	0.0945052	0	0	0.0627939	0	2.86382	0.959891
Grik2	chr10	48819269	49508560	4872	0	0	0.0231823	0	0	0.0115911	-1.11044	0.972479
Ascc3	chr10	50312475	50571008	7477	4.11351	3.92187	3.98786	5.66807	4.01769	4.82797	-0.264448	0.880603
Sim1	chr10	50615457	50708958	7355	0.0639654	0.0729316	0	0.0152034	0.0684485	0.0076017	2.15603	0.378839
Gp49a	chr10	51200485	51206025	1305	0	0.0456715	0	0	0.0228358	0	1.71527	1
Lilrb4	chr10	51210781	51216417	1418	0	0	0	0	0	0	0	NA
Fam162b	chr10	51305256	51310266	555	0	0	0	0	0	0	0	NA
Gprc6a	chr10	51334629	51351264	2856	0	0	0	0	0	0	0	NA
Rfx6	chr10	51397566	51450235	3701	0	0.0483123	0	0	0.0241562	0	1.77215	0.815022
Vgll2	chr10	51742492	51748277	1466	0	0	0	0.0381382	0	0.0190691	-1.53949	1
Ros1	chr10	51765732	51915050	7401	0.00794598	0.0402657	0.022891	0	0.0241058	0.0114455	0.669345	0.969233
Dcbld1	chr10	51953425	52041183	3025	19.4991	14.0285	14.5427	22.2903	16.7638	18.4165	-0.135575	1
Gopc	chr10	52056830	52101930	4317	0.640256	0.911208	0.784879	1.16561	0.775732	0.975245	-0.326445	0.913724
Nepn	chr10	52111414	52124410	1823	0	0	0	0	0	0	0	NA
Nus1	chr10	52137353	52159998	4614	8.29739	7.6084	7.04982	9.45172	7.9529	8.25077	-0.0529831	1
Zfa	chr10	52262126	52265545	3420	0.103172	0.104564	0.297221	0.147133	0.103868	0.222177	-1.02786	0.708314
Slc35f1	chr10	52410307	52831428	4973	0	0	0	0	0	0	0	NA
Gm9766	chr10	52997887	53099657	2691	0.677464	0.841639	1.34307	1.55826	0.759551	1.45067	-0.92454	0.198533
Gm19395	chr10	53000076	53003493	658	0	0	0	0.0849704	0	0.0424852	-2.39191	1
Pln	chr10	53057492	53065805	2480	0.165991	0.144197	0.637587	0.586159	0.155094	0.611873	-1.91333	0.12748
Gm20597	chr10	53218249	53238795	5486	0.0107197	0	0	0	0.00535984	0	0.619164	1
Mcm9	chr10	53257130	53350245	3873	0.409972	0.56939	0.656143	1.03939	0.489681	0.847767	-0.779577	0.355518
Asf1a	chr10	53316767	53329021	2182	20.7257	15.7881	17.6766	36.2573	18.2569	26.967	-0.562496	0.707312
Fam184a	chr10	53352952	53470715	3949	0.0893515	0.196206	0.171604	0.0566326	0.142779	0.114118	0.299728	1
Man1a	chr10	53625839	53795602	3889	0	0.0919537	0.0726048	0	0.0459768	0.0363024	0.273743	1
Gm16998	chr10	53795728	53800887	1230	0	0	0	0.136367	0	0.0681836	-2.96687	1
D630037F22Rik	chr10	55734100	55948495	7239	0.081238	0.156434	0.0390054	0.0926822	0.118836	0.0658438	0.764432	0.80841
Msl3l2	chr10	55826723	55836686	2140	0	0	0	0	0	0	0	NA
Gja1	chr10	56097106	56110225	3105	153.678	146.863	144.627	131.988	150.27	138.308	0.119673	1
4930467K11Rik	chr10	57198189	57206159	723	0	0	0.0781079	0.0773313	0	0.0777196	-3.1329	1
Hsf2	chr10	57206191	57232949	2623	9.39407	6.36232	8.59029	16.1145	7.87819	12.3524	-0.648192	0.848274
Serinc1	chr10	57235582	57252335	2877	139.059	149.387	74.0594	62.6734	144.223	68.3664	1.07683	0.0806575
Pkib	chr10	57351787	57460918	6039	0	0	0	0.00925824	0	0.00462912	-0.548843	1
Fabp7	chr10	57504729	57508256	762	0	0	0.0741103	0	0	0.0370551	-2.23435	1
Smpdl3a	chr10	57514350	57531636	1791	51.7486	35.8074	79.8365	66.5557	43.778	73.1961	-0.741429	0.192581
4933403O03Rik	chr10	57692727	57694761	1486	0	0.0401086	0.0380027	0	0.0200543	0.0190014	0.05145	1
Dux	chr10	57693399	57695423	2025	0	0.0588655	0.0278874	0.0276101	0.0294327	0.0277488	0.0629642	1
Gm4981	chr10	57697596	57699408	1813	0	0	0	0	0	0	0	NA
Gcc2	chr10	57718274	57768340	6511	3.21544	4.08266	8.89883	8.81035	3.64905	8.85459	-1.27659	0.00644649
Lims1	chr10	57786214	57887439	4941	7.77206	10.591	11.5207	13.8503	9.18151	12.6855	-0.465945	0.558787
Ranbp2	chr10	57909600	57956902	9476	19.0835	22.3725	19.9345	20.1434	20.728	20.0389	0.0487529	1
Ccdc138	chr10	57960685	58038992	2466	2.67093	2.61028	2.86253	2.42596	2.6406	2.64425	-0.00198166	1
Edar	chr10	58063536	58138444	3680	0	0.016196	0.0153457	0.0151931	0.008098	0.0152694	-0.481559	1
BB019430	chr10	58159493	58167025	1320	0.490068	0.135458	0.0427818	0.0423565	0.312763	0.0425691	2.61819	0.686789
Sh3rf3	chr10	58276107	58601664	5781	0.0101727	0.0824789	0.185603	0.145071	0.0463258	0.165337	-1.63826	0.12748
2017-09-10	chr10	58604375	58684595	2654	1.0636	1.93132	0.936236	0.737328	1.49746	0.836782	0.832056	0.570498
Sowahc	chr10	58684670	58689181	4512	0.41708	0.475542	0.65083	0.916972	0.446311	0.783901	-0.798942	0.380641
P4ha1	chr10	58786044	58836052	4043	31.0405	27.2282	24.9466	23.0391	29.1343	23.9928	0.280012	0.929022
Pla2g12b	chr10	58866433	58884724	1066	0	0.0559112	0.476781	0.104898	0.0279556	0.290839	-2.98661	0.629793
Oit3	chr10	58885708	58904527	2716	0.043305	0.0219445	0.0623771	0	0.0326248	0.0311885	0.0494494	1
Ccdc109a	chr10	58909732	59079440	2872	0.0614292	0.0622576	0.432585	0.681361	0.0618434	0.556973	-2.98035	3.87969e-05
Micu1	chr10	59165383	59326870	2274	11.8444	7.26014	11.2745	11.5312	9.55227	11.4029	-0.255239	0.901845
Dnajb12	chr10	59342339	59360764	1774	22.6746	19.5871	22.4742	20.5489	21.1309	21.5115	-0.025745	1
Ddit4	chr10	59412423	59414518	1685	11.1683	10.7176	7.30617	6.86853	10.943	7.08735	0.62597	0.449446
Anapc16	chr10	59450657	59465860	1329	129.785	122.835	92.8453	97.307	126.31	95.0762	0.409778	0.702928
Ascc1	chr10	59465553	59562738	1578	10.5095	10.9533	14.8516	11.3026	10.7314	13.0771	-0.284964	0.870897
Spock2	chr10	59569005	59596661	3915	0.36051	0.365372	0.245217	0.285622	0.362941	0.26542	0.437317	0.978617
Chst3	chr10	59644276	59682008	6112	0.356005	0.487576	0.267946	0.256135	0.421791	0.262041	0.66651	0.702396
Psap	chr10	59740376	59765348	2733	73.8922	62.6326	95.3598	80.6846	68.2624	88.0222	-0.366729	0.709612
Cdh23	chr10	59765498	60159238	11255	0.146302	0.153571	0.105368	0.144061	0.149936	0.124714	0.247596	1
4632428N05Rik	chr10	59809599	59835432	4846	0.0242708	0.110692	0.291333	0.253824	0.0674812	0.272579	-1.86673	0.130402
Gm17455	chr10	59862474	59866306	857	0	0	0.197685	0.391439	0	0.294562	-4.92866	0.513584
Slc29a3	chr10	60174820	60215530	5240	7.8785	8.37148	5.18379	5.00421	8.12499	5.094	0.672514	0.337054
Unc5b	chr10	60225343	60294329	5867	0.1704	0.355556	0.365764	0.171534	0.262978	0.268649	-0.0296632	1
4930565A17	chr10	60494051	60500828	1131	0.259983	0.105396	0.0499311	0.247173	0.18269	0.148552	0.281322	1
Pcbd1	chr10	60552091	60557077	810	3.84794	7.43177	13.0374	10.0087	5.63986	11.523	-1.02948	0.104043
Sgpl1	chr10	60561390	60610413	4123	4.46446	3.71514	8.04004	7.62108	4.0898	7.83056	-0.935402	0.0855692
Tbata	chr10	60634712	60651589	2023	0	0.0883855	0	0	0.0441928	0	2.4381	1
Adamts14	chr10	60659860	60736186	5188	0.283386	0.850134	0.0435405	0.0107769	0.56676	0.0271587	3.9562	0.049265
Prf1	chr10	60760584	60767011	2054	0	0.0580344	0	0	0.0290172	0	1.96411	0.990552
X99384	chr10	60782405	60846271	4274	0.825572	0.460188	1.65162	1.46513	0.64288	1.55837	-1.26438	0.1533
Nodal	chr10	60880720	60888085	2094	0.393178	0.711572	1.10571	0.400505	0.552375	0.753107	-0.440352	1
Eif4ebp2	chr10	60895245	60915417	1786	1.35002	1.83543	2.02363	4.35138	1.59272	3.18751	-0.996422	0.597071
Lrrc20	chr10	60938581	61044976	2621	0.403872	0.1137	0.193914	0.319976	0.258786	0.256945	0.00991305	1
Npffr1	chr10	61058232	61089133	1307	0	0	0	0	0	0	0	NA
Ppa1	chr10	61111369	61136913	1292	96.7695	80.3603	112.07	133.848	88.5649	122.959	-0.473322	0.537049
Sar1a	chr10	61143069	61156045	2602	84.5509	90.7763	81.9517	80.879	87.6636	81.4154	0.106664	1
Tysnd1	chr10	61158262	61165521	2286	1.38917	0.886459	1.35869	1.46747	1.13781	1.41308	-0.310125	0.942909
Aifm2	chr10	61178011	61202008	3467	2.28991	2.25203	0.684115	0.370909	2.27097	0.527512	2.08528	0.00657566
H2afy2	chr10	61201395	61246612	1910	0.277107	0.156024	0.739163	0.761086	0.216566	0.750124	-1.74631	0.138103
Col13a1	chr10	61301246	61441856	2900	0.141951	0.246626	0.272624	0.404869	0.194288	0.338746	-0.771571	0.69786
Gm5424	chr10	61533770	61535319	1550	7.09493	7.72894	8.63475	5.69927	7.41194	7.16701	0.0484123	1
2010107G23Rik	chr10	61570404	61573761	1731	8.01776	8.19475	13.6042	12.9521	8.10625	13.2782	-0.711255	0.246388
Neurog3	chr10	61595838	61597511	1540	0	0	0	0	0	0	0	NA
Tspan15	chr10	61648144	61693966	3605	0.522015	0.413324	0.187979	0.511802	0.467669	0.349891	0.408453	0.969233
Tacr2	chr10	61715186	61728738	2258	0.260444	0.131978	0.0250098	0.0247611	0.196211	0.0248854	2.56342	0.825267
Hk1	chr10	61731603	61842656	4509	8.42539	10.6143	3.08098	3.39754	9.51984	3.23926	1.55234	0.00116968
2210417K05Rik	chr10	61803355	61812614	557	1.68928	2.14008	0.912474	0.602268	1.91468	0.757371	1.32662	0.558787
Hkdc1	chr10	61845885	61885205	3483	1.99235	1.14651	1.60515	1.63735	1.56943	1.62125	-0.04657	1
Supv3l1	chr10	61892126	61912441	2390	17.4456	11.7208	9.23873	12.2348	14.5832	10.7368	0.441392	0.826882
4930507D05Rik	chr10	61911908	61914101	2194	0.804123	0.135828	0.0514786	0.382251	0.469976	0.216865	1.08113	0.966572
Vps26a	chr10	61917591	61949553	3252	93.1673	84.6368	74.0631	82.2497	88.902	78.1564	0.18583	1
Srgn	chr10	61957176	61970503	938	1.3793	3.74891	0.903071	1.0133	2.5641	0.958187	1.41071	0.0446791
2510003E04Rik	chr10	62021218	62041205	2472	3.25919	4.89444	2.99265	2.94028	4.07682	2.96647	0.457378	0.734612
Ddx21	chr10	62042995	62065046	4743	57.3699	73.688	46.4468	53.6708	65.529	50.0588	0.38844	0.737264
Ddx50	chr10	62078771	62113946	2507	10.3683	12.5289	12.5468	11.976	11.4486	12.2614	-0.0988781	1
Stox1	chr10	62122170	62188847	3102	1.13749	1.47947	1.23794	0.991321	1.30848	1.11463	0.22942	1
Ccar1	chr10	62206676	62255116	4478	65.2038	78.8473	72.1349	69.5823	72.0256	70.8586	0.0235633	1
Tet1	chr10	62267318	62342762	14082	3.27408	3.83883	8.14076	9.08814	3.55646	8.61445	-1.27394	0.00516736
Slc25a16	chr10	62383381	62409242	3141	3.48243	4.40226	3.64974	4.62806	3.94235	4.1389	-0.0700183	1
Dna2	chr10	62409777	62436936	4122	3.23859	3.7305	3.90454	3.1604	3.48455	3.53247	-0.0196503	1
Rufy2	chr10	62442971	62481490	8936	1.44783	1.82752	1.73789	2.26495	1.63768	2.00142	-0.287782	0.865197
Hnrnph3	chr10	62477412	62486597	2168	3.11944	1.40206	1.84941	2.811	2.26075	2.3302	-0.0434651	1
Pbld2	chr10	62487260	62521560	2211	4.33548	6.30787	0.996114	1.23908	5.32167	1.1176	2.24133	4.77517e-05
Pbld1	chr10	62524365	62540284	1943	26.786	34.1718	28.919	25.5525	30.4789	27.2358	0.162253	1
Atoh7	chr10	62562904	62563353	450	0.130685	0	0.125493	0	0.0653425	0.0627467	0.0505814	1
Mypn	chr10	62578543	62666700	5246	4.9885	4.44226	3.88608	3.69824	4.71538	3.79216	0.313611	0.881016
Herc4	chr10	62706545	62780629	4043	35.2442	42.9725	33.3133	33.4799	39.1083	33.3966	0.227711	0.965036
Sirt1	chr10	62781753	62801783	3910	11.3856	13.2922	10.2978	9.63777	12.3389	9.96781	0.307587	0.870793
Dnajc12	chr10	62845191	62871588	1365	3.96363	5.9383	5.41966	5.89825	4.95096	5.65896	-0.192463	0.983101
Ctnna3	chr10	62892846	64466415	3924	0.0299736	0.0303778	0.129523	0.113987	0.0301757	0.121755	-1.71346	0.292131
Lrrtm3	chr10	63391245	63553003	3852	0	0	0.0146604	0	0	0.00733022	-0.79329	1
1700023F02Rik	chr10	65583357	65586812	345	0	0	0	0.324119	0	0.16206	-4.10484	1
Reep3	chr10	66471937	66559736	5550	1.65299	1.18129	4.009	5.49031	1.41714	4.74966	-1.73773	0.00018266
Jmjd1c	chr10	66590006	66719074	8947	1.82071	2.35154	3.47151	3.54323	2.08613	3.50737	-0.746772	0.215541
Nrbf2	chr10	66729437	66748029	1789	18.5727	10.0279	12.6265	25.9707	14.3003	19.2986	-0.432187	0.909283
Egr2	chr10	67000617	67004936	2965	0.0396683	0.0402032	0	0	0.0399358	0	2.32007	0.91281
Ado	chr10	67007259	67011703	4445	3.54569	3.16443	0.99096	1.19494	3.35506	1.09295	1.60927	0.0837501
Zfp365	chr10	67348853	67375410	4257	0.0967013	0.36402	0.0132657	0	0.230361	0.00663284	3.85309	0.236623
Rtkn2	chr10	67442346	67506612	3932	0.0598252	0.045474	0.0718108	0.113755	0.0526496	0.0927829	-0.714221	0.881016
Arid5b	chr10	67558341	67741474	4494	1.21699	1.27319	1.97288	1.7542	1.24509	1.86354	-0.577973	0.451567
4930545H06Rik	chr10	67781813	67783890	769	0	0	0	0	0	0	0	NA
1700040L02Rik	chr10	67893704	68004623	1238	0	0	0	0	0	0	0	NA
Tmem26	chr10	68186494	68245402	5052	0	0.0117976	0	0	0.00589878	0	0.668916	1
Rhobtb1	chr10	68671300	68754532	4624	0	0.0773373	0.0244256	0.120914	0.0386687	0.0726697	-0.764365	0.842897
Cdk1	chr10	68799383	68815660	2860	206.24	242.844	193.881	173.831	224.542	183.856	0.288397	0.887094
Ank3	chr10	68996456	69490184	10685	0.0440305	0.0836705	0.15327	0.0837219	0.0638505	0.118496	-0.799043	0.536927
Ccdc6	chr10	69559869	69655948	5511	5.95445	6.24024	10.1344	9.23219	6.09735	9.68331	-0.666444	0.265153
2310015B20Rik	chr10	69667415	69682459	443	0	0.26908	0	0	0.13454	0	3.8534	1
Slc16a9	chr10	69708024	69748699	3563	0.0990315	0.418196	0.190195	0.31384	0.258614	0.252017	0.0358717	1
Fam13c	chr10	69903416	70021480	3510	0.15079	0.101883	0.418311	0.270792	0.126336	0.344552	-1.37882	0.101105
Phyhipl	chr10	70020434	70062039	3010	0.156301	0.297016	0.0750459	0.334349	0.226659	0.204697	0.140504	1
D630013N20Rik	chr10	70063797	70118711	2082	0	0.0286269	0	0	0.0143135	0	1.28176	1
Bicc1	chr10	70387848	70622382	3097	0.170899	0.173204	0.309985	0.541594	0.172051	0.42579	-1.25929	0.197556
C730027H18Rik	chr10	70631485	70644788	2300	0	0	0.0245531	0.0243089	0	0.024431	-1.78371	1
Tfam	chr10	70688225	70700792	3918	16.7659	14.9384	21.2887	20.549	15.8521	20.9189	-0.399909	0.666267
Ube2d1	chr10	70717728	70748010	1431	3.45205	2.70726	4.22258	12.4246	3.07966	8.32357	-1.43149	0.27253
Cisd1	chr10	70793242	70807597	965	127.123	109.197	133.953	185.635	118.16	159.794	-0.435435	0.661486
Ipmk	chr10	70810541	70848633	5417	1.25932	1.94747	2.05372	2.02298	1.6034	2.03835	-0.34436	0.78844
1700049L16Rik	chr10	71442633	71443438	806	0	0	0	0	0	0	0	NA
Zwint	chr10	72117643	72132537	2676	57.2479	64.9467	92.0519	82.4033	61.0973	87.2276	-0.513605	0.473679
A330049N07Rik	chr10	72436051	72549453	1989	0.680035	0.689206	1.30604	0.843296	0.68462	1.07467	-0.642957	0.764993
Pcdh15	chr10	73284615	74112477	15987	0	0.00372811	0	0.0069945	0.00186406	0.00349725	-0.186068	1
Rtdr1	chr10	74420222	74495331	1223	0.0961704	0.243668	0	0.0457159	0.169919	0.0228579	2.45304	0.834762
Gnaz	chr10	74429976	74478622	2435	0	0.0489538	0.0463836	0.0459224	0.0244769	0.046153	-0.703732	1
Rab36	chr10	74499834	74516845	2620	0	0.0454972	0.0215542	0.0213399	0.0227486	0.0214471	0.058508	1
Bcr	chr10	74523641	74647668	6537	0.575757	0.537934	1.13169	1.05201	0.556846	1.09185	-0.958898	0.153723
Specc1l	chr10	74674818	74775145	6438	1.04134	0.722103	1.16663	1.32004	0.881721	1.24333	-0.491108	0.618409
Adora2a	chr10	74779688	74797533	2534	0	0	0	0	0	0	0	NA
Gm5779	chr10	74814800	74815706	907	0.129676	0.525701	0.435837	0.308217	0.327688	0.372027	-0.177981	1
Upb1	chr10	74869779	74902940	1435	0	0	0.82642	0.233772	0	0.530096	-5.75514	0.0298459
4933407G14Rik	chr10	74912255	74925849	1262	0	0	0	0	0	0	0	NA
1110038D17Rik	chr10	74969559	74980067	2910	3.98117	3.27705	4.17233	4.59196	3.62911	4.38215	-0.271341	0.915054
Snrpd3	chr10	74980787	74998185	604	562.573	578.942	560.793	526.985	570.757	543.889	0.0695638	1
AI646023	chr10	75012870	75023075	4601	0.0255632	0.168402	0.135012	0.0364555	0.0969826	0.085734	0.160273	1
Ggt1	chr10	75036338	75048927	2022	12.0409	8.51868	10.6967	8.51654	10.2798	9.60663	0.0976064	1
Ggt5	chr10	75052126	75079713	4137	0.0710759	0.273731	0.027301	0	0.172403	0.0136505	2.94719	0.570602
Susd2	chr10	75099364	75106753	3255	0.48781	0.915535	0.988911	1.46003	0.701672	1.22447	-0.794607	0.413574
Cabin1	chr10	75108855	75227102	7460	4.59587	4.45811	3.5806	3.95721	4.52699	3.7689	0.263769	0.931486
Ddt	chr10	75233978	75236119	609	48.862	52.3591	67.3213	49.3004	50.6106	58.3109	-0.204289	0.960779
Gstt3	chr10	75236867	75244159	1873	0.0313979	0.127285	0.241205	0.208956	0.0793416	0.22508	-1.39575	0.622071
Gstt1	chr10	75246558	75261329	1037	0	0.0574747	0.3812	0.107831	0.0287374	0.244516	-2.71596	0.556875
Gstt4	chr10	75277689	75285288	963	0	0.0618913	0	0	0.0309456	0	2.03371	1
Gstt2	chr10	75294590	75297626	1370	1.28777	0.696074	2.18468	1.38756	0.991922	1.78612	-0.842115	0.669859
Mif	chr10	75322098	75322995	554	412.082	515.756	834.95	716.543	463.919	775.747	-0.7417	0.182529
Derl3	chr10	75356143	75358686	1336	6.64674	5.97798	0.549503	0.711436	6.31236	0.63047	3.30326	1.31892e-08
Smarcb1	chr10	75359514	75384359	1657	54.3719	59.4574	62.0613	56.1467	56.9146	59.104	-0.0544466	1
Mmp11	chr10	75385969	75395208	2247	0.392578	0.663121	0.879627	0.671822	0.52785	0.775724	-0.546821	0.865309
Chchd10	chr10	75398318	75400479	948	88.9567	48.096	29.904	169.265	68.5264	99.5845	-0.539196	0.978145
Vpreb3	chr10	75411057	75412391	602	38.9775	41.5823	17.1667	19.8752	40.2799	18.521	1.12048	0.11937
Gm5134	chr10	75417259	75472334	2836	6.65636	8.34334	5.237	4.92864	7.49985	5.08282	0.560319	0.51926
Zfp280b	chr10	75495357	75505714	4874	13.4653	13.6225	9.6978	13.5704	13.5439	11.6341	0.219107	0.972502
Slc5a4b	chr10	75521366	75573763	2132	0.38617	0.503201	1.05951	0.550713	0.444685	0.805113	-0.842132	0.519791
Slc5a4a	chr10	75610196	75652010	2055	0	0.522055	0.0274803	0.0272071	0.261028	0.0273437	2.8595	0.910594
Prmt2	chr10	75669967	75700610	2052	0.974405	1.68464	1.43106	1.47133	1.32952	1.4512	-0.125434	1
S100b	chr10	75716581	75724064	1661	0	0.0358828	0	0.0673215	0.0179414	0.0336608	-0.643933	1
Dip2a	chr10	75725794	75808036	6355	0.00925385	0.0375146	0.177725	0.211149	0.0233842	0.194437	-2.61442	0.0172613
Pcnt	chr10	75813999	75905657	9530	8.42321	9.09342	5.81312	5.62039	8.75832	5.71675	0.614582	0.389171
1700094J05Rik	chr10	75851760	75864252	997	0	0	0	0	0	0	0	NA
2610028H24Rik	chr10	75911826	75923963	1763	0	0.0676135	0.0320318	0.0317133	0.0338068	0.0318725	0.0651491	1
Ybey	chr10	75922312	75931859	4522	6.81457	7.34143	8.46706	7.48029	7.078	7.97367	-0.171674	1
Mcm3ap	chr10	75931716	75978602	6383	9.16719	8.29171	9.16576	7.02495	8.72945	8.09535	0.108667	1
Lss	chr10	75994372	76016679	3102	11.8868	10.5868	13.1076	13.3738	11.2368	13.2407	-0.236558	0.929319
4930483K19Rik	chr10	76008616	76024971	1237	0.142623	0.0963643	0.18261	0.180794	0.119494	0.181702	-0.565983	1
1700027D21Rik	chr10	76025017	76032945	1331	0.0441835	0.134338	0.169713	0	0.0892608	0.0848565	0.0654763	1
Ftcd	chr10	76038393	76053083	2710	0	0.0219931	0.0208384	0	0.0109966	0.0104192	0.0402266	1
Col6a2	chr10	76058501	76086149	3729	0	0	0	0.0149934	0	0.00749672	-0.807084	1
Col6a1	chr10	76171537	76188789	3976	0	0.0749513	0	0	0.0374757	0	2.24719	0.838839
Pcbp3	chr10	76224599	76424692	2175	1.59526	1.61677	2.33677	3.80449	1.60601	3.07063	-0.930786	0.146162
Gm10787	chr10	76474740	76484959	1548	0	0	0	0	0	0	0	NA
Slc19a1	chr10	76495484	76513177	2390	1.32872	1.44639	1.86665	1.94166	1.38756	1.90416	-0.453802	0.771091
Col18a1	chr10	76514924	76629275	5791	0.0609306	0.277886	0.0780135	0.0482736	0.169408	0.0631436	1.29444	0.751783
Gm10941	chr10	76720518	76721968	711	0	0	0	0.0786365	0	0.0393182	-2.30212	1
Pofut2	chr10	76722045	76732331	2219	7.02306	5.34505	8.22013	8.28957	6.18406	8.25485	-0.416105	0.667832
Adarb1	chr10	76753472	76881018	6633	0.079794	0.179711	0.221359	0.337166	0.129753	0.279262	-1.0495	0.366819
Gm17769	chr10	76881121	76883684	2564	0	0.0697363	0	0.021806	0.0348682	0.010903	1.10198	1
1810008A18Rik	chr10	76949400	76978558	2428	17.8023	10.7763	12.6992	25.3762	14.2893	19.0377	-0.41367	0.910092
Itgb2	chr10	76993093	77028419	2862	0.123288	0.666402	0.414365	0.0976774	0.394845	0.256021	0.605828	0.991676
Pttg1ip	chr10	77044512	77061477	2247	283.729	315.062	162.857	134.787	299.396	148.822	1.00842	0.0466707
Sumo3	chr10	77068979	77081076	2493	38.5922	37.8694	53.7085	52.6586	38.2308	53.1835	-0.476139	0.53568
Ube2g2	chr10	77085066	77108735	1982	13.0256	11.5774	13.8758	11.8761	12.3015	12.8759	-0.065786	1
Mir1930	chr10	77103969	77104052	84	0	0	0	0	0	0	0	NA
Gm19402	chr10	77152702	77153502	801	0	0	0.0705019	0	0	0.035251	-2.17795	1
Gm10272	chr10	77169332	77169731	400	0	0	0	0	0	0	0	NA
Gm10024	chr10	77174202	77174754	553	0	0	0	0	0	0	0	NA
Gm10142	chr10	77178552	77178914	363	0	0	0	0	0	0	0	NA
Krtap12-1	chr10	77183331	77184001	671	0	0	0	0	0	0	0	NA
Gm2696	chr10	77277427	77278149	723	0	0	0	0	0	0	0	NA
Krtap10-10	chr10	77298692	77299996	1305	0	0.091343	0	0.0856866	0.0456715	0.0428433	0.0752179	1
Gm10318	chr10	77315604	77316533	930	0	0	0	0	0	0	0	NA
Gm3285	chr10	77324720	77325383	664	0	0	0	0	0	0	0	NA
Lrrc3	chr10	77360320	77365281	4296	0.136891	0.194231	0.170888	0.377422	0.165561	0.274155	-0.694707	0.862366
Trpm2	chr10	77370467	77432617	7292	0.0241943	0.0572146	0.0464663	0	0.0407045	0.0232331	0.60949	1
1810043G02Rik	chr10	77441395	77448183	1696	0.589469	0.527134	1.39848	1.28568	0.558302	1.34208	-1.25045	0.131569
Pfkl	chr10	77449694	77472541	3717	1.42393	1.97228	2.52202	1.78998	1.6981	2.156	-0.342638	0.902471
Aire	chr10	77492776	77506325	1929	0.121945	0.401668	0.0878259	0.173905	0.261807	0.130866	0.948262	0.817032
Dnmt3l	chr10	77505032	77526360	1885	58.9642	64.85	64.5609	51.9953	61.9071	58.2781	0.0871372	1
Icosl	chr10	77532113	77542270	2748	1.39102	1.34472	1.37687	0.89522	1.36787	1.13604	0.26578	0.988421
D10Jhu81e	chr10	77624812	77632513	1363	1.16495	1.18066	1.86445	2.87141	1.1728	2.36793	-1.0075	0.542164
Pwp2	chr10	77633655	77647894	3871	6.18314	7.45209	5.73327	6.06624	6.81762	5.89976	0.208283	0.990461
Trappc10	chr10	77649471	77707387	5047	0.675823	0.838457	0.648975	0.76438	0.75714	0.706678	0.0981652	1
Agpat3	chr10	77734308	77814445	3439	1.12863	1.40381	3.95748	3.13775	1.26622	3.54761	-1.47904	0.00592655
Rrp1	chr10	77863107	77875788	2008	143.653	138.941	166.772	143.09	141.297	154.931	-0.132889	1
Cstb	chr10	77888415	77890367	602	398.274	543.045	702.242	591.797	470.66	647.02	-0.459117	0.555273
Pdxk	chr10	77899492	77927693	5094	130.616	133.278	120.46	121.941	131.947	121.201	0.122551	1
Ilvbl	chr10	78037245	78047247	2329	0.0757512	0.102364	1.18812	1.1523	0.0890575	1.17021	-3.57463	0.000503999
Syde1	chr10	78047248	78054709	3288	0.0357714	0.0543808	0.0858759	0.187049	0.0450761	0.136462	-1.41103	0.709066
Olfr1357	chr10	78074414	78080819	1160	0	0	0	0	0	0	0	NA
Casp14	chr10	78174740	78181038	2331	0.504575	1.40629	0.266492	0.167899	0.955435	0.217196	2.08724	0.501634
Ccdc105	chr10	78209669	78215812	1718	0	0	0	0	0	0	0	NA
Slc1a6	chr10	78243241	78277570	2089	0.0281514	0.028531	0	0	0.0283412	0	1.9389	1
Olfr1351	chr10	78480069	78481028	960	0	0	0	0	0	0	0	NA
Olfr57	chr10	78497468	78498547	1080	0	0	0.0522889	0.051769	0	0.052029	-2.63294	1
2610008E11Rik	chr10	78527119	78560345	4229	0.264213	0.28187	0.427313	0.343739	0.273041	0.385526	-0.48276	0.895262
Vmn2r80	chr10	78611561	78657678	2592	0	0	0	0	0	0	0	NA
Vmn2r81	chr10	78710522	78757280	3276	0.0179512	0	0.0172381	0	0.00897561	0.00861905	0.0273669	1
Vmn2r82	chr10	78819336	78859511	2598	0	0	0	0	0	0	0	NA
Ppap2c	chr10	78989174	78996532	1646	7.10986	8.03857	8.64578	7.54079	7.57422	8.09328	-0.0955062	1
Mier2	chr10	79002990	79017836	2562	3.42015	2.41941	1.49887	2.466	2.91978	1.98243	0.556262	0.750291
Theg	chr10	79039222	79049881	1249	0.376674	0.190877	0.180855	0.0447642	0.283775	0.11281	1.25829	0.785932
C2cd4c	chr10	79069599	79076770	6754	0.00870717	0.00882459	0	0	0.00876588	0	0.908112	1
Shc2	chr10	79080683	79100663	3957	0.208065	0.165685	0.1998	0.113036	0.186875	0.156418	0.242468	1
Odf3l2	chr10	79102271	79108483	1248	0	0.19103	0	0	0.0955149	0	3.39938	0.810253
Madcam1	chr10	79127319	79131281	1420	0	0	0.039769	0.118121	0	0.0789449	-3.15291	0.774381
Gm16517	chr10	79132155	79138871	1101	12.2317	6.11712	7.23211	20.5158	9.1744	13.8739	-0.596159	0.833012
Cdc34	chr10	79144940	79151143	1266	61.2702	51.4097	62.5385	93.4492	56.3399	77.9939	-0.469132	0.619824
Gzmm	chr10	79151765	79158005	1286	3.06388	3.56866	2.94217	2.99987	3.31627	2.97102	0.158102	1
Bsg	chr10	79167103	79174724	1752	353.621	261.232	292.836	421.595	307.427	357.215	-0.216545	0.983101
Hcn2	chr10	79179379	79198853	3195	0.110438	0.0559637	0.141401	0.332488	0.0832008	0.236945	-1.40577	0.410933
Polrmt	chr10	79198870	79209326	3762	6.20597	5.81438	3.16736	3.552	6.01017	3.35968	0.837194	0.273615
Fgf22	chr10	79217864	79219706	489	0	0.121884	0	0	0.060942	0	2.82664	1
Rnf126	chr10	79221260	79229697	1639	4.62859	2.29096	3.65225	9.14217	3.45977	6.39721	-0.884854	0.488679
Fstl3	chr10	79240019	79245375	1953	2.74017	1.709	1.76385	5.4107	2.22458	3.58727	-0.686898	0.826852
Prss57	chr10	79244219	79251730	2693	0.0436749	0.0442639	0.0419399	0.0207614	0.0439694	0.0313506	0.384231	1
Palm	chr10	79256317	79283641	2651	1.53066	1.61875	1.46985	2.08795	1.5747	1.7789	-0.17486	1
9130017N09Rik	chr10	79283766	79293197	2427	0.169616	0.687613	0.418828	0.115184	0.428614	0.267006	0.663034	0.91281
E130317F20Rik	chr10	79314122	79317716	3595	2.91178	2.66921	2.90607	2.72165	2.7905	2.81386	-0.0119868	1
Ptbp1	chr10	79317350	79327178	2933	27.5695	25.0964	31.7114	34.4651	26.3329	33.0882	-0.32934	0.773873
BC005764	chr10	79323220	79337379	4275	0.11005	0.0697091	0.0660492	0.104628	0.0898798	0.0853385	0.0671336	1
Prtn3	chr10	79342412	79345917	970	14.5505	15.7913	7.45198	6.85913	15.1709	7.15555	1.08311	0.0731067
Elane	chr10	79349057	79350961	920	0	0.129568	0	0	0.064784	0	2.90273	1
Cfd	chr10	79353598	79355401	923	0	0	0.0611831	0.0605748	0	0.060879	-2.82536	1
Med16	chr10	79357452	79371683	3218	7.10889	8.27899	7.2301	7.71419	7.69394	7.47215	0.0421433	1
C030046I01Rik	chr10	79372798	79379675	1821	9.97899	7.78974	12.2496	10.8382	8.88436	11.5439	-0.377416	0.742284
Kiss1r	chr10	79379716	79385017	3162	0.781134	0.320437	0.232175	0.53046	0.550785	0.381318	0.519109	0.946682
Arid3a	chr10	79389817	79417757	5326	0.618336	0.682629	1.47383	1.7846	0.650483	1.62922	-1.31141	0.0165707
Wdr18	chr10	79422897	79431991	2954	97.6288	95.1926	69.5673	65.0902	96.4107	67.3287	0.517907	0.523457
Grin3b	chr10	79433469	79439935	3274	0.0179622	0.0546133	0.0344973	0.204926	0.0362877	0.119711	-1.4866	0.612032
ORF61	chr10	79439865	79447075	2223	2.27508	1.12607	0.736702	3.97385	1.70058	2.35528	-0.467526	0.923685
Cnn2	chr10	79451345	79458145	1782	23.1669	24.5161	23.1339	20.4252	23.8415	21.7796	0.130444	1
Abca7	chr10	79460360	79478317	6594	0.107021	0.63271	0.693696	0.517219	0.369866	0.605458	-0.69617	0.739659
Hmha1	chr10	79479417	79494216	4052	0.348321	0.853128	0.585347	0.469141	0.600725	0.527244	0.184945	1
Polr2e	chr10	79498698	79502404	1008	524.782	535.82	461.244	460.652	530.301	460.948	0.202204	0.98493
Gpx4	chr10	79516255	79519184	1201	620.742	796.007	673.621	626.561	708.375	650.091	0.12387	1
Sbno2	chr10	79519759	79565447	4640	1.48288	1.9653	1.53351	1.63876	1.72409	1.58613	0.119599	1
Stk11	chr10	79579281	79593215	1621	11.5004	14.4499	8.1172	8.07098	12.9752	8.09409	0.680143	0.353356
Dos	chr10	79593179	79602112	3294	0.839097	1.26657	1.69725	1.47669	1.05284	1.58697	-0.587418	0.5913
Atp5d	chr10	79605060	79608563	931	530.158	416.441	441.282	615.076	473.3	528.179	-0.158271	1
Midn	chr10	79611035	79621112	3708	0.285477	0.450064	0.533042	0.497586	0.36777	0.515314	-0.475671	0.816007
Cirbp	chr10	79630586	79634398	1256	26.7353	27.1433	19.8731	17.2272	26.9393	18.5502	0.538037	0.535753
1600002K03Rik	chr10	79635689	79637864	651	40.3798	43.5795	40.7709	39.6784	41.9796	40.2247	0.0615944	1
Efna2	chr10	79642227	79652755	2131	0.800299	1.00687	1.27201	1.12818	0.903586	1.2001	-0.405509	0.891888
Mum1	chr10	79689343	79707889	3717	16.0113	13.6135	14.0382	16.185	14.8124	15.1116	-0.0288344	1
Ndufs7	chr10	79712197	79719537	758	316.773	346.128	470.476	414.018	331.45	442.247	-0.416049	0.628886
Gamt	chr10	79720896	79723713	944	4.85915	1.89411	1.19644	4.38282	3.37663	2.78963	0.274615	1
Dazap1	chr10	79727736	79751158	2085	8.63085	8.14694	8.613	12.3084	8.38889	10.4607	-0.318084	0.898722
Rps15	chr10	79755176	79756859	522	1825.53	1935.22	1626.98	1630.83	1880.37	1628.9	0.207117	0.979794
Apc2	chr10	79764565	79781001	9074	0.0194429	0.0262734	0.0311175	0.0369697	0.0228582	0.0340436	-0.422681	0.992609
2310011J03Rik	chr10	79781000	79783293	1659	33.8174	27.9145	40.9158	41.0482	30.866	40.982	-0.40886	0.655792
Pcsk4	chr10	79784028	79792218	2514	0.0233923	0.0237078	0	0.0222397	0.02355	0.0111198	0.667715	1
Reep6	chr10	79792890	79799186	2016	5.33825	3.60683	2.04487	4.04908	4.47254	3.04697	0.552211	0.726784
Adamtsl5	chr10	79803461	79811191	2572	0.52589	0.74154	0.790433	0.804312	0.633715	0.797372	-0.326811	0.970949
Plk5	chr10	79819204	79828234	2112	5.51327	5.5594	3.85037	4.63274	5.53634	4.24155	0.383546	0.813194
Mex3d	chr10	79843100	79850396	3258	0.144403	0.201232	0.156	0.274576	0.172818	0.215288	-0.301365	1
Mbd3	chr10	79855286	79862224	1589	12.8053	14.1033	11.8346	17.9449	13.4543	14.8897	-0.146148	1
Uqcr11	chr10	79865742	79869566	436	309.148	289.258	515.372	439.847	299.203	477.609	-0.67469	0.25425
Tcf3	chr10	79871910	79896398	3547	1.49217	1.05861	1.60803	1.82848	1.27539	1.71825	-0.427109	0.749744
Onecut3	chr10	79957651	79980005	4689	0.0250835	0.0635544	0	0.0119238	0.0443189	0.00596188	1.76682	0.659403
Atp8b3	chr10	79982330	80001869	4411	0.0133322	0.13512	0.0896178	0.0126753	0.0742259	0.0511465	0.461994	1
Rexo1	chr10	80003671	80024305	5249	6.28527	3.82657	2.98014	5.94362	5.05592	4.46188	0.179942	1
Klf16	chr10	80029866	80040041	2652	0.665251	1.03381	0.894353	0.716802	0.84953	0.805578	0.0757258	1
Fam108a	chr10	80046394	80053086	1473	6.66733	8.29482	8.28103	22.5084	7.48107	15.3947	-1.04013	0.451092
Adat3	chr10	80065625	80070399	1411	6.58519	4.47749	5.68322	11.4119	5.53134	8.54758	-0.626968	0.723291
Scamp4	chr10	80065627	80078528	1802	50.1273	53.5155	57.9136	54.7936	51.8214	56.3536	-0.120937	1
Csnk1g2	chr10	80085525	80103516	2511	3.74724	3.01448	4.6554	4.89857	3.38086	4.77699	-0.497466	0.6017
Btbd2	chr10	80105362	80119816	3026	0.310949	1.6348	1.6796	0.886882	0.972875	1.28324	-0.395914	0.808112
Mknk2	chr10	80128074	80134721	3068	1.41845	2.4672	2.68739	3.11626	1.94282	2.90183	-0.576362	0.515744
Mob3a	chr10	80147998	80164565	2647	2.06617	1.93642	3.11482	3.0416	2.0013	3.07821	-0.618642	0.635163
Izumo4	chr10	80165438	80168127	938	0.125391	0.254163	0.240819	0.238424	0.189777	0.239622	-0.321353	1
Ap3d1	chr10	80169723	80204956	4730	11.6373	11.9329	9.57517	13.4043	11.7851	11.4898	0.0365827	1
Dot1l	chr10	80217951	80257092	5694	2.11726	2.22955	1.75545	1.72818	2.17341	1.74182	0.31773	0.896616
Plekhj1	chr10	80258844	80261371	1260	30.711	19.8671	19.4963	45.5271	25.289	32.5117	-0.362322	0.946054
Sf3a2	chr10	80261480	80267667	1674	18.865	24.9585	30.2264	25.1163	21.9117	27.6713	-0.336551	0.841268
Amh	chr10	80267993	80270393	1665	0	0	0	0.0671598	0	0.0335799	-2.12366	1
Jsrp1	chr10	80271241	80276243	1116	0.263478	0.106812	0.253011	0.300594	0.185145	0.276803	-0.555511	1
Oaz1	chr10	80289401	80292035	1075	0	0	0	0.0520098	0	0.0260049	-1.84819	1
Lingo3	chr10	80295548	80306784	3437	0.0855517	0.0173411	0	0.0162672	0.0514464	0.00813362	1.76066	0.934226
Lsm7	chr10	80315570	80317954	468	398.966	394.031	611.056	544.291	396.498	577.674	-0.542929	0.426461
3110056O03Rik	chr10	80318020	80331453	2869	1.08638	0.477808	0.570822	0.506683	0.782096	0.538753	0.529519	0.946183
Tmprss9	chr10	80342561	80362239	3454	0.0851306	0	0.130798	0.0647487	0.0425653	0.0977734	-1.03582	0.862251
Timm13	chr10	80362195	80363714	1225	300.138	316.495	320.116	294.158	308.317	307.137	0.00553068	1
Lmnb2	chr10	80364108	80380990	3371	4.83236	3.58916	3.14943	4.95914	4.21076	4.05429	0.054501	1
Gadd45b	chr10	80392836	80394949	1266	22.5757	45.7132	31.7599	27.0278	34.1444	29.3939	0.216065	0.980369
Gng7	chr10	80411369	80477670	3495	0.134611	0.119373	0.0807897	0.159973	0.126992	0.120381	0.0713556	1
Diras1	chr10	80482335	80488122	2920	0.0402796	0.0408228	0.0386795	0	0.0405512	0.0193397	0.78489	1
Slc39a3	chr10	80491285	80496657	3462	0.883312	0.654203	0.375175	0.839788	0.768757	0.607482	0.334777	1
Sgta	chr10	80506818	80522899	1947	103.148	89.9071	84.2005	83.8514	96.5278	84.0259	0.200087	1
Thop1	chr10	80532828	80545105	2585	22.2948	17.0849	16.4719	22.5589	19.6899	19.5154	0.0128342	1
Creb3l3	chr10	80547078	80561617	2283	0.30911	0.522131	0.197887	0.0979598	0.415621	0.147923	1.43034	0.329089
Map2k2	chr10	80568692	80587442	2373	21.2631	18.6113	15.7541	31.9489	19.9372	23.8515	-0.258497	0.972502
Zbtb7a	chr10	80599016	80614402	5373	0.634818	0.665565	0.472965	0.978148	0.650191	0.725557	-0.155952	1
Pias4	chr10	80616716	80630465	1663	24.3649	17.1313	11.3419	17.0455	20.7481	14.1937	0.547408	0.840769
Eef2	chr10	80639376	80645254	3100	225.558	214.892	225.032	248.567	220.225	236.8	-0.104686	1
Snord37	chr10	80641706	80641758	53	1.10959	1.12455	0	0	1.11707	0	6.81643	1
Dapk3	chr10	80645752	80655942	1824	2.12793	2.61409	2.1982	1.50198	2.37101	1.85009	0.356201	0.919881
2310050B05Rik	chr10	80657436	80671115	318	0	0	0	0	0	0	0	NA
Itgb1bp3	chr10	80660915	80664782	1840	0.063922	0.064784	0.092074	0.0607723	0.064353	0.0764231	-0.217027	1
Atcay	chr10	80667258	80693524	3677	0.0639741	0.194511	0.215015	0.16726	0.129242	0.191137	-0.530583	0.89422
Zfr2	chr10	80695908	80714868	3341	0	0	0.0845137	0.050204	0	0.0673588	-2.95157	0.428751
Matk	chr10	80720290	80725726	1734	0.101744	0.171861	0.162837	0.35468	0.136803	0.258759	-0.872436	1
Mrpl54	chr10	80727467	80729671	587	184.64	173.219	229.64	233.453	178.93	231.546	-0.371891	0.704601
Apba3	chr10	80730917	80735992	2107	34.6653	24.4685	17.6626	33.3818	29.5669	25.5222	0.212154	1
Mir3057	chr10	80734342	80734432	91	0	0.654959	0	0	0.32748	0	5.07673	1
Tjp3	chr10	80735945	80754012	3031	3.02675	2.34001	1.76999	4.22419	2.68338	2.99709	-0.158951	1
Pip5k1c	chr10	80755717	80782719	4279	0.371073	0.571081	0.765454	0.470385	0.471077	0.61792	-0.384313	0.872981
2510012J08Rik	chr10	80783848	80788996	2724	6.8221	4.90114	4.93405	8.86687	5.86162	6.90046	-0.235023	1
Tbxa2r	chr10	80791476	80797917	1919	0.153226	0.279527	0.117711	0.0874057	0.216376	0.102559	1.00805	0.775027
Gipc3	chr10	80800507	80806011	1024	0	0.0582044	0	0	0.0291022	0	1.96725	1
Hmg20b	chr10	80808791	80813202	1659	19.2837	14.083	13.8542	28.0395	16.6834	20.9469	-0.328148	0.972502
F630110N24Rik	chr10	80820315	80826780	1702	0.103657	0.105055	0.298618	0.722698	0.104356	0.510658	-2.1868	0.208754
4930404N11Rik	chr10	80826769	80828565	695	1.35386	1.28636	3.00642	2.17206	1.32011	2.58924	-0.966548	0.528183
Fzr1	chr10	80829624	80841115	2254	3.83532	3.38464	5.48686	8.50812	3.60998	6.99749	-0.952917	0.100574
Dohh	chr10	80847173	80851097	1444	54.4098	38.7161	37.8566	68.0296	46.5629	52.9431	-0.185223	1
2210404O07Rik	chr10	80855809	80857824	575	0.409101	1.86578	3.33922	1.55577	1.13744	2.44749	-1.09877	0.39487
Nfic	chr10	80858936	80889918	6295	0.653944	0.908932	1.7583	1.52766	0.781438	1.64298	-1.06252	0.0937091
Celf5	chr10	80921973	80945454	4390	0.147355	0.393722	0.514551	0.445756	0.270539	0.480154	-0.805035	0.604856
Ncln	chr10	80949204	80959108	2879	4.92281	6.45905	6.94376	9.92368	5.69093	8.43372	-0.566681	0.447504
S1pr4	chr10	80960490	80962882	2393	0	0	0.0235988	0.0467284	0	0.0351636	-2.17516	1
Gna15	chr10	80965059	80986970	1961	7.91707	7.35518	9.87756	10.9768	7.63613	10.4272	-0.448933	0.640975
Gna11	chr10	80991477	81007791	3262	7.22934	7.30856	6.95946	7.79868	7.26895	7.37907	-0.0216626	1
Aes	chr10	81022305	81029109	1347	3.53635	3.40705	3.89896	5.0224	3.4717	4.46068	-0.360702	0.904551
Tle2	chr10	81038032	81053590	3115	0	0.0191336	0.0725162	0.125642	0.00956682	0.0990789	-2.47889	0.385388
Tle6	chr10	81053650	81063645	2015	1.13822	1.65641	3.5873	1.80357	1.39732	2.69544	-0.942912	0.165944
BC025920	chr10	81069053	81072581	1890	0.466732	0.567632	1.04578	0.562064	0.517182	0.803921	-0.626588	0.80466
Sirt6	chr10	81084531	81090353	2134	25.794	22.2039	35.0105	36.575	23.999	35.7928	-0.576499	0.393552
Ankrd24	chr10	81091285	81110357	3658	0.0964596	0.179228	0.293321	0.213982	0.137844	0.253652	-0.834562	0.728929
Gm10778	chr10	81111814	81289235	9450	6.07996	5.45557	5.64123	5.00532	5.76776	5.32328	0.11549	1
Zfp433	chr10	81167570	81343831	4768	18.4639	14.3503	10.9438	10.964	16.4071	10.9539	0.582438	0.674891
Zfp781	chr10	81205566	81393225	8134	7.2227	6.8658	6.18596	5.58143	7.04425	5.88369	0.25932	0.932575
Zfp873	chr10	81510872	81524331	2300	16.543	12.594	8.0043	7.58439	14.5685	7.79434	0.901495	0.509236
AU041133	chr10	81590758	81615810	2634	5.13511	4.91021	4.7596	4.41511	5.02266	4.58735	0.130517	1
Zfp938	chr10	81687602	81704020	2030	1.36157	0.587205	6.56522	6.74782	0.974387	6.65652	-2.75964	3.78093e-08
Gm1553	chr10	81949278	81955363	662	0	0	0	0	0	0	0	NA
1190007I07Rik	chr10	82082596	82085973	748	14.0731	16.4939	23.1022	26.1613	15.2835	24.6318	-0.688186	0.304129
Tdg	chr10	82092583	82113239	3218	0	0	0	0	0	0	0	NA
Glt8d2	chr10	82113178	82153395	2153	0.0819436	0.387561	0.314754	0.181781	0.234752	0.248267	-0.0775419	1
Hcfc2	chr10	82161752	82204137	2386	1.84854	1.57371	2.24847	1.85119	1.71113	2.04983	-0.25917	0.965036
Nfyb	chr10	82211445	82226886	2552	102.407	97.9264	67.9789	65.7255	100.167	66.8522	0.583287	0.423302
1700028I16Rik	chr10	82274868	82286987	1056	0	0	0.0534773	0.0529456	0	0.0532114	-2.66019	1
Txnrd1	chr10	82296696	82360469	4019	11.6329	10.8851	22.9457	27.6979	11.259	25.3218	-1.16859	0.145854
Eid3	chr10	82329371	82330674	1304	0.27059	1.00554	0.476374	0.343009	0.638067	0.409692	0.626812	0.970949
Chst11	chr10	82448242	82658636	5519	0.0213112	0.0107993	0.0920906	0.131697	0.0160552	0.111894	-2.22598	0.149416
Slc41a2	chr10	82693884	82800562	4386	1.00561	0.842517	1.2103	1.27475	0.924065	1.24252	-0.423244	0.773436
D10Wsu102e	chr10	82822966	82831580	3509	41.0937	39.5247	31.672	31.5642	40.3092	31.6181	0.350261	0.797073
Aldh1l2	chr10	82950192	82996885	6030	0.633919	0.375597	0.440163	0.639772	0.504758	0.539968	-0.0954524	1
A230046K03Rik	chr10	83006686	83059218	5858	135.807	161.375	165.656	145.923	148.591	155.79	-0.0682466	1
Appl2	chr10	83062779	83111409	2945	1.15819	1.5381	1.24641	0.96823	1.34815	1.10732	0.281595	0.98635
1500009L16Rik	chr10	83185610	83225507	1194	156.034	101.332	91.1877	106.623	128.683	98.9055	0.379665	0.984621
Nuak1	chr10	83834064	83903216	5018	0.0117195	0.023755	0.123793	0.11142	0.0177372	0.117606	-2.2018	0.280832
Ckap4	chr10	83989050	83996633	2915	0.544707	0.613393	0.9299	1.28508	0.57905	1.10749	-0.923799	0.374595
C330046G13Rik	chr10	84010162	84016083	1334	0	0	0.0846657	0.125736	0	0.105201	-3.52608	0.822898
Tcp11l2	chr10	84039692	84077100	2400	1.37219	2.16055	0.80002	0.535809	1.76637	0.667915	1.38976	0.109177
Polr3b	chr10	84085182	84189923	4830	6.02693	6.14523	7.74006	5.72996	6.08608	6.73501	-0.145939	1
Rfx4	chr10	84218793	84369283	4074	0.765055	0.497409	2.77231	2.47027	0.631232	2.62129	-2.03685	0.000190729
Ric8b	chr10	84380361	84479192	3069	0.938939	1.41769	1.25125	1.49386	1.17832	1.37256	-0.218423	1
Fhl4	chr10	84559764	84565240	2670	0.132153	0.357161	0.338409	0.209403	0.244657	0.273906	-0.156856	1
AI597468	chr10	84565372	84580492	3778	14.165	14.1667	13.3034	15.1246	14.1659	14.214	-0.00488386	1
Mterfd3	chr10	84582178	84590772	1567	1.76387	2.05391	3.24345	2.56896	1.90889	2.9062	-0.60382	0.791846
Cry1	chr10	84594445	84647799	3016	4.6797	5.23685	3.48269	4.61596	4.95828	4.04932	0.291506	0.910999
Btbd11	chr10	84849559	85123037	5955	0.0592526	0.0500431	0.0189663	0.0187777	0.0546478	0.018872	1.16293	0.87855
Pwp1	chr10	85334576	85351848	2579	185.09	158.536	112.156	112.276	171.813	112.216	0.614515	0.58546
Prdm4	chr10	85354713	85379690	3919	2.38594	2.61583	2.44967	3.01024	2.50088	2.72995	-0.125955	1
Ascl4	chr10	85391236	85392392	1157	0.101656	0.0515137	0	0	0.076585	0	3.11412	0.898722
D10Wsu52e	chr10	85401382	85420538	1979	37.5315	36.4113	53.276	50.5427	36.9714	51.9094	-0.489473	0.520992
Bpifc	chr10	85422436	85474605	2328	0.126306	0	0.0485155	0	0.0631531	0.0242577	1.09449	0.919804
Fbxo7	chr10	85484674	85511073	1886	2.6816	1.95932	6.28798	9.45677	2.32046	7.87237	-1.75801	0.0175672
Syn3	chr10	85511491	85961641	11838	0.00496775	0.00503474	0.0095408	0.00944594	0.00500125	0.00949337	-0.377901	1
Timp3	chr10	85763157	85812250	4681	0.0502527	0.114593	0	0	0.0824231	0	3.20825	0.393552
1810014B01Rik	chr10	86148272	86152699	1620	6.20753	5.6658	3.90424	3.79639	5.93667	3.85032	0.623363	0.5112
Hsp90b1	chr10	86153586	86168189	2759	209.527	124.603	120.804	117.86	167.065	119.332	0.485396	0.929472
BC030307	chr10	86168556	86239588	5031	0.233783	0.236936	0.190822	0.31117	0.23536	0.250996	-0.0891274	1
Nt5dc3	chr10	86241750	86301134	5952	0.513781	0.720984	0.673641	0.535434	0.617382	0.604537	0.0298443	1
Stab2	chr10	86303955	86470687	8133	0.0289233	0.153895	0.256912	0.109992	0.0914091	0.183452	-0.93179	0.691775
1700113H08Rik	chr10	86520791	86693344	1343	0	0	0	0	0	0	0	NA
Ascl1	chr10	86953786	86956405	2259	0	0.0263839	0	0	0.013192	0	1.21363	1
Pah	chr10	86984540	87046882	2143	0	0	0	0	0	0	0	NA
Igf1	chr10	87321801	87399792	7817	0	0	0.00722426	0	0	0.00361213	-0.444893	1
Tyms-ps	chr10	87429416	87430762	1347	0.0436587	0.132742	0	0	0.0882005	0	3.29573	0.792139
Pmch	chr10	87553817	87555119	748	0.157241	0.0796809	0.226492	0.22424	0.118461	0.225366	-0.873575	1
4930547N16Rik	chr10	87554143	87609686	3628	6.85664	7.31052	9.49502	8.55302	7.08358	9.02402	-0.348854	0.766259
Nup37	chr10	87609737	87641140	1369	71.6094	81.2389	77.4273	74.738	76.4242	76.0826	0.00646055	1
Ccdc53	chr10	87663842	87708903	1379	80.9839	79.0506	75.2687	65.7222	80.0173	70.4955	0.182756	1
Dram1	chr10	87785549	87819820	2807	4.02251	3.16373	2.59526	2.15117	3.59312	2.37321	0.596337	0.756915
Gnptab	chr10	87842157	87910074	5204	4.75754	5.86393	6.48929	7.6603	5.31073	7.0748	-0.413101	0.657838
Sycp3	chr10	87922332	87935981	1122	30.662	45.5244	54.8614	46.2433	38.0932	50.5524	-0.408152	0.653572
Chpt1	chr10	87935558	87966715	3411	11.3099	10.2918	8.07926	9.80196	10.8008	8.94061	0.272421	0.964865
Mybpc1	chr10	87981024	88067897	3981	1.65449	1.60194	3.1066	1.81172	1.62822	2.45916	-0.591894	0.499345
Spic	chr10	88138015	88145768	1265	183.723	193.551	272.896	225.41	188.637	249.153	-0.401399	0.651177
Gm4925	chr10	88192286	88193846	1561	0.11302	0.152726	0.0723537	0.179086	0.132873	0.12572	0.074105	1
Arl1	chr10	88194159	88205947	842	139.408	130.741	180.617	171.782	135.074	176.199	-0.383432	0.684776
Utp20	chr10	88209352	88289559	8831	9.33633	11.271	8.28759	7.37581	10.3037	7.8317	0.395318	0.735193
Slc5a8	chr10	88348737	88392260	5331	0.0330941	0.0111801	0.0529657	0.0104878	0.0221371	0.0317268	-0.376732	1
Ano4	chr10	88411739	88720535	4117	0.0142842	0.0579075	0	0	0.0360959	0	2.20464	0.656398
Gas2l3	chr10	88871568	88906712	6748	18.7458	20.8269	20.1937	16.1981	19.7863	18.1959	0.120826	1
Nr1h4	chr10	88916979	88996367	2340	0.175922	0.662237	0.5068	0.334507	0.419079	0.420654	-0.0052841	1
Slc17a8	chr10	89036765	89083994	4452	0	0.0401626	0.0126846	0	0.0200813	0.00634232	0.880254	1
Scyl2	chr10	89102852	89149030	3431	4.47361	5.10719	4.69091	4.36725	4.7904	4.52908	0.0807547	1
Actr6	chr10	89174718	89195040	1703	40.3681	45.3222	26.893	24.3603	42.8451	25.6267	0.741259	0.237912
Uhrf1bp1l	chr10	89207736	89282614	6446	4.06895	4.1978	4.40668	7.45069	4.13337	5.92868	-0.519337	0.557155
Anks1b	chr10	89336254	90435729	10278	0.0743828	0.144973	0.335162	0.174074	0.109678	0.254618	-1.14475	0.163292
Apaf1	chr10	90452056	90545488	6557	3.1301	3.50863	3.08327	2.61774	3.31937	2.8505	0.218978	0.983101
Ikbip	chr10	90545784	90565358	4110	0.171703	0.493052	0.398464	0.258467	0.332377	0.328466	0.0165779	1
Slc25a3	chr10	90579323	90586708	1512	426.632	303.643	281.538	438.964	365.138	360.251	0.019436	1
Tmpo	chr10	90610316	90634327	8127	4.38511	5.19962	4.7946	6.80393	4.79237	5.79926	-0.27461	0.86201
Rmst	chr10	91544491	91627923	2687	0	0	0	0	0	0	0	NA
Nedd1	chr10	92147490	92185163	3533	37.1858	43.1869	27.9403	25.7951	40.1864	26.8677	0.580655	0.431848
Gm872	chr10	92259502	92299091	2195	0	0	0	0	0	0	0	NA
Cdk17	chr10	92623621	92704087	3643	0.952425	1.25976	1.72067	2.13329	1.10609	1.92698	-0.795351	0.278946
Mir1931	chr10	92625530	92625648	119	0.494187	0	0	1.40951	0.247093	0.704755	-1.47516	1
Elk3	chr10	92710161	92773904	4234	0.0972266	0.0985378	0.346781	0.343333	0.0978822	0.345057	-1.7186	0.0584619
Gm17745	chr10	92798977	92811624	855	0.0687815	0	0	0	0.0343908	0	2.15026	1
Lta4h	chr10	92916141	92947641	2066	7.9986	7.84683	13.2297	10.1754	7.92272	11.7025	-0.562165	0.468815
Hal	chr10	92951513	92979488	2758	2.64402	3.26316	3.97229	2.98	2.95359	3.47615	-0.234286	0.988743
Amdhd1	chr10	92986083	93002778	2421	0.704435	0.418514	0.723103	0.438786	0.561475	0.580944	-0.0483329	1
Ccdc38	chr10	93003377	93047071	3655	0.160898	0.130454	0.154506	0.15297	0.145676	0.153738	-0.0728423	1
Snrpf	chr10	93045774	93052403	813	18.9517	16.6414	16.0456	23.1069	17.7966	19.5762	-0.13743	1
4933408J17Rik	chr10	93052158	93067990	1859	0	0	0.0303776	0.0601512	0	0.0452644	-2.46635	0.899576
Ntn4	chr10	93103794	93208717	2411	0.0731749	0.148323	0.140536	0.0927591	0.110749	0.116648	-0.0688054	1
Gm8580	chr10	93127989	93128599	611	19.2498	19.2168	12.2002	14.275	19.2333	13.2376	0.538625	0.629793
Gm15915	chr10	93136963	93146067	908	2.7202	2.36305	2.86092	1.78569	2.54163	2.3233	0.129043	1
Usp44	chr10	93294300	93320832	3957	0.32696	0.617552	1.76966	1.04558	0.472256	1.40762	-1.5556	0.0586082
Metap2	chr10	93321235	93353947	4989	157.506	149.105	103.979	112.393	153.305	108.186	0.502855	0.542606
Mir331	chr10	93426513	93426608	96	0	0	0	0.582401	0	0.291201	-4.91265	1
Vezt	chr10	93430845	93498493	4479	2.96733	3.43316	2.38295	2.67132	3.20024	2.52713	0.339484	0.870793
Fgd6	chr10	93498746	93608084	8044	0.723771	1.22996	1.26367	1.34146	0.976867	1.30257	-0.411464	0.68952
Nr2c1	chr10	93610676	93659959	3827	5.51663	6.40087	3.23161	2.80502	5.95875	3.01832	0.978913	0.106562
Ndufa12	chr10	93661754	93683693	561	438.703	533.862	534.521	454.56	486.282	494.54	-0.0242934	1
Tmcc3	chr10	93977602	94053699	5889	0.0299583	0.0404831	0.201378	0.142411	0.0352207	0.171894	-2.00804	0.0145989
4932415G12Rik	chr10	94136238	94151358	4135	0.227553	0.619796	0.600912	0.189298	0.423674	0.395105	0.0983173	1
Ccdc41	chr10	94151535	94253081	2986	4.66763	4.53098	6.08975	8.48207	4.5993	7.28591	-0.662539	0.314179
Plxnc1	chr10	94253612	94407212	7044	0.083487	0.0846129	0.168358	0.166684	0.0840499	0.167521	-0.91649	0.362917
Cradd	chr10	94637380	94786731	1650	0.641544	1.1559	3.9017	3.08355	0.898724	3.49263	-1.94652	0.00399695
2310039L15Rik	chr10	94798910	94825850	642	10.0762	12.0688	6.33331	5.92199	11.0725	6.12765	0.852524	0.252758
Socs2	chr10	94874124	94879491	2698	4.59916	3.73337	18.6914	22.5466	4.16626	20.619	-2.30439	7.08781e-05
5730420D15Rik	chr10	94880009	94891274	1182	0.0497531	0	0.191107	0.0473016	0.0248766	0.119204	-1.88932	0.943877
Mrpl42	chr10	94943440	94964561	666	219.427	245.475	443.636	354.352	232.451	398.994	-0.779414	0.153409
Ube2n	chr10	94977796	95008292	3851	86.2805	89.3014	150.822	142.324	87.791	146.573	-0.73941	0.183597
Nudt4	chr10	95009641	95026801	3231	57.3157	62.4421	42.07	52.8823	59.8789	47.4761	0.334783	0.822846
Mir3058	chr10	95021865	95021955	91	0	0	0	0	0	0	0	NA
Eea1	chr10	95403297	95508152	7836	0.592885	0.973579	1.67917	1.9122	0.783232	1.79569	-1.18673	0.0175237
Btg1	chr10	96079635	96085445	5008	10.4864	12.651	9.67512	9.85803	11.5687	9.76657	0.24407	1
4930556N09Rik	chr10	96498402	96523693	1015	0	0	0	0	0	0	0	NA
Dcn	chr10	96942134	96980796	2084	0	0	0	0	0	0	0	NA
4930473O22Rik	chr10	97053618	97059565	1465	0	0	0	0	0	0	0	NA
Kera	chr10	97069839	97076322	1950	0	0	0	0	0	0	0	NA
Gm10754	chr10	97144048	97429724	1633	0	0	0	0	0	0	0	NA
4921510H08Rik	chr10	97155693	97157560	1868	0	0	0	0	0	0	0	NA
Atp2b1	chr10	98377786	98488777	7130	2.13623	1.68021	6.16994	7.46519	1.90822	6.81757	-1.83161	3.40284e-05
Poc1b	chr10	98569805	98660622	2727	0.862607	1.0928	2.11226	3.25991	0.977703	2.68609	-1.44872	0.0148145
Galnt4	chr10	98570769	98575881	5113	0.276041	0.0349705	0.220896	0.262439	0.155506	0.241668	-0.604639	0.857628
Dusp6	chr10	98725865	98730123	2797	1.05127	2.08828	2.82663	2.55865	1.56978	2.69264	-0.774648	0.287648
Csl	chr10	99220339	99222292	1954	0	0	0	0	0	0	0	NA
Kitl	chr10	99478458	99563046	5450	0.248181	0.174976	0.238322	0.143623	0.211579	0.190973	0.14082	1
Tmtc3	chr10	99906536	99949981	6630	9.53527	9.25933	10.4597	6.62831	9.3973	8.54399	0.137183	1
Cep290	chr10	100000070	99999551	8006	4.70848	5.20376	3.22355	2.77248	4.95612	2.99801	0.723308	0.272846
4930430F08Rik	chr10	100034908	100051893	2419	0.729329	0.985553	2.40455	1.57169	0.857441	1.98812	-1.20381	0.128861
1700017N19Rik	chr10	100055020	100081025	1690	0	0	0	0	0	0	0	NA
Mgat4c	chr10	101144121	101854102	4759	0	0	0	0	0	0	0	NA
Nts	chr10	101944390	101953052	1180	0	0	0	0	0	0	0	NA
Rassf9	chr10	101974856	102009194	2118	0	0	0	0	0	0	0	NA
Alx1	chr10	102470481	102491411	2493	0	0.0478149	0	0.022427	0.0239075	0.0112135	0.67662	1
Lrriq1	chr10	102525832	102698956	5293	0.0222211	0.056302	0.0426768	0.0422524	0.0392616	0.0424646	-0.0908816	1
Slc6a15	chr10	102830442	102882013	3644	0.435736	0.16356	4.38573	4.23472	0.299648	4.31022	-3.8024	6.51944e-15
Gm4340	chr10	103605569	103625055	2504	5.00246	19.8988	9.56236	2.27751	12.4506	5.91993	1.07129	0.228431
Tmtc2	chr10	104624720	105011535	5672	0.062209	0.115588	0.418164	0.58158	0.0888984	0.499872	-2.36612	0.000710762
Gm15663	chr10	105011607	105020926	3204	0	0	0.0705019	0.139602	0	0.105052	-3.52421	0.230926
BC067068	chr10	105200241	105278436	2039	5.79718	5.4369	3.12964	4.60665	5.61704	3.86815	0.537009	0.861795
Ccdc59	chr10	105278535	105284566	1078	114.452	119.092	111.896	108.761	116.772	110.329	0.0818817	1
Ppfia2	chr10	105907366	106370524	6437	0	0.00925917	0	0	0.00462959	0	0.548889	1
Acss3	chr10	106373220	106560720	3104	0	0.0192015	0.0727732	0	0.00960073	0.0363866	-1.2428	1
Lin7a	chr10	106708887	106862199	5964	0	0	0	0	0	0	0	NA
Myf6	chr10	106929916	106931785	1248	0	0	0	0	0	0	0	NA
Ptprq	chr10	106954416	107157083	7058	0	0	0.0320045	0	0	0.0160023	-1.37864	0.56991
Otogl	chr10	107199366	107349190	6984	0.00842042	0	0	0	0.00421021	0	0.506928	1
Ppp1r12a	chr10	107599456	107714631	3403	22.3965	22.4359	19.8639	20.0936	22.4162	19.9788	0.165995	1
Pawr	chr10	107769245	107851447	1828	4.15003	4.8907	4.38678	4.52667	4.52037	4.45672	0.02041	1
Syt1	chr10	107934706	108448031	4820	0.097607	0.0865579	0.0351486	0.0695982	0.0920825	0.0523734	0.710733	0.863108
Gm5136	chr10	108136100	108137216	1117	0	0.106717	0	0	0.0533584	0	2.66354	1
Nav3	chr10	109120495	109437275	7782	0.151139	0.107224	0.188675	0.201169	0.129182	0.194922	-0.558107	0.672786
9230102K24Rik	chr10	110037706	110053017	1303	0.0451329	0.137225	0.04334	0.0858182	0.0911789	0.0645791	0.440065	1
E2f7	chr10	110182521	110224440	5476	2.37338	2.14417	1.7944	1.53152	2.25877	1.66296	0.439511	0.739824
Csrp2	chr10	110357232	110376570	889	40.9474	42.5053	21.2802	21.6976	41.7264	21.4889	0.957043	0.0980153
Zdhhc17	chr10	110378836	110447122	4548	3.68521	4.02322	3.77474	3.66344	3.85422	3.71909	0.0513522	1
Osbpl8	chr10	110601858	110734303	7152	9.29157	11.0419	10.3042	11.4291	10.1667	10.8667	-0.095965	1
Bbs10	chr10	110735735	110738792	2753	1.00399	0.736086	1.14872	1.21854	0.870038	1.18363	-0.439717	0.91766
Nap1l1	chr10	110910248	110935206	4094	90.5825	87.7569	81.094	107.41	89.1697	94.252	-0.0799614	1
Gm5176	chr10	110937844	110938401	558	0.421564	0.854499	0.303613	0.50099	0.638032	0.402302	0.652364	1
Phlda1	chr10	110943342	110945705	1953	6.71492	4.66923	6.96864	14.4572	5.69207	10.7129	-0.911137	0.356795
4933440J02Rik	chr10	111023775	111031329	1144	0.205623	0.052099	0.0493637	0	0.128861	0.0246818	2.00139	0.91258
LOC629206	chr10	111291577	111311432	2171	0	0.0274534	0	0	0.0137267	0	1.24651	1
Krr1	chr10	111409751	111425486	4990	38.903	41.7209	38.195	34.7004	40.312	36.4477	0.145342	1
Glipr1	chr10	111422504	111434320	1081	15.7221	11.6336	10.866	7.603	13.6778	9.23452	0.566223	0.868287
Glipr1l1	chr10	111497245	111515566	896	0	0	0	0	0	0	0	NA
Glipr1l2	chr10	111520410	111545154	1879	0	0	0	0	0	0	0	NA
Caps2	chr10	111602732	111653611	2760	0.0852293	0.0431894	0.0409218	0.0405149	0.0642093	0.0407183	0.549094	1
Kcnc2	chr10	111708179	111903360	6196	0	0	0	0	0	0	0	NA
[truncated: 18,996 more rows]

## Sheet: AG-DEGs
	chr	start	end	Gene_length	Mor_AG_1.FPKM	Mor_AG_2.FPKM	Mor_GG_1.FPKM	Mor_GG_2.FPKM	Mor_AG.mean.FPKM	Mor_GG.mean.FPKM	log2fc.Morula	Morula_AG_vs_GG.pvalue
Gab1	chr8	83288333	83404378	4859	14.4993	17.0745	0.220821	0.0345198	15.7869	0.12767	6.84228	3.63055e-40
Sall1	chr8	91551143	91568061	5256	3.11048	3.67405	0	0.0850997	3.39227	0.0425499	6.01667	5.28245e-23
Sfmbt2	chr2	10292078	10516880	9136	2.29156	3.21623	0	0	2.75389	0	8.11056	3.14875e-33
Bbx	chr16	50191957	50432502	8742	18.5735	28.3825	1.12401	0.991321	23.478	1.05767	4.45939	8.28888e-18
Mbnl2	chr14	120674891	120830920	4553	2.67369	4.04498	0	0	3.35933	0	8.39632	8.68113e-25
Slc6a13	chr6	121250314	121287736	2150	11.7616	16.2448	0.604119	0.598113	14.0032	0.601116	4.5192	1.07975e-18
C430002E04Rik	chr3	41291603	41297121	2168	14.8377	17.0996	0.26048	0.386835	15.9687	0.323657	5.58164	6.74007e-11
Phf17	chr3	41359656	41420786	5952	8.47739	11.0651	1.09111	0.751486	9.77124	0.921297	3.3927	9.9984e-05
Enox1	chr14	77556570	78121570	3555	4.03634	2.01186	0.190623	0.173	3.0241	0.181812	3.98351	2.0919e-10
Cox7b2	chr5	71834062	71939444	543	12.3465	12.0739	0.416	0.102966	12.2102	0.259483	5.50293	2.32405e-08
Slc38a4	chr15	96825254	96886387	3932	16.0332	18.2502	0.0143622	0.0710968	17.1417	0.0427295	8.34553	1.28655e-24
Gramd1b	chr9	40105492	40263349	2814	1.48379	2.54163	0	0	2.01271	0	7.66015	6.55072e-15
5330426P16Rik	chr16	50726864	50732886	1815	3.56413	3.6122	0.15557	0.123219	3.58817	0.139395	4.59006	3.05074e-10
Otx2	chr14	49277859	49282547	1724	4.1616	4.87459	0	0.129723	4.51809	0.0648614	5.91854	0.0016861
Slc6a12	chr6	121296715	121315791	2563	2.50101	2.0464	0.198302	0.043629	2.2737	0.120966	4.12412	0.00735729
Sox21	chr14	118632456	118636252	3797	2.49358	2.29175	0.0446184	0.147249	2.39267	0.0959338	4.5034	0.000755657
Tmem144	chr3	79617075	79646584	2292	25.9659	21.4273	0.813079	1.1709	23.6966	0.99199	4.56435	0.00772075
Ly6a	chr15	74825307	74828318	828	1061.46	987.525	40.1033	118.641	1024.49	79.3722	3.68996	1.95388e-07
Slc38a1	chr15	96401849	96473344	8391	3.17484	3.84273	0	0.00666315	3.50878	0.00333158	8.04409	2.38835e-33
Syce1	chr7	147963128	147973753	1462	15.6473	12.5562	0.811158	0.497152	14.1018	0.654155	4.40924	0.00264714
Pla2g7	chr17	43705400	43749150	1915	28.4368	23.9339	1.32702	0.52553	26.1853	0.926274	4.80623	0.000638682
Vim	chr2	13495938	13504453	1834	4.77777	6.36961	0.307917	0.365827	5.57369	0.336872	4.00874	1.3287e-09
Pus7l	chr15	94353071	94373938	2848	4.17109	2.8252	0.0396573	0.078526	3.49815	0.0590917	5.66605	2.39506e-05
Mgst2	chr3	51465115	51486597	589	9.58504	10.0179	0.0958778	0.0949245	9.80146	0.0954012	6.54051	2.11761e-07
3100003L05Rik	chr7	131769184	131852449	664	2.30273	2.0645	0	0	2.18362	0	7.77717	0.000634271
Ly6c1	chr15	74874448	74879267	1645	7.00694	5.28984	0.102988	0.339882	6.14839	0.221435	4.73387	0.00298542
Bmp7	chr2	172695189	172765794	1966	2.21353	4.97183	0.086173	0.0853162	3.59268	0.0857446	5.23374	0.000359847
Arhgdib	chr6	136872230	136890238	1100	32.6653	27.7417	1.02676	0.813244	30.2035	0.920004	5.02181	0.00432143
Trim43c	chr9	88734002	88743028	1990	259.465	215.942	19.6943	25.5671	237.704	22.6307	3.39224	0.00104138
Fkbp6	chr5	135767574	135825861	1394	135.883	151.825	4.86129	1.08292	143.854	2.9721	5.59223	1.26343e-08
Mest	chr6	30683506	30698466	2777	3.19771	3.34815	0.0406712	0.120801	3.27293	0.0807359	5.17717	3.44332e-12
Slc38a2	chr15	96517823	96530129	4628	3.73587	4.24988	0	0	3.99287	0	8.64489	7.89247e-18
Zrsr1	chr11	22872005	22876496	4492	5.14506	5.93094	0	0.0622335	5.538	0.0311167	7.0761	1.42467e-08
Mcts2	chr2	152512884	152513678	795	120.649	125.95	0.71034	0.210983	123.3	0.460662	8.03338	1.46412e-18
Nespas	chr2	174106738	174120937	2248	8.10967	8.88187	0	0	8.49577	0	9.7323	4.946e-17
Rbp2	chr9	98390956	98410190	672	2.53785	5.32155	0.0840358	0	3.9297	0.0420179	6.24293	6.76088e-05
D7Ertd715e	chr7	67114463	67119317	2193	17.5647	21.0358	0.103004	0.229455	19.3002	0.16623	6.77577	1.09438e-26
Impact	chr18	13130761	13151457	3432	27.6049	36.1567	3.17573	3.0627	31.8808	3.11921	3.34927	5.56535e-15
Zfp473	chr7	51986856	52003987	3805	2.05558	2.64721	0.0296831	0	2.35139	0.0148415	6.57074	1.88431e-18
Ube2u	chr4	100151472	100222750	1517	10.8933	10.333	1.00511	1.06882	10.6131	1.03696	3.34293	0.00183643
Elovl3	chr19	46206389	46210184	1879	2.78549	2.22038	0.0601086	0.0595109	2.50293	0.0598098	5.1698	0.000796232
Npy	chr6	49772728	49779504	545	3.12924	2.95273	0.207237	0	3.04098	0.103618	4.74701	0.0139014
Spata22	chr11	73143243	73159546	1274	2.21569	2.57305	0.221633	0.131657	2.39437	0.176645	3.68729	4.72236e-05

## Sheet: GG-DEGs
	chr	start	end	Gene_length	Mor_AG_1.FPKM	Mor_AG_2.FPKM	Mor_GG_1.FPKM	Mor_GG_2.FPKM	Mor_AG.mean.FPKM	Mor_GG.mean.FPKM	log2fc.Morula	Morula_AG_vs_GG.pvalue
Ifitm2	chr7	148140738	148141860	627	35.9227	34.2208	425.026	314.508	35.0718	369.767	-3.39786	5.43495e-14
Glrx	chr13	75977334	75987599	1327	5.98275	4.89566	78.1331	78.6202	5.43921	78.3767	-3.84649	1.02018e-18
Dppa1	chr11	46420512	46442776	2350	0.425421	1.16666	39.7467	32.6422	0.796043	36.1945	-5.48917	5.41439e-14
Klf6	chr13	5860735	5869639	4217	0.780949	2.79845	30.6934	19.092	1.7897	24.8927	-3.79047	1.01514e-12
Fam92a	chr4	12080869	12099162	1326	1.81835	2.33731	23.7642	24.4978	2.07783	24.131	-3.53141	6.0746e-15
Rab38	chr7	95578783	95640082	1577	0.708533	0.83147	26.1411	17.7623	0.770002	21.9517	-4.81537	7.22714e-24
Osr2	chr15	35225867	35233060	1710	2.09784	1.21991	16.0169	21.0891	1.65887	18.553	-3.47548	3.60733e-08
Oas1a	chr5	121346266	121357534	1888	0.560672	0.568233	19.3823	17.5017	0.564452	18.442	-5.00545	6.03462e-24
Slc38a11	chr2	65154690	65202083	1606	1.68442	1.18757	22.7154	11.21	1.436	16.9627	-3.55308	0.000500872
Clec2i	chr6	128837632	128846866	973	0.0604401	0.367531	18.2823	9.079	0.213986	13.6807	-5.93364	0.00631866
Akr1e1	chr13	4591736	4608410	1713	1.16724	0.835045	13.7801	8.19238	1.00114	10.9862	-3.44295	4.72645e-08
Pter	chr2	12845668	12925080	3620	0.162454	0.181109	8.1276	7.02743	0.171781	7.57752	-5.38335	1.57628e-25
Oas1g	chr5	121326151	121337607	1993	0.324581	0.44858	8.47222	6.14371	0.386581	7.30796	-4.20576	6.86054e-15
1700011F14Rik	chr19	58586492	58627575	1086	0.162454	0.274407	6.76	6.28093	0.218431	6.52046	-4.83736	3.44332e-12
Pgm2	chr4	99602056	99659899	2334	0.125982	0.45965	7.28281	5.17424	0.292816	6.22852	-4.36469	5.55915e-09
Reg2	chr6	78355149	78358091	692	0.254949	0.258387	5.46767	5.65569	0.256668	5.56168	-4.385	0.000675383
Gpt	chr15	76527194	76530105	1750	0.235233	0.613042	6.93799	4.05751	0.424137	5.49775	-3.66524	8.50938e-07
Mbl2	chr19	30307447	30314172	1069	0.220049	0.334526	5.494	5.43938	0.277288	5.46669	-4.25274	4.2519e-05
Tpk1	chr6	43295006	43616174	2562	0.367264	0.418745	4.25414	4.47372	0.393004	4.36393	-3.44006	2.36466e-10
Slc6a15	chr10	102830442	102882013	3644	0.435736	0.16356	4.38573	4.23472	0.299648	4.31022	-3.8024	6.51944e-15
Galm	chr17	80526811	80584372	2245	0.288147	0.185839	4.80452	3.53643	0.236993	4.17048	-4.08113	2.58885e-14
Top2b	chr14	17197720	17263301	5633	0.125279	0.328003	4.11034	3.89081	0.226641	4.00057	-4.08304	1.03565e-16
Man2a1	chr17	64950989	65104450	6078	0.309619	0.343213	4.41333	3.27479	0.326416	3.84406	-3.51806	1.54127e-13
2400009B08Rik	chr8	3671185	3672321	354	0.498375	0.168365	3.82861	3.31673	0.33337	3.57267	-3.3832	0.0130021
Snx7	chr3	117484415	117571854	2171	0.379233	0.137267	1.82084	4.9704	0.25825	3.39562	-3.66627	0.0149478
Akr1c13	chr13	4190433	4204849	1232	0.0477339	0	4.07955	2.2691	0.023867	3.17432	-6.55496	2.13857e-09
Immp2l	chr12	41750677	43056573	1145	0.205444	0.260268	3.20584	2.83215	0.232856	3.01899	-3.64067	4.94912e-06
Gsc	chr12	105709419	105711446	1174	0.150277	0.101535	2.54942	3.28605	0.125906	2.91774	-4.4291	2.969e-08
Sox2	chr3	34548927	34551382	2456	0.119724	0.388282	2.50629	2.89114	0.254003	2.69872	-3.35898	2.41901e-08
Chn2	chr6	53989926	54251806	3404	0.224591	0.105055	1.27742	3.17002	0.164823	2.22372	-3.67548	0.00125148
Dsc2	chr18	20189299	20218006	4416	0	0.229443	1.84148	2.57016	0.114722	2.20582	-4.15106	0.000196753
Zfp946	chr17	22561235	22593656	2917	0.221766	0.0817296	2.47803	1.91671	0.151748	2.19737	-3.77051	1.87635e-11
Meis3	chr7	16760729	16771852	1780	0.132153	0.234387	1.23731	2.85835	0.18327	2.04783	-3.41243	0.000780781
Meg3	chr12	110779206	110809939	12906	0.01367	0.041563	2.28846	1.74152	0.0276165	2.01499	-5.75041	4.16647e-10
