# Supplementary material for: Maternal H3K27me3 controls DNA methylation-independent genomic imprinting
Source: Nature. Author manuscript; Available in PMC 2022 Nov 18. (PMC9674007; doi:10.1038/nature23262)
Supplement: Table S6 [file NIHMS1847486-supplement-Table_S6.xlsx]

## Sheet: AG-DHSs
DHS_chr	DHS_start	DHS_end	Nears gene	distance to the nearest gene	DNaseI-seq signal intensity (RPKM)				Mean RPKM		Log2FC (AG/GG)
					Morula_AG_1	Morula_AG_2	Morula_GG_1	Morula_GG_2	Morula_AG	Morula_GG	Morula_NI_AG vs Morula_NI_GG
chr8	91591392	91591822	Sall1	-23331	5.63	3.05	1.05	0.21	4.34	0.63	2.76
chr3	41339748	41340275	Phf17	19380	4.33	3.36	1.21	0.17	3.84	0.69	2.46
chr18	13131282	13133196	Impact	-522	5.61	4.15	0.57	0.28	4.88	0.42	3.49
chr17	87239819	87240207	Tmem247	76480	6.24	4.41	0.82	0.7	5.33	0.76	2.79
chr17	36621466	36622005	H2-M10.4	-22192	4.12	3.65	0.24	0.33	3.88	0.29	3.72
chr3	41216957	41217945	C430002E04Rik	79176	2.99	1.4	0.19	0.83	2.2	0.51	2.08
chr7	150482094	150483058	Kcnq1ot1	0	7.73	6.6	0.47	0.85	7.17	0.66	3.42
chr15	96468055	96468960	Slc38a1	3433	3.86	3.56	0.78	0.2	3.71	0.49	2.9
chr16	92605784	92606528	Runx1	91045	4.42	4.58	1.03	0.6	4.5	0.82	2.45
chr1	90916045	90916704	1700067G17Rik	-3358	3.37	1.79	0.39	0.82	2.58	0.6	2.07
chr18	81436310	81436783	Sall3	-252993	2.71	1.52	0.13	0.57	2.12	0.35	2.56
chr12	107810025	107810547	1700121N20Rik	-124149	3.85	2.76	0.25	0.34	3.3	0.3	3.44
chr3	145867333	145868631	Lpar3	15293	3.93	1.87	0.45	0.21	2.9	0.33	3.1
chr8	83442397	83442932	Gab1	-38019	4.15	4.17	1.2	0.34	4.16	0.77	2.42
chr11	19920278	19921374	Actr2	91580	3.07	2.64	0.88	0.41	2.86	0.64	2.13
chr6	118891749	118892419	4931430N09Rik	-61574	3.7	1.57	0.67	0.4	2.64	0.54	2.28
chr2	10295258	10296457	Sfmbt2	-1196	2.19	1.86	0.59	0.3	2.02	0.44	2.16
chr7	6679862	6683539	Peg3	0	7.1	5.05	0.82	0.59	6.07	0.7	3.09
chr15	96696284	96696889	Slc38a2	-166155	2.78	3.59	0.74	0.15	3.18	0.44	2.81
chr2	169213929	169214403	Tshz2	244742	4.54	2.64	0.4	0	3.59	0.2	4.1
chr8	8803744	8804186	Arglu1	-113207	1.97	2.22	0.59	0.41	2.1	0.5	2.05
chr9	40276050	40276677	Gramd1b	-12701	5.04	3.14	0.1	0.14	4.09	0.12	4.98
chr6	4709422	4710076	Peg10	-12117	3.49	3.01	0.98	0.55	3.25	0.76	2.07
chr2	93351154	93352122	Cd82	-48047	4.09	2.24	0.87	0.65	3.17	0.76	2.04
chr9	40334170	40334931	Gramd1b	-70821	3.71	2.33	0.76	0.47	3.02	0.62	2.28
chr17	50348778	50349774	Rftn1	-18956	2.56	1.52	0.58	0.36	2.04	0.47	2.09
chr1	191948852	191949839	Prox1	44720	3.06	2.59	0.59	0.74	2.83	0.66	2.07
chr8	80859205	80860074	Pou4f2	100477	1.7	2.87	0.45	0.31	2.29	0.38	2.56
chr15	96465202	96467216	Slc38a1	5177	4.1	2.84	0.61	0.27	3.47	0.44	2.95
chr14	120244947	120245355	1700006F04Rik	-96499	2.62	2.08	0.47	0.44	2.35	0.45	2.34
chr2	174601096	174601966	Edn3	-14838	5.63	2.26	0.82	0.72	3.94	0.77	2.34
chr15	96792756	96793257	Slc38a4	93130	4.69	3.01	0.52	0.18	3.85	0.35	3.42
chr9	98385564	98386257	Rbp2	4698	2.9	2.47	0.65	0.39	2.68	0.52	2.35
chr2	169058207	169059475	1700017J07Rik	-254439	3.81	3.21	0.71	0.79	3.51	0.75	2.21
chr16	50481562	50482846	G730013B05Rik	43511	3.35	2.2	0.85	0.49	2.78	0.67	2.03
chr6	127743402	127744221	Mir7233	-5241	2.78	2.09	0.78	0.22	2.43	0.5	2.26
chr9	111424787	111426006	Dclk3	-83203	3.25	2.42	0.63	0.52	2.84	0.57	2.28
chr2	102728634	102729415	Cd44	12407	3.52	2.27	0.91	0.35	2.9	0.63	2.18
chr2	10286582	10287314	Sfmbt2	4763	3.58	2.87	0.61	0.25	3.23	0.43	2.88
chr1	192139863	192140693	Prox1	-145304	2.83	2.37	0.93	0.33	2.6	0.63	2.03
chr2	174119799	174122030	Nespos	0	5.93	3.71	0.89	0.24	4.82	0.56	3.07
chr8	91576714	91577748	Sall1	-8653	4.87	2.79	0.62	0.44	3.83	0.53	2.83
chr8	70859271	70859939	1700125H03Rik	32418	3.62	3.04	0.76	0.54	3.33	0.65	2.34
chr16	90405789	90406387	Hunk	-19148	3.03	4.06	0.97	0.75	3.54	0.86	2.03
chr15	96916143	96916697	Slc38a4	-29756	4.37	4.26	0.34	0.32	4.31	0.33	3.67
chr15	96815244	96815784	Slc38a4	70603	4.85	2.8	0.48	0.5	3.82	0.49	2.94
chr3	41360857	41361950	Phf17	-1202	4.05	3.49	0.82	0.58	3.77	0.7	2.41
chr3	41296542	41297851	C430002E04Rik	0	2.93	2.21	0.93	0.21	2.57	0.57	2.15
chr3	41308711	41309250	C430002E04Rik	-11590	2.37	2.19	0.48	0.17	2.28	0.32	2.77
chr14	118331349	118332197	Mir6239	20872	4.91	4.02	0.31	0.53	4.46	0.42	3.38
chr16	50478211	50479266	Bbx	-45709	4.01	3.23	0.67	0.34	3.62	0.5	2.82
chr8	91604439	91605719	Sall1	-36378	3.62	3.59	0.8	0.57	3.6	0.68	2.38
chr15	97047276	97047973	Pced1b	29564	3.08	2.35	0.56	0.13	2.71	0.34	2.94
chr6	101579320	101579977	Gm9871	144265	4.29	3.3	0.88	0.41	3.8	0.64	2.54
chr4	125275763	125276442	Mir692-2b	-93771	3.96	4.45	0.47	0.13	4.21	0.3	3.77
chr15	96878568	96879235	Slc38a4	7152	3.42	3.45	0.09	0.27	3.44	0.18	4.18
chr6	29042233	29042765	Lep	-32013	2.41	1.97	0.49	0.17	2.19	0.33	2.69
chr2	157384191	157384682	Nnat	1163	3.14	4.13	0.12	0.37	3.63	0.24	3.84
chr6	30687908	30688813	Mest	0	3.12	2.32	0.93	0.4	2.72	0.66	2.02
chr5	102576912	102577562	Wdfy3	-77972	3.42	1.72	0.29	0.97	2.57	0.63	2.01
chr6	114249610	114250312	Slc6a1	-16982	2.68	2.89	0.46	0.38	2.79	0.42	2.7
chr1	93673438	93673890	Twist2	24163	3.41	2.9	0.86	0.6	3.16	0.73	2.1
chr4	139559240	139560928	Klhdc7a	-35299	3.62	3.03	0.46	0.7	3.33	0.58	2.5
chr10	125239856	125240660	Lrig3	162614	3.01	2.2	0.07	0.91	2.6	0.49	2.39
chr3	126907967	126908930	LOC100862268	-43745	3.98	3.88	0.74	0.94	3.93	0.84	2.21
chr4	139599514	139600209	Klhdc7a	-75573	4.55	4.06	0.56	0.78	4.3	0.67	2.67
chr13	91386999	91387528	Atg10	-23407	4.06	2.23	0.74	0.68	3.14	0.71	2.13
chr6	51627116	51628063	Snx10	-132595	3.61	3.05	1.22	0.29	3.33	0.76	2.13
chr8	91475316	91475938	Mir8110	72695	3.78	1.69	0.51	0.14	2.73	0.32	3.03
chr2	92542082	92542812	Chst1	-102219	3.12	2.7	0.88	0.37	2.91	0.62	2.2
chr13	98252279	98253031	Gm5086	76923	4.38	2.09	0.25	0.72	3.23	0.48	2.71
chr18	76627709	76628294	Smad2	-206935	2.29	2.02	0.55	0.15	2.16	0.35	2.59
chr2	152512295	152513183	Mcts2	0	5.82	6.8	0.72	0.61	6.31	0.66	3.23
chr2	92869109	92869859	Prdm11	16442	2.68	2.45	0.52	0.6	2.57	0.56	2.18
chr11	67372316	67373545	Gas7	-25817	2.4	2.51	0.63	0	2.46	0.32	2.92
chr2	10291739	10292595	Sfmbt2	0	2.83	1.31	0.37	0.42	2.07	0.4	2.36
chr14	118620308	118621336	Sox21	14916	6.6	4.46	0.5	0.71	5.53	0.6	3.17
chr15	96997555	96997988	Pced1b	79549	5.27	4.55	0.6	0.21	4.91	0.4	3.57
chr15	96956279	96957186	Slc38a4	-69892	5.4	3.84	0.56	0.1	4.62	0.33	3.77
chr8	83464412	83465284	Gab1	-60034	3.46	2.41	0.45	0.31	2.94	0.38	2.92
chr13	52165957	52166906	4921525O09Rik	25203	2.05	2.49	0.54	0.28	2.27	0.41	2.44
chr4	150253251	150255047	Errfi1	-24052	6.24	3.95	0.68	0.86	5.1	0.77	2.71
chr15	74579714	74580333	2300005B03Rik	-2597	2.83	4.67	1.03	0.73	3.75	0.88	2.08
chr8	83381876	83383581	Gab1	20797	3.03	2.93	0.9	0.37	2.98	0.64	2.21
chr13	98133287	98134031	Enc1	-122228	1.8	2.92	0.69	0	2.36	0.34	2.74
chr3	41226688	41228438	C430002E04Rik	68683	2.84	1.61	0.41	0.47	2.23	0.44	2.31
chr5	113220843	113222006	1700095B10Rik	305	3.75	4.51	1.49	0.54	4.13	1.02	2.01
chr11	50440773	50441464	Adamts2	-25187	3.69	3.23	0.74	0.78	3.46	0.76	2.17
chr15	96567190	96568669	Slc38a2	-37061	3.13	3.46	0.65	0.24	3.29	0.44	2.86
chr7	51062285	51063244	Klk7	3569	2.24	2.53	0.33	0.09	2.38	0.21	3.44
chr9	61053726	61054738	I730028E13Rik	-67405	4.11	3.5	1.15	0.53	3.81	0.84	2.17
chr4	139817611	139818423	Igsf21	-14885	3.39	3.07	0.55	1.01	3.23	0.78	2.04
chr15	87728920	87730311	Mir6393	-102547	2.8	3.54	0.78	0.72	3.17	0.75	2.06
chr3	146274789	146275792	Dnase2b	2770	3.15	3.01	0.71	0.63	3.08	0.67	2.18
chr13	70071108	70071938	1700084F23Rik	95288	3.72	3.64	1.01	0.43	3.68	0.72	2.34
chr15	97053929	97054352	Pced1b	23185	5.39	5.27	1.51	0.64	5.33	1.07	2.3
chr15	97063378	97063999	Pced1b	13538	4.98	4.33	0.93	0.72	4.66	0.82	2.48
chr7	67147707	67150212	Snurf	0	4.29	2.8	0.49	0.36	3.54	0.42	3.03
chr12	109061575	109062677	4930465M20Rik	-87877	3.66	2.92	0.41	0.33	3.29	0.37	3.12
chr15	96971155	96971869	Slc38a4	-84768	4.05	3.4	0.27	0.25	3.72	0.26	3.79
chr14	120687499	120688122	Mbnl2	-12609	4.53	3.05	1.03	0.43	3.79	0.73	2.36
chr7	138888066	138889854	Bub3	-184162	2.4	1.8	0.58	0.35	2.1	0.46	2.15
chr2	10239496	10240363	Sfmbt2	51714	3.56	3.78	0.52	0.42	3.67	0.47	2.94
chr16	92594837	92595488	Clic6	-96446	4.64	4.02	0.29	0.55	4.33	0.42	3.34
chr16	50483582	50485589	G730013B05Rik	40768	3.55	2.62	0.45	0.45	3.08	0.45	2.75
chr15	96981539	96982161	Slc38a4	-95152	3.57	3.26	0.93	0.14	3.42	0.54	2.65
chr3	41298827	41299524	C430002E04Rik	-1706	2.7	3.49	0.56	0.65	3.1	0.6	2.34
chr11	22871681	22873172	Zrsr1	0	4.37	3.87	0.73	1.21	4.12	0.97	2.08
chr1	121205116	121205981	Inhbb	112844	3.18	1.98	0.59	0.52	2.58	0.55	2.2
chr1	186872092	186872871	Mark1	-48664	4.57	2.02	0.99	0.58	3.29	0.78	2.06
chr8	83454366	83455147	Gab1	-49988	3.35	4.53	0.41	0.12	3.94	0.26	3.84
chr3	50931890	50933030	Ccrn4l	95338	2.89	2.25	0.68	0.39	2.57	0.54	2.24
chr16	50458813	50460020	Bbx	-26311	4.39	4.08	0.96	0.52	4.23	0.74	2.5
chr14	49316035	49316716	Otx2os1	-27073	5.81	4.63	1.6	0.93	5.22	1.27	2.04
chr15	96539365	96540713	Slc38a2	-9236	4.88	4.77	1.1	0.54	4.82	0.82	2.54
chr12	107817107	107817750	1700121N20Rik	-131231	3.76	3.06	1.1	0.42	3.41	0.76	2.15
chr9	47842293	47843147	Gm10677	-216002	3.07	1.53	0.68	0.32	2.3	0.5	2.18
chr12	72631388	72632072	4930404H11Rik	9521	3.93	2.78	0.57	0.53	3.36	0.55	2.59
chr10	20864638	20865264	Myb	15526	2.36	1.79	0.62	0.29	2.08	0.45	2.16
chr8	91473797	91474450	Mir8110	74183	1.33	3.32	0.69	0.41	2.33	0.55	2.06
chr9	61426565	61427439	Tle3	-206393	3.08	3.52	0.45	0.21	3.3	0.33	3.28
chr9	40220515	40221609	Gramd1b	41740	3.07	1.62	0.24	0.41	2.34	0.32	2.81
chr15	96851957	96853022	Slc38a4	33365	6.18	5.85	1.02	0.51	6.01	0.76	2.96
chr14	118627071	118627708	Sox21	8544	6.11	5.26	1.41	0.71	5.69	1.06	2.41
chr11	44342351	44343158	Rnf145	-9473	3	2.12	0.88	0.33	2.56	0.6	2.06
chr2	135476527	135477406	9630028H03Rik	-67571	3.97	1.87	0.88	0.1	2.92	0.49	2.55
chr16	90409474	90410744	Hunk	-22833	3.76	2.43	1.01	0.35	3.09	0.68	2.17
chr15	96573573	96574206	Slc38a2	-43444	2.86	3.52	0.3	0.71	3.19	0.5	2.64
chr9	46478053	46478570	2900052N01Rik	243115	4.29	2.67	0.5	0.7	3.48	0.6	2.52
chr14	118650937	118653257	Mir6241	4598	3.91	3.84	0.78	0.39	3.88	0.58	2.71
chr15	96833100	96833845	Slc38a4	52542	3.69	5.02	0.68	0.24	4.35	0.46	3.22
chr5	113115049	113115959	1700034G24Rik	-96033	3.91	3.24	1.34	0.4	3.58	0.87	2.03
chr2	178336859	178338743	Cdh26	-171548	4.38	3.27	1.16	0.72	3.83	0.94	2.01
chr15	96872458	96873102	Slc38a4	13285	3.54	2.14	0.2	0.28	2.84	0.24	3.51
chr7	143638787	143639481	C230079O03Rik	-97689	2.52	2.93	0.19	0.26	2.73	0.22	3.54
chr17	85995002	85995763	Six3os1	21973	1.85	2.25	0.51	0.24	2.05	0.38	2.42
chr2	164961369	164962284	1700025C18Rik	-45119	3.16	3.08	0.98	0.49	3.12	0.74	2.07
chr15	96802155	96802632	Slc38a4	83755	4.51	4.26	0.55	0.75	4.38	0.65	2.74
chr8	11948109	11948667	Tex29	-107589	4.34	4	1.04	0.48	4.17	0.76	2.44
chr8	91498399	91500283	Mir8110	48350	3.92	3.21	0.45	0.24	3.56	0.34	3.33
chr15	96490738	96491712	Slc38a1	-17394	3.45	2.56	0.4	0.28	3	0.34	3.11
chr8	83392860	83393698	Gab1	10680	2.4	1.87	0.61	0.11	2.13	0.36	2.54
chr2	92415341	92415899	Mir7221	16463	3.85	1.29	0.81	0.16	2.57	0.49	2.38
chr1	63246401	63247330	Zdbf2	0	2.82	3.11	0.28	0.48	2.96	0.38	2.93
chr9	61394373	61395283	Tle3	-174201	3.54	1.66	0.35	0	2.6	0.18	3.82
chr16	50486757	50487548	G730013B05Rik	38809	3.57	2.65	0.57	0.11	3.11	0.34	3.16
chr15	96623402	96623952	Slc38a2	-93273	4.15	1.78	0.11	0.82	2.97	0.46	2.65
chr14	118649903	118650323	Mir6241	7532	6.55	2.67	1.07	0.86	4.61	0.97	2.24
chr16	50437305	50438244	Bbx	-4803	3.08	3.98	0.76	0.78	3.53	0.77	2.18
chr17	86924566	86925897	Epas1	227306	4.79	2.46	1.11	0.68	3.62	0.9	2.01
chr17	33009079	33009883	Zfp870	18665	3.01	1.72	0.88	0.22	2.36	0.55	2.08
chr8	80621932	80623029	Ttc29	114211	5.21	3.89	1.29	0.33	4.55	0.81	2.48
chr2	129571733	129572514	Pdyn	-46059	3.78	3.19	0.91	0.46	3.48	0.68	2.33
chr2	105179000	105179647	Rcn1	59829	2.29	2.94	0.6	0.28	2.62	0.44	2.54
chr16	92590497	92591166	Clic6	-92106	3.92	2.15	0.19	0.13	3.04	0.16	4.16
chr14	49233226	49233892	Otx2	48655	3.72	2.76	0.48	0.14	3.24	0.31	3.34
chr9	40198427	40199167	1700110K17Rik	-57371	2.64	2.12	0.53	0.36	2.38	0.44	2.39
chr13	52403534	52405335	4921525O09Rik	-211425	3.54	3.31	1.21	0.46	3.42	0.84	2.02
chr7	146534466	146534837	Inpp5a	40170	5.42	3.37	1.21	0.73	4.39	0.97	2.17
chr3	79770372	79771019	Fam198b	-80521	3.32	2.23	0.29	0.42	2.77	0.36	2.93
chr15	96771513	96772441	Slc38a4	113946	2.9	2.9	0.42	0.39	2.9	0.4	2.81
chr13	30145865	30146400	E2f3	-67933	4.15	2.09	1.33	0	3.12	0.66	2.21
chr6	133998540	133999257	Etv6	-12816	4.41	1.92	0.54	0.38	3.17	0.46	2.76
chr15	94098222	94098887	D630010B17Rik	-20590	3.64	1.97	0.77	0.41	2.81	0.59	2.23
chr14	118661656	118662320	Mir6241	-3801	5.26	5.05	0.87	0.14	5.15	0.5	3.33
chr11	19919036	19919708	Actr2	93246	5	3.9	1.15	0.94	4.45	1.04	2.08
chr15	96867955	96868547	Slc38a4	17840	4.31	3.77	0.32	0.15	4.04	0.24	4.05
chr2	172701378	172701773	Bmp7	64049	6.13	2.15	0.99	0.68	4.14	0.84	2.3
chr7	146988590	146989788	Mir6401	-23674	3.81	2.74	0.8	0.61	3.28	0.7	2.2
chr6	97305571	97306232	Lmod3	-102797	2.84	3.28	0.77	0.54	3.06	0.66	2.21
chr8	83440451	83441083	Gab1	-36073	1.38	3.53	0.62	0	2.46	0.31	2.95
chr15	96668323	96668940	Slc38a2	-138194	4.13	3.19	0.63	0.29	3.66	0.46	2.97
chr2	10292663	10294321	Sfmbt2	0	2.39	2.61	0.58	0.44	2.5	0.51	2.27
chr15	97065746	97066782	Pced1b	10755	2.2	3.23	0.62	0.61	2.71	0.62	2.12
chr2	174560765	174561349	Edn3	24909	4.49	3.25	0.1	0.31	3.87	0.2	4.17
chr2	172698247	172699871	Bmp7	65951	4.01	2.99	0.79	0.73	3.5	0.76	2.19
chr15	96597184	96597928	Slc38a2	-67055	2.98	2.3	0.17	0.24	2.64	0.2	3.62
chr5	91466692	91467161	Epgn	-10150	4.29	3.22	1.24	0.38	3.75	0.81	2.2
chr5	113116256	113117118	1700034G24Rik	-97240	3.27	3.04	0.74	0.52	3.16	0.63	2.31
chr8	91607968	91609607	Sall1	-39907	3.61	3.56	0.78	0.45	3.58	0.62	2.52
chr15	96783063	96784432	Slc38a4	101955	3.53	3.31	0.23	0.2	3.42	0.22	3.93
chr5	148599938	148600503	Flt1	-62374	4.04	2.44	0.8	0.48	3.24	0.64	2.32
chr17	49503030	49503777	Gm17830	-50745	3.05	1.93	0.43	0.72	2.49	0.57	2.1
chr15	96881847	96882593	Slc38a4	3794	2.98	2.99	0.17	0	2.99	0.08	4.98
chr6	133981465	133981829	Etv6	3895	4.42	1.81	0.52	0.49	3.12	0.5	2.6
chr14	120711796	120713052	Mbnl2	-36906	6.25	4.34	1.12	0.36	5.29	0.74	2.82
chr9	61396960	61397917	Tle3	-176788	4.49	3.16	0.8	0.38	3.83	0.59	2.68
chr6	118719447	118720234	4931430N09Rik	109941	2.13	3.84	0.74	0.46	2.98	0.6	2.3
chr2	10233245	10233770	Sfmbt2	58307	3.83	3.26	0.97	0.51	3.54	0.74	2.24
chr6	137095248	137096062	Rerg	22177	4.04	2.67	0.87	0.77	3.36	0.82	2.02
chr15	96818558	96819439	Slc38a4	66948	4.8	3.43	0.3	0.2	4.12	0.25	3.99
chr2	60749421	60750226	Rbms1	-29926	3.25	2.2	0.63	0.56	2.73	0.6	2.18
chr11	51033107	51034318	BC049762	42135	3.49	3.03	0.9	0.22	3.26	0.56	2.52
chr7	53515743	53516226	Otog	-19387	4.6	2.86	1.06	0.56	3.73	0.81	2.19
chr15	96899319	96901097	Slc38a4	-12932	3.51	2.99	0.33	0.2	3.25	0.26	3.57
chr11	50582359	50583654	Zfp354c	57579	3.84	3.6	0.8	0.91	3.72	0.86	2.11
chr6	135204082	135204575	Gsg1	0	4.08	3.06	1.3	0.37	3.57	0.84	2.08
chr3	101261624	101262651	Igsf3	-80577	3.4	2.49	0.88	0.53	2.95	0.7	2.05
chr3	79690133	79690883	Fam198b	-282	3.49	2.01	0.6	0.48	2.75	0.54	2.33
chr9	116099774	116100772	Tgfbr2	-15293	4.04	3.29	0.77	0.54	3.66	0.66	2.47
chr15	96889858	96890264	Slc38a4	-3471	5.62	4.36	0.64	0.22	4.99	0.43	3.51
chr15	87233694	87234695	Fam19a5	140033	3.09	1.64	0.71	0.45	2.36	0.58	2.01
chr9	42641497	42642412	Grik4	110042	2.79	2.22	0.7	0.49	2.5	0.6	2.06
chr16	92597581	92598681	Runx1	98892	3.3	2.51	0.29	0.66	2.9	0.48	2.59
chr9	50527133	50527755	Dixdc1	8334	3.34	2.01	0.82	0.29	2.67	0.55	2.25
chr2	10335552	10336151	Sfmbt2	-41490	4.37	2.09	0.65	0	3.23	0.32	3.27
chr17	87231763	87232397	Epas1	-78560	3.5	3.93	0.62	0.85	3.71	0.74	2.32
chr8	96760763	96761345	Nup93	-22263	4.16	2.25	0.77	0.77	3.21	0.77	2.04
chr1	121228339	121229165	Inhbb	89660	4.14	1.99	0.47	0.65	3.06	0.56	2.43
chr8	91570060	91571189	Sall1	-1999	3.92	2.5	0.57	0.73	3.21	0.65	2.29
chr15	96970109	96970731	Slc38a4	-83722	4.21	2.64	0.1	0.29	3.42	0.2	4.07
chr7	89378824	89379801	Sh3gl3	28616	4.53	4.3	0.59	0.37	4.42	0.48	3.17
chr8	123788125	123788982	Foxl1	-136541	4.24	1.38	0.6	0.53	2.81	0.56	2.29
chr6	51122791	51123618	Mir148a	96291	4.06	4.52	1.25	0.76	4.29	1	2.08
chr7	145474672	145475312	Tcerg1l	114101	3.47	1.44	0.91	0.28	2.46	0.6	2.03
chr15	97085756	97086749	Amigo2	-8038	4.19	3.7	0.39	0.18	3.95	0.29	3.74
chr3	122759629	122760252	Myoz2	-21724	3.23	1.57	0.51	0.43	2.4	0.47	2.33
chr2	92855490	92856184	Prdm11	30117	1.84	3.31	0.84	0.13	2.58	0.48	2.38
chr9	115769617	115770352	Gadl1	48220	3.29	2.86	0.79	0.37	3.08	0.58	2.39
chr8	83394510	83395550	Gab1	8828	3.49	3.97	0.92	0.61	3.73	0.76	2.27
chr14	119129499	119130655	Abcc4	-24058	4.3	4.32	1.06	0.94	4.31	1	2.1
chr4	130942830	130943831	Matn1	-442531	3.36	4	0.77	0.45	3.68	0.61	2.57
chr9	40221781	40223048	Gramd1b	40301	3.87	2.23	0.51	0.28	3.05	0.4	2.92
chr4	139882746	139883581	Igsf21	-80020	3.78	3.38	0.92	0.43	3.58	0.68	2.39
chr5	120696321	120697009	Gm10390	-107049	4.39	3.91	0.57	1.06	4.15	0.82	2.33
chr15	96918082	96918922	Slc38a4	-31695	3.68	2.5	0.31	0.64	3.09	0.48	2.68
chr3	51731252	51732148	Maml3	176780	2.48	1.69	0.44	0.5	2.08	0.47	2.13
chr3	148851834	148852735	Gm1653	84965	3.35	2.7	0.93	0.5	3.03	0.72	2.07
chr16	17188446	17188935	Ube2l3	12650	6.03	3.35	0.8	1.1	4.69	0.95	2.29
chr4	139620011	139620789	Klhdc7a	-96070	3.53	1.77	0.66	0.12	2.65	0.39	2.73
chr12	82119283	82121031	Smoc1	6763	4.73	3.12	1.29	0.57	3.93	0.93	2.07
chr15	96574600	96574979	Slc38a2	-44471	5.3	5.36	0.84	1.42	5.33	1.13	2.23
chr7	53604148	53604758	Myod1	27085	3.97	2.9	0.31	0.3	3.44	0.3	3.45
chr3	131623655	131624278	Dkk2	123977	3.77	1.57	0.21	0.14	2.67	0.18	3.86
chr4	152693205	152693887	Ajap1	163052	3.26	2.11	0.66	0.66	2.68	0.66	2.01
chr7	89377804	89378530	Sh3gl3	29887	5.08	3.35	1.06	0.25	4.21	0.66	2.67
chr8	123858879	123859355	1700018B08Rik	206499	4.66	2.63	1.07	0.57	3.64	0.82	2.14
chr10	80961732	80962375	S1pr4	507	3.34	3.87	0.7	0.84	3.6	0.77	2.21
chr15	96528904	96530372	Slc38a2	0	4.94	4.47	0.92	0.68	4.7	0.8	2.54
chr4	125592012	125592690	2610028E06Rik	6864	1.78	2.99	0.66	0.4	2.39	0.53	2.15
chr1	191017988	191019228	Kcnk2	148004	2.22	1.9	0.47	0.44	2.06	0.45	2.15
chr4	139601032	139601578	Klhdc7a	-77091	3.68	2.88	0.82	0.49	3.28	0.66	2.31
chr1	175094965	175095379	Olfr1406	19256	5.68	3.02	1.4	0.43	4.35	0.91	2.24
chr17	88635964	88636490	Gm4832	-111113	3.19	1.75	0.97	0.17	2.47	0.57	2.1
chr8	123658431	123659346	Foxl1	-6847	3.6	3.22	0.63	0.99	3.41	0.81	2.06
chr2	92812816	92814356	Syt13	-57559	2.92	2	0.71	0.35	2.46	0.53	2.19
chr4	152432380	152433320	Gm833	-360732	4.29	4.12	1.36	0.57	4.21	0.97	2.11

## Sheet: GG-DHSs
DHS_chr	DHS_start	DHS_end	Nears gene	distance to the nearest gene	DNaseI-seq signal intensity (RPKM)				Mean RPKM		Log2FC (AG/GG)
					Morula_AG_1	Morula_AG_2	Morula_GG_1	Morula_GG_2	Morula_AG	Morula_GG	Morula_NI_AG vs Morula_NI_GG
chr12	110765560	110766453	Meg3	12752	0	0.22	2.02	3.35	0.11	2.68	-4.49
chr17	38127400	38128038	Olfr761	-37433	0.63	1.03	3.42	4.12	0.83	3.77	-2.17
chr2	177114301	177114852	Gm14420	134594	0.49	0.6	1.63	3.28	0.54	2.46	-2.15
chr7	105948660	105949313	Wnt11	34308	0.41	0.8	2.27	3.2	0.6	2.74	-2.16
chr6	99843601	99844855	Prok2	-167215	0.16	0.73	2.05	2.1	0.44	2.08	-2.2
chr16	20256798	20257444	Map6d1	-15367	0.2	0.6	2.38	3.51	0.4	2.94	-2.85
chr16	14044517	14045232	Ifitm7	-57557	0.66	0.46	3.51	2.8	0.56	3.15	-2.47
chr16	62930442	62931223	Pros1	-76283	0.6	0.5	1.64	3.14	0.55	2.39	-2.1
chr1	174323825	174324731	Pigm	-17164	0.44	1.16	2.13	4.7	0.8	3.42	-2.08
chr15	6575505	6576041	Fyb	-45659	0.75	0.37	1.68	3.9	0.56	2.79	-2.3
chr5	114359973	114360346	Coro1c	-1258	1.26	1.39	4.13	6.81	1.32	5.47	-2.04
chr7	95709034	95709532	Rab38	-130252	0.54	0.26	3.88	1.65	0.4	2.76	-2.76
chr19	36965003	36965465	Fgfbp3	28624	0.43	1.13	2.51	4.52	0.78	3.51	-2.16
chr16	58532468	58533088	St3gal6	-9043	1.08	0.53	2.27	5.42	0.8	3.84	-2.24
chr1	72325906	72326340	Pecr	4548	0.78	0.9	3.55	5.23	0.84	4.39	-2.37
chr3	34665391	34665942	Gm3143	-49807	0.73	1.2	3.27	6.91	0.96	5.09	-2.39
chr4	146971654	146972143	Gm13154	-44269	0.7	0.94	2.76	4.27	0.82	3.51	-2.09
chr5	122870554	122871061	Anapc7	1391	0.67	0.91	3.04	4.83	0.79	3.94	-2.3
chr3	151746562	151747380	Gipc2	81484	0.33	1.2	4.01	3	0.76	3.5	-2.18
chr5	32485394	32485961	Fosl2	-46550	0.6	1.16	2.05	6.24	0.88	4.14	-2.22
chr2	141114832	141115500	Flrt3	-617620	1.21	0.39	3.94	4.88	0.8	4.41	-2.45
chr3	98924722	98925339	Wars2	19673	1.2	0.32	3.23	4.41	0.76	3.82	-2.31
chr10	110831282	110831695	Nap1l1	78552	0.65	1.11	4.04	3.73	0.88	3.88	-2.13
chr17	64120330	64120777	Fert2	92552	1.5	0.45	4.74	3.85	0.98	4.29	-2.13
chr3	7666609	7667125	Il7	-53182	0.91	0.64	3.99	2.46	0.78	3.23	-2.04
chr18	35688110	35689036	Snhg4	24027	0.8	0.71	3.06	3.42	0.76	3.24	-2.09
chr18	64933348	64933704	Atp8b1	-112694	0.96	1.29	3.6	6.38	1.12	4.99	-2.14
chr12	81432620	81433036	Mir1843	59628	0.65	0.94	2.31	5.46	0.8	3.88	-2.27
chr17	8717375	8718124	T	-90088	0.53	0.69	3.26	2.42	0.61	2.84	-2.2
chr6	24655792	24656509	Hyal6	26735	0.56	0.92	3.58	3.54	0.74	3.56	-2.25
chr1	25079731	25080388	Gm20172	254411	0.52	0.5	2.34	3.32	0.51	2.83	-2.45
chr5	14073928	14074419	Sema3e	-48653	0.26	0.79	2.22	4.26	0.52	3.24	-2.6
chr9	23479315	23479844	Npsr1	422617	0.64	0.87	3.27	3.95	0.76	3.61	-2.24
chr9	17360577	17361101	Chordc1	735609	1.41	0.88	5.63	5.71	1.15	5.67	-2.3
chr15	32341223	32341785	Sema5a	-166656	0.48	0.82	2.97	4.04	0.65	3.5	-2.41
chr1	44090677	44091273	Mettl21c	-13826	0.45	0.77	2.05	3.66	0.61	2.86	-2.21
chr9	121742635	121743488	Ccdc13	5091	1.5	0.39	4.44	3.51	0.94	3.98	-2.06
chr3	66540035	66540513	Shox2	245180	0.27	0.42	2.95	5.31	0.34	4.13	-3.54
chr13	37769830	37771136	Rreb1	146770	0.82	0.65	3.49	3.61	0.74	3.55	-2.26
chr3	104484088	104484579	Slc16a1	-41502	0.96	0.53	2.1	6.09	0.74	4.09	-2.44
chr14	12661126	12661866	Ptprg	-275060	0.73	0.27	3.04	2.32	0.5	2.68	-2.4
chr15	83050686	83051108	A4galt	31053	0.64	0.78	2.13	5.17	0.71	3.65	-2.35
chr1	9626918	9627637	2610203C22Rik	-5745	0.56	0.64	3.03	2.14	0.6	2.58	-2.09
chr10	116473960	116474654	Lrrc10	7742	0.78	1.14	3.43	4.7	0.96	4.07	-2.07
chr15	27653493	27654285	Fam105a	-42196	0.25	0.83	2.03	2.87	0.54	2.45	-2.16
chr19	55136006	55136640	Gpam	37297	0.74	0.52	1.83	3.44	0.63	2.63	-2.05
chr4	135666358	135666924	Id3	32812	1.43	0.81	3.75	6.25	1.12	5	-2.15
chr5	107950895	107951329	1700028K03Rik	12400	0.3	0.46	2.95	4.82	0.38	3.89	-3.32
chr9	118935053	118935448	Mir26a-1	5465	0.86	0.84	1.47	5.52	0.85	3.49	-2.03
chr1	155937296	155938168	Zfp648	110148	0.54	0.53	1.62	2.91	0.54	2.27	-2.06
chr7	36232983	36233779	Slc7a9	331	0.84	0.74	3.3	3.42	0.79	3.36	-2.07
chr10	14179889	14180701	Gpr126	84141	0.67	0.16	1.03	3.02	0.42	2.02	-2.26
chr1	44641630	44642237	Gulp1	-33115	0.33	0.54	1.27	2.98	0.44	2.12	-2.26
chr15	22096741	22097464	Gm5803	547275	0.75	0.46	2.13	4.38	0.6	3.25	-2.41
chr2	68636744	68637379	Cers6	62234	0.85	0.31	1.51	3.29	0.58	2.4	-2.03
chr4	98517250	98517615	Kank4	-33022	1.29	1.07	6.52	6.71	1.18	6.62	-2.48
chr5	96841583	96842547	Fras1	-38610	0.49	0.75	2.2	3.58	0.62	2.89	-2.2
chr2	77127561	77128245	Sestd1	-8912	0.98	0.38	2.16	3.58	0.68	2.87	-2.06
chr13	58563910	58564436	Rmi1	-59953	0.89	0.74	3.54	4.14	0.82	3.84	-2.22
chr18	50267601	50268274	Hsd17b4	19580	0.89	1.37	3.91	5.66	1.13	4.79	-2.07
chr4	8052871	8054209	Car8	111979	1.11	0.54	3.41	3.86	0.82	3.63	-2.13
chr15	14203547	14204102	Cdh6	-1100153	0.61	0.47	2.54	2.13	0.54	2.34	-2.09
chr5	133051489	133051983	Auts2	-33276	0.4	0.93	1.7	5.32	0.66	3.51	-2.38
chr11	109460915	109461674	Wipi1	11029	0.36	0.69	3.14	4.78	0.52	3.96	-2.89
chr3	104030254	104031923	Magi3	-5925	1.17	1.26	5.04	7.33	1.21	6.19	-2.34
chr3	117277924	117279094	4833424O15Rik	0	0.91	0.68	3.13	3.49	0.8	3.31	-2.04
chr12	41584925	41585706	Immp2l	164970	0.35	0.59	2.14	2.91	0.47	2.53	-2.4
chr3	57402907	57404183	Wwtr1	-23075	1.21	1.39	4.98	6.61	1.3	5.8	-2.15
chr13	119392345	119393141	1700003P14Rik	-47371	0.68	0.9	4.12	2.96	0.79	3.54	-2.15
chr16	87681947	87682350	Bach1	16848	0.5	0.82	2.7	6.08	0.66	4.39	-2.72
chr5	93791901	93792585	Ccng2	-95303	0.39	0.76	1.87	3.06	0.57	2.46	-2.08
chr5	133005701	133006398	Auts2	11815	0.57	0.37	3.5	3.26	0.47	3.38	-2.82
chr12	85867786	85868312	Vsx2	42489	0.65	1.25	4.03	4.14	0.95	4.08	-2.09
chr3	102559647	102560479	Tspan2os	-20307	0.81	0.55	2.01	3.7	0.68	2.86	-2.05
chr1	36359820	36360945	Arid5a	3632	0.6	0.59	2.05	3.39	0.6	2.72	-2.17
chr5	13987172	13987674	Sema3e	37601	0.8	0.66	3.21	4.34	0.73	3.77	-2.35
chr15	12297051	12297783	Golph3	-45801	1.01	0.27	3.16	3.22	0.64	3.19	-2.3
chr11	22710479	22710947	B3gnt2	48788	0.43	0.56	1.65	5.04	0.5	3.34	-2.73
chr17	38163192	38164071	Olfr129	32658	0.46	0.52	1.68	3.3	0.49	2.49	-2.32
chr10	59275715	59276342	Dnajb12	65996	0.54	0.83	4.31	4.05	0.68	4.18	-2.59
chr11	115026312	115026786	Slc9a3r1	-1658	0.72	1.24	3.4	4.79	0.98	4.09	-2.05
chr1	121462076	121463150	Tmem185b	-39346	0.94	0.79	3.11	4.56	0.86	3.84	-2.14
chr17	23817049	23817489	Cldn6	-718	1.07	0.75	2.48	5.16	0.91	3.82	-2.06
chr13	38445333	38446066	Bmp6	-7749	1.01	0.8	2.46	5.44	0.9	3.95	-2.11
chr13	78338246	78338931	Nr2f1	-3	1.18	0.57	2.63	4.91	0.88	3.77	-2.09
chr14	11952908	11953342	Fhit	41204	1.24	0.3	5.32	3.55	0.77	4.44	-2.51
chr1	77493229	77493912	Mir6352	0	0.4	0.38	2.25	2.39	0.39	2.32	-2.54
chr12	31923773	31924153	Lamb1	26005	0.71	0.68	5.08	7.16	0.7	6.12	-3.12
chr5	81984731	81985543	Lphn3	-534114	0.42	0.81	1.66	3.68	0.62	2.67	-2.1
chr19	50079794	50080344	Sorcs1	672792	0.62	0.84	2.33	3.8	0.73	3.06	-2.05
chr3	69062444	69063538	Arl14	-36104	0.74	0.36	2.47	2.32	0.55	2.4	-2.1
chr6	38839134	38839681	Hipk2	-12945	0.73	0.48	2.23	2.82	0.6	2.52	-2.04
chr16	31342386	31343400	Apod	-27704	0.59	0.97	3.35	4.11	0.78	3.73	-2.24
chr10	75513711	75514250	Zfp280b	-18355	0.37	1.58	3.34	6.4	0.98	4.87	-2.31
chr18	61211280	61211565	Pdgfrb	-6477	0.95	1.37	2.7	7.33	1.16	5.02	-2.1
chr2	162799249	162799849	Sgk2	13367	0.67	0.77	2.47	4.38	0.72	3.42	-2.23
chr4	48569911	48570413	Msantd3	-16541	0.94	0.52	1.67	4.34	0.73	3	-2.03
chr4	45978456	45979333	Tdrd7	21000	0.62	0.67	1.84	3.61	0.64	2.73	-2.06
chr13	99452320	99452930	Tmem171	11856	0.66	0.75	2.84	4.61	0.7	3.73	-2.39
chr12	56568797	56569139	Nfkbia	24495	0.99	0.96	3.01	6.11	0.98	4.56	-2.21
chr19	46426869	46428052	Tmem180	3317	1.36	1.33	5.27	5.9	1.35	5.58	-2.05
chr8	71688260	71688621	Lzts1	-23408	0.75	0.55	2.85	5.79	0.65	4.32	-2.71
chr4	122504674	122505308	Ppt1	8161	0.74	0.41	1.62	3.3	0.57	2.46	-2.08
chr10	75514407	75515090	Zfp280b	-19051	0.4	0.86	2.64	5.31	0.63	3.97	-2.64
chr13	95099022	95099760	Gm9776	29118	0.18	1.07	2.09	3.56	0.62	2.83	-2.16
chr12	31921683	31922263	Lamb1	27895	0.59	0.57	3.33	4.38	0.58	3.86	-2.71
chr14	67410544	67411101	Dpysl2	76336	0.72	0.47	1.72	3.91	0.6	2.82	-2.22
chr15	35216522	35217326	Osr2	8540	0.09	0.9	1.59	2.94	0.5	2.27	-2.17
chr1	121468857	121469381	Tmem185b	-46127	0.52	0.74	1.97	3.99	0.63	2.98	-2.22
chr5	137297769	137298347	Col26a1	60630	1.04	0.8	4.34	4.24	0.92	4.29	-2.21
chr1	34067857	34069287	Dst	0	0.94	1.47	4.04	6.34	1.21	5.19	-2.1
chr16	36133130	36133544	Csta	-1855	0.82	0.94	3.26	6.14	0.88	4.7	-2.4
chr4	98856976	98857735	Atg4c	2889	1.15	0.78	3.56	4.43	0.96	4	-2.04
chr19	10496469	10497783	Syt7	-32890	0.46	0.55	2.74	5.04	0.5	3.89	-2.92
chr4	120065420	120066003	Scmh1	11882	0.58	0.57	1.32	4.2	0.57	2.76	-2.24
chr17	35763553	35763919	Gm9573	0	0.74	1.26	5.08	5.71	1	5.39	-2.42
chr2	25993838	25994501	C330006A16Rik	562	0.9	1.69	5.23	7.12	1.29	6.18	-2.24
chr4	107651692	107652095	Slc1a7	-10754	0.67	0.82	2.56	5.41	0.74	3.99	-2.4
chr1	42548526	42549049	2610017I09Rik	202621	0.25	0.88	2.45	4	0.56	3.23	-2.49
chr13	97784330	97784832	1700029F12Rik	19485	0.26	0.78	1.53	4.52	0.52	3.02	-2.52
chr16	35745814	35746412	Dirc2	23030	0.79	0.33	1.07	3.49	0.56	2.28	-2.01
chr3	95799193	95800287	Plekho1	0	0.92	1.26	3.99	5.38	1.09	4.69	-2.09
chr7	107718481	107719084	Mrpl48	12560	0.66	1.19	4.89	6.92	0.92	5.9	-2.66
chr17	35813765	35814150	Gtf2h4	-3138	1.4	0.86	5.51	5.9	1.13	5.7	-2.33
chr1	37070299	37070976	Tmem131	-73927	0.99	1.17	3.99	5.49	1.08	4.74	-2.12
chr1	53880655	53881169	Mir7681	25098	1.05	0.39	4.01	2.82	0.72	3.42	-2.23
chr16	4367540	4368301	Adcy9	51286	0	1.04	1.18	3.46	0.52	2.32	-2.14
chr7	78679655	78680344	Mctp2	771137	1.07	0.75	3.08	4.6	0.91	3.84	-2.07
chr13	94912985	94913631	Lhfpl2	-85235	0.62	0.8	2.18	4.91	0.71	3.54	-2.3
chr11	3604779	3605785	Morc2a	-46077	1.06	1.04	3.64	5.05	1.05	4.34	-2.04
chr15	80202370	80203164	Cacna1i	-84703	0.43	1.16	3.48	3.31	0.8	3.4	-2.08
chr19	53964772	53966182	Pdcd4	538	0.81	0.79	2.78	4.5	0.8	3.64	-2.17
chr7	26272565	26273210	Ceacam1	-9921	0.53	0.91	2.59	3.52	0.72	3.05	-2.07
chr6	46811171	46811866	Cntnap2	382528	0.1	0.56	2.03	3.14	0.33	2.58	-2.93
chr1	39713541	39714062	Creg2	-5514	0.38	1.13	3.45	6.26	0.75	4.86	-2.67
chr12	86724331	86724716	Tmed10	-8664	0.52	0.86	1.17	5.43	0.69	3.3	-2.24
chr15	36139973	36141024	Mir8097	28895	0.89	1.19	4.89	6.04	1.04	5.46	-2.38
chr7	140989509	140990224	Dhx32	-15041	1.5	1.01	3.59	6.85	1.25	5.22	-2.05
chr1	134277056	134277919	Tmcc2	9939	1.17	0.83	3.28	4.94	1	4.11	-2.03
chr11	84589165	84589858	Mrm1	43159	0.58	0.66	2.41	3.41	0.62	2.91	-2.21
chr13	97800200	97800741	1700029F12Rik	3576	0.37	1.09	3.09	3.86	0.73	3.47	-2.24
chr1	54656964	54657720	Pgap1	-42436	0.98	0.69	4.07	5.28	0.84	4.68	-2.47
chr11	76384140	76385552	Abr	0	1	1.07	4.28	5.84	1.04	5.06	-2.28
chr5	144125727	144126055	Grid2ip	-141	1.22	0.79	2.35	6.92	1	4.63	-2.19
chr11	109301041	109301730	LOC100503496	0	1.07	0.86	3.92	4.34	0.97	4.13	-2.09
chr7	129108684	129109314	Cog7	15893	0.32	0.73	2.65	5.33	0.52	3.99	-2.9
chr13	45710065	45711250	Gmpr	-107228	1.02	0.89	3.53	4.44	0.96	3.99	-2.05
chr5	31617222	31618050	Gckr	-17269	0.98	0.56	4.11	2.63	0.77	3.37	-2.12
chr19	10115836	10116720	Fads3	0	1.37	1.33	5.67	7.9	1.35	6.79	-2.32
chr13	95992342	95993625	Pde8b	0	1	0.92	3.3	4.59	0.96	3.94	-2.03
chr18	36124086	36125316	Psd2	0	0.87	1.17	4.28	5.82	1.02	5.05	-2.3
chr3	96611304	96612563	Cd160	5881	0.8	1.3	3.57	6.55	1.05	5.06	-2.26
chr8	3678948	3679611	Trappc5	-2472	0.2	0.78	3.88	3.29	0.49	3.58	-2.85
chr2	29577982	29579037	Gm13547	38010	0.57	1.06	3.17	3.61	0.82	3.39	-2.04
chr12	16807131	16807698	Greb1	0	0.95	0.35	2.15	4.16	0.65	3.16	-2.26
chr5	20878361	20878982	Fgl2	0	0.64	0.53	2.38	3.95	0.58	3.17	-2.42
chr3	85499495	85500285	Fam160a1	49846	0.43	0.58	1.22	3.33	0.5	2.27	-2.15
chr19	5725855	5726542	Ehbp1l1	0	0.68	0.96	4.67	4.61	0.82	4.64	-2.49
chr14	73077097	73077811	Fndc3a	31999	0.76	0.64	2.52	3.18	0.7	2.85	-2.01
chr15	80225368	80226261	Cacna1i	-107701	0.67	0.88	3.53	5.17	0.78	4.35	-2.47
chr8	111102393	111103153	3010033K07Rik	5424	0.36	0.78	2.79	3.82	0.57	3.3	-2.51
chr8	26323401	26323920	Tacc1	-11387	0.25	1	1.98	4.03	0.62	3	-2.25
chr4	101759810	101761359	Gm12789	-100366	0.96	1.82	5.1	6.85	1.39	5.97	-2.1
chr2	129970678	129971048	Tgm6	-21658	0.54	1.41	2.43	5.89	0.98	4.16	-2.08
chr16	97191156	97191712	Dscam	200630	0.36	1.19	3.35	4.08	0.77	3.71	-2.25
chr1	137506654	137507103	Nav1	-24722	0.45	1.16	2.29	4.65	0.8	3.47	-2.09
chr5	8367163	8368587	Adam22	0	0.94	1.15	3.65	5.16	1.04	4.41	-2.07
chr15	35256004	35256701	BC048602	1589	0.39	1.22	3.5	4.03	0.8	3.77	-2.21
chr10	61591270	61592292	Neurog3	3545	0.99	0.45	2.7	3.99	0.72	3.35	-2.2
chr11	118063483	118064214	Cyth1	9842	1.01	1.08	3.16	5.7	1.04	4.43	-2.07
chr19	3955940	3956499	1700055N04Rik	2308	0.97	0.59	4.13	2.92	0.78	3.52	-2.16
chr9	25386300	25387017	Eepd1	-97119	0.75	0.82	3.5	3.17	0.78	3.34	-2.07
chr3	31208522	31209381	Slc7a14	0	0.63	0.61	2.32	4.12	0.62	3.22	-2.36
chr1	38266678	38267556	Rev1	-80171	0.68	0.75	2.71	3.3	0.72	3	-2.06
chr5	27230662	27231705	Dpp6	0	0.12	0.94	1.98	3.83	0.53	2.91	-2.43
chr19	53822661	53823266	Rbm20	-70866	0.56	0.64	2.66	4.5	0.6	3.58	-2.56

## Sheet: Morula_common_DHS_36569
DHS_chr	DHS_start	DHS_end	Nears gene	distance to the nearest gene	DNaseI-seq signal intensity (RPKM)				Mean RPKM		Log2FC (AG/GG)
					Morula_AG_1	Morula_AG_2	Morula_GG_1	Morula_GG_2	Morula_AG	Morula_GG	Morula_NI_AG vs Morula_NI_GG
chr11	87256866	87257920	Tex14	-15774	9.93	12.83	13.96	18.42	11.38	16.19	-0.51
chr13	23665964	23666419	Hist1h2bf	0	11.08	10.81	9.45	14.95	10.95	12.2	-0.16
chr4	119960232	119960949	Foxo6	-366	10.01	11.8	12.09	14.3	10.91	13.2	-0.27
chr13	22134705	22135189	Hist1h2ag	0	12.21	9.48	9.3	15.56	10.85	12.43	-0.2
chr13	22127328	22127845	Hist1h2ah	0	10.14	11.55	14.91	16.85	10.85	15.88	-0.55
chr5	134885515	134886971	Gtf2ird1	45161	11.62	9.87	9.62	11.4	10.74	10.51	0.03
chr3	89182205	89183176	Gm15417	12609	11.06	10.4	10.92	14.85	10.73	12.88	-0.26
chr11	116294897	116295661	Ubald2	0	11.34	10.05	11.6	12.34	10.7	11.97	-0.16
chr7	29754698	29755739	Actn4	-7399	10.96	9.96	10.31	10.62	10.46	10.46	0
chr11	97048010	97050210	Kpnb1	0	11.2	9.72	9.35	13.03	10.46	11.19	-0.1
chr5	135624568	135625988	Tbl2	0	10.78	10.03	10.86	13.15	10.4	12	-0.21
chr7	26051959	26053747	Cic	13450	11.04	9.69	10.74	13.8	10.36	12.27	-0.24
chr13	44773147	44774135	Jarid2	52007	10.94	9.43	11.24	12.39	10.18	11.82	-0.21
chr5	110877249	110878586	Fbrsl1	0	11.3	8.89	10.62	11.19	10.1	10.9	-0.11
chr11	87285038	87285356	Tex14	-43946	9.72	10.13	10.5	14.25	9.93	12.38	-0.32
chr4	130178790	130179994	Pum1	39279	10.32	9.21	10.03	14.16	9.77	12.09	-0.31
chr11	102563679	102563866	Ccdc43	-4640	10.05	9.47	6.52	11.18	9.76	8.85	0.14
chr8	19784487	19785125	Gm21119	-54912	11.47	8.03	9.47	11.36	9.75	10.41	-0.1
chr11	87262256	87263666	Tex14	-21164	9.23	10.19	11.94	16.47	9.71	14.2	-0.55
chr10	79791877	79793210	Pcsk4	0	10.58	8.81	8.09	10.95	9.7	9.52	0.03
chr1	72272907	72274904	Mreg	-14026	10.19	9.17	12.45	17.85	9.68	15.15	-0.65
chr9	40608603	40609964	Hspa8	0	9.67	9.64	9.02	12.79	9.66	10.9	-0.18
chr8	72519715	72521114	Gatad2a	0	9.69	9.29	10.93	14.65	9.49	12.79	-0.43
chr1	182780535	182781586	Sde2	0	10.54	8.43	10.76	13.11	9.48	11.93	-0.33
chr9	65042579	65045074	Parp16	17422	9.82	9.1	13.08	16.1	9.46	14.59	-0.62
chr7	134351665	134353239	Tbc1d10b	0	10.32	8.55	10.41	11.12	9.44	10.77	-0.19
chr11	120433697	120434998	P4hb	0	8.82	10.04	9.43	13.04	9.43	11.23	-0.25
chr17	56217763	56219459	Hdgfrp2	0	9.82	9.02	9.62	11.92	9.42	10.77	-0.19
chr9	118997190	118998201	Plcd1	4413	10.3	8.44	8.7	10.85	9.37	9.77	-0.06
chr8	123042281	123043358	Gse1	16398	9.67	9.02	7.81	11.71	9.34	9.76	-0.06
chr13	23775638	23776194	Hist1h2ac	0	9.78	8.85	9.48	13.54	9.31	11.51	-0.3
chr3	89186110	89187344	Gm15417	8441	9.68	8.72	7.18	9.12	9.2	8.15	0.17
chr8	73895098	73895871	Ocel1	0	10.5	7.81	8.56	12.32	9.15	10.44	-0.19
chr7	52184422	52185762	Ap2a1	0	10.32	7.93	9.87	13.81	9.12	11.84	-0.38
chr7	30022970	30023788	Yif1b	0	9.35	8.83	9.03	11.31	9.09	10.17	-0.16
chr9	114842417	114843859	Gpd1l	0	9.73	8.42	7.66	11.57	9.07	9.62	-0.08
chr8	86496389	86497122	Prkaca	0	9.99	8.06	9.47	13.98	9.03	11.73	-0.38
chr12	85791309	85793003	Aldh6a1	0	9.11	8.95	8.87	11.72	9.03	10.29	-0.19
chr7	106639043	106639493	Rps3	-6824	10.73	7.29	6.56	7.87	9.01	7.21	0.32
chr7	28115422	28116486	Ltbp4	2181	9.91	8.08	8.33	11.08	9	9.7	-0.11
chr17	56464750	56465795	Kdm4b	0	9.51	8.48	10.82	10.67	9	10.75	-0.26
chr15	103069472	103070000	Cbx5	247	8.39	9.56	9.73	11.69	8.98	10.71	-0.25
chr11	95936541	95937713	Atp5g1	0	8.3	9.63	10.09	14.08	8.96	12.09	-0.43
chr7	20300279	20301789	Tomm40	0	9.6	8.3	11.19	14.35	8.95	12.77	-0.51
chr11	102157255	102159026	Atxn7l3	0	9.21	8.49	9.18	10.7	8.85	9.94	-0.17
chr8	125566014	125566951	Ankrd11	0	8.95	8.69	8.98	15.68	8.82	12.33	-0.48
chr7	51559591	51561447	Clec11a	882	9.15	8.49	8.58	10.85	8.82	9.71	-0.14
chr5	147742629	147743418	Gtf3a	16814	7.66	9.97	8.54	10.68	8.82	9.61	-0.12
chr5	25034890	25036298	1700096K18Rik	0	8.68	8.95	10.13	11.92	8.81	11.03	-0.32
chr17	57170335	57171912	Khsrp	0	8.34	9.28	11.61	12.88	8.81	12.25	-0.47
chr5	120044169	120045968	AW549542	-13802	8.43	9.16	7.25	9.33	8.8	8.29	0.09
chr4	151235579	151237182	Camta1	0	9.38	8.18	10.46	12.9	8.78	11.68	-0.41
chr5	139675638	139677222	Sun1	0	9.49	8.04	8.8	10.19	8.77	9.5	-0.12
chr1	75312949	75314861	Dnpep	0	9.27	8.27	9.44	12.04	8.77	10.74	-0.29
chr1	194571183	194573159	Hhat	24254	9.31	8.17	10.24	13.31	8.74	11.78	-0.43
chr13	21878998	21879494	Hist1h2an	0	9.33	7.94	9.46	11.69	8.63	10.57	-0.29
chr1	72300706	72304239	Pecr	26649	9.43	7.8	10.87	15.94	8.62	13.4	-0.64
chr6	122760316	122761695	Foxj2	8506	8.42	8.8	10.3	12.82	8.61	11.56	-0.42
chr5	120034326	120035623	AW549542	-3959	8.91	8.3	8.47	10.49	8.61	9.48	-0.14
chr11	23154948	23156524	Xpo1	0	9.2	8.03	8.68	10.76	8.61	9.72	-0.17
chr5	130417019	130418010	Vkorc1l1	0	9.49	7.68	8.49	10.98	8.59	9.73	-0.18
chr17	34052515	34053314	Zbtb22	0	7.4	9.77	8.36	10.33	8.59	9.34	-0.12
chr7	13599128	13600131	Zbtb45	-3979	9.97	7	8.27	8.59	8.48	8.43	0.01
chr8	73363020	73364366	Arrdc2	0	7.43	9.51	8.11	10.91	8.47	9.51	-0.17
chr5	31189540	31190000	Agbl5	1224	9.35	7.57	8.8	15.98	8.46	12.39	-0.55
chr6	124612207	124613673	Lpcat3	0	8.93	7.92	7.54	10.64	8.43	9.09	-0.11
chr4	147412296	147413885	Clcn6	0	8.53	8.3	9.26	11.81	8.41	10.54	-0.32
chr8	108383896	108385094	Nutf2	0	8.51	8.27	8.31	11.89	8.39	10.1	-0.27
chr5	135432991	135433874	Cldn4	-10187	8.29	8.47	8.01	9.76	8.38	8.88	-0.08
chr2	164594765	164595764	Ube2c	0	9.74	7.03	8.75	8.44	8.38	8.59	-0.04
chr13	23654141	23654640	Hist1h3e	0	9.28	7.49	11.58	12	8.38	11.79	-0.49
chr10	111012736	111014449	4933440J02Rik	16880	8.7	8.04	7.05	7.78	8.37	7.42	0.17
chr4	133637373	133638479	Cd52	12509	8.62	8.07	7.43	12.96	8.34	10.2	-0.29
chr17	35977926	35979023	Mdc1	0	8.44	8.25	8.9	11.58	8.34	10.24	-0.29
chr8	74092291	74094910	Slc27a1	0	8.95	7.64	9.05	12.5	8.29	10.78	-0.38
chr2	179970562	179973788	Lama5	-9998	8.8	7.75	8.07	9.45	8.28	8.76	-0.08
chr3	95685724	95687012	Gm129	0	8.13	8.41	7.33	10.14	8.27	8.73	-0.08
chr11	101519562	101522692	Arl4d	4162	8.94	7.59	10.9	14.08	8.27	12.49	-0.6
chr11	70481690	70484018	Spag7	0	8.19	8.32	8.78	11.61	8.25	10.2	-0.3
chr2	167890859	167892957	Pard6b	13546	8.45	8.04	7.1	10.03	8.24	8.56	-0.05
chr11	87239719	87241832	Tex14	0	8.7	7.76	10.95	14.98	8.23	12.96	-0.66
chr3	57539216	57540475	Rnf13	0	8.1	8.34	9.34	10.95	8.22	10.14	-0.3
chr5	138720732	138722038	Gpc2	0	8.69	7.73	8.66	10.9	8.21	9.78	-0.25
chr11	106649427	106650936	Ddx5	0	9.17	7.26	8.6	11.48	8.21	10.04	-0.29
chr4	148274612	148275721	Casz1	-96112	8.23	8.16	7.29	11.37	8.2	9.33	-0.19
chr11	96690505	96692157	Nfe2l1	0	9.02	7.35	7.62	9.39	8.18	8.51	-0.06
chr11	96838260	96840021	Sp2	0	8.61	7.71	8.06	10.09	8.16	9.07	-0.15
chr6	113256100	113258096	Brpf1	0	8.31	7.99	8.05	9.77	8.15	8.91	-0.13
chr10	128132554	128134071	Rab5b	0	8.81	7.4	9.06	10.88	8.11	9.97	-0.3
chr6	125383471	125384208	Plekhg6	-52949	8.1	8.1	6.88	11.56	8.1	9.22	-0.19
chr4	133157411	133158365	Sfn	0	8.09	8.11	7.47	9.88	8.1	8.68	-0.1
chr15	88649314	88650434	Alg12	0	7.91	8.26	6.71	9.23	8.09	7.97	0.02
chr7	91039937	91041253	Mesdc2	0	9.08	7.08	7.37	11.44	8.08	9.4	-0.22
chr5	135441873	135443813	Cldn3	18270	8.86	7.3	8.71	11.78	8.08	10.25	-0.34
chr9	65047744	65050125	Parp16	12371	8.88	7.25	11.17	12.72	8.07	11.95	-0.57
chr16	38087760	38090154	Gsk3b	0	8.47	7.67	9.29	11.37	8.07	10.33	-0.36
chr12	113882379	113883564	Siva1	0	8.39	7.76	9.11	8.95	8.07	9.03	-0.16
chr2	164630048	164631160	Acot8	0	8.27	7.85	7.51	8.88	8.06	8.2	-0.02
chr8	123112399	123113672	Gins2	0	9.12	6.96	9.03	9.62	8.04	9.32	-0.21
chr6	86618668	86619981	Mxd1	0	8.44	7.65	7.43	9.95	8.04	8.69	-0.11
chr8	86478594	86480084	Asf1b	0	8.2	7.84	8.06	11.2	8.02	9.63	-0.26
chr1	94076701	94077804	Hdac4	-31731	9.25	6.78	8.03	13.32	8.02	10.68	-0.41
chr5	135415509	135415775	Cldn4	7029	9.1	6.92	4.59	7.52	8.01	6.05	0.4
chr13	23662818	23663390	Hist1h2ae	0	8.22	7.8	11.12	14.74	8.01	12.93	-0.69
chr10	79241851	79244110	Fstl3	-1833	8.23	7.78	7.34	8.35	8.01	7.84	0.03
chr7	28292719	28293653	Prx	-8377	8.84	7.16	8.18	9.71	8	8.95	-0.16
chr2	34760169	34761218	Phf19	8278	7.43	8.57	9.8	13.66	8	11.73	-0.55
chr2	179758843	179759916	Lsm14b	0	9.13	6.85	7.54	9.38	7.99	8.46	-0.08
chr11	102198621	102199750	Ubtf	-18211	8.02	7.96	7.34	8.11	7.99	7.72	0.05
chr5	138069202	138071178	Lrch4	0	8.56	7.4	8.81	13.49	7.98	11.15	-0.48
chr5	135407959	135410267	Wbscr27	0	9.34	6.62	7.99	8.45	7.98	8.22	-0.04
chr7	100022413	100022798	4632434I11Rik	0	9.77	6.13	6.34	9.19	7.95	7.76	0.03
chr4	151369931	151371059	Phf13	0	8.4	7.5	6.95	9.73	7.95	8.34	-0.07
chr12	21422915	21424043	Ywhaq	0	8.99	6.86	9.85	10.77	7.93	10.31	-0.38
chr8	74684456	74686116	Rab8a	0	7.52	8.3	7.04	10.05	7.91	8.54	-0.11
chr8	86131477	86132862	Dnajb1	0	7.18	8.62	9.18	11.39	7.9	10.29	-0.38
chr5	130292597	130293746	Psph	0	7.36	8.45	7.21	9.55	7.9	8.38	-0.08
chr17	85355949	85358110	Ppm1b	0	8.17	7.62	8.32	11.87	7.89	10.09	-0.35
chr8	72240190	72241537	Zfp869	0	7.73	7.99	9.06	11.31	7.86	10.19	-0.37
chr13	21807858	21808377	Hist1h2bl	0	7.24	8.48	11.14	12.93	7.86	12.04	-0.61
chr7	52969871	52971043	Sphk2	0	8.48	7.22	8.05	9.13	7.85	8.59	-0.13
chr9	114302974	114303699	Crtap	-3144	9.17	6.51	6.39	6.76	7.84	6.57	0.25
chr8	124804886	124806156	Zfpm1	0	8.4	7.28	8.14	11.21	7.84	9.68	-0.3
chr4	141125383	141126650	B330016D10Rik	-23307	8.69	6.99	6.8	8.8	7.84	7.8	0.01
chr11	70264991	70266194	Med11	0	8.7	6.98	7.85	12.67	7.84	10.26	-0.39
chr10	83196197	83197316	1500009L16Rik	-10588	9.18	6.51	5.85	8.03	7.84	6.94	0.18
chr17	33896418	33897853	Rab11b	0	8.52	7.14	8.46	10.93	7.83	9.7	-0.31
chr4	155455610	155456100	Mir200b	-25751	9.33	6.29	5.37	7.59	7.81	6.48	0.27
chr2	168795517	168796240	1700017J07Rik	7528	8.91	6.72	3.47	1.38	7.81	2.42	1.68
chr6	49268751	49269919	Ccdc126	0	7.47	8.14	6.38	10.71	7.8	8.54	-0.13
chr5	136164156	136165543	Por	0	7.89	7.71	7.59	9.29	7.8	8.44	-0.11
chr2	84736665	84737309	Rtn4rl2	-9816	8.23	7.33	7.48	6.89	7.78	7.19	0.11
chr13	81921542	81923115	Cetn3	0	9.05	6.47	7.68	9.62	7.76	8.65	-0.16
chr10	80926309	80928638	Celf5	16816	8.59	6.93	7.78	10.79	7.76	9.29	-0.26
chr10	80119101	80119802	Btbd2	14	7.95	7.57	8.16	9.83	7.76	9	-0.21
chr8	72735885	72737204	Slc25a42	0	8.04	7.46	8.82	12.65	7.75	10.73	-0.47
chr11	96685040	96686003	Nfe2l1	0	6.91	8.59	7.93	11.48	7.75	9.7	-0.32
chr5	136437917	136439463	Srcrb4d	10883	8.77	6.71	10.27	14.49	7.74	12.38	-0.68
chr5	124889292	124890538	Setd8	0	8.52	6.9	7.89	10.91	7.71	9.4	-0.29
chr12	101962627	101964319	Rps6ka5	0	7.82	7.6	8.69	11.95	7.71	10.32	-0.42
chr11	104150077	104151540	Mapt	-57328	7.76	7.67	6.9	11.72	7.71	9.31	-0.27
chr5	125945650	125946603	Aacs	9639	7.89	7.5	8.43	10.18	7.7	9.3	-0.27
chr2	125072437	125073832	Dut	0	8.42	6.96	7.41	9.75	7.69	8.58	-0.16
chr9	59598108	59599711	Senp8	0	8.12	7.24	7.17	8.88	7.68	8.03	-0.06
chr6	125423246	125423648	Cd9	21125	7.19	8.16	6.87	11.27	7.68	9.07	-0.24
chr2	160081714	160082541	Gm826	70689	8.2	7.15	3.57	2.53	7.67	3.05	1.33
chr1	52915129	52915415	Hibch	-13240	9.62	5.73	7.87	6.99	7.67	7.43	0.05
chr9	113839586	113840388	Ubp1	0	8.45	6.87	8	9.39	7.66	8.7	-0.18
chr2	168566460	168567349	Atp9a	0	8.01	7.31	7.09	11.11	7.66	9.1	-0.25
chr1	88363655	88364499	1700019O17Rik	-40752	7.24	8.08	7.54	8.38	7.66	7.96	-0.06
chr9	114852705	114853426	Gpd1l	-9600	8.47	6.82	8.74	8.93	7.65	8.84	-0.21
chr12	113051667	113052931	Xrcc3	0	7.65	7.63	7.11	10.55	7.64	8.83	-0.21
chr4	133368972	133370659	Arid1a	-59446	8.4	6.85	7.92	9.14	7.62	8.53	-0.16
chr9	114308252	114309273	Glb1	922	7.49	7.71	5.85	7.9	7.6	6.88	0.14
chr7	16870468	16872352	Ccdc9	0	8.09	7.11	7.5	8.71	7.6	8.11	-0.09
chr2	87340016	87341271	Pramel6	7343	8.13	7.06	6.14	7.3	7.6	6.72	0.18
chr7	51751328	51752461	Emc10	0	7.71	7.47	10.04	11.13	7.59	10.59	-0.48
chr5	135425265	135426204	Cldn4	-2461	7.29	7.89	6.77	10.82	7.59	8.8	-0.21
chr2	121943460	121944410	Spg11	0	8.13	7.04	6.76	7.93	7.59	7.34	0.05
chr12	109416616	109418522	Setd3	0	7.89	7.3	7.89	10.61	7.59	9.25	-0.28
chr10	79688786	79689770	Mum1	0	8.05	7.13	8.75	11.62	7.59	10.18	-0.42
chr6	124732249	124733213	Lrrc23	-2513	8.42	6.74	8.2	12.23	7.58	10.21	-0.43
chr15	81348225	81349489	Rbx1	-51480	7.33	7.84	7.22	8.25	7.58	7.73	-0.03
chr17	27075992	27077142	Cuta	0	7.94	7.19	7.54	11.59	7.57	9.56	-0.34
chr15	99082032	99082957	1700120C14Rik	0	8.05	7.09	7.71	7.45	7.57	7.58	0
chr15	78892728	78893853	Ankrd54	0	7.1	8.04	7.94	11.69	7.57	9.81	-0.37
chr11	85165906	85167082	Bcas3	0	8.33	6.81	9.45	11.64	7.57	10.54	-0.48
chr6	47762871	47764042	Pdia4	0	7.34	7.79	8.72	13.01	7.56	10.87	-0.52
chr6	127059091	127060087	9630033F20Rik	0	7.41	7.71	7.16	8.93	7.56	8.04	-0.09
chr5	135969770	135970775	Hip1	50217	6.88	8.23	6.33	8.76	7.55	7.54	0
chr3	157597065	157597931	Cth	-9038	7.06	8.04	5.57	7.02	7.55	6.29	0.26
chr13	48640701	48642474	Mirlet7a-1	-7060	8.37	6.7	6.95	10.33	7.54	8.64	-0.2
chr10	76424260	76425325	Pcbp3	0	7.94	7.15	5.85	8.94	7.54	7.39	0.03
chr5	135967180	135969686	Hip1	51306	8.46	6.6	6.28	8.79	7.53	7.54	0
chr15	101076262	101077369	Nr4a1	19907	7.64	7.41	8.3	7.13	7.53	7.71	-0.04
chr14	120641809	120642515	Mbnl2	32375	7.99	7.07	1.54	2.69	7.53	2.12	1.83
chr13	112279661	112281047	Gpbp1	0	8.14	6.91	7.78	9.36	7.53	8.57	-0.19
chr7	28258053	28260170	Sertad3	0	7.9	7.13	7.55	9.73	7.52	8.64	-0.2
chr2	122483238	122484292	Mir147	-16700	6.81	8.22	7.5	9.72	7.52	8.61	-0.2
chr5	138041603	138042659	Mospd3	0	7.5	7.52	6.57	9.71	7.51	8.14	-0.12
chr3	90096052	90097879	Mir7012	-21982	7.38	7.61	7.81	10.97	7.5	9.39	-0.32
chr15	103102667	103103702	Copz1	0	7.65	7.35	8.5	9.55	7.5	9.03	-0.27
chr11	60987638	60989221	Usp22	0	7.5	7.46	6.29	10.66	7.48	8.47	-0.18
chr10	79723155	79724730	Gamt	0	7.97	7	8.08	8.52	7.48	8.3	-0.15
chr8	114462351	114465145	Gabarapl2	0	7.4	7.54	7.31	9.71	7.47	8.51	-0.19
chr8	108676778	108678064	Pla2g15	-2480	8.51	6.43	7.29	9.31	7.47	8.3	-0.15
chr4	128949274	128950149	C77080	-10626	7.52	7.43	9.99	11.71	7.47	10.85	-0.54
chr15	100252959	100254065	Slc11a2	0	7.16	7.78	7.84	10.33	7.47	9.09	-0.28
chr4	133154292	133156623	Sfn	1460	7.11	7.82	5.95	8.48	7.46	7.21	0.05
chr2	164647798	164648972	Zswim1	0	7.72	7.21	5.74	9.04	7.46	7.39	0.01
chr5	136433210	136433936	Srcrb4d	16410	7.02	7.87	8.84	10.37	7.45	9.61	-0.37
chr3	121824873	121825642	Abca4	-77496	9.26	5.63	7.35	8.84	7.45	8.09	-0.12
chr15	81020509	81021841	Mkl1	0	7.36	7.54	8.15	11.64	7.45	9.89	-0.41
chr12	112775699	112776761	Eif5	0	8.41	6.49	8.53	9.4	7.45	8.96	-0.27
chr5	114625366	114626380	Acacb	-9840	7.42	7.45	8.81	11.89	7.44	10.35	-0.48
chr5	112814513	112815613	Asphd2	5620	6.71	8.17	6.95	8.9	7.44	7.93	-0.09
chr4	130195759	130196713	Pum1	22560	7.18	7.7	6.6	8.93	7.44	7.76	-0.06
chr11	87235960	87238175	Tex14	2917	8.09	6.79	8.82	14.17	7.44	11.5	-0.63
chr8	97125035	97126358	Fam192a	0	7.82	7.04	6.85	8.64	7.43	7.75	-0.06
chr6	113025745	113028943	Gt(ROSA)26Sor	0	7.54	7.32	6.99	9.92	7.43	8.46	-0.19
chr17	65962431	65963792	Vapa	0	7.8	7.04	8.45	11.06	7.42	9.75	-0.39
chr9	106793754	106795136	Manf	0	6.61	8.21	8.55	8.99	7.41	8.77	-0.24
chr7	53069103	53070399	Cyth2	0	7.62	7.19	7.83	9.8	7.41	8.82	-0.25
chr6	39369936	39371267	Mkrn1	0	7.92	6.9	10.28	9.81	7.41	10.04	-0.44
chr2	167412813	167413825	Ube2v1	43680	8.02	6.81	4.13	4.93	7.41	4.53	0.71
chr1	88421046	88423573	Ptma	0	7.41	7.4	7.93	9.54	7.41	8.73	-0.24
chr17	47005921	47006715	Tbcc	20854	7.95	6.86	5.83	6.06	7.41	5.95	0.32
chr8	11554765	11556599	Ing1	0	8.05	6.73	8.3	12.21	7.39	10.26	-0.47
chr5	111668123	111668819	Pitpnb	90963	7.61	7.17	8.3	11.34	7.39	9.82	-0.41
chr1	88399790	88401401	Ptma	21909	7.83	6.96	6.62	10.97	7.39	8.8	-0.25
chr17	28360309	28361686	Ppard	8012	8.87	5.91	7.56	10.73	7.39	9.14	-0.31
chr15	55099214	55099995	Col14a1	39309	7.57	7.22	8.39	9.87	7.39	9.13	-0.3
chr6	145661656	145662344	Rassf8	94558	7.62	7.15	4.58	5.67	7.38	5.12	0.53
chr3	96072987	96074326	Hist2h2bb	0	7.62	7.15	9.84	13.61	7.38	11.72	-0.67
chr18	84854484	84855558	Cndp2	0	8.38	6.35	6.04	8.61	7.37	7.32	0.01
chr11	69240900	69241694	Kdm6b	-13723	7.36	7.36	6.47	5.48	7.36	5.97	0.3
chr8	86238615	86239645	Ddx39	0	7.5	7.19	7.92	9.24	7.35	8.58	-0.22
chr7	117145532	117146303	1600010M07Rik	3857	7.22	7.48	7.67	8.94	7.35	8.3	-0.18
chr5	30024663	30025661	Dnajb6	36776	7.67	7.03	7.08	8.18	7.35	7.63	-0.05
chr5	140843785	140844774	Snx8	20427	7.4	7.3	6.43	9.44	7.35	7.93	-0.11
chr4	117851922	117853559	Kdm4a	0	8.08	6.62	7.06	10.36	7.35	8.71	-0.24
chr9	113935328	113936336	Fbxl2	0	7.53	7.09	6.18	8.82	7.31	7.5	-0.04
chr17	17200505	17201134	Zfp960	0	5.87	8.76	7.46	7.65	7.31	7.55	-0.05
chr1	193220549	193222011	Ppp2r5a	0	7.26	7.36	7.2	11.22	7.31	9.21	-0.33
chr7	148401084	148402767	Rassf7	0	7.86	6.74	7.94	10.51	7.3	9.22	-0.34
chr4	59130296	59131588	Ugcg	70833	8.26	6.35	8.55	8.85	7.3	8.7	-0.25
chr11	87275958	87277310	Tex14	-34866	8.14	6.46	11.97	15.02	7.3	13.5	-0.89
chr6	51127981	51128960	Mir148a	90949	8.02	6.57	8.01	8.34	7.29	8.18	-0.16
chr5	115607303	115609216	Mlec	0	7.83	6.76	8.53	10.1	7.29	9.31	-0.35
chr17	26852060	26853891	Crebrf	0	7.66	6.91	7.44	8.86	7.29	8.15	-0.16
chr11	116059740	116060892	Ten1	0	8.16	6.43	6.08	7.95	7.29	7.02	0.06
chr11	102878173	102878674	Dcakd	0	7.64	6.95	8.2	8.68	7.29	8.44	-0.21
chr10	80204584	80205613	Ap3d1	0	7.31	7.27	6.99	8.99	7.29	7.99	-0.13
chr1	72290186	72292248	Mreg	-31305	7.49	7.07	8.85	13.06	7.28	10.96	-0.59
chr4	129137962	129139305	Bsdc1	0	7.59	6.94	6.84	9.18	7.27	8.01	-0.14
chr4	128907875	128909838	C77080	-2720	7.28	7.25	7.98	10.63	7.27	9.3	-0.36
chr2	119372388	119373913	Exd1	0	7.92	6.62	5.94	8.74	7.27	7.34	-0.01
chr1	37921159	37922699	Tsga10	0	7.54	6.99	7.47	11.19	7.27	9.33	-0.36
chr1	138907938	138908587	Nr5a2	-50913	7.86	6.67	7.72	11.17	7.27	9.45	-0.38
chr11	105944939	105946904	Map3k3	0	7.55	6.98	8.66	9.51	7.27	9.09	-0.32
chr4	132610985	132613030	Ahdc1	-43565	7.68	6.84	7.51	8.43	7.26	7.97	-0.13
chr1	138868841	138870035	Nr5a2	-11816	7.65	6.87	6.73	8.66	7.26	7.7	-0.08
chr18	61785842	61787168	Gm20748	12138	6.48	8.02	7.56	8.62	7.25	8.09	-0.16
chr1	121401010	121401890	Ralb	0	8.09	6.41	7.23	8.24	7.25	7.74	-0.09
chr11	120459520	120460281	Alyref	0	7.77	6.73	5.23	8.11	7.25	6.67	0.12
chr3	89177575	89179134	Dcst1	-8414	7.19	7.28	6.84	9.36	7.24	8.1	-0.16
chr15	97162742	97163585	Amigo2	-85024	7.01	7.47	4.88	5.48	7.24	5.18	0.48
chr8	110000636	110001787	Wwp2	-40339	6.94	7.52	6.53	5.36	7.23	5.95	0.28
chr5	147887647	147889673	Lnx2	0	6.69	7.77	7.39	9.89	7.23	8.64	-0.26
chr1	162964098	162965794	Zbtb37	0	8.2	6.27	6.44	7.32	7.23	6.88	0.07
chr9	65105071	65105848	Cilp	7138	7.68	6.76	6.78	8.87	7.22	7.82	-0.12
chr4	154937208	154938984	Nadk	0	7.9	6.54	5.79	8.58	7.22	7.19	0.01
chr15	102112591	102113897	Mfsd5	-2705	8.02	6.43	5.76	5.14	7.22	5.45	0.41
chr12	106126260	106127037	Clmn	-22974	7.43	7.01	6.2	10.73	7.22	8.46	-0.23
chr9	56922809	56925303	Sin3a	0	7.59	6.84	8.34	10.55	7.21	9.45	-0.39
chr5	112460742	112461641	1700028D13Rik	174141	8.14	6.27	7.72	8.48	7.21	8.1	-0.17
chr4	101319427	101321120	Leprot	0	7.38	7.05	8.31	10.34	7.21	9.32	-0.37
chr17	26056046	26057690	Rab40c	0	7.27	7.15	8.71	10.64	7.21	9.68	-0.42
chr5	92471136	92472454	Cdkl2	0	6.78	7.62	6.48	10.52	7.2	8.5	-0.24
chr2	84517804	84519046	Tmx2	0	8	6.39	8.02	9.42	7.2	8.72	-0.28
chr17	34027285	34028186	Kifc1	0	7.23	7.14	6.77	9.67	7.19	8.22	-0.19
chr11	70832227	70833688	Derl2	0	8.09	6.29	8.84	11.42	7.19	10.13	-0.49
chr7	133361788	133362505	Xpo6	-17866	7.03	7.32	6.18	4.42	7.18	5.3	0.44
chr1	182317372	182318076	Gm5069	-56692	8.11	6.25	6.11	8.76	7.18	7.44	-0.05
chr11	79981241	79983223	Adap2	-13578	7.21	7.15	7.03	7.64	7.18	7.34	-0.03
chr7	52272445	52273625	Rras	0	7.17	7.17	7.46	9.76	7.17	8.61	-0.26
chr5	139956372	139957757	Zfand2a	2688	7.66	6.68	6.49	7.34	7.17	6.92	0.05
chr4	149117015	149117968	Tmem201	-4838	7.32	7.02	6.54	7.32	7.17	6.93	0.05
chr10	80288681	80289840	Oaz1	0	8.22	6.12	7.32	11.04	7.17	9.18	-0.36
chr10	126500043	126501163	Cdk4	0	7.01	7.32	7.74	8.34	7.17	8.04	-0.17
chr9	118992887	118993694	Plcd1	8920	7.73	6.58	7.48	8.87	7.16	8.18	-0.19
chr8	74763189	74764680	Ap1m1	0	6.93	7.39	7.89	11.31	7.16	9.6	-0.42
chr5	120037976	120039581	AW549542	-7609	6.82	7.48	7.45	9.78	7.15	8.62	-0.27
chr19	6363132	6364885	Sf1	0	7.35	6.96	7.33	9.98	7.15	8.66	-0.27
chr6	29976427	29977458	Nrf1	20529	6.91	7.38	6.79	9.23	7.14	8.01	-0.16
chr4	98589357	98591348	Usp1	0	7.72	6.56	7.84	10.16	7.14	9	-0.33
chr4	41411337	41412564	Kif24	0	7.28	7.01	8.12	13.15	7.14	10.63	-0.57
chr9	110183632	110184005	Mir6236	0	9.17	5.09	4.13	5.36	7.13	4.75	0.59
chr7	146105066	146106263	Bnip3	-3877	7.85	6.42	5.42	5.91	7.13	5.66	0.33
chr5	143685013	143686846	Actb	-16610	6.99	7.27	6.62	7.77	7.13	7.2	-0.01
chr4	57302637	57303597	Ptpn3	11112	8.25	6.01	5.82	9.73	7.13	7.78	-0.12
chr2	163507868	163508580	Pkig	11192	7.54	6.73	5.96	4.85	7.13	5.4	0.4
chr2	104429933	104430947	Cstf3	0	7.35	6.92	5.96	7.34	7.13	6.65	0.1
chr1	60236836	60238249	Nbeal1	0	8.46	5.8	8.18	9.82	7.13	9	-0.34
chr13	21316691	21317694	Trim27	-44892	8.24	6.02	5.83	7.33	7.13	6.58	0.12
chr2	167830930	167831875	Fam65c	4218	7.31	6.94	7.96	8.83	7.12	8.39	-0.24
chr17	35301387	35302599	Prrc2a	0	7.64	6.61	9.01	10.63	7.12	9.82	-0.46
chr11	3214081	3214726	Gm11944	-5079	8.33	5.91	6.17	7.88	7.12	7.03	0.02
chr1	127331647	127332849	Actr3	0	7.1	7.15	5.45	9.36	7.12	7.4	-0.06
chr10	119959244	119960839	Hmga2	-45253	7.62	6.62	7.41	9.61	7.12	8.51	-0.26
chr7	109053951	109054992	Lamtor1	0	6.96	7.25	8.08	10.11	7.11	9.09	-0.36
chr6	136466918	136468012	Atf7ip	0	7.8	6.42	6.28	6.63	7.11	6.46	0.14
chr4	137881135	137882602	Pink1	0	7.69	6.53	5.69	7.42	7.11	6.55	0.12
chr4	140695085	140696087	Szrd1	0	7.24	6.95	5.84	8.6	7.1	7.22	-0.03
chr5	138192534	138193708	Tsc22d4	-5338	6.92	7.27	4.92	7.96	7.09	6.44	0.14
chr15	76489807	76490924	Cyhr1	0	6.97	7.22	8.23	9.98	7.09	9.11	-0.36
chr2	84776584	84777047	Slc43a3	0	6.37	7.8	4.71	15.66	7.08	10.19	-0.52
chr13	37832921	37833856	Rreb1	84050	5.67	8.49	7.01	9.41	7.08	8.21	-0.21
chr11	86921895	86923764	Prr11	0	7.47	6.7	7.08	10.04	7.08	8.56	-0.27
chr10	57785535	57786701	Lims1	0	6.62	7.54	7.88	10.42	7.08	9.15	-0.37
chr8	11634194	11637083	Ankrd10	0	7.48	6.66	5.71	6.34	7.07	6.03	0.23
chr2	26456101	26456881	Agpat2	3056	7.58	6.56	7.08	6.86	7.07	6.97	0.02
chr2	167905744	167907348	Pard6b	0	8.29	5.85	7.85	10.41	7.07	9.13	-0.37
chr14	65961566	65963313	Zfp395	14199	7.72	6.42	8.27	9.5	7.07	8.88	-0.33
chr12	72115792	72117576	3110056K07Rik	0	7.19	6.95	6.01	9.25	7.07	7.63	-0.11
chr11	69230641	69232877	Kdm6b	-3464	6.94	7.19	7.47	10.63	7.07	9.05	-0.36
chr10	79710581	79711192	Ndufs7	1004	7.69	6.45	6.42	5.94	7.07	6.18	0.19
chr10	59739831	59741045	Psap	0	6.14	8	7.36	11.8	7.07	9.58	-0.44
chr10	127315026	127316967	Rdh7	8788	7.85	6.29	7.25	9.91	7.07	8.58	-0.28
chr7	80682341	80683172	Chd2	3460	6.7	7.42	9.35	9.49	7.06	9.42	-0.42
chr3	95099324	95100503	Anxa9	10223	7.06	7.07	4.68	4.84	7.06	4.76	0.57
chr15	79520524	79521851	Gtpbp1	0	7.54	6.58	7.41	11.55	7.06	9.48	-0.42
chr11	100180750	100182279	Eif1	0	7.38	6.74	8.02	8.6	7.06	8.31	-0.23
chr10	80630138	80631102	Pias4	0	7.24	6.88	6.66	8.46	7.06	7.56	-0.1
chr7	26066558	26067711	Cic	0	6.99	7.11	8.36	10.07	7.05	9.21	-0.39
chr10	80039794	80042099	Klf16	0	7.87	6.23	6.27	8.07	7.05	7.17	-0.02
chr8	75016375	75017084	Slc35e1	0	8.34	5.74	8.79	10.37	7.04	9.58	-0.44
chr7	29221207	29222679	Samd4b	0	7.3	6.77	8.86	9.98	7.04	9.42	-0.42
chr6	124880506	124882471	Mlf2	0	7.04	7.04	6.11	8.63	7.04	7.37	-0.07
chr5	135419854	135420691	Cldn4	2113	5.94	8.15	6.14	6.93	7.04	6.54	0.11
chr4	141345780	141347274	Dnajc16	0	7.37	6.72	8.13	10.74	7.04	9.44	-0.42
chr3	96024661	96025712	Hist2h2ac	0	7.47	6.62	9.17	11.56	7.04	10.37	-0.56
chr2	84554554	84556504	Zdhhc5	0	8.02	6.06	6.36	7.86	7.04	7.11	-0.01
chr11	94596819	94597573	Gm11545	24923	7.03	7.04	8.01	9.5	7.04	8.75	-0.32
chr7	19716526	19717333	Fbxo46	-11319	6.25	7.81	6.37	7.42	7.03	6.89	0.03
chr4	109348686	109349975	Faf1	0	6.72	7.33	7.83	10.62	7.03	9.22	-0.39
chr18	73731035	73732756	Mex3c	0	7.61	6.44	7.32	8.96	7.03	8.14	-0.21
chr5	111198940	111200386	Ep400	0	7.1	6.94	7.06	9.28	7.02	8.17	-0.22
chr1	72283643	72285319	Mreg	-24762	8.01	6.03	8.32	12.34	7.02	10.33	-0.56
chr15	79246534	79247654	Tmem184b	-12801	7.07	6.97	5.39	8.34	7.02	6.87	0.03
chr11	55281283	55283648	G3bp1	0	7.49	6.55	6.76	8.4	7.02	7.58	-0.11
chr10	79446981	79448235	Tmem259	0	7.81	6.23	8.76	10.13	7.02	9.45	-0.43
chr17	64680682	64682129	Pja2	0	7.52	6.48	7.46	10.66	7	9.06	-0.37
chr11	93829101	93830144	Nme1	0	7.08	6.92	4.99	7.31	7	6.15	0.19
chr2	146337195	146338227	Ralgapa2	0	7.74	6.23	9.09	10.37	6.99	9.73	-0.48
chr14	52876788	52878147	Chd8	-19541	7.7	6.28	8.41	9.87	6.99	9.14	-0.39
chr10	61802590	61803592	Hk1	0	6.64	7.34	7.5	10.77	6.99	9.13	-0.39
chr8	124109011	124109880	Map1lc3b	4487	6.26	7.7	6.8	8.77	6.98	7.79	-0.16
chr15	102070869	102071534	Rarg	5397	7.26	6.71	6.86	8.05	6.98	7.46	-0.09
chr10	60902869	60903549	Eif4ebp2	11868	7.41	6.56	5.85	8.66	6.98	7.25	-0.05
chr6	30998415	30999624	Mir29a	13123	7.06	6.89	5.1	6.67	6.97	5.88	0.24
chr5	136253702	136254917	Styxl1	0	7.35	6.59	7.29	8.58	6.97	7.94	-0.19
chr12	111655252	111657335	Ppp2r5c	28053	7.51	6.43	6.32	7.45	6.97	6.88	0.02
chr15	80063893	80064961	Mief1	0	6.72	7.19	6.92	6.97	6.96	6.95	0
chr15	76408918	76410053	Adck5	-2130	7.52	6.41	6.85	9.03	6.96	7.94	-0.19
chr13	44824592	44826887	Jarid2	0	7.11	6.81	5.49	7.47	6.96	6.48	0.1
chr12	19198940	19199264	5730507C01Rik	-677625	7.04	6.88	2.19	4.2	6.96	3.2	1.12
chr11	102958386	102959365	Plcd3	3607	7.48	6.44	7.42	8.06	6.96	7.74	-0.15
chr10	121533600	121535075	Tmem5	0	7.15	6.76	7.06	10.33	6.96	8.7	-0.32
chr2	153571162	153571912	Mapre1	-4140	7.25	6.65	4.53	4.6	6.95	4.56	0.61
chr2	130114410	130115550	Idh3b	-4223	8.07	5.82	6.09	8.75	6.95	7.42	-0.1
chr15	84022306	84023429	Samm50	0	7.23	6.66	8.07	9.21	6.95	8.64	-0.31
chr1	181476255	181477178	Tfb2m	0	7.56	6.33	5.15	8.16	6.95	6.66	0.06
chr11	102109906	102111487	BC030867	0	6.88	7.01	6.3	5.85	6.95	6.07	0.19
chr2	167457201	167458039	Ube2v1	0	7.77	6.11	6.67	7.15	6.94	6.91	0.01
chr8	111130306	111131455	3010033K07Rik	-21729	6.89	6.97	8.67	10.81	6.93	9.74	-0.49
chr4	55362140	55363815	Rad23b	0	8.26	5.6	6.25	8.82	6.93	7.54	-0.12
chr1	95374333	95376075	Hdlbp	0	6.86	7	6.93	8.48	6.93	7.7	-0.15
chr14	22318591	22321074	Kat6b	0	8.11	5.76	7.79	10.3	6.93	9.04	-0.38
chr2	168806208	168806910	1700017J07Rik	-2440	8.5	5.33	4.67	4.91	6.92	4.79	0.53
chr7	25861711	25862913	Zfp574	0	7.65	6.16	8.98	9.51	6.91	9.25	-0.42
chr5	114893497	114894694	Mmab	0	6.9	6.91	7.4	9.4	6.91	8.4	-0.28
chr4	116392980	116394257	Tesk2	0	7.31	6.52	7.35	10.51	6.91	8.93	-0.37
chr2	156272660	156273897	Epb4.1l1	-25873	8.25	5.57	6.7	8.5	6.91	7.6	-0.14
chr8	35024365	35025158	Rbpms	15177	6.52	7.28	7.05	10.29	6.9	8.67	-0.33
chr7	52070895	52072117	Atf5	0	7.14	6.66	8.52	10.69	6.9	9.61	-0.48
chr2	167928001	167929376	Pard6b	-21498	7.18	6.63	3.88	5.93	6.9	4.9	0.49
chr2	164286048	164287199	Sys1	0	7.87	5.93	6.75	8.43	6.9	7.59	-0.14
chr12	60140729	60143619	Trappc6b	18829	7.29	6.52	10.07	13.71	6.9	11.89	-0.78
chr7	148599610	148600694	Pddc1	0	7.92	5.87	7.53	8.87	6.89	8.2	-0.25
chr5	31350086	31351435	Slc5a6	0	7.56	6.23	7.9	9.35	6.89	8.62	-0.32
chr3	95120802	95122125	Cers2	-1629	6.95	6.84	3.89	7.2	6.89	5.54	0.31
chr1	88383611	88384738	Ptma	38572	6.67	7.11	6.78	9.89	6.89	8.34	-0.27
chr11	96777150	96778402	Cdk5rap3	0	6.92	6.87	7.44	8.91	6.89	8.18	-0.25
chr10	119922344	119923670	Hmga2	-8353	7.95	5.84	5.67	8.07	6.89	6.87	0.01
chr8	74103491	74105607	Pgls	10475	7.39	6.36	7.89	9.94	6.88	8.91	-0.37
chr7	29177363	29178446	Med29	0	7.75	6	7.36	11.22	6.88	9.29	-0.43
chr7	146100298	146101901	Bnip3	0	7.7	6.06	7.06	9.11	6.88	8.08	-0.23
chr7	125386408	125388137	Smg1	0	7.69	6.07	7.91	10.7	6.88	9.3	-0.44
chr6	82602273	82603503	Pole4	0	6.93	6.83	7.37	6.93	6.88	7.15	-0.06
chr2	39045418	39046799	Scai	0	7.34	6.42	5.53	7.88	6.88	6.7	0.04
chr15	77671468	77673360	Myh9	0	6.78	6.97	6.01	8.39	6.88	7.2	-0.07
chr11	74643179	74646778	Mnt	0	7.93	5.82	7.57	9.9	6.88	8.73	-0.35
chr1	173367042	173368321	F11r	0	7.29	6.47	8.19	11.34	6.88	9.77	-0.5
chr10	42184514	42185663	Lace1	12708	7.01	6.74	5.65	6.31	6.88	5.98	0.2
chr5	143682402	143683199	Actb	-13999	7.24	6.5	7.9	9.45	6.87	8.68	-0.34
chr15	38481247	38483370	Azin1	-32226	6.07	7.66	6.08	6.02	6.87	6.05	0.18
chr10	128043185	128043987	Erbb3	-16628	6.45	7.28	6.08	6.56	6.87	6.32	0.12
chr5	140033678	140034793	Uncx	-13827	8.07	5.65	5.82	6.5	6.86	6.16	0.16
chr3	116215471	116216454	Dbt	0	7.1	6.61	6.8	8.39	6.86	7.6	-0.15
chr5	121062118	121064183	1110008J03Rik	0	7.28	6.42	6.93	9	6.85	7.96	-0.22
chr4	98864764	98865920	Atg4c	-3927	7.79	5.9	9.01	10.28	6.85	9.64	-0.49
chr7	4763747	4764926	Ube2s	0	6.95	6.73	7.51	11.76	6.84	9.63	-0.49
chr5	136020651	136021786	Hip1	0	6.56	7.11	7.52	8.15	6.84	7.84	-0.2
chr15	76023187	76024099	Plec	2041	6.48	7.19	5.84	7.95	6.84	6.89	-0.01
chr14	55512332	55513592	Pabpn1	0	7.89	5.78	6.58	11.44	6.84	9.01	-0.4
chr10	80604100	80605241	Zbtb7a	-5085	6.83	6.84	7.32	7.63	6.84	7.47	-0.13
chr10	80599470	80601570	Zbtb7a	-455	7.58	6.1	6.98	7.77	6.84	7.38	-0.11
chr10	79576893	79578902	Stk11	378	7.15	6.53	6.68	9.07	6.84	7.88	-0.2
chr7	52389700	52390545	Flt3l	1257	7.38	6.28	9.88	8.91	6.83	9.39	-0.46
chr7	25668585	25670094	Rps19	0	8.05	5.61	7.2	5.41	6.83	6.3	0.12
chr7	134387305	134388510	Zfp771	0	6.8	6.86	6.4	7.3	6.83	6.85	0
chr7	108464947	108465852	Stard10	3980	6.83	6.82	6.53	7.71	6.83	7.12	-0.06
chr4	86394077	86395232	Dennd4c	0	8.14	5.51	6.95	8.48	6.83	7.71	-0.18
chr1	88388444	88390037	Ptma	33273	6.45	7.21	6.89	9.33	6.83	8.11	-0.25
chr15	74370106	74371026	Bai1	-23481	7.23	6.42	5.03	4.53	6.83	4.78	0.51
chr11	119803393	119804750	Baiap2	0	7.13	6.53	7.24	9.76	6.83	8.5	-0.32
chr8	114448039	114449564	Tmem231	8127	7.44	6.2	7.58	9.22	6.82	8.4	-0.3
chr7	26601032	26602633	Cyp2s1	0	7.34	6.31	7.14	8.61	6.82	7.88	-0.21
chr7	19575689	19576983	Mypop	0	7.26	6.39	7.54	10.37	6.82	8.96	-0.39
chr3	129254497	129255681	Elovl6	-19194	6.98	6.65	6.45	9.19	6.82	7.82	-0.2
chr13	99746837	99747800	1700024P04Rik	6720	6.63	7.02	7.54	10.26	6.82	8.9	-0.38
chr1	179725850	179727263	Adss	0	7.37	6.27	7.82	8.99	6.82	8.41	-0.3
chr5	135417441	135418238	Cldn4	4566	7.58	6.01	7.42	8.98	6.8	8.2	-0.27
chr14	46354301	46355101	Ddhd1	-76483	6.8	6.81	7.39	5.32	6.8	6.36	0.1
chr10	79170508	79171098	Bsg	-3406	7.39	6.22	5.66	7.83	6.8	6.75	0.01
chr8	73000089	73002113	Klhl26	0	6.73	6.84	6.57	7.53	6.79	7.05	-0.06
chr7	17459595	17461132	Dact3	0	7.69	5.89	8.82	9.44	6.79	9.13	-0.43
chr2	174298119	174299253	Slmo2	0	6.46	7.12	4.59	7.43	6.79	6.01	0.18
chr2	163244414	163245917	Oser1	0	7.68	5.89	6.97	7.49	6.79	7.23	-0.09
chr2	142731094	142731831	Kif16b	-3894	5.92	7.65	6.97	6.77	6.79	6.87	-0.02
chr17	66453123	66453871	Ndufv2	-2224	7.18	6.4	6.78	7.75	6.79	7.27	-0.1
chr10	80217572	80218164	Dot1l	0	7.48	6.1	6.62	9.49	6.79	8.05	-0.25
chr2	179853192	179854828	Osbpl2	0	7.22	6.34	7.19	8.31	6.78	7.75	-0.19
chr10	94918534	94919353	5730420D15Rik	-38526	7.46	6.09	10.43	9.74	6.78	10.09	-0.57
chr7	148414087	148414897	Phrf1	0	6.72	6.8	7.14	8.51	6.76	7.82	-0.21
chr7	137335972	137337018	Fgfr2	73304	6.86	6.65	5.59	7.63	6.76	6.61	0.03
chr18	85102910	85104667	Fbxo15	0	6.99	6.53	7.24	7.95	6.76	7.6	-0.17
chr1	179371245	179372563	Zbtb18	2228	6.98	6.53	6.14	9.15	6.76	7.64	-0.18
chr8	86628011	86629279	Dcaf15	0	8	5.49	9.07	11.51	6.75	10.29	-0.61
chr8	124473634	124474765	Banp	0	7.3	6.21	7.9	9.7	6.75	8.8	-0.38
chr7	27980473	27981761	Snrpa	0	7.45	6.06	6.63	7.67	6.75	7.15	-0.08
chr5	145964647	145965715	Zkscan5	0	6.98	6.52	9.14	8.49	6.75	8.82	-0.38
chr15	72897510	72899023	Trappc9	-5876	6.61	6.89	7.81	9.11	6.75	8.46	-0.33
chr12	119539177	119541227	Sp4	0	7.43	6.08	7.64	11.5	6.75	9.57	-0.5
chr11	87404387	87406566	Mtmr4	0	7.27	6.23	6.37	8.66	6.75	7.52	-0.15
chr2	173942098	173942990	Npepl1	-6247	7.3	6.18	4.25	5.8	6.74	5.03	0.42
chr11	54944287	54945301	Slc36a3	19907	6.88	6.6	7.98	10.37	6.74	9.18	-0.44
chr8	93656996	93658462	Aktip	933	7.01	6.45	7.27	10.33	6.73	8.8	-0.39
chr7	3595784	3597580	Cnot3	0	7.22	6.25	7.51	9.34	6.73	8.43	-0.32
chr5	144983949	144985045	Tecpr1	0	7.54	5.93	6.74	8.69	6.73	7.71	-0.2
chr10	79166658	79167438	Bsg	0	7.74	5.72	7.5	9.65	6.73	8.57	-0.35
chr9	56748953	56749363	Snx33	26815	7.05	6.39	3.76	5.1	6.72	4.43	0.6
chr7	109358026	109359600	Nup98	0	8.02	5.42	6.69	9.1	6.72	7.89	-0.23
chr6	124780302	124780727	Cdca3	-109	6.64	6.8	3.79	7.04	6.72	5.42	0.31
chr6	124688337	124689191	Ptpn6	0	7.54	5.91	8.28	11.15	6.72	9.71	-0.53
chr3	89233880	89234814	Pygo2	0	7.33	6.11	7.57	9.12	6.72	8.34	-0.31
chr18	82658488	82659164	Mbp	-13974	6.66	6.79	4.85	8.86	6.72	6.85	-0.03
chr17	24664359	24665451	Traf7	0	7.19	6.25	7.65	10.55	6.72	9.1	-0.44
chr1	193781278	193781688	Rd3	19565	7.37	6.07	3.12	2.22	6.72	2.67	1.33
chr11	79805787	79807135	Suz12	0	7.17	6.28	8.58	10.29	6.72	9.43	-0.49
chr10	57211439	57212389	Hsf2	-5249	7.92	5.53	6.69	8.78	6.72	7.73	-0.2
chr9	106789184	106790128	Rbm15b	0	6.26	7.16	6.46	10.37	6.71	8.41	-0.33
chr8	119440966	119441544	Cmc2	3792	6.51	6.92	4.67	3.46	6.71	4.06	0.72
chr8	112216532	112217870	Ist1	0	7.83	5.59	6.1	6.1	6.71	6.1	0.14
chr6	124754890	124756473	Spsb2	2485	6.58	6.84	5.93	7.62	6.71	6.78	-0.01
chr6	122714290	122715492	Slc2a3	-21527	6.81	6.61	6.63	6.49	6.71	6.56	0.03
chr2	166730882	166732288	Cse1l	0	7.4	6.02	6.3	7.29	6.71	6.8	-0.02
chr11	121065153	121066461	Hexdc	0	7.8	5.62	7.61	8.74	6.71	8.18	-0.28
chr10	80817816	80818211	Mfsd12	2103	6.28	7.14	4.56	5.06	6.71	4.81	0.48
chr10	59719909	59720512	Psap	19863	6.57	6.85	8.62	8.72	6.71	8.67	-0.37
chr4	125879424	125880464	Thrap3	0	6.71	6.69	7.04	8.98	6.7	8.01	-0.26
chr2	167291451	167292358	Rnf114	25786	7.1	6.3	5.24	3.9	6.7	4.57	0.55
chr1	138311458	138312346	Ddx59	0	7.64	5.77	7.45	9.09	6.7	8.27	-0.3
chr8	123636862	123637622	Foxc2	2448	7.51	5.87	4.99	8.47	6.69	6.73	-0.01
chr5	147759885	147760927	Gtf3a	0	6.83	6.55	6.66	6.96	6.69	6.81	-0.03
chr4	125699702	125700928	Csf3r	974	7.12	6.26	6.13	9.62	6.69	7.88	-0.23
chr9	100977680	100978301	Msl2	184	7.13	6.23	7.25	10.81	6.68	9.03	-0.43
chr7	28337748	28338559	Pld3	0	8.03	5.34	7.52	9.73	6.68	8.62	-0.37
chr2	132078825	132079302	Pcna	0	6.9	6.46	6.33	7.99	6.68	7.16	-0.1
chr10	80001548	80002289	Atp8b3	0	6.8	6.56	6.15	7.1	6.68	6.62	0.01
chr9	43921282	43922062	Rnf26	-148	6.88	6.47	5.85	8.72	6.67	7.29	-0.13
chr8	48759944	48761540	Ing2	0	7.02	6.33	7.81	10.74	6.67	9.28	-0.47
chr7	26050687	26051433	Erf	-14910	6.93	6.42	6.29	5.59	6.67	5.94	0.17
chr5	139959760	139961074	Zfand2a	0	7.1	6.24	7.77	9.73	6.67	8.75	-0.39
chr2	143740475	143742031	Dstn	0	6.52	6.83	8.75	10.78	6.67	9.77	-0.55
chr10	56126051	56127056	Gja1	-28946	7.14	6.2	7.93	9.56	6.67	8.75	-0.39
chr6	37391788	37392675	Creb3l2	0	7.19	6.14	7.1	7.77	6.66	7.43	-0.16
chr6	122575950	122576947	Dppa3	0	6.4	6.91	6.57	9.55	6.66	8.06	-0.28
chr1	138876141	138877195	Nr5a2	-19116	5.99	7.34	5	6.54	6.66	5.77	0.21
chr11	101505535	101506974	Rdm1	-16273	6.39	6.93	8.39	11.47	6.66	9.93	-0.58
chr9	114309505	114310779	Glb1	0	7.22	6.08	7.41	6.55	6.65	6.98	-0.07
chr8	114467420	114468100	Gabarapl2	-2818	7.31	5.99	5.19	7.87	6.65	6.53	0.03
chr8	107101345	107102059	Pdp2	13308	6.96	6.34	5.67	6.47	6.65	6.07	0.13
chr7	52806809	52807442	Hsd17b14	2855	6.26	7.05	7.5	8.45	6.65	7.97	-0.26
chr4	143648821	143649120	Pramel4	0	6.72	6.59	9.23	11.24	6.65	10.23	-0.62
chr4	116861918	116864508	Kif2c	-6689	7.13	6.18	8.88	12.99	6.65	10.94	-0.72
chr4	116797820	116799096	Btbd19	0	6.63	6.68	6.04	8.03	6.65	7.04	-0.08
chr9	103048743	103049737	Rab6b	-34340	6.55	6.73	7.36	8.76	6.64	8.06	-0.28
chr5	147738137	147739045	Gtf3a	21187	6.35	6.94	6.8	6.49	6.64	6.64	0
chr10	80755001	80756375	Pip5k1c	0	7.18	6.11	7.81	9.31	6.64	8.56	-0.36
chr7	31064423	31066319	Wdr62	0	7.11	6.16	6.4	7.65	6.63	7.03	-0.08
chr15	102076455	102078502	Rarg	0	7.15	6.12	5.65	6.16	6.63	5.91	0.17
chr7	16984826	16987048	Zc3h4	0	7.01	6.23	7.08	6.73	6.62	6.91	-0.06
chr5	135662385	135663955	Baz1b	0	6.5	6.73	5.77	6.18	6.62	5.97	0.15
chr4	128596237	128596888	Trim62	-34854	7.11	6.14	8.59	10.31	6.62	9.45	-0.51
chr16	30407152	30408170	Atp13a3	-18536	6.33	6.9	6.82	8.91	6.62	7.87	-0.25
chr15	84753062	84754388	Nup50	0	7.54	5.69	6.83	8	6.62	7.42	-0.16
chr15	36936797	36937767	Zfp706	0	7.55	5.68	6.09	8.23	6.62	7.16	-0.11
chr12	77504125	77505938	Hspa2	0	6.85	6.4	8.19	9.45	6.62	8.82	-0.41
chr1	182833049	182833526	Pycr2	878	7.32	5.91	5.93	9.9	6.62	7.92	-0.26
chr1	154656705	154657446	Ncf2	-1686	5.8	7.44	7.19	11.26	6.62	9.22	-0.48
chr9	100542707	100544356	Stag1	0	6.68	6.53	7.48	9.62	6.61	8.55	-0.37
chr5	122291252	122293748	Sh2b3	-4442	6.56	6.65	6.05	6.61	6.61	6.33	0.06
chr4	58997982	58998765	Ptgr1	1185	6.09	7.13	3.61	4.05	6.61	3.83	0.79
chr19	4191726	4192516	Ppp1ca	0	8.49	4.73	8.38	7.81	6.61	8.1	-0.29
chr5	138182144	138184733	Nyap1	-918	6.64	6.56	6.15	6.86	6.6	6.51	0.02
chr5	136108095	136109092	Rhbdd2	0	7.4	5.79	6.25	9.01	6.6	7.63	-0.21
chr5	115775599	115777668	Srsf9	0	6.07	7.13	6.86	8.11	6.6	7.48	-0.18
chr4	134853068	134857546	Clic4	-24393	6.79	6.4	6.68	9.52	6.6	8.1	-0.3
chr3	135100317	135102731	4930539J05Rik	0	7.48	5.71	6.86	8.38	6.6	7.62	-0.21
chr19	37360088	37360581	4931408D14Rik	-21503	6.94	6.25	3.65	2.94	6.6	3.29	1
chr15	81296057	81297491	Rbx1	0	6.74	6.45	6.49	8.47	6.6	7.48	-0.18
chr1	157263719	157264962	Xpr1	0	7.02	6.18	5.63	7.08	6.6	6.36	0.05
chr6	86476017	86477628	Pcbp1	0	6.54	6.64	6.74	6.64	6.59	6.69	-0.02
chr5	120035758	120037452	AW549542	-5391	6.94	6.23	4.63	6.26	6.59	5.45	0.27
chr2	27485777	27488125	Rxra	44595	6.95	6.23	6.02	6.53	6.59	6.28	0.07
chr14	58274915	58275834	Xpo4	7959	7.97	5.21	6.78	9.58	6.59	8.18	-0.31
chr10	128258255	128259435	Ormdl2	0	6.94	6.23	6.75	10.3	6.59	8.53	-0.37
chr5	143563465	143564939	Tnrc18	14127	6.11	7.04	7.19	9.6	6.58	8.39	-0.35
chr5	122607802	122608558	Ppp1cc	0	6.04	7.12	5.78	8.88	6.58	7.33	-0.16
chr5	115457876	115459994	Sppl3	1538	6.66	6.51	6.1	7.32	6.58	6.71	-0.03
chr5	100407528	100408664	Hnrnpd	0	7.56	5.6	6.84	7.67	6.58	7.25	-0.14
chr4	134316416	134317712	Ldlrap1	6207	7.2	5.97	4.26	6.23	6.58	5.25	0.33
chr4	123298781	123299532	Mir6398	-5119	6.17	6.99	6.67	6.28	6.58	6.47	0.02
chr15	98364179	98365208	Kansl2	0	7.05	6.12	6.93	7.84	6.58	7.38	-0.17
chr13	66781796	66782058	Uqcrb	224228	7.18	5.99	7.37	10.73	6.58	9.05	-0.46
chr11	115703057	115704129	Llgl2	-17686	7.83	5.33	5.76	7.61	6.58	6.69	-0.02
chr9	45656269	45657062	Bace1	-9658	6.36	6.78	6.24	10.74	6.57	8.49	-0.37
chr7	29325038	29326346	Sycn	0	6.52	6.62	6.83	7.77	6.57	7.3	-0.15
chr11	115884864	115886371	H3f3b	0	7.22	5.92	8.23	8.61	6.57	8.42	-0.36
chr11	103827366	103828947	Arf2	0	6.33	6.81	6.42	8.95	6.57	7.68	-0.23
chr8	73343853	73344697	Il12rb1	-11506	6.28	6.84	7.07	9.14	6.56	8.11	-0.3
chr7	29855556	29857033	Mir1963	11680	6.32	6.8	6.44	6.69	6.56	6.57	0
chr7	29157235	29158567	Plekhg2	0	7.26	5.86	6.85	9.87	6.56	8.36	-0.35
chr7	149573439	149574263	Ctsd	0	6.76	6.37	7.56	9.9	6.56	8.73	-0.41
chr4	145175918	145176287	Gm13212	30761	6.02	7.1	7.48	7.13	6.56	7.3	-0.15
chr2	91121186	91122122	Arfgap2	-15915	6.82	6.31	7.34	9.88	6.56	8.61	-0.39
chr2	75496519	75498153	Hnrnpa3	0	6.86	6.27	5.54	8.27	6.56	6.9	-0.07
chr15	99531999	99533299	Smarcd1	0	7.08	6.05	6.03	5.79	6.56	5.91	0.15
chr11	98615809	98616699	Thra	-12623	6.56	6.56	5.42	8.36	6.56	6.89	-0.07
chr1	173430010	173434465	Alyref2	0	7.64	5.48	8.35	10.77	6.56	9.56	-0.54
chr8	87438807	87439800	LOC100503676	-1574	6.49	6.61	7.76	10.05	6.55	8.91	-0.44
chr5	74488461	74489612	Dancr	0	7.18	5.93	5.41	8.11	6.55	6.76	-0.04
chr5	150393609	150395194	Hsph1	43696	6.78	6.33	6.93	6.3	6.55	6.62	-0.01
chr2	28980029	28981290	Setx	0	6.92	6.19	7.03	8.84	6.55	7.94	-0.28
chr19	6277935	6278969	Ehd1	-1040	7.27	5.84	9.44	10.26	6.55	9.85	-0.59
chr15	76025848	76027574	Plec	0	6.61	6.5	5.96	8.35	6.55	7.15	-0.13
chr15	101965964	101967234	Spryd3	0	6.39	6.72	5.76	6.21	6.55	5.98	0.13
chr11	8571577	8572662	Tns3	-7039	6.93	6.17	6.28	8.44	6.55	7.36	-0.17
chr4	128603896	128605284	Adc	34377	7.35	5.72	5.37	8.17	6.54	6.77	-0.05
chr3	88296193	88297598	Lmna	0	6.31	6.77	8.73	9.49	6.54	9.11	-0.48
chr1	75187932	75189106	Atg9a	0	7.78	5.31	6.24	10.27	6.54	8.25	-0.33
chr11	97902220	97902692	Stac2	12084	6.97	6.12	5.57	4.03	6.54	4.8	0.45
chr11	69484639	69486386	Eif4a1	0	6.77	6.31	6.03	7.89	6.54	6.96	-0.09
chr11	121097715	121099023	Narf	0	6.57	6.52	6.34	8.39	6.54	7.37	-0.17
chr11	101303185	101304088	Rpl27	0	6.32	6.76	7.04	8.84	6.54	7.94	-0.28
chr10	75355489	75356606	Derl3	0	6.85	6.23	6.21	9.82	6.54	8.02	-0.29
chr8	123060672	123062173	Gse1	0	6.62	6.43	6.38	8.7	6.53	7.54	-0.21
chr9	119892327	119894503	Csrnp1	0	7	6.03	6.41	8.54	6.52	7.47	-0.2
chr9	108392629	108393612	Usp19	0	6.49	6.54	5.75	5.81	6.52	5.78	0.17
chr2	181021947	181023184	Gmeb2	0	6.4	6.63	6.49	7.7	6.52	7.1	-0.12
chr2	165739663	165740469	Zmynd8	-29325	7.58	5.46	5.1	8.1	6.52	6.6	-0.02
chr1	74330608	74332061	Aamp	0	6.56	6.46	6.72	9.68	6.51	8.2	-0.33
chr1	153274968	153276535	Swt1	0	7.15	5.86	6.02	6.71	6.51	6.37	0.03
chr8	119516917	119518896	Gcsh	0	6.34	6.66	6.23	8.34	6.5	7.29	-0.16
chr2	163820049	163821670	Ywhab	0	7	5.99	6.06	7.95	6.5	7	-0.11
chr11	6344056	6345084	H2afv	0	7.25	5.75	6.62	10.67	6.5	8.64	-0.41
chr5	145117938	145119865	Dmr	0	6.65	6.33	6.53	10.83	6.49	8.68	-0.42
chr15	98859863	98861349	Tuba1c	0	6.06	6.93	7.05	9.33	6.49	8.19	-0.33
chr11	95972826	95973704	Calcoco2	0	5.81	7.18	7.31	8.47	6.49	7.89	-0.28
chr6	113324205	113329008	Tada3	0	6.58	6.39	4.87	6.68	6.48	5.78	0.17
chr5	139727545	139729177	Get4	0	6.5	6.47	6.1	7.28	6.48	6.69	-0.04
chr13	66527853	66528135	2410141K09Rik	13919	7.62	5.35	5.46	3.55	6.48	4.5	0.52
chr11	69713890	69715550	2810408A11Rik	0	6.96	6.01	6.39	8.47	6.48	7.43	-0.2
chr1	136085067	136086388	Mybph	3636	6.96	6.01	6.18	8.99	6.48	7.58	-0.23
chr1	129998799	130000812	Zranb3	0	6.87	6.1	6.25	7.52	6.48	6.88	-0.09
chr11	20441962	20443794	Sertad2	0	6.67	6.3	6.66	8.07	6.48	7.37	-0.18
chr7	135055627	135056608	Kat8	0	7.12	5.82	6.48	8.69	6.47	7.58	-0.23
chr5	90652363	90653561	Cox18	0	5.49	7.45	5.36	6.96	6.47	6.16	0.07
chr4	101566090	101567228	Gm12794	45783	6.61	6.34	7.73	8.52	6.47	8.12	-0.33
chr2	154616001	154617958	Raly	0	6.24	6.7	6.92	9.13	6.47	8.03	-0.31
chr14	19070539	19072251	Nr1d2	0	6.55	6.4	7.99	10.12	6.47	9.05	-0.48
chr11	97522836	97524200	Mllt6	525	6.79	6.16	6.74	8.11	6.47	7.42	-0.2
chr11	4748965	4750031	Nf2	0	6.17	6.77	7.05	9.78	6.47	8.41	-0.38
chr10	80477408	80478086	Gng7	0	7.23	5.71	7.3	8.02	6.47	7.66	-0.24
chr8	73315957	73317241	Mast3	0	6.01	6.9	6.95	11.37	6.46	9.16	-0.5
chr4	148891740	148892768	Ctnnbip1	0	7.05	5.88	6.94	8.56	6.46	7.75	-0.26
chr3	90236727	90238156	Ints3	0	6.63	6.29	7.24	8.75	6.46	8	-0.31
chr13	55290654	55293295	Nsd1	17847	6.48	6.43	6.25	8.45	6.46	7.35	-0.19
chr11	116565827	116567010	St6galnac2	-9853	6.53	6.38	8.74	9.74	6.46	9.24	-0.52
chr10	116587100	116588210	Frs2	-1570	7.07	5.86	7.47	7.85	6.46	7.66	-0.24
chr7	140245430	140246518	Ctbp2	-38500	7.1	5.79	7.02	8.67	6.45	7.84	-0.28
chr5	134793851	134795186	Gtf2i	-3235	5.78	7.12	4.81	5.91	6.45	5.36	0.27
chr3	152058221	152059951	Zzz3	0	6.52	6.37	7.02	8.28	6.45	7.65	-0.25
chr19	41648174	41648914	Mir8091	14226	5.54	7.36	7.2	7.72	6.45	7.46	-0.21
chr18	75165069	75165888	BC031181	0	7.29	5.6	4.95	5.76	6.45	5.36	0.27
chr15	98923334	98924667	C1ql4	-5175	6.24	6.65	5.45	7.21	6.45	6.33	0.03
chr12	112216675	112217850	Ankrd9	0	6.86	6.03	5.8	7.64	6.45	6.72	-0.06
chr11	117692291	117694121	Tk1	-4963	7.41	5.49	6.28	8.67	6.45	7.47	-0.21
chr8	127494148	127495345	Egln1	-20994	6.45	6.42	5.42	6.67	6.44	6.04	0.09
chr7	28271455	28272859	Sertad1	0	6.7	6.17	8.28	10.08	6.44	9.18	-0.51
chr7	16683163	16684432	Napa	0	6.72	6.15	7.64	9.65	6.44	8.64	-0.43
chr6	128410011	128411805	Gm10069	-21237	6.4	6.47	6.41	7.63	6.44	7.02	-0.13
chr5	142939416	142940292	Ap5z1	0	6.97	5.91	6.75	8.6	6.44	7.67	-0.25
chr3	95697347	95697986	Aph1a	0	6.82	6.06	4.93	7.81	6.44	6.37	0.02
chr3	89187602	89187993	Gm15417	7792	4.81	8.06	5.09	5.81	6.44	5.45	0.24
chr2	156837665	156839999	Dsn1	-4854	5.98	6.89	5.89	5.52	6.44	5.7	0.17
chr11	98636135	98637202	Nr1d1	0	6.54	6.34	6.2	6.89	6.44	6.54	-0.02
chr10	80820878	80821482	Mfsd12	-564	7.33	5.55	7.02	8.11	6.44	7.56	-0.23
chr10	80499650	80500470	Slc39a3	-2993	6.39	6.48	6.59	7.74	6.44	7.17	-0.15
chr6	120568691	120570840	Cecr2	45598	6.28	6.57	7.65	9.92	6.43	8.79	-0.45
chr4	154547561	154548102	Ski	48542	5.95	6.91	8.08	9.72	6.43	8.9	-0.47
chr4	129979376	129980356	Fabp3	5665	6.64	6.22	5.05	8.42	6.43	6.73	-0.07
chr2	32985773	32987743	Garnl3	-43049	7.36	5.5	8.22	10.54	6.43	9.38	-0.54
chr12	111933975	111935276	Hsp90aa1	0	6.4	6.46	6.32	8.57	6.43	7.45	-0.21
chr10	80812746	80814201	Hmg20b	0	6.6	6.27	7.42	8.85	6.43	8.13	-0.34
chr10	80052704	80053918	Abhd17a	0	6.69	6.16	6.66	8.59	6.43	7.62	-0.25
chr9	106378713	106379981	Parp3	0	6.73	6.1	6.33	6.58	6.42	6.46	-0.01
chr7	133645201	133647594	Atxn2l	0	6.93	5.92	7.76	8.49	6.42	8.12	-0.34
chr6	113636274	113637293	Tatdn2	10199	6.92	5.93	6.3	7.21	6.42	6.75	-0.07
chr5	114185039	114186340	Ficd	0	6.35	6.5	6.66	8.36	6.42	7.51	-0.22
chr3	88313199	88314818	Lmna	-5925	6.43	6.41	6.86	7.96	6.42	7.41	-0.21
chr2	128912659	128913817	Polr1b	12914	6.78	6.06	5.99	7.05	6.42	6.52	-0.02
chr17	36052461	36054254	Mrps18b	0	6.85	6	7.27	7.89	6.42	7.58	-0.24
chr14	56222432	56223544	Irf9	0	6.83	6.02	5.6	7.58	6.42	6.59	-0.04
chr10	117229389	117230253	Nup107	0	6.76	6.08	6.69	11.33	6.42	9.01	-0.49
chr8	73062142	73064168	Ell	0	6.5	6.32	6.09	8.37	6.41	7.23	-0.17
chr6	29165742	29166670	Impdh1	-3471	6.87	5.94	5.05	5.38	6.41	5.21	0.3
chr5	138612018	138613821	Mcm7	0	6.37	6.44	6.34	8.6	6.41	7.47	-0.22
chr3	52120173	52120889	Foxo1	-47915	7.4	5.41	6.73	7.6	6.41	7.17	-0.16
chr2	32142950	32144258	Swi5	0	6	6.82	6.73	9.22	6.41	7.98	-0.31
chr2	171819769	171820868	1700028P15Rik	-31470	7.21	5.61	4.5	6.02	6.41	5.26	0.28
chr15	79935546	79936648	Syngr1	-13783	6.27	6.55	6.59	9.22	6.41	7.91	-0.3
chr10	93497640	93499394	Vezt	0	6.77	6.06	7.07	10.65	6.41	8.86	-0.47
chr6	97291170	97292780	Lmod3	-88396	7.09	5.71	5.19	6.2	6.4	5.7	0.17
chr19	44462778	44463603	Scd1	18596	6.84	5.96	7.39	10	6.4	8.7	-0.44
chr11	68908009	68909482	Per1	2975	6.43	6.37	5.41	8.68	6.4	7.04	-0.14
chr8	97604191	97605915	Katnb1	0	6.77	6.02	6.44	9.52	6.39	7.98	-0.32
chr4	116874535	116876342	Kif2c	-19306	6.69	6.1	7.64	10.29	6.39	8.96	-0.49
chr3	85377625	85378447	Pet112	0	7.35	5.43	5.86	6.95	6.39	6.41	0
chr17	57433288	57434618	Vav1	-14766	6.56	6.22	4.59	5.45	6.39	5.02	0.35
chr12	112229287	112231597	6030440G07Rik	1010	6.8	5.99	7.93	10.76	6.39	9.34	-0.55
chr5	20387610	20388911	Phtf2	0	6.35	6.4	7.21	8.65	6.38	7.93	-0.31
chr5	123270671	123272526	Anapc5	0	6.77	5.98	6.61	7.38	6.38	7	-0.13
chr5	116474019	116474861	Prkab1	0	6.22	6.54	7.55	8.08	6.38	7.81	-0.29
chr19	46226381	46227494	Gbf1	0	7.05	5.71	6.64	9.53	6.38	8.08	-0.34
chr16	5013123	5014103	Rogdi	0	7.19	5.56	7.08	9.44	6.38	8.26	-0.37
chr12	25335576	25337582	Klf11	0	6.69	6.08	6.92	8.05	6.38	7.49	-0.23
chr10	79635449	79636126	1600002K03Rik	0	7.05	5.72	7.21	6.43	6.38	6.82	-0.09
chr9	119903006	119904445	Csrnp1	-9230	6.86	5.88	5.36	5.86	6.37	5.61	0.18
chr6	71582321	71583822	Kdm3a	0	6.35	6.38	6.04	8.21	6.37	7.12	-0.16
chr18	75459181	75460129	2010010A06Rik	-2198	6.23	6.51	6.91	8.42	6.37	7.66	-0.27
chr16	4031955	4032794	Dnase1	4350	5.92	6.81	5.52	5.95	6.37	5.73	0.15
chr11	115488990	115490033	Slc25a19	0	7.02	5.72	7.09	7.74	6.37	7.42	-0.22
chr7	137337630	137339113	Fgfr2	71209	6.88	5.84	6.72	7.22	6.36	6.97	-0.13
chr2	153320956	153321913	8430427H17Rik	33794	6.95	5.76	4.23	3.41	6.36	3.82	0.73
chr16	94790430	94791772	Dyrk1a	40	6.71	6.01	7.94	9.6	6.36	8.77	-0.46
chr15	38228464	38231783	Klf10	0	7.2	5.52	6.68	9.15	6.36	7.92	-0.32
chr13	64424276	64424845	Aaed1	-10258	6.73	5.99	4.75	3.18	6.36	3.96	0.68
chr11	78275509	78278085	Slc46a1	1117	6.75	5.96	5.99	7.01	6.36	6.5	-0.03
chr11	4178721	4179457	Lif	-11923	6.21	6.51	6.37	8.14	6.36	7.26	-0.19
chr10	80811702	80812361	Hmg20b	810	6.53	6.18	6.15	8.25	6.36	7.2	-0.18
chr8	109126719	109127732	Cdh1	0	6.1	6.6	7.3	8.32	6.35	7.81	-0.3
chr7	3200960	3201965	Mir290	16661	6.95	5.74	7.54	7.21	6.35	7.38	-0.22
chr6	134779531	134780702	Crebl2	0	6.99	5.71	5.7	8.91	6.35	7.3	-0.2
chr2	167927186	167927777	Pard6b	-20683	6.58	6.11	6.51	6.14	6.35	6.32	0
chr2	157386823	157387565	Nnat	-978	5.97	6.73	2.33	3.06	6.35	2.7	1.23
chr18	67883541	67884823	Ptpn2	0	6.29	6.4	6.86	7.93	6.35	7.39	-0.22
chr11	68504443	68506866	Myh10	0	6.95	5.74	6.78	9.17	6.35	7.97	-0.33
chr11	115684675	115685861	Llgl2	0	6.28	6.42	6.61	8.87	6.35	7.74	-0.29
chr3	103008198	103009451	Bcas2	-32565	6.7	5.97	7.38	8.83	6.34	8.11	-0.35
chr2	167383523	167384220	Snai1	-19797	7.03	5.65	7.19	7.29	6.34	7.24	-0.19
chr16	20715841	20718141	Clcn2	0	6.37	6.3	8.18	9.62	6.34	8.9	-0.49
chr14	62174855	62176454	Spryd7	0	6.93	5.75	6.27	10.49	6.34	8.38	-0.4
chr1	167932226	167933792	Pou2f1	0	6.69	5.99	8.16	8.22	6.34	8.19	-0.37
chr11	100599068	100600051	Rab5c	0	6.07	6.61	6.41	8.58	6.34	7.5	-0.24
chr9	44142020	44144214	H2afx	0	7.37	5.29	8.02	7.57	6.33	7.8	-0.3
chr7	117129247	117130312	Tmem41b	0	6.43	6.23	6.39	9.96	6.33	8.18	-0.37
chr7	116662080	116663057	Rpl27a	0	7.55	5.11	5.72	6.78	6.33	6.25	0.02
chr5	115940900	115941555	Sirt4	-6407	6.35	6.31	7.94	10.24	6.33	9.09	-0.52
chr3	87704801	87706342	Hdgf	3900	6.53	6.13	5.5	6.41	6.33	5.96	0.09
chr2	168910967	168911513	1700017J07Rik	-107199	6.52	6.14	2.82	1.83	6.33	2.33	1.44
chr17	80631981	80633045	Gemin6	-8153	6.31	6.35	5.08	4.44	6.33	4.76	0.41
chr13	13953107	13953411	Gng4	-76302	6.61	6.05	6.35	6.25	6.33	6.3	0.01
chr7	3217411	3218068	Mir290	558	6.85	5.8	5.57	6.07	6.32	5.82	0.12
chr7	112547881	112549337	Fam160a2	0	6.96	5.68	6.97	8.1	6.32	7.54	-0.25
chr5	138124697	138126489	Agfg2	0	6.89	5.75	6.38	9.16	6.32	7.77	-0.3
chr4	140615718	140617345	Crocc	0	6.98	5.65	6.4	7.47	6.32	6.94	-0.13
chr4	11082957	11083982	Trp53inp1	0	7.07	5.57	6.96	8.41	6.32	7.69	-0.28
chr2	72816453	72819345	Sp3	0	6.8	5.85	5.09	7.02	6.32	6.05	0.06
chr1	167166418	167167500	Tiprl	0	7.13	5.52	6.17	5.79	6.32	5.98	0.08
chr11	61434960	61435495	Grap	31327	6.39	6.26	5.29	5.25	6.32	5.27	0.26
chr5	32760867	32762124	Ppp1cb	0	6.99	5.64	7	8.37	6.31	7.68	-0.28
chr5	138686456	138687146	Lamtor4	9563	7.3	5.32	6.23	6.17	6.31	6.2	0.03
chr5	135412053	135412984	Wbscr27	-3811	6.49	6.13	7.38	9.94	6.31	8.66	-0.46
chr4	45024343	45026971	Zbtb5	0	6.23	6.39	7.04	9.49	6.31	8.27	-0.39
chr4	148799905	148801324	Ube4b	0	6.67	5.96	8.01	7.41	6.31	7.71	-0.29
chr4	132065293	132067018	Sesn2	0	7.08	5.55	8.53	10.78	6.31	9.65	-0.61
chr1	191511583	191512548	Cenpf	0	5.7	6.93	5.66	8.93	6.31	7.29	-0.21
chr1	135259717	135261138	Etnk2	0	6.38	6.24	5.83	10.85	6.31	8.34	-0.4
chr11	100237016	100237841	Hap1	-19561	6.35	6.28	8.33	9.13	6.31	8.73	-0.47
chr9	108468255	108470984	Ndufaf3	0	6.45	6.16	5.7	7.97	6.3	6.84	-0.12
chr9	108371608	108372714	Klhdc8b	-7696	6.56	6.05	5.11	6.39	6.3	5.75	0.13
chr5	120029021	120031598	AW549542	0	6.62	5.98	5.61	7.6	6.3	6.61	-0.07
chr2	32582729	32583471	Sh2d3c	0	6.33	6.28	6.32	9.77	6.3	8.04	-0.35
chr1	88368495	88369760	1700019O17Rik	-45592	6.63	5.97	6.75	9.11	6.3	7.93	-0.33
chr17	47766018	47767455	Usp49	183	6.63	5.98	6.26	7.13	6.3	6.7	-0.09
chr15	88575650	88576950	Zbed4	5190	6.04	6.56	8.79	10.46	6.3	9.62	-0.61
chr11	93847152	93847882	Spag9	9522	5.33	7.27	5.37	7.45	6.3	6.41	-0.02
chr11	69571367	69573227	Polr2a	0	6.93	5.68	6.77	8.29	6.3	7.53	-0.26
chr10	79370717	79371919	Med16	0	6.87	5.73	5.67	6.71	6.3	6.19	0.03
chr9	102617161	102618553	Amotl2	1580	6.51	6.08	6.32	8.73	6.29	7.53	-0.26
chr7	52309115	52310149	Prr12	-864	6.3	6.29	5.53	7.72	6.29	6.62	-0.07
chr7	117148569	117150727	1600010M07Rik	0	5.82	6.75	5.89	7.98	6.29	6.94	-0.14
chr6	90964185	90965120	Nup210	101700	6.96	5.61	4.6	7.66	6.29	6.13	0.04
chr5	128129953	128130560	Glt1d1	-17322	6.85	5.73	5.82	7.61	6.29	6.71	-0.09
chr3	95470865	95471213	Mcl1	-8223	5.6	6.98	3.88	5.46	6.29	4.67	0.43
chr2	172170491	172171665	Fam210b	0	7.21	5.37	6.73	7.73	6.29	7.23	-0.2
chr2	168592050	168593105	Sall4	0	6.62	5.97	6.94	9.55	6.29	8.25	-0.39
chr18	84851068	84852514	Cndp2	2511	6.31	6.26	6.18	6.4	6.29	6.29	0
chr1	177621973	177623514	Opn3	0	6.97	5.62	8.13	8.36	6.29	8.25	-0.39
chr1	130140220	130141670	Ubxn4	0	6.3	6.29	5.85	8.44	6.29	7.14	-0.18
chr6	38501800	38502571	Luc7l2	-357	6.01	6.55	7.59	7.29	6.28	7.44	-0.24
chr17	35201462	35202674	G6bos	-81	6.76	5.79	5.56	7.56	6.28	6.56	-0.06
chr17	28764746	28767041	Srpk1	-5347	6.2	6.35	5.54	7.59	6.28	6.56	-0.07
chr13	23646595	23648424	Hist1h1d	0	6.5	6.06	7.73	9.47	6.28	8.6	-0.45
chr6	145694554	145696049	Rassf8	60853	6.92	5.62	6.7	7.65	6.27	7.18	-0.19
chr5	143671355	143672336	Actb	-2952	7.12	5.41	4.78	6.11	6.27	5.45	0.2
chr3	86027462	86029413	Lrba	0	6.75	5.79	5.11	7.25	6.27	6.18	0.02
chr17	3075170	3076282	Pisd-ps2	7901	6.94	5.6	7.51	7.5	6.27	7.5	-0.26
chr12	88177144	88178065	Irf2bpl	47699	6.34	6.2	7.32	11.13	6.27	9.23	-0.56
chr9	20455777	20457072	Pin1	0	7.05	5.47	6.59	7.85	6.26	7.22	-0.21
chr8	124997793	124998478	Rnf166	1486	6.28	6.23	6.93	6.48	6.26	6.7	-0.1
chr5	139643079	139643386	Heatr2	-16903	5.9	6.61	4.59	3.26	6.26	3.92	0.67
chr4	134868553	134869807	Srrm1	39322	7.07	5.44	5.18	5.71	6.26	5.45	0.2
chr2	179956639	179957709	Lama5	2855	6.02	6.5	5.35	9.33	6.26	7.34	-0.23
chr18	76400524	76402133	Smad2	0	7.09	5.43	5.79	7.89	6.26	6.84	-0.13
chr12	111944915	111946012	Hsp90aa1	-10310	6.06	6.46	7.27	8.6	6.26	7.93	-0.34
chr8	97658015	97658958	Kifc3	7482	5.77	6.74	6.61	5.48	6.25	6.04	0.05
chr7	52689353	52690755	Ruvbl2	0	6.27	6.23	7.33	9.51	6.25	8.42	-0.43
chr6	71389813	71391548	Rmnd5a	0	5.92	6.58	7.41	8.47	6.25	7.94	-0.34
chr6	113187281	113188339	Mtmr14	0	6.92	5.59	5.59	7.46	6.25	6.53	-0.06
chr3	137526775	137527866	H2afz	0	6.83	5.66	6.77	11.47	6.25	9.12	-0.55
chr3	129252091	129253047	Elovl6	-16788	6.96	5.55	4.91	5.69	6.25	5.3	0.24
chr2	26459038	26460651	Agpat2	0	5.95	6.55	5.49	5.85	6.25	5.67	0.14
chr2	25549871	25550966	Obp2a	4627	6.87	5.63	5.75	6.21	6.25	5.98	0.06
chr2	167923441	167924709	Pard6b	-16938	6.09	6.42	4.26	4.22	6.25	4.24	0.56
chr17	87112936	87113488	Epas1	39715	6.32	6.18	2.79	2.95	6.25	2.87	1.12
chr17	30140980	30142246	Zfand3	0	6.84	5.65	7.66	8.59	6.25	8.12	-0.38
chr1	52901396	52902198	Hibch	0	6.95	5.56	6.88	9.28	6.25	8.08	-0.37
chr10	79829637	79830058	Plk5	-10434	7.34	5.15	2	2.16	6.25	2.08	1.58
chr7	73017479	73019511	Pcsk6	-10458	6.57	5.91	5.97	5.98	6.24	5.97	0.06
chr7	3292747	3293291	Myadm	0	7.54	4.94	7.9	9.67	6.24	8.79	-0.49
chr7	17199462	17201346	Grlf1	0	6.84	5.64	7.54	8.57	6.24	8.05	-0.37
chr14	56535964	56536646	Sdr39u1	-16895	6.7	5.78	5.65	7.05	6.24	6.35	-0.03
chr6	117856072	117858347	Hnrnpf	0	6.79	5.68	5.9	6.98	6.23	6.44	-0.05
chr5	138090664	138091683	Irs3	-3722	7.45	5.02	5.3	6.94	6.23	6.12	0.03
chr4	151319992	151321397	Dnajc11	-12164	6.45	6.02	6.36	6.39	6.23	6.38	-0.03
chr4	147513896	147515265	Mad2l2	0	7.06	5.41	5.77	8.28	6.23	7.02	-0.17
chr3	90294328	90295231	Snapin	0	7.73	4.73	5.26	6.63	6.23	5.95	0.07
chr7	19734122	19735448	Qpctl	0	7.34	5.1	6.15	9.1	6.22	7.62	-0.29
chr5	137974173	137975161	Gnb2	0	6.66	5.78	6.5	9	6.22	7.75	-0.32
chr4	155454311	155454925	Mir200b	-24452	6.24	6.21	4.8	6.79	6.22	5.8	0.1
chr4	151382606	151383384	Klhl21	0	5.44	7.01	6.11	6.3	6.22	6.21	0
chr2	25095910	25097681	2310002J15Rik	-493	6.33	6.12	5.44	7.58	6.22	6.51	-0.06
chr2	170052681	170054470	Zfp217	-84506	6.46	5.98	7.18	8.62	6.22	7.9	-0.34
chr2	165686771	165687816	Zmynd8	-3098	6.42	6.03	7.87	8.85	6.22	8.36	-0.42
chr2	132509922	132511332	1110034G24Rik	4686	6.57	5.87	6.43	7.98	6.22	7.21	-0.21
chr1	152239560	152241082	Tpr	0	6.88	5.56	7.73	8.94	6.22	8.34	-0.42
chr11	104156710	104157457	Mapt	-63961	6.2	6.24	6.79	8.74	6.22	7.77	-0.32
chr9	88396512	88397272	Syncrip	-19277	6.89	5.53	6.93	5.13	6.21	6.03	0.04
chr6	128575486	128575882	Klrb1a	-2534	6.62	5.81	5.35	4.57	6.21	4.96	0.32
chr5	136409693	136411457	Ywhag	0	6.01	6.4	6.59	7.09	6.21	6.84	-0.14
chr4	40894837	40895900	Bag1	0	6.12	6.29	7.73	9.47	6.21	8.6	-0.47
chr2	119722334	119723546	Mga	0	6.37	6.06	5.3	6.51	6.21	5.9	0.07
chr17	35652912	35654322	Tcf19	0	6.14	6.28	5.65	7.91	6.21	6.78	-0.13
chr17	32432645	32433435	Brd4	-11567	6.04	6.39	6.34	4.37	6.21	5.36	0.21
chr15	72890671	72891938	Trappc9	0	6.04	6.37	6.49	7.58	6.21	7.04	-0.18
chr12	87093658	87095280	Mfsd7c	-6170	6.83	5.58	5.07	6.32	6.21	5.7	0.12
chr12	112791289	112792181	Snora28	-12133	6.02	6.4	4.18	5.18	6.21	4.68	0.41
chr1	193625778	193626633	Nek2	18718	6.51	5.91	8.19	9.44	6.21	8.81	-0.5
chr1	182803899	182804584	Lefty2	18665	7.45	4.98	6.28	7.42	6.21	6.85	-0.14
chr11	69240063	69240619	Kdm6b	-12886	5.68	6.73	5.67	8.31	6.21	6.99	-0.17
chr10	110798780	110799513	Bbs10	-63046	6.88	5.55	6.58	7.91	6.21	7.25	-0.22
chr9	44226717	44227950	Ccdc84	-627	6.54	5.86	4.79	5.08	6.2	4.94	0.33
chr9	21874919	21876271	Gm16845	0	7.54	4.85	6.37	8.18	6.2	7.28	-0.23
chr8	122010882	122013375	Slc38a8	12223	6.68	5.71	6.16	7.75	6.2	6.96	-0.17
chr6	143114837	143116573	Etnk1	0	6.15	6.24	5.88	7.99	6.2	6.94	-0.16
chr3	89153643	89154383	Adam15	0	6.81	5.58	6.16	5.15	6.2	5.66	0.13
chr3	87709619	87710515	Hdgf	0	7.42	4.98	7.24	7.79	6.2	7.52	-0.28
chr3	145586646	145587948	Bcl10	0	6.6	5.8	7.8	10.24	6.2	9.02	-0.54
chr2	164657939	164658603	Ctsa	0	6.57	5.83	4.74	5.6	6.2	5.17	0.26
chr2	164268375	164269152	Sdc4	0	7.08	5.32	6.53	10.5	6.2	8.52	-0.46
chr15	85372648	85373682	Wnt7b	34818	6.43	5.97	6.59	10.26	6.2	8.43	-0.44
chr14	46064562	46065684	Gnpnat1	-56091	7.54	4.86	4.75	5.74	6.2	5.25	0.24
chr12	88224122	88226280	Irf2bpl	0	6.07	6.33	5.71	6.97	6.2	6.34	-0.03
chr9	44059392	44060256	Pdzd3	0	6.37	6	6.77	7.14	6.19	6.96	-0.17
chr9	119230562	119232707	Oxsr1	0	6.29	6.09	6.29	7.86	6.19	7.08	-0.19
chr8	109554701	109556120	Vps4a	0	7.15	5.22	5.43	7.03	6.19	6.23	-0.01
chr7	31384589	31385468	Zbtb32	-6628	5.88	6.5	7.09	7.94	6.19	7.52	-0.28
chr7	29750274	29751051	Actn4	-2975	6.22	6.16	5.46	6.77	6.19	6.12	0.02
chr7	133535531	133536603	Nfatc2ip	3648	6.14	6.24	7.13	7.19	6.19	7.16	-0.21
chr6	72462113	72463387	Capg	30997	6.8	5.57	5.24	8.83	6.19	7.04	-0.19
chr5	137073444	137075746	Cux1	-30143	6.36	6.01	5.97	6.66	6.19	6.31	-0.03
chr4	139178237	139179299	Aldh4a1	0	6.45	5.93	6.66	8.02	6.19	7.34	-0.25
chr2	32326345	32327771	Slc25a25	-19355	5.88	6.49	6.44	7.19	6.19	6.82	-0.14
chr2	172375787	172377559	Tfap2c	0	6.37	6	5.19	7.52	6.19	6.36	-0.04
chr19	54018208	54019726	Shoc2	0	6.46	5.92	8	10.28	6.19	9.14	-0.56
chr17	46594664	46596053	Slc22a7	-19238	6.43	5.95	6.29	8.29	6.19	7.29	-0.24
chr15	79290136	79291391	Csnk1e	-17649	6.58	5.8	5.78	7.44	6.19	6.61	-0.09
chr11	114552802	114554379	Ttyh2	-16021	6.43	5.95	6.52	8.97	6.19	7.75	-0.32
chr5	147734820	147736248	Gtf3a	23984	6.06	6.3	5.58	6.29	6.18	5.94	0.06
chr2	129613034	129614082	Stk35	12170	6.28	6.07	6.8	5.45	6.18	6.12	0.01
chr11	75268871	75269811	Wdr81	-652	6.29	6.07	4.45	5.31	6.18	4.88	0.34
chr1	174356623	174357345	Slamf9	48145	7.53	4.82	6.94	9.92	6.18	8.43	-0.45
chr9	62062079	62063447	A730043L09Rik	28460	6.58	5.75	5.77	7.89	6.17	6.83	-0.15
chr9	21419888	21421361	Smarca4	0	6.56	5.79	7.5	8.68	6.17	8.09	-0.39
chr9	103266799	103268830	Cdv3	0	6.64	5.69	6.33	8.62	6.17	7.47	-0.28
chr7	133539762	133540799	Nfatc2ip	0	5.89	6.45	6.62	6.38	6.17	6.5	-0.08
chr4	151670850	151672244	Icmt	0	7.13	5.22	6.36	6.44	6.17	6.4	-0.05
chr17	46888474	46889728	Cnpy3	0	6.75	5.6	6.51	8.39	6.17	7.45	-0.27
chr16	93711102	93712790	Dopey2	0	5.92	6.42	5.63	6.29	6.17	5.96	0.05
chr15	76161284	76162366	Gpaa1	0	7.13	5.21	5.05	7.04	6.17	6.04	0.03
chr13	55562196	55562961	Prr7	2666	6.76	5.58	5.54	7.7	6.17	6.62	-0.1
chr13	23854127	23854870	Hist1h3a	0	6.59	5.75	6.82	9.39	6.17	8.11	-0.39
chr13	21808598	21809617	Hist1h3h	0	7.05	5.28	6.56	9.7	6.17	8.13	-0.4
chr13	101602551	101603769	Slc30a5	0	7	5.34	5.17	7.22	6.17	6.2	-0.01
chr11	95170526	95172330	Kat7	0	6.29	6.04	6.41	8.14	6.17	7.28	-0.24
chr10	79235895	79236649	Fstl3	3369	6.86	5.48	6.22	7.21	6.17	6.71	-0.12
chr9	61793845	61795058	Kif23	0	5.98	6.33	7.15	8.3	6.16	7.73	-0.33
chr8	73313927	73314957	Mast3	1375	6.65	5.67	4.81	4.4	6.16	4.61	0.42
chr8	67211928	67212937	Sc4mol	0	6.32	5.99	6.49	9.98	6.16	8.23	-0.42
chr5	138025691	138026672	Tfr2	-14613	6.23	6.09	4.45	5.73	6.16	5.09	0.27
chr2	32612208	32613585	Tor2a	0	6.83	5.48	5.74	6.26	6.16	6	0.04
chr18	31793235	31795132	Sap130	0	6.65	5.67	6.3	8.46	6.16	7.38	-0.26
chr17	73185227	73187330	Ypel5	0	7.02	5.3	7.79	8.5	6.16	8.14	-0.4
chr17	56428775	56431246	Plin3	0	6.49	5.82	6.71	7.52	6.16	7.12	-0.21
chr11	58052397	58053487	Irgm2	-23919	6.72	5.6	6.83	8.82	6.16	7.83	-0.34
chr8	123603984	123604626	Fendrr	2306	6.59	5.72	3.3	2.68	6.15	2.99	1.04
chr7	134614343	134615492	Prr14	0	6.31	6	7.66	9.79	6.15	8.72	-0.5
chr5	134482430	134483636	Gatsl2	91981	7.4	4.9	3.84	4.14	6.15	3.99	0.62
chr4	151357522	151358262	Thap3	4833	6.81	5.5	4.86	6.24	6.15	5.55	0.15
chr2	167246723	167247733	Slc9a8	0	6.78	5.52	7.06	8.08	6.15	7.57	-0.3
chr16	91646639	91648836	Gart	0	6.81	5.49	6.58	7.6	6.15	7.09	-0.2
chr15	85464596	85465784	Wnt7b	-52345	6.5	5.8	5.84	8.78	6.15	7.31	-0.25
chr1	184054436	184055499	Srp9	0	6.44	5.86	5.19	8.11	6.15	6.65	-0.11
chr11	104167131	104167524	Mapt	-74382	5.29	7.02	4.1	4.38	6.15	4.24	0.54
chr10	66488203	66489499	Reep3	70237	6.63	5.67	6.99	8.82	6.15	7.91	-0.36
chr9	114894593	114895544	Gpd1l	-51488	6.28	6	5.68	7.82	6.14	6.75	-0.14
chr5	53980079	53982031	Rbpj	0	6.81	5.48	5.73	7.01	6.14	6.37	-0.05
chr5	143687555	143688576	Actb	-19152	5.92	6.37	6.6	7.55	6.14	7.07	-0.2
chr3	94394854	94395589	Snx27	-8216	6.22	6.07	6.2	7.28	6.14	6.74	-0.13
chr2	166457795	166458886	Mir6364	39331	5.97	6.32	5.3	6.74	6.14	6.02	0.03
chr10	118676044	118678532	Cand1	0	7.04	5.25	5.45	7.18	6.14	6.31	-0.04
chr7	26048712	26049754	Erf	-12935	7.22	5.04	5.55	7.92	6.13	6.73	-0.14
chr3	51013831	51014486	Ccrn4l	13882	5.85	6.41	5.5	7.62	6.13	6.56	-0.1
chr2	179969552	179970212	Lama5	-8988	6.41	5.86	4.97	5.64	6.13	5.3	0.21
chr7	39044353	39045287	Pop4	11080	6.76	5.48	7.01	7.09	6.12	7.05	-0.2
chr7	137378985	137381503	Fgfr2	28819	6.8	5.44	5.2	6.66	6.12	5.93	0.05
chr4	142751308	142752681	Mir7021	-25243	6.99	5.26	6.37	8.98	6.12	7.68	-0.32
chr4	133158620	133159521	Sfn	-537	6.34	5.89	3	4.03	6.12	3.52	0.8
chr4	128710453	128711634	Rnf19b	23880	6.48	5.77	5.22	8.29	6.12	6.75	-0.14
chr3	87699179	87699590	Prcc	-9695	4.89	7.35	3.28	2.43	6.12	2.86	1.1
chr2	37213847	37215045	Pdcl	0	6.39	5.86	7.08	9.23	6.12	8.16	-0.41
chr2	32549216	32550577	Fpgs	0	6.31	5.93	4.72	6.33	6.12	5.53	0.15
chr14	121775293	121776410	Stk24	2042	5.95	6.28	6.1	7.96	6.12	7.03	-0.2
chr13	23851667	23853911	Hist1h4a	0	5.95	6.29	6.87	9.5	6.12	8.19	-0.42
chr11	97176532	97177432	Mrpl45	0	6.63	5.61	8.36	9.07	6.12	8.71	-0.51
chr1	174429636	174430891	Tagln2	0	6.9	5.33	6.65	6.65	6.12	6.65	-0.12
chr11	53243807	53245239	Uqcrq	0	6.52	5.73	7.09	8.55	6.12	7.82	-0.35
chr10	127935409	127936203	Myl6b	0	7.44	4.8	6.88	9.94	6.12	8.41	-0.46
chr9	108462376	108463077	Impdh2	0	6.03	6.18	5.68	10.21	6.11	7.95	-0.38
chr7	117141734	117142388	1600010M07Rik	7772	7.19	5.02	5.6	5.83	6.11	5.71	0.1
chr4	129561145	129562438	E330017L17Rik	21031	6.43	5.78	5.27	7.64	6.11	6.46	-0.08
chr17	35257844	35258963	Csnk2b	0	5.64	6.57	6.66	9.08	6.11	7.87	-0.37
chr15	77758985	77759883	Txn2	0	6.36	5.85	5.94	10.9	6.11	8.42	-0.46
chr14	76244453	76245881	Gm4285	0	6.34	5.88	6.79	9.4	6.11	8.1	-0.41
chr14	65954532	65955263	Zfp395	22249	7.72	4.49	7.65	9.79	6.11	8.72	-0.51
chr14	49320602	49321619	Otx2os1	-31640	6.47	5.74	3.6	4.73	6.11	4.17	0.55
chr1	43488334	43489206	Nck2	13389	7.39	4.82	6.41	9.05	6.11	7.73	-0.34
chr11	95991797	95992509	Ttll6	2590	6.42	5.8	5.32	5.48	6.11	5.4	0.18
chr10	59383967	59384266	Ddit4	30252	6.96	5.25	3.88	5.45	6.11	4.66	0.39
chr9	121765833	121767499	Higd1a	0	6.73	5.47	5.28	7.51	6.1	6.39	-0.07
chr4	148005873	148008160	Tardbp	-4768	6.4	5.79	5.62	6.66	6.1	6.14	-0.01
chr4	133456126	133457491	Rps6ka1	-12414	6	6.2	4.42	7.44	6.1	5.93	0.04
chr2	165951380	165951821	Sulf2	28964	6.85	5.35	5.96	3.7	6.1	4.83	0.34
chr2	129023610	129024794	Slc20a1	0	6.98	5.21	5.64	8.66	6.1	7.15	-0.23
chr17	80881814	80883341	Sos1	-2021	6.95	5.25	6.06	7.78	6.1	6.92	-0.18
chr1	180248003	180250089	Cox20	0	6.28	5.92	6.65	6.7	6.1	6.68	-0.13
chr11	119926419	119927443	Aatk	-17960	6.04	6.15	7.15	6.29	6.1	6.72	-0.14
chr10	70861985	70863347	Ipmk	-51445	6.85	5.35	6.09	5.46	6.1	5.78	0.08
chr8	124900049	124900872	Zc3h18	0	6.2	5.98	6.32	8.15	6.09	7.24	-0.25
chr7	29848333	29849157	Mir1963	19556	7.09	5.1	5.46	7.49	6.09	6.47	-0.09
chr7	120350168	120351903	Arntl	0	7.35	4.84	6.74	10.09	6.09	8.41	-0.46
chr4	147965121	147966064	Srm	0	6.69	5.49	6.68	8.56	6.09	7.62	-0.32
chr3	96397628	96398483	Polr3gl	0	6.13	6.06	7.88	7.01	6.09	7.45	-0.29
chr3	89142977	89143762	Efna4	-1027	6.33	5.85	4.75	5.31	6.09	5.03	0.28
chr17	28403442	28404799	1810013A23Rik	3853	5.98	6.19	5.78	5.08	6.09	5.43	0.16
chr15	36861242	36861930	Zfp706	75227	6.44	5.73	4.85	3.95	6.09	4.4	0.47
chr13	64358052	64359504	1810034E14Rik	-8045	6.05	6.14	5.31	8	6.09	6.65	-0.13
chr11	69380651	69381022	Efnb3	-6912	6.33	5.85	5.36	3.91	6.09	4.63	0.39
chr10	21660872	21661532	Sgk1	36945	6.71	5.47	6.23	6.86	6.09	6.54	-0.1
chr5	143667093	143669051	Actb	0	6.69	5.46	6.66	7.59	6.08	7.12	-0.23
chr4	125669330	125670024	Csf3r	31878	7.06	5.1	6.95	7.32	6.08	7.13	-0.23
chr3	89882704	89884701	Tpm3	0	6.83	5.32	7.72	7.68	6.08	7.7	-0.34
chr3	129053621	129055120	Enpep	-17954	6.09	6.08	6.38	9.56	6.08	7.97	-0.39
chr2	167318048	167319009	Rnf114	0	6	6.15	4.68	7.36	6.08	6.02	0.01
chr19	38409609	38410335	Slc35g1	60134	6.1	6.06	10.52	9.37	6.08	9.95	-0.71
chr1	88385183	88385844	Ptma	37466	5.99	6.16	3.89	6.31	6.08	5.1	0.25
chr15	81026810	81028110	4930483J18Rik	-5528	6.04	6.11	7.42	10.46	6.08	8.94	-0.56
chr14	21212396	21213247	Mrps16	0	6.08	6.09	7.47	9.69	6.08	8.58	-0.5
chr13	63373298	63374632	Gm16907	23823	6.69	5.46	6.4	7.27	6.08	6.84	-0.17
chr1	185857214	185858607	1700056E22Rik	0	6.22	5.94	7.42	9.7	6.08	8.56	-0.49
chr11	79067731	79068958	Wsb1	0	5.36	6.79	5.34	7.1	6.08	6.22	-0.03
chr11	6288751	6289428	Zmiz2	0	6.44	5.72	7.21	5.49	6.08	6.35	-0.06
chr11	107296896	107297670	Pitpnc1	34364	5.47	6.69	4.48	6.33	6.08	5.41	0.17
chr11	103128362	103129422	Map3k14	0	6.77	5.39	8	7.44	6.08	7.72	-0.34
chr10	127707128	127708039	Stat2	0	6.11	6.05	6.2	7.96	6.08	7.08	-0.22
chr8	26860417	26860926	Ddhd2	3826	6.99	5.15	4.28	4.99	6.07	4.63	0.39
chr7	30013044	30013809	Kcnk6	3732	5.97	6.17	5.37	8.18	6.07	6.78	-0.16
chr4	108672644	108673924	Nrd1	0	6.4	5.74	5.92	6.66	6.07	6.29	-0.05
chr4	101555994	101556848	B020004J07Rik	-39367	6.14	6	7.3	9.87	6.07	8.58	-0.5
chr3	89203588	89204343	Lenep	2229	6.58	5.56	4.08	4.81	6.07	4.45	0.45
chr2	93997570	93998779	Hsd17b12	0	5.94	6.19	7.06	8.02	6.07	7.54	-0.31
chr2	174288990	174290052	Atp5e	0	6.95	5.19	6.11	6.57	6.07	6.34	-0.06
chr11	101412617	101414595	Brca1	0	5.77	6.37	5.78	6.83	6.07	6.3	-0.05
chr7	108450321	108451061	Atg16l2	0	6.62	5.5	6.95	11.39	6.06	9.17	-0.6
chr5	140989909	140991847	Chst12	-8347	6.41	5.72	5.54	7.02	6.06	6.28	-0.05
chr5	135033093	135034629	Syna	1412	6.78	5.34	6.73	6.61	6.06	6.67	-0.14
chr5	120063489	120064767	Gm16063	11183	7.51	4.62	5.58	5.18	6.06	5.38	0.17
chr4	148048326	148049717	Gm572	-30901	6.42	5.71	4.57	5.87	6.06	5.22	0.22
chr4	140996009	140997203	Zbtb17	3384	6.3	5.83	6.3	6.76	6.06	6.53	-0.11
chr3	32607024	32608299	Actl6a	0	6.05	6.07	6.25	8.04	6.06	7.14	-0.24
chr2	26463030	26463386	Agpat2	-3093	6.6	5.53	3.79	4.33	6.06	4.06	0.58
chr14	22130928	22131704	Kat6b	187287	4.76	7.36	6.7	4.68	6.06	5.69	0.09
chr11	106048476	106049579	Strada	5338	7.43	4.7	5.48	4.36	6.06	4.92	0.3
chr10	127539717	127540188	Baz2a	-9879	6.14	5.99	3.55	4.63	6.06	4.09	0.57
chr9	62147543	62148398	Spesp1	-17557	5.96	6.14	6.16	7.53	6.05	6.85	-0.18
chr7	134118766	134121058	Cdipt	0	6.12	5.98	6.28	7.67	6.05	6.97	-0.2
chr5	140297622	140298647	Psmg3	4150	6.61	5.5	5.01	6.81	6.05	5.91	0.03
chr5	138191449	138192240	Tsc22d4	-4253	6.54	5.56	4.72	4.7	6.05	4.71	0.36
chr5	137782238	137782667	Slc12a9	-7428	6.74	5.36	5.08	2.75	6.05	3.92	0.63
chr2	167363047	167364243	Snai1	0	6.17	5.93	5.91	8.04	6.05	6.97	-0.2
chr2	166887533	166888933	1500012F01Rik	0	7.14	4.97	6.29	6.99	6.05	6.64	-0.13
chr13	101345430	101346778	Ocln	-22977	6.02	6.08	5.82	8.35	6.05	7.08	-0.23
chr11	115336541	115337485	Armc7	0	6.19	5.91	4.77	7.58	6.05	6.17	-0.03
chr10	80747193	80748900	Tjp3	0	6.37	5.73	6.66	8.24	6.05	7.45	-0.3
chr9	21313897	21316242	Tmed1	0	6.55	5.54	5.92	5.8	6.04	5.86	0.04
chr8	86590043	86591616	Rfx1	0	6.23	5.84	8.04	11.88	6.04	9.96	-0.72
chr8	73046481	73047602	Kxd1	0	5.51	6.56	6.76	9.22	6.04	7.99	-0.4
chr8	59989784	59991160	Hmgb2	0	6.54	5.53	6.53	8.1	6.04	7.31	-0.28
chr7	87484822	87485504	Unc45a	0	6.2	5.87	7.07	7.32	6.04	7.2	-0.25
chr7	151008359	151009272	Nadsyn1	0	6.83	5.25	5.42	6.16	6.04	5.79	0.06
chr7	148652913	148654974	Cd151	0	6.22	5.86	6.36	8.93	6.04	7.64	-0.34
chr7	133531340	133532454	Nfatc2ip	7797	6.02	6.07	4.5	5.13	6.04	4.81	0.33
chr7	117202804	117205920	Zfp143	0	6.27	5.81	5.48	7.6	6.04	6.54	-0.11
chr5	140036477	140037136	Uncx	-16626	5.6	6.48	3.99	3.72	6.04	3.86	0.65
chr5	135163850	135165438	Limk1	0	6.34	5.74	6.91	8.11	6.04	7.51	-0.31
chr5	111232982	111234042	Ulk1	5058	6.14	5.94	7.15	7.02	6.04	7.08	-0.23
chr4	126754028	126755002	Zmym6	0	6.96	5.12	5.8	8.47	6.04	7.13	-0.24
chr2	32306197	32307975	Slc25a25	0	6.79	5.28	6.29	8.36	6.04	7.32	-0.28
chr2	30247294	30249401	Dolpp1	0	6.5	5.58	6	8.43	6.04	7.21	-0.26
chr2	170135517	170136749	Bcas1os2	45111	6.21	5.86	5.32	7.29	6.04	6.3	-0.06
chr2	164704597	164706086	Pcif1	0	6.76	5.33	5.35	5.06	6.04	5.21	0.22
chr2	156546173	156547216	4930405A21Rik	0	6.12	5.97	6.1	7.48	6.04	6.79	-0.17
chr17	24804386	24804799	Zfp598	1897	7	5.08	6.22	6.59	6.04	6.4	-0.08
chr14	56178465	56180604	Dcaf11	0	7.09	5	7.54	10.26	6.04	8.9	-0.56
chr14	49328926	49330016	Otx2os1	-39964	6.65	5.42	5.54	5.32	6.04	5.43	0.15
chr13	21813571	21814115	Hist1h2bm	0	6.29	5.79	6.03	9.17	6.04	7.6	-0.33
chr11	93838110	93839514	Nme1	-8275	6.84	5.24	6.18	7.62	6.04	6.9	-0.19
chr11	102145512	102146590	Tmub2	0	6.17	5.9	5.24	8.16	6.04	6.7	-0.15
chr9	43665719	43667322	Pvrl1	-113061	6.16	5.9	7.26	6.62	6.03	6.94	-0.2
chr4	106254975	106256319	Dhcr24	-21333	6.24	5.81	5.5	7.15	6.03	6.33	-0.07
chr3	104855234	104856535	Cttnbp2nl	0	7.12	4.94	5.58	8.36	6.03	6.97	-0.21
chr18	46684658	46686435	Fem1c	0	6.08	5.98	6.22	7.6	6.03	6.91	-0.2
chr15	99601714	99603514	Cers5	0	5.89	6.16	5.57	7.41	6.03	6.49	-0.11
chr12	110030308	110032000	Yy1	0	6.39	5.66	5.24	6	6.03	5.62	0.1
chr1	193398132	193400456	Dtl	0	7.28	4.77	5.42	7.53	6.03	6.47	-0.1
chr11	60165320	60167096	Tom1l2	0	6.66	5.39	6.33	8.12	6.03	7.22	-0.26
chr10	79302868	79304268	Ptbp1	12908	6.61	5.44	5.05	5.76	6.03	5.4	0.16
chr7	88743945	88745253	Whamm	-27768	6.21	5.82	5.84	8.25	6.02	7.04	-0.23
chr6	125109881	125111946	Gapdh	3655	5.72	6.32	4.54	5.54	6.02	5.04	0.26
chr5	92529981	92531244	G3bp2	-17220	6.48	5.56	6.66	7.32	6.02	6.99	-0.22
chr4	40668894	40670406	Gm6297	0	6.35	5.69	5.73	5.34	6.02	5.54	0.12
chr4	151356941	151357306	Thap3	5789	6.63	5.4	4.58	6.22	6.02	5.4	0.16
chr4	146649271	146649949	Gm13152	-99297	6.14	5.9	5.87	7.49	6.02	6.68	-0.15
chr4	105874845	105875640	Usp24	113177	6.34	5.7	2.99	4.1	6.02	3.54	0.76
chr17	73144588	73145594	Ypel5	40449	7.41	4.63	5.69	5.68	6.02	5.69	0.08
chr1	172990281	172991158	Fcgr3	-747	6.66	5.38	5.28	4.24	6.02	4.76	0.34
chr9	121627725	121628998	Nktr	0	6.9	5.11	6.21	6.62	6.01	6.42	-0.1
chr7	151674969	151675932	Cttn	-18129	6.97	5.05	6.87	8.75	6.01	7.81	-0.38
chr7	109044281	109045744	Anapc15	0	6.47	5.56	6.45	8.93	6.01	7.69	-0.35
chr5	89193527	89194814	Dck	0	5.94	6.07	7.93	10.5	6.01	9.21	-0.62
chr5	136712445	136712970	Sh2b2	7803	5.89	6.13	4.4	5.7	6.01	5.05	0.25
chr2	156865360	156866687	Dsn1	-32549	6.53	5.49	3.78	4.24	6.01	4.01	0.58
chr2	154467664	154469261	Chmp4b	13500	6.77	5.26	5.19	6.02	6.01	5.61	0.1
chr13	97967446	97968665	Hexb	0	5.78	6.24	5.69	6.1	6.01	5.89	0.03
chr11	70033995	70034973	Slc16a13	0	6.45	5.57	6.37	10.66	6.01	8.52	-0.5
chr8	125393240	125395171	Cdh15	-20967	6.74	5.27	5.12	7.33	6	6.22	-0.05
chr8	107812739	107815275	4931428F04Rik	0	6.3	5.69	5.85	6.94	6	6.39	-0.09
chr7	28110749	28111808	Ltbp4	6859	7.29	4.71	6.06	6.08	6	6.07	-0.02
chr7	26022481	26023725	Gsk3a	0	5.88	6.12	6.56	7	6	6.78	-0.18
chr6	124695085	124697356	Grcc10	-3988	5.47	6.53	5.26	6.99	6	6.12	-0.03
chr3	103037421	103038202	Trim33	45013	6.53	5.47	5.67	7.43	6	6.55	-0.13
chr11	98962912	98963514	Tns4	-12292	5.8	6.21	5.65	4.82	6	5.24	0.2
chr11	97918581	97919866	Stac2	-3805	6.89	5.11	6.6	7.2	6	6.9	-0.2
chr4	154750419	154752379	Prkcz	-14882	5.52	6.46	4.88	6.53	5.99	5.7	0.07
chr2	152221474	152225542	Sox12	0	6.29	5.69	5.53	6.18	5.99	5.86	0.03
chr18	10977306	10978276	Gata6	74231	6.09	5.89	6.62	5.98	5.99	6.3	-0.07
chr1	75185029	75186138	Atg9a	2359	6.36	5.62	5.91	3.92	5.99	4.92	0.28
chr16	22439288	22440583	Etv5	0	6.27	5.72	8.43	10.29	5.99	9.36	-0.64
chr11	96637923	96639492	Snx11	0	6.25	5.73	4.91	7.86	5.99	6.38	-0.09
chr11	69494932	69495913	Senp3	0	6.23	5.75	6.09	7.68	5.99	6.88	-0.2
chr11	5441772	5442670	Ccdc117	0	5.84	6.14	5.08	4.84	5.99	4.96	0.27
chr5	150089011	150089754	Alox5ap	-12378	6.59	5.38	7.09	6.35	5.98	6.72	-0.17
chr2	172392877	172394507	Tfap2c	-16387	5.81	6.16	4.93	8.57	5.98	6.75	-0.17
chr2	118213735	118215104	Eif2ak4	0	6.08	5.89	6	8.61	5.98	7.3	-0.29
chr18	36487163	36489049	Cystm1	19228	6.19	5.77	6.61	9.33	5.98	7.97	-0.41
chr17	47647902	47649068	Ccnd3	-5903	6.45	5.51	8.87	9.02	5.98	8.95	-0.58
chr15	98711021	98712498	Rhebl1	0	6.18	5.78	5.57	7.86	5.98	6.71	-0.17
chr15	100531811	100532973	Cela1	-13460	7.11	4.85	5.91	6.33	5.98	6.12	-0.03
chr13	40963911	40964939	Gcnt2	-8775	6.53	5.43	5.62	8.11	5.98	6.87	-0.2
chr10	59378216	59378776	Ddit4	35742	5.52	6.45	4.25	4.7	5.98	4.47	0.42
chr7	29160080	29161887	Zfp36	2360	6.28	5.67	5.69	7.98	5.97	6.84	-0.19
chr7	29123220	29124227	Supt5	0	6.4	5.54	5.36	7.2	5.97	6.28	-0.07
chr7	26060348	26061560	Cic	5637	6.2	5.74	5.83	8.9	5.97	7.37	-0.3
chr5	135553766	135554828	Vps37d	0	6.76	5.19	4.24	6.92	5.97	5.58	0.1
chr4	151355315	151355916	Thap3	7179	6.92	5.02	3.96	3.78	5.97	3.87	0.62
chr4	148204262	148204951	Casz1	-25762	6.04	5.91	4.11	5.01	5.97	4.56	0.39
chr2	84887623	84888447	Tnks1bp1	2169	6.76	5.18	5.62	8.14	5.97	6.88	-0.2
chr2	57090032	57091629	Gpd2	0	6.6	5.34	5.99	7.61	5.97	6.8	-0.19
chr19	4095929	4097930	Cdk2ap2	0	5.74	6.2	6.65	7.48	5.97	7.07	-0.24
chr17	75950826	75951732	Fam98a	0	6.74	5.21	6.24	5.61	5.97	5.93	0.01
chr13	66092022	66092300	Gm10324	122088	6.51	5.43	5.32	8.49	5.97	6.91	-0.21
chr12	111684191	111685402	Ppp2r5c	0	6.48	5.47	7.05	6.74	5.97	6.89	-0.21
chr1	158409003	158409882	Soat1	-4544	6.87	5.07	5.48	6.5	5.97	5.99	0
chr11	57775759	57776521	Larp1	46044	6.34	5.6	7.17	7.73	5.97	7.45	-0.32
chr1	132358702	132359942	Cd55	0	6.01	5.93	6.73	7.97	5.97	7.35	-0.3
chr9	22192670	22194145	Anln	0	6.19	5.74	5.48	6.03	5.96	5.76	0.05
chr9	108207544	108209346	Tcta	0	7	4.92	6.59	7.25	5.96	6.92	-0.22
chr8	87595365	87596306	Dhps	0	6.21	5.72	3.01	3.57	5.96	3.29	0.86
chr8	73221859	73224284	Jund	-222	6.75	5.17	5.86	8.71	5.96	7.29	-0.29
chr7	29940226	29941540	Fam98c	0	5.67	6.24	7.43	7.31	5.96	7.37	-0.31
chr7	29163899	29164975	Zfp36	0	6.24	5.67	6.57	8.09	5.96	7.33	-0.3
chr7	20271872	20272921	Apoc4	-5063	6.34	5.57	7.47	9.69	5.96	8.58	-0.53
chr7	148282459	148283340	Sigirr	3105	6.63	5.29	4.01	6.9	5.96	5.46	0.13
chr5	66469520	66471407	Rbm47	18010	6.01	5.91	5.58	5.57	5.96	5.58	0.1
chr5	136515573	136518469	Upk3b	-1208	6.54	5.39	4.21	6.07	5.96	5.14	0.21
chr5	116102617	116103642	Mir7030	-7036	6.22	5.7	7.65	11.15	5.96	9.4	-0.66
chr4	147525534	147526527	Fbxo6	0	6.7	5.22	6.79	9.22	5.96	8.01	-0.42
chr4	147242204	147243701	Miip	0	5.6	6.31	5.92	8.9	5.96	7.41	-0.31
chr4	133035437	133036466	Fam46b	0	5.41	6.5	6.8	7.58	5.96	7.19	-0.27
chr4	128651682	128652380	Adc	-12021	6.45	5.46	4.7	6.62	5.96	5.66	0.07
chr3	89191434	89192694	Gm15417	3091	5.81	6.1	4.9	4.97	5.96	4.94	0.27
chr2	119302408	119304338	Ino80	0	5.81	6.12	6.09	7.61	5.96	6.85	-0.2
chr11	96804791	96805937	Pnpo	0	6.09	5.84	8.35	7.68	5.96	8.02	-0.43
chr11	83084343	83087329	Slfn14	12899	6.59	5.34	9.02	11.51	5.96	10.27	-0.78
chr11	69733906	69737109	Eif5a	0	6.14	5.78	5.92	6.88	5.96	6.4	-0.1
chr11	116586081	116587283	BC018473	26197	5.47	6.44	8.66	9.96	5.96	9.31	-0.64
chr10	59388313	59388625	Ddit4	25893	6.44	5.48	3.72	4.36	5.96	4.04	0.56
chr10	128340274	128343241	Cd63	2733	6.38	5.53	5	6.02	5.96	5.51	0.11
chr9	21960828	21961811	Pigyl	0	6.55	5.34	8.76	10.05	5.95	9.41	-0.66
chr9	20895682	20896873	Raver1	0	6.77	5.12	5.56	8.76	5.95	7.16	-0.27
chr7	111367051	111368150	Trim6	0	5.92	5.97	5.55	6.52	5.95	6.04	-0.02
chr4	149328819	149329725	Spsb1	0	7.11	4.78	4.75	5.31	5.95	5.03	0.24
chr16	94747622	94748884	Dscr3	0	6.7	5.2	6.11	8.55	5.95	7.33	-0.3
chr11	115137952	115139081	Fdxr	0	6.42	5.47	7	9.32	5.95	8.16	-0.46
chr10	114798985	114799940	Tmem19	0	6.47	5.42	6.66	9.03	5.95	7.84	-0.4
chr8	98330541	98332245	4930513N10Rik	0	6.26	5.62	7.35	8.73	5.94	8.04	-0.44
chr8	73029921	73031247	2810428I15Rik	0	6.48	5.39	6.73	9.03	5.94	7.88	-0.41
chr8	124966622	124967913	Mvd	0	5.72	6.15	6.72	7.23	5.94	6.97	-0.23
chr8	114399991	114401077	Tmem170	0	6.92	4.95	5.2	7.43	5.94	6.31	-0.09
chr7	52898539	52899835	Mamstr	-3193	6.11	5.77	7.58	7.55	5.94	7.56	-0.35
chr6	49167441	49168560	Igf2bp3	-2488	6.36	5.51	7.12	6.81	5.94	6.96	-0.23
chr5	143561792	143562876	Tnrc18	16190	5.7	6.17	8.53	9.11	5.94	8.82	-0.57
chr5	116008996	116010033	Rplp0	0	6.61	5.26	6.69	7.52	5.94	7.11	-0.26
chr4	106405465	106406996	Fam151a	0	5.88	6	5.87	7.58	5.94	6.72	-0.18
chr17	56855780	56857645	Vmac	0	6.7	5.17	6.17	6.18	5.94	6.17	-0.06
chr13	54794801	54796702	Rnf44	0	6.14	5.73	6.89	7.77	5.94	7.33	-0.3
chr11	77990802	77993045	Tlcd1	0	6.29	5.59	6.44	8.77	5.94	7.61	-0.36
chr6	124733461	124734580	Lrrc23	-3725	6.18	5.68	7.06	9.56	5.93	8.31	-0.49
chr5	24347633	24349259	Rheb	0	6.32	5.53	5.65	6.53	5.93	6.09	-0.04
chr5	136282251	136282961	Srrm3	11014	5.77	6.1	5.15	5.87	5.93	5.51	0.11
chr5	116457278	116458309	Prkab1	16128	6.45	5.41	6.23	7.48	5.93	6.86	-0.21
chr2	57075803	57077108	Gpd2	12980	6.07	5.79	5.71	7.5	5.93	6.61	-0.16
chr17	29626966	29629216	Pim1	0	6.41	5.45	6.11	6.61	5.93	6.36	-0.1
chr1	138886267	138887382	Nr5a2	-29242	5.9	5.95	6.85	7.97	5.93	7.41	-0.32
chr10	59718546	59719386	Psap	20989	6.55	5.31	4.98	7.13	5.93	6.05	-0.03
chr10	120891562	120893459	Rassf3	19847	6.12	5.74	7.35	6.88	5.93	7.12	-0.26
chr9	99301969	99302995	Mras	34136	5.89	5.95	5.95	5.48	5.92	5.71	0.05
chr8	97669798	97671261	Kifc3	-3358	6.29	5.56	4.96	6.38	5.92	5.67	0.06
chr8	35053254	35054639	Rbpms	-12919	5.86	5.97	6.07	6.42	5.92	6.25	-0.08
chr6	90948987	90950277	Nup210	116543	5.83	6	5.63	8.79	5.92	7.21	-0.29
chr5	24190181	24192096	Nub1	0	6.34	5.51	6.74	8.62	5.92	7.68	-0.37
chr5	143646884	143649074	Fbxl18	7843	5.61	6.23	6.86	6.87	5.92	6.87	-0.21
chr3	51178936	51180312	Mgarp	20157	5.27	6.58	6.11	7.18	5.92	6.64	-0.17
chr2	163470217	163474217	0610039K10Rik	0	6.12	5.71	5.67	6.8	5.92	6.23	-0.08
chr2	157104397	157105518	Rpn2	0	5.81	6.03	5.73	7.69	5.92	6.71	-0.18
chr17	57136284	57137216	Alkbh7	0	6.63	5.21	6.68	9.64	5.92	8.16	-0.46
chr14	28241002	28243053	D14Abb1e	0	6.78	5.06	6.17	8.58	5.92	7.38	-0.32
chr1	36133695	36134772	Hs6st1	-8451	5.86	5.97	4.35	6.91	5.92	5.63	0.07
chr11	78257040	78257433	Slc13a2	-21353	6.84	5.01	4.58	4.83	5.92	4.7	0.33
chr10	79306581	79307777	Ptbp1	9399	6.51	5.32	6.29	6.82	5.92	6.55	-0.15
chr9	88377128	88378219	Syncrip	0	6.28	5.54	6.71	9.56	5.91	8.13	-0.46
chr9	110434323	110435873	Setd2	0	5.89	5.93	7.05	7.55	5.91	7.3	-0.3
chr9	106723858	106725165	Vprbp	0	5.29	6.53	6	7.35	5.91	6.67	-0.18
chr7	52306069	52306940	Prr12	1311	6.08	5.73	7.23	8.01	5.91	7.62	-0.37
chr6	134974858	134975579	Ddx47	-13229	6.99	4.83	5.34	4.91	5.91	5.12	0.21
chr5	120052421	120053937	Gm16063	22013	5.89	5.93	5.26	6.4	5.91	5.83	0.02
chr19	14729428	14730990	Tle4	-56955	6.4	5.42	5.47	6.91	5.91	6.19	-0.07
chr14	9005091	9006306	Pdhb	0	6.74	5.08	7.03	9.41	5.91	8.22	-0.48
chr14	106299651	106300930	Spry2	-3615	4.99	6.83	7.79	8.08	5.91	7.94	-0.42
chr7	29998665	29999244	Catsperg1	0	5.8	6.01	6.87	6.58	5.9	6.72	-0.19
chr7	148640672	148641636	Pnpla2	0	7.59	4.22	6.4	7.62	5.9	7.01	-0.25
chr7	114737794	114739331	Ppfibp2	0	6.55	5.25	7.81	7.55	5.9	7.68	-0.38
chr6	122639733	122640762	Nanog	16823	5.68	6.12	4.68	5.82	5.9	5.25	0.17
chr4	46199393	46199782	Xpa	9401	6.92	4.88	4.45	5.6	5.9	5.03	0.23
chr4	134289869	134291007	Man1c1	-29664	6.78	5.02	5.87	7.41	5.9	6.64	-0.17
chr3	89183723	89184594	Gm15417	11191	5.55	6.26	4.94	5.3	5.9	5.12	0.21
chr2	167979047	167980535	E130018N17Rik	0	5.59	6.22	5.79	7.86	5.9	6.83	-0.21
chr2	118708656	118709477	Bahd1	17873	6.05	5.75	4.23	4.64	5.9	4.44	0.41
chr2	101418919	101419881	Rag2	45023	6.42	5.38	6.75	5.37	5.9	6.06	-0.04
chr16	32078720	32079874	Pak2	0	6.63	5.17	5.9	6.99	5.9	6.45	-0.13
chr12	100632324	100633403	Foxn3	54881	5.78	6.02	4.29	8.57	5.9	6.43	-0.12
chr11	117286561	117287665	Sept9	-92935	6.39	5.41	4.48	6.32	5.9	5.4	0.13
chr9	114298431	114300136	Crtap	0	6.62	5.16	6.86	8.56	5.89	7.71	-0.39
chr9	107774461	107775530	Rbm6	0	5.53	6.26	6.13	7.89	5.89	7.01	-0.25
chr8	108673814	108674992	Pla2g15	0	6.49	5.29	5.29	6.47	5.89	5.88	0
chr7	148308050	148309835	Ano9	-4345	5.87	5.92	6.55	6.86	5.89	6.7	-0.19
chr6	136355972	136356941	E330021D16Rik	7149	6.58	5.21	4.44	7.11	5.89	5.78	0.03
chr4	117385693	117386860	Dmap1	-30863	6.27	5.51	5.61	6.68	5.89	6.14	-0.06
chr3	88356463	88358447	Lamtor2	0	6.7	5.09	5.83	7.86	5.89	6.85	-0.22
chr3	107734317	107735067	Gstm7	0	7.07	4.72	6.43	7.85	5.89	7.14	-0.28
chr1	74353555	74355208	Tmbim1	-2645	6.58	5.2	4.12	7.19	5.89	5.66	0.06
chr1	120543999	120545226	Tfcp2l1	-19478	6.01	5.78	6.13	8.72	5.89	7.43	-0.33
chr10	127631046	127632518	Gls2	0	6.07	5.71	4.14	6.9	5.89	5.52	0.09
chr8	108128565	108131044	Fam65a	0	6.34	5.43	4.79	5.67	5.88	5.23	0.17
chr7	97097519	97099208	l7Rn6	-7824	6	5.75	6.81	7.3	5.88	7.05	-0.26
chr7	19929732	19931142	Ercc1	0	6.05	5.72	5.51	8.23	5.88	6.87	-0.22
chr6	47544008	47545837	Ezh2	0	6.75	5.02	6.18	7.19	5.88	6.69	-0.18
chr6	3132542	3134394	Gm8579	104124	5.94	5.81	6.14	6.66	5.88	6.4	-0.12
chr5	65193680	65194985	Klf3	0	6.22	5.53	5.95	7.16	5.88	6.55	-0.16
chr4	32701855	32703034	Casp8ap2	0	6.32	5.45	5.72	6.84	5.88	6.28	-0.09
chr17	34255873	34260033	Brd2	0	5.91	5.85	6.66	7.37	5.88	7.02	-0.25
chr17	28729676	28731279	Lhfpl5	-17013	6.41	5.36	5.89	7.41	5.88	6.65	-0.18
chr17	28511500	28513178	Tulp1	-9412	5.92	5.83	6.51	7.24	5.88	6.88	-0.23
chr15	82176136	82177323	Smdt1	0	6.44	5.31	4.71	7.57	5.88	6.14	-0.06
chr15	81352025	81354242	Rbx1	-55280	6.54	5.21	5.91	7.93	5.88	6.92	-0.24
chr15	59478823	59481224	Trib1	0	6.07	5.69	5.43	7.33	5.88	6.38	-0.12
chr14	65950284	65951627	Zfp395	25885	6.1	5.67	6.22	8.17	5.88	7.2	-0.29
chr11	96656617	96658258	Gm11517	1212	6.26	5.51	4.81	5.31	5.88	5.06	0.22
chr1	183972965	183973740	Enah	-22854	6.76	4.99	3.56	5.26	5.88	4.41	0.41
chr11	75492110	75493681	Crk	0	5.73	6.02	6.87	7.85	5.88	7.36	-0.32
chr1	136460137	136460833	Kdm5b	-3383	6.57	5.19	3.61	4.17	5.88	3.89	0.59
chr8	96695861	96697256	Mt2	0	5.96	5.78	6.08	8.39	5.87	7.24	-0.3
chr7	138026819	138027476	Plekha1	-17396	6.24	5.49	4.4	2.75	5.87	3.58	0.71
chr4	116479693	116481264	Toe1	0	5.98	5.76	6.17	7.79	5.87	6.98	-0.25
chr3	87943754	87944824	Mef2d	1492	5.96	5.77	7.33	7.12	5.87	7.22	-0.3
chr3	104564903	104565654	Fam19a3	14811	5.63	6.11	4.97	6.4	5.87	5.69	0.05
chr1	95599117	95600695	Bok	-16847	5.79	5.94	4.89	5.46	5.87	5.17	0.18
chr17	84586939	84588587	Zfp36l2	0	6.27	5.46	7.21	8.42	5.87	7.81	-0.41
chr17	84045499	84046144	Kcng3	-14264	5.83	5.91	3.89	3.94	5.87	3.92	0.58
chr16	21204171	21205468	Ephb3	0	6.26	5.47	7.23	10.21	5.87	8.72	-0.57
chr15	5084664	5085666	Prkaa1	8194	6.17	5.57	5.51	8.32	5.87	6.92	-0.24
chr11	78510092	78511799	Nlk	0	6.96	4.77	5.31	7.7	5.87	6.5	-0.15
chr11	108771653	108772803	Axin2	8859	6.37	5.37	5.48	5.68	5.87	5.58	0.07
chr10	79502073	79502910	Polr2e	0	6.09	5.64	6.75	8.45	5.87	7.6	-0.37
chr7	20213328	20215126	Relb	0	6.69	5.03	7.15	7.46	5.86	7.3	-0.32
chr6	84450063	84451281	Gm10445	-76231	6.06	5.66	3.64	6.85	5.86	5.25	0.16
chr6	134590635	134591712	Loh12cr1	0	6.48	5.24	5.96	8.34	5.86	7.15	-0.29
chr5	143531353	143531852	Tnrc18	47214	6.19	5.53	3.99	5.09	5.86	4.54	0.37
chr5	114357777	114359726	Coro1c	0	5.89	5.82	6.1	9.82	5.86	7.96	-0.44
chr4	98513949	98514827	Kank4	-29721	6.04	5.68	5.64	8.05	5.86	6.85	-0.22
chr4	127011704	127012720	Gjb3	-3624	6.74	4.97	5.19	10.27	5.86	7.73	-0.4
chr3	88968407	88969450	Clk2	0	5.67	6.04	7.64	9.47	5.86	8.55	-0.55
chr2	168063820	168064857	Mocs3	-7699	6.08	5.63	6.13	5.68	5.86	5.9	-0.01
chr18	38527915	38528386	Gnpda1	-29268	6.56	5.16	5.73	8.28	5.86	7	-0.26
chr15	103167293	103168761	Zfp385a	1756	5.63	6.08	4.9	7.17	5.86	6.04	-0.04
chr11	97311137	97311885	Arhgap23	0	6.55	5.17	4.29	5.45	5.86	4.87	0.27
chr1	194978907	194980419	Irf6	0	5.81	5.9	5.86	7.2	5.86	6.53	-0.16
chr1	183963617	183964689	Enah	-13506	5.95	5.76	5.09	5.67	5.86	5.38	0.12
chr11	69793306	69794984	Elp5	0	5.92	5.79	5.59	9.3	5.86	7.45	-0.35
chr10	127495247	127496382	Ptges3	0	6.74	4.97	5.94	7.83	5.86	6.88	-0.23
chr8	77557072	77558457	Tom1	0	5.82	5.88	8.25	9.82	5.85	9.04	-0.63
chr7	3203701	3204934	Mir290	13692	6.37	5.32	4.53	4.86	5.85	4.7	0.32
chr5	143582866	143583995	Tnrc18	-3800	5.29	6.4	7.4	9.24	5.85	8.32	-0.51
chr4	151456437	151457872	Plekhg5	3099	6.17	5.53	4.47	5.25	5.85	4.86	0.27
chr17	74925899	74928593	Birc6	0	5.58	6.11	5.44	6.33	5.85	5.88	-0.01
chr15	88538338	88541267	Brd1	23382	5.62	6.07	4.93	6.19	5.85	5.56	0.07
chr15	76248503	76249265	Mir6954	14378	6.69	5	3.87	5.12	5.85	4.5	0.38
chr13	51780141	51781509	Secisbp2	-33059	6.08	5.61	5.26	7.89	5.85	6.57	-0.17
chr11	102306298	102307639	Fam171a2	1338	6.46	5.23	5.03	4.12	5.85	4.58	0.35
chr10	95060214	95061519	Nudt4	-33413	5.97	5.73	6.64	7.09	5.85	6.87	-0.23
chr10	80970534	80971498	S1pr4	-7652	6.19	5.51	6	8.84	5.85	7.42	-0.34
chr10	80637122	80639725	Eef2	0	5.88	5.82	4.86	4.81	5.85	4.84	0.27
chr9	117949065	117950278	Azi2	0	6.81	4.87	5.83	7.4	5.84	6.62	-0.18
chr7	30092417	30093298	Dpf1	-3394	5.95	5.73	6.13	6.8	5.84	6.46	-0.15
chr6	86457068	86458569	Pcbp1	17590	6.26	5.42	6.42	6.65	5.84	6.54	-0.16
chr4	140516599	140517868	Sdhb	0	6.67	5.01	6.68	8.29	5.84	7.48	-0.36
chr3	89054333	89056541	Krtcap2	-3974	6.54	5.14	5.44	6.69	5.84	6.07	-0.05
chr3	137806064	137807189	Mttp	0	6.27	5.42	6.74	8.7	5.84	7.72	-0.4
chr3	108393769	108395213	Wdr47	0	6.41	5.27	6.68	7.41	5.84	7.04	-0.27
chr2	3200651	3202430	Nmt2	0	5.92	5.76	6.54	8.06	5.84	7.3	-0.32
chr18	73974619	73975699	Me2	0	5.91	5.77	5.35	8.15	5.84	6.75	-0.21
chr15	97206566	97207920	Amigo2	-128848	6.54	5.14	6.54	6.7	5.84	6.62	-0.18
chr13	51739712	51741540	Cks2	0	6.5	5.17	5.52	5.66	5.84	5.59	0.06
chr10	80596692	80597277	Zbtb7a	1738	6.43	5.26	8.02	6.82	5.84	7.42	-0.34
chr10	110824169	110824818	Nap1l1	85429	6.52	5.16	5.15	3.5	5.84	4.33	0.43
chr9	108550932	108552334	Arih2	0	6.7	4.96	5.27	7.38	5.83	6.32	-0.12
chr8	122301933	122302892	Tldc1	0	6.79	4.86	5.69	7.56	5.83	6.62	-0.19
chr7	31434717	31435742	Rbm42	0	6.22	5.44	5.45	8.05	5.83	6.75	-0.21
chr5	147704331	147705100	Rasl11a	-47685	6.11	5.55	7.1	6.37	5.83	6.73	-0.21
chr5	121038113	121039434	Tpcn1	0	6.1	5.56	6.37	8.1	5.83	7.23	-0.31
chr2	156664981	156666164	Tgif2	0	5.84	5.82	6.95	7.97	5.83	7.46	-0.36
chr17	29295969	29297453	Rab44	-23969	5.11	6.54	7.1	7.94	5.83	7.52	-0.37
chr12	60112208	60113568	Sec23a	0	5.82	5.84	5.9	7.8	5.83	6.85	-0.23
chr11	95843415	95844434	Mir3063	-18718	5.93	5.73	6.05	6.23	5.83	6.14	-0.07
chr1	183960101	183961635	Enah	-9990	6.04	5.61	6.11	6.68	5.83	6.39	-0.13
chr11	3435141	3436389	Smtn	2906	6.67	4.99	5.2	6.32	5.83	5.76	0.02
chr1	129670018	129671468	2900009J06Rik	0	6.9	4.75	6.16	6.13	5.83	6.14	-0.08
chr19	42054689	42057253	Mms19	0	6.05	5.6	6.74	8.38	5.82	7.56	-0.38
chr1	75475213	75476683	Chpf	0	5.89	5.76	6.64	9.63	5.82	8.13	-0.48
chr16	87691150	87692373	Bach1	6825	5.05	6.6	5.94	7.2	5.82	6.57	-0.17
chr11	29591964	29594438	Rtn4	0	6.19	5.44	6.44	7.18	5.82	6.81	-0.23
chr11	121006979	121007913	Tex19.1	0	5.67	5.97	6.33	10.1	5.82	8.21	-0.5
chr11	117868789	117869822	Mir6933	-5206	6.23	5.4	5.54	7.81	5.82	6.67	-0.2
chr11	102416734	102418012	Gpatch8	0	6.1	5.55	5.33	6.89	5.82	6.11	-0.07
chr10	79527236	79527847	Gpx4	-10455	6.15	5.48	3.47	3.27	5.82	3.37	0.79
chr8	4165709	4166874	Evi5l	0	6.39	5.24	8.16	10.35	5.81	9.25	-0.67
chr8	124176605	124177421	Zcchc14	-772	5.92	5.71	7.56	8.66	5.81	8.11	-0.48
chr8	107114485	107115833	Pdp2	0	6.17	5.45	7.81	9.96	5.81	8.88	-0.61
chr7	75893640	75894715	Arrdc4	0	6.37	5.25	4.31	6.92	5.81	5.62	0.05
chr7	73712882	73713442	Asb7	121005	6	5.62	3.79	4.86	5.81	4.33	0.42
chr7	152469481	152470201	Tpcn2	0	5.69	5.93	5.89	6.17	5.81	6.03	-0.05
chr7	108458807	108459543	Atg16l2	-8205	5.75	5.88	9.25	7.64	5.81	8.45	-0.54
chr5	135577729	135578829	Mlxipl	3931	4.95	6.68	4.79	5.69	5.81	5.24	0.15
chr5	112705055	112706437	Tpst2	0	6.36	5.27	6.14	6.43	5.81	6.29	-0.11
chr4	154947579	154948607	Nadk	-9656	6.14	5.49	6.44	7.05	5.81	6.75	-0.21
chr4	154843082	154843773	Tmem52	0	5.44	6.18	8.36	6.96	5.81	7.66	-0.4
chr4	154597079	154597857	Ski	-435	6.39	5.23	6.36	8.51	5.81	7.44	-0.36
chr3	96288800	96289498	BC107364	-32571	6.73	4.89	4.14	5.07	5.81	4.61	0.33
chr2	53049515	53051771	Prpf40a	0	5.98	5.64	6.49	7.07	5.81	6.78	-0.22
chr17	28369157	28370029	Ppard	0	5.16	6.47	3.98	6.24	5.81	5.11	0.19
chr17	27765179	27766000	Nudt3	-4782	5.24	6.39	3.59	5.3	5.81	4.45	0.39
chr14	63455778	63457100	Wdfy2	0	6.91	4.71	7.44	8.43	5.81	7.94	-0.45
chr1	43540583	43541674	Nck2	-37988	6.21	5.42	6.71	5.15	5.81	5.93	-0.03
chr1	39670851	39672312	Creg2	35715	6.02	5.61	7.65	9.69	5.81	8.67	-0.58
chr13	58699871	58700932	Slc28a3	11306	5.57	6.06	5.99	8.12	5.81	7.05	-0.28
chr11	75273644	75276923	Mir22hg	0	5.24	6.38	5.88	8.71	5.81	7.29	-0.33
chr1	167389463	167392366	Dcaf6	0	6.17	5.45	6.66	7.62	5.81	7.14	-0.3
chr11	3804339	3807395	Slc35e4	7272	6.28	5.35	6.64	6.74	5.81	6.69	-0.2
chr11	102267982	102270262	Slc25a39	0	6.24	5.38	5.69	7.96	5.81	6.83	-0.23
chr11	101518433	101519398	Arl4d	7456	6.26	5.37	4.39	6.58	5.81	5.48	0.08
chr11	101503303	101504933	Rdm1	-14041	6.18	5.44	8.59	10.12	5.81	9.36	-0.69
chr8	125104172	125104683	Aprt	-3365	6.97	4.62	3.78	6.38	5.8	5.08	0.19
chr7	26443537	26444436	Bckdha	0	6.12	5.47	5.57	7.56	5.8	6.56	-0.18
chr5	143558666	143559009	Tnrc18	20057	5.28	6.33	3.56	3.97	5.8	3.77	0.62
chr5	122286249	122290089	Sh2b3	0	5.95	5.64	5.84	6	5.8	5.92	-0.03
chr5	115956315	115957067	Pxn	0	6.97	4.63	6.16	8.44	5.8	7.3	-0.33
chr4	55689236	55690140	Klf4	-143889	5.94	5.66	6.39	6.52	5.8	6.46	-0.15
chr4	151331659	151332650	Dnajc11	-23831	6.09	5.5	6.36	7.23	5.8	6.8	-0.23
chr4	129636751	129638161	1700003M07Rik	0	6.52	5.07	6.06	8.17	5.8	7.12	-0.3
chr4	129108301	129109061	Zbtb8b	9001	5.12	6.47	4.47	4.89	5.8	4.68	0.31
chr17	24872896	24873990	Msrb1	0	6.2	5.4	6.22	8.46	5.8	7.34	-0.34
chr17	24387704	24389190	Ccnf	0	5.6	6	7.26	8.97	5.8	8.12	-0.48
chr11	100487751	100488710	Nkiras2	-3483	5.11	6.5	7.03	8.7	5.8	7.87	-0.44
chr10	117146868	117148349	Mdm2	0	6.25	5.36	6.42	7.41	5.8	6.92	-0.25
chr7	29461728	29463176	Fbxo27	14691	6.31	5.26	5.01	5.32	5.79	5.17	0.16
chr7	134355263	134358409	Mylpf	-142	6.42	5.15	4.41	5.56	5.79	4.98	0.21
chr6	128388373	128389331	Fkbp4	0	5.68	5.89	6.84	7.67	5.79	7.25	-0.33
chr5	124561531	124562834	Ogfod2	0	6.55	5.03	6.41	6.82	5.79	6.62	-0.19
chr5	120961611	120963812	Slc8b1	-411	6.56	5.01	5.75	7.01	5.79	6.38	-0.14
chr4	132477847	132479152	Fam76a	0	6.84	4.73	6.2	9.24	5.79	7.72	-0.42
chr4	128913336	128916907	C77080	0	6.19	5.39	5.07	6.65	5.79	5.86	-0.02
chr3	95469848	95470554	Mcl1	-7206	5.99	5.58	5	6.03	5.79	5.52	0.07
chr2	165966443	165966924	Sulf2	13861	5.72	5.86	4.8	7.92	5.79	6.36	-0.14
chr15	99508458	99510167	Asic1	-7310	5.66	5.91	5.64	6.9	5.79	6.27	-0.12
chr15	89191324	89191841	Ncaph2	-5175	6.23	5.34	3.11	3.87	5.79	3.49	0.73
chr15	76011960	76012574	Plec	13566	6.34	5.24	2.51	2.8	5.79	2.65	1.12
chr13	81024564	81025834	Arrdc3	-1882	6.45	5.12	6.32	8.07	5.79	7.2	-0.31
chr13	55545889	55548473	Grk6	0	5.53	6.04	6.56	8.25	5.79	7.4	-0.36
chr11	107315918	107317118	Pitpnc1	14916	6.15	5.42	7.17	7.93	5.79	7.55	-0.38
chr11	102290760	102292805	Grn	0	6.34	5.23	5.56	8.29	5.79	6.92	-0.26
chr10	79141555	79142920	Cdc34	2019	5.9	5.67	6.12	7.24	5.79	6.68	-0.21
chr10	127985964	127986560	Rpl41	0	5.86	5.72	6.36	7.6	5.79	6.98	-0.27
chr9	65141648	65142588	Clpx	0	5.07	6.49	6.7	6.27	5.78	6.48	-0.17
chr7	148407005	148408439	Mir210	0	6.65	4.9	7.43	10.63	5.78	9.03	-0.64
chr7	118225456	118227320	Eif4g2	0	6.52	5.03	6.61	6.81	5.78	6.71	-0.22
chr5	150438193	150439640	Hsph1	0	5.8	5.76	6.26	8.21	5.78	7.24	-0.32
chr5	110695753	110696616	Pgam5	2302	6.3	5.25	6.4	8.52	5.78	7.46	-0.37
chr4	132677794	132678903	Wasf2	7644	6.18	5.38	6.43	7.94	5.78	7.19	-0.31
chr2	90585045	90586319	Fnbp4	0	5.59	5.97	5.85	6.62	5.78	6.23	-0.11
chr2	31324916	31326733	Ass1	0	6.21	5.34	4.84	6.29	5.78	5.56	0.05
chr17	43020125	43022517	Cd2ap	-6752	6.76	4.8	5.43	7.05	5.78	6.24	-0.11
chr15	75997997	75998532	Plec	27608	6.9	4.65	5.29	4.41	5.78	4.85	0.25
chr11	68872627	68873655	2310047M10Rik	0	6.07	5.49	8.18	10.67	5.78	9.43	-0.7
chr9	45825781	45826519	Sik3	-4879	6.73	4.8	4.7	2.95	5.77	3.83	0.59
chr5	123590848	123592505	Setd1b	0	5.87	5.66	5.35	6.73	5.77	6.04	-0.07
chr4	140794896	140796000	Arhgef19	2798	5.9	5.64	7.97	10.76	5.77	9.37	-0.7
chr2	155644554	155645394	BC029722	0	5.83	5.7	5.43	6.48	5.77	5.96	-0.05
chr11	97563775	97565145	Psmb3	0	6.07	5.46	5.16	8.47	5.77	6.82	-0.24
chr11	4086325	4087401	Tbc1d10a	0	5.86	5.67	6.33	8.6	5.77	7.46	-0.37
chr10	80749219	80749862	Tjp3	-693	5.12	6.42	6.39	8.88	5.77	7.63	-0.4
chr10	117169158	117169900	Slc35e3	13514	5.61	5.93	4.76	4.65	5.77	4.7	0.29
chr10	116585269	116586046	Frs2	0	5.96	5.57	4.63	6.31	5.77	5.47	0.08
chr7	52271092	52272015	Scaf1	0	6.19	5.33	6.47	7.27	5.76	6.87	-0.25
chr7	120656286	120658163	Far1	0	6.01	5.52	5.75	8.6	5.76	7.17	-0.32
chr5	135422479	135423883	Cldn4	0	5.59	5.93	7.41	7.69	5.76	7.55	-0.39
chr5	124544945	124546462	Abcb9	0	6.2	5.32	5.84	7.35	5.76	6.59	-0.19
chr2	29948717	29950220	Zdhhc12	0	5.89	5.63	6.71	10.01	5.76	8.36	-0.54
chr2	162884510	162885375	Mybl2	-4140	6.13	5.39	3.04	3.77	5.76	3.41	0.76
chr1	88378817	88379127	Ptma	44183	4.97	6.55	3.1	5.55	5.76	4.33	0.41
chr18	35225165	35225880	Ctnna1	52685	5.36	6.15	7.64	9.51	5.76	8.57	-0.57
chr14	66646559	66647763	Gulo	-18512	6.35	5.17	4.38	6.63	5.76	5.5	0.07
chr14	63796358	63797453	Fdft1	0	6.37	5.15	7.63	9.02	5.76	8.32	-0.53
chr11	116703931	116705263	Jmjd6	0	5.85	5.67	7.42	8.24	5.76	7.83	-0.44
chr10	81068411	81069537	BC025920	0	6.68	4.84	5.93	8.29	5.76	7.11	-0.3
chr10	80228855	80229882	Dot1l	-10905	6.21	5.31	3.63	5.21	5.76	4.42	0.38
chr10	126725184	126728460	Mbd6	0	6.23	5.29	5.16	7.12	5.76	6.14	-0.09
chr9	54461981	54463026	Idh3a	-27664	5.78	5.71	6.09	8.77	5.75	7.43	-0.37
chr9	114304029	114304929	Crtap	-4199	5.44	6.06	6.13	6.14	5.75	6.13	-0.09
chr8	88015953	88017334	Gpt2	0	6.27	5.23	5.07	5.84	5.75	5.46	0.08
chr8	122385656	122386810	Klhl36	0	6.05	5.46	6.13	7.78	5.75	6.96	-0.27
chr6	39376522	39377088	Mkrn1	-6154	5.69	5.8	3.41	6.57	5.75	4.99	0.2
chr6	128429388	128430387	Gm10069	-40614	5.85	5.65	5.02	6.18	5.75	5.6	0.04
chr5	24070463	24071133	4931409K22Rik	-9176	6.12	5.39	5.37	5.15	5.75	5.26	0.13
chr4	41229431	41229997	Ubap2	-7263	5.34	6.15	5.34	5.6	5.75	5.47	0.07
chr2	30602756	30603858	Mir3089	-26027	5.18	6.32	5.36	6.91	5.75	6.13	-0.09
chr19	46469175	46470671	Actr1a	0	6.06	5.44	5.19	6.79	5.75	5.99	-0.06
chr12	111940620	111942512	Hsp90aa1	-6015	5.5	6	7.54	9.25	5.75	8.39	-0.55
chr11	53704954	53705882	Slc22a5	0	5.79	5.72	7.06	9.08	5.75	8.07	-0.49
chr10	116660704	116662524	Yeats4	0	6.38	5.12	5.26	7.52	5.75	6.39	-0.15
chr9	108409708	108410772	Qars	0	5.81	5.68	5.01	8.52	5.74	6.76	-0.24
chr9	107465161	107465890	Tusc2	0	5.9	5.58	7.31	10.58	5.74	8.95	-0.64
chr6	148159727	148161066	4732416N19Rik	0	7.02	4.46	5.76	8.94	5.74	7.35	-0.36
chr5	90675424	90676061	Cox18	-22403	6.64	4.84	4.24	5.7	5.74	4.97	0.21
chr5	135275618	135276492	Eln	-52494	5.23	6.24	2.72	1.35	5.74	2.04	1.49
chr3	61166781	61169193	Rap2b	0	5.4	6.07	8.1	9.47	5.74	8.79	-0.61
chr17	34740219	34743235	Rnf5	0	6.39	5.09	7.01	8.42	5.74	7.71	-0.43
chr17	31662545	31663428	Ndufv3	-5486	5.1	6.39	6.69	7.6	5.74	7.14	-0.31
chr10	127846155	127849395	Nabp2	0	6.07	5.41	4.94	8.09	5.74	6.52	-0.18
chr7	87289564	87290155	Idh2	-29328	5.79	5.67	4.35	4.15	5.73	4.25	0.43
chr5	64896302	64896969	C030018K13Rik	-28056	6.54	4.92	2.79	5.71	5.73	4.25	0.43
chr3	27052230	27053354	Ect2	0	6.15	5.31	5.89	6.78	5.73	6.34	-0.14
chr2	30949522	30951076	Fnbp1	944	6.56	4.9	5.79	6.83	5.73	6.31	-0.14
chr17	45709045	45711489	Hsp90ab1	0	6.1	5.37	5.73	6.71	5.73	6.22	-0.12
chr15	75674611	75675289	Zc3h3	-2273	5.65	5.81	5.68	7.23	5.73	6.46	-0.17
chr12	111787723	111788720	B930059L03Rik	40863	7	4.47	5.29	7.09	5.73	6.19	-0.11
chr9	61225270	61225919	Tle3	-5098	5.69	5.76	4.25	2.79	5.72	3.52	0.7
chr8	109132030	109133686	Cdh1	-4763	6.41	5.03	4.89	5.91	5.72	5.4	0.08
chr7	106288992	106290716	Uvrag	0	5.92	5.52	7.19	8.78	5.72	7.98	-0.48
chr5	135426747	135427890	Cldn4	-3943	6.17	5.28	6.63	9.2	5.72	7.91	-0.47
chr2	179990354	179990998	Rps21	1085	5.53	5.92	5.48	5.36	5.72	5.42	0.08
chr2	167248240	167250545	Slc9a8	-1020	6.09	5.35	5.29	6.61	5.72	5.95	-0.06
chr1	88394057	88395078	Ptma	28232	5.65	5.79	7.17	9.24	5.72	8.21	-0.52
chr15	76368070	76369790	Fbxl6	0	5.27	6.18	5.04	5.74	5.72	5.39	0.09
chr15	59435637	59438429	Trib1	41779	5.48	5.97	6.24	7.02	5.72	6.63	-0.21
chr12	82536226	82536609	Adam4	-13361	6.48	4.96	4.7	5.93	5.72	5.31	0.11
chr1	183993729	183994448	Enah	-43618	5.33	6.12	5.01	4.92	5.72	4.96	0.21
chr1	182498439	182499663	Parp1	0	5.98	5.47	4.83	6.52	5.72	5.67	0.01
chr11	74738889	74740237	Srr	0	6.68	4.77	6.05	8.68	5.72	7.37	-0.36
chr11	101169012	101169638	Becn1	-5431	6.21	5.24	6.98	6.52	5.72	6.75	-0.24
chr11	100256306	100259838	Jup	0	5.84	5.61	7.13	9.37	5.72	8.25	-0.53
chr7	53535275	53536871	Otog	-38919	6.69	4.73	4.19	4.09	5.71	4.14	0.46
chr5	90664016	90666073	Cox18	-10995	5.55	5.87	6.4	5.91	5.71	6.16	-0.11
chr5	138175388	138176054	Nyap1	5172	4.53	6.89	4.05	5.05	5.71	4.55	0.33
chr4	53466003	53466839	Slc44a1	-12719	5.22	6.2	3.84	6.83	5.71	5.34	0.1
chr4	131771838	131772940	Rps15a-ps4	3564	5.66	5.77	3.97	4.28	5.71	4.12	0.47
chr1	95564164	95566149	Bok	16121	6.66	4.76	5.86	7.13	5.71	6.5	-0.19
chr17	24856462	24857281	Snora78	0	5.74	5.69	5.89	8.19	5.71	7.04	-0.3
chr15	82872573	82873717	Nfam1	-8746	5.87	5.56	5.28	7.37	5.71	6.33	-0.15
chr13	74454343	74455238	Pdcd6	0	6.08	5.35	4.67	8	5.71	6.34	-0.15
chr13	21875149	21875544	Hist1h3i	0	5.27	6.15	7.97	10.33	5.71	9.15	-0.68
chr11	115730237	115731278	Smim5	30174	6.13	5.29	5.3	5.14	5.71	5.22	0.13
chr11	112671807	112673063	Sox9	-28284	6.52	4.91	3.22	3.68	5.71	3.45	0.73
chr9	65917303	65918046	Snx22	0	5.06	6.35	6.92	5.98	5.7	6.45	-0.18
chr8	74850108	74850899	Klf2	-7148	5.09	6.31	4.96	6.19	5.7	5.58	0.03
chr8	124806410	124807175	Zfpm1	-370	6.41	4.98	4.44	6.41	5.7	5.43	0.07
chr7	146110676	146111899	Bnip3	-9487	5.27	6.12	5.62	6.3	5.7	5.96	-0.07
chr7	134654775	134657007	1700008J07Rik	0	6.02	5.38	5.73	7.68	5.7	6.7	-0.23
chr7	134519198	134520108	Zfp747	0	6.42	4.98	6.35	7.08	5.7	6.71	-0.24
chr6	67132348	67132845	Serbp1	84127	6.76	4.63	4.79	4.57	5.7	4.68	0.28
chr5	137413446	137414210	Fis1	14934	5.89	5.5	4.96	5.58	5.7	5.27	0.11
chr5	137322355	137323228	Col26a1	35749	5.46	5.93	4.04	4.88	5.7	4.46	0.35
chr5	123581992	123589518	Rhof	0	5.78	5.63	6.47	8.28	5.7	7.38	-0.37
chr5	110535744	110537593	Gtpbp6	0	5.85	5.54	5.73	9.17	5.7	7.45	-0.39
chr4	116825123	116826192	Snord38a	987	4.96	6.45	4.44	5.77	5.7	5.11	0.16
chr4	102786309	102787786	Wdr78	0	6.59	4.8	6.09	8.96	5.7	7.53	-0.4
chr3	89197232	89199310	Gm15417	0	6.43	4.96	6.71	8.69	5.7	7.7	-0.43
chr2	181254623	181255752	Dnajc5	0	5.65	5.76	5.92	7.55	5.7	6.73	-0.24
chr2	172418418	172419203	Tfap2c	-41928	5.64	5.77	5.16	5.43	5.7	5.29	0.11
chr18	65443451	65444466	Mir122a	-34937	6.22	5.17	4.31	5.99	5.7	5.15	0.14
chr16	18288727	18289695	Dgcr8	0	6.65	4.74	6.04	7.59	5.7	6.81	-0.26
chr15	81701993	81703489	Phf5a	0	5.74	5.66	5.19	6.24	5.7	5.71	0
chr15	36721989	36724912	Ywhaz	0	5.83	5.57	5.82	7.41	5.7	6.62	-0.21
chr11	86787568	86788916	Ypel2	18348	6.28	5.11	4.91	4.58	5.7	4.75	0.26
chr1	172097673	172098321	Uap1	6756	6.53	4.86	6.54	6.85	5.7	6.7	-0.23
chr11	119247019	119248090	Mir1932	3695	5.89	5.52	5.76	6.86	5.7	6.31	-0.15
chr9	65427516	65429192	Plekho2	0	6.05	5.32	5.36	7.36	5.69	6.36	-0.16
chr9	107200820	107201876	Cish	-1801	6.1	5.28	7.12	6.78	5.69	6.95	-0.29
chr8	108700312	108701988	Slc7a6	-7538	6.13	5.24	5.25	7.03	5.69	6.14	-0.11
chr7	26420945	26421972	B3gnt8	-8303	5.88	5.49	3.56	5.74	5.69	4.65	0.29
chr7	109081987	109082897	Lrrc51	0	5.82	5.55	6.92	8.87	5.69	7.89	-0.47
chr6	54765915	54767018	Znrf2	0	6.57	4.81	4.9	7.07	5.69	5.99	-0.07
chr6	42214060	42215595	Casp2	0	6.34	5.04	6.07	9.28	5.69	7.67	-0.43
chr5	92566378	92567666	Uso1	0	5.63	5.75	6.93	6.55	5.69	6.74	-0.24
chr5	135964652	135965977	Hip1	55015	5.57	5.8	5.62	7.12	5.69	6.37	-0.16
chr5	120118082	120121319	Tbx3	0	6.01	5.37	6.23	7.68	5.69	6.96	-0.29
chr4	153673509	153675107	Arhgef16	0	5.13	6.24	4.94	7.83	5.69	6.38	-0.17
chr2	91798784	91799794	Dgkz	3926	5.98	5.4	4.14	6.2	5.69	5.17	0.14
chr2	181231059	181232688	Tpd52l2	0	6.26	5.11	4.93	7.46	5.69	6.2	-0.12
chr2	179954346	179955624	Lama5	4940	5.83	5.55	3.62	4.76	5.69	4.19	0.44
chr17	84089507	84090395	Mta3	15107	6.05	5.32	6.08	7.45	5.69	6.77	-0.25
chr16	22857279	22858602	Tbccd1	0	5.63	5.75	5.43	6.86	5.69	6.14	-0.11
chr15	84558406	84559199	Gm20556	-7710	5.67	5.71	5.18	6.63	5.69	5.9	-0.05
chr15	82074416	82075507	Cenpm	0	5.78	5.59	5.3	5.9	5.69	5.6	0.02
chr13	37916581	37919943	Rreb1	0	6.43	4.94	5.6	7.42	5.69	6.51	-0.2
chr11	97662741	97663726	Lasp1	-1756	5.52	5.86	4.82	5.89	5.69	5.36	0.09
chr11	95245322	95246618	Slc35b1	0	6.01	5.37	6.1	5.18	5.69	5.64	0.01
chr1	185842774	185844798	1700056E22Rik	13079	5.77	5.61	6.44	8.33	5.69	7.38	-0.38
chr1	123325210	123326426	Ccdc93	1217	7.01	4.37	3.7	5.22	5.69	4.46	0.35
chr11	113571405	113574312	Cpsf4l	-74	5.98	5.39	5.35	6.52	5.69	5.93	-0.06
chr11	101487888	101490304	Rdm1	0	5.42	5.95	8	10.4	5.69	9.2	-0.69
chr10	80997494	80998322	Gna11	9469	5.35	6.03	6.05	8.21	5.69	7.13	-0.32
chr10	77517590	77518581	Dnmt3l	0	5.82	5.56	5.7	8.05	5.69	6.88	-0.27
chr8	73278099	73279192	Rab3a	0	5.28	6.07	4.64	8.38	5.68	6.51	-0.2
chr7	114743248	114745102	Ppfibp2	-4684	6.01	5.35	5.96	7.48	5.68	6.72	-0.24
chr6	120137360	120139980	Ninj2	-93963	6.07	5.28	4.27	6.26	5.68	5.26	0.11
chr5	120050916	120051880	AW549542	-20549	5.85	5.51	5.8	4.9	5.68	5.35	0.09
chr3	96065446	96068057	Hist2h4	0	5.32	6.03	6.17	7.95	5.68	7.06	-0.31
chr2	167430574	167431256	Ube2v1	26249	5.01	6.35	6.5	6.64	5.68	6.57	-0.21
chr17	26226849	26227678	Decr2	0	4.78	6.57	7.2	11.59	5.68	9.39	-0.73
chr16	8828929	8830727	1810013L24Rik	0	5.38	5.98	4.68	7.11	5.68	5.89	-0.05
chr1	163898993	163899799	4930558K02Rik	0	5.09	6.27	4.86	6.08	5.68	5.47	0.05
chr1	138865673	138866333	Nr5a2	-8648	6	5.36	3.12	3.85	5.68	3.49	0.7
chr11	115397211	115398629	Sumo2	0	4.78	6.57	6.43	9.02	5.68	7.72	-0.44
chr11	102170014	102170866	Ubtf	7735	5.43	5.93	6.03	6.7	5.68	6.37	-0.16
chr10	79515680	79517440	Gpx4	0	6.14	5.22	5.8	8.04	5.68	6.92	-0.28
chr9	63970255	63971091	Lctl	-5302	5.3	6.04	5.07	5.1	5.67	5.08	0.16
chr9	44214870	44215983	Trappc4	0	6.27	5.07	6.24	6.19	5.67	6.21	-0.13
chr6	128261391	128262215	Tead4	-10560	5.13	6.21	4.13	4.95	5.67	4.54	0.32
chr4	125977996	125978874	Col8a2	-13959	5.74	5.6	2.93	4.44	5.67	3.69	0.62
chr4	107835536	107836645	Echdc2	1396	4.96	6.39	5.45	7.36	5.67	6.41	-0.17
chr2	156557646	156558530	Dlgap4	-10632	6.15	5.19	5.24	5.44	5.67	5.34	0.09
chr14	122237270	122237821	Ubac2	40006	6.46	4.88	5.72	7.4	5.67	6.56	-0.21
chr11	70223038	70224911	Pelp1	0	5.66	5.68	4.7	6.1	5.67	5.4	0.07
chr1	122161429	122163474	Steap3	0	6.21	5.13	4.18	5.85	5.67	5.01	0.18
chr9	21228579	21229870	Dnm2	0	6.08	5.24	6.27	8.71	5.66	7.49	-0.4
chr8	87187677	87188496	Ier2	-926	4.84	6.48	7.45	8.19	5.66	7.82	-0.47
chr7	146573940	146575720	Inpp5a	0	6.11	5.2	6.46	7.03	5.66	6.75	-0.25
chr5	123133893	123135048	P2rx4	22517	5.7	5.63	5.84	7.38	5.66	6.61	-0.22
chr4	41070879	41071671	Nol6	0	6.44	4.89	5.52	8.13	5.66	6.83	-0.27
chr4	151401260	151402380	Zbtb48	0	5.99	5.33	6.25	7.29	5.66	6.77	-0.26
chr3	88905474	88906454	Fdps	0	6.16	5.15	6.43	8.89	5.66	7.66	-0.44
chr3	87689151	87690193	Prcc	0	5.15	6.17	5.67	6.7	5.66	6.19	-0.13
chr2	167942422	167943731	Pard6b	-35919	5.9	5.42	5.49	6.65	5.66	6.07	-0.1
chr2	158593270	158595315	Fam83d	0	5.55	5.78	6.63	7.8	5.66	7.21	-0.35
chr1	80336673	80338035	Cul3	0	6.8	4.53	6.93	8.05	5.66	7.49	-0.4
chr17	88071237	88072589	Msh2	0	5.16	6.16	7.41	6.84	5.66	7.12	-0.33
chr17	25863975	25865398	Chtf18	0	5	6.32	6.46	7.65	5.66	7.05	-0.32
chr13	63668843	63669905	Ptch1	-2015	6.26	5.07	7.14	7.01	5.66	7.07	-0.32
chr12	17898344	17899060	Hpcal1	-200725	5.73	5.59	8.34	9.25	5.66	8.8	-0.63
chr11	79099533	79102040	Wsb1	-31336	5.54	5.78	5.13	6.44	5.66	5.79	-0.03
chr1	173258717	173260184	Dedd	0	5.77	5.55	5.17	6.99	5.66	6.08	-0.1
chr1	172103771	172105797	Uap1	0	6.19	5.12	6.18	6.85	5.66	6.51	-0.2
chr1	137154576	137156086	Elf3	0	5.51	5.82	6.55	10.33	5.66	8.44	-0.57
chr10	117298988	117299634	Rap1b	-15958	6.35	4.98	3.37	5.62	5.66	4.5	0.33
chr9	44113258	44114908	Hinfp	0	6.06	5.25	7.08	8.96	5.65	8.02	-0.5
chr8	97958058	97959352	Gtl3	0	6.85	4.46	7.05	6.94	5.65	7	-0.31
chr4	148025170	148025892	Gm572	-7745	5.58	5.72	4.89	6.27	5.65	5.58	0.02
chr2	162877080	162878560	Mybl2	1810	6.26	5.05	7.11	8.03	5.65	7.57	-0.42
chr11	79084811	79085335	Wsb1	-16614	7.04	4.26	3.93	4.85	5.65	4.39	0.36
chr11	77466919	77468098	Nufip2	31542	5.35	5.95	4.03	4.69	5.65	4.36	0.37
chr1	171898871	171899864	Hsd17b7	0	5.88	5.42	6.73	8.49	5.65	7.61	-0.43
chr11	59872763	59874154	Pemt	-22422	5.46	5.85	6.84	6.2	5.65	6.52	-0.21
chr11	117514928	117516363	Tnrc6c	0	6.55	4.75	5.91	8.09	5.65	7	-0.31
chr10	79896087	79897097	Tcf3	0	5.78	5.52	7.32	8.98	5.65	8.15	-0.53
chr9	54481656	54482521	Acsbg1	27171	6.67	4.62	5.94	7.13	5.64	6.54	-0.21
chr9	118984693	118985653	Plcd1	16961	6.16	5.12	7.09	9.45	5.64	8.27	-0.55
chr9	102990515	102993978	Rab6b	20425	6.61	4.68	5.75	4.58	5.64	5.17	0.13
chr8	80053133	80053886	Arhgap10	-11327	5.44	5.84	4.69	4.46	5.64	4.58	0.3
chr8	127473114	127473728	Egln1	0	6.78	4.5	6.17	7.83	5.64	7	-0.31
chr8	122113947	122114930	Taf1c	14210	6.07	5.21	5.49	8.03	5.64	6.76	-0.26
chr8	108658666	108662527	1810019D21Rik	0	5.74	5.54	6.86	8.76	5.64	7.81	-0.47
chr6	39366604	39367045	Mkrn1	3323	5.94	5.35	3.36	2.88	5.64	3.12	0.85
chr6	133938788	133940083	Etv6	45641	5.7	5.58	3.42	3.99	5.64	3.7	0.6
chr4	56877151	56878653	Ctnnal1	0	5.77	5.51	6.03	7.42	5.64	6.72	-0.25
chr4	135735792	135737439	E2f2	-7484	5.99	5.3	5.38	7.87	5.64	6.62	-0.23
chr4	135411036	135412688	Srsf10	0	6.17	5.12	5.84	7.08	5.64	6.46	-0.19
chr4	133434492	133435863	Rps6ka1	-3846	5.97	5.31	7.26	9.46	5.64	8.36	-0.57
chr3	138151743	138152868	Metap1	0	6.56	4.72	4.85	5.64	5.64	5.24	0.1
chr3	129243720	129244850	Elovl6	-8417	6.3	4.99	7.62	7.38	5.64	7.5	-0.41
chr19	38469591	38470763	Slc35g1	0	6.02	5.26	6.25	7.66	5.64	6.96	-0.3
chr13	114583636	114585830	Arl15	0	6.21	5.08	5.59	6.7	5.64	6.14	-0.12
chr11	98158632	98159838	Neurod2	31121	5.95	5.33	5.32	7.97	5.64	6.64	-0.24
chr11	102177759	102179058	Ubtf	0	5.89	5.4	5.74	6.77	5.64	6.25	-0.15
chr10	98376441	98378568	Atp2b1	0	6.25	5.03	5.92	8.44	5.64	7.18	-0.35
chr7	52616090	52617490	Mtag2	4042	5.27	6	5.41	7.19	5.63	6.3	-0.16
chr7	148632976	148633782	Rplp2	0	5.33	5.94	6.22	6.3	5.63	6.26	-0.15
chr7	118265205	118266819	1700012D14Rik	0	5.9	5.37	6.85	6.85	5.63	6.85	-0.28
chr6	125039536	125041161	Chd4	5019	5.58	5.69	5.42	6.36	5.63	5.89	-0.06
chr5	136542552	136543176	Upk3bl	-9416	5.27	5.99	4.21	4.94	5.63	4.58	0.3
chr4	155365375	155367778	B3galt6	0	5.64	5.63	5.21	6.08	5.63	5.64	0
chr3	88965994	88966606	Hcn3	-1915	5.26	6	4.3	4.89	5.63	4.59	0.29
chr2	152655825	152657787	Bcl2l1	0	5.41	5.85	5.93	8.83	5.63	7.38	-0.39
chr17	51975846	51976819	Satb1	-3231	6.35	4.92	4.69	4.56	5.63	4.62	0.28
chr16	55973267	55975121	Zbtb11	0	6.34	4.92	4.89	7.54	5.63	6.21	-0.14
chr12	73836316	73837249	Ppm1a	24948	6.84	4.43	3.44	4.37	5.63	3.91	0.53
chr11	93816096	93818278	Nme2	0	5.97	5.29	5.06	6.4	5.63	5.73	-0.03
chr11	79800297	79800963	Suz12	5644	5.45	5.81	7.72	7.9	5.63	7.81	-0.47
chr1	173346820	173347585	Tstd1	1578	5.01	6.26	5.29	9.12	5.63	7.21	-0.35
chr1	153190477	153192700	Ivns1abp	0	6.37	4.9	5.66	8.16	5.63	6.91	-0.29
chr11	119241045	119241511	Mir1932	10274	6.33	4.94	3.45	3.69	5.63	3.57	0.66
chr10	79816032	79816834	Plk5	2369	6.36	4.91	3.93	1.92	5.63	2.92	0.94
chr9	44979244	44979675	BC049352	24173	5.45	5.78	3.27	3.78	5.62	3.52	0.67
chr7	29965258	29966132	Psmd8	0	6.29	4.95	5.95	8.19	5.62	7.07	-0.33
chr7	134358530	134359310	Sept1	2649	6.19	5.05	5.85	4.88	5.62	5.37	0.07
chr7	134027906	134028750	Taok2	0	5.41	5.83	7.91	7.95	5.62	7.93	-0.5
chr6	136416819	136418358	Atf7ip	49013	6.37	4.86	5.51	6.95	5.62	6.23	-0.15
chr6	128150129	128151564	9330102E08Rik	-16308	6.13	5.12	6.49	7.58	5.62	7.04	-0.32
chr6	125270731	125271871	Scnn1a	0	5.77	5.46	4.39	5.09	5.62	4.74	0.24
chr5	140993143	140993782	Chst12	-11581	6.42	4.82	3.22	3.83	5.62	3.53	0.67
chr5	108966880	108967702	Cplx1	11344	5.96	5.27	4.68	6.51	5.62	5.59	0.01
chr4	57245058	57245834	Gm12530	-60116	7.01	4.23	4.3	4.91	5.62	4.61	0.29
chr4	154726290	154727053	Prkcz	-6392	5.64	5.6	3.62	3.45	5.62	3.54	0.67
chr3	96229132	96229540	Terc	-10376	6.42	4.83	2.35	2.23	5.62	2.29	1.29
chr3	95462218	95463022	Mcl1	0	6.09	5.14	6.07	6.54	5.62	6.3	-0.17
chr2	31992680	31993803	Prrc2b	12864	5.92	5.32	5.61	7.27	5.62	6.44	-0.2
chr2	164692255	164693536	Pltp	-9047	6.39	4.86	4.61	5.59	5.62	5.1	0.14
chr1	75120625	75122025	Nhej1	0	5.85	5.39	6.56	8.81	5.62	7.69	-0.45
chr17	24615497	24616300	Mlst8	0	5.6	5.64	5.52	5.42	5.62	5.47	0.04
chr15	89306009	89307191	C230037L18Rik	0	6.36	4.88	6.68	7.13	5.62	6.9	-0.3
chr15	77687851	77688826	Myh9	-15246	5.92	5.31	5.73	7.25	5.62	6.49	-0.21
chr13	66035644	66035910	Gm10324	178478	6.32	4.92	6.28	8.87	5.62	7.57	-0.43
chr13	101420463	101421716	Rad17	0	5.47	5.76	6.05	7.24	5.62	6.64	-0.24
chr12	88226730	88227221	Irf2bpl	-966	6.44	4.81	4.97	5.54	5.62	5.25	0.1
chr12	25793391	25794160	Id2	-12434	5.94	5.29	6.35	8.61	5.62	7.48	-0.41
chr1	186653495	186654228	Mir1981	-7128	5.68	5.55	3.42	3.34	5.62	3.38	0.73
chr1	183991222	183992031	Enah	-41111	5.97	5.28	4.92	6.06	5.62	5.49	0.03
chr11	120093458	120094437	Bahcc1	0	4.87	6.36	5.31	6.67	5.62	5.99	-0.09
chr10	59377264	59377931	Dnajb12	-34926	5.23	6	3.76	3.27	5.62	3.51	0.67
chr7	20189516	20190155	Clasrp	0	5.77	5.45	6.03	6.67	5.61	6.35	-0.18
chr6	31322585	31323114	Mkln1os	25659	7.11	4.1	5.35	7.03	5.61	6.19	-0.14
chr6	136418509	136419923	Atf7ip	47448	5.74	5.47	4.72	8.98	5.61	6.85	-0.29
chr5	136426224	136427988	Ywhag	-15713	5.94	5.28	5.46	5.86	5.61	5.66	-0.01
chr5	123362628	123363922	Kdm2b	-12269	5.39	5.83	6.75	7.08	5.61	6.92	-0.3
chr4	155432897	155434490	Mir200b	-3038	5.86	5.35	4.8	7.74	5.61	6.27	-0.16
chr4	150283513	150284609	Park7	0	6.3	4.91	6.97	6.61	5.61	6.79	-0.28
chr3	88340112	88341249	Mir1905	0	6.49	4.73	3.22	5.66	5.61	4.44	0.34
chr16	93839509	93840225	Morc3	-7144	5.63	5.59	4.85	6.84	5.61	5.84	-0.06
chr15	102092639	102092988	Rarg	-4686	5.39	5.82	4.41	3.12	5.61	3.77	0.57
chr13	81849547	81851352	Polr3g	0	5.95	5.27	5.66	8.09	5.61	6.88	-0.29
chr13	59686227	59687435	A230056J06Rik	0	5.89	5.32	6.06	7.05	5.61	6.55	-0.23
chr12	88143000	88143793	Gm6772	-67682	5.08	6.13	5.51	10.18	5.61	7.84	-0.48
chr12	87095475	87096242	Mfsd7c	-7987	4.81	6.41	4.11	6.39	5.61	5.25	0.1
chr11	6191221	6192899	Ogdh	0	6.36	4.85	5.01	5.78	5.61	5.39	0.05
chr11	102180583	102181051	Ubtf	-173	6.45	4.76	5.21	5.62	5.61	5.42	0.05
chr10	88011286	88011897	Chpt1	-44571	5.94	5.27	5.56	6.68	5.61	6.12	-0.13
chr10	127519665	127521023	Atp5b	0	6.28	4.93	5.29	6.21	5.61	5.75	-0.04
chr9	44145892	44146296	H2afx	-3095	5.99	5.2	4.46	4.03	5.6	4.25	0.4
chr8	23915689	23916737	Ap3m2	0	5	6.2	8.65	10.47	5.6	9.56	-0.77
chr7	52207038	52208714	Tsks	-8429	5.53	5.67	6.48	7.03	5.6	6.76	-0.27
chr6	37820135	37821784	Trim24	0	5.7	5.49	6	7.04	5.6	6.52	-0.22
chr5	144990867	144992671	Tecpr1	-6420	6.21	4.98	5.02	5.98	5.6	5.5	0.02
chr5	135430412	135430754	Cldn4	-7608	3.33	7.87	4.12	3.45	5.6	3.79	0.56
chr2	157282709	157283700	Src	-32681	6.24	4.96	5.32	7.04	5.6	6.18	-0.14
chr18	56866891	56869048	Lmnb1	0	5.79	5.41	6.11	8.24	5.6	7.18	-0.36
chr1	84856938	84858172	Fbxo36	-20523	6.26	4.94	5.2	7.35	5.6	6.28	-0.16
chr14	79986649	79988003	Sugt1	0	6.69	4.51	6.07	7.44	5.6	6.76	-0.27
chr11	98638040	98638762	Nr1d1	-1484	5.48	5.72	6.05	7.41	5.6	6.73	-0.26
chr1	173341009	173342052	Usf1	0	5.53	5.67	3.45	4.43	5.6	3.94	0.51
chr10	82321556	82322683	Txnrd1	0	5.78	5.41	5.98	8.05	5.6	7.02	-0.33
chr8	73051030	73052571	Fkbp8	0	5.01	6.17	5.83	6.94	5.59	6.38	-0.19
chr8	127488932	127491593	Egln1	-15778	5.22	5.97	5.24	5.83	5.59	5.54	0.02
chr15	81794550	81796110	Pmm1	-3190	5.25	5.93	6.26	6.51	5.59	6.38	-0.19
chr1	52288605	52290715	Gls	0	5.98	5.19	5.2	7.56	5.59	6.38	-0.19
chr15	102006088	102007461	Csad	12013	5.48	5.69	4.68	4.69	5.59	4.69	0.25
chr12	19181405	19182165	5730507C01Rik	-660090	5.92	5.26	4.64	7.04	5.59	5.84	-0.06
chr11	95393381	95394439	Nxph3	-17502	6.34	4.84	5.95	6.34	5.59	6.14	-0.14
chr11	69221947	69223744	Kdm6b	3433	5.38	5.8	6.86	7.82	5.59	7.34	-0.39
chr11	68487350	68489007	Myh10	16409	5.91	5.27	5.74	6.79	5.59	6.27	-0.16
chr11	59916006	59916671	Rai1	1843	6.26	4.93	5.22	6.81	5.59	6.01	-0.1
chr11	106133456	106135483	Smarcd2	0	6.36	4.82	5.07	6.71	5.59	5.89	-0.08
chr10	126945190	126946825	Ndufa4l2	5169	6.37	4.81	5.3	6.99	5.59	6.14	-0.14
chr10	120448161	120449164	Wif1	21895	5.62	5.56	6.02	6.69	5.59	6.36	-0.18
chr8	86117675	86118988	Tecr	0	5.37	5.8	4.5	7.52	5.58	6.01	-0.11
chr8	73320521	73321897	Mir7240	136	5.12	6.05	5.97	7.25	5.58	6.61	-0.24
chr8	122105951	122107542	Dnaaf1	-6817	5.27	5.9	5.69	6.84	5.58	6.27	-0.17
chr6	113276172	113277677	Ogg1	0	5.71	5.45	6.74	9.16	5.58	7.95	-0.51
chr5	36924031	36925216	Tbc1d14	0	5.95	5.21	7.59	10.03	5.58	8.81	-0.66
chr5	143690278	143691266	Actb	-21875	5.51	5.65	7.09	8.35	5.58	7.72	-0.47
chr5	135491053	135492608	Abhd11os	-2026	6.3	4.86	5	5.31	5.58	5.15	0.11
chr5	100334901	100336151	Hnrnpd	71806	6.02	5.14	6.89	9.65	5.58	8.27	-0.57
chr4	142829436	142830191	Prdm2	-26824	5.43	5.74	6.56	8.41	5.58	7.48	-0.42
chr4	133616131	133618689	Aim1l	5677	5.51	5.65	5.2	5.14	5.58	5.17	0.11
chr2	73729743	73731512	Atf2	0	6.15	5.01	6.1	7.64	5.58	6.87	-0.3
chr2	26313733	26314743	Mir6996	10896	5.45	5.71	4.77	3.95	5.58	4.36	0.36
chr2	167403786	167404768	Snai1	-40060	6.15	5.01	5.43	6.1	5.58	5.76	-0.05
chr2	132403189	132405177	Gpcpd1	0	6.11	5.05	5.3	6.8	5.58	6.05	-0.12
chr2	128439158	128440455	Anapc1	72676	5.74	5.41	3.62	4.62	5.58	4.12	0.44
chr2	104582591	104583960	Depdc7	0	6.08	5.08	6.1	5.96	5.58	6.03	-0.11
chr17	34783246	34784720	Atf6b	0	5.96	5.21	5.18	8	5.58	6.59	-0.24
chr14	58369820	58370380	Lats2	-4860	6.11	5.04	3.68	5.18	5.58	4.43	0.33
chr13	36209100	36209969	Lyrm4	0	5.87	5.28	5.77	6.47	5.58	6.12	-0.13
chr12	114067040	114068284	Cdca4	0	6.05	5.11	6.3	8.67	5.58	7.48	-0.42
chr11	75418690	75419332	Pitpna	-17081	5.55	5.62	3.4	5.37	5.58	4.38	0.35
chr11	61080033	61081158	Aldh3a2	0	5.67	5.48	6.79	10.4	5.58	8.6	-0.62
chr1	133421434	133425196	Srgap2	0	5.82	5.35	7.31	9.16	5.58	8.23	-0.56
chr11	118337857	118338679	Engase	0	6.29	4.87	3.75	6.95	5.58	5.35	0.06
chr11	115569603	115570406	Grb2	0	6.6	4.57	4.4	6.77	5.58	5.58	0
chr10	75494524	75496287	Zfp280b	0	6.36	4.8	6.42	7.04	5.58	6.73	-0.27
chr10	107723635	107724691	Pawr	44553	6.74	4.41	6.27	7.05	5.58	6.66	-0.26
chr9	70077522	70077993	Myo1e	-22366	6.26	4.88	1.91	2.31	5.57	2.11	1.4
chr9	31087060	31089019	Gm7244	-8075	6.38	4.76	6.26	7.92	5.57	7.09	-0.35
chr9	119871818	119872873	Csrnp1	20903	5.6	5.54	7.13	10.31	5.57	8.72	-0.65
chr8	125134778	125136011	Galns	0	5.88	5.27	5.83	5.96	5.57	5.89	-0.08
chr4	105880232	105880817	Usp24	108000	6.43	4.72	1.64	3.09	5.57	2.36	1.23
chr2	73223536	73225235	Gpr155	0	5.89	5.25	6.85	7.9	5.57	7.38	-0.4
chr2	168779707	168781933	Zfp64	0	5.64	5.51	4.68	6.32	5.57	5.5	0.02
chr19	7053340	7055405	Fkbp2	0	5.88	5.27	5.35	8.74	5.57	7.04	-0.34
chr10	4521593	4522934	Mtrf1l	0	5.76	5.38	6.37	8.52	5.57	7.45	-0.42
chr8	44392053	44392852	Zfp42	0	5.13	5.99	7.23	9.65	5.56	8.44	-0.6
chr8	13785066	13786536	Upf3a	0	6.39	4.73	5.68	6.6	5.56	6.14	-0.14
chr4	108291472	108293359	Cc2d1b	0	5.69	5.43	5.76	6.83	5.56	6.29	-0.18
chr3	96220177	96223475	Terc	-1421	5.76	5.37	5.63	6.93	5.56	6.28	-0.17
chr17	80460662	80462392	Hnrnpll	0	5.62	5.5	5.61	6.92	5.56	6.27	-0.17
chr16	94982248	94982924	Kcnj6	95373	7.14	3.98	4.75	5.37	5.56	5.06	0.14
chr13	64253374	64255741	Zfp367	0	6.52	4.6	6.4	8.39	5.56	7.4	-0.41
chr12	88217539	88218744	Irf2bpl	7020	5.57	5.55	5.44	5.72	5.56	5.58	-0.01
chr1	178743381	178745340	Sdccag8	0	6.2	4.93	5.05	6.48	5.56	5.77	-0.05
chr11	119253051	119254490	Mir1932	-1266	6.07	5.06	4.64	6.68	5.56	5.66	-0.02
chr11	116944749	116945407	Mir6516	-6088	6.53	4.59	3.31	3.86	5.56	3.58	0.63
chr8	73287848	73288704	Ifi30	1858	6.12	4.99	4.5	5.72	5.55	5.11	0.12
chr7	148644308	148644715	Efcab4a	2277	5.77	5.33	4.74	6.24	5.55	5.49	0.02
chr6	128250168	128252330	Tead4	0	6.34	4.76	5.08	7.26	5.55	6.17	-0.15
chr6	125016882	125018772	Lpar5	0	5.79	5.31	4.76	4.99	5.55	4.88	0.19
chr6	113587920	113588926	Irak2	0	6.34	4.76	5.62	8.02	5.55	6.82	-0.3
chr5	152170476	152171799	1700028E10Rik	0	5.99	5.11	5.68	6.58	5.55	6.13	-0.14
chr5	136407025	136407962	Ywhag	2549	4.8	6.31	5.41	8.13	5.55	6.77	-0.28
chr5	124198777	124200146	Rsrc2	0	5.54	5.56	5.49	7.02	5.55	6.25	-0.17
chr4	151373163	151374120	Phf13	-2875	6.59	4.52	6.71	5.5	5.55	6.11	-0.14
chr4	128961746	128962489	Sync	2375	6.42	4.68	6.49	5.61	5.55	6.05	-0.12
chr3	94870351	94871008	Psmd4	-23815	5.01	6.09	3.71	4	5.55	3.86	0.52
chr2	60001436	60002410	Baz2b	-37639	5.72	5.39	7.32	8.1	5.55	7.71	-0.47
chr2	128296087	128296632	Gm14005	-41000	6.4	4.7	4.72	5.65	5.55	5.19	0.1
chr1	65224495	65226230	Idh1	0	6.46	4.65	7.15	8.41	5.55	7.78	-0.49
chr11	96765046	96765673	Cdk5rap3	12122	4.93	6.17	3.89	4.19	5.55	4.04	0.46
chr1	182124841	182126767	Adck3	0	6	5.11	5.13	5.93	5.55	5.53	0.01
chr11	106993152	106994234	Bptf	0	5.65	5.46	5.46	5.36	5.55	5.41	0.04
chr10	95124081	95124908	Nudt4	-97280	6.49	4.61	5.74	4.5	5.55	5.12	0.12
chr10	43207980	43210416	Bend3	-9035	5.98	5.12	4.69	4.54	5.55	4.62	0.27
chr10	126775829	126776677	Gli1	1958	5.14	5.96	4.93	6.31	5.55	5.62	-0.02
chr9	72939541	72940351	Khdc3	9853	5.72	5.35	5.23	3.91	5.54	4.57	0.28
chr9	72832741	72834112	Ccpg1os	0	5.73	5.36	6.05	7.28	5.54	6.66	-0.26
chr9	107477778	107478524	Hyal1	758	7.56	3.51	7.92	6.33	5.54	7.12	-0.36
chr8	127417917	127418745	Exoc8	2860	6.33	4.76	5.12	5.14	5.54	5.13	0.11
chr7	29477317	29479206	Fbxo27	0	5.79	5.28	6.33	7.01	5.54	6.67	-0.27
chr6	122636520	122637395	Nanog	20190	5.22	5.85	5.79	3.94	5.54	4.87	0.19
chr5	140894428	140896070	Eif3b	0	6.25	4.84	4.38	5.02	5.54	4.7	0.24
chr4	128670028	128671262	Ak2	0	5.93	5.15	5.73	6.1	5.54	5.92	-0.09
chr4	120242130	120243441	Ctps	0	5.68	5.41	5.83	6.92	5.54	6.38	-0.2
chr3	129234440	129235827	Elovl6	0	5.37	5.72	7.18	8.82	5.54	8	-0.53
chr2	38277724	38278420	Lhx2	-70897	5.89	5.19	3.69	5.86	5.54	4.78	0.21
chr2	152694686	152695680	Mir5622	-3884	5.47	5.61	4.53	6.66	5.54	5.6	-0.01
chr2	121238840	121240435	Catsper2	0	5.85	5.22	5.96	8.7	5.54	7.33	-0.4
chr15	99789067	99789542	Larp4	10953	6.51	4.57	3.52	3.62	5.54	3.57	0.63
chr15	76888847	76889536	Mb	-7749	5.75	5.33	7.27	7.5	5.54	7.38	-0.41
chr13	55553000	55553977	Mir6943	489	5.09	5.98	4.93	4.64	5.54	4.79	0.21
chr12	106957945	106958898	Ak7	-13754	5.77	5.3	5.73	7.23	5.54	6.48	-0.23
chr1	187186427	187187734	Eprs	0	5.81	5.27	4.28	5.69	5.54	4.99	0.15
chr11	57770347	57772876	Larp1	49689	5.44	5.65	5.82	6.96	5.54	6.39	-0.2
chr11	119293912	119294495	Mir1932	-42127	6.11	4.96	4.63	5.59	5.54	5.11	0.12
chr11	115938551	115940324	Unc13d	0	5.04	6.03	5.18	5.93	5.54	5.55	-0.01
chr10	85378975	85380269	Prdm4	0	6.48	4.61	6.25	6.58	5.54	6.42	-0.21
chr10	80423395	80424563	Gadd45b	-30560	5.4	5.68	5.39	7.38	5.54	6.38	-0.2
chr10	79574228	79574588	Stk11	4692	7.08	4	5.53	4.03	5.54	4.78	0.21
chr9	107489517	107490468	Ifrd2	0	6.56	4.49	6.89	8.11	5.53	7.5	-0.44
chr8	98120342	98121315	Prss54	-21245	5.65	5.4	6.73	6.62	5.53	6.68	-0.27
chr8	73114431	73115933	Isyna1	2446	6.3	4.76	3.76	4.71	5.53	4.23	0.38
chr8	108122426	108123279	Fam65a	5849	5.36	5.7	5.65	6.27	5.53	5.96	-0.11
chr5	138186556	138187978	Tsc22d4	0	5.48	5.58	6.46	8.23	5.53	7.35	-0.41
chr5	135539645	135540665	Dnajc30	0	4.87	6.18	4.54	8.18	5.53	6.36	-0.2
chr4	94741878	94743561	Jun	-22965	5.91	5.15	3.74	5.39	5.53	4.56	0.28
chr3	103013602	103017017	Bcas2	-37969	5.45	5.61	6.53	9.69	5.53	8.11	-0.55
chr17	87506007	87507535	Socs5	0	6.46	4.59	6.35	7.3	5.53	6.82	-0.3
chr16	84807931	84808706	Gabpa	26662	5.55	5.51	3.65	6.67	5.53	5.16	0.1
chr12	114394802	114395487	4930427A07Rik	-171	5.49	5.56	4.69	4.76	5.53	4.72	0.23
chr11	98634803	98635698	Nr1d1	858	5.63	5.43	7.17	8.51	5.53	7.84	-0.5
chr1	162124924	162126012	Mrps14	0	6.05	5.01	4.72	6.42	5.53	5.57	-0.01
chr11	120582647	120583631	Rac3	0	5.39	5.67	5.55	8.38	5.53	6.96	-0.33
chr11	120478744	120479652	Pcyt2	0	6.06	4.99	5.31	6.19	5.53	5.75	-0.06
chr10	126415067	126416330	Ctdsp2	0	6.27	4.78	6.66	9.26	5.53	7.96	-0.53
chr8	87513094	87515309	Hook2	0	5.7	5.33	5.66	7.45	5.52	6.55	-0.25
chr8	26859432	26860165	Ddhd2	4587	4.86	6.18	4.99	5.08	5.52	5.04	0.13
chr7	52109675	52110645	Pnkp	1905	6.09	4.94	5.3	9.63	5.52	7.46	-0.44
chr7	3226518	3227029	Mir295	-5745	5.13	5.91	6.28	7.98	5.52	7.13	-0.37
chr5	53935200	53935837	Rbpj	11180	5.37	5.67	3.94	6.12	5.52	5.03	0.13
chr4	10934146	10935683	Plekhf2	0	5.99	5.04	7.19	8.38	5.52	7.79	-0.5
chr2	155833260	155834511	6430550D23Rik	0	5.69	5.35	7.03	7.39	5.52	7.21	-0.38
chr17	88838759	88841626	Foxn2	0	5.88	5.15	5.13	6.8	5.52	5.96	-0.11
chr17	48547696	48550057	Nfya	0	5.51	5.53	6.45	7.15	5.52	6.8	-0.3
chr15	79517766	79518777	Josd1	0	6.17	4.87	6.99	7.63	5.52	7.31	-0.4
chr15	78956540	78957526	1700088E04Rik	14155	5.65	5.39	3.26	4.97	5.52	4.12	0.42
chr14	99697305	99698696	Klf5	0	6.08	4.95	6.14	8.61	5.52	7.38	-0.42
chr14	122129867	122131439	Dock9	6712	5.98	5.05	5.6	7.09	5.52	6.34	-0.2
chr13	23673061	23675253	Hist1h4d	0	5.7	5.33	7.21	8.48	5.52	7.85	-0.51
chr12	85261555	85263356	Numb	0	6.04	4.99	6.6	6.8	5.52	6.7	-0.28
chr11	116072807	116073672	Cdk3-ps	3643	5.35	5.69	4.53	4.82	5.52	4.68	0.24
chr10	79508286	79509331	Polr2e	-5882	5.26	5.78	4.79	6.25	5.52	5.52	0
chr10	59382366	59382943	Ddit4	31575	5.58	5.46	5.01	4.56	5.52	4.79	0.21
chr10	43200706	43201499	Bend3	-1761	5.33	5.71	5.35	5.37	5.52	5.36	0.04
chr9	72843745	72844636	Ccpg1	-10435	5.72	5.3	6.57	4.88	5.51	5.72	-0.06
chr8	125082692	125083368	Piezo1	-7463	6.85	4.17	4.56	6.3	5.51	5.43	0.02
chr7	30510631	30511432	Catsperg2	602	5.78	5.24	7.14	7.7	5.51	7.42	-0.43
chr5	122331971	122332405	Fam109a	-32935	5.58	5.44	4.45	4.82	5.51	4.63	0.25
chr5	114579388	114581844	Ung	0	5.77	5.26	4.81	5.76	5.51	5.29	0.06
chr4	62021122	62022387	Fkbp15	0	6.1	4.92	7	9.11	5.51	8.05	-0.55
chr4	141794771	141796056	Kazn	0	6.37	4.65	6.35	9.18	5.51	7.76	-0.49
chr4	118215024	118217027	Tmem125	0	5.09	5.93	4.94	5.84	5.51	5.39	0.03
chr2	165151273	165152737	Elmo2	0	6.05	4.97	4.47	5.45	5.51	4.96	0.15
chr2	155430204	155431355	Myh7b	5623	5.37	5.65	6.03	7.09	5.51	6.56	-0.25
chr1	95643871	95644649	Thap4	6766	5.78	5.23	6.68	7.34	5.51	7.01	-0.35
chr1	88367206	88368303	1700019O17Rik	-44303	6.43	4.6	5.33	6.12	5.51	5.72	-0.05
chr17	45569953	45571210	Cdc5l	0	5.39	5.64	6.39	7.5	5.51	6.95	-0.33
chr17	36138672	36139407	A930015D03Rik	-7224	5.93	5.09	4.54	6.67	5.51	5.61	-0.02
chr16	93852670	93852971	Morc3	-20305	6.68	4.35	3.85	7.24	5.51	5.54	-0.01
chr15	102087410	102089025	Rarg	0	5.32	5.69	5.05	7.08	5.51	6.06	-0.14
chr11	97664910	97665717	Lasp1	-3925	5.82	5.2	4.77	4.72	5.51	4.74	0.22
chr11	97605102	97607028	Pip4k2b	0	5.54	5.48	4.74	6.36	5.51	5.55	-0.01
chr10	79553935	79554773	Sbno2	10674	6.01	5.01	6.52	6.06	5.51	6.29	-0.19
chr10	127527813	127532837	Baz2a	0	6.11	4.91	5.46	6.43	5.51	5.95	-0.11
chr9	108103213	108104106	Bsn	-10499	5.12	5.88	6.91	7.21	5.5	7.06	-0.36
chr9	107950950	107952030	Gmppb	0	5.66	5.34	5.77	7.14	5.5	6.46	-0.23
chr7	31543911	31544600	Dmkn	4174	5.46	5.53	4.93	6.18	5.5	5.55	-0.02
chr6	87837384	87838287	Copg1	0	4.46	6.54	5.19	6.22	5.5	5.7	-0.05
chr5	139672586	139673632	Sun1	2958	5.91	5.08	5.22	4.51	5.5	4.87	0.18
chr5	125914124	125915005	Dhx37	0	5.48	5.52	5.47	7.72	5.5	6.59	-0.26
chr5	113020582	113021162	1700034G24Rik	-1566	5.45	5.55	2.21	1.88	5.5	2.04	1.42
chr4	141428364	141429308	Efhd2	1527	6.19	4.8	5.85	5.38	5.5	5.62	-0.03
chr4	119942794	119944477	Foxo6	15389	5.07	5.92	5.76	6.09	5.5	5.92	-0.11
chr4	106850404	106852118	Tceanc2	0	5.56	5.44	5.85	6.67	5.5	6.26	-0.19
chr3	130951624	130954146	Hadh	20873	6.23	4.76	5.15	7.55	5.5	6.35	-0.21
chr2	91104755	91105809	Arfgap2	0	4.65	6.35	5.85	10.32	5.5	8.09	-0.55
chr2	71490119	71491048	Gm1631	66425	5.35	5.65	5.88	5.18	5.5	5.53	-0.01
chr2	29744458	29746610	Odf2	0	5.49	5.52	5.31	6.74	5.5	6.03	-0.13
chr2	165655771	165658215	Zmynd8	25458	5.85	5.16	4.78	6.16	5.5	5.47	0.01
chr15	82876671	82877720	Nfam1	-12844	5.95	5.06	5.02	4.15	5.5	4.58	0.26
chr12	88728080	88729976	Sptlc2	0	5.91	5.09	7.62	9.61	5.5	8.62	-0.65
chr11	96902422	96903305	Lrrc46	0	5.71	5.28	6.04	5.96	5.5	6	-0.13
chr11	121249051	121250076	Rab40b	0	5.04	5.95	5.33	8.14	5.5	6.74	-0.29
chr7	26082381	26083445	Pafah1b3	0	6.05	4.93	5.73	7.25	5.49	6.49	-0.24
chr5	148104388	148106445	Mirlet7k	-9514	6	4.98	5.4	8.11	5.49	6.75	-0.3
chr5	143669589	143670271	Actb	-1186	4.53	6.45	3.96	3.72	5.49	3.84	0.51
chr4	41449174	41450698	AI464131	0	5.77	5.21	5.9	7.8	5.49	6.85	-0.32
chr4	144950856	144951387	Tnfrsf8	-45806	6.06	4.93	5.56	7.18	5.49	6.37	-0.21
chr4	135494396	135495879	Hmgcl	6488	6.16	4.82	6.93	8.37	5.49	7.65	-0.48
chr4	130036712	130037879	Zcchc17	0	5.64	5.34	5.4	6.68	5.49	6.04	-0.14
chr2	29820589	29821854	Sptan1	0	5.73	5.24	6.6	7.53	5.49	7.06	-0.36
chr16	56716641	56718127	Tfg	0	5.28	5.69	5.79	7.57	5.49	6.68	-0.28
chr15	98583377	98584062	Arf3	9487	6.57	4.41	6.1	8.07	5.49	7.08	-0.37
chr15	36961135	36962036	Zfp706	-23978	5.59	5.39	4.5	5.74	5.49	5.12	0.1
chr13	23626515	23627440	Hist1h3g	0	6.02	4.96	8.13	10.68	5.49	9.41	-0.78
chr11	85416950	85417911	Bcas3os1	115335	6	4.98	5.95	5.85	5.49	5.9	-0.1
chr11	120209314	120213709	Actg1	0	6.23	4.75	5.41	6.52	5.49	5.96	-0.12
chr10	120427426	120429228	Lemd3	-11040	5.66	5.32	5.46	7.95	5.49	6.7	-0.29
chr9	106671430	106673931	Rad54l2	17613	5.58	5.38	5.01	6.38	5.48	5.7	-0.06
chr7	49935046	49935786	Gm5595	12302	5.81	5.15	3.55	5.15	5.48	4.35	0.33
chr7	29460412	29461236	Fbxo27	16631	5.55	5.41	4.28	5.61	5.48	4.95	0.15
chr6	86431014	86431927	2310040G24Rik	6294	4.71	6.25	2.75	2.98	5.48	2.87	0.93
chr5	137247950	137249842	Myl10	-77904	6.07	4.89	5.23	5.37	5.48	5.3	0.05
chr5	115568363	115569754	Acads	0	5.41	5.56	4.71	4.63	5.48	4.67	0.23
chr3	126309159	126310322	Camk2d	-9269	6.12	4.85	4.92	6	5.48	5.46	0.01
chr2	28461934	28463699	Gfi1b	13803	6.05	4.91	4.7	6.16	5.48	5.43	0.01
chr2	180007940	180009110	Cables2	0	5.97	4.99	6.59	8.84	5.48	7.71	-0.49
chr2	154482361	154483059	Chmp4b	0	6.45	4.51	4.23	7.15	5.48	5.69	-0.05
chr2	130522228	130524204	Slc4a11	0	5.71	5.25	5.17	5.88	5.48	5.53	-0.01
chr19	23214715	23216308	Klf9	0	5.81	5.15	4.92	8.37	5.48	6.64	-0.28
chr12	107010769	107011482	Papola	11429	4.71	6.26	4.24	5.85	5.48	5.04	0.12
chr12	106980172	106980651	Ak7	-35981	5.62	5.34	3.88	4.18	5.48	4.03	0.44
chr12	103677368	103678545	Lgmn	0	6.33	4.63	5.45	7.01	5.48	6.23	-0.18
chr1	173290400	173292340	Klhdc9	0	5.78	5.18	4.97	6.96	5.48	5.96	-0.12
chr10	80595269	80596172	Zbtb7a	2843	5.73	5.23	3.55	3.11	5.48	3.33	0.72
chr9	114302031	114302383	Crtap	-2201	6.48	4.46	3.47	5.14	5.47	4.3	0.34
chr7	30061684	30062520	Spint2	4476	5.22	5.73	4.38	4.34	5.47	4.36	0.33
chr6	114918453	114921260	Vgll4	-46683	5.71	5.24	5.01	7.56	5.47	6.29	-0.2
chr4	134832401	134833607	Clic4	-3726	5.29	5.66	5.91	7.22	5.47	6.56	-0.26
chr4	129184781	129185613	Marcksl1	5211	6.06	4.89	5.02	6.43	5.47	5.72	-0.06
chr3	121121892	121122553	Cnn3	6905	5.49	5.46	4.08	4.66	5.47	4.37	0.32
chr17	17760580	17762757	Lnpep	0	5.89	5.06	5.55	7.5	5.47	6.53	-0.25
chr16	94764294	94764985	Dscr3	-16058	5.73	5.22	5.95	6.96	5.47	6.46	-0.24
chr15	76709328	76710389	Zfp7	0	6.07	4.88	6.24	6.07	5.47	6.16	-0.17
chr12	70299910	70300713	Dnaaf2	-494	6.28	4.66	4.48	4.97	5.47	4.72	0.21
chr12	114377860	114380107	Crip2	0	6.19	4.76	5.98	7.14	5.47	6.56	-0.26
chr11	54647344	54648503	Lyrm7os	-13924	5.68	5.26	5.38	7.27	5.47	6.32	-0.21
chr10	80379764	80381191	Lmnb2	0	5.98	4.97	6.39	5.34	5.47	5.87	-0.1
chr9	40599957	40601179	Hspa8	8176	5.93	4.99	5.1	5.71	5.46	5.4	0.01
chr7	30001070	30001873	Catsperg1	-2018	5.6	5.32	3.44	7.22	5.46	5.33	0.03
chr7	28232501	28234550	Blvrb	0	5.54	5.38	5.86	6.64	5.46	6.25	-0.19
chr7	17508619	17510230	Calm3	0	5.62	5.29	6.22	7.37	5.46	6.8	-0.32
chr7	134834629	134835677	Mir762	16323	6.09	4.82	4.9	5.62	5.46	5.26	0.05
chr7	123429434	123431215	Rps13	46489	6.18	4.75	6.64	6.92	5.46	6.78	-0.31
chr6	85381108	85382509	Smyd5	0	6.04	4.87	4.03	4.2	5.46	4.12	0.41
chr6	143136924	143138281	Etnk1	-21175	6.43	4.5	5.35	4.88	5.46	5.12	0.1
chr5	33994437	33995714	Slbp	0	5.78	5.14	8.8	10.58	5.46	9.69	-0.83
chr5	30216507	30217145	Mir6362	-100957	5.36	5.55	5.14	5.11	5.46	5.12	0.09
chr5	125679259	125681527	Ncor2	-19675	5.6	5.32	5.27	6.36	5.46	5.81	-0.09
chr4	48523302	48524362	Msantd3	28455	6.46	4.45	5.82	7.7	5.46	6.76	-0.31
chr4	11485706	11486818	Rad54b	0	6.21	4.72	7.05	7.66	5.46	7.36	-0.43
chr3	21849215	21849949	Tbl1xr1	125624	4.31	6.62	6.39	9.02	5.46	7.7	-0.49
chr3	120950300	120951758	Tmem56	14476	5.34	5.58	4.58	4.23	5.46	4.41	0.31
chr2	32567528	32569543	Cdk9	0	5.46	5.47	6.25	6.21	5.46	6.23	-0.19
chr2	179961536	179962656	Lama5	-972	6.17	4.74	7.17	7.45	5.46	7.31	-0.42
chr2	168645827	168646841	Sall4	-53126	5.36	5.56	7.35	8.77	5.46	8.06	-0.56
chr2	168161202	168162041	Kcng1	-66371	5.76	5.16	3.44	3.67	5.46	3.55	0.62
chr2	156005034	156006587	Rbm39	0	5.58	5.33	5.38	6.3	5.46	5.84	-0.1
chr2	104556408	104557219	Pin1rt1	0	5.64	5.27	3.01	3.02	5.46	3.01	0.85
chr19	5294950	5295984	Sf3b2	0	6.49	4.44	5.28	5.52	5.46	5.4	0.02
chr17	43012929	43013847	Cd2ap	0	5.34	5.58	6.09	9.08	5.46	7.58	-0.47
chr16	94514653	94515438	Hlcs	-5190	6.24	4.68	3.68	4.28	5.46	3.98	0.46
chr15	89203508	89205064	Sco2	0	6.04	4.89	5.16	6.65	5.46	5.91	-0.11
chr15	82168492	82169916	Naga	0	5.84	5.07	4.78	6.12	5.46	5.45	0
chr15	101107463	101108790	9430023L20Rik	5941	6.17	4.75	5.23	3.96	5.46	4.6	0.25
chr1	31006061	31007230	Gm13363	0	5.69	5.22	6.43	6.67	5.46	6.55	-0.26
chr12	106345803	106346569	Tcl1b2	38673	5.61	5.31	4.44	4.5	5.46	4.47	0.29
chr1	193644620	193646078	Nek2	0	4.74	6.17	6.47	7.15	5.46	6.81	-0.32
chr11	86806517	86809692	Ypel2	0	5.52	5.41	4.92	6.68	5.46	5.8	-0.09
chr11	76832819	76833597	Slc6a4	-20721	5.87	5.06	5.37	6.41	5.46	5.89	-0.11
chr1	173210959	173212071	Ppox	0	4.89	6.02	6.7	9.7	5.46	8.2	-0.59
chr11	43438295	43439227	Fabp6	-23231	6.27	4.65	5.31	4.47	5.46	4.89	0.16
chr11	120113943	120114708	Bahcc1	-19683	5.53	5.4	4.2	4.86	5.46	4.53	0.27
chr10	128039210	128040207	Erbb3	-12653	4.98	5.93	5.74	9.01	5.46	7.38	-0.43
chr7	29664572	29665114	Capn12	1560	5.94	4.96	6.4	8.03	5.45	7.21	-0.4
chr6	39410032	39410465	Mkrn1	-39664	6.35	4.55	4.6	4.62	5.45	4.61	0.24
chr6	125533973	125534998	Vwf	-31008	5.89	5	4.39	6.9	5.45	5.64	-0.05
chr6	113646461	113648089	Tatdn2	0	5.65	5.24	5.37	6.85	5.45	6.11	-0.17
chr4	155441215	155442177	Mir200b	-11356	5.17	5.73	5.61	8.67	5.45	7.14	-0.39
chr2	172433183	172433725	Tfap2c	-56693	5.57	5.33	4.15	4.85	5.45	4.5	0.28
chr2	165632965	165634405	Zmynd8	49268	5.88	5.01	5.04	7.81	5.45	6.42	-0.24
chr1	75200679	75201463	Glb1l	5890	4.96	5.94	6.8	10.29	5.45	8.54	-0.65
chr1	34495880	34497031	Ccdc115	0	5.6	5.3	6.98	5.6	5.45	6.29	-0.21
chr12	88229116	88230711	Irf2bpl	-3352	6.61	4.28	4.35	4.89	5.45	4.62	0.24
chr12	111954025	111954750	Hsp90aa1	-19420	6.01	4.88	5.59	6.76	5.45	6.17	-0.18
chr11	88829036	88830898	Gm15698	-805	4.65	6.24	5.18	5.06	5.45	5.12	0.09
chr11	119755858	119756721	Chmp6	18402	5.05	5.85	5.43	6.2	5.45	5.81	-0.09
chr9	99047103	99047842	Pik3cb	-6473	5.99	4.88	4.95	4.79	5.44	4.87	0.16
chr9	65965770	65966675	Snx1	6018	5.86	5.01	5.6	5.81	5.44	5.7	-0.07
chr9	57489170	57490353	Csk	2634	5.39	5.49	3.91	5.52	5.44	4.71	0.21
chr6	91615723	91616808	Slc6a6	17252	4.88	5.99	5.45	5.69	5.44	5.57	-0.04
chr6	114923914	114924896	Vgll4	-52144	5.47	5.41	4.26	6.19	5.44	5.22	0.06
chr5	136485085	136485855	Dtx2	-14416	6.36	4.52	4.34	6	5.44	5.17	0.07
chr5	115441357	115442646	Sppl3	18886	6.3	4.58	2.99	4.36	5.44	3.68	0.56
chr4	149414781	149416787	Mir34a	25775	6.33	4.55	4.45	5.79	5.44	5.12	0.09
chr4	147822018	147823529	Mtor	0	6.22	4.65	6.38	8.16	5.44	7.27	-0.42
chr4	126446929	126447858	AU040320	-15916	6.21	4.66	5.25	5.95	5.44	5.6	-0.04
chr3	40773265	40773717	Larp1b	-18713	6.68	4.2	3.27	4.62	5.44	3.95	0.46
chr2	164610958	164611910	Snx21	0	5.01	5.86	5.74	6.09	5.44	5.92	-0.12
chr2	153436259	153438051	Commd7	20466	5.32	5.56	5.31	8.71	5.44	7.01	-0.37
chr17	74815990	74816625	Slc30a6	-21043	5.18	5.69	4.65	6.14	5.44	5.39	0.01
chr15	84016159	84017258	Samm50	5404	5.5	5.38	4.39	5.53	5.44	4.96	0.13
chr15	79604507	79605305	Dnal4	0	4.96	5.91	6.77	7.27	5.44	7.02	-0.37
chr14	76813322	76815084	Tsc22d1	543	6.36	4.51	6.53	7.62	5.44	7.08	-0.38
chr13	55463523	55464641	Lman2	0	5.47	5.4	5.74	8.93	5.44	7.34	-0.43
chr12	109513310	109514875	Ccdc85c	0	6.05	4.82	7.06	9.1	5.44	8.08	-0.57
chr10	127330003	127331278	Rdh7	-4214	5.53	5.35	4.74	6.05	5.44	5.39	0.01
chr9	66642820	66644153	Aph1b	0	5.84	5.02	6.56	9.66	5.43	8.11	-0.58
chr7	71082033	71085662	Klf13	0	6.09	4.77	5.61	7.3	5.43	6.46	-0.25
chr7	28964071	28965575	Dyrk1b	0	5.84	5.02	7.09	8.2	5.43	7.64	-0.49
chr6	122645089	122645819	Nanog	11766	6.44	4.41	5.11	6.08	5.43	5.6	-0.04
chr4	123426913	123428044	Akirin1	0	5.69	5.16	4.94	9.06	5.43	7	-0.37
chr4	106511367	106512180	Acot11	-38931	6.52	4.35	6.72	7.02	5.43	6.87	-0.34
chr3	89200259	89200735	Gm15417	-2048	5.36	5.5	5.53	5.15	5.43	5.34	0.02
chr18	63851487	63852440	Txnl1	0	5.14	5.72	4.78	6.57	5.43	5.68	-0.06
chr17	47831486	47832534	Frs3	0	6.28	4.57	6.01	7.19	5.43	6.6	-0.28
chr14	55304521	55306088	1700123O20Rik	0	5.78	5.07	5.86	9.2	5.43	7.53	-0.47
chr13	54889913	54891760	Tspan17	0	5.41	5.44	4.94	7.86	5.43	6.4	-0.24
chr13	44800569	44801925	Jarid2	24217	5.15	5.71	5.26	8.09	5.43	6.67	-0.3
chr11	78482013	78482851	Nlk	28076	5.37	5.48	3.99	4.33	5.43	4.16	0.38
chr1	136122471	136123933	Adora1	8101	5.74	5.12	5.36	6.95	5.43	6.16	-0.18
chr9	72972808	72973535	Rsl24d1	-11533	5.35	5.5	5.3	6.35	5.42	5.82	-0.1
chr9	122202713	122204215	Ano10	0	5.5	5.33	5.9	6.22	5.42	6.06	-0.16
chr9	114686620	114687213	Cmtm7	3898	4.76	6.09	4.44	4.74	5.42	4.59	0.24
chr9	114337294	114338005	Tmppe	-27082	5.77	5.08	7.31	8.68	5.42	7.99	-0.56
chr7	87175333	87176424	Zfp710	-4220	5.54	5.29	5.71	5.4	5.42	5.55	-0.04
chr7	50719977	50722205	Mir7051	-7111	5.54	5.3	7.18	9.32	5.42	8.25	-0.61
chr6	122712329	122713358	Slc2a3	-19566	5.48	5.35	5.93	8.19	5.42	7.06	-0.38
chr6	113595325	113596030	Irak2	-6865	6.1	4.75	4.01	5.28	5.42	4.64	0.22
chr5	148228312	148228844	D5Ertd605e	1351	4.55	6.3	5.68	7.33	5.42	6.5	-0.26
chr5	117575601	117576488	Taok3	-5464	5.3	5.55	6.52	7.77	5.42	7.14	-0.4
chr4	43668787	43669890	Hint2	0	5.9	4.94	5.3	8.22	5.42	6.76	-0.32
chr4	151750526	151751200	Chd5	-37767	5.58	5.25	3.81	3.64	5.42	3.73	0.54
chr4	117655181	117656279	Artn	-52813	6.06	4.78	3.86	4.71	5.42	4.29	0.34
chr4	106925633	106927235	Lrrc42	0	4.74	6.1	6.25	6.57	5.42	6.41	-0.24
chr2	29979483	29980482	Zer1	0	5.38	5.46	5.15	6	5.42	5.58	-0.04
chr2	25093678	25094174	2310002J15Rik	1243	5.14	5.69	5.95	5.48	5.42	5.71	-0.08
chr2	170030490	170034116	Zfp217	-62315	5.46	5.39	4.39	5.13	5.42	4.76	0.19
chr2	144144143	144144818	Ovol2	12280	6.46	4.37	3.81	7.53	5.42	5.67	-0.07
chr19	7073932	7075084	Trpt1	-3312	6.23	4.61	2.01	2.05	5.42	2.03	1.41
chr19	6312662	6313153	Cdc42bpg	-6206	6.84	4.01	4.2	2.22	5.42	3.21	0.76
chr19	41876027	41876965	Arhgap19	0	5.37	5.46	6.72	7.73	5.42	7.22	-0.42
chr15	89240324	89241219	Syce3	0	6.15	4.69	4.8	4.06	5.42	4.43	0.29
chr15	81793692	81794317	Pmm1	-2332	5.81	5.04	3.39	4.35	5.42	3.87	0.49
chr14	122277233	122278339	Ubac2	0	6.62	4.21	6.8	6.23	5.42	6.52	-0.27
chr14	118635326	118636704	Sox21	0	5.89	4.95	3.27	3.82	5.42	3.54	0.61
chr12	78062479	78063913	Max	0	5.47	5.36	5.86	7.27	5.42	6.56	-0.28
chr12	76696135	76697898	Ppp2r5e	0	5.25	5.58	5.65	7.1	5.42	6.38	-0.24
chr12	111709293	111710954	Ppp2r5c	12994	5.9	4.94	4.95	5.08	5.42	5.02	0.11
chr11	69598160	69599093	Chrnb1	10346	6.4	4.43	4.96	4.57	5.42	4.77	0.18
chr11	59859456	59861040	Pemt	-9115	5.76	5.09	4.87	5.73	5.42	5.3	0.03
chr11	59072969	59075842	Wnt3a	28411	6.07	4.77	4.09	5.81	5.42	4.95	0.13
chr1	153601675	153603351	Edem3	0	6.21	4.62	5.71	7.03	5.42	6.37	-0.23
chr11	119959602	119960912	Enthd2	0	5.53	5.31	5.59	7.62	5.42	6.61	-0.28
chr11	117810554	117811565	Socs3	19115	6.04	4.81	3.88	3.77	5.42	3.83	0.5
chr11	109219742	109221371	Gna13	2736	6.06	4.79	4.57	5.62	5.42	5.1	0.09
chr10	128053996	128054990	Rps26	8572	6.28	4.56	3.68	2.56	5.42	3.12	0.79
chr10	127774157	127775987	Cs	0	6.13	4.7	5.4	7.28	5.42	6.34	-0.23
chr9	45837460	45838074	Sik3	-16558	5.15	5.67	4.28	3.99	5.41	4.13	0.39
chr9	107197682	107199781	Cish	0	5.41	5.41	4.84	6.52	5.41	5.68	-0.07
chr8	122082130	122083394	Mbtps1	0	5.84	4.98	5.74	8.04	5.41	6.89	-0.35
chr8	109451000	109451608	Sntb2	8041	5.97	4.85	4.54	6.41	5.41	5.47	-0.02
chr7	59260693	59262176	Svip	0	5.02	5.8	6.28	7.15	5.41	6.71	-0.31
chr7	35901096	35902463	Cebpa	1848	5.3	5.52	5.45	7.3	5.41	6.38	-0.24
chr6	86446118	86447885	2310040G24Rik	-7897	5.59	5.23	5.34	6.83	5.41	6.08	-0.17
chr5	34915557	34916908	Add1	0	6.01	4.81	5.85	7.05	5.41	6.45	-0.25
chr4	128928266	128929132	C77080	-2579	6.35	4.47	6.24	5.45	5.41	5.85	-0.11
chr14	61791227	61792437	Sacs	-33934	6.05	4.77	6.31	8.69	5.41	7.5	-0.47
chr14	58329367	58329958	Lats2	23297	7.04	3.77	4.67	6.14	5.41	5.4	0
chr11	51501672	51502855	0610009B22Rik	0	5.56	5.27	5.33	7.51	5.41	6.42	-0.25
chr11	102967727	102968317	Acbd4	-4726	5.36	5.46	5	4.46	5.41	4.73	0.19
chr11	102171635	102172770	Ubtf	5831	5.56	5.26	2.66	4.4	5.41	3.53	0.61
chr9	114661761	114662555	Cmtm6	-21441	6.01	4.8	5.91	7.88	5.4	6.89	-0.35
chr8	72148865	72149841	Zfp868	0	5.43	5.38	6.25	8.73	5.4	7.49	-0.47
chr8	122107707	122108125	Dnaaf1	-8573	5.31	5.5	6	7.15	5.4	6.58	-0.28
chr8	109134785	109135178	Cdh1	-7518	5.29	5.52	2.95	5.78	5.4	4.37	0.31
chr7	29142798	29143513	AF357399	-6240	6.39	4.41	5.3	3.93	5.4	4.62	0.23
chr6	72311891	72313009	Rnf181	0	5.4	5.4	5.34	8.27	5.4	6.8	-0.33
chr2	26300181	26301933	Sec16a	0	5.63	5.17	5.94	7.45	5.4	6.7	-0.31
chr1	88414002	88414389	Ptma	8921	4.86	5.94	3	3.98	5.4	3.49	0.63
chr17	27053467	27054365	Kifc5b	0	5.98	4.82	6.51	7.07	5.4	6.79	-0.33
chr9	53513446	53515064	Rab39	0	5.64	5.15	6.87	7.73	5.39	7.3	-0.44
chr5	135402527	135403018	Wbscr27	5224	4.64	6.15	5.11	5.91	5.39	5.51	-0.03
chr5	135319762	135320716	Wbscr28	61887	5.21	5.57	3.97	3.52	5.39	3.75	0.52
chr5	120130102	120132616	Tbx3os2	8611	5.82	4.96	4.85	6.93	5.39	5.89	-0.13
chr5	113075684	113076276	1700034G24Rik	-56668	6.35	4.43	2.38	2.45	5.39	2.42	1.15
chr5	108399709	108400545	Fam69a	15551	5.22	5.57	4.53	5.2	5.39	4.87	0.15
chr4	134842581	134844316	Clic4	-13906	5.3	5.48	7.29	11.29	5.39	9.29	-0.78
chr3	102799329	102800673	Sike1	0	5.65	5.13	5.31	4.93	5.39	5.12	0.07
chr3	100725589	100726863	Trim45	0	5.59	5.2	6.35	9.25	5.39	7.8	-0.53
chr2	179904978	179906710	Adrm1	0	6.09	4.7	4.82	5.65	5.39	5.24	0.04
chr19	12039368	12041239	Osbp	0	5.6	5.19	7.59	8.97	5.39	8.28	-0.62
chr1	75176479	75177785	Abcb6	0	5.6	5.18	4.33	7.15	5.39	5.74	-0.09
chr1	65084032	65084703	Akr1cl	-4710	5.01	5.77	6.23	6.62	5.39	6.43	-0.25
chr13	99893300	99894359	2310020H05Rik	-35424	5.45	5.33	5.58	7.88	5.39	6.73	-0.32
chr13	66811989	66812298	Uqcrb	193988	6.96	3.82	4.14	3.24	5.39	3.69	0.55
chr13	44779687	44780382	Jarid2	45760	4.45	6.33	3.97	6.52	5.39	5.25	0.04
chr13	44765628	44766231	Jarid2	59911	5.12	5.66	4.89	3.76	5.39	4.32	0.32
chr13	108680004	108682143	Zswim6	0	5.75	5.03	5.7	7.67	5.39	6.69	-0.31
chr12	88487800	88489258	Gstz1	0	5.71	5.08	6.52	8.27	5.39	7.39	-0.45
chr12	76788259	76788948	Wdr89	-17735	5.65	5.14	5.22	5.53	5.39	5.38	0.01
chr10	126507074	126507624	Tspan31	0	6.96	3.82	5.49	6.6	5.39	6.04	-0.17
chr9	96376645	96377336	Rnf7	1678	5.63	5.12	5.57	5.64	5.38	5.61	-0.06
chr8	73992491	73993749	Dda1	0	5.55	5.21	5.06	6.2	5.38	5.63	-0.07
chr7	120512238	120513802	Btbd10	0	5.88	4.87	4.81	6.5	5.38	5.65	-0.07
chr5	135052435	135053130	Mir7228	-4490	4.24	6.52	4.43	3.91	5.38	4.17	0.37
chr4	151558128	151558895	Acot7	1347	6.13	4.62	3.6	4.62	5.38	4.11	0.39
chr4	133395266	133397516	Rps6ka1	33130	5.49	5.28	5.91	7.9	5.38	6.91	-0.36
chr4	132908528	132910460	Wdtc1	-13298	5.87	4.89	4.89	7.09	5.38	5.99	-0.15
chr3	95101309	95102456	Anxa9	8270	4.68	6.07	4.71	5.38	5.38	5.04	0.09
chr3	87697312	87697862	Prcc	-7828	5.62	5.13	4.56	4.78	5.38	4.67	0.2
chr2	151854878	151855625	Slc52a3	-29277	6.2	4.56	5.6	4.86	5.38	5.23	0.04
chr1	88330707	88331459	1700019O17Rik	-7804	5.53	5.24	6.16	6.52	5.38	6.34	-0.24
chr18	75488987	75490887	2010010A06Rik	-32004	5.19	5.56	5.92	9.88	5.38	7.9	-0.55
chr1	84858807	84859435	Fbxo36	-22392	4.92	5.84	4.81	5.35	5.38	5.08	0.08
chr16	35442022	35442528	Pdia5	48431	6.36	4.41	3.56	5.02	5.38	4.29	0.33
chr12	82045798	82047606	Gm20337	0	5.9	4.86	4.8	8.17	5.38	6.48	-0.27
chr1	169238395	169239327	Tmco1	0	5.33	5.42	4.97	5.93	5.38	5.45	-0.02
chr11	20012121	20013651	Actr2	0	6.14	4.63	4.49	8.89	5.38	6.69	-0.31
chr11	109471845	109473645	Wipi1	0	6.08	4.67	6.03	8.26	5.38	7.14	-0.41
chr10	79143169	79145260	Cdc34	0	5.78	4.99	5.07	6.98	5.38	6.03	-0.16
chr10	110181780	110183116	E2f7	0	6.43	4.32	4.66	5.91	5.38	5.29	0.02
chr8	35073372	35074905	Rbpms	-33037	5.47	5.26	6.87	8.1	5.37	7.48	-0.48
chr7	51803856	51804618	Pold1	0	6	4.74	6.99	8.57	5.37	7.78	-0.53
chr7	35383062	35383823	Kctd15	54037	5.3	5.43	4.56	4.17	5.37	4.37	0.3
chr7	125272439	125273776	Arl6ip1	0	5.83	4.91	6.34	7.6	5.37	6.97	-0.38
chr6	87962206	87963894	Rab7	0	5.49	5.25	4.19	4.46	5.37	4.33	0.31
chr6	142335258	142336334	Recql	0	5.49	5.24	5.67	5.65	5.37	5.66	-0.08
chr5	137514976	137515834	Ap1s1	6096	4.85	5.89	4.57	4.44	5.37	4.51	0.25
chr5	137505265	137506415	Vgf	0	5.25	5.48	5.03	4.97	5.37	5	0.1
chr5	136278344	136279904	Srrm3	14071	5.6	5.13	3.42	4.77	5.37	4.09	0.39
chr5	124874573	124877160	Sbno1	0	5.55	5.18	6.08	6	5.37	6.04	-0.17
chr4	151334539	151335039	Dnajc11	-26711	5.5	5.24	4.5	4	5.37	4.25	0.34
chr4	132594153	132595033	Ahdc1	-26733	5.73	5	6.65	7.52	5.37	7.08	-0.4
chr4	126106290	126107385	Ago3	0	6.13	4.61	4.4	5.13	5.37	4.77	0.17
chr1	88391596	88392066	Ptma	31244	5.57	5.17	2.87	2.51	5.37	2.69	0.99
chr18	75525827	75527547	Smad7	0	5.7	5.03	6.12	8.01	5.37	7.06	-0.4
chr15	96291006	96292287	Scaf11	0	5.82	4.92	4.92	6.44	5.37	5.68	-0.08
chr15	102223663	102225101	Sp1	11645	5.13	5.61	4.74	7.07	5.37	5.91	-0.14
chr1	135073910	135074825	Ppp1r15b	-46168	5.57	5.16	3.72	5.55	5.37	4.63	0.21
[truncated: 34,571 more rows]
