# Supplementary material for: Maternal H3K27me3 controls DNA methylation-independent genomic imprinting
Source: Nature. Author manuscript; Available in PMC 2022 Nov 18. (PMC9674007; doi:10.1038/nature23262)
Supplement: Table S5 [file NIHMS1847486-supplement-Table_S5.xlsx]

## Sheet: PsDHS
chr	DHS_start	DHS_end	Nearst gene	Distance to nearst gene	DNaseI-seq signal intensity (RPKM)																						Mean RPKM										log2FC (Pat/Mat)
					No injection						Kdm6bMUT				Kdm6bWT				Kdm4dMUT				Kdm4dWT				No injection		Kdm6bMUT		Kdm6bWT		Kdm4dMUT		Kdm4dWT		No injection	Kdm6bMUT	Kdm6bWT	Kdm4dMUT	Kdm4dWT
					Mat_1	Mat_2	Mat_3	Pat_1	Pat_2	Pat_3	Mat_1	Mat_2	Pat_1	Pat_2	Mat_1	Mat_2	Pat_1	Pat_2	Mat_1	Mat_2	Pat_1	Pat_2	Mat_1	Mat_2	Pat_1	Pat_2	Mat	Pat	Mat	Pat	Mat	Pat	Mat	Pat	Mat	Pat
chr17	50566472	50567091	Plcl2	81780	0	0	0.26	1.63	3.84	1.92	0.31	0.16	0.74	3.07	0.39	0.36	1.15	1.18	0.32	0.65	2.25	1.7	0.39	0.57	1.58	1.34	0.09	2.46	0.24	1.9	0.38	1.17	0.48	1.98	0.48	1.46	4.68	2.97	1.61	2	1.58
chr18	82069291	82069739	Mir5127	119080	0.31	0	0	5.54	4.06	1.43	0	0	2.54	3.19	0.54	0.49	2.48	1.63	0.33	0.16	1.81	1.9	0.27	0.45	1.38	0.85	0.1	3.68	0	2.87	0.52	2.05	0.24	1.86	0.36	1.12	5.02	8.17	1.98	2.87	1.6
chr15	96505368	96505918	Slc38a2	24211	0.25	1.15	0	2.16	3.05	3.18	0	0	3.53	4.76	0.76	0.4	3.16	2.56	0.36	0	2.62	1.55	0	0.27	1.95	2.89	0.47	2.8	0	4.14	0.58	2.86	0.18	2.08	0.14	2.42	2.56	8.7	2.28	3.46	4.07
chr17	11975143	11975641	D17Ertd648e	100414	0	0.76	1.31	1.47	5.32	2.87	1.31	0.82	3.65	2.39	0.48	0.34	1.75	1.22	0.4	0.26	2.59	3.29	1.35	0.7	1.97	1.79	0.69	3.22	1.06	3.02	0.41	1.48	0.33	2.94	1.02	1.88	2.21	1.49	1.83	3.12	0.87
chr17	36621466	36622005	H2-M10.4	-22192	0	0.46	0.76	11.91	13.49	14.92	0.52	0.76	12.06	9.5	0.11	0.2	7.94	13.38	0.74	0.24	10.04	12.02	0.56	0.37	11.37	9.57	0.41	13.44	0.64	10.78	0.16	10.66	0.49	11.03	0.46	10.47	5.01	4.05	6.01	4.46	4.46
chr15	96916143	96916697	Slc38a4	-29756	0	0.69	0.43	2.49	4.04	1.01	1.01	0.54	2.67	2.8	0.32	0.7	1.57	1.43	0.63	0.36	2.67	2.47	0.22	0.36	1.61	2.53	0.37	2.51	0.78	2.73	0.51	1.5	0.5	2.57	0.29	2.07	2.72	1.81	1.54	2.35	2.79
chr15	96997555	96997988	Pced1b	79549	0.95	0.3	0.76	2.12	4.2	2.56	0	0	3.16	6.33	0.69	0.76	4.39	1.41	0.35	0.3	3.21	2.73	0.28	0	1.43	2.49	0.67	2.96	0	4.75	0.72	2.9	0.32	2.97	0.14	1.96	2.13	8.89	1.99	3.15	3.72
chr18	13131282	13133196	Impact	-522	0.14	0.13	0.21	7.34	13.43	5.24	0.49	0.42	4.64	4.85	0.19	0.29	3.64	3.07	0.32	0.14	2.58	4.34	0.86	1.39	3.02	4.1	0.16	8.67	0.45	4.74	0.24	3.36	0.23	3.46	1.12	3.56	5.67	3.35	3.75	3.85	1.65
chr7	150482094	150483058	Kcnq1ot1	0	0.15	0.26	0.25	4.85	6.67	2.81	0.58	0.53	4.49	6.78	0.37	0.34	2.14	1.96	0.1	0.49	3.83	3.46	0.76	1.2	1.85	2.51	0.22	4.78	0.55	5.63	0.36	2.05	0.3	3.64	0.98	2.18	4.38	3.32	2.5	3.58	1.15
chr14	118331349	118332197	Mir6239	20872	0.48	1.47	0.28	5.62	5.93	2.82	0	0.48	4.98	4.63	0.57	0.53	2.81	2.16	0.47	0.32	3.61	5.4	0.35	0.53	3.15	4.43	0.74	4.79	0.24	4.8	0.55	2.49	0.4	4.5	0.44	3.79	2.67	4.27	2.16	3.48	3.08
chr17	49983979	49984695	Kif6	-229483	0.2	0	0.46	3.2	4.29	1.55	0	0.85	1.75	3.16	0.42	0.46	1.89	1.45	0.42	0.1	1.68	1.73	0.34	0.42	1.62	0.98	0.22	3.01	0.42	2.46	0.44	1.67	0.26	1.7	0.38	1.3	3.72	2.5	1.9	2.67	1.75
chr18	85885607	85886005	Neto1	678338	0	0.33	0.83	1.61	2.81	4.8	0.48	0.5	5.15	4.47	0.3	0	2.19	3.22	1.41	0.18	2.76	4.12	0	0.25	2.24	2.56	0.39	3.07	0.49	4.81	0.15	2.7	0.8	3.44	0.12	2.4	2.96	3.27	4.08	2.1	4.16
chr13	108259673	108260296	AI197445	0	0.66	0	0.26	1.77	2.47	1.91	0.3	0.82	2.2	3.43	1.35	0.8	1.52	2.26	0.48	0.32	0.77	1.89	0.39	0.24	0.85	1.94	0.31	2.05	0.56	2.82	1.08	1.89	0.4	1.33	0.32	1.4	2.7	2.31	0.81	1.71	2.11
chr9	13422504	13423171	Maml2	1261	0.81	0.57	0.73	5.23	7.54	5.73	1.11	1.21	6.84	6.07	1.17	1	4.15	6.33	1.06	0.79	5.74	6.48	0.91	0.75	6.93	4.2	0.7	6.17	1.16	6.46	1.08	5.24	0.92	6.11	0.83	5.56	3.11	2.47	2.26	2.71	2.73
chr7	6679862	6683539	Peg3	0	0.44	0.27	0.18	3.72	4.68	1.73	0.2	0.27	2.73	3.04	0.13	0.14	2.31	1.56	0.17	0.11	1.98	2.39	0.87	1.22	1.28	1.94	0.3	3.38	0.24	2.88	0.14	1.94	0.14	2.19	1.04	1.61	3.47	3.56	3.75	3.87	0.62
chr2	68283459	68284402	Stk39	25636	0.86	1.2	0.35	4.48	4.89	1.69	0.59	0.75	1.33	3.4	1.02	0.41	3.02	1.69	0.32	0.42	2.44	2.78	0.32	0.48	2.35	2.7	0.8	3.69	0.67	2.37	0.72	2.36	0.37	2.61	0.4	2.53	2.18	1.8	1.71	2.79	2.63
chr13	71596022	71596437	Irx1	504734	0.65	1.2	0.39	5.3	3.71	1.54	0.89	0.72	1.64	0.29	1.59	1.35	0.39	1.9	1.59	0.96	2.53	2.05	0.14	0.12	0.43	1.37	0.75	3.52	0.8	0.96	1.47	1.15	1.27	2.29	0.13	0.9	2.22	0.26	-0.36	0.84	2.7
chr3	41308711	41309250	C430002E04Rik	-11590	0.76	0.24	0.3	4.25	2.6	1.63	0.17	0.19	2.75	4.64	0.33	0.11	2.65	2.26	0.19	0	2.93	3.15	0.33	0.28	1.99	3.78	0.43	2.83	0.18	3.69	0.22	2.46	0.1	3.04	0.31	2.88	2.68	4.29	3.42	4.86	3.2
chr6	114249610	114250312	Slc6a1	-16982	0.97	0.36	0.11	2.88	3.39	1.92	0.8	0.43	3.09	3.22	0.51	0.24	2.04	1.74	0.66	0.28	1.71	2.61	0.6	0.64	0.51	1.08	0.48	2.73	0.62	3.16	0.38	1.89	0.47	2.16	0.62	0.8	2.48	2.34	2.3	2.18	0.35
chr7	143988032	143988498	Gm6249	-85745	0	0.28	0.52	2.75	3	2.73	0	0.21	2.68	5.36	0.26	0.13	3.39	1.85	0.64	0.43	3.28	2.25	0.39	0.97	2.3	2.32	0.27	2.83	0.1	4.02	0.2	2.62	0.54	2.76	0.68	2.31	3.36	5.13	3.68	2.35	1.75
chr6	101579320	101579977	Gm9871	144265	0.21	0.58	0.37	2.51	2.98	1.58	0.56	0.15	1.74	1.99	0.09	0.17	1.32	1.58	0.23	0.2	1.89	1.99	0.18	0.3	0.81	1.07	0.39	2.36	0.36	1.86	0.13	1.45	0.22	1.94	0.24	0.94	2.58	2.36	3.38	3.12	1.93
chr10	40658573	40659587	Wasf1	-55234	0.4	0.49	0.4	2.36	3.17	1.8	0.36	0.6	2.48	3.99	0.53	0.66	2.03	1.26	0.25	0.72	2.22	3.1	0.54	0.59	0.79	1.51	0.43	2.44	0.48	3.24	0.6	1.64	0.48	2.66	0.56	1.15	2.48	2.73	1.45	2.43	1.01
chr4	139559240	139560928	Klhdc7a	-35299	0.56	1.11	0.29	4.13	4.96	1.88	0.17	0.42	5.27	5.15	1.24	0.72	2.73	2.54	0.51	0.47	2.32	2.64	0.36	0.21	1.48	2.42	0.65	3.66	0.3	5.21	0.98	2.63	0.49	2.48	0.28	1.95	2.47	4.1	1.42	2.32	2.73
chr9	79180885	79181485	Gm10635	185624	0.23	0.63	0.27	3.52	5.12	1.85	0.78	0	4.75	4.57	0.2	0.55	2.52	2.13	0.77	0.33	1.52	3.82	0.2	0.58	0.73	1.7	0.38	3.5	0.39	4.66	0.38	2.33	0.55	2.67	0.39	1.21	3.18	3.55	2.6	2.26	1.61
chr2	172605298	172605792	Bmp7	160030	0.83	0.26	0.32	2.04	5.93	1.3	0.38	0.83	1.62	1.92	0.97	0.79	1.76	0.99	0.81	0.4	0.97	0.79	0.24	0.3	0.55	0.91	0.47	3.09	0.6	1.77	0.88	1.38	0.6	0.88	0.27	0.73	2.69	1.53	0.64	0.53	1.4
chr16	92605784	92606528	Runx1	91045	0.19	0	0.11	3.08	1.13	2.03	0.12	0.82	1.53	3.36	1.37	0.44	2.45	2.96	0.82	1.34	1.36	2.9	0.32	0.54	1.08	1.88	0.1	2.08	0.47	2.44	0.9	2.7	1.08	2.13	0.43	1.48	4.25	2.35	1.57	0.97	1.76
chr8	83442397	83442932	Gab1	-38019	0	0.24	0.45	2.75	2.88	2.97	0.69	0.77	2.99	4.9	0.34	0.52	1.48	1.25	0.28	0.37	1.89	3.31	0.34	0.19	2.32	1.66	0.23	2.87	0.73	3.95	0.43	1.36	0.32	2.6	0.26	1.99	3.58	2.42	1.64	2.96	2.86
chr13	54029673	54030392	Drd1a	120635	0.38	0.35	0.46	1.78	3.69	1.54	0	0.99	3.02	5.63	0.33	0.46	2.42	1.7	0.56	0.74	2.34	2.28	0.85	0.76	1.72	1.15	0.4	2.34	0.5	4.33	0.4	2.06	0.65	2.31	0.8	1.44	2.53	3.1	2.35	1.81	0.83
chr9	49681372	49682232	Ncam1	-74198	0.63	0.44	0.28	4.8	5.03	2.31	0.65	0.83	3.98	4.01	0.77	0.84	2.21	1.99	0.59	0.62	2.4	3.57	0.14	0.23	1.03	2.44	0.45	4.05	0.74	4	0.8	2.1	0.6	2.98	0.18	1.73	3.14	2.42	1.37	2.28	3.16
chr16	29450639	29451125	Atp13a5	-71821	0.29	0.78	0.84	3.97	1.15	3.11	0.97	1.46	2.57	4.9	0.99	0.68	0.82	1.89	1.46	0.56	2.86	2.28	0.37	0.41	1.65	2.88	0.64	2.74	1.21	3.74	0.84	1.36	1.01	2.57	0.39	2.26	2.09	1.61	0.69	1.34	2.51
chr9	117081498	117082179	Rbms3	79422	0	0.56	0.12	3.1	3.49	2.1	0	0.15	2.85	3.49	0.18	0.73	2.1	1.88	0.22	0.29	3.3	1.82	0.18	0.44	1.17	1.5	0.23	2.9	0.08	3.17	0.45	1.99	0.26	2.56	0.31	1.34	3.62	5.23	2.1	3.28	2.07
chr3	131645098	131646111	Dkk2	102144	0.53	0.13	0.33	5.98	3.17	2.2	0.09	0.4	5.63	5.17	0.47	0.11	3.37	2.6	0.45	0.39	3.02	4.07	0.3	0.49	2.89	2.96	0.33	3.78	0.24	5.4	0.29	2.99	0.42	3.54	0.4	2.92	3.48	4.41	3.32	3.05	2.86
chr12	104877993	104878834	Serpina10	-8378	0	0.3	0.29	2.19	3	1.24	0.44	0.49	2.03	3.26	0.36	0.13	2.83	2.98	0.36	0.32	2.84	3.19	0	0.3	2.85	2.12	0.2	2.14	0.46	2.64	0.24	2.91	0.34	3.01	0.15	2.49	3.38	2.48	3.51	3.11	3.96
chr5	91873865	91874625	Btc	-41845	0.54	0.5	0.32	3.26	4.59	1.57	0	0.26	1.8	0.63	0.32	0.22	1.36	1.93	0.07	0	1.51	1.12	0.47	0.46	1.29	1.34	0.45	3.14	0.13	1.22	0.27	1.64	0.04	1.31	0.46	1.31	2.77	3.13	2.56	4.88	1.48
chr11	91432519	91432959	Kif2b	5910	0.32	0.3	0	4.18	4.14	2.7	0.2	0.23	1.55	6.75	0.27	0.39	1.09	2.36	0.34	0.3	1.3	1.77	0.14	0	0.82	2.32	0.21	3.67	0.22	4.15	0.33	1.73	0.32	1.54	0.07	1.57	4.09	4.21	2.35	2.23	4.3
chr11	50591160	50591667	Zfp354c	49566	0	0.99	0.81	3.63	4.42	2.05	0.18	0.2	2.92	3.98	0.47	0.22	2.35	3.49	0.3	0.53	3.12	2.33	0.36	0.39	1.4	2.13	0.6	3.37	0.19	3.45	0.34	2.92	0.42	2.73	0.38	1.76	2.47	4.11	3.05	2.69	2.2
chr2	166294505	166294912	5031425F14Rik	-21555	0.66	0.61	0	2.26	5.16	1.77	0	0	3.07	2.04	0.29	1.11	3.12	1.06	1.13	0	1.65	1.13	0	0.49	0.22	2.83	0.42	3.06	0	2.55	0.7	2.09	0.56	1.39	0.24	1.53	2.83	8	1.56	1.28	2.59
chr10	125949323	125949762	Xrcc6bp1	388665	1.23	0	0	4.4	5.1	1.46	0	0	2.35	3.53	0.27	0.64	2.89	1.53	0.91	0.46	3.49	2.98	0.55	0.8	1.82	2.89	0.41	3.65	0	2.94	0.46	2.21	0.68	3.24	0.68	2.36	3.12	8.2	2.26	2.22	1.79
chr10	12810267	12810956	Plagl1	0	0.78	0.55	0.48	3.47	2.64	1.39	0.13	0.6	2.32	3.8	0.17	0	1.96	1.15	0.29	0	2.37	2.84	0.8	0.73	1.16	1.84	0.6	2.5	0.36	3.06	0.08	1.55	0.14	2.6	0.76	1.5	2.03	3.03	4.04	4.08	0.96
chr2	10295258	10296457	Sfmbt2	-1196	0.12	0.21	0.2	1.91	2.56	1.73	0.62	0.59	2.38	1.98	1.2	0.83	2.84	1.43	0.38	0.5	1.32	2.4	0.1	0.46	1.26	1.54	0.18	2.07	0.6	2.18	1.01	2.13	0.44	1.86	0.28	1.4	3.48	1.83	1.07	2.06	2.28
chr17	50812906	50813529	Plcl2	-164035	1.09	0.21	0.39	5.46	5.38	2.42	0.75	0.48	4.75	6.12	0.19	0.27	2.17	2.26	0.64	0.75	2.7	3.56	0.39	0.72	2.42	2.04	0.56	4.42	0.62	5.44	0.23	2.21	0.7	3.13	0.55	2.23	2.95	3.12	3.21	2.16	1.99
chr11	114012558	114013327	1700092K14Rik	46244	0.7	0.82	0.21	3.94	3.63	2.17	0.25	0.39	3.85	3.41	0.78	0.65	2.26	1.74	0.6	0.52	2.12	2.81	0.55	0.26	1.51	2.41	0.58	3.25	0.32	3.63	0.72	2	0.56	2.46	0.4	1.96	2.47	3.46	1.47	2.12	2.25
chr9	61391285	61391955	Tle3	-171113	0.4	0.37	0.36	2.75	2.93	2.37	0.28	0.61	2.39	2.13	0.63	0.67	2.01	2.46	0.37	0.49	2.21	3.91	0	0.52	1.85	1.9	0.38	2.68	0.44	2.26	0.65	2.23	0.43	3.06	0.26	1.88	2.8	2.32	1.77	2.8	2.8
chr1	93673438	93673890	Twist2	24163	0.31	0.55	1.26	4.07	5.58	2.3	0	0.66	5.04	3.16	0.8	1	1.92	1.75	0.22	0.44	2.32	3.19	0	0.22	2.17	1.68	0.71	3.98	0.33	4.1	0.9	1.84	0.33	2.75	0.11	1.92	2.48	3.6	1.02	3.02	4.01
chr17	50348778	50349774	Rftn1	-18956	0.27	0.13	0.57	4.61	3.22	1.76	0.19	0.1	3.78	4.07	0.72	0.33	1.67	1.35	0.4	0.4	2.64	2.63	0.24	0.15	2.77	1.6	0.32	3.2	0.15	3.92	0.52	1.51	0.4	2.63	0.2	2.19	3.27	4.67	1.51	2.69	3.42
chr6	92766180	92766835	Adamts9	84600	0.41	0.38	0.63	1.27	3.85	1.22	0.14	1.08	2.96	2.18	0.37	1.1	2.31	1.02	0.46	0.72	0.95	1.19	0.84	0.46	0.95	1.07	0.47	2.11	0.61	2.57	0.74	1.66	0.59	1.07	0.65	1.01	2.14	2.06	1.17	0.85	0.63
chr7	118582629	118583202	1700012D14Rik	-316440	0	0.66	0.28	3.37	5.85	2.77	0	0.17	3.98	5.6	0.63	0.68	2.9	1.92	0.17	0.23	3	2.39	0.31	0.26	1.24	1.45	0.31	4	0.08	4.79	0.66	2.41	0.2	2.7	0.29	1.34	3.63	5.66	1.86	3.69	2.2
chr1	90916045	90916704	1700067G17Rik	-3358	0.21	0	0.5	4.17	3.61	2.29	0.29	0	3.11	4.69	0.55	0.68	2.17	1.4	0	0.61	2.4	3.57	0.18	0.68	1.76	2.81	0.24	3.36	0.14	3.9	0.62	1.78	0.3	2.98	0.43	2.29	3.77	4.66	1.52	3.25	2.38
chr15	96608854	96609517	Slc38a2	-78725	0.41	0	0	2.08	3.8	1.09	0.42	0	1.89	1.07	0.45	0	1.31	0.83	0.53	0.11	1.95	1.09	0	0.3	1.34	1.06	0.14	2.32	0.21	1.48	0.22	1.07	0.32	1.52	0.15	1.2	3.99	2.76	2.2	2.21	2.92
chr1	191948852	191949839	Prox1	44720	0.69	0	0.42	3.81	4.67	2.26	0.37	0.2	5.2	3.37	0.85	0.33	2.97	1.43	0.52	0.27	2.91	3.31	0	0.61	2.61	2.01	0.37	3.58	0.29	4.29	0.59	2.2	0.4	3.11	0.3	2.31	3.24	3.86	1.88	2.95	2.88
chr10	121956681	121957099	A130077B15Rik	49848	0.65	0	0.38	5.72	4.02	1.91	0.67	0.24	2.46	1.99	0.14	0	2.66	1.32	0.24	0.96	2.42	1.87	0.57	0.72	1.05	1.82	0.34	3.88	0.46	2.23	0.07	1.99	0.6	2.15	0.64	1.44	3.46	2.26	4.64	1.82	1.14
chr9	99901605	99902244	4930519F24Rik	20474	0.64	1.17	0.52	3.3	5.9	2.61	1.75	0.64	3.57	4.84	1.22	0.78	2.97	2.21	0.95	0.2	2.55	3.79	0.66	0.47	1.82	2.49	0.78	3.94	1.2	4.21	1	2.59	0.57	3.17	0.56	2.16	2.33	1.81	1.36	2.44	1.91
chr8	8803744	8804186	Arglu1	-113207	0	0.57	0.18	2.49	4.12	1.63	0.43	0.23	2.58	6.99	1.36	0.14	2.33	1.24	0.57	0.29	2.49	2.81	1.79	1.36	2.42	2.31	0.25	2.75	0.33	4.79	0.75	1.79	0.43	2.65	1.58	2.37	3.41	3.82	1.24	2.6	0.58
chr3	153294954	153295610	St6galnac3	92487	0	0.38	0.24	3.64	4.04	1.94	0.43	0.15	2.44	3.45	0.09	0.59	1.08	1.11	0.46	0.41	2.41	2.29	0	0.69	1.77	2.82	0.21	3.21	0.29	2.95	0.34	1.1	0.44	2.35	0.34	2.29	3.89	3.3	1.66	2.41	2.7
chr8	70920118	70920641	1700125H03Rik	-27761	0	0.73	0.31	1.22	4.02	1.38	0.36	0.38	0.88	2.28	0.11	0.42	0.31	1.05	0.48	0.63	1.09	1.38	0.23	0.29	1.19	0.48	0.35	2.21	0.37	1.58	0.26	0.68	0.55	1.23	0.26	0.84	2.64	2.06	1.33	1.14	1.65
chr1	192139863	192140693	Prox1	-145304	0.17	0.6	0.59	2.33	5.22	2.88	0.45	0.61	2.34	2.87	0.43	0.6	1.34	1.54	0.18	0.33	2.65	3.54	0.07	0.3	2.14	2.14	0.45	3.48	0.53	2.6	0.52	1.44	0.26	3.09	0.18	2.14	2.91	2.28	1.47	3.55	3.46
chr5	102576912	102577562	Wdfy3	-77972	0.22	0.58	0.51	2.4	3.23	1.95	1.14	0.46	2.11	4.22	0.37	0.34	1.46	1.97	0.31	0.51	2.94	3.72	1.4	1.38	1.09	1.57	0.44	2.53	0.8	3.17	0.36	1.71	0.41	3.33	1.39	1.33	2.51	1.97	2.24	2.99	-0.06
chr6	4781241	4781733	Ppp1r9a	71586	0	1.28	0.49	4.29	3.41	1.3	0.39	0	0.47	0.98	0.73	0.35	0.98	0.75	0.3	0.26	0.87	1.06	0.37	0.51	1.44	1.16	0.59	3	0.2	0.72	0.54	0.86	0.28	0.97	0.44	1.3	2.33	1.84	0.67	1.75	1.54
chr2	135471874	135472474	9630028H03Rik	-62918	0.45	0	0.13	3.52	2.33	1.98	0.15	0.17	1.9	3.57	0.8	0.47	3.03	2.13	0.25	0.12	2.55	4.25	0	0.33	2.07	2.23	0.19	2.61	0.16	2.73	0.64	2.58	0.18	3.4	0.16	2.15	3.69	4.01	2.01	4.13	3.63
chr6	4698491	4699604	Peg10	-1186	0	0.45	0.37	3.55	4.02	2.36	0.42	0.09	3.49	3.74	0.11	0.35	2.42	2.14	0.09	0.06	2.15	2.76	0.43	0.22	1.36	2.35	0.27	3.31	0.26	3.62	0.23	2.28	0.08	2.46	0.32	1.86	3.55	3.77	3.25	4.86	2.48
chr18	82121387	82121915	Mir5127	66904	0.78	0.25	0.78	2.25	3.18	2.25	1.06	1.72	3.24	4.28	1.59	1.69	1.95	2.2	1.06	0.38	2.27	0.87	0.8	0.66	1	1.33	0.6	2.56	1.39	3.76	1.64	2.08	0.72	1.57	0.73	1.17	2.07	1.43	0.34	1.11	0.67
chr14	120749135	120750256	Mbnl2	-74245	0.48	0.45	0.51	4.83	5.86	1.99	0.17	0.63	4.07	5.94	0.54	0.35	1.77	2.45	0.5	0.36	3.68	4.2	0.21	0.4	2.46	2.5	0.48	4.23	0.4	5.01	0.44	2.11	0.43	3.94	0.3	2.48	3.11	3.61	2.22	3.17	2.98
chr8	60095548	60096199	AW046200	34350	1.04	0.2	0.51	3.1	2.8	1.23	0.72	0.63	2.1	3.1	1.2	0.86	1.46	1.12	1.17	0.2	2.58	2.3	0.09	0.38	0.68	1.47	0.58	2.38	0.68	2.6	1.03	1.29	0.68	2.44	0.24	1.07	2.01	1.93	0.32	1.82	2.15
chr1	182249985	182250638	Itpkb	9968	0	0.77	0.63	2.66	4.06	2.07	0.43	0.78	1.91	2.37	0.92	0.69	3.64	1.78	0.23	0.11	0.95	3.4	0.46	0.61	1.36	1.27	0.47	2.93	0.6	2.14	0.8	2.71	0.17	2.17	0.54	1.31	2.62	1.81	1.74	3.6	1.28
chr16	92571258	92571893	Clic6	-72867	0.43	0.2	0.38	2.9	2.2	2.25	0.58	0.31	1.8	2.8	0.09	0.17	2.25	1.83	0.47	0.2	2.03	3.61	0.38	0.24	1.83	1.51	0.34	2.45	0.44	2.3	0.13	2.04	0.34	2.82	0.31	1.67	2.83	2.34	3.87	3.04	2.39
chr14	118656338	118656801	Mir6241	1054	0.89	0	0	2.18	3.93	3.09	0.6	0	2.7	4.88	0.91	0.6	2.05	1.19	0.32	0.28	2.89	2.4	0.13	0.32	2.31	1.79	0.3	3.07	0.3	3.79	0.76	1.62	0.3	2.64	0.22	2.05	3.33	3.62	1.09	3.1	3.13
chr10	43438498	43439014	1700027J07Rik	26949	0.27	0.25	1.1	1.78	4.07	1.71	1.63	0.79	0.45	1.84	1.16	0.21	1.69	0.72	1.09	0.52	1.96	3.18	1.41	0.97	2.25	1.47	0.54	2.52	1.21	1.15	0.68	1.21	0.8	2.57	1.19	1.86	2.2	-0.08	0.81	1.66	0.64
chr4	97535174	97536012	Nfia	-90858	0.81	0	0.19	3.28	1.84	1.71	0.33	0.61	1.77	1.99	1.22	0.39	0.94	1.03	0.3	0.56	1.77	2.65	0.21	0.66	2.54	1.22	0.33	2.28	0.47	1.88	0.8	0.98	0.43	2.21	0.44	1.88	2.74	1.98	0.29	2.33	2.09
chr3	39093603	39094333	Fat4	-307742	0.19	0	0.45	3.14	1.92	2.07	0.12	0.27	4.53	3.75	0.25	0.45	1.63	2.34	0.34	0.37	2.1	2.51	0.33	0.34	1.1	1.32	0.21	2.38	0.2	4.14	0.35	1.98	0.36	2.3	0.34	1.21	3.42	4.34	2.47	2.67	1.82
chr18	69065996	69066582	4930546C10Rik	44600	0	0.43	0.56	4.69	5.48	2.17	0.32	0.17	3.31	7.1	0.41	0.29	1.76	2.08	0.17	0.34	3.11	3.24	0.1	0.26	1.52	2.06	0.33	4.11	0.24	5.21	0.35	1.92	0.26	3.17	0.18	1.79	3.6	4.35	2.42	3.59	3.24
chr1	190478184	190478891	Kctd3	352828	0.2	1.06	0.11	3.64	1.78	1.36	0.52	0.42	1.29	1.85	0.08	0.08	1.91	0.95	0.42	0.28	1.15	1.39	0.34	0.71	0.51	1.17	0.46	2.26	0.47	1.57	0.08	1.43	0.35	1.27	0.52	0.84	2.28	1.72	4	1.83	0.67
chr4	89328155	89328655	Dmrta1	26233	0	0.5	0.82	2.56	1.68	3.98	0.18	0.4	3.64	4.28	0.48	0.66	1.58	2.56	0.7	0.8	3.16	2.88	0.6	0.6	1.06	1.78	0.44	2.74	0.29	3.96	0.57	2.07	0.75	3.02	0.6	1.42	2.61	3.73	1.84	2	1.23
chr2	27355372	27355914	Wdr5	14752	0.5	0.46	0.61	5.59	4.13	7.05	0.17	0	6.31	4.61	0.77	0.52	4.39	5.41	0.74	0.13	3.36	4.23	0.22	0.55	2.79	4.23	0.52	5.59	0.08	5.46	0.64	4.9	0.44	3.8	0.38	3.51	3.39	5.85	2.91	3.1	3.16
chr14	13043970	13044709	3830406C13Rik	72007	0.37	0	0.32	3.1	4.53	2.8	0.12	0.14	3.55	1.94	0.16	0.61	2.9	1.81	1.03	0.18	2.79	3.9	1.39	0.81	2.65	2.58	0.23	3.48	0.13	2.75	0.38	2.36	0.6	3.34	1.1	2.62	3.86	4.3	2.58	2.45	1.24
chr7	146965330	146965786	Mir6401	-414	0.31	0	0.18	1.01	3.99	1.58	0.61	0.22	2.74	2.35	0.79	0.48	2.61	1.73	0.33	0.44	1.36	1.01	0	0.22	1.36	2.94	0.16	2.19	0.42	2.54	0.64	2.17	0.38	1.19	0.11	2.15	3.67	2.59	1.76	1.6	4.17
chr11	93923145	93923708	Spag9	-17627	0.73	0	0.59	3.91	1.99	1.28	0.5	0.91	1.83	3.59	0.32	0.5	2.54	1.74	0.71	0.71	2.72	3.48	0.64	1.07	1.1	1.81	0.44	2.39	0.7	2.71	0.41	2.14	0.71	3.1	0.86	1.46	2.42	1.93	2.36	2.11	0.76
chr16	93183532	93184219	1810053B23Rik	169215	0.39	0.36	0.12	3.33	3.06	1.97	0.54	0.29	3.65	2.94	0.52	0.25	3.11	2.14	0.51	0	2.37	3.04	0.52	0.29	1.69	1.95	0.29	2.79	0.42	3.29	0.38	2.62	0.26	2.7	0.4	1.82	3.22	2.96	2.74	3.36	2.14
chr14	118639436	118640108	Sox21	-3184	0.21	0.57	0.12	2.19	3.12	1.89	0.42	0.15	2.2	1.77	0.71	0.67	2.13	1.46	0.22	0.3	1	1.07	0	0.6	1.19	1.61	0.3	2.4	0.28	1.99	0.69	1.8	0.26	1.04	0.3	1.4	2.96	2.76	1.37	1.95	2.19
chr12	30802925	30803763	Tpo	13711	0.32	0.75	0.58	1.75	4.16	1.71	0.33	0.61	2.59	2.98	0.79	0.39	1.32	1.53	0.61	0.56	1.48	1.72	0.73	1.26	0.95	1.52	0.55	2.54	0.47	2.79	0.59	1.43	0.58	1.6	1	1.23	2.19	2.54	1.26	1.44	0.31
chr15	91427740	91428231	Slc2a13	-24048	0.55	0	0.33	3.54	5.4	2.12	1.51	0.2	3.95	3.4	2.2	1.36	3.22	3.73	0.81	1.08	2.83	2.67	0.49	0.81	1.63	2.08	0.29	3.69	0.86	3.67	1.78	3.48	0.94	2.75	0.65	1.86	3.61	2.09	0.96	1.53	1.5
chr1	186928622	186929238	Rab3gap2	98808	0.88	0	0.26	2.99	2.05	2.19	0.6	0.83	2.78	3.47	0.68	0.81	1.67	1.19	0.32	0.65	2.34	2.34	0	0.65	3.18	1.44	0.38	2.41	0.72	3.12	0.75	1.43	0.48	2.34	0.32	2.31	2.63	2.11	0.93	2.25	2.79
chr18	69299754	69300219	Mir145b	-117827	0.3	0.28	0.34	2.37	2.41	2.56	0.41	0	1.96	4.34	0.39	0	2.56	1.7	0.22	0.28	1.55	1.68	0	0.11	1.72	2.19	0.31	2.45	0.2	3.15	0.2	2.13	0.25	1.62	0.06	1.96	2.96	3.88	3.38	2.64	4.92
chr3	153337844	153338531	St6galnac3	49566	1.18	0.36	0.95	3.74	5.69	2.08	1.48	1.47	2.65	3.46	2.87	2.27	2.42	3.29	1.18	0.87	1.4	4.86	0.61	0.87	1.56	2.59	0.83	3.84	1.48	3.05	2.57	2.86	1.02	3.13	0.74	2.08	2.2	1.05	0.15	1.6	1.48
chr8	80347747	80348378	Ednra	-99396	0	0.6	0.13	2.19	2.88	1.14	0.14	0	1.81	3.39	0	0.1	1.76	1.16	0.24	0	2.5	2.38	0	0.16	1.13	1.32	0.24	2.07	0.07	2.6	0.05	1.46	0.12	2.44	0.08	1.23	3.04	5.03	4.61	4.24	3.78
chr7	89497280	89497752	Adamtsl3	-13077	0.57	1.06	0	3.69	7.99	2.52	0.19	0.21	3.39	3.03	0.76	0.23	1.84	2.08	0.64	0.28	1.31	1.95	0.38	0.11	1.5	2.69	0.54	4.73	0.2	3.21	0.5	1.96	0.46	1.63	0.24	2.09	3.1	3.94	1.96	1.8	3.05
chr5	112912013	112912649	Gm6588	-33568	0.85	0.2	0.25	3.76	6.15	1.64	1.16	0.8	6.27	3.93	2.36	1.05	3.36	2.01	0.39	1.37	2.86	2.15	0.19	0.79	2.23	3.21	0.43	3.85	0.98	5.1	1.7	2.68	0.88	2.5	0.49	2.72	3.12	2.37	0.65	1.5	2.45
chr2	11214822	11215462	Gm13293	45653	0.64	0.59	0.25	1.86	3.06	3.23	1.16	0.8	2.31	3.16	1.97	1.22	1.48	1.81	0.88	1.14	2.25	3.06	0.19	0.31	1.67	2.59	0.49	2.72	0.98	2.74	1.6	1.64	1.01	2.66	0.25	2.13	2.44	1.47	0.04	1.39	3.04
chr11	44741671	44742295	Gm12159	188135	0.87	0	0.53	4.41	2.24	2.04	0.45	0.66	5.85	2.85	0.38	0.9	2.42	2.45	0.08	0.11	2.53	3.04	0.19	0.16	2.28	1.33	0.47	2.9	0.56	4.35	0.64	2.44	0.1	2.79	0.18	1.8	2.61	2.95	1.91	4.73	3.29
chr17	49168794	49169668	1700008K24Rik	83190	0.31	0.15	0.09	3.67	3.51	1.45	0.22	0.81	3.39	4.63	0.89	0.38	1.9	2.03	0.53	0.38	3.12	3.74	0.55	0.4	2.44	3.28	0.18	2.88	0.52	4.01	0.64	1.96	0.46	3.43	0.48	2.86	3.9	2.94	1.61	2.89	2.56
chr2	10704740	10705314	Mir669h	-264959	0.94	0	0.57	2.23	5.84	1.67	0.16	0	2.39	3.31	0.42	0.19	2.07	2.02	0.44	0.23	1.59	2.96	0.42	0.61	1.86	1.45	0.5	3.25	0.08	2.85	0.3	2.04	0.34	2.27	0.52	1.66	2.67	4.99	2.71	2.73	1.67
chr9	97823265	97823913	Clstn2	109673	0	0	0.37	2.69	3.46	1.96	0.43	0.63	4.04	4.04	0.28	0.51	2.08	1.7	0.15	0.31	2.36	2.73	0.28	0.39	1.23	1.17	0.12	2.7	0.53	4.04	0.4	1.89	0.23	2.54	0.34	1.2	4.35	2.91	2.23	3.41	1.81
chr9	59082581	59083022	Adpgk	56356	0	0.86	0.36	3.74	2.22	1.27	0.43	0.23	2.83	3.51	1.09	0.75	1.97	3.04	0.34	0.61	2.18	5.19	0.14	0.45	1.81	2.45	0.41	2.41	0.33	3.17	0.92	2.5	0.48	3.69	0.3	2.13	2.54	3.23	1.44	2.93	2.81
chr3	146009650	146010271	Gm10636	31637	0.43	0.61	0.13	3.25	3.38	2.56	0.45	0	3.3	6.52	1.74	0.72	3.19	1.67	0.4	0.53	3.32	2.11	0.39	0.24	1.72	2.05	0.39	3.06	0.22	4.91	1.23	2.43	0.46	2.71	0.32	1.88	2.94	4.39	0.98	2.52	2.54
chr10	76100244	76100767	Col6a2	-14095	0.52	1.2	0	3.69	1.87	1.84	0.17	0.19	3.27	4.09	0.57	0.75	2.89	0.82	0.38	1.01	1.55	2.87	0.11	0.57	1.53	1.22	0.57	2.47	0.18	3.68	0.66	1.86	0.7	2.21	0.34	1.38	2.09	4.28	1.48	1.65	1.98
chr5	39114551	39115196	Zfp518b	-38486	0.64	0.39	0.25	3.27	3.47	1.97	0.73	0.47	2.12	4.79	0	0.26	2.7	1.98	0.31	0.31	2.29	2.64	0.19	0.62	1.52	3.07	0.43	2.9	0.6	3.46	0.13	2.34	0.31	2.46	0.4	2.29	2.74	2.51	4.07	2.95	2.47
chr15	94179502	94179972	Adamts20	54809	0.3	0.53	0.17	6.64	2.38	1.19	0	0.21	1.94	3.79	0.13	0.13	2.36	2.09	0.32	0.7	2.23	2.36	0.13	0.11	1.51	2.04	0.33	3.4	0.1	2.87	0.13	2.22	0.51	2.29	0.12	1.77	3.31	4.64	4	2.15	3.78
chr5	71233310	71233775	Gabrg1	81	0.3	0.82	0.52	2.37	5.42	3.08	2.41	0	3.91	4.6	0.9	0.97	2.39	1.7	0.43	0.15	1.96	3.23	0.65	0.32	1.53	1.1	0.55	3.62	1.21	4.25	0.94	2.04	0.29	2.59	0.48	1.31	2.71	1.81	1.12	3.12	1.42
chr4	53047108	53047742	Nipsnap3b	-22313	0	0.6	0.77	1.88	2.21	3.77	0.74	0.65	1.8	2.26	0.28	0.88	2.38	1.55	0.32	0.63	1.74	1.55	0.28	0.16	1.4	1.51	0.46	2.62	0.7	2.03	0.58	1.96	0.48	1.64	0.22	1.46	2.49	1.53	1.74	1.77	2.67
chr2	171442044	171442653	1700028P15Rik	345646	0.44	0.21	0.26	4.07	3.91	2.48	0.31	0.84	3.37	4.88	0.39	0.46	2.99	1.9	0.41	0.11	2.43	3.22	0.3	0.33	1.61	1.15	0.3	3.49	0.57	4.12	0.43	2.45	0.26	2.83	0.32	1.38	3.48	2.82	2.5	3.39	2.1
chr7	51027990	51028850	Klk11	1136	0.16	1.02	1.14	3.95	3.57	2.03	1.41	0.59	4.37	5.67	2.29	1.03	3.5	2.28	1.12	0.31	2.9	4.26	0.21	0.41	1.24	2.3	0.77	3.18	1	5.02	1.66	2.89	0.72	3.58	0.31	1.77	2.03	2.32	0.8	2.31	2.48
chr6	97608774	97609194	Frmd4b	-41123	0.33	0.9	0.57	1.74	5	2.1	0.88	0.98	1.1	1.4	0.29	0.52	0.57	1.02	0.48	1.26	0.9	0.93	0.57	0.6	0.86	1.07	0.6	2.95	0.93	1.25	0.4	0.8	0.87	0.92	0.58	0.97	2.28	0.42	0.96	0.07	0.71
chr6	53574737	53575366	Creb5	-51370	0.22	0.4	0.38	2.62	3.34	1.14	0.14	0.65	1.45	2.08	0.67	0.72	1.76	0.78	1.05	0	2.43	2.08	0.29	0.4	1.27	1.41	0.33	2.37	0.4	1.77	0.7	1.27	0.52	2.25	0.34	1.34	2.79	2.13	0.86	2.08	1.93
chr18	35487545	35488150	Lrrtm2	-112867	0.23	0.83	0.4	1.97	3.7	1.06	0.93	0.17	1.5	1.97	0.5	0.46	1.17	0.81	0.41	0.33	0.23	0.98	0.91	0.66	1.17	0.74	0.49	2.24	0.55	1.73	0.48	0.99	0.37	0.6	0.78	0.96	2.18	1.64	1.03	0.69	0.28
chr8	93285990	93287125	Chd9	65608	0.48	1.44	0.5	4.28	5.54	2.6	0.25	0.54	3.22	4.62	0.85	0.44	2.58	1.45	0.31	0.35	3.33	3.4	0.42	1.11	2.11	2.53	0.81	4.14	0.4	3.92	0.64	2.02	0.33	3.37	0.76	2.32	2.35	3.28	1.63	3.31	1.59
chr1	30175617	30176053	Mir6342	-697285	0.62	0.57	0.18	2.52	4.17	1.83	1.08	3.49	2.36	4.91	0.55	1.79	1.81	0.85	0.69	1.22	1.86	3.44	0.96	0.34	0.21	2.2	0.46	2.84	2.29	3.63	1.17	1.33	0.96	2.65	0.65	1.21	2.61	0.67	0.18	1.46	0.88
chr8	39772852	39773353	Sgcz	-48290	0	0.76	0	2.55	5.03	2.22	2.42	1.62	1.6	3.55	1.08	0.78	2.06	2.32	0.92	1.2	3.15	4.17	1.22	1.4	2.48	0.76	0.25	3.27	2.02	2.58	0.93	2.19	1.06	3.66	1.31	1.62	3.64	0.35	1.23	1.78	0.3
chr19	55313084	55313720	Gucy2g	2006	0.22	0	1.02	3.9	3.3	1.51	1.32	0	0.9	1.68	0.85	0.52	1.75	1.24	0.16	0.52	1.05	1.75	0.19	0.16	1.26	1.19	0.41	2.9	0.66	1.29	0.68	1.5	0.34	1.4	0.18	1.23	2.78	0.96	1.11	2.01	2.74
chr11	91437115	91437714	Kif2b	1155	0.68	0.42	0.55	3.22	2.1	1.47	0.62	0.17	1.34	0.4	1.1	0.55	0.67	0.82	0.42	0.67	1.6	1.64	0	0.42	1.04	0.63	0.55	2.26	0.4	0.87	0.82	0.74	0.55	1.62	0.21	0.84	2.02	1.12	-0.15	1.55	1.94
chr4	131266091	131266989	Ptpru	127204	0.3	0.42	0.81	3.37	6.85	2.31	1.25	1.69	4.44	4.24	0.27	0.62	4.14	2.58	0.51	0.3	2.72	3.86	1.35	1.35	1.78	3.2	0.51	4.18	1.47	4.34	0.44	3.36	0.4	3.29	1.35	2.49	3.01	1.56	2.89	2.99	0.88
chr3	102101864	102102367	A230001M10Rik	-35537	0	0	0.32	2.74	3.34	2.07	0.74	0	4.08	4.25	0.36	0.56	1.89	1.45	0.4	0.14	3.24	1.29	0.6	0.5	1.41	1.91	0.11	2.72	0.37	4.17	0.46	1.67	0.27	2.27	0.55	1.66	4.55	3.46	1.84	3.02	1.58
chr10	68177031	68177556	Tmem26	8937	0.27	0.95	0	1.58	4	2.11	0.17	0.38	2.38	2.04	0.46	0.63	1.2	2.1	0.19	0.13	2.74	2.99	0.11	0.38	1.35	1.33	0.41	2.56	0.28	2.21	0.55	1.65	0.16	2.87	0.24	1.34	2.63	2.96	1.58	4.08	2.4
chr4	134597704	134598372	Runx3	78187	0.21	0.37	0.24	2.89	2.51	1.08	0.42	0.45	2.4	4.63	1.35	0.49	1.9	1.83	0.6	0.49	1.51	2.35	0.45	0.45	0.79	1.62	0.27	2.16	0.44	3.51	0.92	1.86	0.54	1.93	0.45	1.21	2.94	2.99	1.01	1.81	1.4
chr15	85100791	85101352	Fbln1	-64354	0.73	0.68	0.29	3.44	4.97	1.71	0.5	0.91	2.44	4.03	2.46	1.39	2.12	2.07	0.91	0.12	1.87	3.16	0.21	0.36	0.64	2.26	0.57	3.37	0.7	3.24	1.92	2.09	0.52	2.52	0.28	1.45	2.55	2.18	0.12	2.27	2.31
chr6	118908496	118908936	4931430N09Rik	-78321	0	0	0.36	1.25	2.23	2.89	0.64	0.45	4.93	2.7	0.14	0.75	2.89	1.52	0.11	0	1.3	2.39	0.68	0.45	1	1.45	0.12	2.12	0.55	3.82	0.44	2.21	0.06	1.85	0.57	1.23	4.04	2.78	2.28	4.83	1.1
chr17	86629542	86630264	2010106C02Rik	56254	0.19	0.87	0	2.41	1.75	2.09	0.9	0.57	1.26	2.31	0.75	1.15	1.43	1.52	0.84	0.37	2.59	2.99	1.01	1.25	2.47	2.47	0.35	2.08	0.74	1.79	0.95	1.48	0.6	2.79	1.13	2.47	2.53	1.27	0.63	2.19	1.12
chr1	74109859	74111071	Tns1	59950	0.12	0.21	0.34	1.74	3.46	1.05	0.07	0.17	2.26	2.75	0.59	0.73	1.18	0.96	0.42	0.27	1.7	1.62	0.35	0.33	1.54	0.73	0.22	2.08	0.12	2.5	0.66	1.07	0.34	1.66	0.34	1.14	3.17	4.27	0.69	2.23	1.71
chr10	125201299	125201827	Lrig3	201447	1.02	0.25	0.62	2.95	3.98	3.31	0.7	0.38	1.52	4.28	1.02	1.06	1.65	2.31	0.38	0.38	2.35	1.12	0.23	0.28	1.69	2.18	0.63	3.41	0.54	2.9	1.04	1.98	0.38	1.74	0.26	1.94	2.42	2.4	0.92	2.16	2.88
chr7	121469104	121469791	Psma1	-49474	0.6	0.19	0.35	3.07	4.06	1.62	0.54	1.18	2.82	2.08	0.7	0.82	1.97	1.25	0.58	0.68	1.67	2.77	0.35	0.36	1.16	1.21	0.38	2.92	0.86	2.45	0.76	1.61	0.63	2.22	0.36	1.19	2.91	1.5	1.07	1.8	1.71
chr11	35104533	35105320	Slit3	-169576	0.18	0.8	0.52	5.13	8.53	3.14	0.6	0.78	4.35	4.69	3.8	1.84	3.52	2.72	0.44	0.17	2.8	3.49	0.15	0.89	2.38	3.48	0.5	5.6	0.69	4.52	2.82	3.12	0.3	3.15	0.52	2.93	3.46	2.69	0.15	3.32	2.47
chr9	104001265	104001900	Ackr4	27073	0.43	0	0.65	2.9	2.65	3.39	1.32	0.31	2.16	2.63	0.47	0.96	2.61	0.38	0.31	0.63	1.59	2.16	0.87	1.34	1.4	2.91	0.36	2.98	0.82	2.4	0.72	1.49	0.47	1.88	1.1	2.16	3.01	1.54	1.05	1.97	0.96
chr17	26330278	26330946	Pdia2	5086	0.4	0	0.85	1.51	3.56	1.2	0.55	0.91	0.69	1.24	0.27	0.25	2.72	0.73	0.69	0.9	0.72	1.38	0.63	0.45	0.4	1.33	0.42	2.09	0.73	0.96	0.26	1.73	0.8	1.05	0.54	0.86	2.3	0.4	2.68	0.4	0.67
chr11	80779524	80780000	Spaca3	-107634	1.13	0	0	2.5	3.53	4.18	0.59	0	2.63	4.24	0.25	0.59	2.16	2.69	0.53	0.69	3.21	4.39	0	0.42	1.68	2.94	0.38	3.4	0.3	3.44	0.42	2.42	0.61	3.8	0.21	2.31	3.14	3.5	2.5	2.62	3.4
chr3	102273222	102273844	Ngf	0	0	0.61	0.13	2.36	3.6	1.16	1.05	0.98	0.74	4.21	0.39	0.53	1.14	1.58	0.4	1.17	1.62	1.9	0.19	0.16	0.85	0.72	0.25	2.37	1.02	2.48	0.46	1.36	0.78	1.76	0.18	0.78	3.22	1.28	1.54	1.15	2.1
chr13	59184664	59185149	Ntrk2	-275607	0.29	0.52	0.68	2.85	4.33	1.48	0.19	0.62	2.58	1.22	1.24	0.93	2.45	1.9	0.52	0.56	0.89	2.43	0.25	0.31	0.74	2.37	0.5	2.89	0.4	1.9	1.08	2.17	0.54	1.66	0.28	1.56	2.52	2.2	1	1.6	2.43
chr14	64942336	64943081	Msra	92712	0.36	0.34	0.11	3.07	3.74	1.81	0.38	0.4	3.52	3.99	0.4	0.15	1.81	2.05	0.4	0	2.56	2.11	0.24	0.94	1.56	1.19	0.27	2.87	0.39	3.75	0.28	1.93	0.2	2.34	0.59	1.38	3.36	3.23	2.77	3.48	1.21
chr10	95648730	95649418	Eea1	-245434	0.39	0.36	0.12	2.14	3.26	1.28	0.54	0.74	2.49	2.25	0.52	0.48	2.08	0.71	0.29	0.19	2.02	1.8	0.61	0.22	2.06	2.03	0.29	2.23	0.64	2.37	0.5	1.4	0.24	1.91	0.42	2.04	2.9	1.87	1.46	2.94	2.27
chr9	115317799	115318412	4930428G15Rik	-72521	0.23	0.21	0.54	2.25	4.11	1.17	0	0	2.41	3.3	1.17	1.09	2.2	1.29	0.75	0.44	2.41	2.56	0	0.57	1.16	0.83	0.33	2.51	0	2.86	1.13	1.75	0.6	2.49	0.28	0.99	2.9	8.16	0.62	2.04	1.77
chr14	69808317	69809023	Nkx3-1	0	0.2	0.18	0.23	4.29	2.78	1.91	0.92	0.42	3.88	2.69	0.93	0.71	3.92	1.39	1.15	0.57	2.31	3.43	0.17	0.42	1.52	2.97	0.2	2.99	0.67	3.29	0.82	2.65	0.86	2.87	0.3	2.25	3.82	2.28	1.68	1.73	2.89
chr11	44574790	44575348	Ebf1	-143155	0.73	0.68	0.43	3.94	3.01	1.72	0.5	0.18	3.06	2.56	0.86	0.5	1.85	1.2	0.36	0.23	1.54	2.22	0.32	0.54	1.43	0.91	0.61	2.89	0.34	2.81	0.68	1.52	0.3	1.88	0.43	1.17	2.22	3.01	1.15	2.63	1.42
chr9	97172970	97173685	Trim42	96692	0.2	0.53	0.11	2.31	2.15	2.11	0.27	0.99	2.24	2	0.76	0.39	1.66	1.29	0.78	0.84	2.14	2.84	1.1	1.41	1.73	2.67	0.28	2.19	0.63	2.12	0.57	1.48	0.81	2.49	1.25	2.2	2.92	1.73	1.34	1.61	0.8
chr5	119163733	119164149	Med13l	-153006	0.34	0	0.99	2.86	1.68	2.31	0.22	0	4.93	4.57	0	0.26	3.25	1.47	0.48	0.17	2.52	1.88	0.14	0.36	1.92	1.23	0.44	2.28	0.11	4.75	0.13	2.36	0.32	2.2	0.25	1.57	2.34	5.31	4.08	2.72	2.61
chr13	8756054	8756688	Wdr37	113602	0.22	0.21	0.25	1.59	3.75	2	1.03	0.96	1.44	1.31	0.85	0.88	2.49	1.06	1.04	0.95	0.98	1.34	0.66	2.07	1.4	1.4	0.23	2.45	1	1.38	0.86	1.78	1	1.16	1.36	1.4	3.38	0.46	1.03	0.22	0.04
chr8	83106204	83106588	Frem3	28349	0.7	0.65	0.62	4.3	5.47	1.67	0	0	1.2	3.1	0.16	0.57	1.64	1.9	0.39	0.18	1.74	2.21	0	0	1.38	0.83	0.66	3.81	0	2.15	0.36	1.77	0.29	1.98	0	1.1	2.52	7.75	2.25	2.75	6.8
chr2	85106789	85107366	Olfr987	64687	0	0.66	0.57	3.19	3.64	2.06	0.49	0.35	1.98	6.6	0.73	1.16	1.65	2.44	0.97	0.57	2.91	2.05	0.52	0.95	3.08	2.98	0.41	2.96	0.42	4.29	0.94	2.04	0.77	2.48	0.74	3.03	2.82	3.32	1.11	1.67	2.03
chr5	73145882	73146389	Txk	-1870	0.53	0.75	0.16	3.81	4.42	1.1	0.37	0.81	4.5	3.75	0.47	0.65	1.72	1.44	0	0.14	2.37	2.84	0.36	0.49	2.11	1.64	0.48	3.11	0.59	4.12	0.56	1.58	0.07	2.6	0.42	1.88	2.67	2.78	1.48	5.03	2.12
chr18	69013891	69014396	4930546C10Rik	96786	0.53	0	0	4.36	4.99	2.36	0.18	0	3.84	2.59	0.71	0.55	2.67	2.42	0	0.79	3.03	3.76	0.24	0.2	1.58	1.39	0.18	3.9	0.09	3.21	0.63	2.54	0.4	3.39	0.22	1.48	4.39	5.01	2	3.07	2.7
chr10	120778965	120779843	Gns	22302	1.39	0	0.38	3.97	5.73	1.26	0.74	0.81	3.63	5.42	0.48	0.32	3.7	2.64	0.4	0.54	3.54	3.8	1.17	2.35	2.23	2.76	0.59	3.65	0.78	4.53	0.4	3.17	0.47	3.67	1.76	2.5	2.61	2.53	2.96	2.94	0.5
chr12	105757654	105758436	Gsc	-46208	0	0	0.1	2.93	5	2.34	0.83	0.13	3.21	2.74	0.38	0.86	1.73	1.88	0.51	0.35	2.33	1.92	0.54	1.48	1.93	2.28	0.03	3.42	0.48	2.98	0.62	1.8	0.43	2.12	1.01	2.1	6.31	2.61	1.53	2.28	1.05
chr10	67496228	67497065	Rtkn2	-53883	0.32	0.16	0.19	2.74	5.17	1.61	0.56	0.49	2.59	4.12	0.43	0.2	2.27	1.46	0.3	0.08	2.57	4.06	0.66	0.78	2.65	3.43	0.22	3.17	0.52	3.36	0.32	1.86	0.19	3.31	0.72	3.04	3.77	2.65	2.53	4.06	2.06
chr13	56089337	56090011	H2afy	146900	0.21	0	0.96	1.9	3.93	1.88	0.13	0.45	2.7	2.12	0.53	0.33	2.24	2.18	0.59	0.1	2.77	3.2	0.82	0.59	1.05	2.55	0.39	2.57	0.29	2.41	0.43	2.21	0.34	2.99	0.7	1.8	2.69	3.01	2.33	3.08	1.34
chr9	61010621	61011211	I730028E13Rik	-24300	0.46	0.64	0.41	3.27	4.27	2.02	0.63	0.17	3.29	4.03	0.92	0.47	2.68	2.8	0.59	0.68	2.92	4.54	0.1	0.68	1.36	2.59	0.5	3.19	0.4	3.66	0.7	2.74	0.64	3.73	0.39	1.98	2.64	3.16	1.96	2.54	2.31
chr9	112587238	112587716	2900079G21Rik	-428161	0.29	0	0.33	3.08	7.89	2.32	0.19	0.42	4.29	3.72	0.13	0.36	3.31	1.28	0.42	0.15	2.2	2.2	0.25	0.31	1.3	0.94	0.21	4.43	0.3	4	0.24	2.29	0.28	2.2	0.28	1.12	4.36	3.67	3.18	2.91	1.96
chr8	123796872	123798091	Foxl1	-145288	0.66	0.41	0.66	3.91	2.17	1.7	0.92	1	1.87	2.05	2.6	1	1.76	1.26	0.83	1.09	1.93	2.9	0.5	0.41	1.31	1.83	0.58	2.59	0.96	1.96	1.8	1.51	0.96	2.42	0.45	1.57	2.15	1.02	-0.25	1.32	1.76
chr4	152159717	152160261	Gm833	-88069	0	0.7	0.15	2.35	2.32	1.91	0.17	0.18	2.94	4.6	0.66	0	1.75	1.58	0.37	0	1.86	2.52	0.22	0.46	0.81	2.81	0.28	2.19	0.18	3.77	0.33	1.66	0.18	2.19	0.34	1.81	2.91	4.35	2.3	3.5	2.38
chr13	4560349	4560831	Akr1c21	12489	0.29	1.31	0.33	4.19	2.61	2.8	2.12	0.62	0.95	2.22	1.49	0.93	1	3.3	0.73	1.1	2.18	1.62	0.62	0.41	3.51	2.9	0.64	3.2	1.37	1.58	1.21	2.15	0.92	1.9	0.52	3.21	2.3	0.21	0.82	1.05	2.61
chr3	153115742	153116408	St6galnac3	271689	0.62	0	0.74	2.61	3.57	1.91	0.42	0.15	2.22	3.21	0.18	0.5	1.79	2.75	0.38	0.3	2.81	3.63	0.72	2.04	1.07	1.82	0.45	2.7	0.28	2.71	0.34	2.27	0.34	3.22	1.38	1.45	2.55	3.21	2.7	3.21	0.07
chr17	83412639	83413263	Gm19689	64302	0.43	0.61	0.26	1.91	3.37	1.28	0.45	0.66	1.28	2.1	1.25	0.8	2.16	3.14	0.32	0.11	3.06	1.99	0.29	0.56	1.28	1.84	0.43	2.19	0.56	1.69	1.02	2.65	0.22	2.52	0.43	1.56	2.31	1.59	1.36	3.49	1.85
chr10	86948997	86949697	Ascl1	6708	0.77	0.71	0.34	2.49	3.79	1.49	0.13	0.29	0.66	1.19	0.51	0.16	0.79	0.87	0.36	0.29	0.81	1.77	0	0.43	0.39	1	0.61	2.59	0.21	0.92	0.34	0.83	0.32	1.29	0.22	0.7	2.08	2.09	1.28	1.96	1.65
chr19	57771115	57771820	Atrnl1	-85592	0.96	0.35	0.58	4.82	5.55	2.82	0.92	0.28	5.01	4.21	1.19	0.95	2.35	1.9	0.65	0.85	2.58	3.8	0.6	0.57	1.39	2.71	0.63	4.4	0.6	4.61	1.07	2.12	0.75	3.19	0.58	2.05	2.78	2.92	0.98	2.07	1.79
chr10	83785373	83785829	Nuak1	117387	0.59	0.55	0	2.41	5.22	2.96	0.61	0.22	3.51	3.9	0	0.48	3.64	2.54	0.11	0.29	2.52	2.59	0.39	0.55	0.96	2.37	0.38	3.53	0.42	3.7	0.24	3.09	0.2	2.55	0.47	1.66	3.18	3.13	3.63	3.61	1.8
chr2	93016908	93017678	Trp53i11	10062	1.05	0.17	0.21	3.69	4.9	2.79	0.73	1.18	5.32	5.71	1.71	1.08	4.01	3.97	0.32	0.52	2.68	4.42	0.31	0.26	2.43	1.57	0.48	3.79	0.96	5.52	1.4	3.99	0.42	3.55	0.29	2	2.97	2.52	1.51	3.05	2.77
chr9	111426404	111426748	Dclk3	-84820	1.19	0	0.47	2.67	6.1	1.16	0	0.29	1.66	1.4	0	0.32	4.83	1.08	0.29	0	1.95	2.47	1.4	1.89	1.8	2.79	0.55	3.31	0.14	1.53	0.16	2.96	0.14	2.21	1.64	2.29	2.56	3.31	4.12	3.84	0.48
chr7	126327779	126328222	Gpr139	0	0.32	1.13	0.36	2.28	5.06	1.81	0.84	0.93	2.05	1.6	0.95	1.13	2.33	2.75	0.9	0	0.97	1.04	0.14	0.23	0.41	1.15	0.6	3.05	0.88	1.82	1.04	2.54	0.45	1	0.18	0.78	2.32	1.04	1.28	1.14	2.02
chr18	54635755	54636182	Redrum	-53807	0.63	0	0.19	1.94	5.25	1.87	0.44	0.7	3.21	3.91	0.84	0.91	0.94	1.85	0.23	0.47	1.45	1.52	0	0.23	1.87	2.25	0.27	3.02	0.57	3.56	0.88	1.4	0.35	1.48	0.12	2.06	3.42	2.62	0.67	2.05	4.05
chr10	68153755	68154422	Tmem26	32071	0.21	0	0	2.47	6.49	1.78	0.13	0.3	2.73	3.03	0.18	0.67	2.02	1.38	0.45	0.3	2.37	2.46	0.18	0.07	1.47	1.9	0.07	3.58	0.22	2.88	0.43	1.7	0.38	2.42	0.12	1.68	5.49	3.68	1.97	2.66	3.65
chr14	118681929	118682499	Gm9376	-15550	0.25	0	0.42	2.42	4.18	1.54	0	0.35	2.4	2.93	0.42	0.79	1.81	2.25	0.61	0.35	1.42	2.4	0.63	0	1.4	2.91	0.22	2.71	0.18	2.66	0.6	2.03	0.48	1.91	0.32	2.16	3.54	3.85	1.73	1.97	2.74
chr5	112150690	112151436	E130006D01Rik	39312	0.36	0.51	0.44	3.32	5.8	1.7	0.63	0.13	1.68	3.03	0.88	0.44	1.7	2.45	0.68	0.54	1.66	2.2	1.22	1.21	0.48	2.48	0.44	3.61	0.38	2.36	0.66	2.08	0.61	1.93	1.21	1.48	3.02	2.6	1.64	1.65	0.28
chr17	69355361	69356926	Epb4.1l3	149223	0.52	0.4	0.26	2.58	3.84	1.88	0.54	0.58	1.97	2.73	0.81	0.64	2.18	1.68	0.49	0.17	1.56	2.3	0.27	0.58	1.53	1.92	0.39	2.77	0.56	2.35	0.73	1.93	0.33	1.93	0.42	1.73	2.78	2.05	1.4	2.51	2
chr1	123131717	123132301	Insig2	91954	0.7	0	0.41	2.36	4.08	2.17	0.8	0.17	1.37	7.53	0.1	0.29	2.31	2.52	0.17	0.68	2.21	3.92	0.31	0.6	1.99	2.84	0.37	2.87	0.49	4.45	0.2	2.42	0.43	3.06	0.45	2.42	2.92	3.17	3.56	2.82	2.38
chr8	110928776	110929459	3010033K07Rik	179118	0.4	1.1	0.35	2.42	3.07	2.09	0.82	0.89	2.01	4.52	0.53	1.14	1.51	2.15	0.37	1.27	2.31	1.73	2.04	2.5	1.17	1.77	0.62	2.53	0.86	3.26	0.84	1.83	0.82	2.02	2.27	1.47	2.02	1.92	1.12	1.29	-0.62
chr7	147973321	147973986	Syce1	0	0.81	0.2	0.24	2.48	3.16	2.15	0.98	0.62	1.71	2.15	1.35	1.25	2.38	1.74	0.69	0.6	1.86	2.17	0.36	0.83	1.2	1.62	0.42	2.6	0.8	1.93	1.3	2.06	0.64	2.02	0.6	1.41	2.61	1.26	0.66	1.63	1.23
chr19	34417981	34418438	Fas	-52833	0	0.55	0	2.21	4.6	1.4	0.2	0	3.5	5.47	0.39	0.85	2.43	1.88	0.33	0.15	2.52	3	0.79	0.11	2.54	2.65	0.18	2.74	0.1	4.48	0.62	2.16	0.24	2.76	0.45	2.59	3.83	5.35	1.78	3.47	2.5
chr5	75710068	75710528	Mir7025	-137213	0	0	0.17	3	2.13	2.41	0.61	1.11	5.2	5.17	1.04	0.48	3.11	3.72	0.33	0.59	3.13	4.13	0.39	0.33	2.89	2.09	0.06	2.51	0.86	5.19	0.76	3.42	0.46	3.63	0.36	2.49	5.24	2.58	2.15	2.95	2.76
chr5	68058203	68058966	Shisa3	-59082	0.54	0.5	0.54	3.85	3.12	2.29	0.62	0.93	1.64	2.96	0.55	0.73	1.45	1.93	0.26	0.52	2.32	2.32	0.63	0.52	1.63	1.34	0.53	3.09	0.78	2.3	0.64	1.69	0.39	2.32	0.57	1.48	2.53	1.56	1.39	2.54	1.35
chr16	92811372	92811942	Runx1	14369	0.72	0.44	1	4.19	3.44	2.23	0.16	0	3.19	2.09	0.11	0.39	2.23	2.89	0.35	0.58	2.35	3.79	0.11	0.35	2.18	1	0.72	3.29	0.08	2.64	0.25	2.56	0.46	3.07	0.23	1.59	2.18	4.88	3.31	2.7	2.74
chr7	139434230	139434999	Gm10584	72347	0.35	0.49	0.43	2.39	1.82	1.86	0.48	0.13	2.37	3.41	0.94	0.29	2.57	0.64	0.46	0.35	1.74	2.3	0.39	0.33	0.92	2.48	0.42	2.02	0.3	2.89	0.62	1.6	0.4	2.02	0.36	1.7	2.23	3.2	1.37	2.29	2.21
chr18	83293293	83294253	4921531P14Rik	201023	0.99	0.52	1.35	5.54	5.97	3.31	0.68	1.69	6.05	8.05	0.56	0.7	3.22	1.4	0.53	0.76	3.19	5.58	1.2	0.94	3.05	4.31	0.95	4.94	1.19	7.05	0.63	2.31	0.64	4.38	1.07	3.68	2.36	2.56	1.86	2.75	1.77
chr9	60998896	60999464	I730028E13Rik	-12575	0.95	0.23	0	2.9	2.46	2.24	0.65	1.07	1.81	3.77	0.32	0.39	2.24	1.18	0.44	1.29	2.27	3.35	0.32	0.09	1.41	1.69	0.39	2.53	0.86	2.79	0.36	1.71	0.86	2.81	0.2	1.55	2.66	1.69	2.24	1.69	2.86
chr5	75233505	75234228	Gm6116	110990	0.75	0.35	0.33	2.16	2.13	1.87	0.12	0.28	3.47	2.96	0.66	1.15	1.42	1.09	0.71	0.28	2.19	1.72	0.25	0.35	1.48	1.59	0.48	2.05	0.2	3.21	0.9	1.25	0.5	1.96	0.3	1.54	2.08	3.94	0.47	1.96	2.32
chr4	152145476	152145941	Gm833	-73828	0.3	0.54	0	4.34	3.31	2.06	0	1.1	4.17	2.04	0.52	1.78	4.26	2.24	1.42	0.86	1.66	4.09	0	0.97	2.3	2.19	0.28	3.24	0.55	3.1	1.15	3.25	1.14	2.88	0.48	2.25	3.48	2.48	1.49	1.33	2.19
chr3	145825131	145825515	Mcoln2	-11994	0.36	0.65	0.86	1.43	6.9	1.46	0.23	0.26	1.48	2.16	1.09	1.88	3.1	1.28	0.65	0.18	2.73	1.69	0.94	0.52	2.08	2.81	0.62	3.26	0.24	1.82	1.48	2.19	0.42	2.21	0.73	2.45	2.37	2.84	0.56	2.39	1.73
chr8	46700800	46701315	Sorbs2	-107659	0.27	0.49	0.47	3.03	1.9	2.31	2.35	1.96	3.77	3.92	0.93	0.43	1.84	1.67	1.77	1.03	2.8	1.51	0.93	2.16	1.55	2.23	0.41	2.41	2.16	3.84	0.68	1.75	1.4	2.15	1.55	1.89	2.53	0.83	1.35	0.62	0.29
chr6	112879926	112880543	Srgap3	16717	0.88	0.41	0.39	1.93	3.4	2.06	0.6	0.16	2.03	3.27	0.78	0.91	1.54	2.29	0.08	0.65	1.94	2.43	0.19	0.24	0.71	1.56	0.56	2.46	0.38	2.65	0.84	1.92	0.36	2.19	0.22	1.14	2.12	2.77	1.17	2.55	2.35
chr13	42907893	42908544	Phactr1	-102944	0.63	0.38	0.88	2.53	5.79	1.47	0.43	0.31	3.5	2.57	0.92	0.69	2.07	1.21	0.54	0.51	3.09	2.52	0.28	0.84	2.46	1.37	0.63	3.26	0.37	3.04	0.8	1.64	0.52	2.8	0.56	1.92	2.35	3	1.02	2.4	1.76
chr18	52853065	52853658	Gykl1	0	0.24	0.64	0.13	2.93	1.89	2.41	0.79	0.69	2.7	3.81	0.3	0.56	1.74	1.23	0.78	0.79	3.39	3.64	1.94	1.87	1.8	2.04	0.34	2.41	0.74	3.25	0.43	1.48	0.78	3.52	1.9	1.92	2.8	2.12	1.76	2.15	0.01
chr17	48958079	48958504	Lrfn2	113402	0.64	1.18	0	2.38	4.94	1.88	0.87	0.24	2.68	3.65	1.13	1.18	2.8	1.29	0.24	0.94	1.81	3.39	0.28	0.71	1.46	2.09	0.61	3.07	0.55	3.17	1.15	2.04	0.59	2.6	0.5	1.77	2.32	2.49	0.82	2.12	1.82
chr1	90561101	90561858	Arl4c	36908	0.36	0.17	0.21	3.03	2.77	1.89	0.74	0.26	1.51	2.83	0.4	0.52	2.51	2.34	0.33	0.26	1.2	2.42	0.24	0.26	1.29	1.1	0.25	2.56	0.5	2.17	0.46	2.42	0.3	1.81	0.25	1.2	3.33	2.1	2.37	2.58	2.21
chr2	10184354	10184896	Sfmbt2	107181	1	0.7	0.61	4.06	5.66	2.05	1.03	0.18	2.31	3.08	1.77	0.83	1.16	2.03	0.65	0.5	2.73	2.66	0.33	0.18	1.14	0.94	0.77	3.92	0.6	2.7	1.3	1.59	0.57	2.7	0.26	1.04	2.33	2.14	0.29	2.21	1.99
chr16	50004852	50005374	Gm6936	-24280	0.52	0	0.63	2.64	5.34	1.23	0.36	0.57	1.97	1.82	0.8	0.11	1.21	1.28	0.29	0.25	1.19	1.63	0.34	0.38	1.53	1.59	0.38	3.07	0.46	1.9	0.46	1.25	0.27	1.41	0.36	1.56	2.97	2	1.43	2.34	2.09
chr14	33634592	33635016	Fam170b	12131	0	0	0.97	1.96	3.96	2.81	0	0	3.23	5.33	0.85	0.26	2.24	2.74	0.12	0	3.49	1.84	0.28	0.59	1.67	2.55	0.32	2.91	0	4.28	0.55	2.49	0.06	2.66	0.44	2.11	3.13	8.74	2.15	5.26	2.25
chr5	103152514	103153225	Arhgap24	44603	0.2	0.7	0	2.19	2.95	1.24	0.66	0.58	1.13	2.84	1.35	1.56	1.9	1.72	0.42	0.1	2.22	2.11	0.08	0.21	1.63	1.35	0.3	2.13	0.62	1.98	1.46	1.81	0.26	2.17	0.14	1.49	2.79	1.66	0.31	3.01	3.27
chr2	169587154	169587670	Tshz2	-128009	0.27	0.97	0.64	4.09	3.8	1.55	1.09	0.58	3.53	5.08	1.05	0.21	4.3	3.08	0.68	0.52	2.97	3.18	1.3	1.45	1.2	3.59	0.63	3.15	0.84	4.3	0.63	3.69	0.6	3.08	1.38	2.4	2.31	2.35	2.53	2.34	0.8
chr7	130675923	130676439	Zkscan2	-31960	0.79	0	0.79	3.2	2.98	3.55	1.09	0.79	4.63	4.84	0.7	0.87	2.77	2.25	0.78	0.52	2.4	2.29	0.47	0.68	1.9	1.98	0.53	3.24	0.94	4.73	0.78	2.51	0.65	2.34	0.57	1.94	2.6	2.32	1.66	1.84	1.74
chr7	130995883	130996627	Hs3st4	130067	0.19	0.85	0.22	2.1	3.01	1.29	0.38	0.27	3.06	3.68	0.08	0.44	2.34	1.56	0.2	0.27	1.48	1.59	0.24	0.67	1.2	1.02	0.42	2.13	0.32	3.37	0.26	1.95	0.24	1.54	0.46	1.11	2.32	3.33	2.86	2.66	1.27
chr14	46088956	46089824	Fermt2	59916	0.62	0.58	0.18	3.27	1.61	1.2	0.43	0.82	1.71	2.88	0.62	0.52	2	1.13	0.29	0.69	0.99	1.58	1.12	1.16	1.74	1.24	0.46	2.03	0.62	2.29	0.57	1.56	0.49	1.29	1.14	1.49	2.12	1.86	1.44	1.37	0.38
chr8	29104529	29105021	Gm8096	90304	0.83	0.51	0.67	2.6	3.98	2.42	1.14	1.24	4.41	4.35	1.95	1.14	2.42	1.87	0.41	0.96	4.29	3.19	0.85	1.22	1.99	1.16	0.67	3	1.19	4.38	1.54	2.15	0.68	3.74	1.03	1.57	2.15	1.87	0.47	2.43	0.6
chr12	108931608	108932182	4930465M20Rik	41516	0	0.44	0.28	2.23	3.9	1.93	0.82	0.35	2.79	2.49	0.1	0.49	0.84	0.64	0.44	0.23	0.92	2.39	0.31	0.09	1.86	1.55	0.24	2.69	0.58	2.64	0.3	0.74	0.34	1.66	0.2	1.7	3.43	2.16	1.3	2.27	3.03
chr11	87412908	87413318	Mtmr4	-7190	0.34	0	0.2	3.59	1.37	1.37	0.68	0.24	0.83	0.59	0.44	0.15	1.34	1.49	0.61	0.32	1.05	1.76	0.73	0.85	1.51	1.56	0.18	2.11	0.46	0.71	0.3	1.42	0.46	1.4	0.79	1.54	3.48	0.62	2.22	1.57	0.95
chr15	86882802	86883343	Fam19a5	491385	0.26	0.24	0.61	3.05	4.4	1.77	0.35	1.31	2.96	5.06	0.33	0.52	1.46	1.92	0	0.24	2.48	4.84	0.11	0.28	0.98	0.7	0.37	3.07	0.83	4.01	0.43	1.69	0.12	3.66	0.2	0.84	3.02	2.26	1.97	4.82	2.05
chr13	59321293	59321985	Agtpbp1	323827	0.39	0.55	0.48	2.79	2.23	1.16	0	0.88	1.49	4.13	1.04	0.65	1.49	1.33	0.81	0.39	1.32	1.79	0.17	1.01	1.68	1.39	0.47	2.06	0.44	2.81	0.84	1.41	0.6	1.56	0.59	1.53	2.1	2.65	0.73	1.36	1.36
chr10	23312421	23313074	Snora33	192183	0.63	0.2	0.87	1.96	3.43	2.92	0.57	0.31	2.1	1.82	0.46	0.34	2.07	1.21	0.61	0.92	3.15	1.41	0.84	0.77	1.36	0.87	0.57	2.77	0.44	1.96	0.4	1.64	0.76	2.28	0.8	1.12	2.27	2.13	2.01	1.56	0.47
chr8	83621237	83621665	Usp38	-82432	0.33	0.58	0.56	4.07	4.91	1.68	0	0.23	1.87	3.9	0.28	0.4	2.59	1.14	0.35	0	2.57	1.99	0.42	0	2.08	1.05	0.49	3.55	0.12	2.88	0.34	1.86	0.18	2.28	0.21	1.56	2.83	4.53	2.42	3.63	2.84
chr8	47865246	47866187	Irf2	-40148	0.57	0.4	0.61	2.64	3.41	1.43	0.6	0.21	3.39	2.91	0.45	0.6	2.53	1.42	0.43	0.35	2.19	2.43	0.26	0.27	1.14	2.03	0.53	2.49	0.4	3.15	0.52	1.97	0.39	2.31	0.26	1.58	2.22	2.93	1.89	2.54	2.54
chr9	24665711	24666468	Tbx20	-86964	0.9	0	0.21	2.79	3.14	1.89	0.37	0	1.81	2.83	0	0	2.3	1.61	0.26	0.53	1.39	2.25	1.6	1.4	1.53	2.02	0.37	2.61	0.18	2.32	0	1.96	0.4	1.82	1.5	1.77	2.78	3.58	7.62	2.18	0.24
chr17	84963473	84964067	Plekhh2	-52239	0	0.22	0.13	4.18	6.11	1.87	0.79	0.34	2.31	4.41	1.01	0.37	1.87	1.45	0.51	0.34	1.21	2.98	0.71	0.34	1.5	1.62	0.12	4.05	0.57	3.36	0.69	1.66	0.43	2.09	0.52	1.56	5	2.55	1.25	2.27	1.55
chr12	104421331	104421785	Prima1	58571	0.31	0.84	0.18	2.42	2.47	2.29	0	0	3.02	3.41	0.13	0.48	2.27	3.5	0.55	0.88	2.11	2.73	0.13	0.11	1.76	0.7	0.44	2.39	0	3.21	0.3	2.88	0.72	2.42	0.12	1.23	2.41	8.33	3.2	1.74	3.25
chr10	118080632	118081245	Tmevpg1	-87051	0.44	0.21	0.39	3	3.88	1.17	0.15	0.49	1.31	1.94	0.49	0.64	1.42	1.89	0.65	0.11	2.74	2.45	0.1	0.24	1.6	1.35	0.35	2.68	0.32	1.62	0.56	1.65	0.38	2.6	0.17	1.48	2.92	2.31	1.53	2.74	3.04
chr2	165962618	165963438	Sulf2	17347	0.83	0.3	0.5	2.79	4.6	1.84	0.45	0.74	3.61	5.37	1.02	1.22	2.12	2.01	0.24	0.73	2.33	2.48	0.89	0.24	1.3	2.41	0.54	3.08	0.6	4.49	1.12	2.06	0.48	2.41	0.56	1.86	2.48	2.89	0.88	2.29	1.7
chr14	71198158	71198824	Dok2	-23971	0.41	0.95	0	5.78	3.57	3.59	0.56	0.92	4.62	5.9	0.45	0.59	3.93	2.66	0.23	0	3.23	4.22	0	0.6	2.27	2.58	0.45	4.31	0.74	5.26	0.52	3.29	0.12	3.72	0.3	2.42	3.22	2.81	2.64	4.9	2.97
chr10	99391482	99392152	Kitl	86305	0.81	0.57	0.24	1.91	4.58	2.25	0.13	0.61	1.7	4.27	0.27	0.58	1.78	1.82	0.15	0.19	2.64	1.76	0.63	0.22	2.25	1.52	0.54	2.91	0.37	2.98	0.42	1.8	0.17	2.2	0.42	1.88	2.41	2.98	2.06	3.62	2.12
chr14	60429030	60429848	Shisa2	-184913	0.33	0.61	0.1	2.92	4.44	1.94	0.45	0.37	2.92	2.47	0.22	0.34	2.62	0.97	0.12	0	1.81	2.56	0.59	0.43	1.52	2.65	0.35	3.1	0.41	2.7	0.28	1.8	0.06	2.19	0.51	2.08	3.12	2.69	2.64	4.97	2.01
chr13	20546203	20546671	Elmo1	18187	0.3	0.28	0.51	2.74	2.09	2.05	0.41	0	3.42	4.57	0.64	0.83	1.18	1.69	0.21	0.28	1.54	2.24	0.38	0.21	0.77	1.77	0.36	2.29	0.2	4	0.74	1.44	0.24	1.89	0.3	1.27	2.63	4.22	0.96	2.9	2.07
chr3	151576872	151578291	Ptgfr	-76380	0.38	0.7	0.23	2.65	5.22	1.8	0.66	0.78	2.49	2.68	0.38	0.67	2.12	1.55	0.75	0.23	1.68	2.86	1.41	1.42	2.06	1.12	0.44	3.22	0.72	2.58	0.52	1.84	0.49	2.27	1.42	1.59	2.86	1.83	1.79	2.19	0.17
chr18	31650460	31651344	Syt4	-43391	0.16	0.15	0.18	2.29	3.16	1.44	0.32	0.46	1.93	1.21	0.48	0.37	1.44	0.89	0.4	0	2.16	2.44	0.14	0.45	1.21	2.01	0.16	2.3	0.39	1.57	0.42	1.17	0.2	2.3	0.3	1.61	3.73	1.98	1.43	3.46	2.41
chr14	69652120	69652619	Stc1	-4775	0.28	0.5	0.66	1.1	4.77	1.76	0.74	0.2	2.06	1.42	0.6	0.12	2.38	3.31	0.5	0.14	1.34	1.96	0.24	0.1	1.78	1.78	0.48	2.54	0.47	1.74	0.36	2.84	0.32	1.65	0.17	1.78	2.38	1.87	2.95	2.33	3.31
chr11	44208800	44209347	Il12b	4217	0.49	0.69	0	3.02	4.61	1.32	1.35	1.66	2.08	1.96	1.65	1.74	1.88	1.33	0.73	0.86	1.66	0.95	0.44	0.55	1.3	2.56	0.39	2.98	1.5	2.02	1.69	1.6	0.8	1.3	0.5	1.93	2.89	0.42	-0.08	0.71	1.94
chr7	108146749	108147210	P2ry2	13295	0.59	0.54	0.35	2.78	3.04	1.04	1.02	0.22	1.48	4.38	0.91	0.37	1.89	1.06	0.11	0	1.04	0.56	0.26	0.54	0.78	0.41	0.49	2.29	0.62	2.93	0.64	1.48	0.06	0.8	0.4	0.6	2.19	2.22	1.19	3.64	0.56
chr6	148737676	148738269	Ipo8	41720	0.24	0.22	0.4	3.71	2.12	1.48	0.32	0.34	1.74	2.21	0.71	0.84	2.01	2.38	0.78	0.46	1.53	1.65	0.51	0.84	1.05	1.18	0.29	2.44	0.33	1.98	0.77	2.19	0.62	1.59	0.68	1.12	3.04	2.55	1.49	1.34	0.72
chr5	119168389	119169109	Med13l	-157662	1.13	0.18	0.33	3.06	2.53	1.65	0.39	0.28	3.64	1.15	0.75	0.24	1.32	2.72	0.35	0.83	1.26	2.36	0.5	0.76	0.86	2.04	0.55	2.41	0.34	2.4	0.5	2.02	0.59	1.81	0.63	1.45	2.12	2.8	2.01	1.6	1.19
chr1	178611597	178612524	Mir350	90030	0.15	0.27	1.06	3.46	2.86	2.58	0.7	0.66	3.94	4.11	0.32	0.36	3.51	2.11	0.66	0.51	2.43	2.33	1.37	1.74	1.43	1.86	0.49	2.97	0.68	4.03	0.34	2.81	0.58	2.38	1.56	1.64	2.56	2.55	3.01	2.01	0.08
chr10	59253240	59253769	Micu1	-87858	0.78	0.25	0.45	1.38	4.23	1.36	1.06	0.57	1.08	1.34	0.91	0.42	1.8	1.15	0.57	0.51	0.64	0.98	1.27	0.38	1.17	0.96	0.49	2.32	0.82	1.21	0.66	1.48	0.54	0.81	0.82	1.06	2.21	0.56	1.14	0.58	0.36
chr14	118387563	118388291	Mir6239	-34494	0.19	0	0.11	3.53	3.64	1.32	0.12	0.41	1.72	2.77	0.25	0.62	2.39	1.43	0.21	0.18	1.77	2.06	0.16	0.41	1.35	2.45	0.1	2.83	0.26	2.25	0.44	1.91	0.2	1.92	0.28	1.9	4.69	3.04	2.11	3.23	2.69
chr13	113945637	113946390	Gzmk	24715	0.19	0	0	3.29	2.23	2.11	0.37	0.27	3.17	4.58	0.48	0.37	1.58	1.54	0.13	0.36	1.65	2.43	0	0.53	1.3	1.43	0.06	2.54	0.32	3.88	0.42	1.56	0.24	2.04	0.26	1.36	5.12	3.56	1.85	3.01	2.32
chr6	127280012	127280717	D130058E03	-22027	0.38	1.06	0.34	2.61	3.57	1.91	1.45	0.58	3.08	5.9	2.04	0.55	2.24	1.9	0.72	0.67	2.65	2.6	0.17	0.14	2.14	1.63	0.59	2.7	1.01	4.49	1.29	2.07	0.7	2.62	0.16	1.88	2.17	2.13	0.67	1.9	3.52
chr2	45082758	45083088	Zeb2	-113959	0.42	0.39	0.48	2.21	6.36	2.42	1.7	0.3	1.73	1.79	0.36	0.85	2.15	0.73	1.21	1.21	1.3	2.36	0.18	0.15	1.09	1.73	0.43	3.66	1	1.76	0.6	1.44	1.21	1.83	0.16	1.41	3.06	0.81	1.24	0.59	3.02
chr16	95298148	95298810	Kcnj6	-78845	0.41	1.33	0.24	2.49	3.81	2.16	0.56	0.3	2.24	3.41	0.91	1.09	2.04	1.1	0.45	0.6	3.04	1.68	0.18	0.53	0.94	1.06	0.66	2.82	0.43	2.83	1	1.57	0.52	2.36	0.36	1	2.08	2.69	0.65	2.15	1.47
chr11	50527010	50527608	Adamts2	-111424	0.69	0.64	0	4	1.64	1.61	0.47	0.33	2.86	2.19	0.7	0.28	1.05	1.12	0.42	0.67	1.12	2.19	0.2	0.67	1.34	2.02	0.44	2.42	0.4	2.52	0.49	1.08	0.55	1.66	0.44	1.68	2.42	2.63	1.13	1.58	1.93
chr10	68471244	68471933	Rhobtb1	199366	0.39	0.73	0.12	7.33	5.07	4.05	0.54	0.74	4.96	5.36	0.44	0.57	2.99	2.93	0.44	0.19	3.34	5.22	0.8	0.94	2.58	3.61	0.41	5.48	0.64	5.16	0.5	2.96	0.32	4.28	0.87	3.09	3.7	2.99	2.53	3.72	1.82
chr2	27353242	27353603	Wdr5	17063	0.39	0.36	0	4.07	2.71	6.84	0	0	7.89	3.96	0.33	0.3	5.04	2.71	0.14	0	3.05	4.71	0.33	0.42	3.43	4.4	0.25	4.54	0	5.92	0.32	3.88	0.07	3.88	0.38	3.92	4.13	9.21	3.58	5.6	3.35
chr1	183343785	183344459	Cnih3	-61027	1.01	1.68	0.36	3.4	6.84	2.6	1.38	1.2	5.07	6.71	2.39	1.74	3.53	2.45	1.42	0.89	3.49	3.49	0.53	0.37	0.92	2.83	1.02	4.28	1.29	5.89	2.06	2.99	1.16	3.49	0.45	1.88	2.06	2.18	0.53	1.59	2.03
chr9	30729813	30730706	Adamts15	0	0.46	0.43	0.18	3.81	4.22	1.24	0.73	0.68	4.09	1.6	0.74	0.44	1.86	1.98	0.22	0.45	0.59	3.08	0.47	0.62	1	1.78	0.36	3.09	0.7	2.84	0.59	1.92	0.34	1.84	0.54	1.39	3.08	2	1.69	2.42	1.33
chr16	42647753	42648454	4932412D23Rik	227246	0.2	0.36	0.47	3.54	4.58	2.61	0.67	0.14	5.36	4.58	0.6	0.8	1.93	2.01	0.57	0.19	2.25	2.8	1.13	1.36	2.28	3.45	0.34	3.58	0.4	4.97	0.7	1.97	0.38	2.52	1.25	2.87	3.34	3.58	1.48	2.7	1.2
chr10	74141469	74142040	Gnaz	287935	0.72	0.23	0	2.08	3.68	2.22	0.33	0.53	3.19	4.38	0.63	0.11	1.66	2.03	0.26	0.58	2.77	3.43	1.7	1.31	1.87	3.68	0.32	2.66	0.43	3.79	0.37	1.84	0.42	3.1	1.5	2.78	3.03	3.11	2.29	2.85	0.88
chr8	80736783	80737606	Ttc29	0	0.33	0.91	0.29	4.46	6.79	2.03	0.79	0.24	5.82	7.95	0.66	0.68	4.05	2.6	0.56	0.73	3.38	4.61	0.07	0	2.48	2.71	0.51	4.43	0.52	6.88	0.67	3.33	0.64	4	0.04	2.59	3.09	3.72	2.29	2.61	5.86
chr13	59155308	59156342	Ntrk2	-246251	0.4	1.09	0.78	4.44	5.95	2.16	0.36	0.59	4.63	5.75	0.93	1.03	2.83	1.06	0.59	0.39	2.92	3.23	0.29	0.48	1.46	3.89	0.76	4.18	0.48	5.19	0.98	1.94	0.49	3.08	0.38	2.67	2.45	3.42	0.98	2.63	2.76
chr11	62628941	62629432	Trim16	4322	0.55	0.51	0.16	3.75	5.97	1.47	0.75	0.2	2.32	2.67	0.73	0.67	2.75	1.87	0.31	0.26	2.93	2.53	0.12	0.41	1.08	2.08	0.41	3.73	0.48	2.5	0.7	2.31	0.29	2.73	0.26	1.58	3.17	2.37	1.71	3.22	2.53
chr6	127222554	127223172	D130058E03	34813	0.44	0.4	0.26	4.01	1.59	1.55	0.15	0.32	4.61	4.63	0.78	1.08	2.06	1.97	0.4	0.76	1.25	3.38	0.19	0.49	0.86	2.69	0.37	2.38	0.24	4.62	0.93	2.02	0.58	2.31	0.34	1.77	2.67	4.24	1.11	1.98	2.35
chr15	95842391	95842985	D030018L15Rik	66998	0.69	0	0.27	2.32	2.36	1.48	0.47	0.17	1.73	4.01	0.2	0.29	2	1.85	0.17	0.45	1.53	2.53	1.13	1.35	0.74	1.82	0.32	2.05	0.32	2.87	0.24	1.92	0.31	2.03	1.24	1.28	2.64	3.13	2.92	2.67	0.05
chr10	76303652	76304406	Col6a1	-114863	0.36	0.17	0.32	2.19	5.37	2.32	0.98	0.94	1.82	2.84	0.48	1.33	2.31	1.62	0.27	1.23	2.28	2.35	0.32	0.6	1.42	2.28	0.28	3.29	0.96	2.33	0.9	1.97	0.75	2.31	0.46	1.85	3.49	1.27	1.11	1.61	1.98
chr14	104108465	104108955	Slain1os	-9816	0.55	0.27	0.16	2.06	2.86	1.47	0.18	0.61	4.18	3.63	0.49	1.24	2.27	2	0.41	0.96	2.14	3.2	0.61	1.02	1.63	1.43	0.33	2.13	0.4	3.9	0.86	2.13	0.68	2.67	0.82	1.53	2.67	3.27	1.29	1.95	0.9
chr3	51755856	51756981	Maml3	151947	0.12	0	0.21	1.64	3.85	1.7	0.17	0.18	2.44	3.91	1.7	0.84	1.48	2.17	0.36	0.89	1.32	2.09	0	0.31	1.66	2.21	0.11	2.4	0.18	3.17	1.27	1.82	0.62	1.7	0.16	1.94	4.33	4.11	0.52	1.43	3.56
chr10	118238652	118239186	Dyrk2	66773	0.51	0.24	0.62	3.78	1.31	1.95	0.36	0.56	4.7	3.78	1.69	0.52	2.38	1.95	0.09	0.13	2.87	3.18	0.11	0.47	1.16	1.42	0.46	2.35	0.46	4.24	1.1	2.17	0.11	3.03	0.29	1.29	2.34	3.18	0.96	4.66	2.12
chr6	118785071	118785681	4931430N09Rik	44494	0.44	0.62	0.26	2.26	2.3	2.61	0.31	0.16	2.05	3.51	0.59	0.36	1.16	1.8	0	0.44	2.28	1.28	0.1	0	3.07	2.2	0.44	2.39	0.24	2.78	0.48	1.48	0.22	1.78	0.05	2.63	2.42	3.51	1.62	2.96	5.46
chr15	64253114	64253885	Asap1	-38633	0.35	0.32	0.1	1.54	3.27	1.75	0.36	0.79	1.48	1.54	0.23	0.58	1.34	1.43	0.45	0.43	1.12	2.2	0.16	0.06	1.5	2.31	0.26	2.19	0.57	1.51	0.4	1.38	0.44	1.66	0.11	1.9	3.04	1.38	1.75	1.89	4
chr13	56515584	56516320	Slc25a48	23395	0	0.34	0.67	2.36	2.66	2.16	0.38	0.56	2.32	3.4	0	0.3	1.83	1.66	0.48	0	2.54	2.49	2.05	2.12	3.38	3.38	0.34	2.39	0.47	2.86	0.15	1.75	0.24	2.52	2.08	3.38	2.79	2.58	3.46	3.34	0.69
chr13	20136567	20137141	Elmo1	45234	0	0.44	0.85	4.32	5.1	1.81	0.82	0.35	4.56	3.52	0.94	1.66	2.75	1.6	0.7	0.35	1.92	2.28	0	0.44	1.39	2.77	0.43	3.74	0.58	4.04	1.3	2.17	0.52	2.1	0.22	2.08	3.09	2.77	0.74	1.98	3.18
chr9	43436724	43437306	Pvrl1	115352	1.17	0	0.7	3.78	4.09	2.32	0.33	0.17	2.94	4.91	1.44	0.67	2.71	1.48	0.26	0.34	2.96	2.7	0.1	0.52	1.53	3.06	0.62	3.4	0.25	3.92	1.05	2.09	0.3	2.83	0.31	2.29	2.43	3.92	0.98	3.2	2.85
chr18	43847050	43847718	Jakmip2	0	0.4	1.32	0.12	2.75	5.85	1.9	0.84	2.89	3.07	4.99	1.26	1.59	2.02	2.38	0.45	1.09	2.65	4.81	0.54	0.37	2.13	2.77	0.61	3.5	1.86	4.03	1.43	2.2	0.77	3.73	0.46	2.45	2.49	1.11	0.62	2.26	2.4
chr18	54295707	54296520	Csnk1g3	-273941	1.17	0.16	0.3	3.38	4.81	1.18	1.03	1.12	1.82	2.63	0.59	0.48	1.17	1.65	0.69	0.74	2	1.21	0.3	0.55	1.64	1.41	0.54	3.12	1.08	2.23	0.53	1.41	0.72	1.6	0.43	1.52	2.5	1.04	1.38	1.16	1.82
chr9	112347790	112348816	2900079G21Rik	-188713	0.14	0.37	0.08	2.87	2.46	1.32	0.19	0.79	2.22	2.55	0.06	0.65	1.77	0.84	0.1	0.13	1.21	2.87	0.35	0.34	0.35	1.05	0.2	2.22	0.49	2.38	0.36	1.3	0.12	2.04	0.34	0.7	3.43	2.26	1.85	4.04	1
chr2	92381034	92381495	Mir7221	50867	0	0.82	0	4.19	5.16	2.93	0.41	0.22	2.97	6.2	0.65	0.61	2.93	2.13	0.33	0.15	2.19	3.25	0.13	0.43	1.93	2.49	0.27	4.09	0.32	4.58	0.63	2.53	0.24	2.72	0.28	2.21	3.86	3.82	1.99	3.45	2.94
chr1	156074809	156075428	Zfp648	-26493	0	0.61	1.05	3.26	3.39	1.29	0.9	0.32	2.76	1.73	1.74	0.73	1.28	1.08	0.74	0.86	1.47	1.26	0.89	0.32	0.86	1.13	0.55	2.65	0.61	2.25	1.23	1.18	0.8	1.36	0.6	0.99	2.24	1.86	-0.07	0.76	0.71
chr9	41254410	41254982	3110039I08Rik	-69767	0.47	0	0.42	4	7.81	3.2	0.33	0.89	4.39	9.35	0.63	0.19	4.3	2.99	0.17	0.47	2.85	2.62	1.7	1.49	2.17	2.01	0.3	5	0.61	6.87	0.41	3.64	0.32	2.74	1.6	2.09	4.03	3.47	3.12	3.06	0.39
chr12	117452148	117452839	Wdr60	48659	0.78	0	0.35	3.59	2.03	1.61	0.41	0.29	1.81	2.92	0.43	0.32	1.72	1.06	0	0.58	1.74	0.85	1.06	0.87	1.03	1.56	0.38	2.41	0.35	2.37	0.38	1.39	0.29	1.29	0.97	1.29	2.65	2.72	1.86	2.12	0.42
chr1	164519405	164520078	Vamp4	-18447	0.8	0.56	0.49	3.82	3.94	1.55	0.83	1.5	2.38	3.18	0.36	0.42	2.94	2.63	0.59	0.7	1.84	2.72	0.91	0.45	1.72	1.6	0.62	3.1	1.17	2.78	0.39	2.79	0.64	2.28	0.68	1.66	2.31	1.25	2.8	1.81	1.28
chr6	112223311	112224068	Lmcd1	0	0.36	1.16	0.32	5.22	9.79	3.47	0.98	1.61	6.02	11.32	0.79	0.74	3.66	3.22	0.61	1.15	4.29	6.57	0.4	0.33	2.47	3.29	0.61	6.16	1.29	8.67	0.76	3.44	0.88	5.43	0.36	2.88	3.31	2.73	2.15	2.61	2.95
chr4	59897799	59898448	Slc46a2	29480	0.22	1.36	0.12	1.56	3.88	1.83	0.29	0.94	0.52	3.11	0.65	1.28	1.34	0.94	1.17	0.51	1.19	1.42	2.05	1.71	1.91	0.99	0.57	2.42	0.62	1.82	0.97	1.14	0.84	1.3	1.88	1.45	2.08	1.55	0.24	0.63	-0.37
chr19	57372407	57372942	4930449E18Rik	-23958	0.26	0.24	0.3	2.06	4.71	1.2	1.05	0.56	1.5	4.45	1.12	0.52	2.22	2.17	0.37	0.13	1.79	2.21	0.34	0.65	2.17	1.31	0.27	2.66	0.8	2.98	0.82	2.2	0.25	2	0.5	1.74	3.27	1.87	1.41	2.95	1.79
chr18	25028436	25028885	Fhod3	-160491	0	0.56	1.63	2.65	5.3	1.6	0.82	1.14	2.54	0.8	0.94	0.62	2.12	1.22	0.22	1.18	2.03	1.89	0.8	1.67	0.98	1.27	0.73	3.18	0.98	1.67	0.78	1.67	0.7	1.96	1.23	1.12	2.11	0.76	1.09	1.47	-0.13
chr10	125159510	125160030	Lrig3	243244	0	0.25	0.63	2.83	3.5	1.69	0.17	0	4.83	2.52	0.92	0.54	1.83	2	0.19	0	3.6	3.02	0.12	0.19	0.52	1.85	0.29	2.67	0.08	3.67	0.73	1.92	0.1	3.31	0.16	1.19	3.15	5.28	1.38	4.98	2.86
chr3	54719445	54720085	Sertm1	0	0.84	0.2	0.25	2	4.14	1.25	0.73	0.31	3.73	3.91	1.69	0.34	3.09	1.05	0.88	0.42	1.72	1.22	0.47	0.94	1.25	1.19	0.43	2.46	0.52	3.82	1.01	2.07	0.65	1.47	0.7	1.22	2.49	2.85	1.02	1.17	0.78
chr15	44411805	44412320	Ebag9	38866	0.27	0.97	0.47	3.75	2.72	2.47	1.44	0.99	4.43	5.32	0.35	1.18	1.69	1.3	0.99	0.39	2.7	2.16	0.58	0.58	0.7	1.24	0.57	2.98	1.21	4.88	0.76	1.5	0.69	2.43	0.58	0.97	2.37	2	0.96	1.8	0.73
chr13	70852147	70852628	BC018507	-75635	0	0	0.69	2.66	5.51	1.66	0.19	0.21	1.66	2.47	0.62	0.69	2.64	2.16	0.21	0	1.89	2.31	0.37	0.21	0.91	1.46	0.23	3.28	0.2	2.06	0.66	2.4	0.1	2.1	0.29	1.19	3.78	3.3	1.86	4.2	1.99
chr13	58880657	58881389	4930455J16Rik	-16985	0.37	0.52	0.67	2.88	4.39	1.2	0.51	0.83	1.56	2.43	0.41	0.45	1.95	1.75	0.77	0.82	1.69	1.97	0.92	1.02	2.43	2.17	0.52	2.82	0.67	2	0.43	1.85	0.8	1.83	0.97	2.3	2.42	1.56	2.08	1.19	1.24
chr9	87512969	87513645	Tbx18	112450	0.61	0.37	0.12	3.54	3.11	1.3	0.83	0.9	1.69	3.88	0.53	0.49	0.81	1.27	0.52	0.49	1.14	1.45	0.36	0.22	0.27	1.12	0.37	2.65	0.86	2.79	0.51	1.04	0.5	1.29	0.29	0.7	2.82	1.68	1.01	1.34	1.23
chr4	9034419	9034888	Clvs1	161575	0.87	0	0.51	1.56	4.48	1.19	1.39	0.21	2.43	5.07	0.77	1.07	2.2	2.09	1.19	0	2.15	2.09	1.17	2.26	1.51	1.09	0.46	2.41	0.8	3.75	0.92	2.15	0.6	2.12	1.71	1.3	2.36	2.21	1.21	1.82	-0.4
chr4	59414459	59415083	Susd1	36422	0.43	0.21	0.79	1.91	3.59	1.67	0	0.66	0.91	1.91	1.25	0.45	0.77	1.27	0.24	0.75	1.3	1.25	0.38	1.12	0.71	1.43	0.48	2.39	0.33	1.41	0.85	1.02	0.5	1.27	0.75	1.07	2.3	2.06	0.26	1.35	0.51
chr17	5418368	5419523	Ldhal6b	0	0.47	0.33	0.29	3.26	2.06	1.1	0.81	0.35	2.96	2.57	0.36	0.72	2.27	1.32	0.83	0.17	1.95	2.83	0.79	1.52	1.46	1.49	0.36	2.14	0.58	2.76	0.54	1.8	0.5	2.39	1.16	1.48	2.53	2.23	1.71	2.23	0.35
chr4	141052930	141053326	Spen	41186	0.68	0	1.64	2.1	5.66	1.82	0	0	0.86	1.21	0.45	0.15	1.59	0.93	0.38	0.83	1.34	1.16	1.84	1.39	0.45	1.44	0.77	3.19	0	1.03	0.3	1.26	0.6	1.25	1.62	0.94	2.03	6.71	2.03	1.03	-0.77
chr17	86257670	86258212	Six2	-170076	0	0.24	0.3	1.18	4.65	2.05	0.52	0.37	0.85	2.2	0.89	0.52	1.9	1.01	0.55	0.13	1.42	1.44	0.11	0.18	1.97	1.18	0.18	2.63	0.44	1.53	0.7	1.46	0.34	1.43	0.14	1.57	3.79	1.75	1.03	2.04	3.35
chr11	44430352	44431272	Ebf1	363	0.45	0.96	0.17	2.89	3.18	1.29	0.71	1.21	3.35	3.23	1.95	1.21	1.29	1.13	0.88	0.51	2.34	2.55	0.46	0.38	0.87	1.46	0.53	2.45	0.96	3.29	1.58	1.21	0.7	2.44	0.42	1.17	2.2	1.77	-0.38	1.8	1.45
chr9	115519399	115520012	4930428G15Rik	-274121	0	0.82	0.13	2.4	4.11	1.94	0.15	0	3.54	2.9	0.59	0.73	2.84	2.59	0.75	0.21	2.19	3.2	0.59	0.49	1.01	2.5	0.32	2.82	0.08	3.22	0.66	2.71	0.48	2.7	0.54	1.75	3.11	5.25	2.02	2.46	1.68
chr14	120073117	120073586	1700006F04Rik	74862	0.58	0.53	0.34	2.54	4.48	2.54	0	1.09	2.2	3.8	0.13	0.6	2.37	2.09	0.21	0.43	0.81	2.92	0	0.32	2.09	3.13	0.48	3.19	0.55	3	0.36	2.23	0.32	1.86	0.16	2.61	2.7	2.44	2.58	2.51	3.95
chr14	120086956	120087729	1700006F04Rik	60719	0.53	0.32	0.74	2.38	5.06	2.78	0.61	0.79	2.65	4.93	0.08	0.93	1.95	2.29	0.52	0.35	2.42	3.13	0.16	0.65	1.6	2.88	0.53	3.41	0.7	3.79	0.5	2.12	0.44	2.77	0.4	2.24	2.66	2.42	2.05	2.65	2.44
chr9	107311569	107312220	Cacna2d2	-9359	0.22	0.58	0.75	1.55	3.87	1.47	1.72	2.33	4.9	4.02	1.66	1.11	1.95	1.21	0.54	0.51	1.9	2.61	0.37	1	1.64	2.15	0.52	2.3	2.02	4.46	1.38	1.58	0.52	2.25	0.68	1.9	2.13	1.14	0.19	2.08	1.45
chr6	54440371	54440881	Wipf3	-37495	1.06	0.49	0.31	3.78	4.67	1.57	0.37	0.39	3.8	5.82	2.35	0.76	2.33	2.76	1.69	1.71	2.43	1.67	0.47	0.78	2.1	1.37	0.62	3.34	0.38	4.81	1.56	2.54	1.7	2.05	0.62	1.74	2.41	3.63	0.71	0.27	1.46
chr15	94236723	94237313	Adamts20	-1942	0.24	0.85	0.27	5.14	5.68	3.1	0.32	1.2	1.93	4.03	0.81	1.51	2.68	1.56	0.86	0.46	2.44	3.88	0.41	0.34	1.51	2.59	0.45	4.64	0.76	2.98	1.16	2.12	0.66	3.16	0.38	2.05	3.33	1.96	0.86	2.24	2.42
chr5	134482430	134483636	Gatsl2	91981	1.01	1.14	0.54	5.78	5.1	3.23	1.7	0.67	4.16	8.88	2.38	1.43	2.89	3.04	1.3	0.94	3.53	4.93	0.35	0.84	1.4	3.43	0.9	4.7	1.19	6.52	1.9	2.96	1.12	4.23	0.6	2.42	2.38	2.45	0.64	1.91	2
chr2	92497325	92497834	Chst1	-57462	0.53	0.49	0.16	2.34	3.03	2.34	0.55	0.59	3.36	5.62	0.35	0.77	2.65	1.2	0.49	0.53	3.01	3.6	0.47	0.79	1.39	2.38	0.39	2.57	0.57	4.49	0.56	1.92	0.51	3.3	0.63	1.88	2.68	2.96	1.76	2.67	1.57
chr14	105921405	105922020	4930449E01Rik	-23401	0.23	0	0.67	2.99	2.73	2.85	0	0.67	3.15	4.07	0.2	0.46	2.33	1.28	0.24	0.21	2.1	3.19	0.68	0.08	1.3	1.56	0.3	2.86	0.34	3.61	0.33	1.81	0.22	2.64	0.38	1.43	3.21	3.39	2.42	3.5	1.88
chr11	52536757	52537355	Fstl4	40852	0.23	0	0.55	2.14	1.64	2.39	1.09	1.69	2.29	4.97	0.9	0.94	2.53	1.64	0.42	1	2.24	2.29	0.8	0.5	1.79	1.39	0.26	2.06	1.39	3.63	0.92	2.08	0.71	2.27	0.65	1.59	2.94	1.38	1.17	1.66	1.28
chr3	136853499	136853956	Emcn	150085	0.31	1.38	0.18	1.82	4.6	2.78	0.61	0.9	3.74	2.34	0.79	0.48	1.2	1.73	0.55	0.59	1.58	1.14	0.13	0.44	0.79	0.42	0.62	3.07	0.76	3.04	0.64	1.46	0.57	1.36	0.29	0.6	2.28	2	1.19	1.24	1.06
chr2	170613474	170614110	Dok5	-56168	1.07	1.18	0.25	3.32	4.17	3.13	1.9	1.43	4.48	1.87	2.36	1.4	2.99	1.92	1.35	1.68	3	3.29	0.47	0.86	2.37	2.11	0.83	3.54	1.66	3.18	1.88	2.46	1.52	3.15	0.66	2.24	2.07	0.93	0.38	1.05	1.74
chr17	34534886	34536934	BC051142	0	0.33	0.43	0.2	2.78	4.57	2.22	0.45	0.15	2.67	3.6	0.32	0.68	1.97	1.79	0.57	0.29	2.52	3.13	1.3	1.55	1.82	1.9	0.32	3.19	0.3	3.13	0.5	1.88	0.43	2.83	1.43	1.86	3.28	3.34	1.89	2.69	0.38
chr16	87108823	87109346	N6amt1	245083	0.78	0.48	0.46	2.45	4.82	2.28	0	0.19	3.92	3.4	0.11	0	2.73	2.45	0.19	0.25	2.66	2.5	0.57	0.48	1.53	2.07	0.57	3.18	0.1	3.66	0.06	2.59	0.22	2.58	0.52	1.8	2.45	5.13	5.32	3.49	1.76
chr14	120790666	120791325	Rap2a	86357	0.41	0	0.5	3.63	1.7	1.81	0	0	0.86	1.62	0.18	0.17	1.2	0.93	0.23	0	0.86	1.68	0.09	0.08	0.41	1.46	0.3	2.38	0	1.24	0.18	1.06	0.12	1.27	0.08	0.94	2.93	6.97	2.54	3.36	3.31
chr1	33678540	33679160	Prim2	47479	0.87	0.61	0.79	4.15	2.94	3.21	0.76	1.47	2.21	5.37	0.29	0.45	1.92	1.58	0.82	0.53	2.85	3.06	1.08	0.48	1.87	2.87	0.76	3.43	1.12	3.79	0.37	1.75	0.68	2.96	0.78	2.37	2.17	1.76	2.21	2.11	1.59
chr10	119071510	119072026	Grip1os2	126729	0	0.74	0.31	4.09	2.98	1.71	1.09	1.38	2.42	2.31	0.35	0.54	1.69	2.48	0.39	0.14	3.16	4.3	1.3	2.05	1.9	2.09	0.35	2.93	1.23	2.37	0.44	2.08	0.26	3.73	1.67	1.99	3.03	0.93	2.2	3.77	0.25
chr4	86678170	86678536	Acer2	-157853	0.38	0.36	0.66	2.27	6.12	1.31	0.52	0.82	0.93	1.31	0.49	0.3	1.94	2.16	0.41	0.74	1.83	0.71	0.98	0.68	0.25	1.39	0.47	3.23	0.67	1.12	0.4	2.05	0.57	1.27	0.83	0.82	2.77	0.73	2.35	1.13	-0.02
chr19	37355315	37355834	4931408D14Rik	-16730	0.27	1.21	0.31	1.41	4.59	2	0	0.19	0.66	0.46	0.23	0.64	2.29	1.06	0.58	1.02	1.29	1.39	1.06	0.87	2.24	1.1	0.6	2.67	0.1	0.56	0.44	1.68	0.8	1.34	0.97	1.67	2.14	2.44	1.92	0.74	0.78
chr15	72953858	72954371	Chrac1	-33017	0	0	0.64	4.83	1.36	1.4	0.37	0.58	0.21	0.47	0.23	0.33	1.07	0.84	0.39	0.64	1.68	1.27	0.35	0.78	1.03	2.11	0.21	2.53	0.48	0.34	0.28	0.96	0.52	1.48	0.56	1.57	3.51	-0.47	1.73	1.5	1.46
chr15	6550167	6550705	Fyb	-20321	0	0.46	0.91	2.57	3.9	1.64	0.35	0.56	1.91	0.67	0.78	0.52	1.91	1.25	0.46	0.37	1.51	1.82	0.89	1.21	1.82	1.3	0.46	2.7	0.46	1.29	0.65	1.58	0.42	1.66	1.05	1.56	2.54	1.48	1.27	1.98	0.57
chr12	109072712	109073103	4930465M20Rik	-99014	0.36	0.64	0	1.18	6.45	1.43	0.72	0.51	2.33	2.74	0.31	0.43	1.02	1.56	0.77	0	2.2	2.51	0	0.51	1.13	1.15	0.33	3.02	0.62	2.54	0.37	1.29	0.38	2.36	0.26	1.14	3.14	2.03	1.77	2.58	2.12
chr11	62874894	62875498	Tekt3	0	0.23	0.63	0.4	2.88	3.94	1.32	0.78	1.84	4.9	3.15	0.99	1.29	4.34	2.63	0.66	0.99	1.9	3.25	0.3	0.75	1.62	2	0.42	2.71	1.31	4.03	1.14	3.48	0.82	2.58	0.52	1.81	2.66	1.61	1.6	1.63	1.77
chr7	83013311	83013959	Klhl25	-20088	0.83	0.39	0	2.41	2.59	2.45	0.86	0.94	4.23	5.69	0.74	0.43	3.06	1.7	1.02	0.93	3.18	2.62	1.31	1.94	1.91	2.07	0.41	2.48	0.9	4.96	0.58	2.38	0.98	2.9	1.62	1.99	2.58	2.45	2.01	1.56	0.29
chr17	66939539	66940176	Themis3	3786	0	0.39	0.25	1.3	3.3	1.63	0.3	0.47	1.43	4.11	0.09	0.17	2.37	2.21	0.31	0.52	2.18	1.95	1.15	1.26	1.11	1.9	0.21	2.08	0.38	2.77	0.13	2.29	0.42	2.06	1.21	1.5	3.22	2.82	4.04	2.29	0.32
chr12	86912943	86913575	Jdp2	26479	0.43	0.79	0.65	5.81	5.3	1.27	0.44	0.81	3.97	3.39	1.61	0.97	3.01	2.71	0.97	0.74	4.16	3.51	0.57	0.32	1.84	1.82	0.62	4.13	0.62	3.68	1.29	2.86	0.86	3.84	0.44	1.83	2.71	2.54	1.14	2.15	2.02
chr7	3635959	3636312	Tmc4	-6804	1.53	0.37	0.45	1.56	5.95	2.04	0.54	0	0.31	1.02	1.36	0.31	1.78	1.56	0.71	0.76	1.76	1.47	1.02	1.7	1.02	1.27	0.78	3.18	0.27	0.66	0.84	1.67	0.74	1.62	1.36	1.15	2.01	1.27	0.99	1.13	-0.25
chr5	127955006	127955624	Slc15a4	142138	0.44	0.21	0.66	1.93	3.85	1.42	0.31	0.99	3.69	2.31	0.58	0.53	2.18	1.49	0.65	0.53	2.39	2.33	1.57	1.72	2.59	1.65	0.44	2.4	0.65	3	0.55	1.84	0.59	2.36	1.64	2.12	2.43	2.19	1.71	1.98	0.36
chr2	124331682	124332247	Sema6d	103784	0.73	0.23	0.73	2.11	4.21	1.7	0.5	0.73	1.01	1.68	0.32	0.11	2.11	1.19	1.17	1.19	2.37	2.55	0.97	1.88	0.94	2.14	0.56	2.67	0.62	1.34	0.22	1.65	1.18	2.46	1.42	1.54	2.23	1.12	2.88	1.05	0.11
chr17	89086114	89086565	Gtf2a1l	-18115	0.31	0	0.35	2.64	4.66	2.46	0.42	1.13	2.53	5.01	0.27	0.38	2.46	2.04	0.67	0.44	3.28	3.04	0.8	1.55	1.18	3.68	0.22	3.25	0.77	3.77	0.32	2.25	0.56	3.16	1.18	2.43	3.83	2.27	2.75	2.49	1.04
chr16	5453068	5453695	Fam86	-197019	0.65	0.4	0.26	1.9	2.9	1.9	1.79	0.48	2.55	3.22	0.67	0.53	2.15	1.85	0.32	1.39	2.52	2.5	1.93	2.01	1.13	1.21	0.44	2.23	1.14	2.88	0.6	2	0.86	2.51	1.97	1.17	2.33	1.34	1.72	1.54	-0.75
chr15	57847416	57848031	9130401M01Rik	17818	0	0.41	0.67	2.68	3.87	2.85	0.31	0.49	2.96	3.28	0.88	0.36	4.76	2.18	0.08	0.54	2.8	3.19	0.59	0.98	1.3	2.59	0.36	3.13	0.4	3.12	0.62	3.47	0.31	3	0.78	1.94	3.09	2.93	2.47	3.23	1.3
chr13	58833989	58834670	4930455J16Rik	29002	0.6	0.37	0.23	3.64	6.56	2.92	0.69	0.9	4.86	8.21	0.7	0.57	3.02	2.78	0.9	0.4	2.75	4.9	2.32	1.85	1.82	3.55	0.4	4.37	0.8	6.54	0.64	2.9	0.65	3.83	2.08	2.68	3.42	3.02	2.17	2.54	0.36
chr10	69574280	69574877	Ccdc6	-14412	0.23	0.84	0.4	1.69	4.22	2.8	1.24	0.85	2.29	1.79	0.7	0.65	2.65	1.84	0.08	0.89	1.69	2.19	1.32	2.61	0.89	0.85	0.49	2.9	1.04	2.04	0.68	2.25	0.48	1.94	1.96	0.87	2.54	0.96	1.72	1.98	-1.17
chr6	51218738	51219129	Mir148a	780	0.36	0.97	0.84	1.64	5.73	1.64	0.23	1.3	2.92	2.12	1.99	0.56	1.82	0.95	0.64	0.18	1.36	1.33	0.61	0.64	0.92	0.49	0.72	3	0.76	2.52	1.27	1.38	0.41	1.35	0.62	0.7	2.04	1.71	0.12	1.69	0.17
chr6	4140962	4141486	Bet1	-104035	0.52	0.48	0.15	2.81	2.67	1.83	1.07	0.38	2.82	4.31	0.8	0.63	1.97	2.21	0.19	0.52	2.65	2.12	0.34	0.57	1.87	2.19	0.38	2.44	0.73	3.56	0.72	2.09	0.36	2.38	0.45	2.03	2.64	2.28	1.53	2.71	2.13
chr5	151869951	151870646	Kl	-114770	0.2	0.55	0.82	2.5	3.22	1.83	1.47	0.73	2.46	2.56	0.52	0.65	2.62	2.03	0.81	0.29	2.27	2.26	1.14	1.53	1.41	2.47	0.52	2.52	1.1	2.51	0.58	2.33	0.55	2.26	1.34	1.94	2.24	1.18	1.97	2.02	0.54
chr17	74321611	74322052	Xdh	-22089	0.61	0.57	0.54	3.33	1.59	2.36	1.68	1.16	1.04	4.85	0.41	0.25	1.79	0.54	0.91	0.16	2.06	2.81	1.52	0.68	0.2	0.43	0.57	2.43	1.42	2.94	0.33	1.17	0.54	2.44	1.1	0.32	2.06	1.05	1.79	2.17	-1.77
chr17	5659346	5660127	3300005D01Rik	138529	0	0.32	0.63	3.06	1.25	2.14	0.95	1.95	1.46	1.52	0.54	0.86	1.93	1.33	1.29	0.42	1.34	1.92	1.63	2.64	3.53	1.88	0.32	2.15	1.45	1.49	0.7	1.63	0.86	1.63	2.13	2.7	2.73	0.04	1.21	0.92	0.34
chr9	115617492	115618281	Gadl1	200291	0.68	0.63	0.42	3.26	1.95	2.12	0.47	1.03	3.61	5.13	0.3	0.63	1.91	1.7	0.71	0.42	1.7	2.41	0	0.19	1.13	2.1	0.58	2.44	0.75	4.37	0.46	1.8	0.56	2.06	0.1	1.62	2.06	2.53	1.93	1.84	3.95
chr7	144794697	144795171	Gm12669	-165341	0.3	0.27	0.34	2.51	2.07	1.52	1.77	0.86	0.97	4.51	1.14	0.7	2	1.41	1.08	0.99	1.31	0.55	1.92	1.79	0.76	1.75	0.3	2.03	1.31	2.74	0.92	1.7	1.04	0.93	1.86	1.25	2.71	1.05	0.88	-0.15	-0.56
chr4	84928949	84929457	Sh3gl2	-77590	0.28	0	1.12	3.07	4.13	2.81	0.55	1.4	5.39	4.92	0.35	1.32	2.03	2.52	0.59	0.79	3.39	3.23	0.71	0.79	1.93	2.38	0.47	3.34	0.98	5.15	0.84	2.27	0.69	3.31	0.75	2.15	2.81	2.39	1.44	2.25	1.51
chr17	67289486	67290042	Mir5709	85533	0.49	0	1.76	3.96	4.53	1.44	1.17	1.46	4.71	3	0.86	1.01	2.28	1.65	0.92	0.85	3.02	3.29	0.54	0.45	1.6	2.99	0.75	3.31	1.31	3.86	0.94	1.96	0.88	3.16	0.5	2.29	2.13	1.54	1.06	1.82	2.19
chr13	99732466	99733232	1700024P04Rik	21288	0.35	0.65	0.54	1.8	3.64	1.45	1.7	0.8	1.79	1.87	1.72	0.59	1.14	0.95	0.93	1.14	1.19	0.94	0.72	0.85	1.62	0.67	0.51	2.3	1.25	1.83	1.16	1.04	1.03	1.06	0.78	1.15	2.14	0.55	-0.14	0.04	0.54
chr13	115002930	115003637	A430090L17Rik	-61130	1.15	0.18	0.58	5.06	4.34	2.81	3.15	1.87	3.55	4.54	0.51	0.79	3.25	1.22	1.94	0.28	2.31	2.69	2.4	3.27	3.39	4.24	0.64	4.07	2.51	4.04	0.65	2.23	1.11	2.5	2.84	3.82	2.66	0.69	1.77	1.16	0.43
chr7	56214038	56214677	Nav2	0	0.42	0.39	0.38	4.74	3.72	2.61	1.16	0.47	3.4	4.48	0.56	0.44	3.85	1.91	0.95	0.63	3.07	3.47	0.75	1.82	1.11	3.1	0.4	3.69	0.82	3.94	0.5	2.88	0.79	3.27	1.29	2.1	3.19	2.26	2.5	2.04	0.71
chr2	170175035	170175767	Bcas1os2	6093	1.11	1.54	0.78	3.51	8.21	3.59	1.15	1.11	3.11	4.71	0.49	0.53	4.77	2.01	0.97	1	3.47	3.31	2.16	3.29	2.79	3.31	1.14	5.1	1.13	3.91	0.51	3.39	0.98	3.39	2.73	3.05	2.15	1.78	2.71	1.77	0.16
chr19	57104911	57105557	Afap1l2	-21846	0.63	0	1.13	3.13	2.82	1.49	0.14	0.31	1.24	2.4	0.56	0.6	2.09	2.07	0.62	0.73	1.41	2.63	1.22	0.93	1.38	1.58	0.59	2.48	0.22	1.82	0.58	2.08	0.68	2.02	1.07	1.48	2.06	2.96	1.82	1.57	0.46
chr6	139315132	139315707	4922502N22Rik	-44035	0.94	0.66	0.14	4.47	5.34	2.77	0.49	0	3.77	4.35	0.31	0.49	2.07	2.23	0.35	0	3.32	2.5	0.1	0.52	1.23	2.33	0.58	4.19	0.24	4.06	0.4	2.15	0.18	2.91	0.31	1.78	2.83	4	2.4	3.98	2.48
chr3	131531632	131532155	Dkk2	216100	0	0	0.15	1.22	4.28	1.99	0.36	0.38	3.06	1.59	0	0.33	2.28	1.28	0.19	0	1.28	1.24	0.34	0.57	0.52	1.7	0.05	2.5	0.37	2.33	0.16	1.78	0.1	1.26	0.45	1.11	5.38	2.62	3.35	3.6	1.27
chr2	52623972	52624597	Stam2	-22789	0.66	0.8	0.53	1.76	4.91	1.54	0.59	0.82	1.28	0.94	0.86	0.35	1.78	1.26	0.4	0.85	1.84	1.68	1.17	1.2	1.14	1.42	0.66	2.74	0.7	1.11	0.6	1.52	0.62	1.76	1.19	1.28	2.03	0.65	1.31	1.48	0.11
chr15	78514540	78515153	Elfn2	33390	1.11	0.21	0.93	3.74	4.55	1.81	0	1.48	3.34	6.79	3.31	1.63	2.46	2.09	1.08	0.54	1.88	2.56	0.39	0.41	3.47	2.59	0.75	3.37	0.74	5.06	2.47	2.27	0.81	2.22	0.4	3.03	2.15	2.76	-0.12	1.44	2.89
chr8	81635799	81636917	Zfp827	-83464	0.24	0.22	0.14	1.97	2.87	1.21	0.5	0.09	2.65	2.56	1.02	1.09	2.84	1.97	0.18	0.6	2.31	2.23	0.27	0.63	1.59	2.4	0.2	2.02	0.3	2.6	1.06	2.4	0.39	2.27	0.45	2	3.27	3.1	1.18	2.51	2.12
chr3	123316414	123316950	Ndst3	58360	0.5	0.24	0	1.55	4.18	1.49	1.04	0.76	0.86	2.22	0.22	0.73	0.3	0.91	0.56	0.24	1.06	0.73	0.45	0	0.82	0.6	0.25	2.41	0.9	1.54	0.48	0.6	0.4	0.9	0.22	0.71	3.24	0.77	0.34	1.14	1.62
chr17	51393857	51394445	Tbc1d5	-75180	0.24	0.43	0	3.59	2.62	2.02	0.15	0.34	4.27	4.86	0.41	0.1	1.89	3.33	0.26	0.56	2.19	2.45	0.31	0.51	0.9	2.06	0.22	2.74	0.24	4.56	0.26	2.61	0.41	2.32	0.41	1.48	3.56	4.17	3.31	2.47	1.83
chr1	182179937	182180655	Psen2	-3856	0.75	0.35	0.68	2.69	3.69	1.45	1.03	1.84	0.79	1.99	0.5	0.85	2.53	1.02	1.2	0.65	2.13	4.19	1.35	0.84	1.85	1.6	0.59	2.61	1.44	1.39	0.68	1.77	0.92	3.16	1.09	1.73	2.12	-0.05	1.38	1.76	0.65
chr15	72970585	72971039	Ago2	44338	0.59	0.29	0.18	2.62	2.47	3.5	0.62	0	2	4.71	0.13	1.1	2.44	1.48	0.44	0.44	2.22	3.17	0.79	0.55	1.76	1.67	0.35	2.86	0.31	3.36	0.62	1.96	0.44	2.7	0.67	1.71	2.98	3.39	1.66	2.59	1.34
chr10	63074498	63075196	Ctnna3	-154240	1.16	0.36	0.11	2.36	4.6	2.39	0.27	0.59	3.42	2.55	0.69	0.4	2.38	3.15	0.66	0.1	2.46	2.35	0.87	1	3.05	2.28	0.54	3.12	0.43	2.98	0.54	2.76	0.38	2.41	0.94	2.66	2.5	2.77	2.32	2.63	1.5
chr14	121076603	121077231	Rap2a	-198921	0.22	0.61	0	5.11	4.22	3.3	0	0.65	3.63	3.98	0.67	0.72	1.89	2.25	0.73	0.84	2.36	2.29	0.19	0.56	1.13	1.72	0.28	4.21	0.32	3.8	0.7	2.07	0.78	2.33	0.38	1.42	3.88	3.51	1.56	1.55	1.9
chr7	114682767	114683360	Olfml1	27586	0	0.84	0.83	4.18	2.36	1.08	1.89	1.03	3.27	2.61	0.2	0.66	2.28	1.45	0.51	0.46	1.85	3.09	1.43	1.35	1.35	2.04	0.56	2.54	1.46	2.94	0.43	1.86	0.48	2.47	1.39	1.7	2.17	1	2.09	2.32	0.28
chr5	120372283	120373027	Tbx5	-87612	0.55	0.34	0.32	1.36	2.82	2.24	0.26	0.27	2.76	1.76	0.32	0.6	1.71	1.06	0.34	0.81	2.38	2.02	2.12	1.9	1.2	1.63	0.4	2.14	0.26	2.26	0.46	1.38	0.58	2.2	2.01	1.42	2.38	3.05	1.57	1.92	-0.5
chr18	54383028	54383553	Redrum	198395	0.78	0.72	0.3	3.14	4	1.83	1.41	0.97	3.47	1.81	0.69	0.42	1.66	1.5	1.26	0.76	3.01	2.61	1.85	0.95	1.87	1.94	0.6	2.99	1.19	2.64	0.55	1.58	1.01	2.81	1.4	1.9	2.3	1.14	1.49	1.47	0.44
chr17	8895101	8895602	Pde10a	99007	0	0.26	0.16	1.46	4.75	1.6	0.74	0.2	3.41	2.61	0	0	1.58	2.44	0.4	0.14	1.72	0.66	1.34	0.5	1.96	1.52	0.14	2.6	0.47	3.01	0	2.01	0.27	1.19	0.92	1.74	4.12	2.65	7.66	2.1	0.91
chr8	118837479	118838005	Dynlrb2	190909	0.78	0.95	0.46	2.97	8.5	1.83	0.7	0.97	4.13	2.49	0.23	0.74	1.96	2.55	0.48	0.63	2.09	2.74	1.96	1.43	0.84	2.91	0.73	4.43	0.84	3.31	0.48	2.25	0.55	2.42	1.69	1.88	2.59	1.97	2.19	2.1	0.14
chr12	109373093	109373640	Setd3	43854	0.49	0.46	0.6	5.54	1.54	2.03	0.86	1.3	3.13	3.69	0.99	1.02	2.76	1.9	0.55	0.37	2.01	3.24	1.22	1.28	1.13	3.03	0.52	3.04	1.08	3.41	1	2.33	0.46	2.62	1.25	2.08	2.53	1.65	1.21	2.49	0.73
chr9	52214925	52215896	Zc3h12c	-238709	0.56	0.26	0.5	2.74	1.87	1.64	0.29	0.53	1.65	3.18	0.43	0.46	2.29	1.64	0.36	0.28	1.63	2.02	0.37	0.26	0.55	0.39	0.44	2.08	0.41	2.42	0.44	1.96	0.32	1.82	0.32	0.47	2.22	2.53	2.12	2.48	0.56
chr2	117164053	117164707	Rasgrp1	3906	1.65	0.76	0.37	3.36	5.55	3.04	2.42	0.31	2.26	3.27	1.47	1.19	3.88	1.59	0.86	0.92	2.34	3	0.46	0.54	2.45	2.43	0.93	3.98	1.36	2.76	1.33	2.73	0.89	2.67	0.5	2.44	2.09	1.01	1.03	1.57	2.26
chr17	49070625	49071493	Lrfn2	413	0.78	1.88	0.18	4.33	4.99	2.29	0.43	0.7	3.41	3.84	1.24	1.15	2	1.27	0.65	0.38	3.2	3.39	0.55	0.4	2.35	1.91	0.95	3.87	0.56	3.62	1.19	1.64	0.52	3.29	0.48	2.13	2.02	2.66	0.45	2.65	2.14
chr14	100860633	100861552	Klf12	-311618	0.59	0.41	0.26	3.99	1.83	1.9	0	0.22	1.61	3.36	0	0	1.72	1.39	0.11	0.14	1.46	1.93	0.2	0.16	0.97	0.83	0.42	2.57	0.11	2.48	0	1.55	0.12	1.69	0.18	0.9	2.59	4.38	7.29	3.66	2.26
chr8	59692657	59693257	Hand2	106522	0.45	1.05	0.4	1.98	4.65	1.2	1.23	0.17	1.72	3.37	0.7	0.55	1.45	1.12	0.5	0.55	1.28	1.42	0.5	0.25	1.48	1.38	0.63	2.61	0.7	2.54	0.62	1.29	0.52	1.35	0.38	1.43	2.03	1.85	1.03	1.35	1.9
chr8	120550316	120551023	Mphosph6	-224487	0.76	0	0.23	1.95	5.13	1.02	0.4	0.42	1.94	2.02	0.76	0.79	2.02	1.56	0.35	0.95	1.75	2.32	0.34	0.5	0.75	1.36	0.33	2.7	0.41	1.98	0.78	1.79	0.65	2.04	0.42	1.06	2.99	2.24	1.2	1.63	1.31
chr7	142330805	142331385	1700120G07Rik	56300	0.71	0.66	0	1.9	3.14	1.38	0.33	0.52	1.17	2.67	0.21	0.57	0.95	0.95	0.26	0.22	0.98	1.91	0.31	0.6	0.76	0.66	0.46	2.14	0.43	1.92	0.39	0.95	0.24	1.44	0.45	0.71	2.2	2.15	1.26	2.54	0.63
chr5	112848324	112848968	Asphd2	-27091	0.42	0.59	0.37	3.42	4.55	1.72	1.3	1.26	3.54	5.36	2.97	2.16	2.22	1.71	1.18	0.82	2	2.33	0.56	0.39	1.66	2.28	0.46	3.23	1.28	4.45	2.57	1.97	1	2.17	0.48	1.97	2.79	1.79	-0.38	1.11	2.03
chr18	83303965	83304524	4921531P14Rik	190752	0.48	0	0.59	4.6	2.25	2.84	0.5	0.18	3.06	4.26	0.64	0.2	3.4	2.84	0.63	0.36	2.15	3.51	0.11	0.36	2.22	2.4	0.36	3.23	0.34	3.66	0.42	3.12	0.5	2.83	0.24	2.31	3.14	3.39	2.86	2.49	3.24
chr11	68275506	68275959	Pik3r5	-29880	0.31	0	0.35	1.41	5.25	1.59	0.2	0.22	2.52	2.1	0.53	0.49	2.27	1.74	0.11	0.88	1.59	3.31	0.26	0.55	2.36	1.41	0.22	2.75	0.21	2.31	0.51	2	0.5	2.45	0.4	1.88	3.58	3.4	1.95	2.28	2.19
chr15	50828720	50829490	Trps1	-107133	0.35	0.32	0.1	2.97	3.44	2.27	1.45	0.39	1.62	2.31	1.71	0.73	1.55	1.51	0.32	0.61	1.99	2.38	0.55	0.52	0.92	1.49	0.26	2.89	0.92	1.97	1.22	1.53	0.46	2.19	0.54	1.21	3.44	1.09	0.32	2.21	1.16
chr5	36132876	36133622	Ablim2	-32348	0.19	0.17	0.21	1.6	3.38	1.6	0.38	0.4	2.6	1.43	0.48	0.38	2.76	1.72	0.54	0.27	1.86	1.58	0.9	0.4	0.59	1.02	0.19	2.19	0.39	2.02	0.43	2.24	0.4	1.72	0.65	0.8	3.46	2.34	2.35	2.06	0.3
chr5	20203809	20204310	Phtf2	183632	0.28	0	0.32	1.28	4.19	2.85	0.18	1.02	2.73	4.99	0	0	2.53	1.46	0.3	0.14	2.48	2.73	1.82	1.2	1.6	2.3	0.2	2.77	0.6	3.86	0	1.99	0.22	2.6	1.51	1.95	3.73	2.67	7.65	3.51	0.37
chr9	47668503	47669090	Gm10677	-42212	0.24	0.22	0.41	3.44	3.34	2.84	0.48	0.51	2.52	3.44	0.72	0.29	2.44	2.61	0.6	0.34	2.52	3.02	1.55	1.28	1.67	0.97	0.29	3.21	0.5	2.98	0.5	2.52	0.47	2.77	1.42	1.32	3.42	2.57	2.3	2.53	-0.1
chr4	48168687	48169291	Stx17	-30897	0.23	0.83	0.13	2.73	5.78	2.9	0.78	0.17	3.59	5.31	1.09	0.18	3.54	1.92	0.66	0.33	2.05	3.15	1.31	1.08	1.92	2.22	0.4	3.8	0.48	4.45	0.64	2.73	0.5	2.6	1.2	2.07	3.23	3.2	2.09	2.37	0.79
chr2	49189309	49190043	Epc2	116962	0.93	0.52	0.33	5	4.18	2.49	1.01	0.41	3.26	7.14	0.33	0.68	2.7	1.74	0.83	0.45	3.72	3.12	2.15	2.26	1.69	3.56	0.59	3.89	0.71	5.2	0.5	2.22	0.64	3.42	2.21	2.62	2.69	2.86	2.11	2.4	0.25
chr10	55962867	55963447	Tbc1d32	-14372	0.24	1.09	0.57	4.28	4.34	1.79	0.16	0.34	2.95	4.1	0.93	0.78	2.05	2.53	0.34	0.47	2.07	2.03	0.83	0.17	0.31	2.09	0.63	3.47	0.25	3.52	0.86	2.29	0.4	2.05	0.5	1.2	2.44	3.77	1.41	2.31	1.25
chr10	118860323	118861039	1700025F24Rik	-9824	0.38	0.18	0.34	2.82	2.35	1.66	1.17	0.85	3.03	1.66	0.59	0.08	1.77	1.45	0.71	0.38	1.87	1.65	0.77	0.84	0.74	1.96	0.3	2.28	1.01	2.34	0.34	1.61	0.54	1.76	0.8	1.35	2.88	1.21	2.23	1.67	0.74
chr8	77972579	77973028	1700007B14Rik	0	0.91	0.29	0.36	2.45	5.3	1.78	1.65	0.45	2.54	4.23	0.4	1.6	1.22	0.96	1.69	1.34	1.07	1.6	0.4	1.11	1.18	1.14	0.52	3.18	1.05	3.39	1	1.09	1.52	1.34	0.76	1.16	2.59	1.68	0.12	-0.18	0.61
chr12	73442270	73443067	Rtn1	66974	0.34	0.79	0.61	1.73	4.38	1.2	0.11	0.51	1.14	0.6	0.68	0.21	0.89	0.92	0.19	0.25	0.78	0.65	0.53	0.5	1	0.8	0.58	2.44	0.31	0.87	0.44	0.9	0.22	0.72	0.52	0.9	2.05	1.46	1.01	1.66	0.79
chr3	154075089	154075719	AI606473	-81305	0	0.4	0.38	3.35	4.87	3.03	0.14	0.48	2.17	3.4	1.24	0.44	2.14	1.94	0.4	0.21	1.97	1.87	0.67	0.95	1.27	1.71	0.26	3.75	0.31	2.79	0.84	2.04	0.3	1.92	0.81	1.49	3.8	3.13	1.27	2.62	0.87
chr15	77834158	77834981	Eif3d	-32904	0.5	0.46	0.19	3.23	1.87	2.03	0.45	0.62	3.33	4.05	1.96	1.35	1.83	1.86	0.62	0.64	1.69	2.62	0.22	0.49	1.51	1.79	0.38	2.38	0.54	3.69	1.66	1.85	0.63	2.16	0.36	1.65	2.6	2.76	0.16	1.76	2.19
chr6	113780418	113780930	Atp2b2	60440	0.27	0	1.27	5.74	3.55	2.64	0.18	0.59	4	3.03	0.59	0.43	2.01	0.72	0.78	0.64	2.52	3.71	1.43	1.27	1.56	3.73	0.51	3.98	0.38	3.51	0.51	1.36	0.71	3.12	1.35	2.64	2.93	3.16	1.4	2.12	0.97
chr11	114142192	114142888	1700092K14Rik	-82621	0.39	0.72	0.47	3.82	4.01	2.51	0.68	0.88	2.61	3.59	0.43	0.72	2.27	2.2	1.16	1.05	2.27	2.82	1.22	1.36	2.17	2.11	0.53	3.45	0.78	3.1	0.57	2.24	1.1	2.54	1.29	2.14	2.69	1.98	1.94	1.2	0.73
chr5	142927517	142928183	Ap5z1	11701	0.41	0.38	0.62	2.61	2.94	1.2	0.14	0.3	1.37	2.15	0.09	0.26	1.55	1.01	0.38	0.5	1.37	1.17	1.37	1.13	1.2	2.3	0.47	2.25	0.22	1.76	0.18	1.28	0.44	1.27	1.25	1.75	2.24	2.94	2.8	1.51	0.48
chr1	52488502	52489222	Nab1	68070	0	0.53	0.46	3.44	5.82	1.65	0.26	0.99	3.64	4.62	0.08	0.31	2.42	1.86	0.56	0.28	2.72	2.9	0.76	1.04	1.72	1.68	0.33	3.64	0.62	4.13	0.2	2.14	0.42	2.81	0.9	1.7	3.42	2.7	3.39	2.71	0.91
chr9	30688088	30688559	Adamts15	41478	0.87	0.28	0	1.76	4.76	1.19	0.59	1.51	1.21	3.04	0.64	0.59	0.85	1.68	0.32	0	1.93	2.63	0	0.64	1.7	2.44	0.38	2.57	1.05	2.12	0.62	1.26	0.16	2.28	0.32	2.07	2.71	1.01	1.03	3.75	2.66
chr3	10512854	10513416	Snx16	-72724	0	0	0.28	3.43	2.99	1.98	0.84	0.53	4.25	2.54	0.32	0.3	2.26	2.17	0.36	0.23	1.87	2.44	0.32	0.27	1.1	2.83	0.09	2.8	0.68	3.4	0.31	2.21	0.3	2.16	0.3	1.97	4.77	2.29	2.8	2.83	2.69
chr2	92369313	92370020	Mir7221	62342	0.38	0.71	0.58	3.24	3.37	1.02	1.05	1.29	3.88	4.71	1.87	0.64	2.69	3.72	1.15	1.03	3.04	2.59	0.42	0.57	1.75	3.07	0.56	2.54	1.17	4.29	1.26	3.21	1.09	2.82	0.5	2.41	2.17	1.87	1.35	1.36	2.26
chr2	171819769	171820868	1700028P15Rik	-31470	0.74	0.23	0.96	5.6	3.94	2.47	1.36	0.65	3.94	5.52	1.31	0.86	2.52	2.56	1.57	1.33	2.96	4.52	1.87	2.33	2.02	3.94	0.64	4	1.01	4.73	1.08	2.54	1.45	3.74	2.1	2.98	2.62	2.22	1.22	1.36	0.5
chr16	13619320	13619987	Parn	48276	0.81	0.57	0.12	3.03	1.89	2.26	0.7	0.15	2.22	1.78	0.36	0.49	3.09	1.92	0.69	0	2.86	2.05	0.72	1.51	2.26	1.53	0.5	2.39	0.42	2	0.42	2.5	0.34	2.46	1.12	1.9	2.24	2.21	2.53	2.8	0.76
chr14	119387091	119387764	Dnajc3	-49938	0.8	0.74	0.36	3.4	3.33	2.48	1.1	0.61	2.88	4.41	0.71	0.58	2.47	1.9	0.98	1	2.7	2.72	1.53	1.8	1.46	2.47	0.63	3.07	0.86	3.64	0.64	2.19	0.99	2.71	1.66	1.97	2.26	2.08	1.74	1.44	0.24
chr9	88134746	88135303	Nt5e	87143	0	0.45	0.59	1.15	4.52	1.44	0.66	0.18	1.63	0.65	1.18	0.9	1.85	1.31	0.27	1.44	0.68	1.06	0.43	0.27	0.65	1.36	0.35	2.37	0.42	1.14	1.04	1.58	0.86	0.87	0.35	1.01	2.74	1.42	0.6	0.02	1.5
chr9	47794297	47794910	Gm10677	-168006	0	0.41	0.26	2.4	4.11	1.04	0.15	0.33	2.97	1.75	0.2	0.46	1.94	2.59	1	0.33	2.02	2.77	0.29	0.49	1.89	2.07	0.22	2.52	0.24	2.36	0.33	2.26	0.66	2.4	0.39	1.98	3.44	3.24	2.74	1.83	2.31
chr13	83884338	83885546	Mir9-2	-5920	1.46	0	0.47	3.57	2.66	1.65	0.31	0.5	2.55	4.24	0.84	0.79	3.08	2.43	0.63	0.89	2.62	2.28	0.3	0.79	1.76	1.95	0.64	2.63	0.4	3.4	0.82	2.75	0.76	2.45	0.55	1.86	2.01	3.04	1.74	1.68	1.75
chr9	41371273	41371939	2610203C20Rik	17482	0	0.38	0.36	3.44	6.5	1.56	0.42	1.37	2.22	2.15	0.27	0.75	1.67	2.01	0.69	0.6	1.08	1.58	1.19	1.13	1.47	1.62	0.25	3.83	0.9	2.19	0.51	1.84	0.64	1.33	1.16	1.54	3.9	1.28	1.83	1.03	0.41
chr8	64014192	64014714	Cbr4	-47662	0.52	0.48	0.31	1.4	4.02	1.38	0.71	0.19	3.07	3.2	0.11	0.75	1.51	2.11	0.67	0.63	2.11	1.49	1.17	1.53	0.34	1.46	0.44	2.27	0.45	3.13	0.43	1.81	0.65	1.8	1.35	0.9	2.35	2.77	2.05	1.46	-0.58
chr6	137453563	137454118	Eps8	14298	0.74	0.23	0.88	2.81	4.29	1.44	0.5	0.54	2.25	3.21	0.54	0.4	1.42	1.55	0.72	0.49	2.41	1.41	0.76	1.17	1.12	1.84	0.62	2.85	0.52	2.73	0.47	1.48	0.6	1.91	0.96	1.48	2.19	2.37	1.64	1.64	0.61
chr17	81246470	81246920	Tmem178	97051	0.31	1.11	0.91	3.87	4.67	1.78	0.82	1.13	2.78	0.8	0.93	1	1.22	0.69	0.11	0.73	1.18	2.04	0.67	0.33	1.18	1.69	0.78	3.44	0.97	1.79	0.97	0.96	0.42	1.61	0.5	1.44	2.13	0.87	-0.01	1.91	1.5
chr13	100555211	100555808	Cartpt	114830	0.9	0.42	0.27	3.38	3.52	4	0.47	0.69	2.09	3.18	0.5	0.28	4.12	1.54	0.5	0.89	2.24	3.62	0.8	0.84	1.49	1.93	0.53	3.63	0.58	2.63	0.39	2.83	0.7	2.93	0.82	1.71	2.75	2.16	2.83	2.06	1.05
chr8	97045380	97046284	Cpne2	10643	0.45	0.55	0.37	1.63	2.79	1.76	0.41	0.22	2.27	3.82	2.31	0.74	2.28	1.02	0.67	0.22	1.48	1.88	0.33	0.44	0.69	1.55	0.46	2.06	0.32	3.04	1.52	1.65	0.44	1.68	0.38	1.12	2.15	3.23	0.11	1.89	1.52
chr4	97417553	97418006	Nfia	26310	0.31	1.39	0.35	2.83	4.94	1.41	0.82	0.91	2.01	2.1	1.06	0.38	2.27	1.21	1.13	0.6	2.12	1.43	0.4	1.21	0.4	2.38	0.68	3.06	0.86	2.05	0.72	1.74	0.86	1.77	0.8	1.39	2.15	1.24	1.26	1.03	0.78
chr14	120478338	120478788	Oxgr1	-36681	0.6	0.29	0	3.27	2.8	1.96	0.62	0.22	2.29	4.76	0.53	0.24	1.58	3.4	0.22	0	2.24	2.91	0.13	0.22	1.98	2.69	0.3	2.68	0.42	3.52	0.38	2.49	0.11	2.58	0.18	2.34	3.13	3.04	2.66	4.43	3.66
chr12	34020075	34020746	Atxn7l1	-32696	0.4	0.19	0.12	3.14	2.3	1.55	0.13	0.91	2.55	4.61	1.61	1	2.95	1.91	0.6	0.4	2.21	1.65	0.27	0.45	1.46	1.61	0.24	2.33	0.52	3.58	1.31	2.43	0.5	1.93	0.36	1.54	3.25	2.76	0.89	1.93	2.06
chr9	119735229	119735730	Scn11a	-655	1.08	1	0	4.03	1.96	2.53	1.3	1.22	2.95	6.89	2.87	1.22	3.47	1.34	0.3	0.66	2.4	3.91	0.24	0.4	1.78	2.16	0.69	2.84	1.26	4.92	2.04	2.41	0.48	3.16	0.32	1.97	2.02	1.96	0.23	2.69	2.58
chr2	169609071	169609844	Tshz2	-149926	0	0	0.43	2.5	2.9	1.03	1.09	0.39	2.21	2.61	0.54	0.43	2.25	1.5	0.98	0.17	2.6	3.56	1.18	1.76	1.84	1.07	0.14	2.14	0.74	2.41	0.48	1.88	0.57	3.08	1.47	1.46	3.81	1.69	1.93	2.4	-0.01
chr17	90487467	90488006	Gm4719	-708887	0.5	1.17	0.15	3.06	4.68	2.5	0.69	1.13	5.08	4.86	0.67	0.61	2.36	2.62	0.85	0.24	4.17	3.4	0.45	0.28	2.47	1.41	0.61	3.41	0.91	4.97	0.64	2.49	0.54	3.79	0.36	1.94	2.47	2.44	1.94	2.77	2.38
chr10	42598018	42598758	Scml4	-17701	0	0.51	0.32	3.09	2.84	1.5	0.12	0.41	1.69	1.93	1.14	0.53	1.18	1.24	0.14	0.18	3.11	2.82	0.41	0.47	0.96	2.84	0.28	2.48	0.26	1.81	0.84	1.21	0.16	2.96	0.44	1.9	3.12	2.73	0.53	4.13	2.09
chr8	114097200	114098064	Znrf1	-34958	0.62	0.29	0.75	2.55	3.23	2.3	0.75	1.76	2.64	2.75	0.97	1.03	2.29	1.41	0.88	1.16	2.33	1.74	0.78	0.58	1.75	2.21	0.55	2.69	1.25	2.7	1	1.85	1.02	2.04	0.68	1.98	2.26	1.1	0.88	0.99	1.53
chr7	109525348	109525888	Rrm1	64320	0.26	0	0	1.87	4.67	1.04	0.69	0.19	1.91	2.2	0	0.2	1.61	0.8	0.37	0.87	1.5	1.09	0.78	0.93	0.33	1.89	0.09	2.53	0.44	2.06	0.1	1.21	0.62	1.29	0.86	1.11	4.71	2.2	3.47	1.05	0.37
chr4	103801635	103802429	Dab1	237713	1.02	0	0.3	2.43	4.57	1.31	0.71	0.38	2.73	1.5	0.53	0.21	3.2	1.31	0.44	0.84	1.51	1.65	0.77	0.69	1.01	1.28	0.44	2.77	0.54	2.12	0.37	2.25	0.64	1.58	0.73	1.15	2.63	1.94	2.58	1.29	0.64
chr15	100841600	100842397	Fignl2	42433	0.68	0.94	1.12	6.21	7.19	2.3	1.05	1.14	4.29	6.27	1.43	0.63	4.38	3.06	1.27	1.51	4.74	3.04	1.74	1.71	2.79	4.15	0.91	5.23	1.09	5.28	1.03	3.72	1.39	3.89	1.73	3.47	2.51	2.26	1.84	1.48	1
chr6	35258039	35258543	Slc13a4	0	0.54	0.99	0.65	3.45	5	1.43	0.38	0.2	3.17	2.84	1.43	0.77	1.57	1.94	0.5	0.4	1.81	2.6	0.6	0.5	1.77	2.02	0.73	3.29	0.29	3	1.1	1.75	0.45	2.21	0.55	1.9	2.16	3.33	0.67	2.27	1.77
chr10	42184514	42185663	Lace1	12708	0.23	1.09	0.57	3.04	3.04	2.36	0.17	0.17	0.9	1.45	0.63	0.92	1.31	0.75	0.26	0.41	1.58	1.99	1.11	1.44	0.31	1.5	0.63	2.81	0.17	1.18	0.78	1.03	0.34	1.79	1.27	0.9	2.14	2.72	0.41	2.38	-0.49
chr6	82467050	82467606	Tacr1	-114582	0.74	0.23	0.29	2.64	2.01	2.43	0.5	0	3.27	4.71	0.43	0.9	2.57	2.75	0.09	0.59	2.07	1.29	0.32	0.36	1.28	1.49	0.42	2.36	0.25	3.99	0.66	2.66	0.34	1.68	0.34	1.38	2.46	3.94	1.98	2.27	1.99
chr6	65019115	65019516	Smarcad1	-25916	0.67	0	0.4	3.67	5.59	1.8	0.7	1.77	3.99	5.34	1.2	0.97	2.57	1.67	0.37	1	1.55	2.94	1.37	0.5	1.32	1.27	0.36	3.69	1.23	4.66	1.08	2.12	0.68	2.25	0.94	1.29	3.33	1.91	0.96	1.7	0.47
chr4	154238021	154238650	Mmel1	5043	0.65	0	0.91	2.62	2	2.02	1.03	0.97	1.64	1.51	1.05	0.52	1.13	0.97	0.48	0.95	1.91	1.67	0.48	0.4	1.27	2.94	0.52	2.21	1	1.57	0.78	1.05	0.72	1.79	0.44	2.1	2.07	0.65	0.42	1.31	2.23
chr19	41434446	41435497	Pik3ap1	24063	0.13	0.36	0.23	2.09	3.59	2.58	0.8	0.77	2.39	1.81	0.63	1.11	2.11	0.99	0.14	0.12	1.05	1.62	0.81	0.76	0.85	0.85	0.24	2.75	0.78	2.1	0.87	1.55	0.13	1.34	0.78	0.85	3.47	1.41	0.83	3.26	0.11
chr18	83242549	83243063	4930592I03Rik	-152597	0.27	0.49	0.47	3.21	1.36	1.87	1.44	0.19	3.99	3.25	0.7	0.54	2.63	1.3	0.49	1.56	2.24	2.16	0.35	2.06	1.56	3.35	0.41	2.15	0.82	3.62	0.62	1.96	1.02	2.2	1.21	2.46	2.36	2.14	1.65	1.09	1.02
chr5	119280420	119280949	4930413E15Rik	121398	0.51	0.25	0	2.25	2.91	1.36	1.06	0.96	2.36	4.27	1.25	1.06	1.8	1.74	0.47	0.62	2.17	2.97	0.23	0.76	1.68	1.21	0.25	2.17	1.01	3.31	1.16	1.77	0.54	2.57	0.5	1.44	3.05	1.7	0.61	2.22	1.53
chr15	27509356	27510286	Mir7117	-8108	0.15	0.41	0.26	3.75	4.66	2.83	0.51	0.87	4.54	5.25	0.26	0.6	2.89	2.7	0.49	0.29	3.29	3.59	1.24	1.73	2.29	2.74	0.27	3.75	0.69	4.89	0.43	2.8	0.39	3.44	1.48	2.52	3.73	2.81	2.67	3.11	0.76
chr6	114785679	114786360	Vgll4	85410	0.21	0.93	0.12	3.1	4.3	1.41	0.82	0.6	3.01	5.95	0.44	0.98	3.49	2.51	0.59	0.48	2.53	2.5	1.51	2.29	1.44	1.41	0.42	2.94	0.71	4.48	0.71	3	0.53	2.51	1.9	1.42	2.78	2.64	2.06	2.21	-0.41
chr14	101731057	101731591	1700110M21Rik	-131771	0.26	0.24	0.62	4.29	3.93	1.2	0.69	1.89	4.48	1.78	0.9	0.52	2.08	2.51	0.66	0.24	2.51	2.81	0.9	1.31	1.16	2.27	0.37	3.14	1.29	3.13	0.71	2.29	0.45	2.66	1.1	1.71	3.04	1.27	1.68	2.54	0.63
chr1	194596857	194597457	Hhat	0	0.68	0.22	0.55	3.22	3.97	1.33	1.23	1.02	1.33	1.38	1.5	1.02	1.72	2.13	0.5	0.45	0.95	1.85	0.7	0.92	1.63	1.48	0.48	2.84	1.12	1.36	1.26	1.92	0.48	1.4	0.81	1.55	2.53	0.27	0.61	1.54	0.93
chr10	44957236	44958158	Popdc3	50952	0.88	0.14	0.17	3.38	2.43	1.81	0.3	0.22	2.1	1.81	0.39	0.42	1.64	1.06	0.16	0.08	1.51	2.27	0.6	0.43	0.97	1.52	0.4	2.54	0.26	1.96	0.4	1.35	0.12	1.89	0.52	1.25	2.65	2.86	1.71	3.87	1.26
chr9	39712494	39713016	Olfr229	4373	0	0.25	0	2.11	4.56	1.07	0.17	0.19	0.88	1.13	0.11	0.42	1.05	2.11	0.38	0.63	1.28	1	0.23	0.29	0.84	0.86	0.08	2.58	0.18	1	0.26	1.58	0.5	1.14	0.26	0.85	4.79	2.42	2.53	1.16	1.67
chr7	147019904	147020378	Gpr123	0	0.3	0.8	0.17	2.13	2.36	1.86	0.19	0.42	4.81	5.53	1.14	0.36	3.5	1.41	1.29	0.42	1.41	1.94	0.13	0.42	1.12	2.15	0.42	2.12	0.3	5.17	0.75	2.46	0.86	1.67	0.28	1.64	2.3	4.04	1.7	0.96	2.53
chr3	98745003	98745626	Hao2	-47850	0	0	0.53	2.36	2.02	1.78	0.75	0.98	2.01	3.82	0.29	0.35	1.4	2.46	0.4	0.21	1.54	1.89	0.48	0.4	2.42	1.64	0.18	2.05	0.86	2.92	0.32	1.93	0.3	1.71	0.44	2.03	3.47	1.74	2.56	2.45	2.18
chr17	89212053	89212858	Lhcgr	-20737	0.34	0.93	0	1.94	2.43	2.47	0	0.37	1.55	2.36	1.34	0.83	1.48	1.98	0.37	0.66	1.54	1.7	0.22	0.81	1.44	1.74	0.42	2.28	0.18	1.96	1.08	1.73	0.52	1.62	0.52	1.59	2.4	3.33	0.67	1.63	1.61
chr11	48458538	48459041	Gnb2l1	154820	0	0.76	0.16	3.84	3.06	1.11	0.18	0	2.05	4.02	0.24	0.44	1.73	2.31	0.1	0.26	2.19	1.83	0.24	0.4	0.54	0.76	0.31	2.67	0.09	3.03	0.34	2.02	0.18	2.01	0.32	0.65	3.08	4.93	2.54	3.41	1
chr8	89434531	89435122	N4bp1	-25374	0.46	0.22	0.27	2.34	2.84	2.28	0.47	0.34	3.67	3.82	0.51	0.1	1.61	2.49	0.17	0.68	2.18	2.22	0.81	1.71	1.2	2.81	0.32	2.49	0.4	3.75	0.3	2.05	0.43	2.2	1.26	2	2.93	3.18	2.71	2.34	0.67
chr6	126768989	126770027	Ndufa9	29135	0.39	0.48	0.15	1.59	3.77	1.92	0.54	1.07	2.75	2.29	0.23	0.38	2.06	0.83	0.44	0.13	1.19	2.08	0.93	0.77	1.28	2.82	0.34	2.43	0.8	2.52	0.3	1.45	0.29	1.64	0.85	2.05	2.8	1.63	2.21	2.48	1.26
chr1	183214835	183215438	Cnih3	67320	0.23	0.63	0.81	2.59	3.71	1.59	0.15	1.34	2.45	2.57	0.9	1.48	3.55	1.63	0.25	0.55	2.31	2.94	0.4	0.58	2.21	2.01	0.56	2.63	0.74	2.51	1.19	2.59	0.4	2.62	0.49	2.11	2.22	1.74	1.12	2.68	2.08
chr11	117286561	117287665	Sept9	-92935	0.73	0	0.52	2.49	3.29	1.44	0.84	0.27	1.65	3.88	0.76	0.2	2.65	1.49	0.96	0.43	1.99	1.72	1.31	1.46	1.37	1.5	0.42	2.41	0.55	2.76	0.48	2.07	0.7	1.86	1.38	1.44	2.5	2.3	2.09	1.4	0.05
chr14	47551739	47552300	Samd4	-49100	0.73	0.68	0.59	3.44	2.99	1.71	1	0.36	5.9	3.39	2.67	1.78	2.69	1.41	0.18	1.07	2.39	2.44	0.86	1.07	2.37	3.4	0.67	2.71	0.68	4.65	2.23	2.05	0.62	2.42	0.97	2.88	2.01	2.75	-0.12	1.93	1.57
chr11	50654635	50655288	Zfp879	0	0.63	0.2	0.63	1.41	4.06	1.47	1.13	0.78	1.91	2.56	1.93	0.69	2.07	1.21	0.61	1.12	1.55	1.5	0.09	0.46	1.36	1.16	0.49	2.31	0.96	2.23	1.31	1.64	0.86	1.52	0.28	1.26	2.23	1.22	0.32	0.81	2.16
chr10	76430711	76431389	Pcbp3	-6019	0.21	0.93	0.6	2.17	3.72	1.64	0.41	1.19	1.68	4.04	1.15	1.4	2.45	2.52	0.97	0.88	1.7	3.57	1.61	1.56	1.18	1.31	0.58	2.51	0.8	2.86	1.27	2.49	0.92	2.63	1.58	1.25	2.09	1.83	0.96	1.5	-0.35
chr9	101682540	101683396	Mir7243	523909	0.48	0.58	0.19	4.82	6.04	2.04	0.65	0.48	4.53	7.23	0.35	0.65	2.03	2.07	0.47	0.23	2.57	3.52	0.35	0.41	1.25	1.79	0.42	4.3	0.56	5.88	0.5	2.05	0.35	3.04	0.38	1.52	3.34	3.36	2.01	3.09	1.97
chr8	110205875	110206435	Psmd7	-93493	0.25	0.45	0.59	2.62	1.75	1.98	0	0.73	1.43	2.34	0.11	1	2.55	1.2	0.54	0.95	1.54	1.88	1.62	0.98	1.59	1.59	0.43	2.12	0.36	1.88	0.56	1.88	0.74	1.71	1.3	1.59	2.27	2.34	1.74	1.19	0.29
chr3	112776401	112776910	Amy2b	182735	0.28	0.26	0.31	4.5	3.03	1.41	0.18	0.2	0.67	2.57	1.18	0.77	0.94	1.43	0.39	0.39	1.04	2.32	0.12	0.88	0.35	0.88	0.28	2.98	0.19	1.62	0.98	1.19	0.39	1.68	0.5	0.62	3.35	3.03	0.28	2.08	0.29
chr15	101283471	101284218	1700011A15Rik	-5296	0	1	0.44	1.97	2.62	2.02	0.5	0.68	3.82	2.38	0.88	0.75	1.81	1.71	1.62	0.9	2.44	2.1	1.06	1.75	1.55	1.02	0.48	2.2	0.59	3.1	0.82	1.76	1.26	2.27	1.4	1.29	2.18	2.37	1.1	0.84	-0.13
chr13	56064502	56065042	Pitx1	-131716	0.76	0.24	0	2.04	3.89	1.33	0.17	0	3.59	1.31	1.11	0.72	2.65	1.35	0.46	0.5	2.13	2.3	1.46	1.11	1.31	2	0.33	2.42	0.08	2.45	0.92	2	0.48	2.21	1.29	1.66	2.82	4.69	1.12	2.18	0.36
chr1	182936443	182936805	Ephx1	10821	0.39	0	0.22	1.77	6.96	1.1	0.52	0	4.09	4.61	1.33	1.24	3.51	1.69	0.14	0	2.13	3.98	0.33	0.55	0.99	1.41	0.2	3.28	0.26	4.35	1.29	2.6	0.07	3.05	0.44	1.2	3.95	4.01	1.01	5.26	1.43
chr1	73041194	73041742	Tnp1	20731	0.26	0.24	0.44	3.69	3.58	2.32	0.16	0	1.04	1.95	0.22	0.2	1.44	1.44	0.09	0.36	2.26	2.63	0.44	0.27	0.66	1.75	0.31	3.2	0.08	1.5	0.21	1.44	0.22	2.44	0.36	1.21	3.31	4.06	2.72	3.38	1.73
chr11	39707982	39708525	Mat2b	797659	0.76	0	0	1.53	4.38	1.92	0	0.94	0.63	1.31	0.77	0.92	0.74	2.14	0.64	0.61	2.12	1.57	0.44	0.55	0.5	0.59	0.25	2.61	0.47	0.97	0.84	1.44	0.62	1.85	0.5	0.54	3.31	1.03	0.76	1.55	0.14
chr11	119020637	119021395	Mir6934	-5186	0.71	0.99	0.11	3.51	4.23	2.1	1.35	1.74	4.51	5.49	2.2	0.74	4.39	2.82	0.46	0.53	3.35	3.46	0.32	0.4	2.23	3.69	0.6	3.28	1.54	5	1.47	3.6	0.5	3.41	0.36	2.96	2.42	1.69	1.29	2.76	3
chr14	77139455	77140479	1700108F19Rik	-62081	0.26	0.62	0.63	2.96	2.19	1.24	0.82	0.5	2.23	3.13	1.57	0.81	1.4	1.55	0.6	0.85	1.17	1.6	0.23	0.54	0.69	1.55	0.5	2.13	0.66	2.68	1.19	1.48	0.72	1.38	0.38	1.12	2.06	2.01	0.31	0.92	1.52
chr12	106090150	106090715	Clmn	12571	0	0.23	0.42	1.79	4.21	2.81	0.34	0.53	4.44	5.68	2.85	0.88	2.8	1.19	0.99	0.83	2.71	2.42	0.53	0.35	1.58	1.35	0.22	2.94	0.44	5.06	1.86	1.99	0.91	2.56	0.44	1.47	3.7	3.51	0.1	1.48	1.71
chr11	62602235	62603185	Zfp286	0	0.15	1.32	0.52	2.8	3.82	1.76	0.39	0.75	2.88	3.13	1.95	1.28	2.67	0.91	0.8	0.77	1.46	2	0.71	1.48	0.94	0.8	0.66	2.79	0.57	3	1.62	1.79	0.78	1.73	1.09	0.87	2.06	2.38	0.15	1.13	-0.33
chr11	119890767	119891563	Aatk	11532	0.68	0.31	0.62	2.65	3.68	1.01	0.59	0.38	1.72	2.24	1.06	0.49	1.8	1.38	0.44	0.59	1.32	1.39	0.84	0.25	1.46	1.6	0.54	2.45	0.48	1.98	0.78	1.59	0.52	1.36	0.54	1.53	2.17	2.01	1.03	1.38	1.47
chr5	150102685	150103352	Alox5ap	-26052	0.61	0.94	0.61	2.89	4.81	1.78	0.42	1.21	3.58	3.03	2.25	1.42	2.73	2.47	1.06	0.9	2.37	2.85	0.63	1.05	2.26	1.05	0.72	3.16	0.82	3.3	1.84	2.6	0.98	2.61	0.84	1.65	2.12	2.01	0.5	1.4	0.97
chr4	102432707	102433255	Sgip1	0	0	0.91	1.19	2.34	4.6	1.61	0.86	0.55	2.28	3.05	1.31	0.82	3.03	1.22	0.46	1.59	1.22	1.92	0.66	0.55	1.13	1.39	0.7	2.85	0.7	2.66	1.06	2.12	1.03	1.57	0.6	1.26	2.01	1.9	0.99	0.61	1.05
chr3	119914051	119914658	Ptbp2	-427745	0.68	0.63	0.54	4.38	2.31	1.96	0.31	1	1.7	2.16	0.1	0.92	2.49	2.21	0.08	0.33	1.1	2.04	0.2	1.07	0.72	1.05	0.62	2.88	0.66	1.93	0.51	2.35	0.2	1.57	0.64	0.88	2.21	1.54	2.18	2.88	0.47
chr19	40811445	40812264	Entpd1	-77162	0.33	0.16	0.4	2.58	1.71	1.94	0.23	0.74	1.95	2.04	0.66	0.68	2.22	1.12	0.49	0.4	1.64	1.76	1.18	1.78	2.17	1.79	0.3	2.08	0.48	2	0.67	1.67	0.44	1.7	1.48	1.98	2.77	2.02	1.3	1.91	0.42
chr1	121285258	121286184	Inhbb	32641	0.15	0.68	0.62	3.17	3.16	1.12	0.7	0.44	1.97	1.67	0.45	0.49	1.03	1.91	0.43	0.36	1.5	2.12	0.32	0.43	1.53	1.04	0.48	2.48	0.57	1.82	0.47	1.47	0.4	1.81	0.38	1.29	2.34	1.66	1.62	2.17	1.75
chr9	20619093	20619924	Col5a3	0	0.49	0.46	0	2.43	3.19	2.11	0.45	0.73	2.61	2.72	1.52	1.14	2.48	1.99	0.48	0.57	1.73	3.31	0.36	0.36	0.96	1.53	0.32	2.58	0.59	2.66	1.33	2.23	0.52	2.52	0.36	1.25	2.99	2.16	0.74	2.24	1.76
chr12	96576768	96577348	Flrt2	353087	0.93	0.43	0.14	3.64	5.29	2.33	0.48	0.71	2.55	3.28	0.31	0.86	1.36	2.95	0.26	0.47	2.4	3.05	0.21	0.26	1.84	1.1	0.5	3.75	0.6	2.92	0.58	2.16	0.36	2.72	0.24	1.47	2.88	2.27	1.86	2.87	2.59
chr7	6467798	6468404	Olfr1349	0	0.68	0.63	0.68	3.48	3.47	1.72	1.68	2.34	5.08	3.33	0.4	1.37	2.61	1.11	1.09	0.45	1.5	3.02	0.5	0.91	2.34	2.1	0.66	2.89	2.01	4.21	0.88	1.86	0.77	2.26	0.7	2.22	2.11	1.06	1.06	1.54	1.64
chr4	154159194	154160045	Ttc34	70263	0.32	0.59	0.19	1.4	3.28	1.77	0.22	0.48	3.22	3.49	0.14	0.85	2.23	1.66	0.41	0.32	2.14	2	0.21	0.94	1.46	1.35	0.37	2.15	0.35	3.36	0.5	1.94	0.36	2.07	0.57	1.4	2.52	3.22	1.95	2.47	1.27
chr14	17365043	17366048	Rarb	41676	0.68	0.38	0.57	1.92	4.03	1.58	1.39	0.61	1.13	1.54	0.36	0.5	1.02	1.03	0.91	0.6	1.19	1.69	0.85	0.8	0.98	0.57	0.54	2.51	1	1.34	0.43	1.02	0.76	1.44	0.82	0.77	2.19	0.41	1.23	0.92	-0.09
chr5	121438257	121438953	Rph3a	20574	0.59	0.55	0	2.11	3.22	2.51	1.21	1.16	3.43	3.94	0.69	0.24	1.82	1.58	0.57	1.05	2.82	3.48	2.17	1.95	2.04	1.74	0.38	2.61	1.19	3.68	0.46	1.7	0.81	3.15	2.06	1.89	2.75	1.63	1.85	1.95	-0.12
chr18	32176477	32177137	Myo7b	19448	0.62	0	0.62	3.62	1.27	3.02	0.42	0.77	1.89	1.8	1.18	0.92	1.08	1.94	0.08	0.41	2.11	3.08	0.09	0.23	2.29	1.55	0.41	2.64	0.6	1.84	1.05	1.51	0.24	2.59	0.16	1.92	2.64	1.62	0.52	3.35	3.5
chr16	24778433	24779112	Lpp	-56493	0	1.1	0.35	2.3	3.09	1.75	0.54	0	2.36	2.62	0.35	0.74	1.4	1.53	0.22	0.59	1.83	2.02	0.18	0.29	2.36	1.69	0.48	2.38	0.27	2.49	0.54	1.46	0.4	1.92	0.24	2.02	2.28	3.16	1.41	2.22	3.05
chr14	45698090	45699080	Ptger2	-90305	0.14	0.76	0.82	3.8	3.95	1.69	0.47	0.2	3.11	3	0.79	1.46	1.68	1.61	0.35	0.27	2.22	1.52	0.42	0.35	1.43	2.44	0.57	3.15	0.34	3.05	1.12	1.64	0.31	1.87	0.38	1.94	2.44	3.15	0.54	2.55	2.3
chr14	26089732	26090512	4930572O13Rik	-127005	0.35	0.32	0.31	3.88	3.94	1.03	0.6	0.65	3.06	3.21	0.69	0.92	1.73	2.27	0.72	0.35	1.23	3.27	0	0.32	1.82	1.63	0.33	2.95	0.62	3.13	0.8	2	0.53	2.25	0.16	1.73	3.14	2.31	1.3	2.05	3.35
chr12	73007361	73007955	Daam1	-16832	0.91	0.42	0.13	2.47	4.24	2.14	0.47	1.03	0.77	3.2	0.71	0.37	2.27	1.45	0.51	1.01	1.36	2.53	1.23	1.43	1.8	1.62	0.49	2.95	0.75	1.99	0.54	1.86	0.76	1.94	1.33	1.71	2.58	1.39	1.77	1.34	0.36
chr6	92191191	92191625	Trh	3019	0.32	0.58	0.37	1.91	3.23	2.03	0.65	0	1.84	1.64	0.41	0	2.37	1.27	0.35	0.3	1.43	2.72	2.1	2.44	3.06	2.35	0.42	2.39	0.32	1.74	0.2	1.82	0.32	2.08	2.27	2.7	2.47	2.39	3.09	2.64	0.25
chr1	183861779	183862476	Enah	87635	1.16	0.36	0.34	3.95	2.61	2.28	1.87	0.29	2.45	3.76	0.6	1.03	2.17	2.02	1.31	1.33	3.23	3.19	0.69	0.57	1.28	1.74	0.62	2.95	1.08	3.1	0.82	2.09	1.32	3.21	0.63	1.51	2.23	1.51	1.35	1.28	1.25
chr2	35490933	35491593	Dab2ip	-13433	1.85	0.76	0.12	4.03	4.44	2.89	1.41	1.38	7.94	5.05	3.89	2.11	2.17	2.5	0.53	2.32	2.83	3.77	0.55	0.68	2.7	2.8	0.91	3.79	1.4	6.5	3	2.34	1.42	3.3	0.62	2.75	2.05	2.21	-0.36	1.21	2.14
chr7	74811710	74812390	Ttc23	-19415	0.6	0.37	0.6	1.49	3.09	1.87	0.54	0.29	2.18	1.4	0.53	0.74	0.81	2.43	0.29	0.59	0.99	1.63	0.99	1.56	0.91	1.78	0.52	2.15	0.42	1.79	0.64	1.62	0.44	1.31	1.27	1.34	2.02	2.08	1.34	1.55	0.08
chr4	43339735	43340492	Rusc2	54361	0.71	0.17	0.65	3.88	4.06	3.05	0.74	0.26	2.87	5.35	0.4	0.59	2.93	2.1	0.4	0.36	2.47	4.83	1.36	1.33	1.88	2.35	0.51	3.66	0.5	4.11	0.5	2.52	0.38	3.65	1.35	2.12	2.82	3.01	2.32	3.23	0.65
chr18	55061793	55062328	Zfp608	87506	0	1.4	0.3	3.61	4.19	2.07	1.05	2.47	2.34	1.78	0.79	0.32	1.48	1.36	1.23	1.63	2.41	3.07	2.6	1.98	3.33	1.42	0.57	3.29	1.76	2.06	0.56	1.42	1.43	2.74	2.29	2.38	2.52	0.23	1.34	0.93	0.05
chr16	44875802	44876296	Cd200r2	-8593	0.28	0.77	0.16	2.59	3.68	2.73	1.13	0.61	2.53	4.09	0.24	0.34	1.28	1.86	1.03	1.36	1.74	2.25	0.49	0.3	1.07	1.42	0.4	3	0.87	3.31	0.29	1.57	1.2	2	0.4	1.25	2.86	1.92	2.4	0.73	1.63
chr13	62364557	62365228	Gm3604	119306	0	0	0.49	1.77	3.55	1.31	0.13	0.76	2.38	3.19	0.45	0.49	1.42	0.91	0.3	0.3	1	1.95	1.27	1.27	0.79	1.52	0.16	2.21	0.44	2.79	0.47	1.17	0.3	1.48	1.27	1.16	3.68	2.62	1.29	2.26	-0.14
chr1	72071672	72072206	4933417E11Rik	-19903	0	0.94	0.3	2.75	2.88	2.23	0.17	0.96	4.48	2.9	0.34	0.73	2.53	1.14	0.19	0.51	2.06	1.84	0.45	1.4	2.49	0.84	0.41	2.62	0.56	3.69	0.54	1.84	0.35	1.95	0.92	1.66	2.64	2.69	1.76	2.44	0.84
chr1	183322893	183323727	Cnih3	-40135	0.65	0.16	0.19	2.09	2.69	1.52	0.44	0.73	2.18	1.43	0.72	1.33	1.43	1.83	0.61	0.8	0.92	2.75	0.14	0.48	1.39	1.68	0.33	2.1	0.58	1.81	1.02	1.63	0.7	1.84	0.31	1.53	2.62	1.61	0.66	1.37	2.27
chr10	42345689	42346374	Nr2e1	-42295	0.99	0.73	0.23	2.69	4.48	1.05	0.69	0.44	1.82	1.74	2.61	3.42	1.74	1.34	1.93	1.36	1.26	2	0.7	0.51	1.81	2.15	0.65	2.74	0.56	1.78	3.01	1.54	1.64	1.63	0.6	1.98	2.06	1.64	-0.96	-0.01	1.69
chr7	47521873	47522595	4933402C06Rik	407511	0.37	0	0.33	1.52	4.45	2.98	0.26	0.28	3.31	2.31	0.25	0.78	2.41	2.37	0.07	0.65	1.66	2.71	0.25	0.35	0.5	2.2	0.23	2.98	0.27	2.81	0.52	2.39	0.36	2.19	0.3	1.35	3.62	3.33	2.19	2.57	2.13
chr6	27889448	27890199	Mir592	-2698	0.36	0	0.44	1.84	4.27	1.28	0.25	0.55	2.28	3.17	0.08	0.44	1.16	1.78	0.4	0.27	1.46	2.44	0.56	0.13	0.83	0.76	0.27	2.46	0.4	2.72	0.26	1.47	0.34	1.95	0.34	0.8	3.16	2.74	2.45	2.51	1.18
chr6	139579760	139580328	Pik3c2g	-43989	0.25	0.67	0	1.94	2.71	3.08	0.16	0.35	3.2	4.61	0.63	0.3	1.81	1.62	0.35	0.93	2.36	2.41	0.32	0.26	1.41	1.34	0.31	2.58	0.26	3.91	0.46	1.72	0.64	2.38	0.29	1.38	3.03	3.88	1.86	1.88	2.21
chr2	133340753	133341435	Bmp2	36459	0.21	0.19	0.48	1.61	3.28	1.29	0.54	0	1.33	2.27	0.62	0.73	2.79	1.07	0.44	0.19	1.33	1.82	0.35	0.44	2.08	0.94	0.29	2.06	0.27	1.8	0.68	1.93	0.32	1.58	0.4	1.51	2.77	2.69	1.5	2.29	1.91
chr16	12829140	12829497	1700003L19Rik	-17658	0.39	1.4	0	3.08	7.42	1.12	0.25	0.84	2.24	4.01	0.34	0	4.65	1.54	0.14	0.56	1.6	1.46	0	0.28	1.01	1.6	0.6	3.87	0.54	3.12	0.17	3.1	0.35	1.53	0.14	1.31	2.68	2.5	4.11	2.1	3.13
chr1	128557863	128558346	Nckap5	-168359	0.56	0.27	0.5	1.72	4.06	1.66	0.77	1.47	2.13	4.93	0.5	0.93	3.27	1.39	0.31	0.56	2.28	1.49	1.88	1.35	1.84	1.57	0.44	2.48	1.12	3.53	0.72	2.33	0.44	1.88	1.62	1.7	2.46	1.65	1.69	2.09	0.08
chr8	79425358	79426533	Nr3c2	0	0.58	0.75	0.42	3.2	2.37	1.83	0.31	0.94	4.76	4.46	0.61	0.71	2.29	1.72	0.9	0.74	2.49	3	0.31	0.38	2.04	2.22	0.58	2.47	0.62	4.61	0.66	2	0.82	2.75	0.34	2.13	2.06	2.86	1.59	1.73	2.59
chr5	113704726	113705346	Sgsm1	4275	1.1	0.4	0.26	2.52	3.84	1.92	1.19	1.79	1.47	5.18	0.58	0.35	3.32	1.39	0.98	0.65	2.63	1.69	1.27	1.87	1.58	1.23	0.59	2.76	1.49	3.32	0.46	2.36	0.82	2.16	1.57	1.4	2.21	1.15	2.32	1.4	-0.16
chr18	66298574	66298955	Mir694	80032	0.71	0.34	0.21	2.65	2.94	1.26	0.5	0.26	0.29	1.86	0.31	0.58	1.26	2.07	0.79	0.18	1.63	1.21	0.31	0.39	0.47	1	0.42	2.28	0.38	1.07	0.44	1.66	0.48	1.42	0.35	0.74	2.42	1.48	1.88	1.53	1.05
chr14	73574545	73575296	Mir687	31362	0.72	1	0.32	5.74	5.58	3.61	0.63	0.95	4.25	4.75	0.72	0.44	2.74	2.52	0.4	0.89	3.7	5.49	1.53	1.94	2.84	2.54	0.68	4.98	0.79	4.5	0.58	2.63	0.64	4.6	1.73	2.69	2.85	2.5	2.16	2.81	0.63
chr7	118923152	118923987	Galnt18	0	0	0.6	0.19	2.08	3.34	1.43	0.34	0.85	3.41	3.84	1.37	2	2.08	1.39	0.97	0.32	2.06	2.19	0.36	0.84	0.63	1.38	0.26	2.28	0.6	3.62	1.68	1.73	0.64	2.12	0.6	1	3.07	2.59	0.04	1.7	0.73
chr6	92484576	92485206	Prickle2	0	0.22	0.4	0.9	2.76	3.11	1.27	0.89	1.13	3.44	3.02	0.67	0.44	3.02	1.06	1.05	1.38	2.51	2.9	1.25	1.68	0.7	1.92	0.51	2.38	1.01	3.23	0.56	2.04	1.21	2.7	1.46	1.31	2.21	1.67	1.86	1.15	-0.16
chr5	142776463	142777297	Foxk1	100153	0.32	1.06	0.59	3.08	3.68	2.19	1.22	1.46	3.55	6.7	0.65	0.54	2.85	1.61	0.91	0.64	3.38	3.85	1.16	1.57	2.03	2.52	0.66	2.98	1.34	5.12	0.6	2.23	0.78	3.62	1.36	2.27	2.17	1.93	1.89	2.21	0.73
chr4	46837713	46838343	Gabbr2	166243	0	0.6	0.13	2.48	2.44	2.27	0.14	0	3.79	5.29	0.48	0.89	2.14	1.75	0.32	0.32	3.03	2.38	0.1	0.4	2.4	2.73	0.24	2.4	0.07	4.54	0.68	1.94	0.32	2.7	0.25	2.56	3.25	5.83	1.49	3.04	3.31
chr4	119751644	119752550	Edn2	81478	0.3	0.97	0.72	5.36	7.1	4.3	1.34	1.23	8.69	8.01	0.66	1.29	4.37	3.04	0.39	0.52	4.33	5.28	0.74	1.45	3.33	4.92	0.66	5.59	1.29	8.35	0.98	3.7	0.46	4.8	1.09	4.12	3.06	2.69	1.92	3.37	1.9
chr12	79047674	79048563	Gphn	279078	0.16	0.15	0.18	1.44	3.77	1.7	0.21	0.8	3.46	2.68	0.34	0.19	1.7	2.13	0.22	0.53	2.53	1.54	0.89	1.01	2.29	1.21	0.16	2.3	0.5	3.07	0.26	1.92	0.38	2.04	0.95	1.75	3.74	2.58	2.81	2.41	0.87
chr11	96621202	96622083	Snx11	16786	1.08	0.15	0.37	2.6	3.01	1.53	1.27	1.73	1.82	1.49	0.82	0.64	1.88	1.94	0.69	0.45	1.85	2.08	1.58	2.11	1.01	1.01	0.53	2.38	1.5	1.66	0.73	1.91	0.57	1.97	1.84	1.01	2.14	0.14	1.38	1.77	-0.86
chr9	49466336	49466760	Gm11149	-139944	0.33	0.31	0.19	1.72	4.29	2.08	0.66	0.97	1.6	5.05	0.14	0.52	0.75	2.74	0.24	0.17	1.91	1.7	0.28	0.35	1.25	2.55	0.28	2.7	0.82	3.33	0.33	1.75	0.2	1.8	0.32	1.9	3.24	2.02	2.37	3.08	2.56
chr9	122108429	122108917	Mir8106	74229	1.11	0	0.33	1.7	4.59	1.15	0.39	1.05	1.64	1.21	0.86	0.68	0.82	1.5	0.2	0.68	1.27	1.6	1.37	0.82	1.82	2.6	0.48	2.48	0.72	1.42	0.77	1.16	0.44	1.44	1.09	2.21	2.35	0.98	0.58	1.68	1.01
chr5	67815834	67816394	Bend4	2644	0.25	0.45	0.43	1.8	3	2.41	0.16	1.27	2.86	4.89	1.61	1	3.68	3.05	0.36	0.59	1.88	3.73	0.21	0.45	1.75	3.54	0.38	2.4	0.72	3.88	1.31	3.37	0.48	2.8	0.33	2.64	2.64	2.42	1.36	2.54	2.97
chr4	148590701	148591413	Pgd	-49885	0	0.18	0.22	2.84	2.95	1.24	0.66	0.14	1.45	2.5	0.67	0.39	1.11	1.21	0.28	0.28	2.02	0.91	1.03	1.19	1.12	1.35	0.13	2.34	0.4	1.98	0.53	1.16	0.28	1.47	1.11	1.24	4.04	2.28	1.12	2.35	0.15
chr2	174421766	174422295	Zfp831	46739	1.02	0	0.15	3.29	1.59	3.01	0.7	1.91	1.95	4.05	0.91	0.53	1.95	0.81	0.96	0.51	1.63	1.23	0.23	0.28	2.34	2.17	0.39	2.63	1.3	3	0.72	1.38	0.74	1.43	0.26	2.25	2.72	1.19	0.93	0.95	3.1
chr14	104795365	104796145	Pou4f1	71071	0.69	0.32	0.1	3.88	4.12	1.73	0.6	0	2.92	2.28	0.38	0.36	1.53	1.64	0.26	0.94	1.59	2.51	0.08	0.26	1.14	1.47	0.37	3.24	0.3	2.6	0.37	1.58	0.6	2.05	0.17	1.3	3.1	3.07	2.07	1.76	2.87
chr10	69371098	69371869	Ank3	16410	0.53	0.32	0.64	1.66	2.72	1.75	0.25	0.53	2.08	2.31	0.62	0.22	0.82	1.12	0.39	0.52	1.92	1.61	0.79	0.84	0.8	1.15	0.5	2.04	0.39	2.2	0.42	0.97	0.46	1.77	0.82	0.98	2.02	2.46	1.19	1.93	0.26
chr6	140209136	140209707	Plekha5	162912	0.25	0.44	0.14	4.19	3.43	3.77	0.65	1.77	4.19	3.12	0.74	0.79	2.77	1.82	0.61	0.58	3.1	2.63	0.21	0.26	1.4	1.79	0.28	3.8	1.21	3.66	0.76	2.29	0.6	2.87	0.24	1.6	3.73	1.59	1.57	2.25	2.71
chr5	37201799	37202334	Mrfap1	-13806	0.5	0.24	0.3	2.92	5.74	2.07	0	0.19	3.2	4.45	1.23	1.05	1.48	1.25	0.19	0.5	0.8	3.31	0.45	0.84	0.5	1.07	0.35	3.58	0.1	3.83	1.14	1.36	0.34	2.06	0.64	0.78	3.33	5.19	0.26	2.54	0.28
chr4	100151108	100151789	Ube2u	0	0	0.93	0.84	2.7	5.12	2.45	0.69	0.75	5.02	2.97	1.59	0.73	2.22	1.7	0.82	0.98	3.02	3.85	1.42	2.66	1.04	2.25	0.59	3.42	0.72	4	1.16	1.96	0.9	3.44	2.04	1.64	2.52	2.46	0.75	1.92	-0.31
chr1	182317372	182318076	Gm5069	-56692	0.77	1.25	0.58	4.56	4.76	1.36	1.19	1.73	3.89	3.72	2.8	1.11	2.14	2.34	1.08	1.89	2.71	4.83	0.09	0.71	1.26	2.36	0.87	3.56	1.46	3.81	1.96	2.24	1.48	3.77	0.4	1.81	2.03	1.38	0.2	1.34	2.15
chr15	71837270	71837719	Col22a1	26938	0.6	0.56	0.36	1.43	4.68	1.6	0.62	0.67	2.03	2.12	1.2	0.13	2.47	2.05	0.67	0.73	1.07	1.89	0.8	1.22	1.18	1.14	0.51	2.57	0.64	2.08	0.66	2.26	0.7	1.48	1.01	1.16	2.32	1.67	1.75	1.07	0.2
chr11	43351879	43352305	Ccnjl	-9629	0	0.31	0	1.71	4.93	1.13	0	0.7	2.42	5.02	0.99	0.4	1.85	1.29	0.35	0	1.24	2.3	0.14	0.12	2.72	1.95	0.1	2.59	0.35	3.72	0.7	1.57	0.18	1.77	0.13	2.34	4.52	3.37	1.16	3.27	4.07
chr8	13932072	13932506	Fbxo25	-24267	0	0	0.18	1.27	5.48	1.47	0.65	0.46	1.06	0.55	0.28	0.14	1.45	1.41	0.69	0.16	0.55	0.9	0.83	1.73	2.47	1.31	0.06	2.74	0.56	0.8	0.21	1.43	0.42	0.73	1.28	1.89	5.3	0.53	2.71	0.76	0.56
chr6	39477301	39477896	Dennd2a	29937	0.24	0	1.09	3.7	5.39	2	0.47	0.34	2.49	4.4	0.4	1.03	2.54	1.65	0.34	0.67	1.93	2.42	2.54	2.29	2.54	1.39	0.44	3.7	0.4	3.45	0.72	2.09	0.5	2.17	2.42	1.96	3.03	3.06	1.54	2.08	-0.3
chr5	91390269	91390945	Mthfd2l	-30048	0	0.19	0.24	2.31	1.66	2.23	0.28	0.44	2.19	2.99	0.27	0.25	1.29	1.98	0.44	0.1	2.13	1.07	0	0	0.53	0.95	0.14	2.07	0.36	2.59	0.26	1.64	0.27	1.6	0	0.74	3.76	2.81	2.61	2.52	6.23
chr2	52887721	52888645	Prpf40a	161576	0.29	1.08	0.36	2.19	3.32	2.15	1.71	2.2	2.1	3.86	0.84	0.61	2.91	2.12	1.04	0.94	3.01	2.34	1.63	1.9	2.31	2.48	0.58	2.55	1.96	2.98	0.72	2.52	0.99	2.67	1.76	2.4	2.13	0.61	1.78	1.42	0.44
chr1	84222582	84223332	Mir6353	-7046	0.19	0.33	0.32	2.57	2.24	1.28	0.87	0.55	2.73	2.07	0.56	0.6	1.48	1.79	0.47	0.8	1.53	2.88	0.89	1.27	0.83	2.21	0.28	2.03	0.71	2.4	0.58	1.64	0.64	2.21	1.08	1.52	2.81	1.74	1.48	1.78	0.49
chr1	183484460	183485133	Ccdc121	-42878	0	0	0.61	3.55	3.74	1.43	0.7	0.3	2.2	5.84	1.6	1.41	3.77	1.99	0.45	0.49	1.99	2.91	0.27	0.45	1.98	3.03	0.2	2.91	0.5	4.02	1.5	2.88	0.47	2.45	0.36	2.5	3.77	2.98	0.93	2.36	2.76
chr2	133104933	133105456	Bmp2	272438	0.52	0	0.78	2.28	2.68	1.38	1.07	0.78	3.92	5.01	0.92	0.86	3.33	1.99	0.67	0.52	3.48	3.25	0.46	0.76	2.22	2.31	0.43	2.11	0.92	4.46	0.89	2.66	0.6	3.37	0.61	2.27	2.26	2.26	1.57	2.48	1.88
chr9	37227961	37228876	Robo3	11884	0.3	0	0.26	2.31	2.6	1.3	0.31	0.33	1.87	2.99	0.26	0.36	1.73	1.61	0.5	0.22	2.72	2.36	0.73	0.66	1.45	1.95	0.19	2.07	0.32	2.43	0.31	1.67	0.36	2.54	0.7	1.7	3.4	2.89	2.39	2.78	1.28
chr8	111344387	111345050	Zfhx3	-105844	0.62	0	1.1	3.45	3.8	1.57	1.12	1.37	3.6	5.2	0.81	0.5	2.75	1.66	1	1.61	1.73	2.96	1.64	1.75	1.87	2.79	0.57	2.94	1.25	4.4	0.66	2.21	1.31	2.34	1.69	2.33	2.34	1.81	1.74	0.84	0.46
chr19	44924041	44924736	1700039E22Rik	-13613	0	0	0.71	2.37	2.01	1.94	0.94	0.73	1.64	2.91	0.43	1.37	2.62	1.84	1.02	0.19	2.07	2.55	0.96	1.15	1.15	1.09	0.24	2.11	0.84	2.27	0.9	2.23	0.6	2.31	1.05	1.12	3.1	1.44	1.3	1.92	0.09
chr13	6553823	6554773	Pitrm1	-6421	0.15	0.93	0.52	2.52	2.51	1.76	0.09	0.64	1.2	2.76	0.51	0.47	1	1.03	0.42	0	1.41	1.17	1.08	0.58	1.97	1.55	0.53	2.26	0.36	1.98	0.49	1.02	0.21	1.29	0.83	1.76	2.06	2.41	1.04	2.56	1.08
chr1	196844185	196845184	A330023F24Rik	-593	0.68	0.25	0.24	2.75	3.63	1.75	0.74	0.41	3.42	2.02	0.3	0.39	1.74	1.41	0.4	0.33	1.77	2.81	0.12	0.7	1.24	1.47	0.39	2.71	0.57	2.72	0.34	1.57	0.36	2.29	0.41	1.36	2.77	2.22	2.16	2.62	1.7
chr10	122359195	122359799	Mirlet7i	62981	0	0.22	0.55	3.64	1.62	1.59	0.31	1.01	1.89	2.57	0.1	0.83	1.04	2.02	0.93	0.33	2.22	2.48	0.91	0.66	1.18	1.26	0.26	2.28	0.66	2.23	0.46	1.53	0.63	2.35	0.78	1.22	3.1	1.74	1.7	1.88	0.63
chr6	28239812	28240317	Zfp800	-28211	0.28	0.26	0.81	3.09	3.33	1.43	1.11	0.4	1.58	4.24	0.71	0.77	1.41	1.45	0.4	0.79	1.6	2.71	0.59	0.5	1.41	2.14	0.45	2.62	0.76	2.91	0.74	1.43	0.6	2.16	0.54	1.77	2.51	1.93	0.94	1.84	1.69
chr17	5562948	5563565	Zdhhc14	-70349	0.66	0.62	0	2.24	3.4	2.06	1.05	0.83	1.3	3.86	0.78	0.36	2.69	1.09	0.49	1.09	2.01	1.49	1.67	2.37	1.73	2.06	0.43	2.57	0.94	2.58	0.57	1.89	0.79	1.75	2.02	1.9	2.56	1.45	1.71	1.14	-0.09
chr9	114894593	114895544	Gpd1l	-51488	0.85	0.26	0.43	2.8	5.58	2.26	1.18	1.39	3.84	5.13	0.76	0.7	1.75	1.61	0.69	0.77	2.22	3.17	1.79	2.38	1.49	3.55	0.51	3.55	1.28	4.48	0.73	1.68	0.73	2.7	2.08	2.52	2.76	1.8	1.19	1.87	0.27
chr17	69622979	69623574	2410021H03Rik	2972	0.45	0.22	0.55	3.24	1.65	2.13	1.56	1.53	1.73	3.6	0.91	0.94	2	1.95	1.36	1.68	1.85	2.52	2.03	2.03	0.89	2.99	0.41	2.34	1.54	2.66	0.92	1.98	1.52	2.19	2.03	1.94	2.5	0.78	1.09	0.52	-0.07
chr14	58932358	58933030	Fgf9	-240836	0.21	0.57	1.09	3.14	2.71	1.89	0.28	0.76	3.05	5.13	0.36	0.58	1.89	2.63	1.13	0.1	3.63	2.63	0.45	0.45	0.92	1.89	0.62	2.58	0.52	4.09	0.47	2.26	0.62	3.13	0.45	1.4	2.03	2.95	2.24	2.33	1.62
chr11	97431533	97432839	Srcin1	3601	0.83	0.67	0.18	2.17	3.53	1.65	0.57	0.7	2.62	3.01	2.11	1.36	2.12	1.31	0.54	0.21	1.8	1.8	0.28	0.46	0.95	1.36	0.56	2.45	0.64	2.82	1.73	1.72	0.38	1.8	0.37	1.16	2.11	2.13	-0.02	2.23	1.62
chr9	22044272	22044991	Zfp809	-14117	0.38	0.53	0.68	1.28	3.88	2.1	1.29	0.71	2.7	2.81	0.5	0.08	2.1	1.61	0.78	0.18	2.13	3.64	0.76	1.75	0.61	1.6	0.53	2.42	1	2.75	0.29	1.86	0.48	2.88	1.25	1.1	2.17	1.45	2.64	2.56	-0.18
chr7	35673328	35673996	Pepd	23429	1.02	0.37	0.24	2.34	3.56	2.02	0.84	0.15	3.58	4.28	3.4	2.83	2.84	2.56	0.37	1.09	3.73	3.13	0.45	0.75	1.86	2.66	0.54	2.64	0.5	3.93	3.12	2.7	0.73	3.43	0.6	2.26	2.26	2.96	-0.21	2.22	1.9
chr6	139477706	139478430	Rergl	-27276	0.37	0.52	0.11	4.82	4.24	2.53	0.39	0.14	2.83	5.26	0.17	0.15	2.09	2.44	0.28	0.55	2.58	2.98	0.17	0.48	1.71	1.15	0.33	3.86	0.26	4.04	0.16	2.26	0.42	2.78	0.32	1.43	3.5	3.88	3.74	2.71	2.1
chr3	116325411	116326251	Trmt13	-7906	0.96	0.89	0.29	4.58	3.49	2.18	1.55	1.32	2.58	5.52	0.86	0.93	2.55	2.55	1.44	1.04	2.8	3.65	2.1	2.04	1.9	2.96	0.71	3.42	1.44	4.05	0.9	2.55	1.24	3.22	2.07	2.43	2.24	1.49	1.5	1.37	0.23
chr14	14864534	14865160	Atxn7	-19530	1.09	2.4	0.26	6.31	6.47	2.8	1.49	1.29	4.92	4.57	0.58	0.53	4.94	2.14	0.89	0.96	4.06	4.9	2.41	2.89	3.69	4.38	1.25	5.19	1.39	4.75	0.55	3.54	0.92	4.48	2.65	4.04	2.05	1.76	2.65	2.26	0.6
chr14	118268697	118269299	Mir6239	83770	0.23	0.63	0	4.12	3.02	1.06	0.32	0	1.89	2.18	0.4	0.1	2.62	1.73	0.17	0.22	2.14	2.28	0.4	0.42	1.03	1.16	0.29	2.73	0.16	2.04	0.25	2.17	0.2	2.21	0.41	1.09	3.21	3.59	3.07	3.44	1.4
chr11	71149857	71150438	Nlrp1c-ps	-51123	0.71	1.29	0.41	3.63	5.52	1.91	0.33	0.88	4.11	3.48	0.31	0.77	3.82	1.58	0.6	0.57	2.96	3.27	0.31	0.34	2.29	2.41	0.8	3.69	0.6	3.8	0.54	2.7	0.58	3.12	0.32	2.35	2.18	2.63	2.3	2.39	2.82
chr15	74582870	74583880	Lynx1	0	0.27	0.25	0.41	2.46	3.18	1.42	0.47	0.41	2.26	3.06	0.95	0.66	1.56	1.46	0.5	0.4	1.09	1.43	0.3	0.4	0.88	1.46	0.31	2.35	0.44	2.66	0.8	1.51	0.45	1.26	0.35	1.17	2.88	2.57	0.9	1.47	1.71
chr1	193891943	193892436	Traf5	24044	0	0.26	0.83	2.8	2.84	2.41	0.95	1.24	3.47	1.44	0.97	0.57	0.81	0.75	1.34	0.67	1.56	1.87	1.24	2.86	1.08	0.65	0.36	2.68	1.09	2.46	0.77	0.78	1.01	1.72	2.05	0.86	2.85	1.16	0.02	0.77	-1.24
chr10	61521578	61522216	Gm5424	11553	0.64	0.2	0.38	1.87	2.19	2.12	0.44	1.11	1.07	1.87	1.32	0.61	1.87	2.3	1.19	1.05	1.43	2.35	1.33	1.33	1.11	1.8	0.41	2.06	0.78	1.47	0.97	2.08	1.12	1.89	1.33	1.46	2.31	0.91	1.1	0.75	0.13
chr9	118702083	118703042	Itga9	-81274	0.28	0.66	0.43	3.44	3.79	2.08	0.39	0.43	2.14	4.46	0.56	0.58	2.57	1.97	0.36	0.49	1.95	3.14	0.82	1.37	1.48	2.13	0.46	3.1	0.41	3.3	0.57	2.27	0.42	2.54	1.09	1.8	2.74	2.98	1.97	2.55	0.72
chr5	74780568	74781016	Scfd2	146751	0.31	0	1.09	1.85	5	1.25	0.2	0	2.79	2.92	0.67	0.49	1.76	0.54	0.67	0.6	2.68	1.9	1.07	0.89	1.99	2.57	0.47	2.7	0.1	2.86	0.58	1.15	0.64	2.29	0.98	2.28	2.51	4.7	0.98	1.83	1.21
chr5	114611926	114612820	Acacb	2706	0.16	0.28	0.37	2.16	4.22	1.51	0.21	0.46	2.29	3.2	0.81	0.37	2.21	1.71	0.63	0.53	1.55	2.63	0.88	0.89	1.39	2.64	0.27	2.63	0.34	2.75	0.59	1.96	0.58	2.09	0.88	2.02	3.24	3	1.72	1.83	1.18
chr3	9708735	9709217	Zfp704	-98650	0.29	0.79	0.85	1.91	4.36	1.66	1.16	0	2.37	1.47	0.5	0.58	1.64	0.5	0.73	1.66	1.89	1.49	1.76	1.87	2.03	1.85	0.64	2.64	0.58	1.92	0.54	1.07	1.19	1.69	1.82	1.94	2.02	1.71	0.97	0.5	0.1
chr13	12268882	12269521	Gm10336	9234	0.22	0.2	0	3.44	2.41	1.5	0.3	0.16	1.96	3.16	0.28	0.17	1.86	1.44	0.47	0.52	1.5	1.85	1.14	0.7	0.42	1.39	0.14	2.45	0.23	2.56	0.23	1.65	0.5	1.68	0.92	0.9	4.04	3.42	2.82	1.74	-0.02
chr11	64577399	64578035	Elac2	214501	0.42	0.39	0.25	2.89	3.3	2.25	0.74	0	1.62	2.25	0.75	0.96	1.37	2.31	0.16	0.42	1.65	2.67	0.57	0.24	1.4	1.9	0.35	2.81	0.37	1.94	0.86	1.84	0.29	2.16	0.4	1.65	2.96	2.36	1.1	2.85	2
chr1	13728520	13729290	Gm5523	47720	0	0	0	3.1	3.09	2.06	0.84	0.13	2.22	3.56	0.47	0.22	2.47	2.22	0.66	0.26	1.92	1.7	0.47	0.71	1.27	2.31	0	2.75	0.48	2.89	0.34	2.35	0.46	1.81	0.59	1.79	8.11	2.55	2.73	1.95	1.58
chr4	117012293	117012900	Tmem53	-87349	0.44	0.41	0.68	3.48	3.23	1.32	0.31	0.33	3.2	4.89	1.88	0.74	2.87	2.21	0.08	0.44	2.13	3.99	0.3	0.66	2.49	2.62	0.51	2.68	0.32	4.04	1.31	2.54	0.26	3.06	0.48	2.56	2.37	3.62	0.95	3.51	2.39
chr13	56457893	56458652	Gm10782	5608	0.54	0.83	0.43	4.11	4.78	2.2	0.74	0.67	3.9	5.96	0.24	0.43	3.75	2.33	0.61	0.79	3.6	3.1	1.28	1.33	2.23	2.27	0.6	3.7	0.7	4.93	0.34	3.04	0.7	3.35	1.31	2.25	2.6	2.79	3.14	2.24	0.78
chr1	183513331	183513950	Ccdc121	-71749	0.66	0.61	0.39	2.37	3.84	2.31	0.76	0.82	4.05	3.26	1.16	1.26	2.94	2.96	0.57	0.65	3.47	3.8	0.58	0.16	1.44	2.05	0.55	2.84	0.79	3.65	1.21	2.95	0.61	3.63	0.37	1.74	2.34	2.2	1.28	2.56	2.21
chr5	136020651	136021786	Hip1	0	1.31	1.44	0.29	5.74	7.01	4	0.49	0.89	5.12	8.7	3.43	2.31	3.49	2.58	0.93	1.88	4.63	5.65	0.64	0.66	2.82	4.44	1.01	5.58	0.69	6.91	2.87	3.04	1.4	5.14	0.65	3.63	2.45	3.31	0.08	1.86	2.46
chr1	182352207	182352742	6330403A02Rik	60893	0.26	0.47	0.77	1.36	3.93	1.5	0	0.77	1.5	1.1	3.01	1.35	2.37	0.69	0.95	1.74	1.07	1.83	0.67	0.84	1.83	1.66	0.5	2.26	0.38	1.3	2.18	1.53	1.34	1.45	0.76	1.75	2.16	1.73	-0.51	0.11	1.2
chr9	85582867	85583418	Ibtk	59523	0.49	0.91	0.74	3.16	2.54	3.03	0.67	0.93	1.65	4.97	0.11	0.51	2.3	2.89	0.83	0.6	3.3	3.09	0.65	1.63	1.94	2.09	0.71	2.91	0.8	3.31	0.31	2.59	0.72	3.19	1.14	2.01	2.01	2.04	3.03	2.14	0.82
chr4	123758343	123758773	Rragc	-163668	0.33	0.3	0.56	2.14	4.88	1.49	0.44	0.47	2.91	1.93	0.7	0.51	1.47	1.42	0.35	0	0.67	1.51	0.14	0.47	0.84	1.05	0.4	2.84	0.45	2.42	0.6	1.44	0.18	1.09	0.3	0.94	2.81	2.39	1.24	2.57	1.6
chr18	80439026	80439779	Hsbp1l1	4062	0.19	0.66	0.86	3.9	3.16	1.47	0.25	0.13	2.72	1.42	0.72	0.81	1.69	1.46	0.61	0.7	0.7	1.91	0.4	0.6	1.3	2.71	0.57	2.84	0.19	2.07	0.76	1.57	0.66	1.3	0.5	2	2.3	3.38	1.03	0.98	1.98
chr8	129775818	129776454	Pard3	47057	0	0.39	0.52	1.15	3.52	2.12	0.58	0.31	2.33	1.12	0.85	0.44	1.37	1.05	0.55	0.42	1.21	0.93	1.34	0.31	0.57	0.9	0.3	2.26	0.44	1.73	0.64	1.21	0.48	1.07	0.82	0.74	2.86	1.93	0.9	1.13	-0.16
chr4	117948983	117949586	Ptprf	14416	0.68	0.83	0.13	2.59	2.32	2.24	0.61	1.01	3.22	4.34	0.6	0.46	2.11	1.92	0.85	0.12	2.79	2.94	1.61	3	1.92	2.95	0.55	2.38	0.81	3.78	0.53	2.01	0.48	2.87	2.31	2.44	2.1	2.21	1.91	2.54	0.08
chr18	73135222	73135643	Mex3c	596715	0.33	0.59	0.38	2.4	5.32	1.14	0.88	0.97	1.35	2.54	0.57	0.4	3.02	2.9	0.83	0.64	2.49	2.02	0.29	0.24	0.86	0.59	0.43	2.95	0.92	1.94	0.48	2.96	0.74	2.25	0.26	0.72	2.74	1.06	2.58	1.6	1.42
chr14	95956909	95957415	4921530L21Rik	323069	0.81	0.75	0.65	3.81	4.7	1.42	1.11	1.4	3.38	4.7	1.19	1.11	2.51	2.06	0.91	1.84	2.27	4.01	0.47	0.59	2.11	2.39	0.74	3.31	1.25	4.04	1.15	2.29	1.38	3.14	0.53	2.25	2.15	1.68	0.98	1.19	2.07
chr14	35656477	35657397	Grid1	-23156	0.45	0.41	0.45	3.09	1.83	2.08	0.4	0.22	2.6	3.88	0.46	0.73	2.59	0.79	0.66	0.43	1.83	3.13	0.33	0.54	0.87	1.52	0.44	2.33	0.31	3.24	0.6	1.69	0.55	2.48	0.44	1.2	2.39	3.34	1.49	2.17	1.44
chr11	100754839	100755209	Stat5a	-33042	0.38	1.03	0.22	1.73	4.92	1.73	0.51	0.54	1.54	1.92	1.3	1.81	2.14	1.16	0.14	0.89	1.3	1.24	0.97	1.35	0.97	1.22	0.54	2.79	0.52	1.73	1.56	1.65	0.52	1.27	1.16	1.09	2.34	1.7	0.09	1.29	-0.08
chr4	141374829	141375596	Cela2a	6322	0.18	0	0.64	5.15	3.1	1.97	1.21	0.26	2.97	4.5	0.78	0.8	3.31	1.51	0.52	0.52	2.75	3.16	1.66	1.38	0.93	1.41	0.27	3.41	0.74	3.74	0.79	2.41	0.52	2.96	1.52	1.17	3.59	2.33	1.6	2.48	-0.37
chr8	119153722	119154391	Cdyl2	102500	0.21	0.75	1.09	4.25	2.3	1.9	0.97	1.36	1.7	2.14	1.08	0.75	1.66	1.09	0.45	0.9	1.51	2.35	0.54	0.75	1.85	1.24	0.68	2.82	1.17	1.92	0.92	1.38	0.68	1.93	0.64	1.54	2.03	0.72	0.58	1.5	1.25
chr7	88055896	88056394	Nmb	-5939	0.28	0	0.16	1.85	4.22	1.45	1.12	0.2	1.37	2.39	0	0.9	1.43	1.22	0.7	0.54	2.11	1.57	1.47	1.51	0.72	3.57	0.15	2.51	0.66	1.88	0.45	1.32	0.62	1.84	1.49	2.15	4.01	1.5	1.54	1.55	0.52
chr2	27356911	27357598	Wdr5	13068	0.79	0.19	0.12	1.47	2.65	3.71	0.54	0	1.5	1.56	0.44	0.82	1.85	2.4	0.15	0.87	2.65	1.24	0.09	0.44	2.46	1.57	0.37	2.61	0.27	1.53	0.63	2.12	0.51	1.94	0.26	2.02	2.8	2.46	1.74	1.91	2.88
chr19	57369930	57370456	4930449E18Rik	-21481	0.51	0.72	0.15	3.84	3.73	2.72	0.36	0.78	4.54	6.1	1.14	1.27	1.2	2.21	0.29	0.38	3.56	3.37	0.68	0.57	2.03	1.94	0.46	3.43	0.57	5.32	1.21	1.7	0.34	3.46	0.62	1.98	2.87	3.2	0.5	3.33	1.65
chr7	138651431	138652239	Hmx3	34237	0.17	0.31	0.2	2.28	3.97	1.47	0.58	0.63	3.66	2.8	1.19	0.41	2.65	2.5	0.31	0.5	2.55	1.53	0.45	0.37	2.2	1.34	0.23	2.57	0.6	3.23	0.8	2.58	0.4	2.04	0.41	1.77	3.45	2.4	1.67	2.3	2.08
chr8	9659978	9660632	Fam155a	110391	0.83	1.35	0.63	7.16	4.48	2.68	0.72	1.24	3.49	7.09	0.83	0.17	3.15	1.96	1.24	0.31	3	4.2	1.94	0.99	3.39	2.54	0.94	4.77	0.98	5.29	0.5	2.55	0.78	3.6	1.46	2.96	2.34	2.42	2.33	2.2	1.01
chr6	95550538	95551177	Suclg2	117654	0.42	0.2	0.38	3.16	4.8	1.86	1.02	0	3.93	2.97	0.66	1.66	4.59	2.1	0.47	0.42	2.93	3.58	1.14	1.49	2.64	1.69	0.33	3.27	0.51	3.45	1.16	3.34	0.44	3.25	1.31	2.17	3.26	2.73	1.52	2.84	0.72
chr3	129401196	129401658	6330410L21Rik	55017	0.3	0.28	0.35	4.37	3.94	2.25	0.19	0.43	4.94	3.85	0.39	0.37	1.88	1.99	0.22	0.28	3.2	1.99	0.39	1.3	1.73	1.65	0.31	3.52	0.31	4.4	0.38	1.94	0.25	2.6	0.84	1.69	3.46	3.78	2.32	3.32	0.99
chr17	14988117	14988732	Wdr27	91397	0.23	0.21	0.26	2.54	3.41	1.93	0.46	0.99	3.33	4.46	0.49	0.63	1.54	1.28	0.16	0.33	1.95	1.06	0.29	1.22	1.3	1.24	0.23	2.63	0.72	3.9	0.56	1.41	0.24	1.5	0.76	1.27	3.44	2.41	1.32	2.57	0.74
chr1	38487111	38487721	Aff3	234079	0	1.44	0.67	4.97	6.18	3.92	0.77	1.66	6.16	9.56	1.28	0.46	4.54	3.7	1	1.2	3.52	5.26	2.38	2.23	2.62	3.34	0.7	5.02	1.21	7.86	0.87	4.12	1.1	4.39	2.3	2.98	2.82	2.68	2.23	1.99	0.37
chr6	92718306	92718928	Prickle2	-62128	0.66	0.61	0.66	2.51	4.05	1.91	1.5	0.98	2.75	3.44	0.68	1.43	2.54	2.27	0.74	0.96	1.85	1.99	0.58	1.05	1.14	0.82	0.64	2.82	1.24	3.09	1.05	2.41	0.85	1.92	0.82	0.98	2.12	1.31	1.18	1.17	0.26
chr18	6032134	6032622	Arhgap12	103474	1.39	0	0.33	1.7	3.44	2.13	0.39	1.05	4.2	3.65	0.12	0.23	2.44	1.25	0.51	1.37	2.25	2.27	0.86	0.82	1.27	0.51	0.57	2.42	0.72	3.92	0.18	1.84	0.94	2.26	0.84	0.89	2.06	2.43	3.33	1.26	0.08
chr2	129223873	129224502	Il1b	-27017	0.22	0.4	0.13	2.34	2.89	2.4	0.3	0	3.99	1.13	0.67	0.52	3.4	1.84	0.48	0.21	2.51	2.18	0.48	0.16	1.7	2.73	0.25	2.54	0.15	2.56	0.6	2.62	0.34	2.34	0.32	2.21	3.3	4.01	2.12	2.73	2.75
chr10	81083409	81084080	Sirt6	5987	0.61	0.75	0.12	3.28	3.13	1.65	1.1	1.21	3.23	5.5	0.27	0.58	2.25	1.46	0.6	0.19	2.07	3.31	1.18	2.92	1.33	2.95	0.49	2.69	1.16	4.37	0.42	1.86	0.4	2.69	2.05	2.14	2.42	1.91	2.1	2.74	0.06
chr4	83447129	83447949	Ccdc171	-275681	0.83	0.3	0.7	2.01	3.91	2.33	0.57	0.87	1.8	1.6	0.44	0.55	1.55	1.56	0.68	0.57	1.99	2.23	0.44	1.1	1.73	1.01	0.61	2.75	0.72	1.7	0.5	1.56	0.62	2.11	0.77	1.37	2.15	1.23	1.63	1.74	0.82
chr14	84520065	84520517	Pcdh17	322852	0.91	0.55	0.18	2.23	3.41	2.99	0.42	0.91	4.03	5.27	1.73	0.38	3.34	3.38	0.44	1.62	1.7	3.32	0.4	0.44	0.97	1.13	0.55	2.88	0.66	4.65	1.05	3.36	1.03	2.51	0.42	1.05	2.37	2.79	1.66	1.28	1.3
chr13	53567678	53568643	Msx2	0	0.28	0.39	0.67	2.19	2.47	1.65	0.96	0.31	2.95	3.08	1.92	1.04	2.22	1.96	0.63	0.34	0.99	2.1	0.44	0.57	1.28	1.52	0.45	2.1	0.64	3.02	1.48	2.09	0.48	1.54	0.5	1.4	2.21	2.23	0.5	1.65	1.45
chr11	96685040	96686003	Nfe2l1	0	0.84	0.78	0.76	6.57	5.66	3.06	1.73	0.94	5.33	10.26	0.56	0.63	4.2	2.35	0.53	0.62	3.73	5.57	1.57	2.45	2.31	3.64	0.79	5.1	1.34	7.8	0.6	3.28	0.57	4.65	2.01	2.98	2.67	2.54	2.44	2.99	0.56
chr10	84590491	84591129	Mterfd3	0	0.85	2.16	0.77	3.45	8.54	3.75	1.16	2.38	5.72	7.84	0.75	0.71	3.86	2.77	0.72	0.83	4.04	6.14	2.18	2.37	2.93	3.2	1.26	5.25	1.77	6.78	0.73	3.31	0.77	5.09	2.28	3.07	2.05	1.93	2.17	2.7	0.43
chr5	73967931	73968415	Lrrc66	55245	0	1.3	0.17	2.64	3.47	1.49	0.58	0.62	5.19	5.91	1.36	1.49	2.46	1.9	1.26	0	0.99	1.76	0.5	0.1	1.28	3.43	0.49	2.53	0.6	5.55	1.43	2.18	0.63	1.38	0.3	2.36	2.35	3.19	0.61	1.11	2.93
chr2	180054502	180055680	Gata5os	11881	0.23	0.42	0.97	3.9	2.02	1.35	1.1	0.6	3.58	3.53	1.17	1.32	1.75	1.66	0.81	0.45	1.62	2.61	0.47	0.42	1.88	1.46	0.54	2.42	0.85	3.55	1.25	1.7	0.63	2.12	0.44	1.67	2.15	2.05	0.45	1.73	1.88
chr17	35775384	35776293	Dpcr1	4347	0.3	0	0	4.04	2.46	2.19	0.81	1.34	2.63	2.22	0.26	0.91	2.53	1.82	0.62	0.66	2	2.66	2.73	2.43	1.96	2.04	0.1	2.9	1.08	2.42	0.58	2.17	0.64	2.33	2.58	2	4.72	1.17	1.88	1.85	-0.37
chr6	119055578	119056231	Cacna1c	1976	0.21	0.96	0.37	3.66	2.36	1.7	0.43	0.15	1.91	3.64	0.46	0.6	1.45	0.57	0.31	0.31	2.57	1.41	0.46	0.46	1.23	1.56	0.51	2.57	0.29	2.77	0.53	1.01	0.31	1.99	0.46	1.4	2.3	3.21	0.92	2.64	1.58
chr5	148852409	148852863	Mtus2	-83514	0.31	0.29	0.18	3.04	3.7	1.23	0.2	2	2.75	5.51	0	0.48	2.97	1.61	1.01	0.44	3.26	5.04	2.14	3.22	3.13	2.8	0.26	2.66	1.1	4.13	0.24	2.29	0.72	4.15	2.68	2.96	3.3	1.9	3.2	2.5	0.15
chr17	76308129	76308502	Gm4710	-47767	0.38	0.67	0	2.23	3.75	1.72	0	0	4.58	6.7	0	0.29	2.98	2.47	0.4	0.19	1.8	2.28	0.16	0	1.66	0.51	0.35	2.57	0	5.64	0.14	2.73	0.3	2.04	0.08	1.08	2.84	9.14	4.14	2.75	3.6
chr8	72240190	72241537	Zfp869	0	0.2	0.56	0.54	2.72	3.32	1.48	1.38	0.91	4.15	2.56	0.62	0.21	2.65	1.05	0.53	0.59	2.03	2.28	2.43	2.87	2.64	4.78	0.43	2.51	1.15	3.36	0.42	1.85	0.56	2.15	2.65	3.71	2.51	1.54	2.13	1.93	0.48
chr1	54873529	54874040	Ankrd44	109191	0	0.98	0.47	2.7	3.84	2.95	0.92	1.19	3.56	4.19	0.94	0.55	2.33	1.92	0.29	0.53	2.82	2.82	1.19	0.68	1.92	1	0.48	3.16	1.05	3.88	0.74	2.12	0.41	2.82	0.94	1.46	2.69	1.87	1.5	2.75	0.64
chr13	114992898	114993849	A430090L17Rik	-51098	0.15	0.4	0.85	1.74	2.79	1.67	0.49	0.54	1.68	3.38	0.57	0.35	1.25	0.97	0.37	0.14	2.22	2.27	1.02	1.11	1.78	2.28	0.47	2.07	0.52	2.53	0.46	1.11	0.26	2.25	1.06	2.03	2.12	2.27	1.25	3.09	0.92
chr11	4183658	4184388	Lif	-16860	0	0.68	0.11	1.89	3.82	1.1	0.89	0	1.71	2.12	0.99	0.53	2.07	0.84	0.41	1	1.32	1.44	0.41	0.07	2.19	1.48	0.26	2.27	0.44	1.92	0.76	1.45	0.7	1.38	0.24	1.84	3.06	2.08	0.93	0.96	2.88
chr5	149697065	149697896	Katnal1	42327	0.49	0.46	0.49	2.54	3.53	1.34	1.12	0.24	3.43	2.58	0.58	0.54	1.82	1.18	0.48	0.64	2.71	2.29	1.46	2	1.07	2.53	0.48	2.47	0.68	3	0.56	1.5	0.56	2.5	1.73	1.8	2.34	2.13	1.41	2.14	0.06
chr17	49360707	49361280	Gm17830	91005	0.72	0.44	0.42	3.68	3.91	1.82	0.33	0.35	1.8	3.11	0.52	0	1.8	2.23	0.26	0.47	2.51	3.09	0.52	0.26	1.08	1.22	0.53	3.14	0.34	2.46	0.26	2.02	0.36	2.8	0.39	1.15	2.55	2.82	2.91	2.91	1.54
chr14	75234840	75235245	Esd	-102737	0.35	0.32	0.4	3.63	2.42	1.19	1.16	0.25	1.68	4.99	1.04	0.81	1.56	1.06	0.62	0.81	1.19	3.06	1.36	0.86	1.09	1.26	0.36	2.41	0.7	3.34	0.92	1.31	0.72	2.12	1.11	1.18	2.72	2.23	0.5	1.56	0.08
chr7	59225386	59226109	Svip	34975	0.37	1.91	0.33	4.56	3.86	2.86	0.9	0.57	3.47	5.27	0.5	0.69	3.18	1.44	0.84	0.65	3.97	3.89	2.35	1.11	2.09	2.03	0.87	3.76	0.74	4.37	0.6	2.31	0.74	3.93	1.73	2.06	2.1	2.56	1.94	2.38	0.25
chr4	148141856	148142466	Casz1	36034	0	0.62	0	4.66	1.61	1.57	1.07	0.67	1.11	1.75	0.3	0.36	1.82	0.7	0.92	0.77	2.2	2.03	0.69	0.41	1.02	1.89	0.21	2.61	0.87	1.43	0.33	1.26	0.84	2.12	0.55	1.46	3.6	0.71	1.9	1.31	1.39
chr1	54862804	54863359	Ankrd44	119872	1.23	0	0.29	2.31	5.53	1.44	0.67	0.54	3.08	2.14	0.11	0.59	0.58	1.1	0.54	0.23	2.23	2.95	2.61	0.81	1.12	1.73	0.51	3.09	0.6	2.61	0.35	0.84	0.38	2.59	1.71	1.43	2.59	2.09	1.24	2.72	-0.26
chr17	46017478	46018037	Vegfa	144075	0.25	0.23	0.29	3.61	1.5	1.43	1.16	0.36	3.88	3.83	1.4	1.7	2.56	1.86	0.54	0.95	1.72	3.74	0	0.89	1.59	2.27	0.26	2.18	0.76	3.86	1.55	2.21	0.74	2.73	0.44	1.93	3.04	2.33	0.51	1.86	2.09
chr2	113669049	113669541	Scg5	0	0	0.51	0.83	3.35	1.99	2.11	0.75	0.2	2.78	3.39	0.85	0.22	2.26	1.12	0	0.41	2.24	1.32	1.61	1.42	1.63	1.95	0.45	2.48	0.48	3.08	0.54	1.69	0.2	1.78	1.52	1.79	2.45	2.67	1.64	3.06	0.24
chr19	30022616	30023286	Il33	-2337	0.4	1.12	0.36	2.88	3.96	1.66	1.39	0.61	3.4	4.27	1.61	1.42	2.84	2.64	0.6	0.3	2.21	3.81	0.27	0.45	1.99	3.04	0.63	2.83	1	3.84	1.52	2.74	0.45	3.01	0.36	2.52	2.16	1.93	0.85	2.71	2.77
chr2	165686771	165687816	Zmynd8	-3098	1.68	1.2	1.17	6.67	7.89	3.66	0.8	0.87	3.82	6.15	1.26	0.48	5.23	3.27	1.31	1.46	3.02	4.26	1.44	1.88	2.47	2.87	1.35	6.07	0.84	4.99	0.87	4.25	1.38	3.64	1.66	2.67	2.16	2.56	2.28	1.39	0.68
chr19	30259719	30260697	Gldc	-9788	0.7	0.26	0.42	2.34	2.85	1.54	0.29	0.52	1.75	2.07	0.74	0.62	1.38	0.75	0.26	0	1.95	2.27	0.81	1.03	2.36	2.41	0.46	2.24	0.4	1.91	0.68	1.06	0.13	2.11	0.92	2.38	2.26	2.21	0.64	3.92	1.36
chr14	76905195	76906532	Tsc22d1	-879	0.2	0.56	0.43	3.5	2.09	1.61	0.63	0.53	2.13	2.31	0.54	0.46	1.9	1.14	0.64	0.35	1.47	2.4	0.77	1.2	0.99	2.29	0.4	2.4	0.58	2.22	0.5	1.52	0.5	1.94	0.98	1.64	2.57	1.92	1.58	1.95	0.73
chr11	52623072	52623655	Fstl4	-44865	0.24	0.43	0.27	3.46	2.16	1.37	0.81	0.34	3.72	5.09	0.1	0.48	2.18	1.89	0.51	0.34	3.12	2.57	1.36	0.34	1.99	1.2	0.31	2.33	0.58	4.41	0.29	2.04	0.43	2.84	0.85	1.6	2.86	2.92	2.77	2.71	0.9
chr9	121286985	121287722	Trak1	-10910	0.19	0.34	0.45	1.87	2.28	2.05	0.5	0.41	3.09	1.61	0.65	0.76	1.29	0.99	0.54	0.81	1.75	2.48	1.4	1.57	2.42	1.3	0.33	2.07	0.45	2.35	0.7	1.14	0.68	2.12	1.48	1.86	2.62	2.34	0.69	1.63	0.32
chr7	52109675	52110645	Pnkp	1905	0.14	0.77	0.16	2.36	3.02	1.14	0.29	0.21	1.18	1.72	0.25	0.06	0.65	1.2	0.47	0.48	1.04	2.02	0.88	1.25	0.73	1.64	0.36	2.17	0.25	1.45	0.16	0.92	0.48	1.53	1.06	1.19	2.57	2.49	2.5	1.67	0.15
chr16	77670429	77670984	Mir125b-2	-23912	0.49	0.23	0.29	4.31	2.77	3.3	0.34	0.36	4.72	4.07	0.11	0.4	3.14	2.54	0.72	0.36	2.07	4.36	0.11	0.54	1.93	1.95	0.34	3.46	0.35	4.39	0.26	2.84	0.54	3.21	0.32	1.94	3.32	3.61	3.43	2.55	2.54
chr13	48585752	48586494	Zfp169	22285	0	0.18	0.22	1.6	3.95	2.14	0.38	0.82	0.62	2.56	0.49	0.61	0.65	1.48	0.27	0.27	1.81	2.64	0.98	2.51	1.32	2.4	0.13	2.56	0.6	1.59	0.55	1.06	0.27	2.23	1.74	1.86	4.17	1.39	0.94	3	0.09
chr13	48592721	48593750	Zfp169	15029	1.19	0.73	1.19	4.01	5.16	4.41	2.08	1.97	4.43	3.24	0.99	1.08	3.24	2.2	1.62	1.04	2.05	3.5	2.83	2.44	2.07	3.53	1.04	4.53	2.02	3.84	1.04	2.72	1.33	2.77	2.63	2.8	2.12	0.92	1.39	1.06	0.09
chr12	36907466	36907972	Ankmy2	-23756	0.28	0	0.32	1.64	4.15	1.26	0.38	0.4	1.34	0.95	0.71	0.22	2.83	0.85	0.4	0.26	0.47	0.65	0.36	0.4	1.23	0.38	0.2	2.35	0.39	1.15	0.46	1.84	0.33	0.56	0.38	0.8	3.49	1.53	1.96	0.75	1.06
chr9	65523934	65524706	Oaz2	0	1.05	0.17	0.21	3.21	2.54	1.44	2.05	1.71	2.81	2.93	1.01	0.79	1.54	2.45	0.98	0.87	2.36	2.8	1.18	1.96	2.07	1.98	0.48	2.4	1.88	2.87	0.9	2	0.92	2.58	1.57	2.02	2.31	0.61	1.14	1.47	0.37
chr8	88378005	88379141	Phkb	-13105	0.48	0.11	0.57	2.02	3.32	1.19	0.41	0.26	1.3	1.26	0.32	0.34	1.33	0.7	0.67	0.53	1.98	1.04	0.7	0.84	1.09	1.4	0.39	2.18	0.34	1.28	0.33	1.02	0.6	1.51	0.77	1.25	2.46	1.9	1.59	1.32	0.69
chr6	82896565	82897133	M1ap	0	1.2	0	0.72	3.24	3.7	1.27	0.65	1.78	2.41	4.4	2.75	1.46	1.39	1.83	1.34	0.35	2.02	1.85	0.32	0.53	1.73	1.69	0.64	2.74	1.22	3.41	2.1	1.61	0.84	1.94	0.43	1.71	2.08	1.48	-0.38	1.19	1.98
chr10	47087961	47088455	D030045P18Rik	-1560452	0.28	0	0.67	2.98	4.82	1.3	0.95	0.61	5.55	5.3	0	0.34	2.09	2.35	1.13	0.4	1.64	3.32	0.36	1.21	0.73	1.68	0.32	3.03	0.78	5.42	0.17	2.22	0.76	2.48	0.78	1.21	3.22	2.78	3.63	1.68	0.61
chr6	89475947	89476473	Chchd6	69173	0	0	1.24	1.75	2.66	1.83	0.53	1.16	2.38	4.75	0.34	0.74	3.31	1.5	0.38	0.25	1.18	1.24	1.39	1.52	1.69	1.58	0.41	2.08	0.84	3.56	0.54	2.41	0.32	1.21	1.46	1.64	2.3	2.06	2.13	1.91	0.17
chr5	114625366	114626380	Acacb	-9840	0.53	0.49	0.33	4.98	2.61	2.12	0.36	0.8	3.37	2.93	0.83	0.71	2.81	2.05	0.35	0.99	2.32	3.93	1.74	2.23	0.7	1.7	0.45	3.24	0.58	3.15	0.77	2.43	0.67	3.12	1.98	1.2	2.82	2.42	1.65	2.2	-0.72
chr4	110070004	110070691	Agbl4	0	0.99	0.73	1.3	5.75	4.88	3.13	1.63	1.47	6.14	6.06	1.57	1.78	3.11	3.11	1.69	2.42	3.2	4.38	1.41	0.87	0.9	2.14	1.01	4.59	1.55	6.1	1.68	3.11	2.05	3.79	1.14	1.52	2.18	1.97	0.89	0.88	0.41
chr3	88296193	88297598	Lmna	0	0.29	0.8	0.46	1.7	3.08	1.59	0.8	1.08	1.79	1.35	0.51	0.36	1.58	1.22	0.36	0.57	1.3	1.49	1.38	2.04	1.64	1.27	0.52	2.12	0.94	1.57	0.44	1.4	0.46	1.4	1.71	1.46	2.02	0.73	1.66	1.56	-0.23
chr17	8785457	8786087	T	-158170	0.65	0.21	0.13	1.6	3.78	1.4	0.89	0.16	1.63	1.7	0.67	0.44	3.14	0.87	0.89	0.84	1.14	2.49	1.16	0.71	2.11	2.73	0.33	2.26	0.52	1.66	0.56	2	0.86	1.82	0.94	2.42	2.74	1.65	1.83	1.06	1.36
chr13	120283741	120284301	Gm7120	-6075	0.96	1.12	0.29	2.62	4.73	2.7	1.16	1.27	1.02	2.12	0.75	1.39	1.41	2.29	1.18	0.48	2.91	1.29	1.2	1.52	1.91	1.71	0.79	3.35	1.21	1.57	1.07	1.85	0.83	2.1	1.36	1.81	2.07	0.37	0.78	1.33	0.41
chr12	109218513	109219175	Bcl11b	22449	0.41	0.76	0.5	1.8	5.27	1.33	0.98	0.45	2.24	2.16	2.27	2.02	2.75	2.13	0.77	1.71	2.02	3.35	0.36	0.45	0.94	2.02	0.56	2.8	0.72	2.2	2.15	2.44	1.24	2.68	0.4	1.48	2.31	1.61	0.19	1.11	1.84
chr11	85165906	85167082	Bcas3	0	0.46	0.21	0.28	3.51	5.82	1.69	1.11	0.35	5.04	7.08	0.51	0.24	3.98	2.29	0.52	0.68	4.35	4.67	2.11	2.61	2.64	3.85	0.32	3.67	0.73	6.06	0.38	3.13	0.6	4.51	2.36	3.25	3.5	3.04	3.03	2.89	0.46
chr11	82718388	82718887	Nle1	3010	0.28	0.26	0.48	2.02	2.24	1.76	1.3	0.6	0.68	2.14	0.72	0.78	1.58	1.58	0.5	0.54	1.54	1.04	1.58	1	0.72	1.14	0.34	2.01	0.95	1.41	0.75	1.58	0.52	1.29	1.29	0.93	2.53	0.56	1.06	1.29	-0.47
chr18	61089431	61089967	Camk2a	-4146	1.01	0.47	0.15	1.88	3.92	1.49	0.88	0.56	2.33	1.55	1.79	0.52	2.52	0.58	0.56	0.99	2.05	0.62	0.34	0.65	1.66	1.9	0.54	2.43	0.72	1.94	1.16	1.55	0.78	1.34	0.5	1.78	2.14	1.42	0.42	0.78	1.83
chr4	93949428	93949963	Caap1	273524	1.01	0.47	0	2.06	5.48	1.35	0	0.19	1.7	3.55	0.45	0.11	1.48	2.39	0.19	0.13	1.7	1.96	0.11	0.75	1.33	0.95	0.49	2.96	0.1	2.62	0.28	1.94	0.16	1.83	0.43	1.14	2.56	4.65	2.75	3.44	1.39
chr4	124520683	124521229	1110065P20Rik	6745	0.49	0	0.44	1.52	4.36	2.03	0.16	0.55	1.89	3.26	1.21	0.4	1.45	1.01	0.55	0.24	1.48	2.4	0.77	1.85	0.97	2.69	0.31	2.64	0.36	2.57	0.8	1.23	0.4	1.94	1.31	1.83	3.05	2.82	0.61	2.27	0.48
chr19	54181790	54182449	Adra2a	-62119	1.23	0.96	0.62	4.6	4.87	2.41	1.12	0.46	3.98	3.43	1	0.76	3.25	3.25	0.77	1.02	2.4	2.97	1.29	1.37	1.76	2.81	0.94	3.96	0.79	3.7	0.88	3.25	0.9	2.68	1.33	2.29	2.07	2.22	1.87	1.57	0.78
chr16	22931263	22931931	Fetub	-10969	0.61	0.19	0.49	2.47	2.72	2.14	0.84	0.3	2.72	3.74	0.54	0.25	1.78	1.47	0.37	1	2.01	2.84	1.27	1.42	0.93	2.01	0.43	2.44	0.57	3.23	0.4	1.62	0.68	2.42	1.34	1.47	2.48	2.48	2.01	1.81	0.13
chr10	108883362	108883922	Syt1	-435331	0.73	0	0.43	4.09	4	1.14	0.34	0.73	1.62	0.43	0.43	0.5	1.12	1.2	0.36	0.48	1.02	1.05	0.64	0.36	0.32	0.57	0.39	3.08	0.54	1.03	0.46	1.16	0.42	1.04	0.5	0.44	2.96	0.93	1.3	1.28	-0.16
chr3	127859857	127860631	D030025E07Rik	73892	0.7	0.97	0.53	6.64	8.13	1.85	0.96	1.71	6.77	10.14	1.47	1.37	6.34	2.29	0.98	0.43	4.2	4.48	0.39	0.71	2.07	3.13	0.73	5.54	1.34	8.46	1.42	4.31	0.7	4.34	0.55	2.6	2.9	2.65	1.6	2.61	2.22
chr18	78108580	78109309	Epg5	25896	0.19	1.03	0.33	4.03	3.83	1.74	1.28	1.67	2.98	3.59	0.33	0.69	3.26	1.51	0.63	0.73	2.62	3.05	1.25	1.93	1.47	2.8	0.52	3.2	1.48	3.29	0.51	2.38	0.68	2.84	1.59	2.13	2.61	1.15	2.2	2.04	0.42
chr16	22199968	22200934	Igf2bp2	-36596	0.42	0.65	0.08	1.05	4.34	1.73	0.49	0.31	2.01	3.07	0.31	0.23	1.97	0.69	0.68	0.49	1.49	1.89	1.19	1.87	0.64	1.78	0.38	2.37	0.4	2.54	0.27	1.33	0.58	1.69	1.53	1.21	2.6	2.64	2.26	1.51	-0.34
chr4	87294075	87294802	Mllt3	157425	0	0.52	0.45	1.64	3.84	1.53	0.39	0.98	1.1	1.64	0.83	0.99	1.2	2.35	0.55	1.2	1.39	0.81	1.25	1.31	1.95	2.1	0.32	2.34	0.68	1.37	0.91	1.77	0.88	1.1	1.28	2.02	2.82	0.99	0.96	0.33	0.66
chr2	91507923	91508439	Arhgap1	-14559	0.27	0.48	0.95	4.81	1.9	1.86	0.54	1.18	2.66	3	1.51	1.4	2.31	1.9	0.39	0.64	1.3	2.4	1.3	0.97	1.03	2.46	0.57	2.86	0.86	2.83	1.46	2.1	0.52	1.85	1.14	1.75	2.31	1.71	0.53	1.82	0.62
chr17	68196970	68197529	Lama1	-150366	0.73	0.45	0.73	2.95	3.01	4.56	0.5	0.91	4.9	5.74	0.64	0.59	3.11	2.4	0.45	0.48	3.08	3.04	1.74	2.16	2.54	3.54	0.64	3.51	0.7	5.32	0.62	2.75	0.46	3.06	1.95	3.04	2.44	2.9	2.15	2.69	0.64
chr14	36868791	36869398	4930474N05Rik	38752	0.44	0.63	0	5.14	6.44	1.19	0.77	0.49	6.01	3.92	0.2	0.64	3.39	1.42	0.76	0.66	3.39	3.44	1.3	1.83	1.47	3.26	0.36	4.26	0.63	4.96	0.42	2.41	0.71	3.42	1.56	2.36	3.54	2.96	2.49	2.25	0.59
chr13	95985433	95986466	Pde8b	6539	0	0.48	0.47	4.26	4.06	1.85	0.45	0.4	5.3	5.88	0.06	0.38	3.53	2.19	0.15	0.39	2.73	4.69	1.29	1.61	2.15	3.58	0.32	3.39	0.43	5.59	0.22	2.86	0.27	3.71	1.45	2.87	3.38	3.69	3.64	3.73	0.98
chr1	36765970	36767222	Actr1b	0	0.54	0.2	0.33	2.42	1.79	2.23	0.3	1.29	2.92	4.56	0.19	0.45	2.6	1.61	0.24	0.69	2.06	3.39	0.87	1.25	2.06	2.34	0.36	2.15	0.8	3.74	0.32	2.1	0.46	2.73	1.06	2.2	2.56	2.22	2.68	2.53	1.05
chr8	129816122	129816699	Pard3	6812	0.47	0.23	0.57	2.22	4.12	2.34	0.81	0.88	3.55	3.29	0.62	0.49	2.06	2.22	0.35	0.35	2.65	2.84	0.83	1.21	2.15	2.32	0.42	2.89	0.84	3.42	0.55	2.14	0.35	2.75	1.02	2.23	2.74	2	1.93	2.94	1.12
chr2	34760169	34761218	Phf19	8278	0.39	0.24	0.39	3.06	6.8	2.81	0.89	1.06	4.67	7.37	1.26	0.79	3.48	2.62	0.92	0.64	3.83	3.24	1.1	1.06	2.37	2.18	0.34	4.22	0.98	6.02	1.02	3.05	0.78	3.54	1.08	2.28	3.6	2.61	1.56	2.17	1.07
chr1	92619150	92619878	Cops8	-119151	1.3	0.87	0.45	2.27	5.76	2.62	1.79	0.7	3.76	5.71	0.58	1.37	3.8	1.43	0.98	0.55	2.24	2.97	0.33	0.55	2.32	2.72	0.87	3.55	1.25	4.73	0.98	2.61	0.76	2.61	0.44	2.52	2.01	1.92	1.41	1.75	2.49
chr7	56683987	56684828	Nav2	-182429	0.81	1.34	0.49	4.58	5.48	2.08	1	1.93	5.02	9.62	0.5	0.33	3.29	1.68	1.2	1.43	3.59	5.6	2.09	2.63	2.33	2.58	0.88	4.05	1.46	7.32	0.42	2.48	1.31	4.59	2.36	2.46	2.19	2.31	2.55	1.8	0.06
chr5	123559206	123559884	Rhof	22754	0.8	0	0.6	1.62	3.51	1.99	0.69	0.75	2.02	5.27	0.71	0.9	4.09	1.27	0.59	0.88	2.4	2.32	1.25	1.4	2.49	2.45	0.47	2.37	0.72	3.64	0.8	2.68	0.74	2.36	1.32	2.47	2.32	2.32	1.72	1.67	0.89
chr17	32629270	32629895	Cyp4f17	13511	0.66	0	0	2.5	3.14	1.54	0.14	0	2.37	2.67	0.38	0.45	1.65	1.38	0.56	0.43	1.3	2.93	1.36	0.96	1.57	1.54	0.22	2.39	0.07	2.52	0.42	1.51	0.5	2.12	1.16	1.56	3.39	4.98	1.84	2.07	0.42
chr8	120551874	120552560	Mphosph6	-226045	0.6	0.92	0.48	3.88	4.48	2.9	0.69	1.47	3.82	4.68	0.7	1.21	4.5	2.86	0.82	0.77	3.28	3.15	1.24	1.76	3.37	3.34	0.67	3.75	1.08	4.25	0.96	3.68	0.8	3.21	1.5	3.36	2.48	1.97	1.94	2	1.16
chr6	118590608	118591336	Ankrd26	-78334	0	0.52	0.22	2.14	3.08	2.51	0.26	1.52	2.35	7.68	0.41	0.54	2.39	1.68	0.48	0.82	1.91	2.25	0.49	0.27	1.22	1.58	0.25	2.58	0.89	5.01	0.48	2.04	0.65	2.08	0.38	1.4	3.33	2.48	2.08	1.66	1.85
chr10	76824111	76824776	Adarb1	56242	0.21	0.75	0.5	3.73	2.74	1.44	0.56	0.62	2.23	1.43	0.54	0.5	1.67	2.02	0.6	0.11	2.45	1.58	1.46	0.98	1.86	1.91	0.49	2.64	0.59	1.83	0.52	1.84	0.36	2.02	1.22	1.88	2.41	1.62	1.81	2.47	0.62
chr10	18126935	18127661	Nhsl1	0	0.74	0.34	0.22	2.02	4.04	1.21	0.65	1.12	1.89	3.94	0.58	0.54	0.98	2.19	0.84	0.37	1.85	1.45	1.34	0.96	0.37	1.75	0.43	2.42	0.88	2.92	0.56	1.58	0.6	1.65	1.15	1.06	2.46	1.71	1.48	1.43	-0.12
chr5	23767812	23768345	Mir684-1	-4467	0.26	0.71	0.3	2.23	2.1	1.8	1.91	0.56	1.5	1.78	0.34	0.62	2.23	1.84	0.75	0	1.16	2.08	0.79	0.94	0.83	1.8	0.42	2.04	1.23	1.64	0.48	2.04	0.38	1.62	0.86	1.31	2.24	0.41	2.06	2.08	0.6
chr10	121850618	121851408	Avpr1a	34146	0.34	0.8	0.2	2.44	3.19	1.61	1.29	0.9	2.03	1.51	0.46	0.49	0.61	1	0.44	0.16	1.33	1.33	0.85	1.01	1.8	1.37	0.45	2.41	1.09	1.77	0.48	0.8	0.3	1.33	0.93	1.58	2.41	0.69	0.75	2.11	0.76
chr4	48780400	48781242	Murc	-104015	0.81	0.89	1.26	5.45	7.97	4.06	1.98	1.45	5.42	5.8	1.71	1.98	4.51	2.47	0.84	1.43	3.98	4.12	0.36	0.59	2.85	4.09	0.99	5.83	1.71	5.61	1.84	3.49	1.14	4.05	0.48	3.47	2.55	1.7	0.92	1.83	2.84
chr14	35780433	35781395	Mir346	-72639	0.15	0.14	0.25	3.34	4.79	1.99	0.77	0.95	1.89	4.21	0.06	0.23	2.22	1.72	0.31	0.49	2.39	2.38	0.88	0.26	1.85	0.73	0.18	3.37	0.86	3.05	0.15	1.97	0.4	2.38	0.57	1.29	4.15	1.81	3.68	2.55	1.16
chr1	24756058	24756703	Lmbrd1	-70676	0	0.39	0.51	4.56	3.91	3.21	0.57	0.16	4.25	3.88	0.28	0.51	1.72	1.43	0.71	0.42	3.27	3.64	0.65	0.93	2.9	1.97	0.3	3.89	0.36	4.06	0.4	1.57	0.56	3.46	0.79	2.44	3.65	3.44	1.97	2.59	1.61
chr2	178062048	178062665	Sycp2	79698	0.66	0.62	0.13	3.13	2.04	2.58	0.91	0.16	3.52	2.88	0.19	0.18	3.08	1.88	0.49	0.21	1.7	3.39	0.89	0.65	1	1.56	0.47	2.58	0.54	3.2	0.18	2.48	0.35	2.54	0.77	1.28	2.43	2.56	3.67	2.83	0.73
chr12	4065417	4066615	Dnajc27	15958	0.34	0.32	0.2	2.07	2.91	1.06	0.78	1.19	1.81	1.49	0.35	0.18	0.93	1.18	0.43	0.44	1	1.25	0.61	0.88	0.52	1.17	0.29	2.01	0.98	1.65	0.26	1.05	0.44	1.12	0.74	0.84	2.77	0.74	1.95	1.35	0.18
chr9	115125142	115126146	Stmn1-rs1	65042	0.68	0.25	0.49	2.38	2.78	1.58	0.37	1.51	2.16	3.44	0.6	1	1.57	1.46	1.01	0.53	1.95	1.49	1.32	0.85	1.59	1.52	0.47	2.25	0.94	2.8	0.8	1.52	0.77	1.72	1.08	1.56	2.22	1.56	0.91	1.15	0.52
chr7	65922886	65923544	Atp10a	-9315	0.62	0.76	0	2.37	3.4	1.46	1.12	0	1.9	1.63	1.46	0.93	2.64	0.74	0.38	0.81	1.23	2.89	0.93	0.91	1.35	1.06	0.46	2.41	0.56	1.76	1.2	1.69	0.6	2.06	0.92	1.21	2.36	1.64	0.5	1.77	0.39
chr7	148407005	148408439	Mir210	0	0.85	0.35	0.51	3.84	2.82	1.78	1.16	1.76	3.74	4.56	1	0.62	2.59	2.52	0.77	0.93	2.43	3.42	0.89	1.51	2.11	2.13	0.57	2.81	1.46	4.15	0.81	2.55	0.85	2.92	1.2	2.12	2.28	1.5	1.65	1.77	0.82
chr4	83877253	83877823	Bnc2	443167	0	0.44	0.58	2.58	2.21	2.23	0	0.89	3	5.42	0.53	0.68	1.25	1.61	0.26	0.47	3.11	2.98	0.42	0.53	1.72	1.46	0.34	2.34	0.44	4.21	0.6	1.43	0.36	3.04	0.48	1.59	2.75	3.21	1.23	3.03	1.72
chr4	149875559	149876095	Slc45a1	150188	0.26	0.71	0.62	1.36	4.18	1.64	0.88	0.19	1.92	0.45	0.78	0.52	0.6	0.8	0.47	0.75	0.9	0.73	1.14	0.65	0.34	0.95	0.53	2.39	0.54	1.19	0.65	0.7	0.61	0.82	0.9	0.64	2.15	1.13	0.11	0.41	-0.47
chr17	4873808	4874242	Arid1b	120831	0.94	0	0.37	1.47	1.61	3.29	0.44	0.69	5.25	2.74	0.28	0.51	2.37	2.4	0.92	0.16	2.76	1.8	1.54	0.69	1.01	2.93	0.44	2.12	0.56	4	0.4	2.38	0.54	2.28	1.12	1.97	2.26	2.8	2.56	2.06	0.82
chr5	136437917	136439463	Srcrb4d	10883	0.44	0.49	0.52	4.45	3.16	1.7	0.84	0.13	2.95	3.08	0.74	0.65	3.23	1.74	0.95	0.56	2.29	3.21	1.49	1.36	1.55	2.23	0.48	3.1	0.48	3.02	0.7	2.48	0.76	2.75	1.43	1.89	2.66	2.61	1.82	1.85	0.4
chr7	62865044	62865553	Siglech	157994	0	0.49	0.16	3.06	4.68	1.1	1.28	0.59	2.02	3.28	0.47	0.33	1.55	2.63	0.1	0.65	2.26	2.18	1.08	0.39	1.22	1.75	0.22	2.95	0.94	2.65	0.4	2.09	0.38	2.22	0.74	1.48	3.71	1.49	2.36	2.53	1
chr16	73004769	73005276	Robo1	-341376	0.81	0.75	0.16	2.72	4.69	2.19	0.93	0.59	2.92	3.06	1.18	1.1	2.5	3.02	0.79	0.79	2.37	2.33	0.71	0.69	2.62	3.02	0.57	3.2	0.76	2.99	1.14	2.76	0.79	2.35	0.7	2.82	2.46	1.96	1.27	1.56	1.99
chr6	58954005	58954464	Fam13a	20032	0.89	0.54	0	2	5.49	2.59	1.22	0.44	2.72	1.55	0.65	0.13	1.37	1.72	0.33	0.15	2.2	1.85	0.39	0.11	1.15	1.39	0.48	3.36	0.83	2.14	0.39	1.54	0.24	2.03	0.25	1.27	2.79	1.35	1.96	3.03	2.3
chr13	37949104	37950021	Rreb1	-29843	0.15	0.55	0.53	2.3	1.53	2.34	0.51	0.77	3.73	3.76	0.52	0.24	3.54	2.14	0.61	0.65	1.52	2.28	2.38	2.63	1.45	2.72	0.41	2.06	0.64	3.75	0.38	2.84	0.63	1.9	2.5	2.08	2.3	2.53	2.87	1.58	-0.26
chr7	51688485	51689339	Lrrc4b	8517	0.8	0.44	0.57	3.76	4.09	2.14	1.64	0.95	3.61	6.83	1.55	1.24	3.62	1.86	0.77	1.41	3.76	4.29	0.64	0.7	2.7	3.21	0.6	3.33	1.29	5.22	1.4	2.74	1.09	4.03	0.67	2.96	2.45	2	0.97	1.88	2.12
chr6	33994766	33995322	Lrguk	-15319	0.97	0.45	0.29	2.14	3.78	1.29	1.51	0.36	3.69	4.28	0.43	0.81	1.13	1.98	0.45	1.08	2.5	3.06	2.72	0.72	2.09	1.6	0.57	2.4	0.94	3.99	0.62	1.55	0.76	2.78	1.72	1.84	2.06	2.08	1.31	1.85	0.1
chr14	79964401	79964996	Sugt1	22501	0.45	0.22	0.27	1.55	3.29	1.34	0.62	0.5	3.06	0.61	0.2	0.18	0.92	1.13	0.17	0.55	1.36	1.98	1.23	1.51	1.65	0.54	0.31	2.06	0.56	1.84	0.19	1.02	0.36	1.67	1.37	1.09	2.68	1.69	2.37	2.18	-0.32
chr10	96574713	96575397	4930556N09Rik	-76312	0.6	0	1.07	2.82	3.27	1.74	0.28	0.44	4.01	3.3	0.18	0.82	2.09	3.04	0.29	0.77	1.89	1.35	0.44	1.02	1.17	1.86	0.56	2.61	0.36	3.65	0.5	2.56	0.53	1.62	0.73	1.52	2.21	3.31	2.34	1.59	1.04
chr16	37124020	37124416	Polq	-112149	0.68	0.96	0	1.39	6.69	1.82	1.19	1.04	2.02	2.7	0.61	0.71	1.59	2.17	0.76	0.83	1.34	1.49	0.3	0.51	1.11	0.63	0.55	3.3	1.12	2.36	0.66	1.88	0.8	1.42	0.4	0.87	2.57	1.07	1.5	0.82	1.08
chr1	137938437	137938843	Ascl5	8537	1.33	0	0	3.15	2.41	1.18	0.91	1.01	0.57	4.98	2.81	0.96	1.75	1.95	0.37	0.99	1.4	1.28	0.74	0.99	0.22	1.72	0.44	2.25	0.96	2.78	1.88	1.85	0.68	1.34	0.86	0.97	2.32	1.52	-0.03	0.97	0.16
chr10	108917185	108918023	Syt1	-469154	0.32	0.16	1.06	2.96	2	1.32	0.56	1.69	2.72	2.7	0.21	1.13	1.61	2.11	0.3	0.24	2	1.79	0.5	0.72	0.53	1.52	0.51	2.09	1.12	2.71	0.67	1.86	0.27	1.9	0.61	1.02	2.01	1.26	1.46	2.77	0.74
chr7	69022614	69022965	Mir344	0	0.4	0.37	0	3.93	6.38	1.6	1.34	0.85	1.62	3.73	0.34	0	2.02	1.05	0.43	0.94	1.77	2.42	0.17	0.57	0.51	2.36	0.26	3.97	1.09	2.67	0.17	1.54	0.68	2.09	0.37	1.44	3.9	1.28	3.1	1.6	1.93
chr18	49710530	49711111	1700044K03Rik	-27588	0.71	0.86	0.41	3.79	4.56	1.91	1.12	0.34	2.94	4.3	1.86	0.67	2.32	1.48	0.6	0.57	3.7	1.91	0.21	0.69	0.91	2.41	0.66	3.42	0.73	3.62	1.27	1.9	0.58	2.81	0.45	1.66	2.36	2.29	0.58	2.24	1.86
chr17	67032628	67033212	Themis3	-88666	1.39	1.08	0.7	4.4	6.7	2.45	0.48	1.22	4.09	3.66	0.92	0.77	3.39	1.15	0.51	0.57	1.8	2.47	0.94	0.51	1.06	2.52	1.06	4.52	0.85	3.88	0.84	2.27	0.54	2.14	0.72	1.79	2.09	2.18	1.42	1.96	1.29
chr2	4514312	4514894	Frmd4a	-33513	0.7	0.22	0.7	3.63	4.55	1.51	0.15	1.05	2.15	3.06	0.93	0.86	2.04	0.84	0.79	0.22	2.3	2.82	0.72	1.2	1.53	1.53	0.54	3.23	0.6	2.6	0.9	1.44	0.5	2.56	0.96	1.53	2.56	2.1	0.68	2.32	0.67
chr13	41888460	41889223	Adtrp	53634	0.35	0.33	0.43	1.81	3.47	1.15	0.25	0.26	0.6	1.56	0.24	0.37	1.35	0.8	0.46	0.35	1.06	1.72	0.72	1.25	0.69	2.18	0.37	2.14	0.26	1.08	0.3	1.08	0.4	1.39	0.98	1.44	2.5	2.04	1.78	1.75	0.54
chr2	65252851	65253494	Mir6337	-50394	0.64	0.39	0.25	2.86	3.27	2.47	0.14	0.95	3.02	4.81	0.84	0.44	2.35	2.08	0.87	0.62	1.57	2.04	1.04	1.4	1.93	1.09	0.43	2.87	0.54	3.92	0.64	2.21	0.74	1.81	1.22	1.51	2.72	2.82	1.78	1.27	0.31
chr3	88044915	88045530	Rhbg	13076	0.88	0	0.13	4.18	1.82	1.04	0.76	0.99	3.33	2.89	0.78	0.46	2.83	0.8	0.33	0.65	1.79	2.13	1.58	0.65	1.45	2.49	0.34	2.35	0.88	3.11	0.62	1.82	0.49	1.96	1.12	1.97	2.77	1.82	1.53	1.98	0.82
chr2	34987438	34987980	Cep110	0	0	0.24	0.3	4.23	3.36	3.08	1.03	0.18	4	2.42	0.44	0.31	2.79	2.03	0.94	0.87	2.66	2.77	2.23	1.11	2.79	1.53	0.18	3.56	0.6	3.21	0.38	2.41	0.9	2.71	1.67	2.16	4.23	2.39	2.65	1.57	0.37
chr18	61866584	61867703	Pcyox1l	0	0.24	0.34	0	3.85	2.74	1.99	0.58	0.46	2.75	2.87	0.48	0.35	1.91	2.07	0.5	0.42	2.31	2.39	1.08	0.95	2.14	2.05	0.19	2.86	0.52	2.81	0.42	1.99	0.46	2.35	1.02	2.09	3.82	2.41	2.23	2.33	1.04
chr13	43310330	43311011	Tbc1d7	-43460	0.79	0.37	0.23	4.85	2.67	2.8	0.69	2.38	1.34	4.71	0.35	0.66	3.38	2.25	0.59	0.48	3.51	3.17	0.9	1.85	1.95	3.83	0.46	3.44	1.53	3.02	0.5	2.82	0.53	3.34	1.38	2.89	2.87	0.97	2.46	2.62	1.07
chr18	23961940	23962931	Mapre2	0	0.41	0.76	0.24	2.41	5.36	2.73	1.22	1.23	3.45	4.56	0.73	0.45	4.16	2.96	0.77	1.34	3.62	3.17	2.44	2.03	2.42	2.83	0.47	3.5	1.23	4	0.59	3.56	1.06	3.4	2.23	2.62	2.87	1.7	2.57	1.68	0.23
chr11	55583235	55583808	Glra1	-161943	0	0	0.42	2.72	2.44	1.54	0	0.17	4.38	2.71	0.1	0.49	2.9	1.5	0.44	0.47	2.25	2.06	0	0.44	1.4	1.55	0.14	2.23	0.08	3.54	0.3	2.2	0.45	2.16	0.22	1.48	3.9	5.23	2.86	2.22	2.69
chr13	11526373	11527185	Zp4-ps	87133	0.33	0.62	0.3	2.94	1.72	1.56	0.23	0.5	2.52	3.52	0.44	0.27	1.76	1.35	0.43	0	2.48	2.5	1.34	1.37	2.08	2.19	0.42	2.07	0.36	3.02	0.36	1.56	0.22	2.49	1.36	2.13	2.29	3.01	2.1	3.47	0.65
chr10	121339634	121340190	Srgap1	144181	0.49	0.68	0.29	1.49	4.77	1.73	0.16	0.54	4.3	1.92	0.54	0.81	1.56	1.65	0.18	1.56	2.93	2.36	0.99	2.45	2.09	2.18	0.49	2.66	0.35	3.11	0.68	1.6	0.87	2.64	1.72	2.13	2.43	3.12	1.24	1.59	0.31
chr7	146500408	146501066	Pwwp2b	-66028	0.62	0.96	0.24	3.48	4.03	1.69	0.29	0.46	2.08	2.36	1	1.02	2.29	1.4	0.7	0.5	2.55	2.39	0.36	0.68	1.35	2.04	0.61	3.07	0.38	2.22	1.01	1.84	0.6	2.47	0.52	1.7	2.32	2.53	0.86	2.02	1.69
chr3	51933010	51933540	Maml3	-24082	0	0.72	0.62	1.57	2.91	2.55	0.17	0	1.94	4.26	0.68	0.42	1.64	2.08	0.57	0.13	2.17	2.34	0.34	0.47	1.85	1.32	0.45	2.34	0.08	3.1	0.55	1.86	0.35	2.25	0.4	1.58	2.37	5.03	1.74	2.65	1.94
chr2	152885791	152886371	Ccm2l	5319	0.24	0.66	0.41	3.95	2.66	2.19	0.81	1.22	3.53	1.64	2.59	1.64	2.47	1.79	1.05	0.57	2.22	1.81	0.41	0.52	1.07	1.43	0.44	2.93	1.02	2.58	2.11	2.13	0.81	2.02	0.46	1.25	2.72	1.34	0.01	1.3	1.41
chr17	71107238	71107726	Tgif1	88391	0	0.27	0.84	2.83	2.3	1.97	0.18	0.61	0.94	3.89	0.37	0.12	2.44	1	0.61	0.41	0.7	0.94	1.13	1.54	1.64	1.56	0.37	2.37	0.4	2.42	0.24	1.72	0.51	0.82	1.34	1.6	2.64	2.58	2.76	0.67	0.26
chr16	77075884	77076490	Usp25	-61571	0.68	0	0.26	1.2	4.37	1.19	1.53	2.34	0.76	1.96	0.69	0.92	1.57	1.72	0.66	0.33	0.87	1.19	1.01	0.25	0.45	1.25	0.31	2.25	1.94	1.36	0.8	1.64	0.5	1.03	0.63	0.85	2.81	-0.51	1.02	1.04	0.43
chr1	173835692	173836192	Slamf6	11475	0	1	0.48	1.84	5.58	2.08	0.18	1.02	3.2	4.52	0.36	0.44	2.06	3.18	0.1	0.26	1.24	4.06	1.46	1.5	2.48	3.56	0.49	3.17	0.6	3.86	0.4	2.62	0.18	2.65	1.48	3.02	2.66	2.67	2.68	3.81	1.02
chr9	95122595	95123171	Chst2	184518	0.71	0.43	0.14	1.27	3.65	1.11	0.33	0.35	1.39	1.44	0.31	0.38	0.56	0.42	0.52	0.23	0.59	1.35	0.31	0.43	1.7	0.33	0.43	2.01	0.34	1.42	0.34	0.49	0.38	0.97	0.37	1.01	2.21	2.03	0.49	1.35	1.43
chr14	65716253	65717360	Extl3	0	0.98	0.23	0.3	2.74	3.91	2.81	1.01	0.18	1.64	3.22	0.49	0.15	2.65	0.83	0.27	0.18	2.12	3.72	1.2	1.09	1.05	1.15	0.5	3.15	0.6	2.43	0.32	1.74	0.22	2.92	1.15	1.1	2.62	2.01	2.41	3.64	-0.06
chr18	83462501	83463580	4921531P14Rik	31696	0.5	0.23	0.53	3.32	2.21	1.1	1.12	0.28	2.74	3.86	0.5	0.57	1.54	1.42	0.98	1.05	1.73	2.06	1.58	1.17	0.99	1.89	0.42	2.21	0.7	3.3	0.53	1.48	1.02	1.9	1.38	1.44	2.37	2.22	1.45	0.89	0.07
chr1	181510134	181510769	Cnst	-33475	0.22	0	0.65	2.31	3.09	1.26	0.58	0.96	1.43	4.13	0.47	0.88	0.99	2.11	0.8	0.31	2.03	1.95	1.06	1.59	0.83	0.71	0.29	2.22	0.77	2.78	0.68	1.55	0.56	1.99	1.33	0.77	2.89	1.84	1.19	1.82	-0.78
chr16	37384234	37385598	Stxbp5l	0	0.4	1.2	0.65	4.11	6.04	2.62	0.89	1.49	6.77	7.68	0.84	0.53	3.43	2.19	0.92	1.22	3.44	4.13	1.82	1.73	2.41	2.52	0.75	4.26	1.19	7.22	0.68	2.81	1.07	3.79	1.77	2.46	2.49	2.59	2.02	1.81	0.47
chr7	14941296	14941822	2810007J24Rik	82078	0.78	0.25	0.15	1.58	5.04	1.52	1.06	0.57	0.65	1.58	0.91	0.95	1.05	0.59	0.97	0.38	0.36	1.86	1.05	0.57	0.84	0.72	0.39	2.71	0.82	1.12	0.93	0.82	0.68	1.11	0.81	0.78	2.76	0.45	-0.18	0.71	-0.05
chr16	18836336	18837274	2510002D24Rik	0	0.86	0.41	0.61	4.1	3.57	1.95	0.5	0.76	4.5	3.42	0.38	0.71	2.2	1.57	0.21	0.64	1.94	2.09	1.29	1.5	1.51	1.77	0.63	3.21	0.63	3.96	0.54	1.89	0.42	2.01	1.4	1.64	2.34	2.63	1.77	2.22	0.23
chr12	77425452	77426256	Akap5	0	0.51	0.62	0.3	4.23	3.3	2.48	0.58	1.26	2.26	3.84	0.52	0.7	2.26	1.52	0.44	0.58	1.9	1.54	0.76	1.06	1.54	1.58	0.48	3.34	0.92	3.05	0.61	1.89	0.51	1.72	0.91	1.56	2.78	1.72	1.62	1.73	0.77
chr6	83071019	83072494	Wbp1	0	0.83	0.6	0.55	4.6	6.54	2.59	1.39	1.72	4.25	6.54	0.49	0.79	3.65	1.91	1.2	0.63	3.7	4.7	1.85	1.94	1.75	1.9	0.66	4.58	1.55	5.39	0.64	2.78	0.92	4.2	1.9	1.82	2.78	1.79	2.1	2.19	-0.05
chr7	55615965	55616372	Mrgprb8	27523	0	0.61	0.39	4.74	7.2	1.97	0	1.25	3.93	3.51	0.59	0.54	3.32	0.91	0.49	0.49	1.4	2.9	0.44	0.25	1.3	0.93	0.33	4.64	0.62	3.72	0.56	2.11	0.49	2.15	0.34	1.12	3.76	2.55	1.89	2.11	1.66
chr15	92340499	92341155	Pdzrn4	86384	0.41	0	0.5	1.54	3.84	1.59	0.85	0.62	2.09	0.73	0.27	0.76	1.94	1.49	0.46	0.91	2.26	1.8	0.73	0.84	2.16	1.27	0.3	2.32	0.74	1.41	0.52	1.71	0.68	2.03	0.78	1.72	2.9	0.93	1.72	1.55	1.12
chr18	7113314	7114550	Mkx	-108537	0.22	0.81	0.4	3.49	3.05	1.8	0.83	0.57	2.22	2.6	0.44	0.45	1.99	2.03	0.49	0.65	1.86	2.06	1.03	1.18	1.65	2.17	0.48	2.78	0.7	2.41	0.44	2.01	0.57	1.96	1.1	1.91	2.52	1.77	2.15	1.76	0.78
chr8	63873567	63874100	Cbr4	92430	0.26	0.24	0.3	1.56	4.47	1.65	0.53	0.96	2.35	0.68	0.23	0.62	0.6	1.03	0	0.38	1.35	1.97	1.03	0.75	0.34	1.07	0.27	2.56	0.74	1.52	0.42	0.82	0.19	1.66	0.89	0.7	3.22	1.01	0.92	3.06	-0.33
chr2	144024083	144024681	Gm5535	-9057	0.45	0.22	0.4	1.99	3.04	1.2	0.32	0.5	1.52	1.59	0.4	0.55	1.05	1.22	0.42	0.55	1.35	0.65	0.5	1.42	2.83	0.95	0.36	2.08	0.41	1.56	0.48	1.14	0.48	1	0.96	1.89	2.51	1.9	1.24	1.03	0.97
chr7	106497220	106498106	Serpinh1	3643	0.91	0.28	0.18	3.21	2.69	1.79	0.63	1.14	2.96	3.09	2.77	1	1.43	1.73	0.91	0.37	1.14	1.33	0.41	1.14	1.7	1.15	0.46	2.56	0.88	3.02	1.88	1.58	0.64	1.23	0.77	1.42	2.46	1.76	-0.25	0.94	0.87
chr16	49289429	49290030	Myh15	-231831	0.45	0	0.55	1.21	3.49	1.85	0.32	1.18	3.79	4.16	0.7	1.11	1.31	1.73	0.58	0.88	0.95	1.63	0.3	0.5	0.6	1.38	0.33	2.18	0.75	3.98	0.9	1.52	0.73	1.29	0.4	0.99	2.68	2.39	0.74	0.81	1.29
chr10	3208056	3208833	Cnksr3	-73753	0.35	0.32	0.84	2.72	2.7	1.24	1.08	0	1.03	1.07	0.31	0.42	1.53	0.94	0.51	0.09	1.48	1.52	0.79	0.64	1.15	1.07	0.5	2.22	0.54	1.05	0.36	1.23	0.3	1.5	0.72	1.11	2.12	0.95	1.73	2.28	0.63
chr7	29874702	29875504	Mir1963	-5989	0	0.31	0.51	2.98	2.44	2.38	0.7	1.38	2.98	3.7	2.83	1.32	2.97	1.91	0.82	0.59	1.8	2.61	0.6	0.5	2.33	2.22	0.27	2.6	1.04	3.34	2.08	2.44	0.7	2.21	0.55	2.28	3.2	1.67	0.23	1.63	2.03
chr16	42785707	42786582	4932412D23Rik	89118	0.31	1.14	0.65	3.36	4.15	1.91	0.74	0.58	4.03	2.31	1.23	0.89	1.99	1.82	0.58	0.38	2.08	1.71	0.55	0.29	1.93	1.75	0.7	3.14	0.66	3.17	1.06	1.9	0.48	1.9	0.42	1.84	2.15	2.25	0.84	1.96	2.11
chr15	91881300	91882364	Cntn1	0	0.39	0.23	0.92	2.58	2.62	1.87	0.7	0.76	2.46	3.02	0.28	0.31	1.86	1.78	0.76	0.19	1.84	2.83	1.65	1.89	0.67	1.86	0.51	2.36	0.73	2.74	0.3	1.82	0.48	2.34	1.77	1.27	2.18	1.89	2.58	2.27	-0.48
chr13	71036552	71037059	8030423J24Rik	-14727	1.07	0	0	2.72	2.49	1.26	0	0.81	2.92	4.46	0.36	0.55	2.66	1.93	0.3	0.26	1.6	1.16	0.12	0.3	0.87	0.89	0.36	2.16	0.4	3.69	0.46	2.29	0.28	1.38	0.21	0.88	2.56	3.16	2.31	2.26	2.02
chr11	54960002	54960294	Slc36a3	4914	0.92	0	0.27	3.15	7.67	2.19	0.31	0	3.9	4.49	0.41	0.21	2.16	1.68	0.34	0.45	1.82	3.6	0	0	1.23	2.19	0.4	4.34	0.16	4.2	0.31	1.92	0.4	2.71	0	1.71	3.42	4.67	2.59	2.75	7.43
chr19	43948910	43949500	Gm10768	-35618	0.69	0.42	0.14	3.12	3.8	1.22	1.1	1.2	3.86	1.81	0.71	0.85	1.88	1.76	0.59	0.8	1.31	2	1.34	1.61	1.36	0.64	0.42	2.71	1.15	2.84	0.78	1.82	0.7	1.66	1.48	1	2.67	1.29	1.21	1.24	-0.56
chr12	46133447	46133823	Stxbp6	41647	0	0.66	0.43	1.22	5.59	1.06	0.51	0.27	0.61	0	0.32	0.45	0.43	0.32	0.8	0.88	0.9	1.04	0.32	0.66	0.24	0.66	0.36	2.62	0.39	0.3	0.38	0.38	0.84	0.97	0.49	0.45	2.82	-0.34	-0.04	0.21	-0.12
chr1	167805685	167806137	Pou2f1	58942	0.91	1.11	0	3.05	4.96	1.95	0.62	0.44	3.27	4.47	0.27	0.73	2.81	2.43	0.33	0.6	2.12	4.05	1.22	1.66	1.97	1.13	0.67	3.32	0.53	3.87	0.5	2.62	0.46	3.08	1.44	1.55	2.28	2.85	2.37	2.7	0.11
chr5	32231346	32231795	Fosl2	207049	1.2	1.11	0.18	3.88	4.05	3.01	0.62	0	2.29	4.5	0.67	0.49	1.76	2.98	0.45	0.45	2.87	1.16	0.8	0.45	2.76	2.14	0.83	3.65	0.31	3.4	0.58	2.37	0.45	2.02	0.62	2.45	2.12	3.41	2.01	2.14	1.95
chr6	83390857	83392202	Tet3	0	0.6	0.28	0.25	2.39	3.53	1.72	0.48	0.83	2.37	4.07	0.27	0.25	1.83	1.81	0.49	0.89	1.81	2.39	1.12	1.35	1.06	1.56	0.38	2.55	0.66	3.22	0.26	1.82	0.69	2.1	1.24	1.31	2.73	2.28	2.76	1.59	0.08
chr18	12848673	12849337	Mir1948	23982	0	0.38	0.36	3.31	2.32	1.33	0.14	0.92	1.02	0.89	0.36	0.42	1.79	2.85	0.3	0.2	1.94	1.97	1.1	0.6	1.48	1.91	0.25	2.32	0.53	0.96	0.39	2.32	0.25	1.96	0.85	1.69	3.18	0.84	2.54	2.92	0.99
chr14	77155318	77155785	1700108F19Rik	-77944	0.3	0.54	0.34	2.36	3.6	2.72	1.01	0.64	4.15	4.84	0.51	0.47	1.69	0.39	0.75	0.58	2.16	2.66	0	0.43	1.33	2.87	0.39	2.89	0.82	4.5	0.49	1.04	0.66	2.41	0.22	2.1	2.85	2.43	1.07	1.84	3.23
chr13	109881761	109882307	Mir582	232630	0	0.46	1.04	4.38	3.33	2.47	0.68	0.75	1.89	3.7	0.99	0.92	1.59	2.91	0.73	0.86	2.2	2.75	0.66	1.01	1.47	2.69	0.5	3.39	0.72	2.8	0.96	2.25	0.8	2.48	0.84	2.08	2.74	1.95	1.23	1.63	1.31
chr6	99459116	99459471	Foxp1	-73777	0.39	0	0	1.8	6.7	2.03	0.25	0.85	1.61	1.66	0.34	0.48	1.35	1.89	0.7	0.37	1.21	1.66	0.17	1.69	1.24	1.27	0.13	3.51	0.55	1.64	0.41	1.62	0.53	1.44	0.93	1.25	4.65	1.55	1.96	1.41	0.43
chr3	75759800	75761349	Golim4	0	0.61	0.89	0.32	2.91	3.52	1.9	0.54	0.52	3.31	4.61	1.01	0.76	2.05	1.62	0.62	0.43	2.47	2.03	0.43	0.91	1.38	1.61	0.61	2.78	0.53	3.96	0.88	1.84	0.52	2.25	0.67	1.5	2.18	2.88	1.04	2.08	1.15
