# Supplementary material for: Maternal H3K27me3 controls DNA methylation-independent genomic imprinting
Source: Nature. Author manuscript; Available in PMC 2022 Nov 18. (PMC9674007; doi:10.1038/nature23262)
Supplement: Table S4 [file NIHMS1847486-supplement-Table_S4.xlsx]

## Sheet: gDMR-overlapped
DHS_chr	DHS_start	DHS_end	Nearest gene	CpG#	ReadCount_Oocyte	ReadCount_Sperm	DNA methylation_Oocyte	DNA methylation_Sperm
chr5	148852409	148852863	Mtus2	11	402	140	0.828358	0.0928571
chr5	102576912	102577562	Wdfy3	9	119	100	1	0.06
chr10	120778965	120779843	Gns	16	413	264	0.978208	0.0681818
chr18	83303965	83304524	4921531P14Rik	15	108	69	1	0.130435
chr10	84590491	84591129	Mterfd3	19	14	83	1	0.0361446
chr18	83242549	83243063	4930592I03Rik	12	70	89	1	0.101124
chr10	12810267	12810956	Plagl1	62	212	50	1	0.08
chr10	69371098	69371869	Ank3	8	357	155	1	0.0580645
chr10	118860323	118861039	1700025F24Rik	14	403	179	1	0.027933
chr12	105757654	105758436	Gsc	12	284	92	1	0.0434783
chr15	95842391	95842985	D030018L15Rik	9	187	51	1	0
chr15	100841600	100842397	Fignl2	15	185	229	1	0.0305677
chr17	5418368	5419523	Ldhal6b	31	373	162	1	0.0246914
chr17	35775384	35776293	Dpcr1	18	423	253	0.827423	0.0474308
chr18	61866584	61867703	Pcyox1l	53	512	372	0.984375	0.0322581
chr2	170175035	170175767	Bcas1os2	11	369	147	1	0.0952381
chr7	52109675	52110645	Pnkp	55	64	151	1	0
chr9	37227961	37228876	Robo3	33	345	173	0.997101	0.017341
chr9	41254410	41254982	3110039I08Rik	9	15	82	1	0.0853659
chr1	36765970	36767222	Actr1b	62	453	100	0.997792	0.1
chr10	63074498	63075196	Ctnna3	13	258	118	0.996124	0.101695
chr13	95985433	95986466	Pde8b	11	134	130	1	0.123077
chr15	91881300	91882364	Cntn1	47	466	104	0.995708	0.0865385
chr16	73004769	73005276	Robo1	13	375	130	1	0.0384615
chr2	49189309	49190043	Epc2	8	213	55	0.99061	0
chr2	169609071	169609844	Tshz2	11	170	95	0.988235	0.0736842
chr3	88296193	88297598	Lmna	45	204	205	0.995098	0.160976
chr4	9034419	9034888	Clvs1	16	77	86	1	0.116279
chr7	6679862	6683539	Peg3	127	1847	472	0.968056	0.0402542
chr8	8803744	8804186	Arglu1	9	77	176	0.948052	0.0852273
chr1	84222582	84223332	Mir6353	9	398	39	1	0.128205
chr1	196844185	196845184	A330023F24Rik	11	74	141	1	0.134752
chr11	117286561	117287665	Sept9	25	235	250	1	0.096
chr13	114992898	114993849	A430090L17Rik	16	300	120	0.996667	0.15
chr13	115002930	115003637	A430090L17Rik	10	121	129	0.991736	0.108527
chr14	120073117	120073586	1700006F04Rik	10	115	85	1	0.176471
chr16	37384234	37385598	Stxbp5l	79	561	195	1	0.0307692
chr17	32629270	32629895	Cyp4f17	32	594	70	1	0.0714286
chr17	68196970	68197529	Lama1	9	120	255	1	0.0980392
chr18	78108580	78109309	Epg5	17	130	65	1	0.0461538
chr19	30259719	30260697	Gldc	11	112	135	1	0.162963
chr2	34760169	34761218	Phf19	40	173	153	1	0.0326797
chr2	65252851	65253494	Mir6337	7	143	84	1	0.0238095
chr3	88044915	88045530	Rhbg	50	66	57	1	0
chr3	151576872	151578291	Ptgfr	25	378	318	0.925926	0.0628931
chr4	141374829	141375596	Cela2a	22	392	153	1	0.0718954
chr5	113704726	113705346	Sgsm1	14	25	69	1	0.0434783
chr5	114625366	114626380	Acacb	42	117	174	1	0.0287356
chr6	83071019	83072494	Wbp1	89	590	307	0.991525	0.0325733
chr6	83390857	83392202	Tet3	70	475	142	0.989474	0.0985916
chr7	148407005	148408439	Mir210	55	114	73	0.964912	0.0684932
chr8	64014192	64014714	Cbr4	13	414	150	1	0.193333
chr8	110205875	110206435	Psmd7	17	245	136	0.991837	0.0441176
chr8	120551874	120552560	Mphosph6	11	225	93	0.897778	0.0537634
chr9	111426404	111426748	Dclk3	3	52	62	1	0.0806452
chr1	72071672	72072206	4933417E11Rik	6	47	65	1	0.169231
chr10	43438498	43439014	1700027J07Rik	15	72	71	0.972222	0.0422535
chr10	76430711	76431389	Pcbp3	7	453	76	0.984547	0.0131579
chr10	121339634	121340190	Srgap1	11	10	102	1	0.166667
chr11	96685040	96686003	Nfe2l1	32	129	57	1	0
chr13	43310330	43311011	Tbc1d7	12	58	66	0.827586	0.166667
chr13	54029673	54030392	Drd1a	13	32	118	1	0.059322
chr13	56064502	56065042	Pitx1	20	47	36	0.893617	0.0555556
chr14	65716253	65717360	Extl3	85	650	150	0.976923	0.0333333
chr15	71837270	71837719	Col22a1	22	74	95	1	0.0526316
chr15	92340499	92341155	Pdzrn4	18	316	168	1	0.0178571
chr16	22199968	22200934	Igf2bp2	11	21	70	1	0.0714286
chr16	42647753	42648454	4932412D23Rik	8	37	80	1	0.075
chr17	34534886	34536934	BC051142	50	299	173	1	0.0809249
chr18	52853065	52853658	Gykl1	17	191	272	0.890052	0.0294118
chr18	54383028	54383553	Redrum	12	243	162	0.995885	0.0555556
chr19	40811445	40812264	Entpd1	14	55	97	1	0.185567
chr2	113669049	113669541	Scg5	18	153	65	1	0.153846
chr3	98745003	98745626	Hao2	26	394	43	0.997462	0.116279
chr4	83447129	83447949	Ccdc171	18	91	112	0.802198	0.107143
chr4	131266091	131266989	Ptpru	15	295	83	0.813559	0.060241
chr5	136437917	136439463	Srcrb4d	81	205	120	0.907317	0.025
chr5	149697065	149697896	Katnal1	27	264	230	1	0.0869565
chr6	92484576	92485206	Prickle2	12	175	72	0.828571	0.166667
chr7	150482094	150483058	Kcnq1ot1	26	180	202	1	0.019802
chr8	89434531	89435122	N4bp1	12	163	128	0.858896	0.09375
chr8	93285990	93287125	Chd9	13	112	100	1	0.07
chr8	111344387	111345050	Zfhx3	12	42	174	1	0.0517241
chr8	118837479	118838005	Dynlrb2	13	162	78	0.95679	0.0384615
chr9	39712494	39713016	Olfr229	6	69	45	1	0.133333
chr1	24756058	24756703	Lmbrd1	12	132	132	1	0.143939
chr1	178611597	178612524	Mir350	16	426	284	1	0.0633803
chr1	182179937	182180655	Psen2	19	307	106	1	0.198113
chr1	190478184	190478891	Kctd3	19	282	163	1	0.0490798
chr10	44957236	44958158	Popdc3	12	26	85	1	0.0235294
chr11	85165906	85167082	Bcas3	54	220	301	1	0.0365449
chr11	91437115	91437714	Kif2b	16	143	78	1	0.0384615
chr12	77425452	77426256	Akap5	52	530	130	1	0.0153846
chr13	48585752	48586494	Zfp169	34	46	61	1	0.0655738
chr13	58833989	58834670	4930455J16Rik	9	127	84	1	0.0357143
chr14	101731057	101731591	1700110M21Rik	9	76	94	1	0.0744681
chr14	104108465	104108955	Slain1os	13	32	68	1	0.132353
chr14	119387091	119387764	Dnajc3	11	308	161	0.993506	0.124224
chr16	18836336	18837274	2510002D24Rik	49	611	215	0.96563	0.0883721
chr17	8785457	8786087	T	18	870	422	0.997701	0.13981
chr18	13131282	13133196	Impact	129	581	183	0.936317	0.0546448
chr18	23961940	23962931	Mapre2	60	899	165	0.991101	0.030303
chr18	85885607	85886005	Neto1	8	20	42	1	0.190476
chr19	43948910	43949500	Gm10768	17	318	86	1	0.139535
chr2	85106789	85107366	Olfr987	19	157	161	0.89172	0.118012
chr4	84928949	84929457	Sh3gl2	16	521	206	0.93666	0.106796
chr4	87294075	87294802	Mllt3	17	87	120	0.885057	0.0333333
chr4	100151108	100151789	Ube2u	13	192	82	1	0.0609756
chr5	36132876	36133622	Ablim2	16	208	36	1	0.111111
chr5	68058203	68058966	Shisa3	20	522	159	0.994253	0.0880503
chr6	97608774	97609194	Frmd4b	3	18	12	1	0.166667
chr8	88378005	88379141	Phkb	20	114	30	1	0.133333
chr8	129775818	129776454	Pard3	20	745	220	0.998658	0.145455
chr9	24665711	24666468	Tbx20	17	48	136	1	0.0588235
chr9	59082581	59083022	Adpgk	11	95	107	1	0.149533
chr9	65523934	65524706	Oaz2	44	88	76	0.818182	0.105263
chr9	104001265	104001900	Ackr4	20	44	109	1	0.0733945
chr9	115125142	115126146	Stmn1-rs1	29	214	62	1	0.0322581

## Sheet: gDMR-associated
DHS_chr	DHS_start	DHS_end	Nearest gene	CpG#	ReadCount_Oocyte	ReadCount_Sperm	DNA methylation_Oocyte	DNA methylation_Sperm
chr17	71107238	71107726	Tgif1	8	9	20	NaN	NaN
chr10	61521578	61522216	Gm5424	8	0	34	NaN	NaN
chr10	121956681	121957099	A130077B15Rik	10	0	73	NaN	NaN
chr7	29874702	29875504	Mir1963	8	116	64	0.0775862	0.890625
chr11	96621202	96622083	Snx11	11	14	63	0.928571	0.634921
chr17	66939539	66940176	Themis3	9	26	59	0.5	0.135593
chr18	83293293	83294253	4921531P14Rik	11	271	135	0.778598	0.155556
chr17	5562948	5563565	Zdhhc14	7	136	95	1	0.978947
chr2	169587154	169587670	Tshz2	4	0	44	NaN	NaN
chr10	74141469	74142040	Gnaz	5	48	50	1	0.56
chr11	87412908	87413318	Mtmr4	9	137	172	0.79562	0.947674
chr18	66298574	66298955	Mir694	6	3	36	NaN	NaN
chr5	142776463	142777297	Foxk1	3	63	13	1	1
chr5	142927517	142928183	Ap5z1	8	131	76	1	0.684211
chr6	4781241	4781733	Ppp1r9a	5	100	62	0	0.935484
chr6	27889448	27890199	Mir592	6	15	66	1	0.272727
chr8	120550316	120551023	Mphosph6	10	76	126	1	0.420635
chr10	18126935	18127661	Nhsl1	22	245	86	0.477551	0.0465116
chr10	121850618	121851408	Avpr1a	9	0	38	NaN	NaN
chr13	6553823	6554773	Pitrm1	27	426	363	0.997653	0.944904
chr13	56515584	56516320	Slc25a48	9	95	42	1	0.285714
chr13	100555211	100555808	Cartpt	6	9	53	NaN	NaN
chr15	96916143	96916697	Slc38a4	5	38	42	0	0.761905
chr17	4873808	4874242	Arid1b	4	21	22	1	0.954545
chr2	166294505	166294912	5031425F14Rik	6	173	16	0	1
chr3	129401196	129401658	6330410L21Rik	8	454	104	1	1
chr4	43339735	43340492	Rusc2	4	114	74	1	0.972973
chr5	114611926	114612820	Acacb	15	133	101	1	0.871287
chr6	4698491	4699604	Peg10	40	66	219	0.469697	0.0456621
chr7	6467798	6468404	Olfr1349	23	440	120	0.659091	0.075
chr8	110928776	110929459	3010033K07Rik	17	335	133	0.232836	0.601504
chr1	193891943	193892436	Traf5	4	24	27	1	0.555556
chr10	67496228	67497065	Rtkn2	3	0	26	NaN	NaN
chr10	81083409	81084080	Sirt6	14	333	58	0.996997	0.293103
chr10	95648730	95649418	Eea1	9	3	67	NaN	NaN
chr11	43351879	43352305	Ccnjl	2	0	23	NaN	NaN
chr13	56089337	56090011	H2afy	11	0	30	NaN	NaN
chr13	56457893	56458652	Gm10782	10	192	202	0.875	0.628713
chr13	58880657	58881389	4930455J16Rik	20	162	208	0.932099	0.668269
chr14	35656477	35657397	Grid1	12	304	106	1	0.924528
chr14	76905195	76906532	Tsc22d1	44	355	380	0.997183	0.381579
chr14	105921405	105922020	4930449E01Rik	1	14	10	0	0.9
chr14	120086956	120087729	1700006F04Rik	7	37	44	1	0.772727
chr15	6550167	6550705	Fyb	2	33	18	1	0.722222
chr16	22931263	22931931	Fetub	12	38	89	0.289474	0.337079
chr17	50812906	50813529	Plcl2	4	72	68	1	0.705882
chr18	55061793	55062328	Zfp608	20	128	164	0.507812	0.0121951
chr18	80439026	80439779	Hsbp1l1	3	0	20	NaN	NaN
chr4	123758343	123758773	Rragc	5	274	170	0.751825	0.876471
chr4	149875559	149876095	Slc45a1	10	146	59	1	0.932203
chr5	150102685	150103352	Alox5ap	11	75	47	0	0.106383
chr6	58954005	58954464	Fam13a	4	0	22	NaN	NaN
chr6	140209136	140209707	Plekha5	1	0	0	NaN	NaN
chr7	51027990	51028850	Klk11	10	9	33	NaN	NaN
chr7	51688485	51689339	Lrrc4b	10	194	68	0.247423	0.352941
chr7	56214038	56214677	Nav2	26	4	53	NaN	NaN
chr8	119153722	119154391	Cdyl2	13	58	78	1	0.371795
chr9	97172970	97173685	Trim42	17	196	318	0.44898	0.072327
chr9	121286985	121287722	Trak1	9	85	71	0.823529	0.929577
chr1	33678540	33679160	Prim2	11	207	382	0.995169	0.335079
chr1	54873529	54874040	Ankrd44	3	48	64	1	1
chr1	164519405	164520078	Vamp4	9	397	91	1	0.901099
chr1	183484460	183485133	Ccdc121	8	87	85	0.0114943	0.0470588
chr1	183513331	183513950	Ccdc121	8	43	132	0	0.909091
chr1	183861779	183862476	Enah	17	5	84	NaN	NaN
chr10	23312421	23313074	Snora33	3	4	19	NaN	NaN
chr10	40658573	40659587	Wasf1	17	155	138	1	0.985507
chr10	47087961	47088455	D030045P18Rik	5	93	59	1	0.542373
chr10	68471244	68471933	Rhobtb1	16	183	152	0.513661	0.0855263
chr10	76824111	76824776	Adarb1	5	150	85	1	1
chr10	122359195	122359799	Mirlet7i	9	338	97	1	0.865979
chr11	52623072	52623655	Fstl4	3	40	48	1	1
chr11	62602235	62603185	Zfp286	40	692	221	0.213873	0.0316742
chr11	62628941	62629432	Trim16	0	0	0	NaN	NaN
chr11	82718388	82718887	Nle1	15	59	40	1	0.775
chr11	93923145	93923708	Spag9	1	2	18	NaN	NaN
chr11	97431533	97432839	Srcin1	16	170	81	0	0.666667
chr11	100754839	100755209	Stat5a	9	1	19	NaN	NaN
chr11	114142192	114142888	1700092K14Rik	9	4	32	NaN	NaN
chr11	119020637	119021395	Mir6934	16	298	133	0.0302013	0.0827068
chr12	86912943	86913575	Jdp2	10	42	69	0	0.115942
chr12	109072712	109073103	4930465M20Rik	5	0	15	NaN	NaN
chr12	109218513	109219175	Bcl11b	46	37	98	0	0.0816327
chr13	12268882	12269521	Gm10336	6	234	41	0.991453	0.268293
chr13	20136567	20137141	Elmo1	7	39	59	0	0.576271
chr13	37949104	37950021	Rreb1	61	232	125	0.711207	0.136
chr13	41888460	41889223	Adtrp	4	2	27	NaN	NaN
chr13	48592721	48593750	Zfp169	19	122	206	0.680328	0.126214
chr13	99732466	99733232	1700024P04Rik	9	50	77	0	0.987013
chr14	14864534	14865160	Atxn7	1	0	20	NaN	NaN
chr14	26089732	26090512	4930572O13Rik	12	333	71	1	0.985915
chr14	69808317	69809023	Nkx3-1	49	0	107	NaN	NaN
chr14	121076603	121077231	Rap2a	11	23	30	0	0.133333
chr15	27509356	27510286	Mir7117	15	252	255	0.992063	0.4
chr15	57847416	57848031	9130401M01Rik	10	22	66	1	0.984848
chr16	5453068	5453695	Fam86	6	80	26	1	0.846154
chr16	12829140	12829497	1700003L19Rik	0	0	0	NaN	NaN
chr17	5659346	5660127	3300005D01Rik	20	16	142	1	0.971831
chr17	14988117	14988732	Wdr27	7	168	85	0.970238	0.835294
chr17	48958079	48958504	Lrfn2	7	55	45	1	0.911111
chr17	67032628	67033212	Themis3	16	421	80	0.997625	0.275
chr17	74321611	74322052	Xdh	12	314	77	1	0.233766
chr17	86629542	86630264	2010106C02Rik	25	608	107	0.689145	0.0934579
chr17	89086114	89086565	Gtf2a1l	9	55	140	1	0.642857
chr18	12848673	12849337	Mir1948	8	32	26	1	0.961538
chr18	54295707	54296520	Csnk1g3	5	0	35	NaN	NaN
chr18	61089431	61089967	Camk2a	8	195	121	0	0.859504
chr19	44924041	44924736	1700039E22Rik	18	42	132	0.97619	0.287879
chr19	54181790	54182449	Adra2a	13	271	57	0.726937	0.192982
chr2	4514312	4514894	Frmd4a	10	64	68	0.4375	0.279412
chr2	27356911	27357598	Wdr5	9	2	49	NaN	NaN
chr2	133340753	133341435	Bmp2	6	211	94	0.308057	0.957447
chr2	165686771	165687816	Zmynd8	37	196	269	0.545918	0.100372
chr2	165962618	165963438	Sulf2	7	45	39	1	0.948718
chr2	178062048	178062665	Sycp2	14	478	56	0.983264	0.214286
chr3	75759800	75761349	Golim4	105	899	205	0.53059	0.0439024
chr3	154075089	154075719	AI606473	13	9	68	NaN	NaN
chr4	117012293	117012900	Tmem53	0	0	0	NaN	NaN
chr4	117948983	117949586	Ptprf	4	1	11	NaN	NaN
chr4	124520683	124521229	1110065P20Rik	16	48	214	1	0.953271
chr4	154159194	154160045	Ttc34	8	117	61	0	0.95082
chr5	112150690	112151436	E130006D01Rik	8	2	88	NaN	NaN
chr5	121438257	121438953	Rph3a	8	0	34	NaN	NaN
chr5	123559206	123559884	Rhof	9	0	53	NaN	NaN
chr5	136020651	136021786	Hip1	58	259	393	0.003861	0.0254453
chr5	151869951	151870646	Kl	2	0	24	NaN	NaN
chr6	92191191	92191625	Trh	2	16	17	1	0.764706
chr6	92718306	92718928	Prickle2	2	38	23	0.973684	0.956522
chr6	92766180	92766835	Adamts9	9	30	58	0	1
chr6	99459116	99459471	Foxp1	8	6	69	NaN	NaN
chr6	137453563	137454118	Eps8	8	9	39	NaN	NaN
chr7	3635959	3636312	Tmc4	7	87	79	1	0.962025
chr7	56683987	56684828	Nav2	12	38	92	1	0.597826
chr7	59225386	59226109	Svip	7	257	112	1	0.964286
chr7	88055896	88056394	Nmb	7	0	44	NaN	NaN
chr8	9659978	9660632	Fam155a	6	116	35	1	0.885714
chr8	46700800	46701315	Sorbs2	8	105	163	1	0.269939
chr9	41371273	41371939	2610203C20Rik	4	0	51	NaN	NaN
chr9	47794297	47794910	Gm10677	4	76	61	0	0.360656
chr9	79180885	79181485	Gm10635	12	27	120	0	0.15
chr9	114894593	114895544	Gpd1l	15	285	136	0.989474	0.492647
chr9	118702083	118703042	Itga9	27	272	145	0.742647	0.124138

## Sheet: No gDMR
DHS_chr	DHS_start	DHS_end	Nearest gene	CpG#	ReadCount_Oocyte	ReadCount_Sperm	DNA methylation_Oocyte	DNA methylation_Sperm
chr1	13728520	13729290	Gm5523	7	264	177	0.996212	0.943503
chr1	30175617	30176053	Mir6342	3	4	13	NaN	NaN
chr1	38487111	38487721	Aff3	14	4	9	NaN	NaN
chr1	52488502	52489222	Nab1	12	25	81	0	0.0493827
chr1	54862804	54863359	Ankrd44	1	0	22	NaN	NaN
chr1	73041194	73041742	Tnp1	3	112	35	0	0.971429
chr1	74109859	74111071	Tns1	10	55	118	0	0.889831
chr1	90561101	90561858	Arl4c	6	0	80	NaN	NaN
chr1	90916045	90916704	1700067G17Rik	1	0	7	NaN	NaN
chr1	92619150	92619878	Cops8	0	0	0	NaN	NaN
chr1	93673438	93673890	Twist2	9	62	77	1	0.922078
chr1	121285258	121286184	Inhbb	22	79	42	0	0.285714
chr1	123131717	123132301	Insig2	7	116	43	0	0.627907
chr1	128557863	128558346	Nckap5	5	71	16	1	1
chr1	137938437	137938843	Ascl5	1	0	4	NaN	NaN
chr1	156074809	156075428	Zfp648	6	40	46	0	0.630435
chr1	167805685	167806137	Pou2f1	4	0	32	NaN	NaN
chr1	173835692	173836192	Slamf6	3	10	71	1	0.929577
chr1	181510134	181510769	Cnst	8	2	121	NaN	NaN
chr1	182249985	182250638	Itpkb	16	23	199	0	0.0653266
chr1	182317372	182318076	Gm5069	26	97	421	0	0.0142518
chr1	182352207	182352742	6330403A02Rik	8	248	52	0	0.0576923
chr1	182936443	182936805	Ephx1	1	0	0	NaN	NaN
chr1	183214835	183215438	Cnih3	7	186	37	0.317204	0.891892
chr1	183322893	183323727	Cnih3	13	0	185	NaN	NaN
chr1	183343785	183344459	Cnih3	18	261	117	0.00383142	0.102564
chr1	186928622	186929238	Rab3gap2	10	20	59	0	0.0338983
chr1	191948852	191949839	Prox1	15	78	68	1	0.338235
chr1	192139863	192140693	Prox1	11	10	52	0	0.0961538
chr1	194596857	194597457	Hhat	62	0	55	NaN	NaN
chr10	3208056	3208833	Cnksr3	19	70	285	0.942857	0.97193
chr10	42184514	42185663	Lace1	23	420	150	0.988095	0.526667
chr10	42345689	42346374	Nr2e1	2	51	25	0	1
chr10	42598018	42598758	Scml4	1	0	8	NaN	NaN
chr10	55962867	55963447	Tbc1d32	6	163	57	0	0.0175439
chr10	59253240	59253769	Micu1	9	126	59	0.793651	0.949153
chr10	68153755	68154422	Tmem26	9	125	172	0	0.127907
chr10	68177031	68177556	Tmem26	3	42	13	0.142857	0.923077
chr10	69574280	69574877	Ccdc6	8	1	106	NaN	NaN
chr10	76100244	76100767	Col6a2	5	0	105	NaN	NaN
chr10	76303652	76304406	Col6a1	6	106	48	1	0.958333
chr10	83785373	83785829	Nuak1	6	122	31	0.0163934	0.935484
chr10	86948997	86949697	Ascl1	28	444	279	0	0.0286738
chr10	96574713	96575397	4930556N09Rik	17	279	132	1	0.80303
chr10	99391482	99392152	Kitl	9	96	121	0	0.132231
chr10	108883362	108883922	Syt1	4	20	82	1	0.695122
chr10	108917185	108918023	Syt1	4	26	8	NaN	NaN
chr10	118080632	118081245	Tmevpg1	10	136	119	0.279412	0.0252101
chr10	118238652	118239186	Dyrk2	8	124	55	0.282258	0.963636
chr10	119071510	119072026	Grip1os2	9	422	160	0.981043	0.4625
chr10	125159510	125160030	Lrig3	3	35	34	0	0.882353
chr10	125201299	125201827	Lrig3	10	67	83	0	0
chr10	125949323	125949762	Xrcc6bp1	4	58	12	0	0
chr11	4183658	4184388	Lif	8	28	32	0.642857	0.9375
chr11	35104533	35105320	Slit3	7	0	58	NaN	NaN
chr11	39707982	39708525	Mat2b	6	0	7	NaN	NaN
chr11	44208800	44209347	Il12b	5	57	29	0	0.931035
chr11	44430352	44431272	Ebf1	33	369	130	0	0.00769231
chr11	44574790	44575348	Ebf1	16	71	126	0	0.0396825
chr11	44741671	44742295	Gm12159	14	166	217	0	0.0506912
chr11	48458538	48459041	Gnb2l1	14	285	141	1	0.680851
chr11	50527010	50527608	Adamts2	20	740	354	0.0702703	0.0734463
chr11	50591160	50591667	Zfp354c	2	1	14	NaN	NaN
chr11	50654635	50655288	Zfp879	22	58	90	0	0.0444444
chr11	52536757	52537355	Fstl4	7	214	52	1	1
chr11	54960002	54960294	Slc36a3	0	0	0	NaN	NaN
chr11	55583235	55583808	Glra1	5	9	38	NaN	NaN
chr11	62874894	62875498	Tekt3	19	116	61	0	0.278689
chr11	64577399	64578035	Elac2	7	116	122	0	0.786885
chr11	68275506	68275959	Pik3r5	4	288	14	0	1
chr11	71149857	71150438	Nlrp1c-ps	2	0	15	NaN	NaN
chr11	80779524	80780000	Spaca3	4	129	51	0	0.0980392
chr11	91432519	91432959	Kif2b	7	14	60	0	0.15
chr11	114012558	114013327	1700092K14Rik	9	273	107	0.0695971	0.17757
chr11	119890767	119891563	Aatk	10	0	43	NaN	NaN
chr12	4065417	4066615	Dnajc27	14	275	79	1	0.544304
chr12	30802925	30803763	Tpo	10	264	101	1	0.287129
chr12	34020075	34020746	Atxn7l1	5	0	55	NaN	NaN
chr12	36907466	36907972	Ankmy2	11	165	206	0.00606061	0.529126
chr12	46133447	46133823	Stxbp6	3	10	25	1	1
chr12	73007361	73007955	Daam1	12	21	36	0.809524	0.944444
chr12	73442270	73443067	Rtn1	9	290	88	0.00689655	0.920455
chr12	79047674	79048563	Gphn	14	315	170	1	0.423529
chr12	96576768	96577348	Flrt2	20	306	187	0.375817	0.540107
chr12	104421331	104421785	Prima1	12	21	37	0	0.567568
chr12	104877993	104878834	Serpina10	8	122	44	0.204918	0.0681818
chr12	106090150	106090715	Clmn	11	0	72	NaN	NaN
chr12	108931608	108932182	4930465M20Rik	6	32	46	0	0.934783
chr12	109373093	109373640	Setd3	11	73	83	0.986301	0.807229
chr12	117452148	117452839	Wdr60	11	147	85	1	0.235294
chr13	4560349	4560831	Akr1c21	4	262	118	0.259542	0.788136
chr13	8756054	8756688	Wdr37	9	64	65	1	0.953846
chr13	11526373	11527185	Zp4-ps	12	1	84	NaN	NaN
chr13	20546203	20546671	Elmo1	1	0	7	NaN	NaN
chr13	42907893	42908544	Phactr1	12	897	287	0.083612	0.118467
chr13	53567678	53568643	Msx2	77	548	261	0.00364964	0.0421456
chr13	59155308	59156342	Ntrk2	16	5	127	NaN	NaN
chr13	59184664	59185149	Ntrk2	10	20	68	0	0.985294
chr13	59321293	59321985	Agtpbp1	8	30	34	0	0.264706
chr13	62364557	62365228	Gm3604	6	177	48	0.785311	0.0833333
chr13	70852147	70852628	BC018507	5	22	35	0	0.971429
chr13	71036552	71037059	8030423J24Rik	9	349	97	0.160458	0.814433
chr13	71596022	71596437	Irx1	19	151	90	0.013245	0.0333333
chr13	83884338	83885546	Mir9-2	45	223	97	0.00448431	0.0309278
chr13	108259673	108260296	AI197445	13	259	98	0.00772201	0.112245
chr13	109881761	109882307	Mir582	14	55	117	0.163636	0.222222
chr13	113945637	113946390	Gzmk	13	82	67	0	0.0149254
chr13	120283741	120284301	Gm7120	26	2863	1627	0.735592	0.586355
chr14	13043970	13044709	3830406C13Rik	13	100	296	0.97	0.969595
chr14	17365043	17366048	Rarb	4	51	63	0.470588	0.968254
chr14	33634592	33635016	Fam170b	4	35	49	0	0.938776
chr14	35780433	35781395	Mir346	2	29	48	1	1
chr14	36868791	36869398	4930474N05Rik	4	137	73	1	0.438356
chr14	45698090	45699080	Ptger2	11	69	59	0.057971	0.0847458
chr14	46088956	46089824	Fermt2	15	79	165	1	0.987879
chr14	47551739	47552300	Samd4	16	131	66	0	0.0151515
chr14	58932358	58933030	Fgf9	4	66	31	0.984848	1
chr14	60429030	60429848	Shisa2	4	77	17	0	0.882353
chr14	64942336	64943081	Msra	14	282	103	1	0.970874
chr14	69652120	69652619	Stc1	8	88	103	0	0.980583
chr14	71198158	71198824	Dok2	2	53	35	0.0943396	0.971429
chr14	73574545	73575296	Mir687	1	13	10	1	1
chr14	75234840	75235245	Esd	3	37	16	1	1
chr14	77139455	77140479	1700108F19Rik	29	284	122	0.00352113	0.368852
chr14	77155318	77155785	1700108F19Rik	5	133	66	0	0.954545
chr14	79964401	79964996	Sugt1	7	112	34	0.169643	0.617647
chr14	84520065	84520517	Pcdh17	6	1	5	NaN	NaN
chr14	95956909	95957415	4921530L21Rik	9	57	94	0	0.393617
chr14	100860633	100861552	Klf12	8	100	117	0	0.880342
chr14	104795365	104796145	Pou4f1	10	341	169	0	0.0710059
chr14	118268697	118269299	Mir6239	4	0	27	NaN	NaN
chr14	118331349	118332197	Mir6239	21	347	262	0.00288184	0.194656
chr14	118387563	118388291	Mir6239	15	409	298	0	0.0805369
chr14	118639436	118640108	Sox21	11	38	83	0.0263158	0.0120482
chr14	118656338	118656801	Mir6241	7	103	77	0	0.233766
chr14	118681929	118682499	Gm9376	24	144	219	0.00694444	0.525114
chr14	120478338	120478788	Oxgr1	12	182	257	0.137363	0.101167
chr14	120749135	120750256	Mbnl2	8	18	78	0	0.769231
chr14	120790666	120791325	Rap2a	18	553	203	0	0.896552
chr15	44411805	44412320	Ebag9	4	12	90	0.25	0.177778
chr15	50828720	50829490	Trps1	13	204	107	0.181373	0.0934579
chr15	64253114	64253885	Asap1	8	15	17	0	0.941176
chr15	72953858	72954371	Chrac1	6	181	66	1	0.954545
chr15	72970585	72971039	Ago2	12	245	63	1	1
chr15	74582870	74583880	Lynx1	42	12	66	0	0.0454545
chr15	77834158	77834981	Eif3d	18	163	91	0.190184	0.208791
chr15	78514540	78515153	Elfn2	13	56	52	0	0.903846
chr15	85100791	85101352	Fbln1	11	294	69	0	0.913043
chr15	86882802	86883343	Fam19a5	6	0	122	NaN	NaN
chr15	91427740	91428231	Slc2a13	6	66	160	0	0.24375
chr15	94179502	94179972	Adamts20	17	121	109	0.00826446	0.0642202
chr15	94236723	94237313	Adamts20	6	219	71	0.164384	0.112676
chr15	96505368	96505918	Slc38a2	13	80	71	0	0.0422535
chr15	96608854	96609517	Slc38a2	14	202	116	0.00990099	0.0517241
chr15	96997555	96997988	Pced1b	8	0	267	NaN	NaN
chr15	101283471	101284218	1700011A15Rik	14	88	74	1	0.22973
chr16	13619320	13619987	Parn	7	98	103	0.989796	0.932039
chr16	24778433	24779112	Lpp	6	226	97	1	0.824742
chr16	29450639	29451125	Atp13a5	1	31	21	1	0.809524
chr16	37124020	37124416	Polq	5	7	93	NaN	NaN
chr16	42785707	42786582	4932412D23Rik	5	0	25	NaN	NaN
chr16	44875802	44876296	Cd200r2	2	10	41	0	0.585366
chr16	49289429	49290030	Myh15	5	196	31	0	0.580645
chr16	50004852	50005374	Gm6936	4	0	48	NaN	NaN
chr16	77075884	77076490	Usp25	16	11	179	0.636364	0.938547
chr16	77670429	77670984	Mir125b-2	15	40	135	0.325	0.222222
chr16	87108823	87109346	N6amt1	6	28	72	0	0.166667
chr16	92571258	92571893	Clic6	19	65	70	0	0.0714286
chr16	92605784	92606528	Runx1	60	224	111	0.00446429	0.0900901
chr16	92811372	92811942	Runx1	4	118	50	0	0.96
chr16	93183532	93184219	1810053B23Rik	9	199	150	0.115578	0.533333
chr16	95298148	95298810	Kcnj6	6	183	96	0.382514	0.979167
chr17	8895101	8895602	Pde10a	7	0	52	NaN	NaN
chr17	11975143	11975641	D17Ertd648e	2	82	43	0.0121951	0.44186
chr17	26330278	26330946	Pdia2	7	20	43	1	0.976744
chr17	36621466	36622005	H2-M10.4	0	0	0	NaN	NaN
chr17	46017478	46018037	Vegfa	7	95	90	0.221053	0.5
chr17	49070625	49071493	Lrfn2	54	1310	76	0.080916	0.0131579
chr17	49168794	49169668	1700008K24Rik	12	311	80	0.0707396	0.325
chr17	49360707	49361280	Gm17830	10	1	130	NaN	NaN
chr17	49983979	49984695	Kif6	17	148	54	0	0.685185
chr17	50348778	50349774	Rftn1	16	179	183	0	0.0874317
chr17	50566472	50567091	Plcl2	7	1	65	NaN	NaN
chr17	51393857	51394445	Tbc1d5	4	30	93	0	0.580645
chr17	67289486	67290042	Mir5709	6	4	79	NaN	NaN
chr17	69355361	69356926	Epb4.1l3	21	194	139	0.185567	0.165468
chr17	69622979	69623574	2410021H03Rik	19	399	214	1	1
chr17	76308129	76308502	Gm4710	4	63	27	0	0.481481
chr17	81246470	81246920	Tmem178	20	438	194	0.00456621	0.0773196
chr17	83412639	83413263	Gm19689	9	46	94	0.0217391	0.159574
chr17	84963473	84964067	Plekhh2	1	39	22	0	0.590909
chr17	86257670	86258212	Six2	3	0	34	NaN	NaN
chr17	89212053	89212858	Lhcgr	8	211	188	0	0.244681
chr17	90487467	90488006	Gm4719	15	80	146	0	0.0342466
chr18	6032134	6032622	Arhgap12	2	219	43	0.812785	0.976744
chr18	7113314	7114550	Mkx	1	0	20	NaN	NaN
chr18	25028436	25028885	Fhod3	8	4	17	NaN	NaN
chr18	31650460	31651344	Syt4	2	0	6	NaN	NaN
chr18	32176477	32177137	Myo7b	10	199	274	0.0100503	0.80292
chr18	35487545	35488150	Lrrtm2	5	25	35	1	0.942857
chr18	43847050	43847718	Jakmip2	19	133	182	0	0.032967
chr18	49710530	49711111	1700044K03Rik	9	37	90	0	0.977778
chr18	54635755	54636182	Redrum	13	0	23	NaN	NaN
chr18	69013891	69014396	4930546C10Rik	4	18	34	0	0.323529
chr18	69065996	69066582	4930546C10Rik	3	93	54	0.0107527	0.87037
chr18	69299754	69300219	Mir145b	3	68	72	0.0147059	0.138889
chr18	73135222	73135643	Mex3c	1	65	8	NaN	NaN
chr18	82069291	82069739	Mir5127	0	0	0	NaN	NaN
chr18	82121387	82121915	Mir5127	11	317	84	0.00946372	0.130952
chr18	83462501	83463580	4921531P14Rik	8	295	81	1	0.962963
chr19	30022616	30023286	Il33	19	209	165	0	0.0181818
chr19	34417981	34418438	Fas	9	192	60	0.270833	0.0166667
chr19	37355315	37355834	4931408D14Rik	8	177	66	1	0.954545
chr19	41434446	41435497	Pik3ap1	13	568	123	0	0.910569
chr19	55313084	55313720	Gucy2g	18	55	125	0.872727	0.976
chr19	57104911	57105557	Afap1l2	14	274	91	1	0.252747
chr19	57369930	57370456	4930449E18Rik	13	257	217	0	0.0921659
chr19	57372407	57372942	4930449E18Rik	6	114	27	0	0.888889
chr19	57771115	57771820	Atrnl1	13	443	144	0.462754	0.0763889
chr2	10184354	10184896	Sfmbt2	7	46	69	0.195652	0.927536
chr2	10295258	10296457	Sfmbt2	46	265	283	0.00377358	0.0212014
chr2	10704740	10705314	Mir669h	9	267	50	0	0.14
chr2	11214822	11215462	Gm13293	19	263	243	0	0.0617284
chr2	27353242	27353603	Wdr5	7	1	46	NaN	NaN
chr2	27355372	27355914	Wdr5	10	90	97	0.377778	0.979381
chr2	34987438	34987980	Cep110	15	0	217	NaN	NaN
chr2	35490933	35491593	Dab2ip	10	42	73	0.690476	0.643836
chr2	45082758	45083088	Zeb2	9	13	158	0	0.208861
chr2	52623972	52624597	Stam2	7	4	67	NaN	NaN
chr2	52887721	52888645	Prpf40a	6	42	112	1	0.982143
chr2	68283459	68284402	Stk39	7	0	112	NaN	NaN
chr2	91507923	91508439	Arhgap1	2	5	5	NaN	NaN
chr2	92369313	92370020	Mir7221	25	124	92	0	0.0108696
chr2	92381034	92381495	Mir7221	5	0	27	NaN	NaN
chr2	92497325	92497834	Chst1	5	233	25	0.00858369	0.64
chr2	93016908	93017678	Trp53i11	20	265	84	0	0.0238095
chr2	117164053	117164707	Rasgrp1	4	129	19	0	1
chr2	124331682	124332247	Sema6d	4	76	48	1	0.895833
chr2	129223873	129224502	Il1b	5	0	81	NaN	NaN
chr2	133104933	133105456	Bmp2	4	16	52	0	0.326923
chr2	135471874	135472474	9630028H03Rik	4	59	75	0	0.133333
chr2	144024083	144024681	Gm5535	11	0	94	NaN	NaN
chr2	152885791	152886371	Ccm2l	14	106	179	0	0.106145
chr2	170613474	170614110	Dok5	19	99	217	0	0.046083
chr2	171442044	171442653	1700028P15Rik	12	194	244	0.0412371	0.0696721
chr2	171819769	171820868	1700028P15Rik	13	137	121	1	0.239669
chr2	172605298	172605792	Bmp7	3	0	8	NaN	NaN
chr2	174421766	174422295	Zfp831	16	60	176	0	0.835227
chr2	180054502	180055680	Gata5os	9	26	94	0	0.414894
chr3	9708735	9709217	Zfp704	10	78	109	1	0.926606
chr3	10512854	10513416	Snx16	2	48	11	1	0.454545
chr3	39093603	39094333	Fat4	12	96	133	0.0104167	0.203008
chr3	41308711	41309250	C430002E04Rik	6	171	141	0.134503	0.985816
chr3	51755856	51756981	Maml3	31	593	379	0.10118	0.0211082
chr3	51933010	51933540	Maml3	2	27	27	0	0.185185
chr3	54719445	54720085	Sertm1	44	48	37	0.0208333	0.108108
chr3	102101864	102102367	A230001M10Rik	10	308	105	0.00324675	0.742857
chr3	102273222	102273844	Ngf	6	1	21	NaN	NaN
chr3	112776401	112776910	Amy2b	10	273	54	0.417582	0.611111
chr3	116325411	116326251	Trmt13	15	341	185	0.997067	0.940541
chr3	119914051	119914658	Ptbp2	3	330	23	1	0.869565
chr3	123316414	123316950	Ndst3	12	456	185	0.00438596	0.535135
chr3	127859857	127860631	D030025E07Rik	0	0	0	NaN	NaN
chr3	131531632	131532155	Dkk2	9	37	107	0	0.934579
chr3	131645098	131646111	Dkk2	18	119	121	0.00840336	0.289256
chr3	136853499	136853956	Emcn	4	10	55	0	0.836364
chr3	145825131	145825515	Mcoln2	6	99	117	0	0.521368
chr3	146009650	146010271	Gm10636	8	202	145	0	0.931035
chr3	153115742	153116408	St6galnac3	0	0	0	NaN	NaN
chr3	153294954	153295610	St6galnac3	10	86	102	0	0.941176
chr3	153337844	153338531	St6galnac3	18	256	139	0.121094	0.00719424
chr4	46837713	46838343	Gabbr2	4	139	53	0	0.867925
chr4	48168687	48169291	Stx17	2	0	13	NaN	NaN
chr4	48780400	48781242	Murc	10	99	48	0.636364	0.1875
chr4	53047108	53047742	Nipsnap3b	4	77	63	0	0.936508
chr4	59414459	59415083	Susd1	9	34	54	0	0.814815
chr4	59897799	59898448	Slc46a2	15	164	160	1	0.975
chr4	83877253	83877823	Bnc2	3	0	43	NaN	NaN
chr4	86678170	86678536	Acer2	8	164	68	0.993902	0.985294
chr4	89328155	89328655	Dmrta1	4	1	42	NaN	NaN
chr4	93949428	93949963	Caap1	12	1	98	NaN	NaN
chr4	97417553	97418006	Nfia	18	0	106	NaN	NaN
chr4	97535174	97536012	Nfia	34	328	273	0.109756	0.014652
chr4	102432707	102433255	Sgip1	21	70	91	0	0.043956
chr4	103801635	103802429	Dab1	11	142	55	1	0.963636
chr4	110070004	110070691	Agbl4	29	1	65	NaN	NaN
chr4	119751644	119752550	Edn2	7	0	59	NaN	NaN
chr4	134597704	134598372	Runx3	11	168	151	0	0.940397
chr4	139559240	139560928	Klhdc7a	48	459	216	0.0958606	0.0833333
chr4	141052930	141053326	Spen	7	155	131	1	0.969466
chr4	148141856	148142466	Casz1	7	0	59	NaN	NaN
chr4	148590701	148591413	Pgd	6	37	144	1	0.881944
chr4	152145476	152145941	Gm833	8	8	26	NaN	NaN
chr4	152159717	152160261	Gm833	3	0	2	NaN	NaN
chr4	154238021	154238650	Mmel1	16	150	73	1	0.342466
chr5	20203809	20204310	Phtf2	9	424	134	0.933962	0.522388
chr5	23767812	23768345	Mir684-1	14	54	78	1	0.615385
chr5	32231346	32231795	Fosl2	8	239	155	0.702929	0.916129
chr5	37201799	37202334	Mrfap1	5	12	36	0	1
chr5	39114551	39115196	Zfp518b	4	0	54	NaN	NaN
chr5	67815834	67816394	Bend4	3	102	39	0	1
chr5	71233310	71233775	Gabrg1	10	177	46	0	0.0217391
chr5	73145882	73146389	Txk	11	4	30	NaN	NaN
chr5	73967931	73968415	Lrrc66	8	146	87	0	0.977012
chr5	74780568	74781016	Scfd2	8	142	69	1	0.855072
chr5	75233505	75234228	Gm6116	14	0	110	NaN	NaN
chr5	75710068	75710528	Mir7025	4	0	11	NaN	NaN
chr5	91390269	91390945	Mthfd2l	15	643	203	0	0.600985
chr5	91873865	91874625	Btc	4	8	22	NaN	NaN
chr5	103152514	103153225	Arhgap24	9	11	49	0	0.142857
chr5	112848324	112848968	Asphd2	18	56	78	0	0.0897436
chr5	112912013	112912649	Gm6588	9	192	126	0.00520833	0.047619
chr5	119163733	119164149	Med13l	3	0	18	NaN	NaN
chr5	119168389	119169109	Med13l	15	0	186	NaN	NaN
chr5	119280420	119280949	4930413E15Rik	12	42	49	0.0238095	0.122449
chr5	120372283	120373027	Tbx5	22	356	154	0.97191	0.350649
chr5	127955006	127955624	Slc15a4	8	37	37	0.972973	0.945946
chr5	134482430	134483636	Gatsl2	13	65	82	0	0.0121951
chr6	4140962	4141486	Bet1	5	0	7	NaN	NaN
chr6	28239812	28240317	Zfp800	6	29	35	0.172414	1
chr6	33994766	33995322	Lrguk	8	104	168	0.692308	0.940476
chr6	35258039	35258543	Slc13a4	9	15	77	0	0.246753
chr6	39477301	39477896	Dennd2a	9	40	95	1	0.473684
chr6	51218738	51219129	Mir148a	8	0	96	NaN	NaN
chr6	53574737	53575366	Creb5	7	181	79	0	0.911392
chr6	54440371	54440881	Wipf3	4	72	67	0	0.985075
chr6	65019115	65019516	Smarcad1	4	20	48	1	0.916667
chr6	82467050	82467606	Tacr1	3	317	103	0	0.932039
chr6	82896565	82897133	M1ap	18	43	195	0.0232558	0.0307692
chr6	89475947	89476473	Chchd6	5	2	50	NaN	NaN
chr6	95550538	95551177	Suclg2	11	47	99	1	0.30303
chr6	101579320	101579977	Gm9871	7	127	23	0	0.173913
chr6	112223311	112224068	Lmcd1	22	1372	61	0	0.0655738
chr6	112879926	112880543	Srgap3	5	32	60	1	0.933333
chr6	113780418	113780930	Atp2b2	2	0	25	NaN	NaN
chr6	114249610	114250312	Slc6a1	13	236	78	0.00423729	0.730769
chr6	114785679	114786360	Vgll4	1	0	10	NaN	NaN
chr6	118590608	118591336	Ankrd26	4	0	20	NaN	NaN
chr6	118785071	118785681	4931430N09Rik	4	0	60	NaN	NaN
chr6	118908496	118908936	4931430N09Rik	10	360	107	0	0.82243
chr6	119055578	119056231	Cacna1c	12	9	101	NaN	NaN
chr6	126768989	126770027	Ndufa9	4	223	14	1	1
chr6	127222554	127223172	D130058E03	7	0	35	NaN	NaN
chr6	127280012	127280717	D130058E03	48	57	105	0	0.0190476
chr6	139315132	139315707	4922502N22Rik	17	635	239	0.299213	0.246862
chr6	139477706	139478430	Rergl	4	85	27	0	0.962963
chr6	139579760	139580328	Pik3c2g	8	0	32	NaN	NaN
chr6	148737676	148738269	Ipo8	8	184	77	1	0.922078
chr7	14941296	14941822	2810007J24Rik	1	0	8	NaN	NaN
chr7	35673328	35673996	Pepd	11	2	84	NaN	NaN
chr7	47521873	47522595	4933402C06Rik	4	60	86	0	0.976744
chr7	55615965	55616372	Mrgprb8	1	0	5	NaN	NaN
chr7	62865044	62865553	Siglech	2	0	18	NaN	NaN
chr7	65922886	65923544	Atp10a	5	59	53	0	0.943396
chr7	69022614	69022965	Mir344	1	0	8	NaN	NaN
chr7	74811710	74812390	Ttc23	14	160	208	0.99375	0.971154
chr7	83013311	83013959	Klhl25	3	0	10	NaN	NaN
chr7	89497280	89497752	Adamtsl3	11	328	113	0	0.0530973
chr7	106497220	106498106	Serpinh1	40	470	70	0.00851064	0.357143
chr7	108146749	108147210	P2ry2	28	419	227	0.0668258	0.0572687
chr7	109525348	109525888	Rrm1	6	1	82	NaN	NaN
chr7	114682767	114683360	Olfml1	6	227	164	1	0.945122
chr7	118582629	118583202	1700012D14Rik	4	127	39	0	0.948718
chr7	118923152	118923987	Galnt18	52	504	87	0.0376984	0.114943
chr7	121469104	121469791	Psma1	3	21	30	0.0952381	1
chr7	126327779	126328222	Gpr139	31	220	64	0.00909091	0.015625
chr7	130675923	130676439	Zkscan2	4	30	14	0	1
chr7	130995883	130996627	Hs3st4	14	36	124	0	0.0403226
chr7	138651431	138652239	Hmx3	12	517	111	0.00193424	0.918919
chr7	139434230	139434999	Gm10584	8	121	37	0	0.351351
chr7	142330805	142331385	1700120G07Rik	6	40	65	1	0.938462
chr7	143988032	143988498	Gm6249	1	0	9	NaN	NaN
chr7	144794697	144795171	Gm12669	9	0	77	NaN	NaN
chr7	146500408	146501066	Pwwp2b	7	0	45	NaN	NaN
chr7	146965330	146965786	Mir6401	3	0	17	NaN	NaN
chr7	147019904	147020378	Gpr123	31	1	89	NaN	NaN
chr7	147973321	147973986	Syce1	34	285	85	0	0
chr8	13932072	13932506	Fbxo25	7	34	60	1	1
chr8	29104529	29105021	Gm8096	10	62	142	0.016129	0.133803
chr8	39772852	39773353	Sgcz	1	27	8	NaN	NaN
chr8	47865246	47866187	Irf2	28	84	262	0	0.110687
chr8	59692657	59693257	Hand2	21	106	466	0.226415	0.0193133
chr8	60095548	60096199	AW046200	9	111	272	0.243243	0.9375
chr8	63873567	63874100	Cbr4	14	75	98	1	0.959184
chr8	70920118	70920641	1700125H03Rik	0	0	0	NaN	NaN
chr8	72240190	72241537	Zfp869	61	319	251	0.0031348	0.119522
chr8	77972579	77973028	1700007B14Rik	8	44	129	0	0.100775
chr8	79425358	79426533	Nr3c2	64	529	79	0	0
chr8	80347747	80348378	Ednra	3	374	114	0.168449	0.964912
chr8	80736783	80737606	Ttc29	18	253	174	0.166008	0.0977011
chr8	81635799	81636917	Zfp827	32	482	278	0.026971	0.827338
chr8	83106204	83106588	Frem3	7	72	123	0	0.772358
chr8	83442397	83442932	Gab1	7	0	128	NaN	NaN
chr8	83621237	83621665	Usp38	3	0	15	NaN	NaN
chr8	97045380	97046284	Cpne2	6	49	27	0	0.888889
chr8	114097200	114098064	Znrf1	18	104	153	1	0.496732
chr8	123796872	123798091	Foxl1	49	105	174	0	0.045977
chr8	129816122	129816699	Pard3	7	153	98	1	0.908163
chr9	13422504	13423171	Maml2	3	33	62	1	0.887097
chr9	20619093	20619924	Col5a3	31	171	73	0	0.150685
chr9	22044272	22044991	Zfp809	8	73	88	0.547945	0.352273
chr9	30688088	30688559	Adamts15	11	134	59	0	0.813559
chr9	30729813	30730706	Adamts15	47	273	55	0	0.127273
chr9	43436724	43437306	Pvrl1	13	181	264	0.198895	0.162879
chr9	47668503	47669090	Gm10677	6	112	59	0.875	0.915254
chr9	49466336	49466760	Gm11149	3	0	22	NaN	NaN
chr9	49681372	49682232	Ncam1	11	137	86	0.686131	0.5
chr9	52214925	52215896	Zc3h12c	8	139	119	0	0.596639
chr9	60998896	60999464	I730028E13Rik	6	22	111	0	0.918919
chr9	61010621	61011211	I730028E13Rik	11	191	34	0.0104712	0.0882353
chr9	61391285	61391955	Tle3	12	182	122	0.362637	0.663934
chr9	85582867	85583418	Ibtk	5	85	55	1	0.836364
chr9	87512969	87513645	Tbx18	14	174	107	0.00574713	0.0186916
chr9	88134746	88135303	Nt5e	4	55	27	0	0.518519
chr9	95122595	95123171	Chst2	3	5	21	NaN	NaN
chr9	97823265	97823913	Clstn2	2	35	20	0	0.9
chr9	99901605	99902244	4930519F24Rik	5	189	104	0.00529101	0.0769231
chr9	101682540	101683396	Mir7243	7	47	32	0.0212766	0.75
chr9	107311569	107312220	Cacna2d2	10	545	167	0.0954128	0.251497
chr9	112347790	112348816	2900079G21Rik	4	0	148	NaN	NaN
chr9	112587238	112587716	2900079G21Rik	4	0	24	NaN	NaN
chr9	115317799	115318412	4930428G15Rik	10	289	141	0	0.624114
chr9	115519399	115520012	4930428G15Rik	8	133	134	0.0075188	0.947761
chr9	115617492	115618281	Gadl1	10	505	173	0.138614	0.930636
chr9	117081498	117082179	Rbms3	12	46	175	0	0.188571
chr9	119735229	119735730	Scn11a	4	10	27	0	0.962963
chr9	122108429	122108917	Mir8106	5	126	29	1	1
