# Supplementary material for: Maternal H3K27me3 controls DNA methylation-independent genomic imprinting
Source: Nature. Author manuscript; Available in PMC 2022 Nov 18. (PMC9674007; doi:10.1038/nature23262)
Supplement: Table S3 [file NIHMS1847486-supplement-Table_S3.xlsx]

## Sheet: Sperm DHS
	chr	start	end	Nearst_gene	distance	Sperm_1	Sperm_2	Oocyte_1	Oocyte_2	Oocyte_3	PN5_NI_Mat_1	PN5_NI_Mat_2	PN5_NI_Mat_3	PN5_NI_Pat_1	PN5_NI_Pat_2	PN5_NI_Pat_3
chr5_14871123_14873041	chr5	14871123	14873041	Gm9758	41848	2.01	2.02	2.18	1.74	1.42	1.55	1.37	1.95	1.1	1.67	1.5
chr13_120279131_120280083	chr13	120279131	120280083	Gm7120	-1465	2.03	2.38	1.38	1.61	1.26	0.15	0.79	0.93	1.16	0.74	1.42
chr12_16050593_16051222	chr12	16050593	16051222	Trib2	-227002	2.05	2.1	0.7	0.48	0.7	0.86	0.79	0.78	1.46	0	0.38
chr7_4894656_4895363	chr7	4894656	4895363	Ssc5d	-17211	2.05	2.4	0.31	0.37	0.51	1.91	1.24	0.69	2.21	2.57	2.02
chr6_145427173_145427878	chr6	145427173	145427878	Ifltd1	-43728	2.06	2.41	0.31	0.43	0.34	1.53	0.35	0.23	1.18	1.19	0.91
chr2_127671206_127671908	chr2	127671206	127671908	Acoxl	8455	2.07	2.55	2.17	2.45	2.29	2.31	3.92	1.74	0.66	1	0.68
chr1_90194469_90195584	chr1	90194469	90195584	Trpm8	7702	2.16	2.46	0.92	1.88	1.34	0.73	0.79	1.89	1.65	1.38	1.14
chr12_106961033_106961387	chr12	106961033	106961387	Ak7	-16842	2.26	2.4	0.31	0.42	0.9	1.16	0	1.61	1.3	1.19	1.36
chr9_13422504_13423171	chr9	13422504	13423171	Maml2	1261	2.41	5.95	0.49	0.45	0.48	0.81	0.57	0.73	5.23	7.54	5.73
chr1_58670612_58671008	chr1	58670612	58671008	Ndufb3	-27170	2.42	2.85	1.52	1.62	1.31	5.13	4.12	4.92	4.87	3.89	3.61
chr16_18396266_18396596	chr16	18396266	18396596	Arvcf	-3611	2.42	2.58	0.15	0.12	0.73	0.42	0	1	0.55	0.42	1.21
chr1_124253575_124253883	chr1	124253575	124253883	Ddx18	-789018	2.6	2.47	0.88	0.71	1.17	1.33	2.44	1.59	2.08	2.73	2.08
chr1_90108389_90111828	chr1	90108389	90111828	Ugt1a1	0	2.66	2.47	1.5	0.89	0.9	1.14	0.47	0.97	2.64	1.54	2.45
chr1_90195807_90199515	chr1	90195807	90199515	Trpm8	3771	2.73	2.39	1.23	1.41	1.17	1.13	1.42	1.34	2.45	1.77	1.87
chr9_3258749_3259037	chr9	3258749	3259037	4930433N12Rik	-58936	2.78	3.92	0.38	0.66	0.97	3.75	2.19	0.28	1.28	1.46	2.78
chr4_19496702_19497495	chr4	19496702	19497495	Cpne3	0	2.84	2.14	0.82	1.13	1.82	3.4	3	0.62	1.5	1.94	1.6
chr8_112230560_112231377	chr8	112230560	112231377	Zfp821	-642	2.95	2.66	0.8	1.19	1.47	1.65	1.69	1.2	1.02	0.86	1.46
chr1_26742843_26745271	chr1	26742843	26745271	4931408C20Rik	0	2.98	3.07	4.91	6.18	5.8	5	4.07	4.29	2.23	2.59	2.69
chr1_90116541_90117972	chr1	90116541	90117972	Mroh2a	5622	3.03	2.24	0.92	1.17	0.73	1.13	0.35	1.08	1.8	1.66	1.61
chr1_90186054_90187525	chr1	90186054	90187525	Hjurp	-11900	3.17	2.63	1.33	1.58	1.07	1.47	0.34	0.94	1.62	1.62	1.46
chr1_90200377_90201506	chr1	90200377	90201506	Trpm8	1780	3.28	2.34	1.16	1.2	0.99	1.08	1.11	0.87	3.09	1.74	2.05
chr2_27356911_27357598	chr2	27356911	27357598	Wdr5	13068	3.28	4.67	0.16	0.28	0.17	0.79	0.19	0.12	1.47	2.65	3.71
chr1_85082889_85083809	chr1	85082889	85083809	A530032D15Rik	22619	3.32	2.87	2.89	2.2	1.26	1.17	1.63	2.12	3.2	3.18	2.95
chr1_90184805_90185564	chr1	90184805	90185564	Hjurp	-10651	3.39	2.74	1.86	1.73	1.84	1.07	3.29	1.07	3.15	3.32	2.62
chr7_29279118_29279526	chr7	29279118	29279526	1700028B04Rik	2433	3.55	2.08	0.27	0.17	0.29	1.32	2.45	0.59	1.35	4.46	4.29
chr14_45293257_45293774	chr14	45293257	45293774	Gm8267	50888	4.04	4.02	0	0.08	0	0.27	0	0	1.61	1.08	2.77
chr1_90115593_90116361	chr1	90115593	90116361	Ugt1a1	-7060	4.39	4.06	1.07	1.22	1.09	1.76	1.95	1.16	0.83	0.91	0.73
chr2_27355372_27355914	chr2	27355372	27355914	Wdr5	14752	5.04	7.32	0.09	0.07	0.22	0.5	0.46	0.61	5.59	4.13	7.05
chr9_110183632_110184005	chr9	110183632	110184005	Mir6236	0	5.17	2.28	0.59	1.5	0.86	1.1	2.01	0.64	0.75	1.88	0.86
chr2_27353242_27353603	chr2	27353242	27353603	Wdr5	17063	5.79	5.48	0.3	0.11	0.11	0.39	0.36	0	4.07	2.71	6.84
chr11_3099900_3100247	chr11	3099900	3100247	Eif4enif1	2108	6.95	6.25	3.92	4.09	2.54	3.52	1.1	2.33	3.69	4.03	1.15
chr17_4626153_4626591	chr17	4626153	4626591	Arid1b	368482	11.37	4.32	0.75	0.25	1.1	4.32	1.14	2.79	2.31	1.6	2.72
chr2_16604624_16604803	chr2	16604624	16604803	Plxdc2	-326676	13.46	9.5	0.28	1.45	1.12	6.03	1.4	3.63	2.07	2.35	3.13
chr17_36621466_36622005	chr17	36621466	36622005	H2-M10.4	-22192	18.18	17.35	0.09	0.28	0.52	0	0.46	0.76	11.91	13.49	14.92
