# Supplementary material for: Maternal H3K27me3 controls DNA methylation-independent genomic imprinting
Source: Nature. Author manuscript; Available in PMC 2022 Nov 18. (PMC9674007; doi:10.1038/nature23262)
Supplement: Table S1 [file NIHMS1847486-supplement-Table_S1.xlsx]

## Sheet: PsDHSs
Chr	Start	End	Nearst gene	Distance to the nearst gene	DnaseI-seq signal intensity (RPKM)						Mean RPKM		Log2FC(Pat/Mat)
					PN_Mat_1	PN_Mat_2	PN_Mat_3	PN_Pat_1	PN_Pat_2	PN_Pat_3	PN_Mat	PN_Pat
chr1	13728520	13729290	Gm5523	47720	0	0	0	3.1	3.09	2.06	0	2.75	8.11
chr12	105757654	105758436	Gsc	-46208	0	0	0.1	2.93	5	2.34	0.03	3.42	6.31
chr18	13131282	13133196	Impact	-522	0.14	0.13	0.21	7.34	13.43	5.24	0.16	8.67	5.67
chr10	68153755	68154422	Tmem26	32071	0.21	0	0	2.47	6.49	1.78	0.07	3.58	5.49
chr3	131531632	131532155	Dkk2	216100	0	0	0.15	1.22	4.28	1.99	0.05	2.5	5.38
chr8	13932072	13932506	Fbxo25	-24267	0	0	0.18	1.27	5.48	1.47	0.06	2.74	5.3
chr5	75710068	75710528	Mir7025	-137213	0	0	0.17	3	2.13	2.41	0.06	2.51	5.24
chr13	113945637	113946390	Gzmk	24715	0.19	0	0	3.29	2.23	2.11	0.06	2.54	5.12
chr18	82069291	82069739	Mir5127	119080	0.31	0	0	5.54	4.06	1.43	0.1	3.68	5.02
chr17	36621466	36622005	H2-M10.4	-22192	0	0.46	0.76	11.91	13.49	14.92	0.41	13.44	5.01
chr17	84963473	84964067	Plekhh2	-52239	0	0.22	0.13	4.18	6.11	1.87	0.12	4.05	5
chr9	39712494	39713016	Olfr229	4373	0	0.25	0	2.11	4.56	1.07	0.08	2.58	4.79
chr3	10512854	10513416	Snx16	-72724	0	0	0.28	3.43	2.99	1.98	0.09	2.8	4.77
chr17	35775384	35776293	Dpcr1	4347	0.3	0	0	4.04	2.46	2.19	0.1	2.9	4.72
chr7	109525348	109525888	Rrm1	64320	0.26	0	0	1.87	4.67	1.04	0.09	2.53	4.71
chr14	118387563	118388291	Mir6239	-34494	0.19	0	0.11	3.53	3.64	1.32	0.1	2.83	4.69
chr17	50566472	50567091	Plcl2	81780	0	0	0.26	1.63	3.84	1.92	0.09	2.46	4.68
chr6	99459116	99459471	Foxp1	-73777	0.39	0	0	1.8	6.7	2.03	0.13	3.51	4.65
chr3	102101864	102102367	A230001M10Rik	-35537	0	0	0.32	2.74	3.34	2.07	0.11	2.72	4.55
chr11	43351879	43352305	Ccnjl	-9629	0	0.31	0	1.71	4.93	1.13	0.1	2.59	4.52
chr18	69013891	69014396	4930546C10Rik	96786	0.53	0	0	4.36	4.99	2.36	0.18	3.9	4.39
chr7	150482094	150483058	Kcnq1ot1	0	0.15	0.26	0.25	4.85	6.67	2.81	0.22	4.78	4.38
chr9	112587238	112587716	2900079G21Rik	-428161	0.29	0	0.33	3.08	7.89	2.32	0.21	4.43	4.36
chr9	97823265	97823913	Clstn2	109673	0	0	0.37	2.69	3.46	1.96	0.12	2.7	4.35
chr3	51755856	51756981	Maml3	151947	0.12	0	0.21	1.64	3.85	1.7	0.11	2.4	4.33
chr16	92605784	92606528	Runx1	91045	0.19	0	0.11	3.08	1.13	2.03	0.1	2.08	4.25
chr2	34987438	34987980	Cep110	0	0	0.24	0.3	4.23	3.36	3.08	0.18	3.56	4.23
chr13	48585752	48586494	Zfp169	22285	0	0.18	0.22	1.6	3.95	2.14	0.13	2.56	4.17
chr14	35780433	35781395	Mir346	-72639	0.15	0.14	0.25	3.34	4.79	1.99	0.18	3.37	4.15
chr2	27353242	27353603	Wdr5	17063	0.39	0.36	0	4.07	2.71	6.84	0.25	4.54	4.13
chr17	8895101	8895602	Pde10a	99007	0	0.26	0.16	1.46	4.75	1.6	0.14	2.6	4.12
chr11	91432519	91432959	Kif2b	5910	0.32	0.3	0	4.18	4.14	2.7	0.21	3.67	4.09
chr6	118908496	118908936	4931430N09Rik	-78321	0	0	0.36	1.25	2.23	2.89	0.12	2.12	4.04
chr4	148590701	148591413	Pgd	-49885	0	0.18	0.22	2.84	2.95	1.24	0.13	2.34	4.04
chr13	12268882	12269521	Gm10336	9234	0.22	0.2	0	3.44	2.41	1.5	0.14	2.45	4.04
chr9	41254410	41254982	3110039I08Rik	-69767	0.47	0	0.42	4	7.81	3.2	0.3	5	4.03
chr7	88055896	88056394	Nmb	-5939	0.28	0	0.16	1.85	4.22	1.45	0.15	2.51	4.01
chr15	96608854	96609517	Slc38a2	-78725	0.41	0	0	2.08	3.8	1.09	0.14	2.32	3.99
chr1	182936443	182936805	Ephx1	10821	0.39	0	0.22	1.77	6.96	1.1	0.2	3.28	3.95
chr17	49168794	49169668	1700008K24Rik	83190	0.31	0.15	0.09	3.67	3.51	1.45	0.18	2.88	3.9
chr9	41371273	41371939	2610203C20Rik	17482	0	0.38	0.36	3.44	6.5	1.56	0.25	3.83	3.9
chr7	69022614	69022965	Mir344	0	0.4	0.37	0	3.93	6.38	1.6	0.26	3.97	3.9
chr11	55583235	55583808	Glra1	-161943	0	0	0.42	2.72	2.44	1.54	0.14	2.23	3.9
chr3	153294954	153295610	St6galnac3	92487	0	0.38	0.24	3.64	4.04	1.94	0.21	3.21	3.89
chr14	121076603	121077231	Rap2a	-198921	0.22	0.61	0	5.11	4.22	3.3	0.28	4.21	3.88
chr14	13043970	13044709	3830406C13Rik	72007	0.37	0	0.32	3.1	4.53	2.8	0.23	3.48	3.86
chr2	92381034	92381495	Mir7221	50867	0	0.82	0	4.19	5.16	2.93	0.27	4.09	3.86
chr19	34417981	34418438	Fas	-52833	0	0.55	0	2.21	4.6	1.4	0.18	2.74	3.83
chr17	89086114	89086565	Gtf2a1l	-18115	0.31	0	0.35	2.64	4.66	2.46	0.22	3.25	3.83
chr14	69808317	69809023	Nkx3-1	0	0.2	0.18	0.23	4.29	2.78	1.91	0.2	2.99	3.82
chr18	61866584	61867703	Pcyox1l	0	0.24	0.34	0	3.85	2.74	1.99	0.19	2.86	3.82
chr2	169609071	169609844	Tshz2	-149926	0	0	0.43	2.5	2.9	1.03	0.14	2.14	3.81
chr3	154075089	154075719	AI606473	-81305	0	0.4	0.38	3.35	4.87	3.03	0.26	3.75	3.8
chr17	86257670	86258212	Six2	-170076	0	0.24	0.3	1.18	4.65	2.05	0.18	2.63	3.79
chr13	70852147	70852628	BC018507	-75635	0	0	0.69	2.66	5.51	1.66	0.23	3.28	3.78
chr1	90916045	90916704	1700067G17Rik	-3358	0.21	0	0.5	4.17	3.61	2.29	0.24	3.36	3.77
chr10	67496228	67497065	Rtkn2	-53883	0.32	0.16	0.19	2.74	5.17	1.61	0.22	3.17	3.77
chr1	183484460	183485133	Ccdc121	-42878	0	0	0.61	3.55	3.74	1.43	0.2	2.91	3.77
chr5	91390269	91390945	Mthfd2l	-30048	0	0.19	0.24	2.31	1.66	2.23	0.14	2.07	3.76
chr7	55615965	55616372	Mrgprb8	27523	0	0.61	0.39	4.74	7.2	1.97	0.33	4.64	3.76
chr12	79047674	79048563	Gphn	279078	0.16	0.15	0.18	1.44	3.77	1.7	0.16	2.3	3.74
chr18	31650460	31651344	Syt4	-43391	0.16	0.15	0.18	2.29	3.16	1.44	0.16	2.3	3.73
chr5	20203809	20204310	Phtf2	183632	0.28	0	0.32	1.28	4.19	2.85	0.2	2.77	3.73
chr15	27509356	27510286	Mir7117	-8108	0.15	0.41	0.26	3.75	4.66	2.83	0.27	3.75	3.73
chr6	140209136	140209707	Plekha5	162912	0.25	0.44	0.14	4.19	3.43	3.77	0.28	3.8	3.73
chr17	49983979	49984695	Kif6	-229483	0.2	0	0.46	3.2	4.29	1.55	0.22	3.01	3.72
chr7	62865044	62865553	Siglech	157994	0	0.49	0.16	3.06	4.68	1.1	0.22	2.95	3.71
chr10	68471244	68471933	Rhobtb1	199366	0.39	0.73	0.12	7.33	5.07	4.05	0.41	5.48	3.7
chr12	106090150	106090715	Clmn	12571	0	0.23	0.42	1.79	4.21	2.81	0.22	2.94	3.7
chr2	135471874	135472474	9630028H03Rik	-62918	0.45	0	0.13	3.52	2.33	1.98	0.19	2.61	3.69
chr13	62364557	62365228	Gm3604	119306	0	0	0.49	1.77	3.55	1.31	0.16	2.21	3.68
chr7	146965330	146965786	Mir6401	-414	0.31	0	0.18	1.01	3.99	1.58	0.16	2.19	3.67
chr1	24756058	24756703	Lmbrd1	-70676	0	0.39	0.51	4.56	3.91	3.21	0.3	3.89	3.65
chr8	39772852	39773353	Sgcz	-48290	0	0.76	0	2.55	5.03	2.22	0.25	3.27	3.64
chr7	118582629	118583202	1700012D14Rik	-316440	0	0.66	0.28	3.37	5.85	2.77	0.31	4	3.63
chr9	117081498	117082179	Rbms3	79422	0	0.56	0.12	3.1	3.49	2.1	0.23	2.9	3.62
chr7	47521873	47522595	4933402C06Rik	407511	0.37	0	0.33	1.52	4.45	2.98	0.23	2.98	3.62
chr15	91427740	91428231	Slc2a13	-24048	0.55	0	0.33	3.54	5.4	2.12	0.29	3.69	3.61
chr18	69065996	69066582	4930546C10Rik	44600	0	0.43	0.56	4.69	5.48	2.17	0.33	4.11	3.6
chr4	148141856	148142466	Casz1	36034	0	0.62	0	4.66	1.61	1.57	0.21	2.61	3.6
chr2	34760169	34761218	Phf19	8278	0.39	0.24	0.39	3.06	6.8	2.81	0.34	4.22	3.6
chr4	141374829	141375596	Cela2a	6322	0.18	0	0.64	5.15	3.1	1.97	0.27	3.41	3.59
chr8	83442397	83442932	Gab1	-38019	0	0.24	0.45	2.75	2.88	2.97	0.23	2.87	3.58
chr11	68275506	68275959	Pik3r5	-29880	0.31	0	0.35	1.41	5.25	1.59	0.22	2.75	3.58
chr17	51393857	51394445	Tbc1d5	-75180	0.24	0.43	0	3.59	2.62	2.02	0.22	2.74	3.56
chr6	4698491	4699604	Peg10	-1186	0	0.45	0.37	3.55	4.02	2.36	0.27	3.31	3.55
chr14	118681929	118682499	Gm9376	-15550	0.25	0	0.42	2.42	4.18	1.54	0.22	2.71	3.54
chr14	36868791	36869398	4930474N05Rik	38752	0.44	0.63	0	5.14	6.44	1.19	0.36	4.26	3.54
chr15	72953858	72954371	Chrac1	-33017	0	0	0.64	4.83	1.36	1.4	0.21	2.53	3.51
chr6	139477706	139478430	Rergl	-27276	0.37	0.52	0.11	4.82	4.24	2.53	0.33	3.86	3.5
chr11	85165906	85167082	Bcas3	0	0.46	0.21	0.28	3.51	5.82	1.69	0.32	3.67	3.5
chr10	76303652	76304406	Col6a1	-114863	0.36	0.17	0.32	2.19	5.37	2.32	0.28	3.29	3.49
chr12	36907466	36907972	Ankmy2	-23756	0.28	0	0.32	1.64	4.15	1.26	0.2	2.35	3.49
chr3	131645098	131646111	Dkk2	102144	0.53	0.13	0.33	5.98	3.17	2.2	0.33	3.78	3.48
chr2	10295258	10296457	Sfmbt2	-1196	0.12	0.21	0.2	1.91	2.56	1.73	0.18	2.07	3.48
chr2	171442044	171442653	1700028P15Rik	345646	0.44	0.21	0.26	4.07	3.91	2.48	0.3	3.49	3.48
chr4	152145476	152145941	Gm833	-73828	0.3	0.54	0	4.34	3.31	2.06	0.28	3.24	3.48
chr11	87412908	87413318	Mtmr4	-7190	0.34	0	0.2	3.59	1.37	1.37	0.18	2.11	3.48
chr7	6679862	6683539	Peg3	0	0.44	0.27	0.18	3.72	4.68	1.73	0.3	3.38	3.47
chr19	41434446	41435497	Pik3ap1	24063	0.13	0.36	0.23	2.09	3.59	2.58	0.24	2.75	3.47
chr3	98745003	98745626	Hao2	-47850	0	0	0.53	2.36	2.02	1.78	0.18	2.05	3.47
chr10	121956681	121957099	A130077B15Rik	49848	0.65	0	0.38	5.72	4.02	1.91	0.34	3.88	3.46
chr11	35104533	35105320	Slit3	-169576	0.18	0.8	0.52	5.13	8.53	3.14	0.5	5.6	3.46
chr5	36132876	36133622	Ablim2	-32348	0.19	0.17	0.21	1.6	3.38	1.6	0.19	2.19	3.46
chr3	129401196	129401658	6330410L21Rik	55017	0.3	0.28	0.35	4.37	3.94	2.25	0.31	3.52	3.46
chr7	138651431	138652239	Hmx3	34237	0.17	0.31	0.2	2.28	3.97	1.47	0.23	2.57	3.45
chr15	50828720	50829490	Trps1	-107133	0.35	0.32	0.1	2.97	3.44	2.27	0.26	2.89	3.44
chr9	47794297	47794910	Gm10677	-168006	0	0.41	0.26	2.4	4.11	1.04	0.22	2.52	3.44
chr17	14988117	14988732	Wdr27	91397	0.23	0.21	0.26	2.54	3.41	1.93	0.23	2.63	3.44
chr12	108931608	108932182	4930465M20Rik	41516	0	0.44	0.28	2.23	3.9	1.93	0.24	2.69	3.43
chr9	112347790	112348816	2900079G21Rik	-188713	0.14	0.37	0.08	2.87	2.46	1.32	0.2	2.22	3.43
chr3	39093603	39094333	Fat4	-307742	0.19	0	0.45	3.14	1.92	2.07	0.21	2.38	3.42
chr18	54635755	54636182	Redrum	-53807	0.63	0	0.19	1.94	5.25	1.87	0.27	3.02	3.42
chr13	58833989	58834670	4930455J16Rik	29002	0.6	0.37	0.23	3.64	6.56	2.92	0.4	4.37	3.42
chr9	47668503	47669090	Gm10677	-42212	0.24	0.22	0.41	3.44	3.34	2.84	0.29	3.21	3.42
chr1	52488502	52489222	Nab1	68070	0	0.53	0.46	3.44	5.82	1.65	0.33	3.64	3.42
chr11	54960002	54960294	Slc36a3	4914	0.92	0	0.27	3.15	7.67	2.19	0.4	4.34	3.42
chr8	8803744	8804186	Arglu1	-113207	0	0.57	0.18	2.49	4.12	1.63	0.25	2.75	3.41
chr9	37227961	37228876	Robo3	11884	0.3	0	0.26	2.31	2.6	1.3	0.19	2.07	3.4
chr2	27355372	27355914	Wdr5	14752	0.5	0.46	0.61	5.59	4.13	7.05	0.52	5.59	3.39
chr17	32629270	32629895	Cyp4f17	13511	0.66	0	0	2.5	3.14	1.54	0.22	2.39	3.39
chr12	104877993	104878834	Serpina10	-8378	0	0.3	0.29	2.19	3	1.24	0.2	2.14	3.38
chr13	8756054	8756688	Wdr37	113602	0.22	0.21	0.25	1.59	3.75	2	0.23	2.45	3.38
chr13	95985433	95986466	Pde8b	6539	0	0.48	0.47	4.26	4.06	1.85	0.32	3.39	3.38
chr7	143988032	143988498	Gm6249	-85745	0	0.28	0.52	2.75	3	2.73	0.27	2.83	3.36
chr14	64942336	64943081	Msra	92712	0.36	0.34	0.11	3.07	3.74	1.81	0.27	2.87	3.36
chr3	112776401	112776910	Amy2b	182735	0.28	0.26	0.31	4.5	3.03	1.41	0.28	2.98	3.35
chr16	42647753	42648454	4932412D23Rik	227246	0.2	0.36	0.47	3.54	4.58	2.61	0.34	3.58	3.34
chr9	101682540	101683396	Mir7243	523909	0.48	0.58	0.19	4.82	6.04	2.04	0.42	4.3	3.34
chr14	118656338	118656801	Mir6241	1054	0.89	0	0	2.18	3.93	3.09	0.3	3.07	3.33
chr1	90561101	90561858	Arl4c	36908	0.36	0.17	0.21	3.03	2.77	1.89	0.25	2.56	3.33
chr15	94236723	94237313	Adamts20	-1942	0.24	0.85	0.27	5.14	5.68	3.1	0.45	4.64	3.33
chr6	65019115	65019516	Smarcad1	-25916	0.67	0	0.4	3.67	5.59	1.8	0.36	3.69	3.33
chr5	37201799	37202334	Mrfap1	-13806	0.5	0.24	0.3	2.92	5.74	2.07	0.35	3.58	3.33
chr6	118590608	118591336	Ankrd26	-78334	0	0.52	0.22	2.14	3.08	2.51	0.25	2.58	3.33
chr16	77670429	77670984	Mir125b-2	-23912	0.49	0.23	0.29	4.31	2.77	3.3	0.34	3.46	3.32
chr15	94179502	94179972	Adamts20	54809	0.3	0.53	0.17	6.64	2.38	1.19	0.33	3.4	3.31
chr6	112223311	112224068	Lmcd1	0	0.36	1.16	0.32	5.22	9.79	3.47	0.61	6.16	3.31
chr1	73041194	73041742	Tnp1	20731	0.26	0.24	0.44	3.69	3.58	2.32	0.31	3.2	3.31
chr11	39707982	39708525	Mat2b	797659	0.76	0	0	1.53	4.38	1.92	0.25	2.61	3.31
chr2	129223873	129224502	Il1b	-27017	0.22	0.4	0.13	2.34	2.89	2.4	0.25	2.54	3.3
chr5	148852409	148852863	Mtus2	-83514	0.31	0.29	0.18	3.04	3.7	1.23	0.26	2.66	3.3
chr17	34534886	34536934	BC051142	0	0.33	0.43	0.2	2.78	4.57	2.22	0.32	3.19	3.28
chr17	50348778	50349774	Rftn1	-18956	0.27	0.13	0.57	4.61	3.22	1.76	0.32	3.2	3.27
chr19	57372407	57372942	4930449E18Rik	-23958	0.26	0.24	0.3	2.06	4.71	1.2	0.27	2.66	3.27
chr8	81635799	81636917	Zfp827	-83464	0.24	0.22	0.14	1.97	2.87	1.21	0.2	2.02	3.27
chr6	95550538	95551177	Suclg2	117654	0.42	0.2	0.38	3.16	4.8	1.86	0.33	3.27	3.26
chr12	34020075	34020746	Atxn7l1	-32696	0.4	0.19	0.12	3.14	2.3	1.55	0.24	2.33	3.25
chr4	46837713	46838343	Gabbr2	166243	0	0.6	0.13	2.48	2.44	2.27	0.24	2.4	3.25
chr1	191948852	191949839	Prox1	44720	0.69	0	0.42	3.81	4.67	2.26	0.37	3.58	3.24
chr3	123316414	123316950	Ndst3	58360	0.5	0.24	0	1.55	4.18	1.49	0.25	2.41	3.24
chr9	49466336	49466760	Gm11149	-139944	0.33	0.31	0.19	1.72	4.29	2.08	0.28	2.7	3.24
chr5	114611926	114612820	Acacb	2706	0.16	0.28	0.37	2.16	4.22	1.51	0.27	2.63	3.24
chr4	48168687	48169291	Stx17	-30897	0.23	0.83	0.13	2.73	5.78	2.9	0.4	3.8	3.23
chr16	93183532	93184219	1810053B23Rik	169215	0.39	0.36	0.12	3.33	3.06	1.97	0.29	2.79	3.22
chr3	102273222	102273844	Ngf	0	0	0.61	0.13	2.36	3.6	1.16	0.25	2.37	3.22
chr14	71198158	71198824	Dok2	-23971	0.41	0.95	0	5.78	3.57	3.59	0.45	4.31	3.22
chr17	66939539	66940176	Themis3	3786	0	0.39	0.25	1.3	3.3	1.63	0.21	2.08	3.22
chr10	47087961	47088455	D030045P18Rik	-1560452	0.28	0	0.67	2.98	4.82	1.3	0.32	3.03	3.22
chr8	63873567	63874100	Cbr4	92430	0.26	0.24	0.3	1.56	4.47	1.65	0.27	2.56	3.22
chr14	105921405	105922020	4930449E01Rik	-23401	0.23	0	0.67	2.99	2.73	2.85	0.3	2.86	3.21
chr14	118268697	118269299	Mir6239	83770	0.23	0.63	0	4.12	3.02	1.06	0.29	2.73	3.21
chr7	29874702	29875504	Mir1963	-5989	0	0.31	0.51	2.98	2.44	2.38	0.27	2.6	3.2
chr7	56214038	56214677	Nav2	0	0.42	0.39	0.38	4.74	3.72	2.61	0.4	3.69	3.19
chr9	79180885	79181485	Gm10635	185624	0.23	0.63	0.27	3.52	5.12	1.85	0.38	3.5	3.18
chr10	83785373	83785829	Nuak1	117387	0.59	0.55	0	2.41	5.22	2.96	0.38	3.53	3.18
chr18	12848673	12849337	Mir1948	23982	0	0.38	0.36	3.31	2.32	1.33	0.25	2.32	3.18
chr1	74109859	74111071	Tns1	59950	0.12	0.21	0.34	1.74	3.46	1.05	0.22	2.08	3.17
chr11	62628941	62629432	Trim16	4322	0.55	0.51	0.16	3.75	5.97	1.47	0.41	3.73	3.17
chr6	27889448	27890199	Mir592	-2698	0.36	0	0.44	1.84	4.27	1.28	0.27	2.46	3.16
chr10	125159510	125160030	Lrig3	243244	0	0.25	0.63	2.83	3.5	1.69	0.29	2.67	3.15
chr9	49681372	49682232	Ncam1	-74198	0.63	0.44	0.28	4.8	5.03	2.31	0.45	4.05	3.14
chr11	80779524	80780000	Spaca3	-107634	1.13	0	0	2.5	3.53	4.18	0.38	3.4	3.14
chr12	109072712	109073103	4930465M20Rik	-99014	0.36	0.64	0	1.18	6.45	1.43	0.33	3.02	3.14
chr18	83303965	83304524	4921531P14Rik	190752	0.48	0	0.59	4.6	2.25	2.84	0.36	3.23	3.14
chr14	26089732	26090512	4930572O13Rik	-127005	0.35	0.32	0.31	3.88	3.94	1.03	0.33	2.95	3.14
chr14	33634592	33635016	Fam170b	12131	0	0	0.97	1.96	3.96	2.81	0.32	2.91	3.13
chr14	120478338	120478788	Oxgr1	-36681	0.6	0.29	0	3.27	2.8	1.96	0.3	2.68	3.13
chr10	125949323	125949762	Xrcc6bp1	388665	1.23	0	0	4.4	5.1	1.46	0.41	3.65	3.12
chr5	112912013	112912649	Gm6588	-33568	0.85	0.2	0.25	3.76	6.15	1.64	0.43	3.85	3.12
chr14	60429030	60429848	Shisa2	-184913	0.33	0.61	0.1	2.92	4.44	1.94	0.35	3.1	3.12
chr10	42598018	42598758	Scml4	-17701	0	0.51	0.32	3.09	2.84	1.5	0.28	2.48	3.12
chr9	13422504	13423171	Maml2	1261	0.81	0.57	0.73	5.23	7.54	5.73	0.7	6.17	3.11
chr14	120749135	120750256	Mbnl2	-74245	0.48	0.45	0.51	4.83	5.86	1.99	0.48	4.23	3.11
chr9	115519399	115520012	4930428G15Rik	-274121	0	0.82	0.13	2.4	4.11	1.94	0.32	2.82	3.11
chr7	89497280	89497752	Adamtsl3	-13077	0.57	1.06	0	3.69	7.99	2.52	0.54	4.73	3.1
chr14	104795365	104796145	Pou4f1	71071	0.69	0.32	0.1	3.88	4.12	1.73	0.37	3.24	3.1
chr19	44924041	44924736	1700039E22Rik	-13613	0	0	0.71	2.37	2.01	1.94	0.24	2.11	3.1
chr10	122359195	122359799	Mirlet7i	62981	0	0.22	0.55	3.64	1.62	1.59	0.26	2.28	3.1
chr8	80736783	80737606	Ttc29	0	0.33	0.91	0.29	4.46	6.79	2.03	0.51	4.43	3.09
chr13	20136567	20137141	Elmo1	45234	0	0.44	0.85	4.32	5.1	1.81	0.43	3.74	3.09
chr15	57847416	57848031	9130401M01Rik	17818	0	0.41	0.67	2.68	3.87	2.85	0.36	3.13	3.09
chr9	30729813	30730706	Adamts15	0	0.46	0.43	0.18	3.81	4.22	1.24	0.36	3.09	3.08
chr11	48458538	48459041	Gnb2l1	154820	0	0.76	0.16	3.84	3.06	1.11	0.31	2.67	3.08
chr7	118923152	118923987	Galnt18	0	0	0.6	0.19	2.08	3.34	1.43	0.26	2.28	3.07
chr2	45082758	45083088	Zeb2	-113959	0.42	0.39	0.48	2.21	6.36	2.42	0.43	3.66	3.06
chr4	119751644	119752550	Edn2	81478	0.3	0.97	0.72	5.36	7.1	4.3	0.66	5.59	3.06
chr11	4183658	4184388	Lif	-16860	0	0.68	0.11	1.89	3.82	1.1	0.26	2.27	3.06
chr5	119280420	119280949	4930413E15Rik	121398	0.51	0.25	0	2.25	2.91	1.36	0.25	2.17	3.05
chr4	124520683	124521229	1110065P20Rik	6745	0.49	0	0.44	1.52	4.36	2.03	0.31	2.64	3.05
chr8	80347747	80348378	Ednra	-99396	0	0.6	0.13	2.19	2.88	1.14	0.24	2.07	3.04
chr6	148737676	148738269	Ipo8	41720	0.24	0.22	0.4	3.71	2.12	1.48	0.29	2.44	3.04
chr15	64253114	64253885	Asap1	-38633	0.35	0.32	0.1	1.54	3.27	1.75	0.26	2.19	3.04
chr14	101731057	101731591	1700110M21Rik	-131771	0.26	0.24	0.62	4.29	3.93	1.2	0.37	3.14	3.04
chr17	46017478	46018037	Vegfa	144075	0.25	0.23	0.29	3.61	1.5	1.43	0.26	2.18	3.04
chr10	74141469	74142040	Gnaz	287935	0.72	0.23	0	2.08	3.68	2.22	0.32	2.66	3.03
chr10	119071510	119072026	Grip1os2	126729	0	0.74	0.31	4.09	2.98	1.71	0.35	2.93	3.03
chr6	139579760	139580328	Pik3c2g	-43989	0.25	0.67	0	1.94	2.71	3.08	0.31	2.58	3.03
chr6	39477301	39477896	Dennd2a	29937	0.24	0	1.09	3.7	5.39	2	0.44	3.7	3.03
chr5	112150690	112151436	E130006D01Rik	39312	0.36	0.51	0.44	3.32	5.8	1.7	0.44	3.61	3.02
chr15	86882802	86883343	Fam19a5	491385	0.26	0.24	0.61	3.05	4.4	1.77	0.37	3.07	3.02
chr4	131266091	131266989	Ptpru	127204	0.3	0.42	0.81	3.37	6.85	2.31	0.51	4.18	3.01
chr9	104001265	104001900	Ackr4	27073	0.43	0	0.65	2.9	2.65	3.39	0.36	2.98	3.01
chr8	120550316	120551023	Mphosph6	-224487	0.76	0	0.23	1.95	5.13	1.02	0.33	2.7	2.99
chr9	20619093	20619924	Col5a3	0	0.49	0.46	0	2.43	3.19	2.11	0.32	2.58	2.99
chr15	72970585	72971039	Ago2	44338	0.59	0.29	0.18	2.62	2.47	3.5	0.35	2.86	2.98
chr2	93016908	93017678	Trp53i11	10062	1.05	0.17	0.21	3.69	4.9	2.79	0.48	3.79	2.97
chr16	50004852	50005374	Gm6936	-24280	0.52	0	0.63	2.64	5.34	1.23	0.38	3.07	2.97
chr18	85885607	85886005	Neto1	678338	0	0.33	0.83	1.61	2.81	4.8	0.39	3.07	2.96
chr14	118639436	118640108	Sox21	-3184	0.21	0.57	0.12	2.19	3.12	1.89	0.3	2.4	2.96
chr18	69299754	69300219	Mir145b	-117827	0.3	0.28	0.34	2.37	2.41	2.56	0.31	2.45	2.96
chr11	64577399	64578035	Elac2	214501	0.42	0.39	0.25	2.89	3.3	2.25	0.35	2.81	2.96
chr10	108883362	108883922	Syt1	-435331	0.73	0	0.43	4.09	4	1.14	0.39	3.08	2.96
chr17	50812906	50813529	Plcl2	-164035	1.09	0.21	0.39	5.46	5.38	2.42	0.56	4.42	2.95
chr3	146009650	146010271	Gm10636	31637	0.43	0.61	0.13	3.25	3.38	2.56	0.39	3.06	2.94
chr4	134597704	134598372	Runx3	78187	0.21	0.37	0.24	2.89	2.51	1.08	0.27	2.16	2.94
chr11	52536757	52537355	Fstl4	40852	0.23	0	0.55	2.14	1.64	2.39	0.26	2.06	2.94
chr14	120790666	120791325	Rap2a	86357	0.41	0	0.5	3.63	1.7	1.81	0.3	2.38	2.93
chr6	113780418	113780930	Atp2b2	60440	0.27	0	1.27	5.74	3.55	2.64	0.51	3.98	2.93
chr8	89434531	89435122	N4bp1	-25374	0.46	0.22	0.27	2.34	2.84	2.28	0.32	2.49	2.93
chr9	97172970	97173685	Trim42	96692	0.2	0.53	0.11	2.31	2.15	2.11	0.28	2.19	2.92
chr1	123131717	123132301	Insig2	91954	0.7	0	0.41	2.36	4.08	2.17	0.37	2.87	2.92
chr10	118080632	118081245	Tmevpg1	-87051	0.44	0.21	0.39	3	3.88	1.17	0.35	2.68	2.92
chr1	192139863	192140693	Prox1	-145304	0.17	0.6	0.59	2.33	5.22	2.88	0.45	3.48	2.91
chr7	121469104	121469791	Psma1	-49474	0.6	0.19	0.35	3.07	4.06	1.62	0.38	2.92	2.91
chr4	152159717	152160261	Gm833	-88069	0	0.7	0.15	2.35	2.32	1.91	0.28	2.19	2.91
chr10	95648730	95649418	Eea1	-245434	0.39	0.36	0.12	2.14	3.26	1.28	0.29	2.23	2.9
chr9	115317799	115318412	4930428G15Rik	-72521	0.23	0.21	0.54	2.25	4.11	1.17	0.33	2.51	2.9
chr3	127859857	127860631	D030025E07Rik	73892	0.7	0.97	0.53	6.64	8.13	1.85	0.73	5.54	2.9
chr15	92340499	92341155	Pdzrn4	86384	0.41	0	0.5	1.54	3.84	1.59	0.3	2.32	2.9
chr11	44208800	44209347	Il12b	4217	0.49	0.69	0	3.02	4.61	1.32	0.39	2.98	2.89
chr1	181510134	181510769	Cnst	-33475	0.22	0	0.65	2.31	3.09	1.26	0.29	2.22	2.89
chr10	118860323	118861039	1700025F24Rik	-9824	0.38	0.18	0.34	2.82	2.35	1.66	0.3	2.28	2.88
chr12	96576768	96577348	Flrt2	353087	0.93	0.43	0.14	3.64	5.29	2.33	0.5	3.75	2.88
chr15	74582870	74583880	Lynx1	0	0.27	0.25	0.41	2.46	3.18	1.42	0.31	2.35	2.88
chr19	57369930	57370456	4930449E18Rik	-21481	0.51	0.72	0.15	3.84	3.73	2.72	0.46	3.43	2.87
chr13	43310330	43311011	Tbc1d7	-43460	0.79	0.37	0.23	4.85	2.67	2.8	0.46	3.44	2.87
chr18	23961940	23962931	Mapre2	0	0.41	0.76	0.24	2.41	5.36	2.73	0.47	3.5	2.87
chr3	151576872	151578291	Ptgfr	-76380	0.38	0.7	0.23	2.65	5.22	1.8	0.44	3.22	2.86
chr16	44875802	44876296	Cd200r2	-8593	0.28	0.77	0.16	2.59	3.68	2.73	0.4	3	2.86
chr8	129775818	129776454	Pard3	47057	0	0.39	0.52	1.15	3.52	2.12	0.3	2.26	2.86
chr11	52623072	52623655	Fstl4	-44865	0.24	0.43	0.27	3.46	2.16	1.37	0.31	2.33	2.86
chr14	73574545	73575296	Mir687	31362	0.72	1	0.32	5.74	5.58	3.61	0.68	4.98	2.85
chr1	193891943	193892436	Traf5	24044	0	0.26	0.83	2.8	2.84	2.41	0.36	2.68	2.85
chr14	77155318	77155785	1700108F19Rik	-77944	0.3	0.54	0.34	2.36	3.6	2.72	0.39	2.89	2.85
chr17	76308129	76308502	Gm4710	-47767	0.38	0.67	0	2.23	3.75	1.72	0.35	2.57	2.84
chr2	166294505	166294912	5031425F14Rik	-21555	0.66	0.61	0	2.26	5.16	1.77	0.42	3.06	2.83
chr16	92571258	92571893	Clic6	-72867	0.43	0.2	0.38	2.9	2.2	2.25	0.34	2.45	2.83
chr8	83621237	83621665	Usp38	-82432	0.33	0.58	0.56	4.07	4.91	1.68	0.49	3.55	2.83
chr6	139315132	139315707	4922502N22Rik	-44035	0.94	0.66	0.14	4.47	5.34	2.77	0.58	4.19	2.83
chr2	85106789	85107366	Olfr987	64687	0	0.66	0.57	3.19	3.64	2.06	0.41	2.96	2.82
chr9	87512969	87513645	Tbx18	112450	0.61	0.37	0.12	3.54	3.11	1.3	0.37	2.65	2.82
chr13	56064502	56065042	Pitx1	-131716	0.76	0.24	0	2.04	3.89	1.33	0.33	2.42	2.82
chr4	43339735	43340492	Rusc2	54361	0.71	0.17	0.65	3.88	4.06	3.05	0.51	3.66	2.82
chr1	38487111	38487721	Aff3	234079	0	1.44	0.67	4.97	6.18	3.92	0.7	5.02	2.82
chr5	114625366	114626380	Acacb	-9840	0.53	0.49	0.33	4.98	2.61	2.12	0.45	3.24	2.82
chr4	87294075	87294802	Mllt3	157425	0	0.52	0.45	1.64	3.84	1.53	0.32	2.34	2.82
chr12	46133447	46133823	Stxbp6	41647	0	0.66	0.43	1.22	5.59	1.06	0.36	2.62	2.82
chr4	84928949	84929457	Sh3gl2	-77590	0.28	0	1.12	3.07	4.13	2.81	0.47	3.34	2.81
chr1	84222582	84223332	Mir6353	-7046	0.19	0.33	0.32	2.57	2.24	1.28	0.28	2.03	2.81
chr4	123758343	123758773	Rragc	-163668	0.33	0.3	0.56	2.14	4.88	1.49	0.4	2.84	2.81
chr16	77075884	77076490	Usp25	-61571	0.68	0	0.26	1.2	4.37	1.19	0.31	2.25	2.81
chr9	61391285	61391955	Tle3	-171113	0.4	0.37	0.36	2.75	2.93	2.37	0.38	2.68	2.8
chr18	52853065	52853658	Gykl1	0	0.24	0.64	0.13	2.93	1.89	2.41	0.34	2.41	2.8
chr6	126768989	126770027	Ndufa9	29135	0.39	0.48	0.15	1.59	3.77	1.92	0.34	2.43	2.8
chr2	27356911	27357598	Wdr5	13068	0.79	0.19	0.12	1.47	2.65	3.71	0.37	2.61	2.8
chr6	53574737	53575366	Creb5	-51370	0.22	0.4	0.38	2.62	3.34	1.14	0.33	2.37	2.79
chr5	103152514	103153225	Arhgap24	44603	0.2	0.7	0	2.19	2.95	1.24	0.3	2.13	2.79
chr13	56515584	56516320	Slc25a48	23395	0	0.34	0.67	2.36	2.66	2.16	0.34	2.39	2.79
chr5	112848324	112848968	Asphd2	-27091	0.42	0.59	0.37	3.42	4.55	1.72	0.46	3.23	2.79
chr6	58954005	58954464	Fam13a	20032	0.89	0.54	0	2	5.49	2.59	0.48	3.36	2.79
chr19	55313084	55313720	Gucy2g	2006	0.22	0	1.02	3.9	3.3	1.51	0.41	2.9	2.78
chr19	57771115	57771820	Atrnl1	-85592	0.96	0.35	0.58	4.82	5.55	2.82	0.63	4.4	2.78
chr17	69355361	69356926	Epb4.1l3	149223	0.52	0.4	0.26	2.58	3.84	1.88	0.39	2.77	2.78
chr9	24665711	24666468	Tbx20	-86964	0.9	0	0.21	2.79	3.14	1.89	0.37	2.61	2.78
chr6	114785679	114786360	Vgll4	85410	0.21	0.93	0.12	3.1	4.3	1.41	0.42	2.94	2.78
chr12	77425452	77426256	Akap5	0	0.51	0.62	0.3	4.23	3.3	2.48	0.48	3.34	2.78
chr6	83071019	83072494	Wbp1	0	0.83	0.6	0.55	4.6	6.54	2.59	0.66	4.58	2.78
chr5	91873865	91874625	Btc	-41845	0.54	0.5	0.32	3.26	4.59	1.57	0.45	3.14	2.77
chr4	86678170	86678536	Acer2	-157853	0.38	0.36	0.66	2.27	6.12	1.31	0.47	3.23	2.77
chr19	40811445	40812264	Entpd1	-77162	0.33	0.16	0.4	2.58	1.71	1.94	0.3	2.08	2.77
chr2	133340753	133341435	Bmp2	36459	0.21	0.19	0.48	1.61	3.28	1.29	0.29	2.06	2.77
chr1	196844185	196845184	A330023F24Rik	-593	0.68	0.25	0.24	2.75	3.63	1.75	0.39	2.71	2.77
chr12	4065417	4066615	Dnajc27	15958	0.34	0.32	0.2	2.07	2.91	1.06	0.29	2.01	2.77
chr3	88044915	88045530	Rhbg	13076	0.88	0	0.13	4.18	1.82	1.04	0.34	2.35	2.77
chr9	114894593	114895544	Gpd1l	-51488	0.85	0.26	0.43	2.8	5.58	2.26	0.51	3.55	2.76
chr7	14941296	14941822	2810007J24Rik	82078	0.78	0.25	0.15	1.58	5.04	1.52	0.39	2.71	2.76
chr13	100555211	100555808	Cartpt	114830	0.9	0.42	0.27	3.38	3.52	4	0.53	3.63	2.75
chr5	121438257	121438953	Rph3a	20574	0.59	0.55	0	2.11	3.22	2.51	0.38	2.61	2.75
chr4	83877253	83877823	Bnc2	443167	0	0.44	0.58	2.58	2.21	2.23	0.34	2.34	2.75
chr4	97535174	97536012	Nfia	-90858	0.81	0	0.19	3.28	1.84	1.71	0.33	2.28	2.74
chr5	39114551	39115196	Zfp518b	-38486	0.64	0.39	0.25	3.27	3.47	1.97	0.43	2.9	2.74
chr9	88134746	88135303	Nt5e	87143	0	0.45	0.59	1.15	4.52	1.44	0.35	2.37	2.74
chr9	118702083	118703042	Itga9	-81274	0.28	0.66	0.43	3.44	3.79	2.08	0.46	3.1	2.74
chr18	73135222	73135643	Mex3c	596715	0.33	0.59	0.38	2.4	5.32	1.14	0.43	2.95	2.74
chr17	8785457	8786087	T	-158170	0.65	0.21	0.13	1.6	3.78	1.4	0.33	2.26	2.74
chr8	129816122	129816699	Pard3	6812	0.47	0.23	0.57	2.22	4.12	2.34	0.42	2.89	2.74
chr13	109881761	109882307	Mir582	232630	0	0.46	1.04	4.38	3.33	2.47	0.5	3.39	2.74
chr17	5659346	5660127	3300005D01Rik	138529	0	0.32	0.63	3.06	1.25	2.14	0.32	2.15	2.73
chr6	83390857	83392202	Tet3	0	0.6	0.28	0.25	2.39	3.53	1.72	0.38	2.55	2.73
chr15	96916143	96916697	Slc38a4	-29756	0	0.69	0.43	2.49	4.04	1.01	0.37	2.51	2.72
chr2	174421766	174422295	Zfp831	46739	1.02	0	0.15	3.29	1.59	3.01	0.39	2.63	2.72
chr14	75234840	75235245	Esd	-102737	0.35	0.32	0.4	3.63	2.42	1.19	0.36	2.41	2.72
chr2	65252851	65253494	Mir6337	-50394	0.64	0.39	0.25	2.86	3.27	2.47	0.43	2.87	2.72
chr2	152885791	152886371	Ccm2l	5319	0.24	0.66	0.41	3.95	2.66	2.19	0.44	2.93	2.72
chr5	71233310	71233775	Gabrg1	81	0.3	0.82	0.52	2.37	5.42	3.08	0.55	3.62	2.71
chr12	86912943	86913575	Jdp2	26479	0.43	0.79	0.65	5.81	5.3	1.27	0.62	4.13	2.71
chr7	144794697	144795171	Gm12669	-165341	0.3	0.27	0.34	2.51	2.07	1.52	0.3	2.03	2.71
chr9	30688088	30688559	Adamts15	41478	0.87	0.28	0	1.76	4.76	1.19	0.38	2.57	2.71
chr13	108259673	108260296	AI197445	0	0.66	0	0.26	1.77	2.47	1.91	0.31	2.05	2.7
chr14	120073117	120073586	1700006F04Rik	74862	0.58	0.53	0.34	2.54	4.48	2.54	0.48	3.19	2.7
chr2	172605298	172605792	Bmp7	160030	0.83	0.26	0.32	2.04	5.93	1.3	0.47	3.09	2.69
chr13	56089337	56090011	H2afy	146900	0.21	0	0.96	1.9	3.93	1.88	0.39	2.57	2.69
chr2	49189309	49190043	Epc2	116962	0.93	0.52	0.33	5	4.18	2.49	0.59	3.89	2.69
chr11	114142192	114142888	1700092K14Rik	-82621	0.39	0.72	0.47	3.82	4.01	2.51	0.53	3.45	2.69
chr1	54873529	54874040	Ankrd44	109191	0	0.98	0.47	2.7	3.84	2.95	0.48	3.16	2.69
chr3	41308711	41309250	C430002E04Rik	-11590	0.76	0.24	0.3	4.25	2.6	1.63	0.43	2.83	2.68
chr2	92497325	92497834	Chst1	-57462	0.53	0.49	0.16	2.34	3.03	2.34	0.39	2.57	2.68
chr16	12829140	12829497	1700003L19Rik	-17658	0.39	1.4	0	3.08	7.42	1.12	0.6	3.87	2.68
chr14	79964401	79964996	Sugt1	22501	0.45	0.22	0.27	1.55	3.29	1.34	0.31	2.06	2.68
chr16	49289429	49290030	Myh15	-231831	0.45	0	0.55	1.21	3.49	1.85	0.33	2.18	2.68
chr14	118331349	118332197	Mir6239	20872	0.48	1.47	0.28	5.62	5.93	2.82	0.74	4.79	2.67
chr2	10704740	10705314	Mir669h	-264959	0.94	0	0.57	2.23	5.84	1.67	0.5	3.25	2.67
chr5	73145882	73146389	Txk	-1870	0.53	0.75	0.16	3.81	4.42	1.1	0.48	3.11	2.67
chr6	127222554	127223172	D130058E03	34813	0.44	0.4	0.26	4.01	1.59	1.55	0.37	2.38	2.67
chr14	104108465	104108955	Slain1os	-9816	0.55	0.27	0.16	2.06	2.86	1.47	0.33	2.13	2.67
chr11	96685040	96686003	Nfe2l1	0	0.84	0.78	0.76	6.57	5.66	3.06	0.79	5.1	2.67
chr19	43948910	43949500	Gm10768	-35618	0.69	0.42	0.14	3.12	3.8	1.22	0.42	2.71	2.67
chr9	60998896	60999464	I730028E13Rik	-12575	0.95	0.23	0	2.9	2.46	2.24	0.39	2.53	2.66
chr14	120086956	120087729	1700006F04Rik	60719	0.53	0.32	0.74	2.38	5.06	2.78	0.53	3.41	2.66
chr11	62874894	62875498	Tekt3	0	0.23	0.63	0.4	2.88	3.94	1.32	0.42	2.71	2.66
chr13	115002930	115003637	A430090L17Rik	-61130	1.15	0.18	0.58	5.06	4.34	2.81	0.64	4.07	2.66
chr5	136437917	136439463	Srcrb4d	10883	0.44	0.49	0.52	4.45	3.16	1.7	0.48	3.1	2.66
chr1	173835692	173836192	Slamf6	11475	0	1	0.48	1.84	5.58	2.08	0.49	3.17	2.66
chr12	117452148	117452839	Wdr60	48659	0.78	0	0.35	3.59	2.03	1.61	0.38	2.41	2.65
chr10	44957236	44958158	Popdc3	50952	0.88	0.14	0.17	3.38	2.43	1.81	0.4	2.54	2.65
chr8	70920118	70920641	1700125H03Rik	-27761	0	0.73	0.31	1.22	4.02	1.38	0.35	2.21	2.64
chr9	61010621	61011211	I730028E13Rik	-24300	0.46	0.64	0.41	3.27	4.27	2.02	0.5	3.19	2.64
chr15	95842391	95842985	D030018L15Rik	66998	0.69	0	0.27	2.32	2.36	1.48	0.32	2.05	2.64
chr6	4140962	4141486	Bet1	-104035	0.52	0.48	0.15	2.81	2.67	1.83	0.38	2.44	2.64
chr18	32176477	32177137	Myo7b	19448	0.62	0	0.62	3.62	1.27	3.02	0.41	2.64	2.64
chr1	72071672	72072206	4933417E11Rik	-19903	0	0.94	0.3	2.75	2.88	2.23	0.41	2.62	2.64
chr5	67815834	67816394	Bend4	2644	0.25	0.45	0.43	1.8	3	2.41	0.38	2.4	2.64
chr17	71107238	71107726	Tgif1	88391	0	0.27	0.84	2.83	2.3	1.97	0.37	2.37	2.64
chr1	186928622	186929238	Rab3gap2	98808	0.88	0	0.26	2.99	2.05	2.19	0.38	2.41	2.63
chr10	68177031	68177556	Tmem26	8937	0.27	0.95	0	1.58	4	2.11	0.41	2.56	2.63
chr13	20546203	20546671	Elmo1	18187	0.3	0.28	0.51	2.74	2.09	2.05	0.36	2.29	2.63
chr4	103801635	103802429	Dab1	237713	1.02	0	0.3	2.43	4.57	1.31	0.44	2.77	2.63
chr1	182249985	182250638	Itpkb	9968	0	0.77	0.63	2.66	4.06	2.07	0.47	2.93	2.62
chr2	171819769	171820868	1700028P15Rik	-31470	0.74	0.23	0.96	5.6	3.94	2.47	0.64	4	2.62
chr1	183322893	183323727	Cnih3	-40135	0.65	0.16	0.19	2.09	2.69	1.52	0.33	2.1	2.62
chr9	121286985	121287722	Trak1	-10910	0.19	0.34	0.45	1.87	2.28	2.05	0.33	2.07	2.62
chr14	65716253	65717360	Extl3	0	0.98	0.23	0.3	2.74	3.91	2.81	0.5	3.15	2.62
chr4	89328155	89328655	Dmrta1	26233	0	0.5	0.82	2.56	1.68	3.98	0.44	2.74	2.61
chr11	44741671	44742295	Gm12159	188135	0.87	0	0.53	4.41	2.24	2.04	0.47	2.9	2.61
chr1	30175617	30176053	Mir6342	-697285	0.62	0.57	0.18	2.52	4.17	1.83	0.46	2.84	2.61
chr10	120778965	120779843	Gns	22302	1.39	0	0.38	3.97	5.73	1.26	0.59	3.65	2.61
chr7	147973321	147973986	Syce1	0	0.81	0.2	0.24	2.48	3.16	2.15	0.42	2.6	2.61
chr18	78108580	78109309	Epg5	25896	0.19	1.03	0.33	4.03	3.83	1.74	0.52	3.2	2.61
chr7	130675923	130676439	Zkscan2	-31960	0.79	0	0.79	3.2	2.98	3.55	0.53	3.24	2.6
chr15	77834158	77834981	Eif3d	-32904	0.5	0.46	0.19	3.23	1.87	2.03	0.38	2.38	2.6
chr13	56457893	56458652	Gm10782	5608	0.54	0.83	0.43	4.11	4.78	2.2	0.6	3.7	2.6
chr16	22199968	22200934	Igf2bp2	-36596	0.42	0.65	0.08	1.05	4.34	1.73	0.38	2.37	2.6
chr8	118837479	118838005	Dynlrb2	190909	0.78	0.95	0.46	2.97	8.5	1.83	0.73	4.43	2.59
chr14	100860633	100861552	Klf12	-311618	0.59	0.41	0.26	3.99	1.83	1.9	0.42	2.57	2.59
chr8	77972579	77973028	1700007B14Rik	0	0.91	0.29	0.36	2.45	5.3	1.78	0.52	3.18	2.59
chr1	54862804	54863359	Ankrd44	119872	1.23	0	0.29	2.31	5.53	1.44	0.51	3.09	2.59
chr6	101579320	101579977	Gm9871	144265	0.21	0.58	0.37	2.51	2.98	1.58	0.39	2.36	2.58
chr7	83013311	83013959	Klhl25	-20088	0.83	0.39	0	2.41	2.59	2.45	0.41	2.48	2.58
chr12	73007361	73007955	Daam1	-16832	0.91	0.42	0.13	2.47	4.24	2.14	0.49	2.95	2.58
chr14	76905195	76906532	Tsc22d1	-879	0.2	0.56	0.43	3.5	2.09	1.61	0.4	2.4	2.57
chr7	52109675	52110645	Pnkp	1905	0.14	0.77	0.16	2.36	3.02	1.14	0.36	2.17	2.57
chr16	37124020	37124416	Polq	-112149	0.68	0.96	0	1.39	6.69	1.82	0.55	3.3	2.57
chr15	96505368	96505918	Slc38a2	24211	0.25	1.15	0	2.16	3.05	3.18	0.47	2.8	2.56
chr9	111426404	111426748	Dclk3	-84820	1.19	0	0.47	2.67	6.1	1.16	0.55	3.31	2.56
chr1	178611597	178612524	Mir350	90030	0.15	0.27	1.06	3.46	2.86	2.58	0.49	2.97	2.56
chr17	5562948	5563565	Zdhhc14	-70349	0.66	0.62	0	2.24	3.4	2.06	0.43	2.57	2.56
chr4	93949428	93949963	Caap1	273524	1.01	0.47	0	2.06	5.48	1.35	0.49	2.96	2.56
chr1	36765970	36767222	Actr1b	0	0.54	0.2	0.33	2.42	1.79	2.23	0.36	2.15	2.56
chr2	4514312	4514894	Frmd4a	-33513	0.7	0.22	0.7	3.63	4.55	1.51	0.54	3.23	2.56
chr13	71036552	71037059	8030423J24Rik	-14727	1.07	0	0	2.72	2.49	1.26	0.36	2.16	2.56
chr15	85100791	85101352	Fbln1	-64354	0.73	0.68	0.29	3.44	4.97	1.71	0.57	3.37	2.55
chr3	153115742	153116408	St6galnac3	271689	0.62	0	0.74	2.61	3.57	1.91	0.45	2.7	2.55
chr17	49360707	49361280	Gm17830	91005	0.72	0.44	0.42	3.68	3.91	1.82	0.53	3.14	2.55
chr4	48780400	48781242	Murc	-104015	0.81	0.89	1.26	5.45	7.97	4.06	0.99	5.83	2.55
chr9	59082581	59083022	Adpgk	56356	0	0.86	0.36	3.74	2.22	1.27	0.41	2.41	2.54
chr15	6550167	6550705	Fyb	-20321	0	0.46	0.91	2.57	3.9	1.64	0.46	2.7	2.54
chr10	69574280	69574877	Ccdc6	-14412	0.23	0.84	0.4	1.69	4.22	2.8	0.49	2.9	2.54
chr13	54029673	54030392	Drd1a	120635	0.38	0.35	0.46	1.78	3.69	1.54	0.4	2.34	2.53
chr17	86629542	86630264	2010106C02Rik	56254	0.19	0.87	0	2.41	1.75	2.09	0.35	2.08	2.53
chr5	68058203	68058966	Shisa3	-59082	0.54	0.5	0.54	3.85	3.12	2.29	0.53	3.09	2.53
chr8	46700800	46701315	Sorbs2	-107659	0.27	0.49	0.47	3.03	1.9	2.31	0.41	2.41	2.53
chr17	5418368	5419523	Ldhal6b	0	0.47	0.33	0.29	3.26	2.06	1.1	0.36	2.14	2.53
chr12	109373093	109373640	Setd3	43854	0.49	0.46	0.6	5.54	1.54	2.03	0.52	3.04	2.53
chr1	194596857	194597457	Hhat	0	0.68	0.22	0.55	3.22	3.97	1.33	0.48	2.84	2.53
chr11	82718388	82718887	Nle1	3010	0.28	0.26	0.48	2.02	2.24	1.76	0.34	2.01	2.53
chr13	59184664	59185149	Ntrk2	-275607	0.29	0.52	0.68	2.85	4.33	1.48	0.5	2.89	2.52
chr8	83106204	83106588	Frem3	28349	0.7	0.65	0.62	4.3	5.47	1.67	0.66	3.81	2.52
chr4	154159194	154160045	Ttc34	70263	0.32	0.59	0.19	1.4	3.28	1.77	0.37	2.15	2.52
chr18	55061793	55062328	Zfp608	87506	0	1.4	0.3	3.61	4.19	2.07	0.57	3.29	2.52
chr4	100151108	100151789	Ube2u	0	0	0.93	0.84	2.7	5.12	2.45	0.59	3.42	2.52
chr18	7113314	7114550	Mkx	-108537	0.22	0.81	0.4	3.49	3.05	1.8	0.48	2.78	2.52
chr5	102576912	102577562	Wdfy3	-77972	0.22	0.58	0.51	2.4	3.23	1.95	0.44	2.53	2.51
chr15	100841600	100842397	Fignl2	42433	0.68	0.94	1.12	6.21	7.19	2.3	0.91	5.23	2.51
chr6	28239812	28240317	Zfp800	-28211	0.28	0.26	0.81	3.09	3.33	1.43	0.45	2.62	2.51
chr5	74780568	74781016	Scfd2	146751	0.31	0	1.09	1.85	5	1.25	0.47	2.7	2.51
chr8	72240190	72241537	Zfp869	0	0.2	0.56	0.54	2.72	3.32	1.48	0.43	2.51	2.51
chr2	144024083	144024681	Gm5535	-9057	0.45	0.22	0.4	1.99	3.04	1.2	0.36	2.08	2.51
chr18	54295707	54296520	Csnk1g3	-273941	1.17	0.16	0.3	3.38	4.81	1.18	0.54	3.12	2.5
chr10	63074498	63075196	Ctnna3	-154240	1.16	0.36	0.11	2.36	4.6	2.39	0.54	3.12	2.5
chr11	117286561	117287665	Sept9	-92935	0.73	0	0.52	2.49	3.29	1.44	0.42	2.41	2.5
chr17	69622979	69623574	2410021H03Rik	2972	0.45	0.22	0.55	3.24	1.65	2.13	0.41	2.34	2.5
chr13	41888460	41889223	Adtrp	53634	0.35	0.33	0.43	1.81	3.47	1.15	0.37	2.14	2.5
chr4	53047108	53047742	Nipsnap3b	-22313	0	0.6	0.77	1.88	2.21	3.77	0.46	2.62	2.49
chr18	43847050	43847718	Jakmip2	0	0.4	1.32	0.12	2.75	5.85	1.9	0.61	3.5	2.49
chr3	54719445	54720085	Sertm1	0	0.84	0.2	0.25	2	4.14	1.25	0.43	2.46	2.49
chr16	37384234	37385598	Stxbp5l	0	0.4	1.2	0.65	4.11	6.04	2.62	0.75	4.26	2.49
chr6	114249610	114250312	Slc6a1	-16982	0.97	0.36	0.11	2.88	3.39	1.92	0.48	2.73	2.48
chr10	40658573	40659587	Wasf1	-55234	0.4	0.49	0.4	2.36	3.17	1.8	0.43	2.44	2.48
chr1	93673438	93673890	Twist2	24163	0.31	0.55	1.26	4.07	5.58	2.3	0.71	3.98	2.48
chr2	165962618	165963438	Sulf2	17347	0.83	0.3	0.5	2.79	4.6	1.84	0.54	3.08	2.48
chr16	22931263	22931931	Fetub	-10969	0.61	0.19	0.49	2.47	2.72	2.14	0.43	2.44	2.48
chr8	120551874	120552560	Mphosph6	-226045	0.6	0.92	0.48	3.88	4.48	2.9	0.67	3.75	2.48
chr4	139559240	139560928	Klhdc7a	-35299	0.56	1.11	0.29	4.13	4.96	1.88	0.65	3.66	2.47
chr11	50591160	50591667	Zfp354c	49566	0	0.99	0.81	3.63	4.42	2.05	0.6	3.37	2.47
chr11	114012558	114013327	1700092K14Rik	46244	0.7	0.82	0.21	3.94	3.63	2.17	0.58	3.25	2.47
chr17	90487467	90488006	Gm4719	-708887	0.5	1.17	0.15	3.06	4.68	2.5	0.61	3.41	2.47
chr6	92191191	92191625	Trh	3019	0.32	0.58	0.37	1.91	3.23	2.03	0.42	2.39	2.47
chr6	82467050	82467606	Tacr1	-114582	0.74	0.23	0.29	2.64	2.01	2.43	0.42	2.36	2.46
chr1	128557863	128558346	Nckap5	-168359	0.56	0.27	0.5	1.72	4.06	1.66	0.44	2.48	2.46
chr8	88378005	88379141	Phkb	-13105	0.48	0.11	0.57	2.02	3.32	1.19	0.39	2.18	2.46
chr10	18126935	18127661	Nhsl1	0	0.74	0.34	0.22	2.02	4.04	1.21	0.43	2.42	2.46
chr16	73004769	73005276	Robo1	-341376	0.81	0.75	0.16	2.72	4.69	2.19	0.57	3.2	2.46
chr7	106497220	106498106	Serpinh1	3643	0.91	0.28	0.18	3.21	2.69	1.79	0.46	2.56	2.46
chr13	59155308	59156342	Ntrk2	-246251	0.4	1.09	0.78	4.44	5.95	2.16	0.76	4.18	2.45
chr16	87108823	87109346	N6amt1	245083	0.78	0.48	0.46	2.45	4.82	2.28	0.57	3.18	2.45
chr5	136020651	136021786	Hip1	0	1.31	1.44	0.29	5.74	7.01	4	1.01	5.58	2.45
chr2	113669049	113669541	Scg5	0	0	0.51	0.83	3.35	1.99	2.11	0.45	2.48	2.45
chr7	51688485	51689339	Lrrc4b	8517	0.8	0.44	0.57	3.76	4.09	2.14	0.6	3.33	2.45
chr2	11214822	11215462	Gm13293	45653	0.64	0.59	0.25	1.86	3.06	3.23	0.49	2.72	2.44
chr10	55962867	55963447	Tbc1d32	-14372	0.24	1.09	0.57	4.28	4.34	1.79	0.63	3.47	2.44
chr14	45698090	45699080	Ptger2	-90305	0.14	0.76	0.82	3.8	3.95	1.69	0.57	3.15	2.44
chr17	68196970	68197529	Lama1	-150366	0.73	0.45	0.73	2.95	3.01	4.56	0.64	3.51	2.44
chr9	43436724	43437306	Pvrl1	115352	1.17	0	0.7	3.78	4.09	2.32	0.62	3.4	2.43
chr5	127955006	127955624	Slc15a4	142138	0.44	0.21	0.66	1.93	3.85	1.42	0.44	2.4	2.43
chr2	178062048	178062665	Sycp2	79698	0.66	0.62	0.13	3.13	2.04	2.58	0.47	2.58	2.43
chr10	121339634	121340190	Srgap1	144181	0.49	0.68	0.29	1.49	4.77	1.73	0.49	2.66	2.43
chr11	93923145	93923708	Spag9	-17627	0.73	0	0.59	3.91	1.99	1.28	0.44	2.39	2.42
chr10	125201299	125201827	Lrig3	201447	1.02	0.25	0.62	2.95	3.98	3.31	0.63	3.41	2.42
chr11	50527010	50527608	Adamts2	-111424	0.69	0.64	0	4	1.64	1.61	0.44	2.42	2.42
chr6	118785071	118785681	4931430N09Rik	44494	0.44	0.62	0.26	2.26	2.3	2.61	0.44	2.39	2.42
chr13	58880657	58881389	4930455J16Rik	-16985	0.37	0.52	0.67	2.88	4.39	1.2	0.52	2.82	2.42
chr11	119020637	119021395	Mir6934	-5186	0.71	0.99	0.11	3.51	4.23	2.1	0.6	3.28	2.42
chr18	66298574	66298955	Mir694	80032	0.71	0.34	0.21	2.65	2.94	1.26	0.42	2.28	2.42
chr10	81083409	81084080	Sirt6	5987	0.61	0.75	0.12	3.28	3.13	1.65	0.49	2.69	2.42
chr12	104421331	104421785	Prima1	58571	0.31	0.84	0.18	2.42	2.47	2.29	0.44	2.39	2.41
chr10	99391482	99392152	Kitl	86305	0.81	0.57	0.24	1.91	4.58	2.25	0.54	2.91	2.41
chr6	54440371	54440881	Wipf3	-37495	1.06	0.49	0.31	3.78	4.67	1.57	0.62	3.34	2.41
chr10	76824111	76824776	Adarb1	56242	0.21	0.75	0.5	3.73	2.74	1.44	0.49	2.64	2.41
chr10	121850618	121851408	Avpr1a	34146	0.34	0.8	0.2	2.44	3.19	1.61	0.45	2.41	2.41
chr17	89212053	89212858	Lhcgr	-20737	0.34	0.93	0	1.94	2.43	2.47	0.42	2.28	2.4
chr14	35656477	35657397	Grid1	-23156	0.45	0.41	0.45	3.09	1.83	2.08	0.44	2.33	2.39
chr14	69652120	69652619	Stc1	-4775	0.28	0.5	0.66	1.1	4.77	1.76	0.48	2.54	2.38
chr5	134482430	134483636	Gatsl2	91981	1.01	1.14	0.54	5.78	5.1	3.23	0.9	4.7	2.38
chr5	120372283	120373027	Tbx5	-87612	0.55	0.34	0.32	1.36	2.82	2.24	0.4	2.14	2.38
chr3	145825131	145825515	Mcoln2	-11994	0.36	0.65	0.86	1.43	6.9	1.46	0.62	3.26	2.37
chr15	44411805	44412320	Ebag9	38866	0.27	0.97	0.47	3.75	2.72	2.47	0.57	2.98	2.37
chr4	117012293	117012900	Tmem53	-87349	0.44	0.41	0.68	3.48	3.23	1.32	0.51	2.68	2.37
chr14	84520065	84520517	Pcdh17	322852	0.91	0.55	0.18	2.23	3.41	2.99	0.55	2.88	2.37
chr3	51933010	51933540	Maml3	-24082	0	0.72	0.62	1.57	2.91	2.55	0.45	2.34	2.37
chr18	83462501	83463580	4921531P14Rik	31696	0.5	0.23	0.53	3.32	2.21	1.1	0.42	2.21	2.37
chr18	83293293	83294253	4921531P14Rik	201023	0.99	0.52	1.35	5.54	5.97	3.31	0.95	4.94	2.36
chr4	9034419	9034888	Clvs1	161575	0.87	0	0.51	1.56	4.48	1.19	0.46	2.41	2.36
chr18	83242549	83243063	4930592I03Rik	-152597	0.27	0.49	0.47	3.21	1.36	1.87	0.41	2.15	2.36
chr7	65922886	65923544	Atp10a	-9315	0.62	0.76	0	2.37	3.4	1.46	0.46	2.41	2.36
chr18	49710530	49711111	1700044K03Rik	-27588	0.71	0.86	0.41	3.79	4.56	1.91	0.66	3.42	2.36
chr8	93285990	93287125	Chd9	65608	0.48	1.44	0.5	4.28	5.54	2.6	0.81	4.14	2.35
chr13	42907893	42908544	Phactr1	-102944	0.63	0.38	0.88	2.53	5.79	1.47	0.63	3.26	2.35
chr8	64014192	64014714	Cbr4	-47662	0.52	0.48	0.31	1.4	4.02	1.38	0.44	2.27	2.35
chr9	122108429	122108917	Mir8106	74229	1.11	0	0.33	1.7	4.59	1.15	0.48	2.48	2.35
chr5	73967931	73968415	Lrrc66	55245	0	1.3	0.17	2.64	3.47	1.49	0.49	2.53	2.35
chr5	119163733	119164149	Med13l	-153006	0.34	0	0.99	2.86	1.68	2.31	0.44	2.28	2.34
chr10	118238652	118239186	Dyrk2	66773	0.51	0.24	0.62	3.78	1.31	1.95	0.46	2.35	2.34
chr1	121285258	121286184	Inhbb	32641	0.15	0.68	0.62	3.17	3.16	1.12	0.48	2.48	2.34
chr8	111344387	111345050	Zfhx3	-105844	0.62	0	1.1	3.45	3.8	1.57	0.57	2.94	2.34
chr1	183513331	183513950	Ccdc121	-71749	0.66	0.61	0.39	2.37	3.84	2.31	0.55	2.84	2.34
chr11	100754839	100755209	Stat5a	-33042	0.38	1.03	0.22	1.73	4.92	1.73	0.54	2.79	2.34
chr8	9659978	9660632	Fam155a	110391	0.83	1.35	0.63	7.16	4.48	2.68	0.94	4.77	2.34
chr5	149697065	149697896	Katnal1	42327	0.49	0.46	0.49	2.54	3.53	1.34	0.48	2.47	2.34
chr16	18836336	18837274	2510002D24Rik	0	0.86	0.41	0.61	4.1	3.57	1.95	0.63	3.21	2.34
chr9	99901605	99902244	4930519F24Rik	20474	0.64	1.17	0.52	3.3	5.9	2.61	0.78	3.94	2.33
chr6	4781241	4781733	Ppp1r9a	71586	0	1.28	0.49	4.29	3.41	1.3	0.59	3	2.33
chr2	10184354	10184896	Sfmbt2	107181	1	0.7	0.61	4.06	5.66	2.05	0.77	3.92	2.33
chr16	5453068	5453695	Fam86	-197019	0.65	0.4	0.26	1.9	2.9	1.9	0.44	2.23	2.33
chr7	126327779	126328222	Gpr139	0	0.32	1.13	0.36	2.28	5.06	1.81	0.6	3.05	2.32
chr17	48958079	48958504	Lrfn2	113402	0.64	1.18	0	2.38	4.94	1.88	0.61	3.07	2.32
chr7	130995883	130996627	Hs3st4	130067	0.19	0.85	0.22	2.1	3.01	1.29	0.42	2.13	2.32
chr15	71837270	71837719	Col22a1	26938	0.6	0.56	0.36	1.43	4.68	1.6	0.51	2.57	2.32
chr5	123559206	123559884	Rhof	22754	0.8	0	0.6	1.62	3.51	1.99	0.47	2.37	2.32
chr1	137938437	137938843	Ascl5	8537	1.33	0	0	3.15	2.41	1.18	0.44	2.25	2.32
chr7	146500408	146501066	Pwwp2b	-66028	0.62	0.96	0.24	3.48	4.03	1.69	0.61	3.07	2.32
chr17	83412639	83413263	Gm19689	64302	0.43	0.61	0.26	1.91	3.37	1.28	0.43	2.19	2.31
chr2	169587154	169587670	Tshz2	-128009	0.27	0.97	0.64	4.09	3.8	1.55	0.63	3.15	2.31
chr1	164519405	164520078	Vamp4	-18447	0.8	0.56	0.49	3.82	3.94	1.55	0.62	3.1	2.31
chr10	61521578	61522216	Gm5424	11553	0.64	0.2	0.38	1.87	2.19	2.12	0.41	2.06	2.31
chr9	65523934	65524706	Oaz2	0	1.05	0.17	0.21	3.21	2.54	1.44	0.48	2.4	2.31
chr12	109218513	109219175	Bcl11b	22449	0.41	0.76	0.5	1.8	5.27	1.33	0.56	2.8	2.31
chr2	91507923	91508439	Arhgap1	-14559	0.27	0.48	0.95	4.81	1.9	1.86	0.57	2.86	2.31
chr17	26330278	26330946	Pdia2	5086	0.4	0	0.85	1.51	3.56	1.2	0.42	2.09	2.3
chr13	4560349	4560831	Akr1c21	12489	0.29	1.31	0.33	4.19	2.61	2.8	0.64	3.2	2.3
chr4	59414459	59415083	Susd1	36422	0.43	0.21	0.79	1.91	3.59	1.67	0.48	2.39	2.3
chr18	54383028	54383553	Redrum	198395	0.78	0.72	0.3	3.14	4	1.83	0.6	2.99	2.3
chr7	147019904	147020378	Gpr123	0	0.3	0.8	0.17	2.13	2.36	1.86	0.42	2.12	2.3
chr18	80439026	80439779	Hsbp1l1	4062	0.19	0.66	0.86	3.9	3.16	1.47	0.57	2.84	2.3
chr6	119055578	119056231	Cacna1c	1976	0.21	0.96	0.37	3.66	2.36	1.7	0.51	2.57	2.3
chr6	89475947	89476473	Chchd6	69173	0	0	1.24	1.75	2.66	1.83	0.41	2.08	2.3
chr13	37949104	37950021	Rreb1	-29843	0.15	0.55	0.53	2.3	1.53	2.34	0.41	2.06	2.3
chr13	11526373	11527185	Zp4-ps	87133	0.33	0.62	0.3	2.94	1.72	1.56	0.42	2.07	2.29
chr1	190478184	190478891	Kctd3	352828	0.2	1.06	0.11	3.64	1.78	1.36	0.46	2.26	2.28
chr6	97608774	97609194	Frmd4b	-41123	0.33	0.9	0.57	1.74	5	2.1	0.6	2.95	2.28
chr3	136853499	136853956	Emcn	150085	0.31	1.38	0.18	1.82	4.6	2.78	0.62	3.07	2.28
chr16	24778433	24779112	Lpp	-56493	0	1.1	0.35	2.3	3.09	1.75	0.48	2.38	2.28
chr7	148407005	148408439	Mir210	0	0.85	0.35	0.51	3.84	2.82	1.78	0.57	2.81	2.28
chr1	167805685	167806137	Pou2f1	58942	0.91	1.11	0	3.05	4.96	1.95	0.67	3.32	2.28
chr10	23312421	23313074	Snora33	192183	0.63	0.2	0.87	1.96	3.43	2.92	0.57	2.77	2.27
chr8	110205875	110206435	Psmd7	-93493	0.25	0.45	0.59	2.62	1.75	1.98	0.43	2.12	2.27
chr14	119387091	119387764	Dnajc3	-49938	0.8	0.74	0.36	3.4	3.33	2.48	0.63	3.07	2.26
chr8	114097200	114098064	Znrf1	-34958	0.62	0.29	0.75	2.55	3.23	2.3	0.55	2.69	2.26
chr2	133104933	133105456	Bmp2	272438	0.52	0	0.78	2.28	2.68	1.38	0.43	2.11	2.26
chr7	35673328	35673996	Pepd	23429	1.02	0.37	0.24	2.34	3.56	2.02	0.54	2.64	2.26
chr19	30259719	30260697	Gldc	-9788	0.7	0.26	0.42	2.34	2.85	1.54	0.46	2.24	2.26
chr17	4873808	4874242	Arid1b	120831	0.94	0	0.37	1.47	1.61	3.29	0.44	2.12	2.26
chr1	156074809	156075428	Zfp648	-26493	0	0.61	1.05	3.26	3.39	1.29	0.55	2.65	2.24
chr5	151869951	151870646	Kl	-114770	0.2	0.55	0.82	2.5	3.22	1.83	0.52	2.52	2.24
chr5	142927517	142928183	Ap5z1	11701	0.41	0.38	0.62	2.61	2.94	1.2	0.47	2.25	2.24
chr16	13619320	13619987	Parn	48276	0.81	0.57	0.12	3.03	1.89	2.26	0.5	2.39	2.24
chr3	116325411	116326251	Trmt13	-7906	0.96	0.89	0.29	4.58	3.49	2.18	0.71	3.42	2.24
chr5	23767812	23768345	Mir684-1	-4467	0.26	0.71	0.3	2.23	2.1	1.8	0.42	2.04	2.24
chr7	139434230	139434999	Gm10584	72347	0.35	0.49	0.43	2.39	1.82	1.86	0.42	2.02	2.23
chr2	124331682	124332247	Sema6d	103784	0.73	0.23	0.73	2.11	4.21	1.7	0.56	2.67	2.23
chr11	50654635	50655288	Zfp879	0	0.63	0.2	0.63	1.41	4.06	1.47	0.49	2.31	2.23
chr1	183861779	183862476	Enah	87635	1.16	0.36	0.34	3.95	2.61	2.28	0.62	2.95	2.23
chr13	71596022	71596437	Irx1	504734	0.65	1.2	0.39	5.3	3.71	1.54	0.75	3.52	2.22
chr11	44574790	44575348	Ebf1	-143155	0.73	0.68	0.43	3.94	3.01	1.72	0.61	2.89	2.22
chr8	47865246	47866187	Irf2	-40148	0.57	0.4	0.61	2.64	3.41	1.43	0.53	2.49	2.22
chr9	52214925	52215896	Zc3h12c	-238709	0.56	0.26	0.5	2.74	1.87	1.64	0.44	2.08	2.22
chr1	183214835	183215438	Cnih3	67320	0.23	0.63	0.81	2.59	3.71	1.59	0.56	2.63	2.22
chr9	115125142	115126146	Stmn1-rs1	65042	0.68	0.25	0.49	2.38	2.78	1.58	0.47	2.25	2.22
chr17	11975143	11975641	D17Ertd648e	100414	0	0.76	1.31	1.47	5.32	2.87	0.69	3.22	2.21
chr10	59253240	59253769	Micu1	-87858	0.78	0.25	0.45	1.38	4.23	1.36	0.49	2.32	2.21
chr3	119914051	119914658	Ptbp2	-427745	0.68	0.63	0.54	4.38	2.31	1.96	0.62	2.88	2.21
chr5	113704726	113705346	Sgsm1	4275	1.1	0.4	0.26	2.52	3.84	1.92	0.59	2.76	2.21
chr6	92484576	92485206	Prickle2	0	0.22	0.4	0.9	2.76	3.11	1.27	0.51	2.38	2.21
chr13	53567678	53568643	Msx2	0	0.28	0.39	0.67	2.19	2.47	1.65	0.45	2.1	2.21
chr10	96574713	96575397	4930556N09Rik	-76312	0.6	0	1.07	2.82	3.27	1.74	0.56	2.61	2.21
chr9	95122595	95123171	Chst2	184518	0.71	0.43	0.14	1.27	3.65	1.11	0.43	2.01	2.21
chr10	43438498	43439014	1700027J07Rik	26949	0.27	0.25	1.1	1.78	4.07	1.71	0.54	2.52	2.2
chr3	153337844	153338531	St6galnac3	49566	1.18	0.36	0.95	3.74	5.69	2.08	0.83	3.84	2.2
chr11	44430352	44431272	Ebf1	363	0.45	0.96	0.17	2.89	3.18	1.29	0.53	2.45	2.2
chr7	142330805	142331385	1700120G07Rik	56300	0.71	0.66	0	1.9	3.14	1.38	0.46	2.14	2.2
chr12	30802925	30803763	Tpo	13711	0.32	0.75	0.58	1.75	4.16	1.71	0.55	2.54	2.19
chr7	108146749	108147210	P2ry2	13295	0.59	0.54	0.35	2.78	3.04	1.04	0.49	2.29	2.19
chr6	137453563	137454118	Eps8	14298	0.74	0.23	0.88	2.81	4.29	1.44	0.62	2.85	2.19
chr14	17365043	17366048	Rarb	41676	0.68	0.38	0.57	1.92	4.03	1.58	0.54	2.51	2.19
chr7	56683987	56684828	Nav2	-182429	0.81	1.34	0.49	4.58	5.48	2.08	0.88	4.05	2.19
chr2	68283459	68284402	Stk39	25636	0.86	1.2	0.35	4.48	4.89	1.69	0.8	3.69	2.18
chr18	35487545	35488150	Lrrtm2	-112867	0.23	0.83	0.4	1.97	3.7	1.06	0.49	2.24	2.18
chr16	92811372	92811942	Runx1	14369	0.72	0.44	1	4.19	3.44	2.23	0.72	3.29	2.18
chr15	101283471	101284218	1700011A15Rik	-5296	0	1	0.44	1.97	2.62	2.02	0.48	2.2	2.18
chr11	71149857	71150438	Nlrp1c-ps	-51123	0.71	1.29	0.41	3.63	5.52	1.91	0.8	3.69	2.18
chr4	110070004	110070691	Agbl4	0	0.99	0.73	1.3	5.75	4.88	3.13	1.01	4.59	2.18
chr15	91881300	91882364	Cntn1	0	0.39	0.23	0.92	2.58	2.62	1.87	0.51	2.36	2.18
chr3	75759800	75761349	Golim4	0	0.61	0.89	0.32	2.91	3.52	1.9	0.61	2.78	2.18
chr6	127280012	127280717	D130058E03	-22027	0.38	1.06	0.34	2.61	3.57	1.91	0.59	2.7	2.17
chr1	33678540	33679160	Prim2	47479	0.87	0.61	0.79	4.15	2.94	3.21	0.76	3.43	2.17
chr7	114682767	114683360	Olfml1	27586	0	0.84	0.83	4.18	2.36	1.08	0.56	2.54	2.17
chr2	92369313	92370020	Mir7221	62342	0.38	0.71	0.58	3.24	3.37	1.02	0.56	2.54	2.17
chr11	119890767	119891563	Aatk	11532	0.68	0.31	0.62	2.65	3.68	1.01	0.54	2.45	2.17
chr5	142776463	142777297	Foxk1	100153	0.32	1.06	0.59	3.08	3.68	2.19	0.66	2.98	2.17
chr9	22044272	22044991	Zfp809	-14117	0.38	0.53	0.68	1.28	3.88	2.1	0.53	2.42	2.17
chr6	35258039	35258543	Slc13a4	0	0.54	0.99	0.65	3.45	5	1.43	0.73	3.29	2.16
chr1	182352207	182352742	6330403A02Rik	60893	0.26	0.47	0.77	1.36	3.93	1.5	0.5	2.26	2.16
chr19	30022616	30023286	Il33	-2337	0.4	1.12	0.36	2.88	3.96	1.66	0.63	2.83	2.16
chr2	165686771	165687816	Zmynd8	-3098	1.68	1.2	1.17	6.67	7.89	3.66	1.35	6.07	2.16
chr8	123796872	123798091	Foxl1	-145288	0.66	0.41	0.66	3.91	2.17	1.7	0.58	2.59	2.15
chr8	29104529	29105021	Gm8096	90304	0.83	0.51	0.67	2.6	3.98	2.42	0.67	3	2.15
chr2	170175035	170175767	Bcas1os2	6093	1.11	1.54	0.78	3.51	8.21	3.59	1.14	5.1	2.15
chr15	78514540	78515153	Elfn2	33390	1.11	0.21	0.93	3.74	4.55	1.81	0.75	3.37	2.15
chr8	97045380	97046284	Cpne2	10643	0.45	0.55	0.37	1.63	2.79	1.76	0.46	2.06	2.15
chr4	97417553	97418006	Nfia	26310	0.31	1.39	0.35	2.83	4.94	1.41	0.68	3.06	2.15
chr14	95956909	95957415	4921530L21Rik	323069	0.81	0.75	0.65	3.81	4.7	1.42	0.74	3.31	2.15
chr4	83447129	83447949	Ccdc171	-275681	0.83	0.3	0.7	2.01	3.91	2.33	0.61	2.75	2.15
chr2	180054502	180055680	Gata5os	11881	0.23	0.42	0.97	3.9	2.02	1.35	0.54	2.42	2.15
chr4	149875559	149876095	Slc45a1	150188	0.26	0.71	0.62	1.36	4.18	1.64	0.53	2.39	2.15
chr16	42785707	42786582	4932412D23Rik	89118	0.31	1.14	0.65	3.36	4.15	1.91	0.7	3.14	2.15
chr6	92766180	92766835	Adamts9	84600	0.41	0.38	0.63	1.27	3.85	1.22	0.47	2.11	2.14
chr19	37355315	37355834	4931408D14Rik	-16730	0.27	1.21	0.31	1.41	4.59	2	0.6	2.67	2.14
chr13	99732466	99733232	1700024P04Rik	21288	0.35	0.65	0.54	1.8	3.64	1.45	0.51	2.3	2.14
chr10	42184514	42185663	Lace1	12708	0.23	1.09	0.57	3.04	3.04	2.36	0.63	2.81	2.14
chr11	96621202	96622083	Snx11	16786	1.08	0.15	0.37	2.6	3.01	1.53	0.53	2.38	2.14
chr18	61089431	61089967	Camk2a	-4146	1.01	0.47	0.15	1.88	3.92	1.49	0.54	2.43	2.14
chr15	96997555	96997988	Pced1b	79549	0.95	0.3	0.76	2.12	4.2	2.56	0.67	2.96	2.13
chr9	107311569	107312220	Cacna2d2	-9359	0.22	0.58	0.75	1.55	3.87	1.47	0.52	2.3	2.13
chr17	67289486	67290042	Mir5709	85533	0.49	0	1.76	3.96	4.53	1.44	0.75	3.31	2.13
chr17	81246470	81246920	Tmem178	97051	0.31	1.11	0.91	3.87	4.67	1.78	0.78	3.44	2.13
chr2	52887721	52888645	Prpf40a	161576	0.29	1.08	0.36	2.19	3.32	2.15	0.58	2.55	2.13
chr6	112879926	112880543	Srgap3	16717	0.88	0.41	0.39	1.93	3.4	2.06	0.56	2.46	2.12
chr14	46088956	46089824	Fermt2	59916	0.62	0.58	0.18	3.27	1.61	1.2	0.46	2.03	2.12
chr5	119168389	119169109	Med13l	-157662	1.13	0.18	0.33	3.06	2.53	1.65	0.55	2.41	2.12
chr1	182179937	182180655	Psen2	-3856	0.75	0.35	0.68	2.69	3.69	1.45	0.59	2.61	2.12
chr5	150102685	150103352	Alox5ap	-26052	0.61	0.94	0.61	2.89	4.81	1.78	0.72	3.16	2.12
chr6	92718306	92718928	Prickle2	-62128	0.66	0.61	0.66	2.51	4.05	1.91	0.64	2.82	2.12
chr13	114992898	114993849	A430090L17Rik	-51098	0.15	0.4	0.85	1.74	2.79	1.67	0.47	2.07	2.12
chr13	48592721	48593750	Zfp169	15029	1.19	0.73	1.19	4.01	5.16	4.41	1.04	4.53	2.12
chr10	3208056	3208833	Cnksr3	-73753	0.35	0.32	0.84	2.72	2.7	1.24	0.5	2.22	2.12
chr5	32231346	32231795	Fosl2	207049	1.2	1.11	0.18	3.88	4.05	3.01	0.83	3.65	2.12
chr18	25028436	25028885	Fhod3	-160491	0	0.56	1.63	2.65	5.3	1.6	0.73	3.18	2.11
chr7	6467798	6468404	Olfr1349	0	0.68	0.63	0.68	3.48	3.47	1.72	0.66	2.89	2.11
chr11	97431533	97432839	Srcin1	3601	0.83	0.67	0.18	2.17	3.53	1.65	0.56	2.45	2.11
chr13	59321293	59321985	Agtpbp1	323827	0.39	0.55	0.48	2.79	2.23	1.16	0.47	2.06	2.1
chr4	117948983	117949586	Ptprf	14416	0.68	0.83	0.13	2.59	2.32	2.24	0.55	2.38	2.1
chr7	59225386	59226109	Svip	34975	0.37	1.91	0.33	4.56	3.86	2.86	0.87	3.76	2.1
chr16	29450639	29451125	Atp13a5	-71821	0.29	0.78	0.84	3.97	1.15	3.11	0.64	2.74	2.09
chr10	76100244	76100767	Col6a2	-14095	0.52	1.2	0	3.69	1.87	1.84	0.57	2.47	2.09
chr2	117164053	117164707	Rasgrp1	3906	1.65	0.76	0.37	3.36	5.55	3.04	0.93	3.98	2.09
chr10	76430711	76431389	Pcbp3	-6019	0.21	0.93	0.6	2.17	3.72	1.64	0.58	2.51	2.09
chr17	67032628	67033212	Themis3	-88666	1.39	1.08	0.7	4.4	6.7	2.45	1.06	4.52	2.09
chr10	86948997	86949697	Ascl1	6708	0.77	0.71	0.34	2.49	3.79	1.49	0.61	2.59	2.08
chr5	75233505	75234228	Gm6116	110990	0.75	0.35	0.33	2.16	2.13	1.87	0.48	2.05	2.08
chr16	95298148	95298810	Kcnj6	-78845	0.41	1.33	0.24	2.49	3.81	2.16	0.66	2.82	2.08
chr4	59897799	59898448	Slc46a2	29480	0.22	1.36	0.12	1.56	3.88	1.83	0.57	2.42	2.08
chr6	82896565	82897133	M1ap	0	1.2	0	0.72	3.24	3.7	1.27	0.64	2.74	2.08
chr18	82121387	82121915	Mir5127	66904	0.78	0.25	0.78	2.25	3.18	2.25	0.6	2.56	2.07
chr2	170613474	170614110	Dok5	-56168	1.07	1.18	0.25	3.32	4.17	3.13	0.83	3.54	2.07
chr4	154238021	154238650	Mmel1	5043	0.65	0	0.91	2.62	2	2.02	0.52	2.21	2.07
chr13	120283741	120284301	Gm7120	-6075	0.96	1.12	0.29	2.62	4.73	2.7	0.79	3.35	2.07
chr19	54181790	54182449	Adra2a	-62119	1.23	0.96	0.62	4.6	4.87	2.41	0.94	3.96	2.07
chr1	183343785	183344459	Cnih3	-61027	1.01	1.68	0.36	3.4	6.84	2.6	1.02	4.28	2.06
chr17	74321611	74322052	Xdh	-22089	0.61	0.57	0.54	3.33	1.59	2.36	0.57	2.43	2.06
chr9	115617492	115618281	Gadl1	200291	0.68	0.63	0.42	3.26	1.95	2.12	0.58	2.44	2.06
chr19	57104911	57105557	Afap1l2	-21846	0.63	0	1.13	3.13	2.82	1.49	0.59	2.48	2.06
chr14	77139455	77140479	1700108F19Rik	-62081	0.26	0.62	0.63	2.96	2.19	1.24	0.5	2.13	2.06
chr11	62602235	62603185	Zfp286	0	0.15	1.32	0.52	2.8	3.82	1.76	0.66	2.79	2.06
chr10	42345689	42346374	Nr2e1	-42295	0.99	0.73	0.23	2.69	4.48	1.05	0.65	2.74	2.06
chr8	79425358	79426533	Nr3c2	0	0.58	0.75	0.42	3.2	2.37	1.83	0.58	2.47	2.06
chr13	6553823	6554773	Pitrm1	-6421	0.15	0.93	0.52	2.52	2.51	1.76	0.53	2.26	2.06
chr18	6032134	6032622	Arhgap12	103474	1.39	0	0.33	1.7	3.44	2.13	0.57	2.42	2.06
chr6	33994766	33995322	Lrguk	-15319	0.97	0.45	0.29	2.14	3.78	1.29	0.57	2.4	2.06
chr12	73442270	73443067	Rtn1	66974	0.34	0.79	0.61	1.73	4.38	1.2	0.58	2.44	2.05
chr2	35490933	35491593	Dab2ip	-13433	1.85	0.76	0.12	4.03	4.44	2.89	0.91	3.79	2.05
chr14	14864534	14865160	Atxn7	-19530	1.09	2.4	0.26	6.31	6.47	2.8	1.25	5.19	2.05
chr10	84590491	84591129	Mterfd3	0	0.85	2.16	0.77	3.45	8.54	3.75	1.26	5.25	2.05
chr6	51218738	51219129	Mir148a	780	0.36	0.97	0.84	1.64	5.73	1.64	0.72	3	2.04
chr10	12810267	12810956	Plagl1	0	0.78	0.55	0.48	3.47	2.64	1.39	0.6	2.5	2.03
chr7	51027990	51028850	Klk11	1136	0.16	1.02	1.14	3.95	3.57	2.03	0.77	3.18	2.03
chr4	141052930	141053326	Spen	41186	0.68	0	1.64	2.1	5.66	1.82	0.77	3.19	2.03
chr2	52623972	52624597	Stam2	-22789	0.66	0.8	0.53	1.76	4.91	1.54	0.66	2.74	2.03
chr8	59692657	59693257	Hand2	106522	0.45	1.05	0.4	1.98	4.65	1.2	0.63	2.61	2.03
chr1	182317372	182318076	Gm5069	-56692	0.77	1.25	0.58	4.56	4.76	1.36	0.87	3.56	2.03
chr14	58932358	58933030	Fgf9	-240836	0.21	0.57	1.09	3.14	2.71	1.89	0.62	2.58	2.03
chr8	119153722	119154391	Cdyl2	102500	0.21	0.75	1.09	4.25	2.3	1.9	0.68	2.82	2.03
chr11	91437115	91437714	Kif2b	1155	0.68	0.42	0.55	3.22	2.1	1.47	0.55	2.26	2.02
chr8	110928776	110929459	3010033K07Rik	179118	0.4	1.1	0.35	2.42	3.07	2.09	0.62	2.53	2.02
chr17	49070625	49071493	Lrfn2	413	0.78	1.88	0.18	4.33	4.99	2.29	0.95	3.87	2.02
chr9	119735229	119735730	Scn11a	-655	1.08	1	0	4.03	1.96	2.53	0.69	2.84	2.02
chr7	74811710	74812390	Ttc23	-19415	0.6	0.37	0.6	1.49	3.09	1.87	0.52	2.15	2.02
chr10	69371098	69371869	Ank3	16410	0.53	0.32	0.64	1.66	2.72	1.75	0.5	2.04	2.02
chr3	9708735	9709217	Zfp704	-98650	0.29	0.79	0.85	1.91	4.36	1.66	0.64	2.64	2.02
chr3	88296193	88297598	Lmna	0	0.29	0.8	0.46	1.7	3.08	1.59	0.52	2.12	2.02
chr8	60095548	60096199	AW046200	34350	1.04	0.2	0.51	3.1	2.8	1.23	0.58	2.38	2.01
chr7	3635959	3636312	Tmc4	-6804	1.53	0.37	0.45	1.56	5.95	2.04	0.78	3.18	2.01
chr13	83884338	83885546	Mir9-2	-5920	1.46	0	0.47	3.57	2.66	1.65	0.64	2.63	2.01
chr14	47551739	47552300	Samd4	-49100	0.73	0.68	0.59	3.44	2.99	1.71	0.67	2.71	2.01
chr4	102432707	102433255	Sgip1	0	0	0.91	1.19	2.34	4.6	1.61	0.7	2.85	2.01
chr9	85582867	85583418	Ibtk	59523	0.49	0.91	0.74	3.16	2.54	3.03	0.71	2.91	2.01
chr1	92619150	92619878	Cops8	-119151	1.3	0.87	0.45	2.27	5.76	2.62	0.87	3.55	2.01
chr10	108917185	108918023	Syt1	-469154	0.32	0.16	1.06	2.96	2	1.32	0.51	2.09	2.01

## Sheet: MsDHSs
Chr	Start	End	Nearst gene	Distance to the nearst gene	DnaseI-seq signal intensity (RPKM)						Mean RPKM		Log2FC(Pat/Mat)
					PN_Mat_1	PN_Mat_2	PN_Mat_3	PN_Pat_1	PN_Pat_2	PN_Pat_3	PN_Mat	PN_Pat
chr2	142441032	142441512	Kif16b	285688	2.54	4.44	2.88	0.38	0	0.17	3.29	0.18	-4.09
chr10	80481004	80481550	Gng7	-3334	2.47	4.12	3.13	0.51	0	0.29	3.24	0.27	-3.55
chr12	110765560	110766453	Meg3	12752	1.67	2.8	1.55	0.31	0	0.18	2.01	0.16	-3.54
chr8	13217897	13218418	Grtp1	-17273	2.86	4.8	2.19	0.71	0	0.15	3.28	0.29	-3.47
chr14	57701343	57702493	Gjb2	21046	7.63	10.23	3.82	0.63	0.73	0.7	7.23	0.69	-3.38
chr14	23954679	23955102	Gm10248	-40886	2.55	1.49	2.7	0.43	0	0.19	2.25	0.21	-3.38
chr8	115211822	115212512	Cntnap4	-117880	1.38	4.17	1.65	0.13	0.2	0.35	2.4	0.23	-3.35
chr15	35113144	35113905	Stk3	-27583	2.13	3.46	2.46	0.49	0.18	0.11	2.68	0.26	-3.32
chr7	107447332	107447610	P4ha3	-13303	2.91	7.66	3.2	0	0	1.44	4.59	0.48	-3.23
chr14	57843647	57844125	Gjb6	-91199	1.99	4.98	1.69	0	0.29	0.67	2.89	0.32	-3.13
chr2	31992680	31993803	Prrc2b	12864	2.64	4.79	1.23	0.49	0.12	0.36	2.89	0.32	-3.12
chr2	105350754	105351520	Rcn1	-111278	2.3	5.07	1.91	0.23	0.73	0.1	3.09	0.35	-3.09
chr10	85385096	85385812	Prdm4	-5406	3.21	2.63	1.59	0.25	0.39	0.22	2.48	0.29	-3.07
chr9	27916860	27917375	Opcml	-318007	4.72	1.22	2.37	0.72	0.27	0	2.77	0.33	-3.03
chr11	119800581	119801163	Baiap2	3242	2.32	2.8	1.53	0	0.24	0.55	2.22	0.26	-3.03
chr1	51639172	51639561	Nabp1	-103929	1.39	5.78	1.67	0.46	0	0.62	2.95	0.36	-3
chr14	22290537	22291039	Kat6b	27952	3.51	1.49	1.61	0.18	0	0.64	2.2	0.27	-2.97
chr6	115000732	115001499	Tamm41	-12840	2.46	2.93	1.49	0.37	0.18	0.31	2.29	0.29	-2.96
chr11	76897596	76898031	Ccdc55	-5657	3.43	4.6	2.62	0	0.64	0.74	3.55	0.46	-2.92
chr16	50073933	50074512	Gm4827	-968	3.97	3.25	1.54	0.48	0	0.69	2.92	0.39	-2.87
chr7	88225800	88226171	Alpk3	-23315	5.47	1.02	1.97	0.49	0	0.65	2.82	0.38	-2.86
chr15	28780193	28780963	Dnah5	-646673	2.64	5.69	2.22	0.83	0.18	0.42	3.52	0.48	-2.86
chr19	31786800	31787102	Prkg1	-47940	1.79	7.05	1.09	0	1.39	0	3.31	0.46	-2.81
chr14	76271412	76271959	Snora31	-23683	2.96	1.61	1.63	0.16	0.26	0.44	2.07	0.29	-2.81
chr1	96521026	96521689	4930440C22Rik	172329	2.04	4.15	2.08	0.69	0	0.48	2.76	0.39	-2.79
chr9	60760151	60760658	Gm5122	104217	4.26	1.74	1.93	0.18	0	0.95	2.64	0.38	-2.78
chr9	59436603	59437253	Celf6	-10460	2.91	1.74	2.12	0.28	0.43	0.25	2.26	0.32	-2.78
chr6	5140764	5141259	Pon1	2687	5.19	4.3	2.14	0.36	0.85	0.48	3.88	0.56	-2.76
chr10	79241851	79244110	Fstl3	-1833	2.63	2.82	2.2	0.45	0.31	0.35	2.55	0.37	-2.75
chr1	97403319	97404062	St8sia4	160109	2.73	1.86	2.3	0.5	0.19	0.32	2.3	0.34	-2.73
chr4	116516786	116517292	Hpdl	-22673	1.34	2.73	2.41	0.36	0.28	0.32	2.16	0.32	-2.72
chr12	76793880	76794637	Wdr89	-23356	2.32	2.48	1.4	0.37	0.55	0	2.07	0.31	-2.71
chr5	99629428	99630208	Rasgef1b	51738	2.6	3.85	1.56	0.71	0.18	0.31	2.67	0.4	-2.71
chr1	77147195	77147777	Mir6352	345566	2.1	2.58	3.49	0.95	0	0.27	2.72	0.41	-2.71
chr6	63473987	63474541	Grid2	-267137	3.66	1.59	1.77	0.16	0.76	0.14	2.34	0.35	-2.69
chr3	86352003	86352415	Mab21l2	0	3.93	5.46	1.19	0.9	0.34	0.39	3.53	0.54	-2.68
chr17	36334786	36335652	H2-T3	-7690	2.81	3.18	2.44	0.43	0.32	0.55	2.81	0.43	-2.67
chr8	48020097	48020763	Enpp6	51515	3.45	2.45	1.47	0	0.42	0.72	2.46	0.38	-2.66
chr10	81018890	81019449	Aes	2739	2.67	2.92	2.04	0.66	0.25	0.29	2.54	0.4	-2.64
chr1	193536134	193536652	Lpgat1	5250	2.08	4.34	3.15	0.35	0.54	0.62	3.19	0.5	-2.64
chr14	58951233	58951723	Fgf9	-259711	1.94	2.31	2.16	0.57	0.29	0.16	2.14	0.34	-2.62
chr17	17088143	17088636	Zfp960	112430	3.02	3.04	2.31	0.57	0.28	0.49	2.79	0.45	-2.62
chr15	88812871	88813975	Mov10l1	0	4.16	2.94	1.55	0.58	0.38	0.43	2.88	0.46	-2.61
chr8	12687963	12688456	Tubgcp3	-15863	3.29	5.07	2.47	0.37	0.57	0.81	3.61	0.58	-2.61
chr4	153057217	153057947	Ajap1	-200278	3.89	1.55	1.89	0.75	0	0.44	2.44	0.4	-2.59
chr9	21059534	21059908	S1pr5	-6647	3.26	3.69	1.74	0.24	0.75	0.43	2.9	0.47	-2.59
chr15	77687851	77688826	Myh9	-15246	4.3	5.39	2.25	0.75	0.72	0.49	3.98	0.65	-2.59
chr8	48012542	48013099	Enpp6	59179	1.94	4.27	1.31	0.16	0.5	0.57	2.51	0.41	-2.58
chr16	85756421	85756880	Adamts1	46480	2.35	4.9	2.14	0.2	0.31	1.05	3.13	0.52	-2.57
chr15	98337595	98338112	Olfr279	-9691	4.45	2.9	1.26	0.17	0.81	0.46	2.87	0.48	-2.56
chr6	120865104	120865970	Bid	868	2.49	2.46	1.5	0.64	0.16	0.28	2.15	0.36	-2.55
chr11	59475295	59476563	Mprip	0	1.81	3.06	1.54	0.29	0.22	0.57	2.14	0.36	-2.54
chr8	97601463	97601997	Katnb1	3103	3.8	1.18	2.73	0.52	0.79	0	2.57	0.44	-2.53
chr4	41234270	41234684	Ubap2	-12102	2.61	2.42	2.37	0.68	0	0.58	2.47	0.42	-2.53
chr19	43686411	43687407	Nkx2-3	0	2.98	2.64	1.96	0.09	0.56	0.64	2.53	0.43	-2.53
chr15	89240324	89241219	Syce3	0	3.78	2.23	1.91	1.03	0.16	0.18	2.64	0.46	-2.51
chr7	28292719	28293653	Prx	-8377	5.06	5.63	2.78	1.08	0.6	0.69	4.49	0.79	-2.49
chr5	149928107	149928587	Gm8615	39181	4.5	3.12	3.21	1.73	0	0.17	3.61	0.63	-2.49
chr7	19495480	19496351	Ccdc61	0	4.65	5.03	1.96	0.73	0.8	0.55	3.88	0.69	-2.47
chr12	103676609	103677034	Lgmn	873	4.45	5.01	2.09	0.42	0.33	1.32	3.85	0.69	-2.46
chr3	120105890	120106348	Ptbp2	-619584	2.36	4.65	2.84	1	0.61	0.17	3.28	0.59	-2.45
chr2	105865207	105865852	Dnajc24	-21501	1.47	3.88	1.52	0.43	0.43	0.37	2.29	0.41	-2.45
chr2	132078825	132079302	Pcna	0	5.09	9.98	3.42	1.53	1.17	0.67	6.16	1.12	-2.45
chr3	153746621	153746986	Slc44a5	-110222	1.48	5.84	2.22	0.77	0.77	0.22	3.18	0.59	-2.42
chr14	39485239	39485845	Nrg3os	225744	1.12	3.93	1.62	0.3	0.92	0	2.22	0.41	-2.42
chr12	26234379	26234795	Gm17746	-420341	5.53	2.12	1.95	0.43	1.35	0	3.2	0.59	-2.41
chr19	42225490	42225874	Marveld1	-3612	3.52	6.2	2.55	0.47	1.46	0.42	4.09	0.78	-2.37
chr13	99418141	99419123	Tmem174	-10776	2.89	2.8	2.15	0.47	0.29	0.73	2.61	0.5	-2.37
chr16	91990246	91991291	Atp5o	-58371	4.01	3.83	1.87	0.27	0.67	0.92	3.24	0.62	-2.37
chr19	42216426	42216926	Marveld1	4952	2.98	2	1.96	0.36	0	0.96	2.31	0.44	-2.37
chr12	86021426	86021861	Syndig1l	17896	3.1	5.17	1.86	1.47	0.32	0.18	3.38	0.66	-2.34
chr4	155134718	155135783	Atad3a	0	2.03	2.94	1.61	0.17	0.66	0.45	2.19	0.43	-2.34
chr19	6647375	6648105	Slc22a12	-104305	3.33	5.14	2.23	0.63	0.38	1.1	3.57	0.7	-2.33
chr18	39152242	39153949	Arhgap26	0	4.11	3.37	1.86	0.54	0.66	0.65	3.11	0.62	-2.32
chr18	22359461	22360069	Ccdc178	-29564	2.89	3.7	1.46	0.61	0.46	0.53	2.68	0.53	-2.31
chr2	5871640	5873305	Upf2	0	3.57	4.96	2.29	1.32	0.5	0.34	3.61	0.72	-2.31
chr16	20256798	20257444	Map6d1	-15367	2.31	4.26	1.38	0.57	0.65	0.37	2.65	0.53	-2.3
chr14	84618840	84619644	Pcdh17	223725	2.86	4.2	1.72	0.8	0.17	0.8	2.93	0.59	-2.29
chr1	26259925	26260352	Bai3	-373373	4.75	1.17	1.52	0.42	0.33	0.75	2.48	0.5	-2.29
chr13	15950162	15950665	A530046M15Rik	-51087	1.35	4.97	1.61	0.56	0.56	0.48	2.64	0.53	-2.29
chr15	64648088	64648528	Adcy8	105330	4	5.41	2.02	0.64	0.95	0.73	3.81	0.77	-2.29
chr1	74904634	74905443	Cdk5r2	-3032	3.84	4.94	2.61	0.57	1.04	0.69	3.8	0.77	-2.29
chr17	68381115	68381677	Arhgap28	-27667	2.4	3.35	3.33	1.3	0.25	0.28	3.03	0.61	-2.29
chr18	86500091	86500435	Neto1	63908	6.69	2.18	1.66	0.81	0.41	0.93	3.51	0.72	-2.28
chr14	78878156	78878689	Akap11	57978	1.01	4.22	1.52	0.17	1.05	0.15	2.25	0.46	-2.28
chr19	10905839	10906355	Cd6	-1291	2.36	2.91	1.26	0.89	0.27	0.16	2.18	0.44	-2.28
chr9	97082869	97083414	Slc25a36	-71409	3.96	3.21	3.43	0.68	0.77	0.73	3.53	0.73	-2.27
chr14	101288184	101288638	1700110M21Rik	310648	5.07	1.65	2.33	0.62	0	1.23	3.02	0.62	-2.27
chr17	36342216	36343335	H2-T3	-15120	3.26	2.8	1.53	0.41	0.5	0.64	2.53	0.52	-2.27
chr2	21066112	21066867	Enkur	60125	3.05	4.81	1.83	0.97	0.37	0.64	3.23	0.66	-2.27
chr17	57258774	57259202	Gm11110	-13409	5.05	1.47	1.14	0.86	0.33	0.37	2.55	0.52	-2.27
chr16	90532163	90532686	Hunk	-145522	3.88	3.12	1.55	0.54	1.07	0.15	2.85	0.59	-2.26
chr8	80072854	80073847	Prmt10	0	2.32	2.52	1.47	0.55	0.42	0.32	2.1	0.43	-2.26
chr17	63400350	63400722	Efna5	-169684	2.9	5.73	1.96	0.24	1.51	0.43	3.53	0.73	-2.26
chr1	84474224	84474759	Pid1	-193004	1.27	3.98	1.83	0.86	0	0.6	2.36	0.49	-2.25
chr14	28766856	28767574	Erc2	-331229	2.83	3.48	2.14	0.39	0.58	0.78	2.82	0.58	-2.25
chr19	38170618	38171316	Ffar4	252	1.55	3.41	1.63	0.4	0.4	0.57	2.2	0.46	-2.24
chr1	134293230	134293779	Tmcc2	-5372	3.93	4.55	1.33	0.84	0.77	0.44	3.27	0.68	-2.24
chr3	129212650	129213235	Elovl6	22068	3.69	2.79	1.81	0.94	0.24	0.55	2.76	0.58	-2.24
chr11	26732793	26733290	Gm12070	-47686	4.08	3.28	1.63	1.29	0.28	0.32	3	0.63	-2.23
chr3	87369200	87370577	Etv3	-39701	2.65	4.45	2.6	0.93	0.41	0.7	3.23	0.68	-2.23
chr18	24698974	24699716	Rprd1a	-10269	3.1	2.87	1.97	0	1.13	0.54	2.65	0.56	-2.23
chr17	27967128	27967532	Snrpc	9499	2	2.48	1.61	0.69	0	0.59	2.03	0.43	-2.22
chr7	16807020	16807893	Dhx34	0	2.33	2.29	1.4	0.63	0	0.64	2.01	0.42	-2.22
chr2	21156395	21157146	Thnsl1	-29045	3.24	2	2.28	0.37	0.37	0.85	2.51	0.53	-2.22
chr10	114717727	114718372	Tbc1d15	-29178	4.6	2.91	2.26	1.13	0.87	0.12	3.26	0.71	-2.19
chr14	119820602	119821488	Hs6st3	-283116	4.27	4.23	2.2	0.62	1.26	0.45	3.57	0.78	-2.18
chr15	76709328	76710389	Zfp7	0	1.78	4.25	1.45	0.69	0.26	0.68	2.49	0.54	-2.18
chr10	124498542	124499249	Slc16a7	266342	2.87	3.72	1.15	0.65	0.59	0.45	2.58	0.56	-2.18
chr2	76381998	76382760	Prkra	103291	2.48	2.3	1.39	0.24	0.37	0.73	2.06	0.45	-2.18
chr16	27499757	27500364	Ccdc50	-110695	1.78	2.88	3.08	0.46	0.69	0.53	2.58	0.56	-2.18
chr8	25448701	25449777	1810011O10Rik	99641	2.64	3.14	2.72	0.68	0.65	0.52	2.83	0.62	-2.18
chr2	42295726	42296086	Mir6336	7002	1.14	5.92	1.14	0.25	1.56	0	2.73	0.6	-2.16
chr16	96474791	96475554	B3galt5	-17384	5.66	7.38	3.62	1.56	1.1	1.05	5.55	1.24	-2.16
chr7	71122577	71123196	Klf13	-38776	3.05	1.42	1.58	0	0.68	0.65	2.02	0.44	-2.16
chr19	6644770	6645350	Slc22a12	-101700	3.97	3.67	1.69	0.79	0.72	0.55	3.11	0.69	-2.16
chr3	21946004	21946616	Tbl1xr1	28957	2.88	2.04	2.66	0.29	0.46	0.92	2.53	0.56	-2.16
chr9	89835382	89836095	Rasgrf1	-30770	1.51	4.04	1.82	0.77	0.2	0.67	2.46	0.55	-2.15
chr6	65866650	65867055	4930544G11Rik	35509	5.01	2.47	1.21	1.14	0	0.79	2.9	0.64	-2.15
chr8	19310405	19310978	Defa-ps13	-9729	4.01	2.18	1.55	0.96	0.49	0.28	2.58	0.58	-2.14
chr3	37297920	37298373	Nudt6	20139	4.48	1.1	1.26	0.82	0	0.71	2.28	0.51	-2.14
chr1	63717166	63717796	Dytn	15705	1.94	3.57	3.1	0.73	0.44	0.76	2.87	0.64	-2.14
chr5	14472776	14473452	Pclo	41465	1.41	5.37	1.8	0.95	0.62	0.36	2.86	0.64	-2.14
chr8	128127059	128127915	4930567H12Rik	-18522	2.06	2.63	1.8	0.54	0.16	0.75	2.16	0.48	-2.14
chr3	158734245	158734928	Gm20752	4399	1.58	2.93	1.9	0.54	0.2	0.7	2.14	0.48	-2.13
chr2	123877266	123878014	4930517E11Rik	77678	3.07	2.18	1.42	0.49	0.37	0.64	2.22	0.5	-2.13
chr14	78936168	78937726	Akap11	0	5.12	5.22	2.09	0.82	1.44	0.56	4.14	0.94	-2.13
chr4	41070879	41071671	Nol6	0	5.29	4.1	2.06	0.92	1.06	0.61	3.82	0.86	-2.13
chr9	96922788	96923327	Spsb4	-4014	2.76	3.25	1.5	0.17	0.78	0.74	2.5	0.56	-2.13
chr4	56984956	56985404	Frrs1l	17859	3.01	4.75	2.72	1.85	0	0.54	3.49	0.8	-2.12
chr5	103740065	103740840	4930429D17Rik	-12017	3.66	2.75	2.62	0.59	0.54	0.93	3.01	0.69	-2.12
chr1	42881379	42882007	Mrps9	26070	3.23	4.19	1.69	0.29	0.89	0.89	3.04	0.69	-2.12
chr2	3619953	3620471	Fam107b	10258	1.31	4.59	1.1	0.71	0.27	0.62	2.33	0.53	-2.11
chr16	95878023	95878667	Ets2	45346	2.1	3.7	1.26	0.71	0.65	0.25	2.35	0.54	-2.11
chr6	34859819	34861482	Wdr91	0	3.25	2.86	1.61	0.38	0.76	0.63	2.57	0.59	-2.11
chr7	148477762	148478307	Drd4	0	1.74	3.21	1.63	0.51	0.26	0.73	2.19	0.5	-2.11
chr7	107367344	107367820	Pgm2l1	8296	4.54	1.85	2.39	0.59	0.59	0.84	2.93	0.67	-2.1
chr1	65434694	65435441	Pth2r	-76864	2.36	6.37	1.63	0.5	0.94	0.96	3.45	0.8	-2.1
chr8	120263940	120264802	Hsd17b2	-38095	2.82	2.47	1.42	0.64	0.16	0.74	2.24	0.51	-2.1
chr10	115320145	115321005	Tspan8	-65806	2.36	3.2	1.14	0.33	0.65	0.56	2.23	0.51	-2.1
chr5	113897862	113898982	Wscd2	20484	3.74	4.47	1.53	1.06	0.5	0.71	3.25	0.76	-2.09
chr1	188183575	188184390	Lyplal1	-242386	3.98	4.91	2.9	1.13	1.03	0.59	3.93	0.92	-2.09
chr6	52170147	52170466	Hoxa7	-1575	6.77	1.57	1.29	0	1.76	0.5	3.21	0.75	-2.08
chr4	27761500	27762282	Epha7	978012	1.56	2.72	1.76	0.59	0.72	0.1	2.01	0.47	-2.08
chr7	147268115	147268675	Caly	0	1.7	3.36	1.45	0.66	0	0.86	2.17	0.51	-2.08
chr16	56037414	56038166	Trmt10c	0	3.23	2.33	2.81	0.61	0.93	0.43	2.79	0.66	-2.07
chr10	121461178	121461824	Srgap1	22547	2.93	3.1	2.01	0.28	0.87	0.74	2.68	0.63	-2.07
chr1	55963370	55964097	9130227L01Rik	23987	2.97	1.9	1.35	0.51	0.19	0.77	2.07	0.49	-2.06
chr12	73259296	73259941	Ccdc175	26075	2.93	1.75	2.02	0.43	0.65	0.5	2.23	0.53	-2.06
chr4	142824166	142824776	Prdm2	-21554	1.56	3.69	3.74	1.05	0.69	0.39	3	0.71	-2.06
chr7	51559591	51561447	Clec11a	882	4	3.91	1.75	0.99	0.75	0.56	3.22	0.77	-2.06
chr5	121129782	121130714	Rasal1	-30586	2.61	1.88	1.92	0.78	0.3	0.43	2.14	0.5	-2.06
chr12	83669436	83670172	Rgs6	47852	3.49	3.06	1.77	0.87	0.57	0.54	2.77	0.66	-2.05
chr7	101999596	102000342	Tenm4	1358804	2.72	1.18	2.51	0.5	0.38	0.64	2.14	0.51	-2.05
chr4	153258026	153258719	BC039966	65866	3.32	4.33	1.65	0.79	1.21	0.23	3.1	0.74	-2.05
chr12	3309366	3310646	Rab10	0	5.06	4.98	2.35	1.72	0.88	0.38	4.13	0.99	-2.04
chr9	28504809	28505308	Opcml	-905956	3.79	4.27	1.14	0.18	1.4	0.64	3.07	0.74	-2.04
chr4	76857542	76858222	Ptprd	999577	2.78	2.21	1.79	0.54	0.62	0.47	2.26	0.54	-2.04
chr2	117534895	117535233	4930412B13Rik	112430	6.01	1.48	1.21	0.27	0.41	1.42	2.9	0.7	-2.04
chr7	72924695	72925455	1810008I18Rik	23482	3.91	5.43	3.42	1.33	1.11	0.63	4.25	1.02	-2.04
chr6	37437815	37438509	Akr1d1	41663	3.11	2.16	1.53	0.4	0.2	1.04	2.27	0.55	-2.03
chr8	47060342	47061736	1700029J07Rik	0	2.32	3.05	1.69	0.92	0.5	0.29	2.35	0.57	-2.03
chr4	4490114	4490536	Gm11780	-33509	1.28	5.33	1.54	0.88	0.33	0.76	2.72	0.66	-2.03
chr17	69655142	69655718	2410021H03Rik	-28596	4.93	4.57	1.27	0.49	1.46	0.69	3.59	0.88	-2.02
chr3	53215911	53216461	Nhlrc3	50719	1.96	4.33	1.04	0.51	0.25	1.02	2.44	0.59	-2.02
chr3	76550882	76551619	Fstl5	-671378	6.23	4.75	4.08	1.37	1.9	0.43	5.02	1.23	-2.02
chr14	116230253	116230948	4930505G20Rik	-421479	2.92	1.99	1.53	0.66	0	0.92	2.15	0.53	-2.01
chr9	56779128	56779727	Snx33	-2950	3.61	2.3	1.35	0.15	0.7	0.93	2.42	0.59	-2.01
chr8	122372928	122373474	Cotl1	-8449	3.72	3.66	2.09	0.68	0.77	0.88	3.16	0.78	-2.01

## Sheet: bi-allelic DHSs
Chr	Start	End	Nearst gene	Distance to the nearst gene	DnaseI-seq signal intensity (RPKM)						Mean RPKM		Log2FC(Pat/Mat)
					PN_Mat_1	PN_Mat_2	PN_Mat_3	PN_Pat_1	PN_Pat_2	PN_Pat_3	PN_Mat	PN_Pat
chr6	61606133	61606621	A730020E08Rik	-475329	2.77	2.56	1.5	2.62	6	1.64	2.28	3.42	0.58
chr8	50358365	50358790	Tenm3	-598321	2.24	5.29	2.31	2.16	2.64	1.69	3.28	2.16	-0.6
chr6	24396956	24397598	Iqub	67469	2.32	2.15	2.27	1.99	2.4	2.48	2.25	2.29	0.03
chr13	28499584	28500272	Prl5a1	-265232	2.75	4.55	1.54	1.21	5.07	1.96	2.95	2.75	-0.1
chr15	14203547	14204102	Cdh6	-1100153	3.89	3.84	2.34	1.82	3.53	1.87	3.36	2.41	-0.48
chr2	77127561	77128245	Sestd1	-8912	3.36	4.94	3.45	3.22	3.07	1.74	3.92	2.68	-0.55
chr5	41313787	41314374	Rab28	785020	4.6	6.81	3.32	1.72	3.34	2.57	4.91	2.54	-0.95
chr12	85379756	85380231	Acot4	-428	3.14	2.91	2.06	2.51	3.54	2.02	2.7	2.69	-0.01
chr13	21506816	21507190	Zkscan3	-12192	5.43	1.02	1.52	1.95	2.99	1.28	2.66	2.07	-0.36
chr3	104177724	104178291	Lrig2	137488	3.81	3.32	1.87	2.75	2.47	1.13	3	2.12	-0.5
chr19	11897665	11898744	Stx3	-3772	1.38	3.71	1.66	2.04	2.72	1.77	2.25	2.18	-0.05
chr5	150772527	150773523	Rxfp2	47726	3.25	4.65	1.06	1.66	3.22	1.92	2.99	2.27	-0.4
chr16	45110500	45110996	Ccdc80	-16335	2.72	4.03	2.3	2.22	1.13	3.04	3.02	2.13	-0.5
chr13	4607940	4608855	Akr1e1	0	5.31	6.97	2.84	2.91	3.81	2.79	5.04	3.17	-0.67
chr10	71880118	71880853	Zwint	236789	3.86	4.94	2.44	2.63	3.05	2.27	3.75	2.65	-0.5
chr12	110776814	110778012	Meg3	1193	2.25	4.49	2.38	2.53	2.8	1.93	3.04	2.42	-0.33
chr18	57928541	57929161	Slc12a2	109170	3.71	4.65	3.53	2.66	6.31	2.18	3.96	3.72	-0.09
chr12	112390793	112391270	Traf3	13310	3.69	2.62	2.56	1.74	3.23	2.01	2.96	2.33	-0.34
chr11	58615146	58616215	Fam183b	0	3.03	3.74	1.67	2.57	4.31	1.86	2.81	2.91	0.05
chr1	64715925	64716561	2810408I11Rik	20672	3.19	4.14	1.67	6.35	5.49	2	3	4.61	0.62
chr5	82195049	82195580	Lphn3	-744432	2.03	4.24	1.68	3.11	2.11	1.05	2.65	2.09	-0.34
chr19	48725904	48726476	Sorcs3	-445390	1.42	3.5	1.42	1.28	3.92	1.68	2.11	2.29	0.12
chr14	50324471	50325050	3632451O06Rik	77992	4.66	7.34	1.69	2.69	4.58	2.75	4.56	3.34	-0.45
chr19	11270876	11271612	Ms4a13	0	4.23	3.23	1.33	2.36	3.42	2.05	2.93	2.61	-0.17
chr16	74104499	74105248	Mir691	237064	1.8	2.84	3.68	2.94	1.87	2.23	2.77	2.35	-0.24
chr4	25335646	25336349	Ufl1	-126678	1.74	2.84	2.19	2.35	2.99	1.02	2.26	2.12	-0.09
chr4	33351989	33352899	Pnrc1	-16227	3.86	3.71	2.14	1.71	3.22	1.84	3.24	2.26	-0.52
chr6	15841659	15842441	Mdfic	-170999	6.05	5.43	3.22	3.29	4.28	2.03	4.9	3.2	-0.61
chr17	31163770	31164405	Abcg1	30233	5.32	6.11	1.92	5.2	4.83	2.5	4.45	4.18	-0.09
chr13	110716461	110717266	Mir1904	-22445	3.35	2.8	1.42	3.53	2.61	1.88	2.52	2.67	0.08
chr16	37853887	37854610	Lrrc58	13875	2.06	2.95	1.69	2.79	2.9	1.33	2.23	2.34	0.07
chr18	14731296	14731927	Ss18	109496	3.22	4.17	1.55	1.89	3.55	1.76	2.98	2.4	-0.31
chr8	108938973	108939723	Zfp90	0	4.51	6.01	3.25	5.27	4.65	2.97	4.59	4.3	-0.1
chr19	26949602	26950170	Gm815	10244	3.33	4.19	1.87	3.56	2.71	2.24	3.13	2.84	-0.14
chr12	40703674	40704447	Arl4a	59516	3.49	5.34	1.37	3.56	3.79	1.54	3.4	2.96	-0.2
chr9	104797527	104798153	Mrpl3	157444	2.59	4.2	2.46	2.04	2.24	2.03	3.08	2.1	-0.55
chr19	12563196	12563904	Dtx4	12582	5.16	4.94	2.53	2.08	3.36	1.13	4.21	2.19	-0.94
chr4	70229420	70230146	Megf9	-33458	2.23	2.93	1.79	1.39	4.23	2.08	2.32	2.57	0.15
chr11	55200647	55201704	Sparc	31878	4.73	3.91	1.31	2.95	4.1	2.87	3.32	3.31	0
chr1	189198202	189198912	Gpatch2	-158813	4.18	5.82	3.77	5.3	4.92	1.79	4.59	4	-0.2
chr3	143636439	143637262	Lmo4	228034	2.47	5.02	2.96	2.56	2.89	2.32	3.48	2.59	-0.43
chr9	72505299	72505884	Nedd4	4269	2.55	2.79	1.52	1.42	4.07	1.78	2.29	2.42	0.08
chr10	115306472	115307013	Tspan8	-52133	2.5	2.31	1.81	1.7	3.88	1.77	2.21	2.45	0.15
chr3	106487562	106488126	Lrif1	0	2.87	6.65	2.02	3.26	4.47	1.28	3.85	3	-0.36
chr13	24022698	24023271	Hist1h2ba	2754	1.88	3.93	2.41	2.88	4.62	1.54	2.74	3.01	0.14
chr18	62908871	62909755	2700046A07Rik	6246	2.14	3.68	1.93	2.49	3.31	1.26	2.58	2.35	-0.13
chr5	109932971	109933461	Crlf2	54551	3.86	4.08	1.65	1.88	2	2.59	3.2	2.16	-0.57
chr10	29972279	29972814	Cenpw	-51933	3.79	3.51	1.83	2.22	4.45	1.64	3.04	2.77	-0.14
chr10	72014167	72014939	Zwint	102703	5.6	6.65	3.26	2.25	4.16	2.37	5.17	2.93	-0.82
chr16	20794550	20795246	Thpo	-59966	3.69	4.86	2.57	3.16	4.61	1.82	3.71	3.2	-0.21
chr7	30706435	30707221	Zfp383	-12900	2.93	5.09	1.45	1.87	3.73	1.51	3.16	2.37	-0.41
chr11	15806306	15806975	Vstm2a	350751	4.04	5.61	2.18	2.06	3.14	1.43	3.94	2.21	-0.83
chr5	33349138	33349855	Ywhah	11609	3.21	3.32	1.13	3.33	3.51	1.77	2.55	2.87	0.17
chr10	74499521	74500374	Rab36	0	5.06	10.12	4.2	6.24	6.88	2.71	6.46	5.28	-0.29
chr12	31809150	31809707	6030469F06Rik	44019	3.16	2.03	1.76	1.65	5.01	1.87	2.32	2.84	0.29
chr19	6127633	6128538	Snx15	0	6.12	6.5	2.96	3.96	3.7	2.29	5.19	3.32	-0.65
chr3	70306603	70307267	Gm6634	303946	3.66	3.21	2.2	2.77	2.74	2.39	3.02	2.63	-0.2
chr9	108952318	108953045	Shisa5	4334	3.91	1.55	1.9	2.65	2.31	1.32	2.45	2.09	-0.23
chr13	37839134	37839829	Rreb1	78077	1.55	3.06	1.87	1.32	2.82	2.29	2.16	2.14	-0.01
chr16	94945414	94946334	Kcnj6	131963	4.99	5.17	3.45	3.39	5.32	2.51	4.54	3.74	-0.28
chr10	43756050	43756685	Aim1	-31398	1.5	3.54	1.54	1.73	3.09	1.87	2.19	2.23	0.02
chr11	12431925	12432840	Cobl	-66962	3.99	6.02	2.49	5.02	5.19	3.22	4.17	4.48	0.1
chr1	162832892	162833719	Rc3h1	2822	3.26	4.09	1.48	2.1	3.54	1.44	2.94	2.36	-0.32
chr1	165670633	165671235	Mettl11b	-15270	2.03	2.91	2.71	1.98	3.02	1.59	2.55	2.2	-0.21
chr2	16604624	16604803	Plxdc2	-326676	6.03	1.4	3.63	2.07	2.35	3.13	3.69	2.52	-0.55
chr2	71589176	71590070	Gm1631	-31703	3.18	4.34	3.64	1.95	3.43	2.4	3.72	2.59	-0.52
chr19	54197908	54198566	Adra2a	-78237	3.5	4	2.22	1.4	3.4	1.22	3.24	2.01	-0.69
chr1	152962338	152963048	C730036E19Rik	22115	3.24	3.52	2.63	3.23	1.58	1.46	3.13	2.09	-0.58
chr15	80534525	80535165	A430088P11Rik	-6485	2.53	3.72	2.16	3.3	3.94	2.86	2.8	3.37	0.26
chr19	53521089	53521787	5830416P10Rik	17499	1.55	4.84	1.98	1.45	3.61	1.82	2.79	2.29	-0.28
chr5	44662668	44663509	Tapt1	-44823	5.3	6.4	3	4.04	4.82	1.99	4.9	3.62	-0.44
chr8	114953084	114953803	Cntnap4	140139	4.13	2.78	2.27	3.95	1.17	2.88	3.06	2.67	-0.2
chr1	69885064	69885578	Spag16	-11521	2.1	2.68	1.58	1.96	2.72	2.32	2.12	2.33	0.14
chr3	10377771	10378183	Chmp4c	-10799	3.93	3.96	2.38	3.35	4.76	2.33	3.42	3.48	0.02
chr10	121491578	121492242	Srgap1	-7207	3.25	4.14	2.2	2.35	2.32	1.45	3.2	2.04	-0.65
chr3	53578512	53579251	Ufm1	88478	2.75	3.38	2.42	2.86	2.65	1.19	2.85	2.23	-0.35
chr5	151751586	151752200	Kl	2981	2.87	4.69	2.92	3.58	4.1	2.46	3.49	3.38	-0.05
chr8	71794454	71795369	D130040H23Rik	0	2.81	3.55	2.13	1.61	2.9	1.56	2.83	2.02	-0.48
chr11	45732434	45732986	Lsm11	25451	2.7	4.98	2.95	1.5	3.55	1.16	3.54	2.07	-0.77
chr19	48011864	48012404	Ccdc147	0	3.26	3.02	1.81	3.41	2.85	2.2	2.7	2.82	0.06
chr6	42322319	42324124	Epha1	0	2.39	2.98	1.35	2.24	2.48	1.5	2.24	2.07	-0.11
chr6	65330862	65331392	C130060K24Rik	0	3.57	4.96	2	2.94	2.38	1.51	3.51	2.28	-0.62
chr8	93836863	93837827	Rpgrip1l	0	5.04	8.05	3.21	4.76	5.07	2.31	5.43	4.05	-0.42
chr7	123717806	123718927	Nucb2	-69924	2.65	3.57	2.54	2.53	2	2.27	2.92	2.27	-0.36
chr11	46436535	46437251	Dppa1	5525	5.1	3.67	2.72	2.57	2.15	2.22	3.83	2.31	-0.72
chr1	69873256	69873971	Spag16	0	2.08	5.78	2.15	2.43	2.35	2.11	3.34	2.3	-0.54
chr6	19208515	19209064	Mir6370	296277	2.46	3.19	1.79	3.35	3.32	1.02	2.48	2.56	0.05
chr7	46742462	46743002	Zfp619	30133	1.5	3.02	1.5	1.35	3.89	1.19	2.01	2.14	0.09
chr2	129734331	129735487	Tgm3	102588	2.69	3.68	2.53	3.49	4.35	1.51	2.97	3.12	0.07
chr5	66596743	66597573	1700126H18Rik	-14169	4.55	5.88	3.72	2.65	3.7	2.3	4.72	2.88	-0.71
chr15	37381637	37382075	Ncald	7062	3.4	6.85	2.42	3.36	2.24	1.46	4.22	2.35	-0.84
chr15	42595335	42595872	Angpt1	-86812	4.28	5.59	2.42	2.74	3.13	2.36	4.1	2.74	-0.58
chr16	18061624	18062265	Dgcr6	-8672	2.32	3.71	1.65	2.87	2.84	2.23	2.56	2.65	0.05
chr2	63437754	63438274	Kcnh7	-415410	3.38	4.81	2.65	2.46	1.08	2.75	3.61	2.1	-0.78
chr3	20424239	20424987	Agtr1b	-158140	2.89	4.52	2.71	4.05	2.43	2.34	3.37	2.94	-0.2
chr5	151796570	151797183	Kl	-41389	2.2	2.45	2.12	1.5	1.14	3.77	2.26	2.14	-0.08
chr10	24478017	24478773	Enpp1	-46109	1.43	2.98	1.72	2.79	2.04	1.57	2.04	2.13	0.06
chr14	35577911	35578757	Grid1	54564	4	5.33	2.12	3.04	2.81	1.04	3.82	2.3	-0.73
chr16	98302787	98304092	A630089N07Rik	0	2.07	2.4	1.56	2.53	3.85	1.22	2.01	2.53	0.33
chr4	14900949	14901635	Gm11837	-43162	4.53	2.92	2.49	3.08	3.67	2.67	3.31	3.14	-0.08
chr5	31754440	31755082	Zfp512	0	1.68	5.45	1.78	2.87	2.62	1.5	2.97	2.33	-0.35
chr1	17114355	17115118	Gdap1	20335	2.48	3.28	1.39	1.68	3.3	1.66	2.38	2.21	-0.11
chr14	8623626	8624856	Flnb	25614	2.41	3.97	2.51	7.61	6.14	2.72	2.96	5.49	0.89
chr12	14158543	14159641	Fam84a	0	3.93	3.31	2.96	2.42	3.56	1.3	3.4	2.43	-0.48
chr3	77152883	77153621	Fstl5	-1273379	2.56	4.24	3.63	3.36	3.78	1.19	3.48	2.78	-0.32
chr14	23988180	23989014	Gm10248	-74387	1.46	3.9	3.31	2.75	1.85	1.62	2.89	2.07	-0.48
chr1	47455582	47456337	Mir6350	67632	4.12	5.97	4.41	2.3	3.7	2.21	4.83	2.74	-0.82
chr15	98011355	98012212	AI836003	-13119	5.36	5.99	3.22	7.18	8.65	2.51	4.86	6.11	0.33
chr1	5098694	5099937	Atp6v1h	-25441	5.11	5.64	1.44	4.21	5.62	1.15	4.06	3.66	-0.15
chr16	21787364	21788342	Ehhadh	0	2.76	4.35	2.41	2.81	3.14	1.3	3.17	2.42	-0.39
chr10	127354053	127354845	Sdr9c7	-18463	2.73	3.95	1.34	4.05	4.23	1.11	2.67	3.13	0.23
chr3	75878004	75878784	Fstl5	0	3.99	4.81	2.29	2.47	2.87	2.45	3.7	2.6	-0.51
chr6	25880928	25881679	Gm20756	0	2.7	2.33	1.73	3.18	4.46	2.54	2.25	3.39	0.59
chr7	4075420	4076526	9430041J12Rik	-3090	4.15	2.26	3.31	2.9	2.15	1.29	3.24	2.11	-0.61
chr12	93118648	93119305	Sel1l	-31051	4.11	3.62	1.49	3.35	1.28	1.46	3.07	2.03	-0.6
chr15	31728650	31729383	Fam173b	-196780	1.84	4.95	1.99	1.88	3.06	1.62	2.93	2.19	-0.42
chr17	64720577	64721268	Pja2	-39354	3.13	2.36	1.65	3.46	2.63	2.07	2.38	2.72	0.19
chr2	14784462	14785124	Cacnb2	10158	3.47	3.22	1.1	2.08	2.54	2.4	2.6	2.34	-0.15
chr17	34442421	34443197	H2-Eb1	0	2.44	3.87	2.82	2.24	2.16	1.74	3.04	2.05	-0.57
chr17	85025484	85026084	Dync2li1	0	2.48	5.42	1.9	2.9	2.57	2.25	3.27	2.57	-0.34
chr8	112513947	112514598	Tat	0	1.87	3.66	2	1.83	3.44	2.07	2.51	2.45	-0.04
chr12	4081938	4083359	Dnajc27	0	4.37	7.31	2.58	4.45	3.54	1.4	4.75	3.13	-0.6
chr13	22036400	22037609	Zfp184	0	3.47	2.69	1.75	2.58	3.7	1.12	2.64	2.47	-0.1
chr4	28739721	28741506	Epha7	0	3.71	3.85	1.91	2.36	3.52	1.34	3.16	2.41	-0.39
chr12	43268708	43269464	Lrrn3	-1056064	3.04	3.31	1.3	2.67	5.17	1.89	2.55	3.24	0.35
chr19	27710642	27711035	C030016D13Rik	-206116	3.1	5.42	1.45	1.86	3.92	1.63	3.32	2.47	-0.43
chr19	47770616	47771371	Col17a1	-4084	1.07	3.48	1.93	1.34	3.88	1.06	2.16	2.09	-0.05
chr2	80151195	80152128	Dnajc10	3494	1.45	2.28	2.35	2.07	3.74	1.79	2.03	2.53	0.32
chr6	57494845	57495450	Ppm1k	-9425	3.12	2.89	1.47	4.25	2.78	1.59	2.49	2.87	0.2
chr1	75638751	75639450	Slc4a3	-95911	2.52	8.24	2.33	2.49	3.79	2.16	4.36	2.81	-0.63
chr13	24025103	24026970	Hist1h2ba	0	3.9	4.56	2.96	2.75	2.69	1.75	3.81	2.4	-0.67
chr14	13108419	13109200	3830406C13Rik	7516	1.73	2.73	1.56	2.47	1.79	2.55	2.01	2.27	0.18
chr16	18347502	18349161	Arvcf	0	3.18	3.77	2.45	2.88	3.03	2.01	3.13	2.64	-0.25
chr9	100299128	100299836	Il20rb	87056	2.29	2.82	2.06	2.08	3.16	1.91	2.39	2.38	0
chr1	19417288	19417833	Tfap2b	-215154	2.48	7.34	3.43	1.52	4.37	1.47	4.42	2.45	-0.85
chr6	149514001	149515131	Bicd1	-156496	5.5	4.98	2.95	2.76	2.84	1.41	4.48	2.34	-0.94
chr12	88540073	88541651	Tmed8	0	2.05	4.36	1.7	2.38	3.81	1.31	2.7	2.5	-0.11
chr14	17196949	17198365	Top2b	0	4.48	5.92	3.39	2.79	3.55	1.69	4.6	2.68	-0.78
chr14	58190030	58190808	N6amt2	0	2.78	3.7	2.1	3.65	1.44	1.03	2.86	2.04	-0.49
chr17	94870064	94870660	Mettl4	278572	2.27	3.78	1.36	1.85	2.11	2.13	2.47	2.03	-0.28
chr11	76509157	76510036	Tusc5	-15783	2	3.7	2.13	2.09	2.71	1.54	2.61	2.11	-0.3
chr14	51563970	51564349	Pnp	0	2.85	2.64	1.08	3.14	2.22	1.27	2.19	2.21	0.01
chr6	141023660	141024462	Pde3a	173327	3.03	2.66	2.53	2.63	3.3	1.88	2.74	2.6	-0.07
chr8	73290427	73290901	Ifi30	0	3.14	4.22	1.37	2.13	3.54	1.69	2.91	2.45	-0.25
chr10	70513120	70513996	Bicc1	108386	2.01	1.29	3.44	1.99	2.4	1.72	2.25	2.04	-0.14
chr1	35926201	35927091	Hs6st1	198153	4.85	5.76	2.74	4.74	3.61	2.33	4.45	3.56	-0.32
chr13	91019612	91020233	Atp6ap1l	24727	2.17	2.82	3.27	1.48	2.71	2.3	2.75	2.16	-0.35
chr16	38341476	38342391	Maats1	0	2.66	2.46	1.78	2.71	3.2	1.39	2.3	2.43	0.08
chr1	95064679	95065378	2310007B03Rik	-7154	2.9	2.33	1.97	1.97	3.2	1.49	2.4	2.22	-0.11
chr2	150570205	150571391	Entpd6	3425	2.85	3.8	2.19	2.87	1.65	2.35	2.95	2.29	-0.36
chr3	107722515	107723213	Gstm7	11450	3.48	1.98	3.27	2.23	4	1.7	2.91	2.64	-0.14
chr8	113917073	113918149	Fa2h	0	3.01	5	1.43	4.52	2.46	2.52	3.15	3.17	0.01
chr1	127456622	127458076	Slc35f5	0	5.76	6.11	3.52	4.67	4.81	2.35	5.13	3.94	-0.38
chr16	16559996	16560650	Fgd4	0	4.13	1.73	2.35	2.66	4.48	1.47	2.74	2.87	0.07
chr17	36972884	36974783	Trim26	0	4.83	5.27	2.19	4.11	4.27	1.93	4.1	3.44	-0.25
chr1	109486266	109487197	Serpinb8	0	2.32	4.44	1.22	2.27	2.71	1.12	2.66	2.03	-0.39
chr11	69842506	69843513	Dlg4	-10400	2.55	6.22	2.34	4.47	4.72	2.21	3.7	3.8	0.04
chr1	20880364	20881042	6720483E21Rik	0	4.59	1.67	1.8	2.85	2.48	1.3	2.69	2.21	-0.28
chr12	109734789	109735814	Evl	57115	3.82	2.08	1.42	1.52	2.46	2.49	2.44	2.16	-0.18
chr1	77396090	77396618	Mir6352	96725	2.56	2.61	1.53	2.61	1.86	1.97	2.23	2.15	-0.06
chr1	88599822	88600876	Dis3l2	0	3.59	3.56	1.93	2.96	3.18	1.28	3.03	2.47	-0.29
chr9	81756887	81757889	Mei4	0	2.83	3.62	1.54	2.39	2.78	1.19	2.66	2.12	-0.33
chr17	15532701	15533840	Fam120b	0	3.68	3.29	2.35	3.3	3.06	1.96	3.11	2.77	-0.16
chr7	94394721	94395806	Nox4	0	3.12	2.42	1.72	1.86	2.83	1.76	2.42	2.15	-0.17
chr10	22263534	22264124	Slc2a12	100692	4.81	6.36	2.9	3.42	3.08	1.76	4.69	2.75	-0.77
chr13	90926980	90927683	Atp6ap1l	117277	2.3	2.84	2.66	2.62	2.59	1.14	2.6	2.12	-0.3
chr16	37689177	37690090	Ndufb4	-34723	3.84	3.15	3.12	2.81	2.45	2.09	3.37	2.45	-0.46
chr2	50124058	50124535	Mmadhc	27662	3.96	1.05	1.53	1.53	2.94	2.18	2.18	2.22	0.02
chr7	4483721	4484425	Dnaaf3	0	3.45	3.03	3.35	3.13	2.59	1.69	3.28	2.47	-0.41
chr9	103663383	103665095	Tmem108	0	2.45	3.66	1.8	2.09	2.2	1.77	2.64	2.02	-0.38
chr13	45589035	45589721	Gmpr	13116	2.57	2.55	2.24	2.01	2.86	2.55	2.45	2.47	0.01
chr1	42907541	42908759	Mrps9	0	4.66	3.91	2.67	2.41	1.95	1.83	3.75	2.06	-0.86
chr19	5040903	5041712	Brms1	0	2.67	3.25	2.21	2.5	2.94	1.37	2.71	2.27	-0.25
chr3	107828821	107829414	Gstm1	-7930	2.73	3.37	2.06	2.63	2.36	1.75	2.72	2.25	-0.27
chr4	46519802	46520631	Nans	-17602	2.12	2.71	2.75	2.44	1.86	1.92	2.53	2.07	-0.28
chr8	36107211	36107735	Tnks	-78467	2.58	5.02	1.87	2.44	3.21	1.53	3.16	2.39	-0.4
chr10	41676058	41676573	Armc2	61615	2.62	1.71	1.73	1.79	2.72	2.31	2.02	2.27	0.17
chr1	10249377	10250570	Arfgef1	-26626	3.29	4.09	2.31	2.77	2.81	2.07	3.23	2.55	-0.34
chr14	11994198	11995032	Fhit	0	4.53	3.75	1.75	1.65	4.18	1.25	3.34	2.36	-0.5
chr1	42751943	42752957	2610017I09Rik	-273	5.2	3.33	3.36	3.62	3.3	1.09	3.96	2.67	-0.57
chr1	74253148	74253742	Cxcr1	-11943	2.96	2.95	1.36	2.63	3.06	1.87	2.42	2.52	0.06
chr2	174279316	174279768	Tubb1	-3221	1.79	5.53	1.08	2.83	1.24	1.95	2.8	2.01	-0.48
chr3	19794206	19795842	4632415L05Rik	0	2.56	3.75	1.24	2.58	2.56	1.61	2.52	2.25	-0.16
chr3	96404566	96405379	Lix1l	0	3.99	4	3.8	3.49	2.24	1.66	3.93	2.46	-0.67
chr5	105363062	105363740	Abcg3	47996	2.79	4.79	2.27	2.3	2.06	2.11	3.28	2.16	-0.6
chr7	48648174	48649354	AI987944	0	2.75	3.29	1.93	3.73	3.19	1.28	2.66	2.73	0.04
chr7	86417478	86418697	Abhd2	0	4.99	8.73	2.73	6.25	6.08	3.26	5.48	5.2	-0.08
chr8	111598546	111599564	Mir3108	-137787	3.98	3.19	2.24	1.71	2.88	1.8	3.14	2.13	-0.56
chr8	71732489	71733384	Zfp930	0	4.08	5.17	1.36	2.56	3.9	1.6	3.54	2.69	-0.4
chr10	90134061	90134669	Anks1b	-94626	2.22	3.7	1.33	1.96	3.45	1.83	2.42	2.41	0
chr12	67644971	67645594	Rpl10l	-259583	4.33	4.01	3.39	1.91	2.02	2.55	3.91	2.16	-0.85
chr15	27955478	27956193	Trio	0	3.78	4.38	2.28	4.49	3.52	1.12	3.48	3.04	-0.19
chr16	4679096	4680143	Coro7	0	4.52	5.38	2.48	3.94	2.53	1.9	4.13	2.79	-0.56
chr17	30727280	30728294	Btbd9	-14048	3.73	3.33	2	2.36	2.21	1.49	3.02	2.02	-0.58
chr4	97296130	97297418	E130114P18Rik	-44848	3.04	3.21	2.27	1.86	2.82	1.36	2.84	2.01	-0.49
chr7	28152796	28153256	Shkbp1	-11769	4.11	2.46	1.59	3	1.83	2.09	2.72	2.31	-0.24
chr7	31107032	31108292	Sdhaf1	0	3.86	5.37	2.26	3.21	2	1.39	3.83	2.2	-0.8
chr2	150082727	150083346	Gm14124	0	3.72	4.44	1.44	2.07	4.28	1.42	3.2	2.59	-0.3
chr4	57446819	57447789	1700042G15Rik	-69655	2.09	3.87	3.35	2.08	2.73	1.89	3.1	2.23	-0.47
chr5	35925218	35926490	Acox3	0	3.4	3.14	1.53	2.59	1.87	1.56	2.69	2.01	-0.42
chr7	19760856	19762287	Eml2	4231	4.06	3.93	1.87	3.33	3.91	2.73	3.29	3.32	0.02
chr8	27357087	27358590	Thap1	-88447	2.16	3.5	2.38	2.44	2.14	1.86	2.68	2.15	-0.32
chr8	30329637	30330550	Unc5d	0	2.52	2.61	1.25	2.02	2.45	1.92	2.13	2.13	0
chr9	53417973	53419253	Acat1	0	3.8	4.79	1.65	2.01	3.05	1.55	3.41	2.2	-0.63
chr10	18763568	18764132	Tnfaip3	-28352	5.27	4.66	2.02	3.09	5.69	2.25	3.98	3.68	-0.12
chr10	38853271	38854228	Fam229b	0	3.81	6.54	2.47	3.17	4.52	2.33	4.27	3.34	-0.35
chr10	39860855	39862471	Slc16a10	0	2	2.71	1.91	2.78	2.94	2.36	2.21	2.69	0.29
chr12	16866364	16867055	Rock2	34728	2.94	2.89	1.65	2.79	2.43	1.51	2.49	2.24	-0.15
chr1	36322055	36322711	Neurl3	7559	3.51	4.19	1.62	2.24	3.2	1.94	3.11	2.46	-0.34
chr1	54613947	54615207	Pgap1	0	3.97	5.06	1.94	2.48	3.33	2.09	3.66	2.63	-0.47
chr16	57076157	57076892	2310005G13Rik	-4698	3.67	3.58	2.65	2.87	3.24	2.82	3.3	2.98	-0.15
chr17	27376894	27377515	Lemd2	-35511	1.53	2.62	2.22	2.06	3.83	1.29	2.12	2.39	0.17
chr17	65423863	65424821	Dreh	-307413	2.82	2.48	2.29	2.96	2.19	1.66	2.53	2.27	-0.16
chr19	12414177	12414896	Olfr1437	-16862	2.63	2.27	2.38	3.32	2.53	1.54	2.43	2.46	0.02
chr4	130397094	130397803	Sdc3	-48643	3.05	2.47	1.38	2.6	1.78	1.79	2.3	2.06	-0.16
chr8	13974377	13975637	Tdrp	0	4.07	4.37	2.64	3.71	4.77	1.33	3.69	3.27	-0.18
chr9	50309265	50309660	Plet1os	3250	2.41	3.49	1.44	2.1	2.84	2.81	2.45	2.58	0.08
chr10	94808305	94808852	2310039L15Rik	-9396	3.22	2.07	1.94	3.02	1.28	2.47	2.41	2.26	-0.09
chr1	59572772	59573604	Gm973	0	3.57	2.7	1.47	3.75	2.36	1.91	2.58	2.67	0.05
chr19	18744735	18745460	2410127L17Rik	0	6.15	5.52	2.47	5.06	4.23	2.19	4.71	3.83	-0.3
chr1	9998920	9999540	Ppp1r42	0	2.61	2.63	1.05	2.81	2.71	1.55	2.1	2.36	0.17
chr10	88905572	88907757	Gas2l3	0	3.28	4.81	2.34	2.94	3.14	1.46	3.48	2.51	-0.47
chr12	17999392	17999899	Hpcal1	-301773	2.66	2.96	1.76	5.25	2.76	1.26	2.46	3.09	0.33
chr15	102340576	102341555	Map3k12	5880	2.07	1.66	2.41	3.28	2.57	1.54	2.05	2.46	0.27
chr2	80035975	80037153	Pde1a	-66406	2.29	3.08	1.66	1.32	3.2	1.76	2.34	2.09	-0.16
chr5	77176676	77177457	C530008M17Rik	92166	3.11	4.65	2.09	2.11	5.36	1.63	3.28	3.03	-0.11
chr6	21899085	21900595	Ing3	0	3.67	4.56	1.62	2.68	2.31	1.21	3.28	2.07	-0.67
chr6	34266872	34267852	Gm6644	0	3.45	5.23	2.23	3.09	3.28	2.19	3.64	2.85	-0.35
chr6	40381272	40381960	E330009J07Rik	4172	4.32	2.91	2.49	4.67	3.66	2.78	3.24	3.7	0.19
chr7	17454633	17455418	Dact3	5247	2.06	2.55	1.66	7.25	6.41	2.54	2.09	5.4	1.37
chr7	51660776	51661836	Syt3	-21281	5.99	8.74	3.68	6.75	11.21	4.81	6.14	7.59	0.31
chr8	121989899	121990731	Necab2	-19281	3.41	4.96	2.74	3.41	3.86	1.72	3.7	3	-0.3
chr14	56236323	56238041	Rec8	0	4.09	5.24	2.56	2.99	4.88	2.5	3.96	3.46	-0.2
chr15	100282617	100283519	Letmd1	15945	3.29	2.49	2.25	3.66	3.56	1.15	2.68	2.79	0.06
chr16	48408934	48409592	Gm5485	2937	4.32	3.24	2.34	1.81	3.62	2.78	3.3	2.74	-0.27
chr16	8513025	8513821	Abat	0	5.09	4.71	1.63	3.34	3.33	2.3	3.81	2.99	-0.35
chr19	25959103	25959493	Dmrt2	-212203	5.9	4.49	2.08	2.36	2.51	2.26	4.16	2.38	-0.8
chr2	5167393	5168128	Ccdc3	-108572	4.04	2.38	3.54	1.88	2.67	2.6	3.32	2.38	-0.48
chr7	91927509	91928582	Olfr291	73498	3.4	5.48	2.35	2.82	2.99	1.78	3.74	2.53	-0.56
chr9	30925849	30926668	St14	12716	2.64	3.52	1.78	2.12	3.41	1.45	2.65	2.33	-0.19
chr10	35205024	35205529	Frk	-1001819	2.14	3.47	2.42	4	3.88	1.74	2.68	3.21	0.26
chr16	13436978	13438963	Mir193b	10652	2.79	2.9	1.15	2.08	3.24	1.12	2.28	2.15	-0.09
chr18	8606917	8607339	Fzd8	605514	5.76	3.55	2.51	2.18	3.65	1.33	3.94	2.39	-0.72
chr2	140496852	140497619	Flrt3	0	3	4.08	2.44	2.27	3.82	2.7	3.17	2.93	-0.11
chr7	7083230	7083784	Zfp773	5682	2.69	2.71	1.17	2.98	3.79	1.73	2.19	2.83	0.37
chr9	31515632	31516191	Barx2	204679	2.18	4.47	1.59	2.79	2	1.57	2.75	2.12	-0.37
chr9	59503585	59505507	Pkm	0	3.02	3.06	2.58	2.2	2.62	1.49	2.89	2.1	-0.45
chr10	67441819	67442836	Rtkn2	0	5.45	6.76	2.4	3.97	5.77	1.96	4.87	3.9	-0.32
chr11	110216370	110216888	Abca5	-17340	3.92	2.9	2.97	4.07	4.32	1.54	3.26	3.31	0.02
chr11	35813280	35814348	Wwc1	-19689	2.02	1.87	2.21	2.41	3.01	1.41	2.03	2.28	0.16
chr1	31278998	31280081	4931428L18Rik	0	4.49	4.16	2.11	3.05	3.22	2.06	3.59	2.78	-0.37
chr16	31080679	31081837	Xxylt1	0	2.8	4.21	1.61	3.09	2.18	1.23	2.87	2.17	-0.41
chr16	38562481	38563387	Tmem39a	0	3.43	2.48	1.61	3.85	2.16	2.55	2.51	2.85	0.19
chr19	30577779	30578398	Ppp1r2-ps3	35771	3.05	3.04	1.18	2.23	3.62	1.68	2.42	2.51	0.05
chr6	108162514	108163497	Itpr1	0	7.69	4.71	2.07	4.11	1.85	2.51	4.82	2.82	-0.77
chr8	74249403	74250250	Fcho1	0	2.72	3.7	1.82	2.38	3.46	2.35	2.75	2.73	-0.01
chr12	93016919	93018190	Ston2	6686	3.61	3.05	2.56	3.18	2.75	1.31	3.07	2.41	-0.35
chr14	32081513	32082066	Bap1	-16839	2.21	3.4	1.92	2.66	3.54	1.74	2.51	2.65	0.08
chr16	61669784	61670285	Epha6	-1064427	4.85	5.49	2.75	2.55	2.51	1.44	4.36	2.17	-1.01
chr18	3507057	3508417	Bambi	0	2.88	4.97	1.38	3.1	3.7	1.52	3.08	2.77	-0.15
chr19	4878133	4879431	Zdhhc24	0	5.31	4.05	2.76	2.76	3.77	1.41	4.04	2.65	-0.61
chr3	28075066	28075855	Tnik	86280	5.31	5.87	4.22	5.12	6.2	2.72	5.13	4.68	-0.13
chr5	113777511	113777988	Aym1	8325	2.83	2.89	1.03	1.74	2.94	2.01	2.25	2.23	-0.01
chr7	108798105	108798670	Clpb	13611	4.07	4.42	2.88	3.08	2.73	1.13	3.79	2.31	-0.71
chr8	122370348	122370896	Cotl1	-5869	1.97	4.56	1.48	2.01	3.32	2.03	2.67	2.45	-0.12
chr10	72116915	72118095	Zwint	0	3.55	4.56	2.48	2.57	4.97	1.42	3.53	2.99	-0.24
chr11	23024101	23025132	Fam161a	-110715	4.06	5.22	2.52	2.94	4.74	2.16	3.93	3.28	-0.26
chr13	5859912	5861150	Klf6	0	4.58	6.37	2.5	4.22	3.61	2.06	4.48	3.3	-0.44
chr13	62005698	62006442	BC052688	-132759	3.45	2.53	2.94	2.84	3.75	2.14	2.97	2.91	-0.03
chr15	57743340	57744220	Tbc1d31	0	3.99	4.41	2.22	2.6	4.28	2.53	3.54	3.14	-0.17
chr17	24606630	24607717	Pgp	0	6.34	6.79	3.14	4.73	2.82	1.68	5.42	3.08	-0.82
chr5	33994437	33995714	Slbp	0	6.13	5.29	3.05	3.59	4.49	2.44	4.82	3.51	-0.46
chr8	28759130	28759788	Poteg	-200989	2.67	4.38	1.11	1.81	3.62	1.09	2.72	2.17	-0.32
chr10	122526486	122527116	Mon2	-12925	3.65	2.98	1.81	2.62	2	1.76	2.81	2.13	-0.4
chr11	20933647	20934534	Peli1	56792	2.29	3.1	1.2	2.69	2.05	1.43	2.2	2.06	-0.09
chr13	23985005	23985676	Slc17a4	21200	4.02	5.41	3.99	3.7	2.92	1.07	4.47	2.56	-0.8
chr14	9497845	9499483	4930452B06Rik	0	3.63	2.52	2.14	2.63	2.9	2.04	2.76	2.52	-0.13
chr18	58267522	58268137	Fbn2	101443	3.51	4.28	1.85	2.99	1.59	2.85	3.21	2.48	-0.37
chr19	24707384	24707986	Tmem252	40511	2.03	3.32	1.89	1.38	3.95	1.06	2.41	2.13	-0.18
chr2	49212285	49213031	Epc2	93974	4.17	4.69	3.49	3.32	2.44	1.07	4.12	2.28	-0.85
chr4	34676972	34677711	1700003M02Rik	0	3.11	2.54	3.09	2.73	1.89	2.26	2.91	2.29	-0.34
chr5	147196458	147197498	Wasf3	0	2.99	1.92	1.8	2.73	2.42	1.99	2.24	2.38	0.09
chr5	147706932	147707983	Rasl11a	-50286	2.83	1.9	1.47	2.45	5.45	1.28	2.07	3.06	0.56
chr6	120040748	120041507	Ninj2	1890	1.96	3.47	2.15	1.82	4.97	1.88	2.53	2.89	0.19
chr6	4942440	4942968	Ppp1r9a	-89121	2.05	4.03	1.23	2.95	2.12	1.97	2.44	2.35	-0.05
chr7	69375657	69376632	Ndn	116530	3.74	4.1	2.83	2.45	2.58	1.47	3.56	2.17	-0.71
chr10	17954441	17955530	Ccdc28a	0	3.72	3.9	2.46	2.61	4.62	1.68	3.36	2.97	-0.18
chr10	79389277	79390190	Arid3a	0	3.84	4.25	2.85	3.72	1.99	2.27	3.65	2.66	-0.45
chr1	107412214	107413022	Pign	147231	2.34	5.73	1.81	3.07	6.23	1.97	3.29	3.76	0.19
chr11	95197651	95199337	Fam117a	0	5.28	6.46	2.65	3.32	5.39	2.55	4.8	3.75	-0.35
chr12	11462493	11463321	Rad51ap2	0	2.13	3.93	3.44	4.11	4.21	1.44	3.17	3.25	0.04
chr12	29975208	29976377	Myt1l	236871	2.89	2.68	2.71	1.65	3.22	1.5	2.76	2.12	-0.38
chr12	36768449	36769554	Tspan13	0	3.55	1.93	2.28	2.66	3.03	1.37	2.59	2.35	-0.14
chr17	57386569	57388394	Gpr108	0	3.55	4.39	1.65	2.61	1.61	1.96	3.2	2.06	-0.63
chr2	151319729	151320499	Nsfl1c	0	1.58	3.74	1.9	3.22	2.91	1.35	2.41	2.49	0.05
chr3	53697442	53698386	Ufm1	-29713	4.86	3.05	2.32	2.24	3.55	1.85	3.41	2.55	-0.42
chr5	100858049	100859165	5430416N02Rik	0	6.42	5.61	2.4	3.62	4.13	1.85	4.81	3.2	-0.59
chr5	34511632	34512809	Haus3	0	6.54	6.69	3.18	5.62	6.06	2.97	5.47	4.88	-0.16
chr5	46030164	46030851	9630001P10Rik	0	4.13	4	2.24	1.86	3.26	1.05	3.46	2.06	-0.75
chr6	49274534	49274984	Ccdc126	-5183	2.11	4.44	2.18	3.67	3.11	4.6	2.91	3.79	0.38
chr7	28834800	28835714	Psmc4	0	3.54	3.01	2.13	2.11	3.67	2.35	2.89	2.71	-0.09
chr7	5302079	5302975	Gm5065	0	3.47	3.91	2.63	1.94	3.27	1.42	3.34	2.21	-0.59
chr9	72285807	72286579	Mns1	0	4.9	5.84	2.42	3.56	4.52	2.78	4.39	3.62	-0.28
chr10	22727219	22727988	Tcf21	-187285	1.24	3.09	1.69	2.51	5.63	1.14	2.01	3.09	0.62
chr12	73153282	73154694	Gpr135	17284	4.31	3.28	2.08	2.01	3.46	1.52	3.22	2.33	-0.47
chr13	111196253	111196898	Plk2	-11002	3.35	5.43	3.66	3.84	4.54	1.84	4.15	3.41	-0.28
chr19	53339328	53340276	1700001K23Rik	-9633	2.14	3.57	2.31	3	2.94	1.51	2.67	2.48	-0.11
chr2	30400381	30401102	Cstad	49461	1.12	3.47	2.48	3.69	4.65	2.43	2.36	3.59	0.61
chr6	66986448	66987827	E230016M11Rik	0	7.35	7.44	3.13	6.32	5.17	2.48	5.97	4.66	-0.36
chr7	13639336	13640593	Mzf1	0	3.01	3.59	1.94	2.26	2.89	1.65	2.85	2.27	-0.33
chr8	119591098	119592031	Pkd1l2	14318	5.07	3.48	2	2.95	2.1	1.28	3.52	2.11	-0.73
chr8	122700938	122701786	Fam92b	0	2.23	2.51	1.44	3.03	3.12	1.88	2.06	2.68	0.38
chr8	72355992	72356926	Pbx4	0	5.93	5.9	1.83	5.11	4.49	2.22	4.55	3.94	-0.21
chr11	87660369	87661862	Mks1	4864	4.88	5.28	3.76	3.5	4.59	2.03	4.64	3.37	-0.46
chr13	81771790	81772644	Gpr98	0	3.16	5.71	1.91	3.01	3.27	1.96	3.59	2.75	-0.39
chr16	30064937	30065735	Hes1	0	4.91	3.45	2.64	3.22	2.28	1.49	3.67	2.33	-0.65
chr19	23727042	23727642	1700028P14Rik	0	4.05	2.08	1.77	3.22	3.73	1.85	2.63	2.93	0.16
chr7	104069029	104069844	Nars2	30192	1.99	4.91	3.29	2.7	4.11	2.15	3.4	2.99	-0.19
chr8	55685802	55686693	Spata4	0	3.49	2.81	2.83	2.88	2.04	2.41	3.04	2.44	-0.32
chr11	121533888	121534916	B3gntl1	0	4.46	6.69	3.4	5.98	8.15	3.03	4.85	5.72	0.24
chr11	21471488	21472584	Mdh1	0	4.43	5.59	3.7	3.35	3.06	2.11	4.57	2.84	-0.69
chr12	33063084	33064813	Ccdc71l	0	3.75	4.85	2.02	2.49	2.67	1.15	3.54	2.1	-0.75
chr13	23626515	23627440	Hist1h3g	0	6.13	6.63	2.37	3.68	2.42	1.46	5.04	2.52	-1
chr17	36179574	36180429	H2-T9	0	3.95	4.09	2.47	2.9	2.46	1.86	3.5	2.41	-0.54
chr17	63652463	63653724	Fbxl17	196205	2.14	2.78	1.61	2.47	1.78	1.83	2.18	2.03	-0.1
chr3	108524462	108525880	Gpsm2	0	3.72	3.89	2.24	3.36	2.56	1.91	3.28	2.61	-0.33
chr4	20951367	20952326	Nkain3	-245552	2.68	4.83	1.36	2.2	2.48	1.66	2.96	2.11	-0.48
chr6	42594824	42595620	Fam115c	0	2.55	2.83	2.25	4.27	5.62	3.2	2.54	4.36	0.78
chr6	83816678	83817635	Paip2b	-34943	3.39	3.66	1.95	3.45	2.34	1.09	3	2.29	-0.39
chr7	36801443	36802548	Zfp507	-213435	3.79	3.96	2.28	2.41	3.16	1.95	3.34	2.51	-0.41
chr8	111804424	111804866	Gm1943	59942	8.55	3.96	4.77	3.73	1.58	2.35	5.76	2.55	-1.17
chr8	26126799	26128058	Adam9	0	6.22	4.87	2.71	2.99	3.44	1.71	4.6	2.71	-0.76
chr8	59807163	59807789	Hand2	-7384	3.67	2.4	1.17	2.2	3.13	2.03	2.41	2.45	0.02
chr9	75531441	75532143	Scg3	0	3.66	2.85	1.27	2.75	2.79	1.14	2.59	2.23	-0.22
chr10	108447245	108449217	Syt1	0	3.08	3.11	1.73	2.7	2.91	1.82	2.64	2.48	-0.09
chr11	104546745	104547624	Itgb3	-77432	2.92	2.14	2.49	3.13	2.87	1.54	2.52	2.51	0
chr12	117500952	117501834	Wdr60	0	2.76	3.4	2.12	2.29	1.9	2.17	2.76	2.12	-0.38
chr13	38436350	38437830	Bmp6	0	3.93	2.87	1.7	2.48	2.93	1.07	2.83	2.16	-0.39
chr14	55221818	55222573	4931414P19Rik	2172	6.44	5.3	3.02	6.08	3.15	2.64	4.92	3.96	-0.31
chr16	37994607	37995083	4930542C21Rik	22325	2.84	3.42	1.7	1.53	3.24	2.5	2.65	2.42	-0.13
chr16	96348149	96350081	Hmgn1	0	2.1	4.08	1.6	2.75	2.1	1.65	2.59	2.17	-0.26
chr19	29441696	29442248	Cd274	0	2.7	4.98	1.03	1.83	2.54	1.74	2.9	2.04	-0.51
chr8	23915689	23916737	Ap3m2	0	9.41	12.3	4.27	7.8	9.73	3.95	8.66	7.16	-0.27
chr9	107536995	107538587	Gnai2	0	3.31	4.48	2.61	3.29	2.54	1.75	3.47	2.53	-0.45
chr9	14080187	14081710	Sesn3	0	7.36	7.56	3.26	5.84	4.87	2.35	6.06	4.35	-0.48
chr12	118572780	118573709	Gm5441	1776	3.49	4.04	1.93	3.36	2.26	1.71	3.15	2.44	-0.37
chr13	41174291	41175308	Mak	0	3.85	3.93	2.56	3.16	4.12	2.04	3.45	3.11	-0.15
chr15	23349035	23349699	Cdh18	-382818	2.24	2.64	1.72	4.7	2.95	2.39	2.2	3.35	0.6
chr17	17371232	17371985	Zfp97	-112886	5.56	7.98	5.29	5.37	4.63	1.69	6.28	3.9	-0.69
chr17	66898668	66899284	Rab12	-29658	2.63	3.25	1.19	2.24	3.64	1.04	2.36	2.31	-0.03
chr19	24354325	24355831	Fxn	0	3.05	2.66	1.51	2.19	2.41	1.43	2.41	2.01	-0.26
chr19	43598620	43599898	Got1	0	6.13	9.2	3.76	5.45	7.65	3.11	6.36	5.4	-0.24
chr2	176858102	176859238	Gm14405	-7995	6.54	6.39	3.29	3.64	1.97	3.15	5.41	2.92	-0.89
chr3	94756640	94758520	Rfx5	416	3.52	5.79	2.25	2.88	3.2	1.9	3.85	2.66	-0.53
chr4	91042904	91043682	Elavl2	0	5.39	5.31	3.03	3.42	4.13	2.15	4.58	3.23	-0.5
chr6	95316232	95316698	AY512915	-32245	3.78	4.57	2.27	2.55	3.61	1.37	3.54	2.51	-0.49
chr7	121705920	121706884	Cyp2r1	0	8.12	6.75	3.12	6.66	6.38	3.71	6	5.58	-0.1
chr12	8214655	8215431	1110057K04Rik	0	4.87	4.36	3.35	2.95	3.25	1.24	4.19	2.48	-0.76
chr14	112772162	112772828	Slitrk5	-697826	2.43	3.2	2.07	3.3	3.57	2.27	2.57	3.05	0.25
chr14	121794037	121794856	Stk24	-15585	5.6	5.35	2.28	3.59	4.95	1.27	4.41	3.27	-0.43
chr14	32453592	32454740	Hacl1	0	3.41	4.25	2.06	3.04	3.89	1.18	3.24	2.7	-0.26
chr15	25513029	25513564	Myo10	38740	2.02	2.58	2.58	2.06	1.57	2.52	2.39	2.05	-0.22
chr16	3872009	3873055	Zfp597	0	3.61	4.9	2.41	2.98	4.81	2.36	3.64	3.38	-0.11
chr16	58408025	58409053	Dcbld2	0	5.65	7.18	3.01	5.36	6.53	3.09	5.28	4.99	-0.08
chr17	27721698	27722206	AI413582	-19026	2.13	2.72	1.59	2.89	2.76	1.89	2.15	2.51	0.23
chr18	12898927	12900379	Cabyr	0	1.96	3.97	1.96	2.34	3.17	1.98	2.63	2.5	-0.07
chr19	38495892	38496386	Slc35g1	-25423	4.92	1.52	2.96	2.98	5.93	1.78	3.13	3.56	0.18
chr19	9973357	9974538	Incenp	0	4.46	5.94	2.2	2.72	2.36	1.75	4.2	2.28	-0.88
chr5	31223478	31224377	Khk	0	1.8	3.06	1.71	2.96	2.49	1.68	2.19	2.38	0.12
chr5	73881534	73883088	Dcun1d4	0	5.39	6.44	2.61	4.25	6.11	2.3	4.81	4.22	-0.19
chr6	28890874	28891310	Mir129-1	81308	4.33	2.87	1.67	2.73	2.89	1.47	2.96	2.36	-0.32
chr6	86294588	86295636	Fam136a	20040	4.51	5.61	3.02	2.19	2.4	1.67	4.38	2.09	-1.07
chr7	86003058	86004124	Det1	-10961	2.53	2.47	1.98	1.73	3.14	1.34	2.33	2.07	-0.17
chr8	115649592	115650739	Gm10280	-58431	12.01	13.53	6.09	5.44	11.69	2.43	10.54	6.52	-0.69
chr8	74045353	74046150	Plvap	-9685	2.89	3.61	1.23	2.18	3.68	1.79	2.58	2.55	-0.01
chr11	110260091	110260711	Map2k6	0	2.18	4.24	2.1	1.92	2.26	2.05	2.84	2.08	-0.45
chr11	3794688	3795507	4921536K21Rik	0	2.81	4.88	2.09	3.92	3.75	1.45	3.26	3.04	-0.1
chr11	40568190	40569157	Ccng1	0	4.47	5.44	3.62	3.41	3.61	1.48	4.51	2.83	-0.67
chr1	189257219	189258079	Esrrg	174805	3.3	4.94	3.02	2.66	2.12	1.57	3.75	2.12	-0.82
chr12	93086969	93088076	Sel1l	0	11.22	12.32	4.41	6.55	9.97	3.09	9.32	6.54	-0.51
chr13	48323069	48323786	Id4	33009	3.21	4.71	2.04	3.19	1.76	2.66	3.32	2.54	-0.39
chr15	9678012	9678851	Spef2	0	2.74	2.84	2.72	2.96	2.17	1.61	2.77	2.25	-0.3
chr15	98783354	98784342	Tuba1a	0	3.42	5.19	2.97	3.62	5.23	1.37	3.86	3.41	-0.18
chr18	38304218	38305098	Pcdh1	64318	2.76	4.98	2.86	5.22	2.7	2.26	3.53	3.39	-0.06
chr2	106490140	106490825	Mpped2	42790	4.34	5.66	2.61	2.28	4.89	3.02	4.2	3.4	-0.31
chr2	150864652	150865654	Nanp	0	2.56	2.38	1.54	3.11	3.06	1.51	2.16	2.56	0.24
chr3	104874565	104875182	4930564D02Rik	-4804	3.06	5.67	2.24	2.67	1.59	2.58	3.66	2.28	-0.68
chr3	34694266	34695064	Gm3143	-78682	3.05	2.19	1.43	2.42	2.81	1.49	2.22	2.24	0.01
chr7	74351209	74351819	Lysmd4	15610	3.77	2.46	2.39	1.66	2.98	1.82	2.87	2.15	-0.41
chr10	29032767	29033719	Echdc1	0	4.68	5.79	3.93	3.47	3.08	2.01	4.8	2.85	-0.75
chr10	92543774	92544853	Cdk17	78767	4.13	2.78	1.73	1.96	2.59	1.62	2.88	2.06	-0.48
chr11	118109565	118110474	Cyth1	0	4.02	3.3	1.34	3.12	2	1.49	2.89	2.2	-0.39
chr11	69608466	69609462	Chrnb1	0	5.56	7.91	3.18	4.06	3.93	2.56	5.55	3.52	-0.66
chr11	83104750	83105577	AA465934	0	4.9	5.14	2.45	3.22	5.91	2.31	4.16	3.81	-0.13
chr11	88028305	88029340	Mrps23	-10386	1.96	3.38	1.65	2.4	1.89	2	2.33	2.1	-0.15
chr13	6375526	6376202	Pitrm1	171200	2.8	5.55	2.77	2.17	3.52	1.54	3.71	2.41	-0.62
chr14	37947844	37948941	Ghitm	0	6.4	6.73	2.82	4.1	5.1	2.97	5.32	4.06	-0.39
chr16	58727615	58728662	Cldn25	0	3.87	5.14	2.09	4.56	3.33	2.21	3.7	3.37	-0.14
chr17	87664664	87665717	Mcfd2	0	2.56	1.79	2	2.17	3.71	1.81	2.12	2.56	0.28
chr18	46511619	46512271	Ccdc112	-40037	3.11	4.42	1.12	1.83	3.65	1.35	2.88	2.28	-0.34
chr19	10056605	10058099	Fth1	0	3.17	3.69	3.48	3.13	3.37	1.76	3.45	2.75	-0.32
chr2	95334641	95335613	Api5	-1056337	2.37	4.12	2.84	2.08	2.87	1.14	3.11	2.03	-0.61
chr3	14533641	14534267	Lrrcc1	0	4.74	2	1.69	2.78	2.24	1.41	2.81	2.14	-0.39
chr4	115409938	115410957	Efcab14	0	3.71	6.02	2.88	3.15	4.39	1.17	4.2	2.9	-0.53
chr4	132490011	132490409	Fam76a	-11545	2.04	3.47	1.43	2.31	2.81	1.21	2.31	2.11	-0.13
chr4	84432355	84433017	Cntln	97195	2.66	4.91	2.08	2.63	2.96	1.68	3.22	2.42	-0.41
chr8	42303065	42303703	Fgl1	-2555	4.66	6.27	3.82	4.45	5.47	3.24	4.92	4.39	-0.16
chr9	55889194	55890381	Rcn2	0	2.5	3.9	1.16	2.09	3.18	2.08	2.52	2.45	-0.04
chr11	20990824	20991768	Peli1	0	4.58	4.78	2.24	3.79	4.14	1.6	3.87	3.18	-0.28
chr11	80196408	80197093	Zfp207	0	3.55	1.46	1.78	1.61	3.07	1.4	2.26	2.03	-0.16
chr11	94071107	94073534	Tob1	0	4	4.07	1.78	4.27	4.03	2.1	3.28	3.47	0.08
chr12	65774012	65774727	Fscb	-198127	2.27	6.31	2.73	2.31	3.71	2.22	3.77	2.75	-0.46
chr14	119406364	119407227	Dnajc3	-69211	3.75	5.81	2.54	3.51	4.69	1.56	4.03	3.25	-0.31
chr14	31764210	31765165	Nek4	0	4.81	3.28	1.96	2.6	4.24	1.83	3.35	2.89	-0.21
chr14	47451341	47452225	Cgrrf1	0	3.21	3.68	1.47	3.43	2.53	1.18	2.79	2.38	-0.23
chr14	50066132	50066614	Slc35f4	78898	4.77	3.9	2.7	1.72	2.9	1.66	3.79	2.09	-0.85
chr15	59628691	59629365	Gm19510	-2177	2.21	3.16	1.69	2.05	2.28	2.12	2.35	2.15	-0.13
chr16	91199914	91200783	Olig2	25011	2.65	4.03	2.06	2.64	3.37	1.1	2.91	2.37	-0.3
chr17	28622878	28623724	Fkbp5	0	4.47	4.88	2.7	2.83	3.13	1.88	4.02	2.61	-0.62
chr1	93041261	93042046	Rbm44	0	3.62	5.58	3.94	2.69	4.27	2.54	4.38	3.17	-0.47
chr19	4257121	4258237	Mir6985	5641	3.51	4.37	2.04	2.88	2.88	1.5	3.31	2.42	-0.45
chr6	91103057	91104389	Hdac11	2419	3.96	3.66	2.32	3.3	4.93	2.57	3.31	3.6	0.12
chr7	3411360	3412297	Cacng6	13125	6.2	6.41	2.34	8.42	7.46	2.12	4.98	6	0.27
chr8	108861473	108862573	Smpd3	0	9.33	13.65	4.73	5.25	6.48	3.11	9.24	4.95	-0.9
chr8	86590043	86591616	Rfx1	0	8.5	9.47	4.44	5.42	6.93	2.84	7.47	5.06	-0.56
chr11	43182465	43183312	Mir146	4651	2.08	4.29	1.92	2.49	3.13	2.16	2.76	2.59	-0.09
chr11	65981077	65982311	Dnah9	0	6.24	5.88	3.82	5.2	5.32	3.23	5.31	4.58	-0.21
chr11	94998523	94998914	A730090H04Rik	7452	2.43	3.84	2.07	3.04	2.86	1.43	2.78	2.44	-0.19
chr13	116633147	116633764	Isl1	466132	4.17	4.05	2.24	3.27	4.98	2.71	3.49	3.65	0.07
chr14	58144167	58145634	Il17d	-502	4.42	3.24	2	3	3.33	1.79	3.22	2.71	-0.25
chr16	59405906	59406413	Gabrr3	794	1.87	2.47	2.41	1.26	4.14	1.58	2.25	2.33	0.05
chr17	23329765	23330334	Zfp40	0	3.32	4.18	2.28	2.25	2.95	3.08	3.26	2.76	-0.24
chr17	32487045	32488022	Akap8l	0	7.74	8.2	5.82	5.17	7.58	3.58	7.25	5.44	-0.41
chr3	14578080	14579307	E2f5	0	3.19	4.08	1.59	2.62	2.96	1.04	2.95	2.21	-0.42
chr3	89764219	89764988	Atp8b2	2266	3.69	5.37	1.59	4.42	3.09	1.76	3.55	3.09	-0.2
chr5	23888521	23889953	Atg9b	8008	3.02	2.53	2.21	2.56	2.05	1.45	2.59	2.02	-0.36
chr6	124869327	124870466	Ptms	-1363	3.79	4.62	2.21	2.82	4.54	2.24	3.54	3.2	-0.15
chr7	6122870	6124406	Zfp444	0	3.52	5.05	2.75	2.09	2.91	1.87	3.77	2.29	-0.72
chr7	91837846	91839193	2610206C17Rik	0	6.01	6.13	2.78	3.82	5.09	2.6	4.97	3.84	-0.37
chr10	70700111	70701260	Tfam	0	2	3.38	1.98	2.79	2.31	1.73	2.45	2.28	-0.11
chr11	102889286	102890510	Nmt1	0	2.65	3.37	1.79	3.97	3.42	1.56	2.6	2.98	0.2
chr11	68872627	68873655	2310047M10Rik	0	4.2	3.65	2.22	2.14	2.18	2.17	3.36	2.16	-0.63
chr12	107141164	107141871	Vrk1	106601	2.29	2.12	1.61	1.56	3.37	1.47	2.01	2.13	0.09
chr1	23262575	23264326	Mir30a	14781	4.24	4.72	2.42	3.4	4.39	1.18	3.79	2.99	-0.34
chr14	13116444	13117371	3830406C13Rik	0	3.2	2.84	1.23	2.18	2.72	1.97	2.42	2.29	-0.08
chr16	4267524	4268594	Gm5766	-38296	5.05	1.99	1.67	2.65	2.87	1.41	2.9	2.31	-0.33
chr18	34568727	34569427	Pkd2l2	0	3.67	2.14	1.97	2.36	3.6	2.27	2.59	2.74	0.08
chr19	11023530	11024013	Ccdc86	0	2.8	4.93	1.68	3.23	3.77	1.66	3.14	2.89	-0.12
chr19	45861309	45862084	Mgea5	-3528	2.44	3.07	1.99	2.37	2.71	1.85	2.5	2.31	-0.11
chr19	46470998	46472011	Sufu	0	5.86	5.31	3.13	2.8	4.41	1.96	4.77	3.06	-0.64
chr2	13465630	13466565	Trdmt1	0	5.49	6.16	2.7	3.24	5.53	2.81	4.78	3.86	-0.31
chr4	26273369	26274317	Manea	0	3.13	3.57	2.83	3.39	3.39	1.76	3.18	2.85	-0.16
chr8	86793839	86795068	Ccdc130	0	6.27	6.31	3.57	5	4.66	2.14	5.38	3.93	-0.45
chr11	60740592	60741455	Map2k3os	3914	2.35	3.77	1.69	3.29	2.27	2.68	2.6	2.75	0.08
chr14	123381633	123383190	Tmtc4	0	5.64	7.71	3.24	4.12	4.4	2.09	5.53	3.54	-0.64
chr14	20569583	20570867	Nid2	0	1.58	2.73	2.91	2.5	2.72	1.8	2.41	2.34	-0.04
chr15	27233411	27234710	Mir297-1	-57535	3.33	4.63	3.88	4.8	4.2	2.39	3.95	3.8	-0.06
chr15	27610927	27611671	Fam105a	0	3.27	5.22	2.19	3.45	3.39	1.71	3.56	2.85	-0.32
chr15	3945366	3946684	AW549877	0	4.51	5.6	3.02	3.27	5.09	1.69	4.38	3.35	-0.38
chr17	14415447	14416693	Smoc2	0	2.93	3.01	2.15	3.31	1.57	1.28	2.7	2.05	-0.39
chr17	46786879	46787934	Cul7	0	3.33	2.97	3.08	4	2.91	1.58	3.13	2.83	-0.14
chr17	46840911	46842455	Ppp2r5d	0	5.25	6.81	2.37	2.91	2.8	2.01	4.81	2.57	-0.9
chr19	47611213	47612170	Obfc1	0	3.81	3.27	1.53	2.39	2.49	1.41	2.87	2.1	-0.45
chr5	140267002	140268110	Mafk	0	2.92	3.28	1.47	3.07	2.77	1.72	2.56	2.52	-0.02
chr6	121080778	121081339	Mical3	0	1.21	2.67	3.05	2.28	3.49	1.85	2.31	2.54	0.14
chr7	108011173	108012163	Relt	0	3.96	3.79	2.13	2.22	1.84	2.49	3.29	2.18	-0.59
chr7	114310065	114310919	Nlrp14	0	1.43	2.34	2.47	2.26	2.46	1.77	2.08	2.16	0.06
chr7	4497904	4499221	Syt5	0	2.98	2.47	1.73	2.92	3.93	1.94	2.39	2.93	0.29
chr8	86760575	86761539	Zswim4	0	5.19	7.01	2.96	5.33	4.06	2.73	5.05	4.04	-0.32
chr9	26962239	26963479	Jam3	0	3.16	4.74	3.15	3.63	2.25	1.73	3.68	2.54	-0.54
chr9	98742390	98743075	Prr23a	0	2.57	5.66	2.25	2.82	4.69	2.32	3.49	3.28	-0.09
chr10	82231398	82232428	Nfyb	-4512	2.5	3.04	2.77	2.05	2.84	1.7	2.77	2.2	-0.33
chr12	25256518	25257577	Grhl1	0	4.98	6.5	2.38	4.67	4.75	1.73	4.62	3.72	-0.31
chr12	75384785	75386190	1700086L19Rik	0	3.94	3.65	1.74	2.55	2.88	1.76	3.11	2.4	-0.37
chr13	6546384	6547838	Pitrm1	0	4	4.99	2.52	3.54	6.34	1.81	3.84	3.9	0.02
chr15	22965785	22966335	Cdh18	0	2.71	2.73	2.65	3	4.58	2.31	2.7	3.3	0.29
chr15	52543611	52544428	Med30	0	5.79	2.61	2.68	5.28	3.24	2.34	3.69	3.62	-0.03
chr19	21726801	21727903	1110059E24Rik	0	6.86	5	3.98	4.83	3.68	2.53	5.28	3.68	-0.52
chr5	48763155	48764028	Pacrgl	0	3.87	2.86	1.21	2.42	2.57	1.91	2.65	2.3	-0.2
chr5	65590351	65591419	Wdr19	0	8.85	10.31	4.57	6.62	9.68	3.5	7.91	6.6	-0.26
chr7	63217244	63218259	Nipa2	0	3.72	4.32	2.16	2.99	6.33	2.28	3.4	3.87	0.19
chr8	14089807	14090894	Erich1	0	5.22	8.75	3.66	3.13	5.27	1.17	5.88	3.19	-0.88
chr8	48327781	48328761	Stox2	45995	5.23	3.96	2.41	3.47	3.99	1.95	3.87	3.14	-0.3
chr8	74944725	74946094	Eps15l1	0	3.16	5.03	2.08	3.08	3.78	1.75	3.42	2.87	-0.25
chr9	107428794	107429626	Tmem115	6649	2.12	4.06	1.85	2.54	3.52	1.72	2.68	2.59	-0.05
chr9	74744368	74745117	Onecut1	-34641	1.99	3.67	1.31	2.82	1.87	2.66	2.32	2.45	0.08
chr9	80050210	80050921	Myo6	-37370	2.66	1.76	1.6	2.71	2.56	1.9	2.01	2.39	0.25
chr9	99351433	99352178	Nme9	4483	3.81	3.19	3.93	3.45	4.31	1.6	3.64	3.12	-0.22
chr10	30561856	30563137	Hey2	0	7.7	8.2	3.49	6.88	6.54	1.55	6.46	4.99	-0.37
chr12	75008230	75009760	Hif1a	0	3.44	4.82	2.12	2.7	2.65	1.51	3.46	2.29	-0.6
chr13	61813895	61814463	BC052688	58476	1.9	2.87	3.01	2.25	3.7	1.13	2.59	2.36	-0.14
chr14	78847523	78848420	Akap11	88247	1.96	3.77	1.36	2.55	3.11	1.59	2.36	2.42	0.03
chr15	101848249	101849048	Krt18	9598	3.04	2.82	1.53	1.38	3.15	1.59	2.46	2.04	-0.27
chr16	16958519	16959089	Mapk1	24385	2.37	4.82	2.42	2.25	4.42	1.54	3.2	2.74	-0.23
chr18	37977189	37977803	Pcdhgc5	1396	6.38	5.7	2.38	2.39	2.74	1.94	4.82	2.36	-1.03
chr19	10762890	10763810	Vps37c	0	3.09	1.5	2.38	2.2	2.28	1.82	2.32	2.1	-0.15
chr19	37326246	37327350	4931408D14Rik	11235	4.16	6.01	3.32	5.73	4.43	2.45	4.5	4.2	-0.1
chr2	180257413	180258040	Ntsr1	-22733	4.53	5.79	2.33	2.93	4.45	1.53	4.22	2.97	-0.5
chr2	70978408	70979238	Cybrd1	-22298	3.25	2.87	2.06	1.99	2.87	1.43	2.73	2.1	-0.38
chr3	82161409	82162451	Map9	0	7.91	9.13	4.44	6.43	10.86	3.51	7.16	6.93	-0.05
chr4	43681523	43682888	Fam221b	0	4.75	5.32	2.32	3.7	5.22	1.46	4.13	3.46	-0.25
chr5	36235502	36236445	Afap1	0	5.73	4.78	1.98	6.03	3.7	3.21	4.16	4.31	0.05
chr5	52722130	52722823	Sod3	32219	1.37	2.89	2.35	2.78	2.22	1.5	2.2	2.17	-0.02
chr6	25758805	25759647	Pot1a	0	2.24	4.31	2.41	3.05	3.15	1.51	2.99	2.57	-0.22
chr6	8458767	8459645	A430035B10Rik	0	8.3	11.4	4.26	5.43	6.85	2.81	7.99	5.03	-0.67
chr6	8778072	8778680	Ica1	-49588	2.45	2.47	2.53	2.71	2.99	2.35	2.48	2.68	0.11
chr6	89593600	89594994	Txnrd3	0	5.14	5.39	2.91	3.82	3.51	2.06	4.48	3.13	-0.52
chr7	31319465	31320719	Arhgap33	0	4.31	4.09	2.27	3.44	3.79	1.97	3.56	3.07	-0.21
chr7	36181271	36182283	C230052I12Rik	0	3.74	2.96	1.85	2.99	2.49	2.68	2.85	2.72	-0.07
chr8	4165709	4166874	Evi5l	0	6.95	8.27	3	10.94	11.39	4.58	6.07	8.97	0.56
chr8	72177992	72179132	Zfp964	0	6.87	7.79	3.49	5.63	6.5	3.98	6.05	5.37	-0.17
chr9	59425313	59426723	Celf6	0	6.32	7.01	3	6.57	6.44	2.99	5.44	5.33	-0.03
chr10	41606432	41607697	Sesn1	0	1.92	2.87	2.51	2.9	1.66	1.89	2.43	2.15	-0.18
chr11	20231916	20233530	Slc1a4	0	3.51	3.41	1.86	2.84	2.6	1.48	2.93	2.31	-0.34
chr1	140515467	140517057	Nek7	0	3.91	4.01	2.91	2.77	2.46	1.5	3.61	2.24	-0.68
chr13	56352975	56354189	Neurog1	0	2.45	4.74	1.41	2.04	2.76	1.31	2.87	2.04	-0.49
chr14	20618961	20619755	2700060E02Rik	23290	1.36	2.2	2.97	2.66	4.57	2.3	2.18	3.18	0.54
chr17	44215422	44216320	Enpp5	0	6.47	5.02	2.26	3.57	4.35	1.95	4.58	3.29	-0.48
chr17	67717034	67717813	Ptprm	-13235	3.3	6.11	3.13	3.07	3.4	2.14	4.18	2.87	-0.54
chr17	79135166	79136617	Strn	0	3.26	2.76	1.63	2.97	2.02	1.48	2.55	2.16	-0.24
chr17	8680611	8681150	T	-53324	1.26	3.49	1.5	2.73	4.16	1.63	2.08	2.84	0.45
chr18	12326448	12327662	3110002H16Rik	0	1.89	2.78	1.54	2.12	3.34	1.64	2.07	2.37	0.19
chr19	18787205	18788213	D030056L22Rik	0	1.75	3.47	2.26	2.73	2.63	1.03	2.49	2.13	-0.23
chr19	29141300	29142091	Gm9895	0	2.39	2.84	3.08	3.25	3.01	1.71	2.77	2.66	-0.06
chr19	4145760	4146448	Coro1b	2214	1.96	3.46	1.89	2.67	2.85	1.4	2.44	2.31	-0.08
chr2	149961686	149962800	Zfp120	0	2.79	2.59	1.75	2.55	1.89	1.71	2.38	2.05	-0.21
chr2	32702341	32703171	Stxbp1	0	4.07	4.67	1.96	1.43	2.87	2.2	3.57	2.17	-0.72
chr4	133658097	133659024	Ubxn11	0	4.23	3.65	2.19	2.68	3.76	1.72	3.36	2.72	-0.3
chr4	149586547	149587204	Car6	-11303	7.61	3.42	2.48	4.32	4.03	2.79	4.5	3.71	-0.28
chr4	99381808	99382927	Alg6	0	3.86	3.91	2.69	2.63	2.62	2.35	3.49	2.53	-0.46
chr5	151992226	151993116	Stard13	0	3.64	3.37	2.56	3.71	1.26	1.43	3.19	2.13	-0.58
chr5	23929010	23930260	Cdk5	0	4.22	5.1	1.75	2.13	3.46	1.4	3.69	2.33	-0.66
chr6	140628893	140629932	Aebp2	-56075	2.21	2.89	1.88	2.2	4.3	1.92	2.33	2.81	0.27
chr6	145288415	145290299	1700073E17Rik	45845	4.73	5.12	2.37	3.36	3.49	1.52	4.07	2.79	-0.54
chr7	29382727	29383751	Pak4	0	7.38	7.94	3.96	5.02	5.19	2.49	6.43	4.23	-0.6
chr7	36538705	36540074	Dpy19l3	0	4.64	4.48	2.14	3.82	2.96	1.57	3.75	2.78	-0.43
chr8	116158292	116160157	Mon1b	0	5.21	9.8	3.97	5.22	6.89	3.42	6.33	5.18	-0.29
chr8	116962974	116964882	Wwox	0	2.34	3.02	1.96	3.03	1.68	1.71	2.44	2.14	-0.19
chr8	55864613	55865346	Gpm6a	0	2.58	1.88	2.22	1.75	2.86	1.51	2.23	2.04	-0.13
chr8	87370449	87372078	Calr	0	4.73	6.22	2.44	4.06	4.29	1.32	4.46	3.22	-0.47
chr9	21960828	21961811	Pigyl	0	4.94	6.74	3.89	3.64	2.84	1.45	5.19	2.64	-0.97
chr10	87609236	87610166	Parpbp	0	3.05	4.44	1.92	2.57	2.56	1.54	3.14	2.22	-0.49
chr11	23533133	23534032	0610010F05Rik	0	3	3.89	1.62	4.59	3.57	2.04	2.84	3.4	0.26
chr1	137914182	137915398	Tmem9	0	2.78	3.71	1.94	2.26	2.64	1.57	2.81	2.16	-0.38
chr12	25783377	25783989	Id2	-2420	1.76	3.89	1.6	2.7	1.6	1.94	2.42	2.08	-0.22
chr12	88728080	88729976	Sptlc2	0	5.91	7.79	3.86	4.36	6.27	2.39	5.85	4.34	-0.43
chr15	36788398	36788964	Ywhaz	-61714	2.86	2.65	2.01	2.6	2.72	1.41	2.51	2.24	-0.16
chr16	32608095	32609781	Tfrc	0	3.36	3.04	1.88	2.28	2.9	2.03	2.76	2.4	-0.2
chr17	46297105	46298196	Gtpbp2	0	3.84	5.05	2.76	3.87	3.46	2.19	3.88	3.17	-0.29
chr17	74888482	74889578	Yipf4	0	3.7	2.28	2.75	3.1	1.41	2.25	2.91	2.25	-0.37
chr18	38409501	38410835	1700086O06Rik	0	4.45	5.16	1.64	4.13	4.82	1.31	3.75	3.42	-0.13
chr18	80346716	80349071	Adnp2	0	4.7	7.28	2.76	4.48	3.68	1.76	4.91	3.31	-0.57
chr19	47164603	47165652	Usmg5	0	2.83	2.98	1.78	2.89	2.79	1.82	2.53	2.5	-0.02
chr2	33225895	33227348	Ralgps1	0	4.56	5.94	2.91	4.17	3.46	1.81	4.47	3.15	-0.51
chr7	107307533	107308529	Lipt2	0	2.44	4.02	1.22	2.85	3.64	1.76	2.56	2.75	0.1
chr7	31813514	31814321	Mir7050	11015	3.85	3.88	3.32	3.07	2.43	2.27	3.68	2.59	-0.51
chr9	4375914	4377239	Msantd4	6297	5	6.9	3.19	2.42	2.42	2.35	5.03	2.4	-1.07
chr9	78435277	78436379	Slc17a5	0	2.09	2.72	1.7	2.41	2.53	1.15	2.17	2.03	-0.1
chr10	57717919	57718615	Gcc2	0	3.3	2.7	2.21	2.11	4.01	1.71	2.74	2.61	-0.07
chr10	81034091	81034996	Tle2	3035	6.86	6.77	3.77	1.92	2.32	2.29	5.8	2.18	-1.41
chr1	177554958	177556843	Fh1	0	4.23	4.78	2.41	3.6	2.15	1.69	3.81	2.48	-0.62
chr11	78622914	78623505	Lyrm9	16591	2.28	2.76	1.79	2.17	1.9	2.01	2.28	2.03	-0.17
chr12	32633893	32635982	Hbp1	0	7.37	9.34	3.42	5.09	6.62	2.29	6.71	4.67	-0.52
chr12	40763450	40765215	Arl4a	0	3.6	3.69	2.3	3.22	2.53	1.58	3.2	2.44	-0.39
chr14	52863695	52864712	Chd8	-6448	4.25	4.68	2.4	3.34	2.74	1.72	3.78	2.6	-0.54
chr14	58016906	58018042	Cryl1	0	2.98	4.63	1.79	3.15	2.22	1.26	3.13	2.21	-0.5
chr15	100381505	100382952	Tfcp2	0	3.64	3.55	2.25	3.42	4.54	3.14	3.15	3.7	0.23
chr15	80540747	80542662	Tnrc6b	0	5.85	9.02	3.61	6.18	7.66	3.08	6.16	5.64	-0.13
chr1	59029750	59031130	Trak2	0	4.3	2.81	2.12	3.39	3.54	1.15	3.08	2.69	-0.19
chr16	22439288	22440583	Etv5	0	7.51	9.66	3.51	7.3	6.36	4.36	6.89	6.01	-0.2
chr16	45158043	45159646	Slc35a5	0	2.86	4.06	1.98	2.63	2.44	1.54	2.97	2.2	-0.43
chr17	23907831	23908917	Flywch1	0	3.61	3.34	1.94	2.2	2.83	1.98	2.96	2.34	-0.34
chr17	56213706	56214796	Ubxn6	0	5.2	4.71	2.69	3.45	4.49	1.68	4.2	3.21	-0.39
chr3	19934729	19935531	Hps3	0	4.71	3.43	2.63	3.89	4.88	1.68	3.59	3.48	-0.04
chr3	79432045	79433707	Etfdh	0	5.28	5.65	2.44	4.42	2.86	1.77	4.46	3.02	-0.56
chr5	31593092	31594300	Ift172	0	3.47	2.8	2.09	3.04	2.89	1.98	2.79	2.64	-0.08
chr5	89140623	89141237	Mob1b	8658	3.75	3.06	2.51	2.08	3.65	1.3	3.11	2.34	-0.41
chr5	93103669	93104967	Ccdc158	0	3.95	4.53	2.5	3.04	2.8	1.84	3.66	2.56	-0.51
chr6	13626956	13628496	B630005N14Rik	0	3.68	5.53	2.75	2.98	2.54	1.81	3.99	2.44	-0.7
chr7	107684995	107686001	Coa4	0	2.55	4.85	2.1	4.56	3.89	1.74	3.17	3.4	0.1
chr8	48618287	48619500	Trappc11	0	5.56	5.47	2.68	3.78	2.42	2.17	4.57	2.79	-0.71
chr8	72676214	72676892	Mef2b	0	2.99	4.62	2.76	3.53	3.72	2.11	3.46	3.12	-0.15
chr9	107465161	107465890	Tusc2	0	3.53	2.92	2.35	4.28	1.92	1.63	2.93	2.61	-0.17
chr9	14167848	14168496	Endod1	17190	2.3	3.29	1.37	1.7	4.09	2.21	2.32	2.67	0.2
chr9	62827887	62829167	Pias1	0	3.38	3.23	2.29	3.3	1.75	1.49	2.97	2.18	-0.44
chr10	21777967	21778961	4930444G20Rik	8924	2.31	4.02	3.43	5.08	2.39	2.24	3.25	3.24	-0.01
chr11	109286558	109287904	Amz2	0	7.12	6.88	3.26	4.98	6.64	2.48	5.75	4.7	-0.29
chr11	29146804	29147900	Ccdc104	0	4.68	7.54	3.34	5.11	4.21	2.55	5.19	3.96	-0.39
chr11	65619943	65621221	Zkscan6	0	3.7	5.49	2.48	1.94	4.26	1.56	3.89	2.59	-0.59
chr12	106810652	106811317	Bdkrb2	-9271	2.44	4.33	1.34	2.77	2.11	1.44	2.7	2.11	-0.36
chr12	79849215	79850644	Mpp5	0	5.48	7.53	2.96	4.63	4.11	1.67	5.32	3.47	-0.62
chr13	41453859	41454787	Nedd9	0	2.91	6.21	3.16	2.96	3.46	1.89	4.09	2.77	-0.56
chr13	62725372	62725937	6720489N17Rik	0	2.87	3.1	2.58	3.26	1.73	2.67	2.85	2.55	-0.16
chr13	91599929	91601017	Ssbp2	0	3.85	7.7	1.94	5.06	3.34	1.9	4.5	3.43	-0.39
chr14	76266217	76266851	Snora31	-18488	3.63	2.97	1.28	3.04	1.99	1.26	2.63	2.1	-0.32
chr16	13818474	13819715	Ntan1	0	4.13	4.94	1.84	3.33	3.83	1.86	3.64	3.01	-0.27
chr16	4963948	4964941	Anks3	0	5.71	3.91	1.55	3.32	2.54	1.44	3.72	2.43	-0.61
chr17	25022994	25024149	Nubp2	0	7.84	5.09	2.88	3.81	4.6	3.38	5.27	3.93	-0.42
chr18	33372950	33374970	Stard4	0	4.88	6.01	2.17	3.32	4.22	2.09	4.35	3.21	-0.44
chr18	64648102	64649495	Fech	0	2.52	2.69	1.87	2.44	2.4	1.26	2.36	2.03	-0.21
chr1	95238946	95240786	Pask	0	4.55	6.66	2.34	4.39	5.16	2.12	4.52	3.89	-0.21
chr2	37635668	37636357	Crb2	-3900	1.38	3.45	1.89	4.27	3.25	2.31	2.24	3.28	0.55
chr4	141554009	141554799	Fhad1	12767	2.05	2.38	2.89	2.78	3.89	2.11	2.44	2.93	0.26
chr4	63070906	63072161	Akna	-6427	2.69	4.69	1.36	4.97	3.67	1.59	2.91	3.41	0.23
chr6	34126149	34127583	Slc35b4	0	5.08	3.93	1.99	2.11	2.73	1.39	3.67	2.08	-0.82
chr7	112833907	112834508	Timm10b	-44854	3.59	1.88	2.71	2.45	2.56	1.98	2.73	2.33	-0.23
chr7	148236977	148237719	B4galnt4	9453	2.55	3.88	1.32	2.6	3.76	2.36	2.58	2.91	0.17
chr7	19510291	19511070	Nova2	166	5.03	6.11	2.3	4.24	2.16	1.53	4.48	2.64	-0.76
chr7	28122316	28123139	Ltbp4	0	5.09	4.41	4.05	2.67	4.41	2.61	4.52	3.23	-0.48
chr7	53041464	53043241	Lmtk3	-2148	2.28	3.59	1.42	3.15	3.15	1.71	2.43	2.67	0.14
chr7	82992772	82994107	Klhl25	0	3.64	5.72	2.01	2.34	2.51	2.21	3.79	2.35	-0.69
chr8	126958152	126958919	Pgbd5	-316	3.87	2.78	1.49	3.12	3.29	1.55	2.71	2.65	-0.03
chr8	77557072	77558457	Tom1	0	6.34	5.24	3.52	5.96	8.48	3.34	5.03	5.93	0.24
chr9	22279233	22280733	Bbs9	0	3.42	4.17	2.06	2.39	2.79	1.75	3.22	2.31	-0.48
chr9	22818567	22819073	Bmper	208446	6.94	9.9	3.7	6.72	5.24	2.83	6.85	4.93	-0.47
chr9	62971747	62972495	Skor1	22292	2.71	2.67	1.63	3.44	2.62	2.55	2.34	2.87	0.3
chr10	61142635	61143405	Sar1a	0	1.75	3.57	1.9	3.1	3.81	2.38	2.41	3.1	0.36
chr11	21270384	21272025	Ugp2	0	5.19	5.8	2.63	3.13	2.81	1.55	4.54	2.5	-0.86
chr1	140753271	140753677	2310009B15Rik	0	3	4.93	2.61	2.93	2.76	2.36	3.51	2.68	-0.39
chr11	63735124	63736348	Hs3st3b1	0	5.19	5.21	1.99	4.95	3.08	2.02	4.13	3.35	-0.3
chr11	75048107	75048846	Rtn4rl1	-40613	4.02	3.38	1.76	2.98	1.89	2.04	3.05	2.3	-0.41
chr12	31057850	31058623	Sntg2	0	1.75	2.11	2.52	3.09	2.17	1.24	2.13	2.17	0.03
chr12	72475557	72476137	Dact1	-64687	3.03	3.45	2.95	2.53	2.41	2.47	3.14	2.47	-0.35
chr13	112515039	112516340	Mier3	-38654	5.3	6.35	3.25	5.22	4.3	2.33	4.97	3.95	-0.33
chr1	34516094	34517377	Ptpn18	0	3.06	3.8	1.9	3.08	2.39	1.18	2.92	2.22	-0.4
chr13	77847705	77848438	Fam172a	0	1.11	2.91	2.22	3.51	3.25	1.95	2.08	2.9	0.48
chr14	119336530	119337707	Dnajc3	0	4.82	5.96	2.42	3.9	2.61	1.96	4.4	2.82	-0.64
chr14	33201069	33201953	1700024G13Rik	0	2.91	3.96	1.38	1.45	2.69	2.43	2.75	2.19	-0.33
chr15	31513988	31514752	Cmbl	-15322	2.83	3.6	1.91	2.28	3.12	1.66	2.78	2.35	-0.24
chr16	20097106	20098536	Klhl24	0	6.23	6.83	3.41	4.04	3.81	1.73	5.49	3.19	-0.78
chr1	63776589	63777477	Mdh1b	0	3.04	2.68	2.02	2.27	3.3	1.43	2.58	2.33	-0.14
chr16	44172213	44174057	Gm608	0	2.49	3.32	2.65	3.63	2.8	1.12	2.82	2.52	-0.16
chr17	30748400	30750001	Glo1	0	3.54	4.45	1.88	2.64	2.44	1.64	3.29	2.24	-0.55
chr19	10969203	10970229	Prpf19	0	5	5.49	2.38	3.66	4.49	1.86	4.29	3.34	-0.36
chr19	12039368	12041239	Osbp	0	7.58	10.17	4.3	4.91	6.13	2.21	7.35	4.42	-0.73
chr2	166900109	166901225	Snord12	-9317	1.94	4.82	1.75	2.22	3.63	1.5	2.84	2.45	-0.21
chr3	96086993	96088084	Fcgr1	9808	4.45	3.1	2.01	2.02	3.07	1.75	3.19	2.28	-0.48
chr4	132088945	132089928	Atpif1	0	4.26	5.73	1.9	1.96	3.69	1.37	3.96	2.34	-0.76
chr4	134408376	134410363	Tmem57	0	4.28	4.09	1.68	2.49	2.6	1.44	3.35	2.18	-0.62
chr4	73436416	73437147	Rasef	0	3.32	2.91	1.45	3.64	3.63	1.63	2.56	2.97	0.21
chr5	149630899	149631496	2210417A02Rik	-77484	3.62	2.93	1.36	2.31	1.88	1.86	2.64	2.02	-0.39
chr5	37379813	37380952	Wfs1	0	4.03	4.18	1.21	3.14	5.15	1.96	3.14	3.42	0.12
chr5	54200577	54201480	Tbc1d19	0	3.74	2.08	1.62	2.44	2.93	1.94	2.48	2.44	-0.03
chr6	29417376	29418321	Atp6v1f	0	2.86	1.85	2.41	2.04	2.95	1.1	2.37	2.03	-0.22
chr6	77929274	77930235	Ctnna2	0	2.96	3.12	2.11	2.86	2.33	1.24	2.73	2.14	-0.35
chr7	125676300	125677143	Coq7	0	5.61	7.86	3.18	3.05	5.14	3.31	5.55	3.83	-0.53
chr7	27963214	27964854	Rab4b	0	6.18	5.49	3.07	4.92	6.22	2.33	4.91	4.49	-0.13
chr9	15110249	15111161	4931406C07Rik	0	6.07	4.25	2.4	3.93	4.13	1.48	4.24	3.18	-0.41
chr9	76171107	76171679	Hcrtr2	0	4.97	1.98	1.99	1.92	2.45	1.94	2.98	2.1	-0.5
chr10	40602426	40604561	Cdc40	0	3.54	5.16	2.4	3.14	2.16	1.49	3.7	2.26	-0.71
chr10	94795085	94795730	2310039L15Rik	3179	2.51	1.94	2.14	1.13	2.39	2.71	2.2	2.08	-0.08
chr10	99949213	99950801	Tmtc3	0	4.17	4.02	1.44	3.06	4.14	1.45	3.21	2.88	-0.15
chr11	69136858	69137806	Cntrob	0	5.27	3.57	2.49	2.9	4.42	1.51	3.78	2.94	-0.36
chr12	83433570	83434268	Sipa1l1	-21235	3.09	3.05	1.4	2.36	2.21	2.62	2.51	2.4	-0.07
chr13	32998675	32999082	Serpinb1c	-8666	1.99	7.08	2.8	1.35	3.1	1.57	3.96	2.01	-0.98
chr1	43883806	43885164	Uxs1	0	4.28	3.78	2.33	3.38	3.19	1.7	3.46	2.76	-0.33
chr15	57972425	57973369	Wdyhv1	0	3.43	2.12	3.19	3.89	1.78	1.68	2.91	2.45	-0.25
chr1	7078076	7079404	Pcmtd1	0	3.86	3.67	2.82	3.46	3.26	1.2	3.45	2.64	-0.38
chr17	24685769	24687977	Pkd1	0	3.49	5.33	2.32	3.2	2.34	1.66	3.71	2.4	-0.63
chr17	53828253	53829328	Sgol1	0	4.02	3.38	2.12	4.09	4.16	1.48	3.17	3.24	0.03
chr19	25035696	25036533	Cbwd1	0	3.87	6.43	2.43	3.73	3.84	2.47	4.24	3.35	-0.34
chr19	42202918	42204216	Avpi1	0	5.1	5.69	3	4.59	5.49	2.45	4.6	4.18	-0.14
chr19	42244348	42245630	Zfyve27	0	2.85	2.44	1.78	2.57	2.18	1.74	2.36	2.16	-0.12
chr19	45437575	45439264	Btrc	0	3.84	3.93	2.55	2.39	4.39	2.02	3.44	2.93	-0.23
chr19	46573969	46574981	Trim8	1156	4.8	4.95	2.25	2.45	3.73	1.25	4	2.48	-0.69
chr19	5087628	5088910	Yif1a	0	5.69	6.34	2.09	2.79	4.36	1.8	4.71	2.98	-0.66
chr2	34726097	34727097	Psmd5	0	6.21	6.01	2.44	3.49	5.03	1.19	4.89	3.24	-0.59
chr2	73404071	73404645	Chrna1	13750	1.88	3.28	2.54	3.52	3.66	1.39	2.57	2.86	0.15
chr3	151369058	151369523	Ifi44	43400	4.06	2.15	1.57	1.18	4.82	1.38	2.59	2.46	-0.08
chr3	151856521	151857025	Dnajb4	0	2.14	3.73	1.29	3.1	1.39	2.2	2.39	2.23	-0.1
chr3	61166781	61169193	Rap2b	0	2.8	3.84	2.12	2.89	3.59	1.52	2.92	2.67	-0.13
chr4	132065293	132067018	Sesn2	0	4.38	5.08	2.78	2.23	2.51	1.84	4.08	2.19	-0.89
chr5	37431887	37432512	Jakmip1	9583	3.02	5.01	3.38	2.94	2.91	1.9	3.8	2.58	-0.56
chr5	77531408	77532263	Hopx	-7116	6.63	7.32	3.04	5.79	7.03	2.51	5.66	5.11	-0.15
chr5	90990424	90991222	5830473C10Rik	-190	4.24	5.33	3.36	2.99	4.72	1.69	4.31	3.13	-0.46
chr7	121397717	121398458	Copb1	0	3.28	2.02	1.32	2.85	1.89	1.3	2.21	2.01	-0.13
chr7	86804595	86805935	Ticrr	0	5.24	7.38	2.43	4.52	4.17	2.02	5.02	3.57	-0.49
chr7	88715713	88716925	Whamm	0	4.23	4.55	2.15	2.34	2.19	2.82	3.64	2.45	-0.57
chr8	107114485	107115833	Pdp2	0	4.31	4.36	1.62	4.22	3.11	1.42	3.43	2.92	-0.23
chr8	107937148	107937972	Kctd19	0	4.76	4.85	2.66	2.9	2.38	2.61	4.09	2.63	-0.64
chr8	74125916	74127515	Fam129c	-4372	2.11	2.5	1.53	2.13	3.41	1.49	2.05	2.34	0.19
chr8	86628011	86629279	Dcaf15	0	7.99	7	4.04	4.78	5.73	3.08	6.34	4.53	-0.48
chr9	19426187	19426959	Zfp317	0	5.08	4.7	3.8	3.1	1.99	2.06	4.53	2.38	-0.92
chr10	10868759	10869840	Shprh	0	6.74	6.25	3.08	3.48	7.1	3.24	5.36	4.61	-0.22
chr10	60531023	60531740	Pcbd1	20350	4.71	5.76	2.5	3.07	4.48	2.78	4.32	3.44	-0.33
chr10	70516026	70516850	Bicc1	105532	2.79	4.71	2.86	5.23	3.39	1.83	3.45	3.48	0.01
chr10	77440818	77441875	1810043G02Rik	0	3.07	6.51	3.07	2.26	4.36	2.41	4.22	3.01	-0.48
chr10	80819851	80820559	Mfsd12	0	3.81	4.59	1.95	2.6	3.74	1.02	3.45	2.45	-0.49
chr10	87919234	87920139	Sycp3	2192	4.03	3.59	3.24	5.07	3.24	2.11	3.62	3.47	-0.06
chr11	100799828	100801496	Stat3	0	4.78	7.5	3.27	5.06	5.02	2.96	5.18	4.35	-0.25
chr11	115048370	115049238	Nat9	0	4.98	3.17	2.06	3.27	2.74	1.74	3.4	2.58	-0.4
chr11	54910880	54912030	Gm2a	0	7.98	8.27	4.31	7.74	5.23	3.04	6.85	5.34	-0.36
chr12	8928146	8929302	Laptm4a	-34	8.3	9.74	3.44	6.83	7.01	2.89	7.16	5.58	-0.36
chr13	113590393	113592365	Ppap2a	0	1.92	4	1.94	2.89	1.91	1.65	2.62	2.15	-0.28
chr13	47450329	47451161	Rnf144b	-160958	3.25	7.07	2.63	4.75	5.04	2.1	4.32	3.96	-0.12
chr14	110683042	110683566	Slitrk6	470805	2.06	3.11	2.48	3.32	2.67	2.27	2.55	2.75	0.11
chr14	32149264	32150422	Capn7	0	4.78	5.29	2.6	4.52	3.86	1.65	4.22	3.34	-0.34
chr14	47379703	47380728	Cdkn3	0	8.04	10.01	3.8	5.38	5.59	2.57	7.28	4.51	-0.69
chr15	82952669	82953558	Rrp7a	0	3.19	2.96	1.92	2.89	1.89	1.43	2.69	2.07	-0.38
chr16	31428642	31430472	Bdh1	0	5.16	5.68	2	3.01	2.44	1.7	4.28	2.38	-0.84
chr16	46009915	46011149	Plcxd2	0	4.49	6.9	2.11	4.01	4.42	2.71	4.5	3.71	-0.28
chr17	57353977	57354743	Mir6978	1908	3.52	3.26	2.86	2.27	1.46	2.49	3.21	2.07	-0.63
chr18	42421293	42422246	Lars	0	4.82	4.86	2.48	3.76	5.72	2	4.05	3.83	-0.08
chr18	44539413	44540853	Dcp2	0	4.88	4.35	2.37	3.38	3.69	2.05	3.87	3.04	-0.35
chr19	42826316	42827601	Pyroxd2	0	3.36	3.21	3.04	2.65	2.82	1.3	3.2	2.26	-0.5
chr2	134469095	134470319	Tmx4	0	3.75	5.62	2.99	3.45	4.91	2.15	4.12	3.5	-0.23
chr2	80456931	80457941	Dusp19	0	3.08	2.11	2.01	2.91	2.9	2.21	2.4	2.67	0.15
chr3	104315235	104316430	Lrig2	0	4.86	5.13	2.31	4.61	4.44	3.33	4.1	4.13	0.01
chr5	28396568	28398978	Insig1	0	3.87	4.73	2.06	2.51	3.48	1.95	3.55	2.65	-0.42
chr5	31191302	31191990	Agbl5	0	2.95	4.36	2.24	2.4	2.85	2.78	3.18	2.68	-0.25
chr6	115073100	115073777	Syn2	11142	5.18	4.8	1.2	2.72	3.1	1.3	3.73	2.37	-0.65
chr6	72046957	72048170	St3gal5	0	2.12	5.16	2.35	3.26	3.57	1.64	3.21	2.82	-0.18
chr7	118171945	118173128	Ctr9	0	3.31	4.13	2.33	2.95	2.95	1.68	3.26	2.53	-0.36
chr7	17612408	17614064	Ppp5c	0	2.77	2.95	2.21	3.21	3.21	1.3	2.64	2.57	-0.04
chr7	28017602	28018395	Adck4	0	5.45	3.78	3.8	3.13	4.05	2.21	4.34	3.13	-0.47
chr7	56135865	56137296	E2f8	0	3.4	5.95	2.33	2.76	2.93	1.84	3.89	2.51	-0.63
chr8	44392053	44392852	Zfp42	0	4.06	3.75	2.34	2.53	2.63	2.19	3.38	2.45	-0.46
chr9	108984250	108985380	Tma7	0	1.8	3.32	1.87	2.27	2.72	1.12	2.33	2.04	-0.19
chr9	27106346	27107357	Igsf9b	0	6.55	5.7	3.21	3.72	4.14	2.21	5.15	3.36	-0.62
chr9	87149794	87150938	4922501C03Rik	0	4.84	4.38	1.84	2.97	5.13	1.88	3.69	3.33	-0.15
chr11	22186106	22187840	Ehbp1	0	5.45	4.4	1.64	3.33	3.55	2.02	3.83	2.97	-0.37
chr11	68911797	68912931	Per1	0	4.89	5.85	2.8	3.24	4.56	2.04	4.51	3.28	-0.46
chr1	169279812	169280957	Aldh9a1	0	3.66	5.35	2.56	4.72	3.29	2.09	3.86	3.37	-0.2
chr1	173210959	173212071	Ppox	0	2.07	3.71	2.34	2.31	2.14	1.86	2.71	2.1	-0.36
chr12	29334179	29334923	Rnaseh1	0	2.73	3.2	1.2	2.84	2.45	2.24	2.38	2.51	0.08
chr12	45369549	45370884	Pnpla8	0	4.25	3.94	2.86	3.99	2.4	1.97	3.68	2.79	-0.4
chr13	23864301	23864925	Hist1h1a	-8765	4.33	4.62	2.87	3.67	5.82	3.06	3.94	4.18	0.09
chr13	58583947	58584484	Rmi1	-79990	3.28	4.19	1.97	3.93	3.65	1.79	3.15	3.12	-0.01
chr13	74199181	74200072	Cep72	0	4.55	4.07	2.19	3.3	2.97	1.52	3.6	2.6	-0.47
chr14	52504079	52504982	Mettl17	0	3.74	5.4	2.16	2.75	2.17	1.67	3.77	2.2	-0.78
chr1	46909774	46911242	Slc39a10	0	3.49	3.66	2.6	3.94	2.85	1.52	3.25	2.77	-0.23
chr15	36108649	36109702	Spag1	0	5.9	8.68	1.78	3.13	3.98	2.04	5.45	3.05	-0.84
chr1	75517669	75518611	Stk11ip	0	6.17	7.44	3.62	4.09	5.34	1.43	5.74	3.62	-0.66
chr1	78192991	78194067	Pax3	0	2.26	3.37	1.89	2.56	3.76	1.85	2.51	2.72	0.12
chr18	6764676	6765548	Rab18	0	4.03	2.16	2.71	4.42	3.68	2.37	2.97	3.49	0.23
chr19	18705618	18706966	Ostf1	0	3.31	3.72	2.47	3.34	2.17	2.13	3.17	2.55	-0.31
chr19	38128071	38130480	Cep55	0	3.2	4.78	2.16	3.08	4.7	1.78	3.38	3.19	-0.08
chr19	4509742	4511118	Pcx	0	8.93	11.18	4.31	6.8	6.29	3.82	8.14	5.64	-0.53
chr2	140220478	140221396	Macrod2	0	8.09	10.77	5.4	5.6	9.59	3.04	8.09	6.08	-0.41
chr4	106543032	106543753	Ssbp3	40321	3.56	3.65	2.14	2.55	4.06	1.87	3.12	2.83	-0.14
chr4	48137331	48138300	Stx17	0	2.51	2.71	1.85	3.03	2.17	1.48	2.36	2.23	-0.08
chr5	97540188	97541242	Paqr3	0	4.61	6.29	3.85	6.27	4.64	3.93	4.92	4.95	0.01
chr7	75273786	75274825	Pgpep1l	134294	2.47	2.53	3.13	1.94	3.9	1.84	2.71	2.56	-0.08
chr9	107514740	107515498	Sema3b	-3168	2.49	2.64	1.93	2.55	2.77	1.46	2.35	2.26	-0.06
chr9	25288774	25289632	Eepd1	0	3.46	2.91	2.09	3	3.41	1.12	2.82	2.51	-0.17
chr9	59807033	59807606	Gm7616	-7933	2.83	3.49	3.54	2.57	3.91	2.08	3.29	2.85	-0.2
chr10	118701458	118702321	Cand1	-24347	3.92	3.92	2.35	2.77	3.4	1.02	3.4	2.4	-0.5
chr11	120171880	120172758	Mir6935	35969	4.61	3.56	2.6	4.28	3.82	2.18	3.59	3.43	-0.07
chr11	60023542	60024597	Mir6922	-7713	2.82	3.55	1.7	2.61	1.86	2.04	2.69	2.17	-0.31
chr1	167564035	167565677	Mpzl1	0	4.2	5.49	3.56	3.52	3.49	2.38	4.42	3.13	-0.5
chr12	91049851	91051263	Nrxn3	0	6.12	5.58	3.11	4.42	4.65	1.75	4.94	3.61	-0.45
chr14	67487259	67488629	Dpysl2	0	4.24	2.83	2.55	4.15	3.57	1.92	3.21	3.21	0
chr14	75415594	75416203	5031414D18Rik	0	2	3.69	1.74	2.27	2.3	1.82	2.48	2.13	-0.22
chr17	28827679	28829106	Mapk14	0	2.94	5.09	1.82	3.02	2.84	1.56	3.28	2.47	-0.41
chr17	47559161	47560220	1700001C19Rik	-7501	6.25	6.02	2.69	4.94	7	2.71	4.99	4.88	-0.03
chr18	23199721	23200730	Nol4	0	3.21	2.11	1.69	5.55	5.82	3.31	2.34	4.89	1.06
chr19	3942897	3943691	Unc93b1	-7712	3.06	3.63	1.54	3.01	1.94	1.5	2.74	2.15	-0.35
chr2	64493295	64494016	Grb14	366807	2.07	2.26	1.69	1.78	4.45	1.33	2.01	2.52	0.33
chr2	79474895	79476437	Ssfa2	0	4.73	4.87	2.8	4.4	5.07	2.32	4.13	3.93	-0.07
chr3	108002717	108004178	Cyb561d1	0	2.96	3.51	1.83	1.94	3.06	1.36	2.77	2.12	-0.38
chr3	62310436	62311355	Dhx36	0	2.35	3.13	1.41	1.7	3.19	2.08	2.3	2.32	0.02
chr3	81736311	81737121	Ctso	0	3.17	2.63	3.11	2.49	3.27	1.57	2.97	2.44	-0.28
chr3	94175383	94176118	Rorc	629	2.57	3.4	3.1	3.74	2.1	3.14	3.02	2.99	-0.01
chr4	11892592	11894192	Pdp1	0	7.01	7.19	2.59	5.27	6.11	3.24	5.6	4.87	-0.2
chr4	136673866	136674471	Gm13003	46510	2.02	3.11	1.34	4.1	3.24	1.32	2.16	2.89	0.42
chr4	70195101	70196724	Megf9	0	4.25	5.32	2.5	2.83	4.05	1.87	4.02	2.92	-0.46
chr5	149739852	149741193	Katnal1	0	5.54	6.72	2.3	4.31	4.9	2.85	4.85	4.02	-0.27
chr5	23899805	23900792	Abcb8	0	4.1	6.46	2.39	2.23	3.39	1.53	4.32	2.38	-0.85
chr6	34729977	34731192	Agbl3	0	3.45	4.12	1.88	2.8	2.76	1.11	3.15	2.22	-0.5
chr7	123236294	123237283	1700003G18Rik	0	5.46	5.32	2.13	3.15	6.22	2.66	4.3	4.01	-0.1
chr7	127038328	127040117	Dcun1d3	0	1.81	2.94	1.54	1.79	2.34	2	2.1	2.04	-0.04
chr7	3616671	3617584	Leng1	0	5.77	5.49	1.87	3.82	3.67	2.09	4.38	3.19	-0.45
chr8	107870360	107872284	Fhod1	0	2.53	2.8	1.31	1.72	2.98	1.33	2.21	2.01	-0.14
chr9	106373991	106374687	Parp3	4295	2.92	3.06	2.34	2.11	2.01	2.4	2.77	2.17	-0.35
chr9	107347203	107348034	Cacna2d2	-44993	5.04	5.27	2.84	1.77	2.7	2.11	4.38	2.19	-1
chr9	119506311	119506955	Scn5a	-18177	2.73	2.72	2.27	1.71	1.74	3.34	2.57	2.26	-0.18
chr9	35377253	35378291	Hyls1	0	5.34	5.91	3.76	3.98	4.85	1.99	5	3.61	-0.47
chr9	43874726	43876013	Usp2	0	3.78	4.57	2.34	3.35	3.47	2.42	3.56	3.08	-0.21
chr9	66642820	66644153	Aph1b	0	4.76	7.79	2.07	5.92	6.6	2.45	4.87	4.99	0.03
chr9	83490622	83491725	Sh3bgrl2	-48678	2.2	2.84	1.62	2.08	2.03	2.24	2.22	2.12	-0.07
chr10	33624273	33625846	Rsph4a	0	3.43	5.89	1.81	3.21	4.35	1.52	3.71	3.03	-0.29
chr10	70592773	70593624	Bicc1	28758	6.51	7.94	4.21	5.93	6.9	3.56	6.22	5.46	-0.19
chr11	100388437	100390566	Acly	0	3.8	2.76	1.53	2.93	2.23	1.64	2.7	2.27	-0.25
chr11	30885945	30886674	Chac2	0	3.16	2.58	2.46	2.02	2.69	1.85	2.73	2.19	-0.32
chr11	48650808	48652474	Trim7	-11169	2.43	4.51	1.66	1.6	3.27	1.29	2.87	2.05	-0.48
chr1	162096476	162097098	Tnn	-12770	2.83	2.81	1.3	2.51	3.83	2.81	2.31	3.05	0.4
chr1	166948753	166949477	4930568G15Rik	72584	4.85	8.12	1.69	2.67	3.48	1.64	4.89	2.6	-0.91
chr12	109530228	109531662	Hhipl1	12817	4.33	4.27	2.44	3.65	2.53	1.67	3.68	2.62	-0.49
chr12	17006516	17007350	Pqlc3	0	6.64	5.41	2.24	5.17	4.18	1.91	4.76	3.75	-0.34
chr1	32229128	32230105	Khdrbs2	0	6.08	6.41	3.58	4.41	5.86	3.99	5.36	4.75	-0.17
chr13	54690994	54692288	Nop16	0	3.45	3.77	1.76	2.19	2.26	1.79	2.99	2.08	-0.52
chr1	36568047	36569174	Cnnm3	0	4.79	3.77	2.24	1.95	3.47	1.34	3.6	2.25	-0.67
chr14	35568771	35569600	Grid1	63721	3.26	3.02	2.94	2.65	2.53	2.69	3.07	2.62	-0.23
chr14	45838414	45840278	Txndc16	0	5.58	7.66	3.05	5.81	5.62	3.33	5.43	4.92	-0.14
chr16	21204171	21205468	Ephb3	0	5.2	9.36	4.14	6.22	5.82	2.45	6.23	4.83	-0.37
chr17	41070892	41072067	Cenpq	0	2.42	4.05	1.86	1.57	3.69	1.22	2.78	2.16	-0.36
chr17	47638175	47639558	Taf8	0	3.51	3.71	1.76	2.72	4.14	1.44	2.99	2.77	-0.11
chr1	85105889	85106341	A530032D15Rik	87	3.58	2.21	2.7	3.05	4.96	2.46	2.83	3.49	0.3
chr19	26678629	26679947	Smarca2	0	2.46	2.47	1.97	3.13	2.54	2.18	2.3	2.62	0.19
chr19	6306009	6307098	Cdc42bpg	0	1.86	4.37	1.64	2.7	2.69	1.75	2.62	2.38	-0.14
chr2	103650475	103651551	4930547E08Rik	0	5.02	6.63	2.12	2.73	4.54	2.22	4.59	3.16	-0.54
chr2	73408118	73408761	Chrna1	9634	3.78	3.7	3.16	3.28	1.09	1.85	3.55	2.07	-0.77
chr3	40751852	40754016	Larp1b	536	3.24	4.1	1.88	2.75	2.78	1.47	3.07	2.33	-0.4
chr4	41411337	41412564	Kif24	0	12.88	16.42	5.44	7.63	9.91	3.63	11.58	7.06	-0.71
chr5	44199189	44199731	Bst1	10400	1.99	3.01	1.05	3.56	3.1	1.48	2.02	2.71	0.43
chr7	99817178	99819750	Pcf11	0	3.78	3.6	1.96	3.18	2.94	2.38	3.11	2.83	-0.14
chr9	20806969	20807959	Mrpl4	0	3.96	4.17	2.13	1.95	4.8	1.28	3.42	2.68	-0.35
chr10	127451812	127452865	Prim1	0	2.44	4.52	1.16	3.23	2.78	1.21	2.71	2.41	-0.17
chr11	115023988	115025340	Slc9a3r1	0	4.59	4.82	2.83	2.85	2.27	2.41	4.08	2.51	-0.7
chr1	133421434	133425196	Srgap2	0	5.24	7.88	2.89	4.12	5.65	2.6	5.34	4.12	-0.37
chr11	4117641	4118753	Gatsl3	0	1.83	2.37	2.56	3.46	3.77	1.79	2.25	3.01	0.41
chr12	112402512	112403464	Traf3	1116	1.57	3.41	1.37	3.09	4.25	1.33	2.12	2.89	0.45
chr12	73185334	73187516	L3hypdh	0	5.38	6.14	2.61	4.96	4.67	1.9	4.71	3.84	-0.29
chr13	12432371	12433363	Actn2	0	3.95	5.42	3.11	2.59	2.95	2.01	4.16	2.52	-0.72
chr13	13682132	13683351	Lyst	0	5.21	4.21	3.33	5.12	4.01	1.63	4.25	3.59	-0.24
chr14	32898149	32899385	Dph3	0	4.81	4.56	1.64	2.38	3.5	2.7	3.67	2.86	-0.36
chr14	48037615	48038380	Dlgap5	0	3.71	7.53	2.76	3.59	4.75	2.08	4.67	3.47	-0.43
chr14	60883693	60884298	Mtmr6	0	6.25	4.76	3.9	4.25	3.7	3.02	4.97	3.66	-0.44
chr15	12229990	12230861	Golph3	20389	4.96	6.46	3.73	3.38	3.2	2.19	5.05	2.92	-0.79
chr15	84847178	84847962	Upk3a	0	5.69	6.54	2.69	4.34	4.99	2.03	4.97	3.79	-0.39
chr17	46280440	46281358	Rsph9	0	2.65	3.68	1.07	1.9	2.75	1.64	2.47	2.1	-0.23
chr17	56765745	56767626	Lonp1	0	3.44	4.92	2.29	2.58	3.05	1.73	3.55	2.45	-0.53
chr18	34910402	34912120	Cdc25c	0	2.51	4.08	1.37	2.24	4.31	2.18	2.65	2.91	0.13
chr19	3707675	3708678	1810055G02Rik	0	4.18	5.36	1.54	2.01	3.2	1.74	3.69	2.32	-0.67
chr2	45551760	45552374	1700019E08Rik	0	2.2	2.85	1.45	4.48	3.65	2.07	2.17	3.4	0.65
chr3	102590848	102591682	Tshb	-4211	2.59	3.15	1.65	1.98	2.35	1.91	2.46	2.08	-0.24
chr4	106323167	106324255	Pars2	0	3.11	3.22	1.94	3.37	2.44	1.9	2.76	2.57	-0.1
chr4	131604457	131605458	Epb4.1	0	2.7	4.25	1.38	2.39	3.21	1.67	2.78	2.42	-0.2
chr4	141348962	141350131	Casp9	0	3.7	4.07	1.25	3.29	2.87	1.7	3.01	2.62	-0.2
chr4	98787266	98788153	Dock7	0	5.48	4.66	1.65	3.2	3.62	1.79	3.93	2.87	-0.45
chr5	16781514	16782213	Speer4f	199726	3.09	3.76	1.75	2.89	2.6	1.14	2.87	2.21	-0.37
chr5	65826536	65827793	Ugdh	0	4.73	6.17	2.59	2.78	3.67	2.28	4.5	2.91	-0.63
chr6	125164998	125166173	Vamp1	0	6.2	6.49	3.25	3.36	4.88	1.97	5.31	3.4	-0.64
chr6	65945715	65946329	4930544G11Rik	-43151	4.4	5.91	2.51	3.58	4.1	2.07	4.27	3.25	-0.39
chr7	139767226	139768567	Oat	0	3.62	4.38	1.57	3.36	3.02	1.42	3.19	2.6	-0.29
chr7	149135038	149135844	Brsk2	0	2.68	5.43	1.81	4.22	2.43	1.38	3.31	2.68	-0.3
chr7	97624118	97625350	Tmem126b	0	6.25	6.7	3.43	5.28	4.76	2.58	5.46	4.21	-0.38
chr9	61969987	61971380	Mir5133	0	8.33	9.71	2.74	2.9	5.02	1.37	6.93	3.1	-1.16
chr9	83334181	83335143	Lca5	0	6.88	4.81	3.54	3.91	5.37	2.9	5.08	4.06	-0.32
chr1	136311408	136312640	Adipor1	0	4.5	5.49	2.05	3.5	4.54	1.42	4.01	3.15	-0.35
chr1	14503526	14504265	Eya1	-203246	4.57	3.9	2.21	4.34	2.84	2.04	3.56	3.07	-0.21
chr13	22127328	22127845	Hist1h2ah	0	5.22	7.5	3.15	2.84	4.6	3.08	5.29	3.51	-0.59
chr13	3916871	3917848	Net1	0	2.76	4.23	1.75	2.34	2.71	1.55	2.91	2.2	-0.4
chr15	100591515	100592803	Slc4a8	0	5.87	4.28	2.59	3.99	5.21	2.84	4.25	4.01	-0.08
chr15	38111544	38112583	Odf1	36374	3.25	4.82	1.41	1.94	3.09	1.3	3.16	2.11	-0.58
chr15	90054170	90055239	Alg10b	0	3.03	5.73	1.9	3	2.23	1.86	3.55	2.36	-0.59
chr15	99200060	99201424	Fmnl3	0	4.46	5.78	3.52	4.85	4.41	1.69	4.59	3.65	-0.33
chr16	17451445	17452789	Crkl	0	2.72	4.29	2.3	4.03	3.12	1.48	3.1	2.88	-0.11
chr17	24591484	24592658	E4f1	0	3.22	4.8	1.39	2.81	2.85	1.01	3.14	2.22	-0.49
chr17	27461617	27462466	Mir7216	2863	1.91	3.69	2.2	5.83	7.74	2.82	2.6	5.46	1.07
chr1	7386888	7388821	Pcmtd1	-307888	4.12	5.63	2.02	3.08	3.69	1.73	3.92	2.83	-0.47
chr17	66233478	66235360	Ralbp1	0	2.94	2.79	1.12	2.15	2.75	1.14	2.28	2.01	-0.18
chr18	21159545	21161400	Rnf138	0	2.62	3.57	2.1	3.12	2.18	1.5	2.76	2.27	-0.28
chr18	35794452	35794860	Slc23a1	-7571	1.67	3.38	1.4	1.57	3.43	1.96	2.15	2.32	0.11
chr19	34258664	34259282	Stambpl1	7477	1.75	5.06	1.72	2.07	2.72	1.68	2.84	2.16	-0.4
chr19	44388742	44389538	Mir5114	-11082	3.05	4.25	2.65	3.23	2.11	2.1	3.32	2.48	-0.42
chr2	125977489	125978333	Fam227b	0	4.16	3.41	1.82	3.48	4.14	1.69	3.13	3.1	-0.01
chr2	143740475	143742031	Dstn	0	4.86	6.2	2.14	3.48	5.21	1.59	4.4	3.43	-0.36
chr2	91104755	91105809	Arfgap2	0	4.61	2.85	2.08	4.35	6.63	1.89	3.18	4.29	0.43
chr3	137526775	137527866	H2afz	0	3.35	4.7	2.24	2.1	2.94	1.68	3.43	2.24	-0.61
chr4	107973209	107974106	Zyg11b	0	3.77	3.49	2	3.38	2.19	1.59	3.09	2.39	-0.37
chr4	129117521	129118776	Zbtb8b	0	3.44	2.59	2.46	3	4.01	1.46	2.83	2.82	0
chr4	62021122	62022387	Fkbp15	0	6.09	4.95	2.96	3.12	4.97	1.38	4.67	3.16	-0.56
chr4	71860569	71862726	Tle1	0	4.82	5.1	2.94	4.68	5.31	2.25	4.29	4.08	-0.07
chr5	108026167	108027180	Rpap2	0	2.8	2.47	1.44	2.71	2.49	1.03	2.24	2.08	-0.11
chr5	117798148	117798820	Wsb2	8493	2.41	4.46	1.7	2.19	4.15	1.77	2.86	2.7	-0.08
chr5	138696469	138697650	Lamtor4	0	5.61	4.45	1.52	4.58	3.07	2.16	3.86	3.27	-0.24
chr5	147032227	147033522	Rnf6	0	3.03	3	2.57	3.19	4.1	1.85	2.87	3.05	0.09
chr5	65726452	65727297	Rfc1	0	5.43	5.78	1.82	3.04	2.98	2.17	4.34	2.73	-0.67
chr5	8996595	8997832	Crot	0	2.95	2.22	1.77	2.89	2.59	1.03	2.31	2.17	-0.09
chr6	12504647	12505883	Thsd7a	193370	1.42	3.34	1.45	2.45	3.39	1.09	2.07	2.31	0.16
chr7	140607807	140608494	Tex36	185304	1.38	3.64	1.18	1.73	2.85	2.31	2.07	2.3	0.15
chr7	151767276	151768587	Fadd	0	3.2	2.77	1.43	2.94	2.13	1.52	2.47	2.2	-0.17
chr7	73149998	73150421	Snrpa1	54800	3.83	3.26	1.54	2.39	2.32	1.51	2.88	2.07	-0.47
chr8	11556877	11558769	Ing1	-812	3.71	6.81	2.45	5.09	4.95	2.1	4.32	4.05	-0.1
chr8	55809241	55810271	Wdr17	0	6.43	5.83	4.26	5.52	4.48	1.93	5.51	3.98	-0.47
chr9	118309973	118310757	4933432G23Rik	28199	3.79	4.31	2.69	3.62	4.45	2.44	3.6	3.5	-0.04
chr9	48863271	48864437	Zw10	0	3.24	3.87	1.96	2.75	2.04	1.23	3.02	2.01	-0.59
chr9	57408151	57409392	Scamp2	0	3.16	5.34	1.57	3.33	3.26	3.08	3.36	3.22	-0.06
chr10	12912524	12913857	Ltv1	0	2.84	3.66	2.01	2.27	3.46	1.37	2.84	2.37	-0.26
chr1	153559396	153560313	Edem3	42190	2.8	3.82	1.86	2.1	4.26	2.17	2.83	2.84	0.01
chr12	105852232	105853107	Dicer1	137055	3.86	3.01	2.41	2.51	2.56	1.82	3.09	2.3	-0.43
chr12	47708634	47709557	Nova1	210205	1.61	4.75	1.32	1.79	2.43	2.07	2.56	2.1	-0.29
chr13	8884436	8885642	Idi1	0	5.49	8.51	3.57	7.31	6.14	2.84	5.86	5.43	-0.11
chr16	34690234	34691450	Ccdc14	0	3.67	3.19	2.07	2.57	3.33	1.04	2.98	2.31	-0.36
chr16	42874650	42876871	4932412D23Rik	0	9.42	12.57	5.6	8.05	11.89	3.91	9.2	7.95	-0.21
chr16	44055729	44056735	Gramd1c	-27671	3.22	3.61	3.23	4.56	4.58	2.3	3.35	3.81	0.18
chr17	10202759	10203455	4930452A19Rik	-234028	3.1	3.78	1.16	3.29	3.62	2.17	2.68	3.03	0.17
chr18	81134561	81135435	Atp9b	-3764	4.02	2.72	2.79	2.62	2.72	1.45	3.18	2.26	-0.49
chr19	47550394	47551128	Sh3pxd2a	-11493	6.25	6.49	2.87	3.87	2.48	2.71	5.2	3.02	-0.78
chr19	47805021	47806653	Sfr1	0	3.56	5.06	3.04	4.11	3.17	2.39	3.89	3.22	-0.27
chr19	47939727	47940639	Gsto2	0	3.85	4.66	2.76	4.02	2.46	1.3	3.76	2.59	-0.53
chr2	13192576	13193672	Rsu1	0	6.16	5.48	2.37	2.85	5.99	1.6	4.67	3.48	-0.42
chr2	29948717	29950220	Zdhhc12	0	3.41	2.5	1.57	2.87	4.28	1.96	2.49	3.04	0.28
chr2	32985773	32987743	Garnl3	-43049	4.11	3.87	1.53	6.15	6.31	3.31	3.17	5.26	0.73
chr2	91284503	91285052	1110051M20Rik	0	3.21	1.37	1.93	2.17	3.32	1.89	2.17	2.46	0.18
chr3	145586646	145587948	Bcl10	0	9.44	9.99	4.62	6.13	6.22	2.44	8.02	4.93	-0.7
chr4	129317288	129318658	Txlna	0	4.24	3.93	1.54	3.42	3.16	1.34	3.24	2.64	-0.29
chr4	132323669	132324800	Rpa2	0	4.18	6.3	3.02	4.54	4.82	2.18	4.5	3.85	-0.23
chr4	98081666	98082811	Inadl	-19150	3.19	4.26	2.7	3.21	3.66	1.67	3.38	2.85	-0.25
chr5	123229069	123229912	Camkk2	0	3.05	1.78	1.26	2.29	2.16	1.7	2.03	2.05	0.01
chr6	135656799	135657801	Emp1	-343851	1.62	4.12	1.95	4.21	5.72	1.83	2.56	3.92	0.61
chr7	152488221	152488964	Mrgprf	-1408	2.37	1.68	2.19	2.96	2.83	1.29	2.08	2.36	0.18
chr7	4690944	4693270	Suv420h2	0	5.46	7.42	3.81	5.48	5.95	2.39	5.56	4.61	-0.27
chr7	52147537	52148418	Med25	0	4.45	2.13	1.85	3.12	2.7	2.35	2.81	2.72	-0.05
chr8	55610978	55611420	Spcs3	3931	3.67	3.12	1.29	2.69	1.58	1.99	2.69	2.09	-0.37
chr9	47511145	47511969	Gm10677	114322	4.92	3.5	2.86	1.89	3.73	1.35	3.76	2.32	-0.69
chr10	79459798	79460508	Abca7	0	2.86	3	1.72	2.07	1.77	3.03	2.53	2.29	-0.14
chr10	79896087	79897097	Tcf3	0	1.74	5.08	1.52	3.63	3.59	1.26	2.78	2.83	0.02
chr11	100256306	100259838	Jup	0	3.56	4.32	1.96	2.26	2.81	1.38	3.28	2.15	-0.61
chr12	33638341	33639938	4933406C10Rik	0	3.04	3.06	1.93	2.3	3.06	1.2	2.68	2.19	-0.29
chr14	55633240	55634834	Ngdn	0	6.02	6.68	2.85	5.01	5.61	2.9	5.18	4.51	-0.2
chr14	63796358	63797453	Fdft1	0	7.89	11.32	5.72	7.54	7.65	3.34	8.31	6.18	-0.43
chr15	12753962	12755007	6030458C11Rik	0	4.91	8.14	2.56	2.11	5.22	2.67	5.2	3.33	-0.64
chr15	75799009	75800511	Zfp707	0	2.16	4.08	1.9	3.12	2.14	1.64	2.71	2.3	-0.24
chr17	25969432	25970734	Stub1	0	3.63	4.62	1.62	2.33	3.33	1.04	3.29	2.23	-0.56
chr19	7246596	7247261	Otub1	33513	2.84	2.63	1.59	2.48	3.79	2.03	2.35	2.77	0.23
chr19	8860288	8861382	Taf6l	0	3.34	3.88	1.71	1.34	3.45	2.18	2.98	2.32	-0.36
chr2	70864697	70865498	Mettl8	-8266	2.36	4.37	3.15	4.47	3.48	2.38	3.29	3.44	0.06
chr3	100725589	100726863	Trim45	0	8.9	11.69	4.14	8.14	12.94	5.31	8.24	8.8	0.09
chr4	109650058	109651413	Dmrta2	0	3.09	3.6	1.98	2.64	1.96	1.47	2.89	2.02	-0.51
chr4	127151935	127152516	Gjb5	-116527	1.39	3.87	2.1	2.38	3.13	1.24	2.45	2.25	-0.12
chr4	19635652	19636815	Wwp1	0	3.95	3.77	2.03	3.63	2.4	1.64	3.25	2.56	-0.34
chr5	86493950	86496583	Cenpc1	0	2.36	3.8	1.91	2.23	2.5	1.42	2.69	2.05	-0.39
chr6	47780120	47780991	Zfp786	0	2.95	3.59	1.31	2.95	2.73	2.01	2.62	2.56	-0.03
chr6	54276264	54277285	Prr15	0	4.1	5.27	2.07	2.78	3.28	1.56	3.81	2.54	-0.58
chr7	107519948	107521073	Ppme1	0	7.8	9.56	4.12	3.59	2.85	1.2	7.16	2.55	-1.49
chr7	16884682	16885572	Bbc3	9359	3.49	4.21	2.1	3.09	3.13	2.06	3.27	2.76	-0.24
chr7	26101299	26102268	Megf8	0	4.46	4.52	2.01	2.56	2.17	1.56	3.66	2.1	-0.8
chr7	51803856	51804618	Pold1	0	2.83	4.76	1.6	3.37	4.76	2.61	3.06	3.58	0.22
chr7	63049172	63049899	Tubgcp5	0	4.09	5.5	2.12	2.53	2.5	1.1	3.9	2.04	-0.93
chr8	125897004	125898547	Tcf25	0	5.25	5.35	2.05	3.39	3.99	1.34	4.22	2.91	-0.54
chr8	13286901	13288882	Tmco3	0	3.48	1.45	1.85	3.47	2.54	1.29	2.26	2.43	0.11
chr10	10191730	10192598	Adgb	0	2.65	3.61	2.81	2.53	2.26	2.11	3.02	2.3	-0.39
chr10	30337462	30338649	Hint3	0	4.67	6.22	3.5	3.4	2.35	1.88	4.8	2.54	-0.91
chr10	41209716	41210631	Smpd2	0	3.4	4.24	2.13	3.31	4.43	2.35	3.26	3.36	0.05
chr10	86240756	86242197	Nt5dc3	0	3	5.73	2.14	3.19	4.27	2.05	3.62	3.17	-0.19
chr10	88179954	88180780	Gm4925	13066	2.62	6.07	3.45	3.78	3.21	2.31	4.05	3.1	-0.38
chr1	130313112	130314586	Dars	0	3.48	4.5	2.15	1.93	3.13	1.13	3.38	2.06	-0.71
chr1	13362141	13364827	Ncoa2	0	3.92	4.38	2.06	2.87	1.82	1.36	3.45	2.02	-0.77
chr11	46250133	46251420	Med7	0	2.63	2.82	1.64	2.21	2.82	1.36	2.36	2.13	-0.15
chr12	101480500	101481177	Gm10432	33641	3.19	4.06	2.88	3.53	2.07	2.11	3.38	2.57	-0.39
chr12	4880659	4881698	Mfsd2b	0	2.21	2.05	1.95	2.3	2.55	1.84	2.07	2.23	0.11
chr13	56623338	56624341	Fbxl21	0	1.35	4.24	2.43	2.65	2.51	1.98	2.67	2.38	-0.17
chr14	65568031	65569570	Hmbox1	0	3.86	5.53	2.9	3.76	4.54	1.55	4.1	3.28	-0.32
chr15	103134911	103136264	Gpr84	4605	5.49	5.37	2.34	3.8	4.75	2.12	4.4	3.56	-0.31
chr1	65232706	65233798	Idh1	0	7.79	7.79	3.28	3.62	6.66	2.48	6.29	4.25	-0.56
chr16	57120987	57122442	Tomm70a	0	4.27	4.3	2.52	3.34	4.9	1.97	3.7	3.4	-0.12
chr17	17141616	17142193	Zfp960	58873	5.62	6.5	3.38	3.97	5.81	3.17	5.17	4.32	-0.26
chr1	72330440	72331458	Pecr	0	2.92	2.95	1.6	2.89	1.51	1.88	2.49	2.09	-0.25
chr17	24986486	24988008	Fahd1	0	4.7	5.59	2.94	3.74	3.95	1.94	4.41	3.21	-0.46
chr1	74633786	74635179	Zfp142	0	4.56	3.6	2.63	2.51	2.71	1.83	3.6	2.35	-0.61
chr17	56600918	56602723	Ptprs	0	3.82	5.48	2.57	3.76	3.95	1.81	3.96	3.17	-0.32
chr17	6317312	6317783	Dynlt1a	0	3.74	7.18	2.93	2.14	3.57	1.53	4.62	2.41	-0.93
chr18	49914738	49915848	Dtwd2	0	4.75	5.41	3.59	3.47	4.78	3.08	4.58	3.78	-0.28
chr2	156226791	156227771	2900097C17Rik	-8076	1.38	3.32	1.41	3	5.85	1.95	2.04	3.6	0.82
chr2	34227878	34229422	Pbx3	-322	4.64	7.78	3.26	3.09	2.99	1.96	5.23	2.68	-0.96
chr2	9799943	9801713	Gata3	0	2.98	3.11	1.66	2.18	2.53	1.31	2.58	2.01	-0.36
chr3	39669432	39669984	1700017G19Rik	751850	2.93	2.05	2.07	1.99	2.79	1.3	2.35	2.03	-0.21
chr3	69793734	69794438	Otol1	17096	2.3	2.84	2.54	1.96	3.38	1.48	2.56	2.27	-0.17
chr3	90108326	90108831	Mir7012	-34256	2.42	3.47	2.73	3.45	4.44	1.27	2.87	3.05	0.09
chr4	117222332	117224827	Eri3	0	3.19	3.86	2.97	2.06	2.8	1.82	3.34	2.23	-0.58
chr4	40089377	40091150	Aco1	0	3.12	4.44	1.83	3.57	4.81	1.53	3.13	3.3	0.08
chr4	56814630	56815922	BC026590	0	3.55	3.2	1.45	3.41	3.24	1.17	2.73	2.61	-0.07
chr5	12134129	12134862	4933402N22Rik	-216087	2.4	3.93	2.1	4.01	6.67	4.13	2.81	4.94	0.81
chr6	47762871	47764042	Pdia4	0	15.22	16.88	5.62	10.5	12.29	4.89	12.57	9.23	-0.45
chr6	57483933	57486360	Ppm1k	0	3.67	3.56	1.94	3.02	2.3	2.26	3.06	2.53	-0.27
chr7	25330910	25332559	Pinlyp	0	5.73	6.07	2.96	3.51	3.56	1.93	4.92	3	-0.71
chr7	36369790	36371940	Rgs9bp	0	3.14	2.68	1.97	2.6	2.93	1.93	2.6	2.49	-0.06
chr8	25220648	25221485	1810011O10Rik	327933	3.07	4.93	2.52	3.07	3.67	1.9	3.51	2.88	-0.28
chr8	59029145	59030620	Cep44	0	4.49	5.26	2.54	2.24	3.32	1.73	4.1	2.43	-0.75
chr8	72298278	72299263	Zfp866	0	5.08	4.95	3.14	5.96	4.25	2.59	4.39	4.27	-0.04
chr9	13630716	13633034	Cep57	0	8.21	10.8	4.63	5.86	7.42	3.16	7.88	5.48	-0.52
chr9	95854777	95855868	Xrn1	0	2.6	3.56	1.86	2.94	1.54	1.68	2.67	2.05	-0.38
chr10	62040272	62041887	2510003E04Rik	0	3.85	3.72	2.32	3.63	2.85	1.53	3.3	2.67	-0.3
chr11	29925581	29926552	Eml6	0	3.06	5.54	2.01	2.74	3.88	1.72	3.54	2.78	-0.35
chr11	49056924	49058400	Mgat1	0	3.29	5.68	2.37	5.22	3.98	1.94	3.78	3.71	-0.03
chr11	54600414	54601773	Cdc42se2	0	5.27	3.5	1.85	2.57	2.88	1.99	3.54	2.48	-0.51
chr11	97176532	97177432	Mrpl45	0	2.26	2.09	2.53	2.04	3.41	1.94	2.29	2.46	0.1
chr13	105018451	105019565	Cenpk	0	4.73	6.18	2.26	2.47	3.13	1.07	4.39	2.22	-0.98
chr13	53488294	53489865	Gm2762	0	2.67	2.39	2.43	1.58	3.83	1.47	2.5	2.29	-0.12
chr1	51534107	51535911	Nabp1	0	4.87	4.99	3.02	3.46	3.41	1.9	4.29	2.92	-0.55
chr15	81569979	81570829	Zc3h7b	4448	2.71	4.27	2.11	2.38	2.96	1.13	3.03	2.16	-0.49
chr18	35862300	35863075	Dnajc18	0	2.44	5.97	1.68	2.13	2.17	1.95	3.36	2.08	-0.69
chr18	50194559	50195630	Tnfaip8	17305	3.91	4.91	1.75	4.29	3.26	2.68	3.52	3.41	-0.05
chr19	42007173	42008377	Exosc1	0	3.48	4.68	1.96	3.96	2.32	1.25	3.37	2.51	-0.43
chr19	53977142	53978908	Pdcd4	0	4.89	4.11	2.03	3.43	3.24	1.44	3.68	2.7	-0.44
chr2	121114680	121115865	Map1a	0	7.64	8.35	3.43	5.11	6.6	2.75	6.47	4.82	-0.42
chr2	73108547	73110249	Sp9	0	2.54	3.97	2.15	2.32	2.63	1.73	2.89	2.23	-0.37
chr3	108191688	108192668	Psrc1	-4933	3.03	2.81	1.66	2.44	2.57	1.06	2.5	2.02	-0.3
chr4	120488132	120488767	Nfyc	9579	4.05	3.94	1.92	3.76	2.87	3.76	3.3	3.46	0.07
chr4	122675599	122676291	Mycl	-2258	2.54	2.36	2.36	2.38	3.24	2.53	2.42	2.72	0.17
chr4	150418556	150419484	Per3	0	4.81	4.58	2.36	6.42	2.26	1.97	3.92	3.55	-0.14
chr4	57968162	57970569	Txn1	0	2.36	4	1.69	2.14	2.61	1.49	2.68	2.08	-0.37
chr5	108560493	108562467	Tmed5	0	2.53	3.17	1.48	2.42	3.19	1.25	2.39	2.29	-0.07
chr5	122520825	122522713	Cux2	-22991	3.65	4.11	2.33	2.82	3.11	1.6	3.36	2.51	-0.42
chr5	130619624	130621603	Kctd7	0	8.19	8.66	3.45	6.72	8.76	2.62	6.77	6.03	-0.17
chr5	72594151	72594987	Atp10d	0	3.07	4.78	1.65	2.74	3.01	1.9	3.17	2.55	-0.31
chr6	113276172	113277677	Ogg1	0	6.91	8.15	3.3	4.88	6.41	2.54	6.12	4.61	-0.41
chr7	20300279	20301789	Tomm40	0	12.87	18.07	5.71	8.15	9.62	4.17	12.22	7.31	-0.74
chr7	28271455	28272859	Sertad1	0	6.54	6.95	4.46	5.04	2.98	1.87	5.98	3.3	-0.86
chr7	30835911	30836963	Zfp14	0	1.8	3.93	1.85	1.4	3.58	1.28	2.53	2.09	-0.27
chr7	63305031	63306289	Herc2	0	6.87	8.16	3.75	4.01	5	1.39	6.26	3.47	-0.85
chr7	73833942	73835292	Asb7	0	9.6	12.33	3.56	6.93	10.24	3.72	8.5	6.96	-0.29
chr8	91220005	91221728	Cyld	0	8.15	10.02	3.77	6.07	7.7	2.82	7.31	5.53	-0.4
chr9	4308823	4310529	Aasdhppt	0	6.89	6.09	2.91	5.06	5.49	2.71	5.3	4.42	-0.26
chr9	44863035	44863684	Mpzl3	0	3.33	5.98	1.51	2.27	2.16	1.96	3.61	2.13	-0.76
chr10	74827549	74828382	Gm5779	-12750	2.59	4.06	3.12	1.76	4.02	1.81	3.26	2.53	-0.36
chr10	75398149	75399301	Chchd10	0	3.28	2.07	1.62	2.86	1.94	1.24	2.32	2.01	-0.21
chr10	79834049	79834761	Plk5	-14846	4.55	2.29	2.63	3.36	2.36	1.35	3.16	2.36	-0.42
chr11	54673743	54674714	Lyrm7	0	4.45	6.57	3.02	2.92	5.04	2.38	4.68	3.45	-0.44
chr11	69834144	69835566	Dlg4	-2038	6.27	8.54	3.71	4.45	3.64	1.4	6.17	3.16	-0.96
chr1	173367042	173368321	F11r	0	3.49	3.62	2.6	2.8	1.86	2.18	3.24	2.28	-0.5
chr12	119539177	119541227	Sp4	0	2.5	3.66	2.14	2.15	2.39	1.55	2.77	2.03	-0.44
chr13	45484477	45485829	Mylip	0	3.59	4.72	2.77	2.24	2.58	1.53	3.69	2.12	-0.8
chr13	49370833	49371391	Susd3	-26758	1.45	3.82	1.76	3.12	1.51	1.43	2.34	2.02	-0.21
chr14	21212396	21213247	Mrps16	0	3.65	5.89	2.87	2.37	3.44	2.06	4.14	2.62	-0.66
chr14	47841046	47841774	Gch1	-31969	3.9	6.2	1.9	3.53	1.35	1.52	4	2.13	-0.9
chr15	89259132	89260728	ChkbCpt1b	0	2.29	3.45	1.37	1.9	3.41	1.45	2.37	2.25	-0.07
chr17	34398316	34398901	H2-Ab1	1270	4.15	4.7	3.2	1.88	2.87	2.17	4.02	2.31	-0.8
chr18	32226946	32228064	Iws1	0	1.57	3.13	2.33	2.71	2.75	2.21	2.34	2.56	0.13
chr18	66161809	66162782	Lman1	0	6.66	5.92	2.59	3.39	3.01	1.55	5.06	2.65	-0.93
chr1	87620942	87621784	A630001G21Rik	11397	3.69	6.09	2.22	3.49	4.64	2.08	4	3.4	-0.23
chr18	85019955	85021599	Cyb5	0	5.01	4.26	1.68	2.96	3.23	2.18	3.65	2.79	-0.39
chr19	57529502	57530619	Trub1	-2107	5.44	8.29	4.51	4.27	5.51	2.35	6.08	4.04	-0.59
chr3	84134926	84135586	Trim2	-26229	3.48	2.47	2.71	2.92	2.12	1.8	2.89	2.28	-0.34
chr3	94963440	94964809	Sema6c	0	4.54	3.29	2.2	2.55	2.75	1.16	3.34	2.15	-0.63
chr4	116806153	116807000	Plk3	0	4.31	3.99	1.63	4.01	2.64	2.35	3.31	3	-0.14
chr4	123581626	123582935	Mycbp	0	5.26	5.55	2.73	4.97	3.84	2.19	4.51	3.67	-0.3
chr4	124706874	124707802	Gnl2	0	5.39	6.07	1.93	2.08	3.46	1.45	4.46	2.33	-0.93
chr4	13677391	13678195	Runx1t1	248	2.86	3.89	2.33	2.97	3.64	1.78	3.03	2.8	-0.11
chr4	154278218	154279246	Fam213b	-5066	2.5	3.53	1.11	1.96	2.85	2.25	2.38	2.35	-0.02
chr5	93695739	93697358	Ccng2	0	2.67	3.94	2.46	2.04	3.11	1.58	3.02	2.24	-0.43
chr6	48486852	48488059	Atp6v0e2	0	2.91	4.04	2.43	2.58	3.01	1.12	3.13	2.24	-0.48
chr7	134027906	134028750	Taok2	0	3.2	5.19	2.31	5.33	2.99	2.26	3.57	3.53	-0.02
chr7	52625316	52626343	Lin7b	0	2.24	2.92	1.5	3.31	1.77	1.55	2.22	2.21	-0.01
chr8	73315957	73317241	Mast3	0	7.57	9.16	3.93	6.79	9.8	3.1	6.89	6.56	-0.07
chr9	110558467	110559923	Ccdc12	0	3.25	4.47	1.57	2.08	2.88	1.64	3.1	2.2	-0.49
chr9	44113258	44114908	Hinfp	0	2.54	4.7	2.12	2.33	2.2	1.69	3.12	2.07	-0.59
chr9	7763468	7764890	Tmem123	0	6.17	5.89	3.66	5.75	4.03	2.07	5.24	3.95	-0.41
chr9	86106451	86107201	Ube2cbp	251322	2.52	2.51	2.39	3.55	4.65	1.39	2.47	3.2	0.37
chr10	117229389	117230253	Nup107	0	5.79	5.8	4.51	3.94	5.98	3.87	5.37	4.6	-0.22
chr10	4540050	4541842	Fbxo5	0	4.9	5.66	3.18	3.89	4.75	1.51	4.58	3.38	-0.44
chr10	66376167	66377318	Reep3	182418	1.53	3.48	2.05	3.34	1.95	1.03	2.35	2.11	-0.16
chr10	70061147	70063308	Phyhipl	0	2.81	3.65	2.18	3.14	2.07	2.06	2.88	2.42	-0.25
chr11	53704954	53705882	Slc22a5	0	6.26	8.09	3.5	4.95	4.36	2.58	5.95	3.96	-0.58
chr11	5587904	5588520	Mrps24	19182	1.98	3.65	2.24	2.24	2.95	1.43	2.62	2.21	-0.25
chr11	70832227	70833688	Derl2	0	7.02	8.31	4.5	5.65	6.89	3	6.61	5.18	-0.35
chr11	72831919	72832777	Camkk1	0	2.37	3.94	1.04	2.14	4.39	2.97	2.45	3.17	0.37
chr11	79805787	79807135	Suz12	0	6.41	5.47	3.5	3.95	3.73	1.42	5.13	3.03	-0.76
chr1	185857214	185858607	1700056E22Rik	0	6.2	8.44	3.21	3.96	5.61	2.63	5.95	4.07	-0.55
chr12	110073628	110074753	Slc25a29	0	5.4	6.45	2.89	6.12	7.45	2.55	4.91	5.37	0.13
chr12	3791570	3792402	Dnmt3a	14577	2.76	3.31	2.34	2.87	2.19	1.06	2.8	2.04	-0.46
chr12	85702461	85703531	Fam161b	0	6.19	5.38	3.27	3.6	6.66	2.16	4.95	4.14	-0.26
chr13	23654141	23654640	Hist1h3e	0	4.33	6.01	2.44	2.77	1.96	1.44	4.26	2.06	-1.05
chr13	38640448	38641165	Txndc5	-20119	2.26	3.67	2.5	1.66	4.09	1.55	2.81	2.43	-0.21
chr13	8793584	8794501	Wdr37	75789	3.39	2.32	1.33	2.2	2.14	1.82	2.35	2.05	-0.19
chr14	48187609	48188564	Atg14	0	2.13	4.59	3.32	4.81	1.61	1.66	3.35	2.69	-0.31
chr14	60059104	60060340	Setdb2	0	3.61	3.34	1.58	2.52	3.5	1.29	2.84	2.44	-0.22
chr15	36212010	36213457	Rnf19a	0	3.27	3.37	2.36	2.16	2.61	1.93	3	2.23	-0.42
chr15	63828599	63830375	Fam49b	61635	2.28	2.82	2.02	2.12	2.75	1.3	2.37	2.06	-0.21
chr15	84510475	84512423	Prr5	0	4.09	5.01	1.96	2.45	2.94	1.92	3.69	2.44	-0.6
chr1	59293587	59294587	Als2	0	4.86	7.88	2.93	4.5	4.33	1.99	5.22	3.61	-0.53
chr16	13109335	13110608	Ercc4	0	2.76	3.64	1.53	2.74	2.85	1.37	2.64	2.32	-0.19
chr16	17233156	17235251	Hic2	0	2.84	4.06	2.52	2.41	3.34	1.52	3.14	2.42	-0.37
chr16	38346829	38347466	Cox17	0	2.76	3.74	2.42	2.59	2.64	1.87	2.97	2.37	-0.33
chr1	65224495	65226230	Idh1	0	3.66	3.46	2.06	3.49	2.66	1.65	3.06	2.6	-0.23
chr17	35182839	35184201	Msh5	0	6.84	5.79	3.64	5.32	5.03	2.75	5.42	4.37	-0.31
chr17	79234216	79235583	Heatr5b	0	5.04	4.03	2.02	4.63	5.32	2.5	3.7	4.15	0.17
chr19	12882958	12883374	Lpxn	-9860	1.3	5.12	1.95	2.86	1.35	2.31	2.79	2.17	-0.36
chr2	175000935	175001759	Gm6710	30659	2.62	2.89	1.58	3.12	4.24	1.44	2.36	2.93	0.31
chr2	180007940	180009110	Cables2	0	5.31	6.74	3.06	5.56	6.21	2.59	5.04	4.79	-0.07
chr2	24830191	24832183	Mrpl41	0	2.51	3.33	1.71	2.58	2.17	1.32	2.52	2.02	-0.31
chr3	95237701	95238852	Arnt	0	3.28	4.02	1.62	2.55	3.4	1.31	2.97	2.42	-0.3
chr4	108790080	108791097	Osbpl9	0	5.84	6.03	1.76	3.88	3.84	3.28	4.54	3.67	-0.31
chr4	25208489	25209314	Ufl1	0	3.27	3.49	1.48	2.78	2.55	3.09	2.75	2.81	0.03
chr5	129377210	129378005	Rimbp2	81232	3.06	1.89	1.74	2.43	3.69	1.4	2.23	2.51	0.17
chr5	149864223	149865222	Hmgb1	0	5.01	6.77	2.36	4.68	3.63	1.99	4.71	3.43	-0.46
chr6	7851871	7852567	C1galt1	-56648	5.43	5.75	3.74	2.24	3.62	1.94	4.97	2.6	-0.93
chr7	134403649	134404885	Dctpp1	0	5.36	8.71	3.55	4.75	6	2.45	5.87	4.4	-0.42
chr8	124101790	124103659	Fbxo31	0	3.98	3.68	1.74	2.65	2.02	1.58	3.13	2.08	-0.59
chr9	105033176	105034749	Nudt16	0	4.21	4.53	2.69	2.45	4.44	2.43	3.81	3.11	-0.29
chr10	104807217	104807872	Tmtc2	203663	3.1	2.49	2.61	3.36	6.18	1.22	2.73	3.59	0.39
chr10	88288823	88289880	Utp20	0	2.55	2.96	1.62	2.26	2.77	1.43	2.38	2.15	-0.14
chr12	104663559	104664574	Ddx24	0	2.8	3.2	2.4	2.53	3.71	2.35	2.8	2.86	0.03
chr12	119436661	119437716	Dnah11	0	2.44	3.2	1.85	2.79	3.18	1.58	2.5	2.52	0.01
chr12	18393823	18394603	5730507C01Rik	126712	5.88	4.97	1.87	5.18	4.83	1.73	4.24	3.91	-0.12
chr12	27089946	27090663	Mir6538	9212	2.26	4.18	2.27	2.69	2.54	2.22	2.9	2.48	-0.22
chr12	29434829	29435576	Trappc12	0	2.72	3.86	1.19	1.71	2.62	1.91	2.59	2.08	-0.32
chr12	52945627	52946604	Hectd1	-15104	3.18	4.74	2.74	1.78	2.15	2.36	3.55	2.1	-0.76
chr12	80190092	80191084	Pigh	0	3.68	4.16	2.13	3.24	1.83	1.52	3.32	2.2	-0.6
chr12	85625665	85626773	Ptgr2	0	2.56	3.95	2.06	3.15	2.15	1.15	2.86	2.15	-0.41
chr13	113450355	113451469	Slc38a9	0	3.64	5.95	2.26	2.8	2.63	1.86	3.95	2.43	-0.7
chr14	15636217	15636963	Nek10	16365	5.25	4.02	2.94	3.57	2.82	1.6	4.07	2.66	-0.61
chr14	32953801	32954365	Msmb	843	1.91	3.99	1.29	1.29	2.73	2.39	2.4	2.14	-0.16
chr14	9005091	9006306	Pdhb	0	9	8.55	5.02	7.85	8.51	3.8	7.52	6.72	-0.16
chr15	38106797	38107520	Odf1	41437	2.24	3.64	1.69	1.52	4.25	2.42	2.52	2.73	0.11
chr16	18036341	18037152	Dgcr6	15800	3	4.17	1.7	3.06	3.11	3.05	2.96	3.07	0.06
chr17	24387704	24389190	Ccnf	0	5.18	5.56	2.41	3.71	2.54	2.57	4.38	2.94	-0.57
chr17	46704870	46705575	Srf	-11759	2.11	2.84	1.84	2.47	3.57	1.69	2.26	2.58	0.19
chr17	68352912	68354022	Arhgap28	0	4.26	3.72	2.57	4.05	2.51	3.01	3.52	3.19	-0.14
chr18	21457922	21459447	Garem	0	7.97	8.94	4.75	5.59	6.6	2.82	7.22	5	-0.53
chr18	36903659	36904772	Ndufa2	0	5.95	6.75	2.05	3.38	7.4	1.43	4.92	4.07	-0.27
chr18	38657050	38657650	Ndfip1	-78422	2.48	4.58	1.48	2.45	2.57	2.25	2.85	2.42	-0.23
chr18	58847013	58847738	Isoc1	-27878	2.8	4.32	1.12	2.66	4.43	1.32	2.75	2.8	0.03
chr19	53464256	53465630	Smndc1	0	7.37	8.38	3.37	5.15	5.39	3.13	6.37	4.56	-0.48
chr19	53495529	53496364	Smndc1	-30466	3.88	3.75	2.62	3.63	3.51	1.52	3.42	2.89	-0.24
chr2	12248745	12249653	Itga8	-25198	2.38	3.85	1.7	2.42	3.84	1.22	2.64	2.49	-0.08
chr3	113332385	113333509	Rnpc3	0	2.88	3.45	2.31	2.21	2.36	1.77	2.88	2.11	-0.44
chr3	19957299	19958550	Hltf	0	5.18	7.1	3.12	3.96	4.36	1.78	5.13	3.37	-0.61
chr4	118285125	118285773	Wdr65	7237	3.75	6.17	1.51	2.84	2.81	1.6	3.81	2.42	-0.65
chr4	137817800	137818672	Kif17	0	1.86	3.73	2.33	4	1.12	1.36	2.64	2.16	-0.29
chr4	151512408	151513413	Espn	-1974	2.96	3.36	2.1	2.47	3.19	1.82	2.81	2.49	-0.17
chr5	124170202	124171538	Zcchc8	0	2.73	3.38	2.19	1.99	3.14	1.13	2.77	2.09	-0.41
chr5	136378851	136380254	Hspb1	-15063	3.76	3.21	1.8	2.16	3.39	1.7	2.92	2.42	-0.27
chr5	138069202	138071178	Lrch4	0	6.77	8.04	3.87	6.41	7	3.79	6.23	5.73	-0.12
chr5	140211607	140212798	Micall2	0	2.84	1.58	1.7	1.77	3.64	1.81	2.04	2.41	0.24
chr6	57641438	57642336	Pyurf	0	3.61	4.32	2.17	2.25	2.95	1.24	3.37	2.15	-0.65
chr7	106288992	106290716	Uvrag	0	6.11	6.53	4.01	4.9	6.57	2.63	5.55	4.7	-0.24
chr7	139801975	139802759	Lhpp	0	5.34	4.46	2.39	2.69	2.86	2.03	4.06	2.53	-0.68
chr7	29593770	29596779	Hnrnpl	0	4.89	6.78	2.38	4.27	5.85	2.25	4.68	4.12	-0.18
chr7	51751328	51752461	Emc10	0	2.51	2.87	1.29	1.54	2.71	2.04	2.22	2.1	-0.08
chr7	52070895	52072117	Atf5	0	2.43	4.51	2.66	3.76	3.77	2.15	3.2	3.23	0.01
chr7	82599945	82600950	Akap13	0	6.05	7.22	3.8	4.02	3.61	3.24	5.69	3.62	-0.65
chr7	90780075	90780936	Stard5	0	2.82	1.16	2.54	2.98	3.73	2.03	2.17	2.91	0.42
chr8	124176605	124177421	Zcchc14	-772	8.6	9.04	2.68	3.6	3.42	3.12	6.77	3.38	-1
chr8	125566014	125566951	Ankrd11	0	6.05	4.54	2.52	3.14	3.43	1.36	4.37	2.64	-0.72
chr8	23170416	23171544	Atp7b	0	7.07	10.76	4.1	5.61	5.82	2.89	7.31	4.77	-0.61
chr8	63368809	63369590	2700029M09Rik	0	3.11	5.29	2.92	3.99	3.23	1.73	3.77	2.98	-0.34
chr8	87956398	87957233	4921524J17Rik	0	2.75	4.19	1.95	3.74	2.18	1.81	2.96	2.58	-0.2
chr9	103904157	103905805	Nphp3	0	6.23	8.12	3.6	5.4	4.83	1.55	5.98	3.93	-0.61
chr9	21731398	21732351	Tmem205	0	6.66	8.53	3.49	5.39	5.87	2.26	6.23	4.51	-0.47
chr9	65756207	65757683	Trip4	0	3.02	4.58	2.2	2.86	3.6	1.94	3.27	2.8	-0.22
chr9	78373070	78374061	Eef1a1	-43539	3.41	1.77	1.07	1.2	3.24	1.69	2.08	2.04	-0.03
chr10	77631973	77633123	D10Jhu81e	0	4.35	4.9	2.19	4.55	3.77	2.7	3.81	3.67	-0.05
chr10	93497640	93499394	Vezt	0	3.54	5.28	2.59	3.82	4.14	1.73	3.8	3.23	-0.24
chr1	113760459	113761930	Dsel	0	2.66	2.81	1.77	2.18	2.56	1.79	2.41	2.18	-0.15
chr1	174450614	174451698	Ccdc19	0	3.87	3.81	2.32	2.62	3.22	1.84	3.33	2.56	-0.38
chr1	187463499	187464228	5033404E19Rik	-142315	2.96	2.92	2.24	2.39	4.21	2.4	2.71	3	0.15
chr12	103627869	103628899	Lgmn	49008	3.02	4.98	1.82	2.58	4.2	1.23	3.27	2.67	-0.29
chr12	81831399	81832164	Ccdc177	29538	3.88	4.75	3.08	1.92	4.01	1.25	3.9	2.39	-0.7
chr12	84860880	84861839	Dcaf4	0	3.66	4.43	2.38	4.59	3.49	1.66	3.49	3.25	-0.1
chr12	86559891	86561060	Eif2b2	0	4.28	5.57	3.4	3.46	3.94	1.43	4.42	2.94	-0.58
chr13	84487233	84488389	Tmem161b	-125333	4.2	7.36	3.59	4.68	3.38	2.89	5.05	3.65	-0.47
chr13	90228466	90229997	Xrcc4	0	2.29	2.86	2.34	1.8	3.01	1.56	2.5	2.12	-0.23
chr13	99584364	99585830	Fcho2	0	3.04	2.31	1.61	2.25	3.34	1.74	2.32	2.44	0.07
chr14	21747923	21750208	Vcl	0	3.66	4.71	1.71	2.93	2.69	1.29	3.36	2.3	-0.54
chr14	55304521	55306088	1700123O20Rik	0	6.89	9.18	4.67	5.27	6.51	2.9	6.91	4.89	-0.5
chr14	55482436	55483408	Homez	0	3.61	5.67	2.25	3.12	3.73	1.88	3.84	2.91	-0.4
chr14	61791227	61792437	Sacs	-33934	4.91	6.83	2.75	6.3	5.2	2.5	4.83	4.67	-0.05
chr14	62143874	62145535	Spryd7	30188	3.99	4.59	2.3	3.7	3.2	1.96	3.63	2.95	-0.3
chr15	9069587	9070899	Skp2	0	4.12	4.29	1.86	3.5	3.51	2.07	3.42	3.03	-0.18
chr17	23700822	23701636	Zfp213	0	3.49	5.07	2.49	3.61	4.8	2.05	3.68	3.49	-0.08
chr1	74378526	74379753	Pnkd	0	6.16	5.1	2.45	4.64	5.81	2.27	4.57	4.24	-0.11
chr17	57170335	57171912	Khsrp	0	10.79	11.43	4.79	2.62	4.87	1.67	9	3.05	-1.56
chr18	36953227	36953949	Zmat2	0	4.11	4.85	1.47	3.43	3.49	1.76	3.48	2.89	-0.26
chr18	49991860	49992812	Dmxl1	0	5.54	6.44	3.33	4.24	4.4	2.34	5.1	3.66	-0.48
chr18	57084221	57085924	March3	0	4.76	7.05	2.96	4.2	5.41	2.48	4.92	4.03	-0.29
chr1	8849148	8849878	Sntg1	439933	2.59	3.95	2.78	2.01	4.21	1.42	3.11	2.55	-0.29
chr2	11698236	11700540	Fbxo18	0	4.4	5.65	3	4.46	5.76	2.9	4.35	4.37	0.01
chr2	125450433	125451476	Cep152	0	5.83	9	4.06	5.28	6.03	2.44	6.3	4.58	-0.46
chr2	131059142	131060446	Mavs	0	3.21	4.03	1.37	2.88	3.21	1.46	2.87	2.52	-0.19
chr2	38860312	38861136	Rpl35	0	7.05	5.78	3.85	4.34	5.42	2.03	5.56	3.93	-0.5
chr2	70498964	70500691	Gorasp2	0	3.52	2.97	1.7	2.44	2.43	1.29	2.73	2.05	-0.41
chr3	37317945	37319547	Nudt6	0	7.75	6.49	3.05	4.76	4.63	2.03	5.76	3.81	-0.6
chr4	114671943	114673288	Stil	0	4.12	6.14	2.24	4.64	4.99	3.43	4.17	4.35	0.06
chr4	3801878	3802665	Mos	-2626	2.58	2.54	1.13	3.49	1.6	1.51	2.08	2.2	0.08
chr4	40894837	40895900	Bag1	0	7.37	7.06	3.13	4.75	6.18	2.55	5.85	4.49	-0.38
chr4	47365336	47366980	Tgfbr1	0	5.83	5.48	1.68	4.18	4.17	1.93	4.33	3.43	-0.34
chr4	83063035	83064246	Snapc3	0	3.46	4.34	2.08	3.03	4.15	1.91	3.29	3.03	-0.12
chr5	118694348	118696339	Rnft2	0	3.93	5.53	2.65	4.42	6.18	2	4.04	4.2	0.06
chr5	137521145	137522511	Ap1s1	0	4.55	4.49	1.96	4.9	4.4	3.09	3.67	4.13	0.17
chr5	52761045	52761680	Sod3	-6003	2.35	2.96	3.45	2.46	3.09	2	2.92	2.52	-0.21
chr7	29275345	29276137	1700028B04Rik	5822	5.11	5.05	2.56	1.86	4.23	2.01	4.24	2.7	-0.65
chr8	11554765	11556599	Ing1	0	3.83	5.19	2.84	3.55	4.34	1.95	3.95	3.28	-0.27
chr8	48759944	48761540	Ing2	0	3.21	5.41	2.29	3.45	2.8	1.85	3.64	2.7	-0.43
chr8	63461375	63462890	Clcn3	0	5.35	3.64	2.57	3.93	3.14	2.1	3.85	3.06	-0.33
chr8	72148865	72149841	Zfp868	0	5.53	7.44	2.83	4.42	4.58	1.79	5.27	3.6	-0.55
chr8	72735885	72737204	Slc25a42	0	8.6	14.23	6.1	6.96	9.01	3.81	9.64	6.59	-0.55
chr8	78933884	78934396	Gm10649	489676	2.64	2.7	3.01	2.32	2.73	1.25	2.78	2.1	-0.4
chr8	96954966	96955959	9330175E14Rik	3044	3.95	3.52	3.27	2.22	2.67	2	3.58	2.3	-0.64
chr10	119549392	119550495	Helb	0	3.18	3.63	2.07	3.91	3.29	2.09	2.96	3.1	0.06
chr10	81816618	81817473	Zfp938	-112598	2.06	4.54	2.28	2.26	3.75	1.49	2.96	2.5	-0.24
chr11	115137952	115139081	Fdxr	0	5.74	10.42	4.18	6.91	6.44	3.38	6.78	5.58	-0.28
chr1	145623547	145625198	Trove2	0	3.11	3.26	2.22	3.45	2.37	1.35	2.86	2.39	-0.26
chr12	73636707	73637824	Pcnxl4	0	4.23	5.04	3.05	2.87	5.13	2.5	4.11	3.5	-0.23
chr12	80936336	80936936	Zfp36l1	277064	3.38	4.8	2.17	4.9	3.03	3.32	3.45	3.75	0.12
chr13	66781796	66782058	Uqcrb	224228	1.03	2.86	2.18	1.76	3.21	1.22	2.02	2.06	0.03
chr14	24900855	24901667	Mir7210	6431	2.17	3.24	2.5	2.27	1.72	2.75	2.64	2.25	-0.23
chr14	37781461	37782454	Ccser2	0	3.53	4.16	1.88	2.59	3.94	1.28	3.19	2.6	-0.29
chr14	70977015	70978496	Nudt18	0	3.01	4.73	1.65	3.04	2.36	1.4	3.13	2.27	-0.46
chr14	84842908	84843580	Pcdh17	0	4.42	2.6	1.82	4.64	9.36	1.89	2.95	5.3	0.84
chr14	87815250	87816856	Tdrd3	0	3.62	2.57	1.42	1.94	2.52	1.79	2.54	2.08	-0.28
chr16	32002569	32003792	Senp5	0	3.53	3.38	1.53	2.85	3.54	1.43	2.81	2.61	-0.11
chr16	62846183	62847322	Arl13b	0	6.05	8.02	4.21	3.95	8.71	3.07	6.09	5.24	-0.22
chr17	35301387	35302599	Prrc2a	0	7.02	9.7	4.43	5.3	7.95	3.94	7.05	5.73	-0.3
chr17	57136284	57137216	Alkbh7	0	2.61	4.43	1.83	2.17	3.59	1.12	2.96	2.29	-0.37
chr18	36507734	36509141	Cystm1	0	4.41	2.94	1.44	2.28	4.27	2.1	2.93	2.88	-0.02
chr18	6515790	6516631	Epc1	0	2.25	5.66	1.64	3.38	2	1.89	3.18	2.42	-0.39
chr19	14672358	14673826	Tle4	0	8.37	11.59	3.54	5.75	7.52	2.66	7.83	5.31	-0.56
chr19	32786152	32787440	Atad1	0	2.41	1.94	2.52	2.49	2.82	2.04	2.29	2.45	0.1
chr1	93308571	93311138	Hes6	0	2.89	2.97	2.85	2	2.56	1.55	2.9	2.04	-0.51
chr19	54406355	54407262	Adra2a	-286684	2.98	1.38	2.15	3.54	2.78	1.75	2.17	2.69	0.31
chr19	7315305	7316132	Naa40	0	4.57	4.39	1.97	2.33	2.37	2.89	3.64	2.53	-0.52
chr19	8872734	8873322	Polr2g	0	2.76	4.25	1.24	2.02	2.62	1.5	2.75	2.05	-0.42
chr2	109757072	109759841	Lgr4	0	3.07	2.98	1.85	2.35	3.23	1.21	2.63	2.26	-0.22
chr2	168624508	168625065	Sall4	-31807	2.19	2.03	1.9	1.81	2.51	1.99	2.04	2.1	0.04
chr2	72329222	72330251	Cdca7	-14947	2.62	1.7	2.05	3.93	2.04	1.55	2.12	2.51	0.24
chr2	83780990	83781594	Zswim2	0	2.47	3.11	2.15	3.79	4.39	1.59	2.58	3.26	0.34
chr4	122859855	122861121	Hpcal4	0	2.24	3.36	1.99	3.04	3.53	1.26	2.53	2.61	0.04
chr4	33334318	33336033	Pnrc1	0	5.04	5.62	2.89	3.8	2.85	1.63	4.52	2.76	-0.71
chr4	43052729	43053810	Fam214b	0	5.12	5.9	3.76	5.94	4.14	2.8	4.93	4.29	-0.2
chr5	140864744	140865616	Snx8	0	4.64	4.87	2.89	4.31	4.64	1.55	4.13	3.5	-0.24
chr5	33205866	33207223	Depdc5	0	3.58	2.68	1.61	2.37	2.16	1.53	2.62	2.02	-0.38
chr6	39760579	39761448	Mrps33	0	3.27	4.46	2.99	3.16	1.61	1.83	3.57	2.2	-0.7
chr7	120350168	120351903	Arntl	0	9.26	9.73	4.59	5.29	8.86	3.12	7.86	5.76	-0.45
chr7	130512722	130514635	Arhgap17	0	5.5	3.93	2.12	4.17	3.14	2.29	3.85	3.2	-0.27
chr7	4636169	4637262	Hspbp1	0	6.55	6.07	2.45	3.78	4.47	1.75	5.02	3.33	-0.59
chr8	119502213	119503463	1700030J22Rik	0	3.67	7.41	3.58	3.3	4.81	2.1	4.89	3.4	-0.52
chr8	73988293	73989326	Mrpl34	0	4.58	4.11	4.25	3.11	2.7	2.08	4.31	2.63	-0.71
chr9	59138396	59139884	Adpgk	0	6.17	6.31	1.75	2.1	3.85	1.5	4.74	2.48	-0.93
chr10	33738856	33739940	Rwdd1	0	3.99	5.89	3.67	2.71	2.96	2.65	4.52	2.77	-0.7
chr10	61693353	61694337	Tspan15	0	2.74	3.43	1.48	2.89	4.12	1.29	2.55	2.77	0.12
chr10	74429414	74430297	Gnaz	0	3.83	4.53	2.76	3.43	6.01	2.62	3.71	4.02	0.12
chr10	75700089	75701131	Prmt2	0	4.15	3.36	1.79	2.11	3.35	1.53	3.1	2.33	-0.41
chr10	95143044	95144140	Nudt4	-116243	3.7	3.77	2	3.1	1.41	1.6	3.16	2.04	-0.63
chr1	155746337	155747884	Mir8114	0	5.33	4.37	1.73	1.9	3.07	2.01	3.81	2.33	-0.71
chr11	59761271	59762264	Med9os	0	2.59	3.66	2.12	2.12	2.4	1.76	2.79	2.09	-0.41
chr11	68883882	68884793	Tmem107	0	2.37	2.61	2.94	3.83	2.77	2.01	2.64	2.87	0.12
chr12	70220740	70221390	Rps29	38783	5.2	4.62	2.63	2.54	3.66	1.6	4.15	2.6	-0.67
chr13	14154851	14157152	Ggps1	0	3.35	4.24	1.87	2.75	3.52	1.35	3.15	2.54	-0.31
chr13	23460501	23461477	Zfp322a	0	4.29	3.33	2.75	3.94	3.43	1.55	3.46	2.97	-0.22
chr13	24922978	24924453	Acot13	0	3.76	2.46	1.43	2.74	2.27	1.46	2.55	2.16	-0.24
chr13	81290613	81291672	9330111N05Rik	-187279	3.31	1.65	1.99	3.03	3.3	1.12	2.32	2.48	0.1
chr13	99870332	99870991	2310020H05Rik	-12456	3.28	1.52	1.61	2.79	3.4	1.58	2.14	2.59	0.28
chr14	27783066	27784289	Appl1	0	5.3	5.73	2.79	2.17	2.06	1.82	4.61	2.02	-1.19
chr14	41779328	41780881	Tspan14	0	5.83	5.32	2.14	4.61	3.15	2.1	4.43	3.29	-0.43
chr14	55135657	55136835	Prmt5	0	6.31	7.01	2.28	3.82	1.78	2.44	5.2	2.68	-0.95
chr14	63455778	63457100	Wdfy2	0	4.9	8.9	4.12	6.45	4.86	2.47	5.97	4.59	-0.38
chr15	38590829	38592369	Atp6v1c1	0	4.03	5.36	2.8	3.45	2.99	1.55	4.06	2.66	-0.61
chr1	75120625	75122025	Nhej1	0	2.89	4.56	2.67	2.69	3.59	1.76	3.37	2.68	-0.33
chr17	56147193	56149309	Mpnd	0	2.36	2.66	1.73	2.56	2.31	2.07	2.25	2.31	0.04
chr17	57150253	57151595	Gtf2f1	0	2.92	3.36	2.54	2.8	3.12	1.78	2.94	2.57	-0.2
chr19	4755613	4756978	Rbm4b	0	3.66	6.6	1.96	3.77	3.17	2.28	4.07	3.07	-0.41
chr19	53216367	53218252	Add3	0	7.16	7.31	2.89	3.94	4.74	1.9	5.79	3.53	-0.71
chr2	121972845	121974059	B2m	0	4.12	6.29	2.08	3.62	4.03	1.9	4.16	3.18	-0.39
chr3	101639840	101640502	Mab21l3	0	2.25	4.35	1.84	2.49	2.96	2.04	2.81	2.5	-0.17
chr4	137860093	137861028	Ddost	0	2.46	5.36	2.7	4.22	3.73	1.53	3.51	3.16	-0.15
chr4	139129816	139130983	Iffo2	0	5.44	6.32	2.44	5.27	6.7	2.19	4.73	4.72	0
chr4	32050288	32051310	Map3k7	0	3.43	3.67	1.19	2.96	3.14	1.02	2.76	2.37	-0.22
chr4	3865012	3866592	Plag1	0	8.2	8.23	3.34	4.47	4.78	2.47	6.59	3.91	-0.75
chr4	9758494	9758949	Gdf6	12569	2.68	3.3	2.86	2.02	2.46	1.76	2.95	2.08	-0.5
chr6	135776477	135777365	Grin2b	346164	2.89	2.96	1.1	6.93	5.82	2.24	2.32	5	1.11
chr6	147423827	147425709	Ccdc91	0	2.66	3.39	1.56	2.68	2.45	1.52	2.54	2.22	-0.19
chr6	28952579	28953314	Mir129-1	19304	3.5	2.04	2.1	2.87	2.29	1.31	2.55	2.16	-0.24
chr7	134731361	134732677	Gm166	0	3.08	3.9	2.04	4.32	2.65	1.76	3.01	2.91	-0.05
chr7	135047323	135048069	Bckdk	0	4.34	4.69	1.53	2.09	3.93	1.18	3.52	2.4	-0.55
chr7	135078667	135079883	Prss8	-5040	3.11	2.78	1.87	4	1.96	1.83	2.59	2.6	0.01
chr7	30303164	30304498	Sipa1l3	-12685	4.15	4.41	1.89	2.47	3.35	1.25	3.48	2.36	-0.56
chr7	46772770	46773612	Zfp619	0	6.58	5.2	3.09	4.04	5.97	2.46	4.96	4.16	-0.25
chr7	52436479	52438074	Pth2	-115	3.05	3.3	1.89	2.36	3.42	1.6	2.75	2.46	-0.16
chr7	71536814	71538018	Mphosph10	0	3.26	5.41	1.62	3.28	3.83	1.99	3.43	3.03	-0.18
chr7	87947355	87948799	Iqgap1	0	3.46	4.59	2.42	2.42	4.74	2.48	3.49	3.21	-0.12
chr8	112740983	112742234	Cmtr2	0	3.45	3.8	2.21	3.08	4.13	1.46	3.15	2.89	-0.13
chr8	118882185	118883035	Dynlrb2	145879	2.54	1.76	1.72	2.59	3.45	1.22	2.01	2.42	0.27
chr8	49194652	49196315	Dctd	0	2.27	2.25	1.66	3.14	2.69	1.68	2.06	2.5	0.28
chr9	101153150	101154482	Ppp2r3a	0	4.05	5.45	2.26	3.3	2.52	1.97	3.92	2.6	-0.59
chr9	104164619	104165945	Dnajc13	0	2.65	3.68	1.9	2.56	3.69	1.86	2.74	2.7	-0.02
chr9	119846123	119847027	Gorasp1	0	2.54	2.63	2.07	2.43	4.33	1.32	2.41	2.69	0.16
chr9	44186988	44188165	Hyou1	0	7.69	10.84	2.14	6.01	7.83	2.1	6.89	5.31	-0.37
chr10	121062683	121063978	Xpot	0	4.49	4.06	1.57	3.19	4.1	1.97	3.37	3.09	-0.13
chr10	18734702	18735692	Tnfaip3	0	2.73	3.79	1.31	2.69	2.4	1.44	2.61	2.18	-0.26
chr10	58785430	58787216	P4ha1	0	4.38	3.92	2.41	2.77	2.89	2.45	3.57	2.7	-0.4
chr11	115626331	115627296	2310067B10Rik	0	4.76	4.54	2.36	3.05	4.2	2.73	3.89	3.33	-0.22
chr11	16407403	16408650	Sec61g	0	3.25	1.2	2.73	3.24	1.46	1.6	2.39	2.1	-0.19
chr1	133034312	133035507	Dyrk3	0	3.73	3.98	1.77	2.54	3.27	1.26	3.16	2.36	-0.42
chr11	49659603	49660899	Mapk9	0	5.52	5.22	2.95	3.9	3.45	1.54	4.56	2.96	-0.62
chr11	50137976	50139902	Canx	0	5.26	7.02	2.95	4.1	5.37	2.19	5.08	3.89	-0.38
chr11	60623879	60625346	Shmt1	0	3.87	2.73	1.22	2.32	3.43	1.79	2.61	2.51	-0.05
chr11	77420371	77421909	Taok1	0	3.6	2.44	2.38	3.58	2.18	1.03	2.81	2.26	-0.31
chr1	179912812	179913941	Gm16432	7624	2.99	5.1	2.44	3.01	4.58	1.05	3.51	2.88	-0.28
chr12	119081739	119082740	Cdca7l	0	3.11	3.38	1.87	3.49	2.52	1.35	2.79	2.45	-0.18
chr12	99866006	99866838	Spata7	0	2.27	2.86	1.96	2.54	3.03	1.72	2.36	2.43	0.04
chr13	93300161	93301509	Zfyve16	0	3.11	3.62	1.75	3.34	3.52	1.18	2.83	2.68	-0.08
chr15	25551423	25553266	Myo10	0	6.08	4.07	2.73	3.39	3.87	1.86	4.29	3.04	-0.5
chr15	36484845	36485869	Snx31	0	2.9	3.06	1.35	2.24	2.32	1.63	2.44	2.06	-0.24
chr16	10359145	10359870	Tekt5	35671	7.08	5.01	3.59	4.3	3.48	1.75	5.23	3.18	-0.72
chr16	37539378	37541120	Gtf2e1	0	3.03	4.38	1.54	2.79	2.97	1.69	2.98	2.48	-0.26
chr1	64167321	64169225	Klf7	0	4.19	4.14	1.84	2.99	2.94	1.71	3.39	2.55	-0.41
chr16	44063134	44063757	Gramd1c	-35076	2.83	2.01	2.62	1.91	2.25	2.04	2.49	2.07	-0.27
chr17	24664359	24665451	Traf7	0	9.28	13.3	3.57	6.47	9.47	3.35	8.72	6.43	-0.44
chr17	33917934	33918577	Angptl4	0	2.52	2.92	1.26	3	2.61	1.12	2.23	2.24	0.01
chr18	7626397	7627336	Mpp7	0	9.35	12.26	3.9	3.13	3.27	1.95	8.5	2.78	-1.61
chr19	44462778	44463603	Scd1	18596	3.44	3.64	1.98	3.56	3.89	2.41	3.02	3.29	0.12
chr1	95202077	95202764	Mterfd2	0	1.78	1.64	2.84	2.4	1.63	2.08	2.09	2.04	-0.03
chr2	105743945	105745443	Elp4	0	3.34	5.18	2.12	3.92	3.83	2.28	3.55	3.34	-0.08
chr2	155206945	155209069	Trp53inp2	0	4.07	3.71	2.18	3.02	2.43	1.8	3.32	2.42	-0.46
chr2	74415991	74417572	Lnp	0	2.22	3.33	2.37	2.73	2.03	1.51	2.64	2.09	-0.34
chr3	108186252	108187277	Gm12522	0	1.19	3.66	1.9	2.96	3.13	1.4	2.25	2.5	0.15
chr3	88905474	88906454	Fdps	0	6.34	9.19	3.4	5.99	6.42	2.85	6.31	5.09	-0.31
chr4	123593499	123595442	Rragc	0	2.02	3.48	2.26	2.32	2.37	1.52	2.59	2.07	-0.32
chr4	44768678	44770206	Zcchc7	0	2.83	4.18	1.97	2.46	3.57	1.2	2.99	2.41	-0.31
chr5	114357777	114359726	Coro1c	0	3.19	2.7	2.42	2.36	2.94	1.39	2.77	2.23	-0.31
chr5	33127736	33128697	Pisd	0	4.64	5.73	2.87	4.48	5.23	2.49	4.41	4.07	-0.12
chr6	18798167	18799193	Naa38	0	5.26	9.15	2.93	5.91	3.95	2.72	5.78	4.19	-0.46
chr6	57652427	57653562	Lancl2	0	4.64	4.85	2.43	2.91	2.83	2.46	3.97	2.73	-0.54
chr6	97154919	97156151	Uba3	0	5.92	8.43	4.55	5.37	8.51	3.69	6.3	5.86	-0.11
chr7	28145886	28147103	Shkbp1	-4859	7.44	9.77	3.88	4.9	5.17	3.01	7.03	4.36	-0.69
chr8	75016375	75017084	Slc35e1	0	6.09	2.3	2.06	5.3	3.74	1.79	3.48	3.61	0.05
chr8	98330541	98332245	4930513N10Rik	0	6.26	7.71	2.1	4.52	3.03	2.38	5.36	3.31	-0.69
chr9	107489517	107490468	Ifrd2	0	4.26	2.5	2.3	2.89	2.06	1.92	3.02	2.29	-0.4
chr9	110033997	110035409	Smarcc1	0	2.1	3.28	1.67	2.21	2.77	1.3	2.35	2.09	-0.17
chr9	21889370	21890325	Ecsit	0	4.24	5.25	2.64	4.51	3.07	2.08	4.04	3.22	-0.33
chr9	53513446	53515064	Rab39	0	5.17	6.27	3.37	4.93	5.27	2.31	4.94	4.17	-0.24
chr9	70268935	70269862	Ccnb2	0	2.77	5.13	2.8	2.58	4.52	2.58	3.57	3.23	-0.14
chr10	126382400	126383037	Ctdsp2	32735	2.34	3.53	1.79	3.03	3.96	1.38	2.55	2.79	0.13
chr10	79446981	79448235	Tmem259	0	7.22	9.08	2.53	5.19	5.13	2.35	6.28	4.22	-0.57
chr11	54769074	54770012	Tnip1	6430	3.32	6	3.12	3.91	3.72	1.95	4.15	3.19	-0.38
chr1	171898871	171899864	Hsd17b7	0	7.21	7.18	3.43	4.8	4.5	3.52	5.94	4.27	-0.47
chr11	79775410	79776491	Utp6	0	2.88	2.54	1.73	1.53	3.49	1.03	2.38	2.02	-0.24
chr11	83992565	83994240	Gm11437	-11587	2.26	2.54	1.55	2.9	3.25	1.9	2.12	2.68	0.34
chr11	86013999	86015324	Brip1	0	3.87	4.72	2.57	4.29	6.11	2.64	3.72	4.35	0.22
chr11	95936541	95937713	Atp5g1	0	9.68	11	4.44	7.44	10.49	3.19	8.37	7.04	-0.25
chr11	96722958	96723789	Mir152	-11252	5.37	6.63	2.64	5.52	3.53	2.3	4.88	3.78	-0.37
chr11	96804791	96805937	Pnpo	0	4.83	6.22	3.9	5.92	6.82	3.75	4.98	5.5	0.14
chr1	20810080	20810877	Mcm3	0	4.07	2.82	3.06	4.14	6.31	2.2	3.32	4.22	0.35
chr12	16862607	16863327	Rock2	38456	4.32	6.26	2.6	1.65	4.07	1.11	4.39	2.28	-0.95
chr13	55463523	55464641	Lman2	0	5.68	6.05	3.27	1.65	4.12	1.35	5	2.37	-1.07
chr13	64533217	64534402	Cdk20	0	3.54	4.33	2.88	4.88	6.14	1.75	3.58	4.26	0.25
chr1	39949757	39950582	Map4k4	7175	5.73	6.22	4.92	4	4.57	2.51	5.62	3.69	-0.61
chr15	44450096	44451489	Ebag9	0	6.01	8.18	2.98	4.81	5.51	2.18	5.72	4.17	-0.46
chr16	37653801	37654860	Ndufb4	0	5.74	3.19	2.84	1.99	3.03	2.11	3.92	2.38	-0.72
chr17	15962480	15964445	Rgmb	0	2.68	2.8	2.32	2.62	3.13	1.42	2.6	2.39	-0.12
chr1	71602895	71604599	Atic	0	2.54	3.74	2.24	2.96	2.62	2.19	2.84	2.59	-0.13
chr17	34740219	34743235	Rnf5	0	6.85	8.55	3.32	4.23	6.11	2.88	6.24	4.41	-0.5
chr17	43803573	43804491	Slc25a27	0	3.39	3.81	2.04	3.7	4.26	1.3	3.08	3.09	0
chr18	12279561	12280643	Tmem241	0	4.37	5.32	2.93	3.82	4.13	2.06	4.21	3.34	-0.33
chr1	85101954	85102435	A530032D15Rik	3993	4.49	4.68	2.04	4.01	2.91	4.97	3.74	3.96	0.08
chr19	46673125	46674736	Wbp1l	0	2.51	3.58	2.17	2.11	2.51	1.83	2.75	2.15	-0.36
chr2	126895451	126897231	Blvra	0	2.43	2.74	1.23	1.49	3.14	1.57	2.13	2.07	-0.05
chr2	131000304	131000877	Spef1	0	2.6	3.93	2.13	2.88	2.93	1.4	2.89	2.4	-0.26
chr2	131735296	131736172	Prn	0	3.55	4.71	1.58	3.56	1.6	1.19	3.28	2.12	-0.63
chr2	18313661	18314840	Dnajc1	0	4.93	5.31	2.49	3.66	3.67	1.96	4.24	3.1	-0.45
chr2	30513325	30514515	Mir3089	62214	1.71	3.05	1.5	2.16	2	2.01	2.09	2.06	-0.02
chr3	108642858	108643887	Stxbp3a	0	2.76	3.64	2.13	1.96	3.12	2.09	2.84	2.39	-0.25
chr4	11485706	11486818	Rad54b	0	4.01	4.28	2.27	4.37	3.64	2.08	3.52	3.36	-0.07
chr4	46401661	46402668	5830415F09Rik	0	4.16	4.48	2.99	2.73	3.88	1.66	3.88	2.76	-0.49
chr4	82218835	82219573	Nfib	-67152	1.65	2.89	2.09	2.24	3.04	1.61	2.21	2.3	0.06
chr5	147644033	147645068	Rpl21	0	3.13	3.99	2.59	2.74	2.97	2.31	3.24	2.67	-0.27
chr6	42214060	42215595	Casp2	0	6.51	6.93	3.81	5.08	8.01	3.01	5.75	5.37	-0.1
chr6	66484823	66486276	Mad2l1	0	5.3	5	2.35	4.23	5.2	2.09	4.22	3.84	-0.13
chr6	88414966	88416169	Ruvbl1	0	2.47	3.02	1.96	3.2	4.3	1.45	2.48	2.98	0.26
chr7	128124832	128126501	Cdr2	0	3.4	3.9	2.88	2.75	2.76	2.38	3.39	2.63	-0.37
chr7	138273640	138274193	4933402N03Rik	15604	4.88	3.16	1.03	3.15	3.29	1.16	3.02	2.53	-0.25
chr7	16683163	16684432	Napa	0	4.89	6.01	3.72	4.48	5.73	1.69	4.87	3.97	-0.3
chr7	17459595	17461132	Dact3	0	10.19	12.62	4.39	8.06	6.91	3.47	9.07	6.15	-0.56
chr7	29177363	29178446	Med29	0	3.99	7.97	4.51	5.34	6.58	2.94	5.49	4.95	-0.15
chr7	29272843	29273587	1700028B04Rik	8372	2.73	2.02	1.64	1.72	3.56	1.18	2.13	2.15	0.02
chr7	52689353	52690755	Ruvbl2	0	5.2	9.02	3.94	5.36	4.89	2.78	6.05	4.34	-0.48
chr7	56043884	56044942	Zdhhc13	0	4.85	3.31	2.23	4.34	3.3	2.11	3.46	3.25	-0.09
chr8	47636846	47637941	Cenpu	0	4.44	5.49	3.63	3.01	3.95	2.11	4.52	3.02	-0.58
chr8	71612022	71613267	Atp6v1b2	0	3.9	3.52	1.5	2.73	2.13	1.28	2.97	2.05	-0.54
chr8	72519715	72521114	Gatad2a	0	7.43	10.11	4.07	6.23	5.79	3.92	7.2	5.31	-0.44
chr8	73920300	73921171	Babam1	0	2.17	3.16	1.68	2.63	2.25	1.37	2.34	2.08	-0.16
chr8	74066319	74067261	Mvb12a	0	5.02	4.25	2.24	2.82	4	1.77	3.84	2.86	-0.42
chr8	82162590	82164255	Otud4	0	2.92	3.83	1.9	2.97	2.52	1.44	2.88	2.31	-0.32
chr8	96621688	96622883	Bbs2	0	3.28	4.19	2.18	3.38	3.04	1.67	3.22	2.7	-0.25
chr9	115218056	115220293	Stt3b	0	4.59	6.49	2.62	4.02	4.62	1.49	4.57	3.38	-0.43
chr10	4521593	4522934	Mtrf1l	0	7.35	9.05	2.85	3.56	5.94	2.02	6.42	3.84	-0.74
chr10	79458672	79459466	Abca7	893	4.76	4.09	2.87	3.12	4.92	2.3	3.91	3.45	-0.18
chr10	79688786	79689770	Mum1	0	4.94	4.07	2.48	3.91	4.68	1.94	3.83	3.51	-0.13
chr10	94601043	94601682	Cradd	185049	3.8	3.13	1.78	2	2.41	1.99	2.9	2.13	-0.44
chr11	101645441	101647203	Etv4	0	2.45	5.68	1.43	3.23	3.17	1.67	3.19	2.69	-0.24
chr11	115013050	115013958	Rab37	1533	4.32	3.45	2.15	2.73	4.61	1.15	3.31	2.83	-0.22
chr1	152239560	152241082	Tpr	0	3.64	6.01	1.66	3.62	4.87	1.31	3.77	3.27	-0.21
chr11	87452537	87453280	Hsf5	-21872	3.63	2.02	1.75	2.34	3.2	1.82	2.47	2.45	-0.01
chr1	189821340	189822023	Esrrg	0	3.76	2.93	2.14	5.11	3.88	1.86	2.94	3.62	0.3
chr11	98768691	98769562	Cdc6	0	4.81	6.46	3.36	4.01	4.17	2.56	4.88	3.58	-0.44
chr12	101962627	101964319	Rps6ka5	0	12.61	12.13	4.08	8.03	9.99	3.86	9.61	7.29	-0.4
chr12	29359783	29360609	Adi1	0	2.62	4.24	1.48	1.89	2.71	1.83	2.78	2.14	-0.37
chr13	39051943	39052882	Slc35b3	0	4.89	5.2	2.6	2.34	2.97	1.78	4.23	2.36	-0.84
chr13	40817750	40818864	Tfap2a	6948	4	4.27	2.99	3.13	2.63	2.43	3.75	2.73	-0.46
chr13	63531905	63533853	Fancc	0	3.4	3.34	1.67	2.26	2.87	1.23	2.8	2.12	-0.4
chr14	121366043	121366760	Ipo5	-55628	3.96	4.18	1.24	2.18	2.15	2.44	3.13	2.26	-0.47
chr14	99697305	99698696	Klf5	0	5.43	5.22	1.98	4.68	4.62	1.83	4.21	3.71	-0.18
chr15	103344048	103344945	Pde1b	462	2.56	5.03	1.91	3.48	1.72	1.33	3.17	2.18	-0.54
chr15	61814689	61815388	Myc	1507	3.09	2.15	2.79	2.89	2.8	1.26	2.68	2.32	-0.21
chr15	79520524	79521851	Gtpbp1	0	8.04	11.32	5.09	7.6	7.26	4.2	8.15	6.35	-0.36
chr16	45742638	45743442	Abhd10	0	3.2	6.07	1.92	4.23	3.47	2.28	3.73	3.33	-0.16
chr17	26056046	26057690	Rab40c	0	11	12.41	4.95	10.6	10.71	4.26	9.45	8.52	-0.15
chr17	45736301	45736883	Slc29a1	0	4.18	2.58	3.08	3.78	2.89	1.91	3.28	2.86	-0.2
chr1	75164478	75166075	Zfand2b	0	3.72	3.68	1.63	2.3	3.06	1.65	3.01	2.34	-0.36
chr19	16854533	16856142	Vps13a	0	3.86	3.81	1.97	2.39	2.6	1.29	3.21	2.09	-0.62
chr19	41876027	41876965	Arhgap19	0	7.48	7.6	2.52	3.91	2.24	2.12	5.87	2.76	-1.09
chr19	57489712	57490492	Trub1	36903	3.81	4.17	1.97	3.77	2.15	1.13	3.32	2.35	-0.5
chr2	58998086	59000182	Ccdc148	0	2.39	2.81	1.94	2.28	2.27	1.63	2.38	2.06	-0.21
chr2	70893234	70894369	Mettl8	0	4.17	5.62	2.43	5.66	1.36	2.67	4.07	3.23	-0.33
chr2	76485466	76487254	Prkra	0	3.25	3.43	2.41	2.82	2.89	1.25	3.03	2.32	-0.38
chr4	126179842	126180796	Ago4	29906	2.55	3.54	2.47	2.69	2.78	1.33	2.85	2.27	-0.33
chr4	132477847	132479152	Fam76a	0	7.35	7	3.24	4.29	5.14	2.68	5.86	4.04	-0.54
chr4	138748163	138749997	Capzb	0	3.39	2.25	1.42	2.6	2.74	1.48	2.35	2.27	-0.05
chr4	141345780	141347274	Dnajc16	0	4.97	5.94	2.18	2.28	2.52	2.29	4.36	2.36	-0.88
chr4	147822018	147823529	Mtor	0	5.54	5.8	4.04	4.07	3.98	2.74	5.13	3.6	-0.51
chr5	122713862	122714758	Tctn1	0	6.33	4.33	2.35	4.71	3.9	2.85	4.34	3.82	-0.18
chr5	145117938	145119865	Dmr	0	4.2	5.65	2.28	3.57	4.06	2.02	4.04	3.22	-0.33
chr5	24082680	24083723	Abcf2	0	6.21	5.4	2.81	3.96	4.82	2.52	4.81	3.77	-0.35
chr5	42098211	42100057	Rab28	0	2.93	3.32	2.42	2.63	2.57	1.47	2.89	2.22	-0.38
chr6	122760316	122761695	Foxj2	8506	4.21	5.71	2.71	3.66	4.16	2.48	4.21	3.43	-0.29
chr7	25861711	25862913	Zfp574	0	8.54	9.06	4.87	10.15	7.67	4.11	7.49	7.31	-0.04
chr7	26465494	26466367	B9d2	0	3.87	5.59	3.07	3.25	2.57	1.64	4.18	2.49	-0.75
chr7	29221207	29222679	Samd4b	0	8.44	7.99	3.87	5.48	5.6	3.3	6.77	4.79	-0.5
chr7	31336608	31338173	BC053749	0	4.92	5.44	2.91	3.16	3.93	1.99	4.42	3.03	-0.55
chr7	66483373	66485193	Ube3a	0	2.97	5.23	2.1	3.78	3.46	1.66	3.43	2.97	-0.21
chr7	80682341	80683172	Chd2	3460	7.8	6.17	2.74	5.85	6.9	2.78	5.57	5.18	-0.11
chr7	86039688	86041205	Aen	0	4.19	5.12	2.89	3.51	4.33	1.36	4.07	3.07	-0.41
chr7	87678879	87680645	Blm	0	2.29	4.46	2.35	2.44	3.48	1.8	3.03	2.57	-0.24
chr8	106774440	106775284	Cklf	0	2.41	2.52	1.73	2.5	1.99	1.88	2.22	2.12	-0.06
chr8	116657139	116658416	Nudt7	0	2.22	2.35	2.1	2.73	2.84	1.12	2.22	2.23	0
chr8	18845765	18847327	Agpat5	0	3.2	4.81	2.39	2.7	2.41	1.53	3.47	2.21	-0.64
chr8	35186785	35187734	Mboat4	-8702	2.42	2.9	1.62	1.94	3.23	2.18	2.31	2.45	0.08
chr8	67211928	67212937	Sc4mol	0	9.37	9.18	5.15	7.36	9.83	4.42	7.9	7.2	-0.13
chr8	74763189	74764680	Ap1m1	0	4.62	5.71	3.22	3.45	3.66	2.56	4.52	3.22	-0.49
chr9	108685347	108686911	Ip6k2	11413	5.35	3.84	2.18	4.1	3.48	1.07	3.79	2.88	-0.39
chr9	21151292	21151956	Slc44a2	-9021	1.43	5.09	1.22	3.87	3.99	1.79	2.58	3.22	0.32
chr10	20067024	20067950	Mtfr2	0	2.48	4.59	1.93	2.68	3.16	1.63	3	2.49	-0.27
chr10	43868322	43869246	Speer5-ps1	21006	3.21	5.82	3.34	3.38	2.12	2.67	4.12	2.72	-0.6
chr10	81589916	81591292	AU041133	0	2.65	3.73	1.36	2.8	3.25	1.27	2.58	2.44	-0.08
chr11	109471845	109473645	Wipi1	0	10.28	9.32	5.47	8.01	10.56	3.41	8.36	7.33	-0.19
chr11	20773258	20773857	Lgalsl	-42147	2.25	3.34	1.77	2.75	2.8	3.06	2.45	2.87	0.23
chr11	32480313	32481029	Stk10	-47048	2.26	4.19	2.15	3.2	4.68	3.23	2.87	3.7	0.37
chr11	58660272	58660953	Olfr311	-5655	5.55	3.86	3.47	3.36	4.92	1.53	4.29	3.27	-0.39
chr11	6344056	6345084	H2afv	0	8.8	10.71	4.75	7.32	7.61	4.03	8.09	6.32	-0.36
chr1	165709306	165710241	Kifap3	0	5.49	3.48	2.44	3.14	2.1	1.03	3.8	2.09	-0.86
chr12	77504125	77505938	Hspa2	0	7.89	5.38	3.18	5.21	4.93	2.37	5.48	4.17	-0.39
chr13	51903193	51903912	Sema4d	-14077	3.57	2.43	1.59	2.56	1.75	2.32	2.53	2.21	-0.19
chr13	64253374	64255741	Zfp367	0	6.39	5.29	2.92	3.22	3.84	1.51	4.87	2.86	-0.77
chr15	10911059	10911938	Amacr	0	3.23	2.56	2.68	2.4	2.71	1.18	2.82	2.1	-0.43
chr15	81020509	81021841	Mkl1	0	7.09	9.11	3.78	3.86	4.72	2.69	6.66	3.76	-0.82
chr16	90934498	90935651	1110004E09Rik	0	3.98	3.04	1.98	2.23	2.06	2.14	3	2.14	-0.48
chr1	94076701	94077804	Hdac4	-31731	9.92	12.71	5.6	6.99	7.6	4.48	9.41	6.36	-0.57
chr3	40886387	40888046	Pgrmc2	0	6.92	7.99	3.77	4.65	7.16	2.64	6.23	4.82	-0.37
chr4	128286325	128287778	Zscan20	0	4.74	5.42	2.79	3.41	1.82	1.92	4.32	2.38	-0.85
chr4	151235579	151237182	Camta1	0	11.79	11.79	4.77	8.93	8.63	3.42	9.45	6.99	-0.43
chr5	111759116	111760202	Pitpnb	0	4.6	5.76	1.65	2.71	2.44	2.5	4	2.55	-0.65
chr5	120564194	120564945	Rbm19	1576	3.78	3.33	1.52	1.84	3.17	1.07	2.88	2.03	-0.5
chr6	83780953	83782671	Paip2b	0	8.41	11.58	3.41	3.79	3.74	1.39	7.8	2.97	-1.39
chr7	149573439	149574263	Ctsd	0	5.41	6.53	3.06	4.79	4.92	2.71	5	4.14	-0.27
chr7	52459406	52460325	Ccdc155	0	4.11	6	2.74	2.89	3.65	2.25	4.28	2.93	-0.55
chr8	126206016	126206944	Rhou	-28188	2.77	3.5	1.57	2.47	3.31	1.45	2.61	2.41	-0.12
chr8	4238147	4239541	Map2k7	0	3.2	3.32	1.34	2.44	2	2	2.62	2.15	-0.29
chr8	73284294	73285397	Mpv17l2	0	6.74	6.81	3.91	5	6.34	2.46	5.82	4.6	-0.34
chr8	81829775	81830306	Gm4890	-10799	2.54	3.77	1.22	2.6	4.48	2.09	2.51	3.06	0.28
chr9	110310081	110311537	Ptpn23	0	2.41	3.96	1.45	2.96	2.11	1.26	2.61	2.11	-0.3
chr9	50547158	50548056	2310030G06Rik	6570	5.11	9.33	3.07	6.85	6.38	3.11	5.84	5.45	-0.1
chr11	108781267	108782627	Axin2	0	2.78	3.87	2.27	2.7	2.05	2.11	2.97	2.29	-0.38
chr11	75299868	75300767	Prpf8	0	6.31	5.98	3.79	3.57	7	2.84	5.36	4.47	-0.26
chr13	39607971	39608502	Slc35b3	-555227	4.58	1.19	2.45	2.24	2.64	1.81	2.74	2.23	-0.3
chr13	54859301	54860436	Sncb	7365	5	5.07	1.51	2.5	2.22	1.54	3.86	2.09	-0.88
chr14	55512332	55513592	Pabpn1	0	6.86	10.13	3.42	8.16	6.87	3.92	6.8	6.32	-0.11
chr14	62174855	62176454	Spryd7	0	5.66	4.46	3.1	4.19	4.46	2.24	4.41	3.63	-0.28
chr15	102346709	102349795	Map3k12	0	4.07	4.83	2.58	2.68	2.58	1.75	3.83	2.34	-0.71
chr15	102503796	102504777	Mir688	-1499	4.95	5.48	1.82	4.77	2.43	1.46	4.08	2.89	-0.5
chr15	35084981	35085965	Stk3	0	5.49	3.81	3.06	4.29	3.26	2.1	4.12	3.22	-0.36
chr16	14162829	14163772	Nde1	0	3.44	2.26	3.62	3.4	2.08	1.69	3.11	2.39	-0.38
chr16	57280501	57281142	Tmem30c	11822	2.53	2.34	1.65	3.29	2.62	1.37	2.17	2.43	0.16
chr16	87432273	87433346	Ltn1	0	4.28	3.15	2.04	1.88	3.51	1.71	3.16	2.37	-0.41
chr17	17510752	17511802	Riok2	0	3.6	3.93	2.48	2.01	2.52	1.59	3.34	2.04	-0.71
chr17	34271681	34273145	H2-DMb2	9215	3.6	4.45	3.05	2.07	4.11	1.63	3.7	2.6	-0.51
chr17	73185227	73187330	Ypel5	0	5.72	5.59	3.4	3.31	4.32	2.76	4.9	3.46	-0.5
chr1	80336673	80338035	Cul3	0	3.37	2.3	2.63	2.83	2.56	1.99	2.77	2.46	-0.17
chr19	21852389	21853576	Tmem2	0	4.55	5.7	2.95	4.33	4.71	2.68	4.4	3.91	-0.17
chr19	37092638	37093385	Btaf1	-92070	4.52	4.69	2.06	2.09	5.8	1.81	3.76	3.23	-0.22
chr19	42886968	42887831	Hps1	-32502	2.67	2.18	2.44	2.87	1.95	1.29	2.43	2.04	-0.25
chr2	119979411	119981033	Ehd4	0	4.16	5.25	3.16	3.11	3.01	1.42	4.19	2.51	-0.74
chr2	121238840	121240435	Catsper2	0	2.71	2.98	1.99	3.51	3.33	1.4	2.56	2.75	0.1
chr2	69043377	69044769	Spc25	0	4.17	2.97	1.64	1.91	3.31	1.31	2.93	2.18	-0.43
chr2	73223536	73225235	Gpr155	0	6.36	8.4	3.06	5.51	3.62	3.28	5.94	4.14	-0.52
chr2	90686653	90687914	Mtch2	0	3.11	3.58	2.97	3.28	4.1	1.51	3.22	2.96	-0.12
chr3	137806064	137807189	Mttp	0	4.32	6.68	1.88	2.93	2.24	1.27	4.29	2.15	-1
chr3	95392323	95393309	Golph3l	0	3.56	7.48	3.3	3.54	7.37	2.59	4.78	4.5	-0.09
chr4	42962090	42963838	Dnajb5	2127	3.86	3.72	1.77	4.46	4.32	2.87	3.12	3.88	0.32
chr5	136150683	136151183	Por	13900	3.24	5.76	1.46	1.1	4.48	1.76	3.49	2.45	-0.51
chr5	145844431	145844949	Arpc1a	0	2.36	3.38	1.25	3.19	1.89	1.7	2.33	2.26	-0.04
chr5	73646314	73648753	Fryl	0	4.1	5.33	2.2	3.31	2.92	2.15	3.88	2.79	-0.47
chr6	116287630	116288516	March8	0	2.9	4.1	2.29	3.72	3.62	2.07	3.1	3.14	0.02
chr6	30254432	30254884	Ube2h	0	3.3	4.98	2.88	1.84	3.1	2.63	3.72	2.52	-0.56
chr6	82889235	82890099	Sema4f	0	3.75	4.34	2.07	5.31	7.28	3.04	3.39	5.21	0.62
chr7	116846616	116847841	Akip1	0	4.19	4.6	2.52	3.14	4.56	2.66	3.77	3.45	-0.13
chr7	51925783	51926734	Myh14	0	4.97	6.85	1.97	6.66	6.03	3.19	4.6	5.29	0.2
chr7	89796680	89797548	Fam154b	0	1.56	3.46	2.06	2.64	4.99	1.46	2.36	3.03	0.36
chr8	130231604	130232279	Pard3	-408053	1.81	3.53	1.32	4.62	3.93	1.19	2.22	3.25	0.55
chr9	21228579	21229870	Dnm2	0	6.27	4.85	2.77	4.34	4.87	2.35	4.63	3.85	-0.26
chr9	30836979	30838750	Zbtb44	0	3.51	3.25	2.16	2.48	2.68	1.49	2.97	2.22	-0.42
chr9	96569937	96570788	Rasa2	-38015	3.17	4.99	2.77	2.37	2.8	2.06	3.64	2.41	-0.59
chr10	62891944	62893269	Ctnna3	0	3.77	4.25	2.51	2.57	3.58	1.44	3.51	2.53	-0.47
chr10	78036807	78038208	Ilvbl	0	3.08	3.3	1.97	2.68	2.39	2.05	2.78	2.37	-0.23
chr1	107559595	107561464	Pign	0	3.11	5.09	3	3.14	4.26	1.66	3.73	3.02	-0.31
chr11	29071844	29074011	Smek2	0	4.24	4.56	2.4	2.58	2.58	1.47	3.73	2.21	-0.75
chr11	30371533	30372376	4930505A04Rik	0	3.69	3.71	3.27	2.5	2.82	1.98	3.56	2.43	-0.55
chr11	70264991	70266194	Med11	0	1.8	3.23	2.7	3.05	2.44	1.85	2.58	2.45	-0.07
chr11	70375614	70376867	Mink1	0	4.74	4.49	2.4	3.88	2.67	2.1	3.88	2.88	-0.43
chr1	177621973	177623514	Opn3	0	7.8	11.28	4.43	7.09	7.44	3	7.84	5.84	-0.42
chr11	79893625	79895360	Crlf3	0	3.5	5.12	1.17	3.12	3.46	1.29	3.26	2.62	-0.31
chr11	87779534	87780552	Dynll2	19535	2.39	2.83	2.71	3.06	2.88	1.56	2.64	2.5	-0.08
chr13	19487216	19488224	Stard3nl	0	3.89	4.59	2.83	3.46	4.02	2.05	3.77	3.18	-0.25
chr13	97440151	97441807	Hmgcr	0	4.57	4.84	2.06	4.05	3.38	1.54	3.82	2.99	-0.35
chr14	52876788	52878147	Chd8	-19541	4.87	4.42	3.29	3.44	4.63	1.88	4.19	3.32	-0.34
chr14	68226227	68226802	Cdca2	106865	2.35	3.27	1.7	2.87	2.19	1.11	2.44	2.06	-0.25
chr14	87540482	87542013	Diap3	0	2.91	5.4	2.5	3.12	2.74	1.72	3.6	2.53	-0.51
chr1	54626725	54627552	Pgap1	-12197	2.61	5.14	1.97	2.89	2.54	2.02	3.24	2.48	-0.38
chr1	55108794	55110214	Coq10b	0	5.42	5.9	2.18	4.33	5.61	1.63	4.5	3.86	-0.22
chr15	57907609	57908917	Zhx1	0	7.43	5.26	3.79	3.72	4.06	2.01	5.49	3.26	-0.75
chr15	81311280	81311967	Rbx1	-14535	2.17	4	1.78	4	2.65	1.85	2.65	2.83	0.1
chr18	42670586	42671932	Tcerg1	0	4.81	7.81	2.36	4.91	6.75	2.6	4.99	4.75	-0.07
chr18	58814389	58815198	Isoc1	3937	4.51	5.88	1.41	2.95	3.11	3.15	3.93	3.07	-0.36
chr19	32284910	32285948	Sgms1	0	2.74	2.77	2.2	1.5	3.77	1.92	2.57	2.4	-0.1
chr19	7066357	7067583	Dnajc4	0	3.52	3.88	1.39	2.17	3.99	1.49	2.93	2.55	-0.2
chr19	7415522	7416879	Mark2	0	7.96	8.03	2.64	4.73	4.84	2.34	6.21	3.97	-0.64
chr2	152655825	152657787	Bcl2l1	0	2.06	3	1.45	2.1	2.28	1.66	2.17	2.01	-0.11
chr2	4572768	4573420	Prpf18	0	2.07	3.27	2.99	2.25	2.36	1.7	2.78	2.1	-0.4
chr2	72741214	72741714	Sp3	75624	4.6	5	3.08	3.12	4.76	2.22	4.23	3.37	-0.33
chr4	108874076	108875263	Osbpl9	0	4.78	6.43	3.5	5.8	5.89	1.68	4.9	4.46	-0.14
chr4	138935901	138937355	Ubr4	0	3.9	3.7	2.85	2.65	2.02	1.86	3.48	2.18	-0.68
chr4	44180101	44181597	Rnf38	0	2.35	2.34	1.63	2.33	2.61	2.13	2.11	2.36	0.16
chr4	45024343	45026971	Zbtb5	0	8.48	9.28	3.96	5.97	8.24	2.94	7.24	5.72	-0.34
chr4	45031100	45031972	Polr1e	0	3.41	2.44	2.14	2.52	2.89	1.1	2.66	2.17	-0.29
chr5	128097237	128098258	Slc15a4	0	2.64	2.82	1.67	2.24	2.6	1.95	2.38	2.26	-0.07
chr5	150443551	150444535	Hsph1	-4661	2.89	2.93	2.4	2.05	3.12	2.75	2.74	2.64	-0.05
chr5	34856059	34857109	Tnip2	0	3.22	2.98	3.02	1.75	3.72	2.2	3.07	2.56	-0.26
chr5	74926868	74928205	Scfd2	0	3.54	2.72	1.52	2.88	1.47	1.67	2.59	2.01	-0.37
chr6	47902970	47904225	Zfp956	0	3.23	3.09	2.01	3.22	3.12	1.65	2.78	2.66	-0.06
chr6	85323832	85325664	Rab11fip5	0	3.02	2.53	1.29	2.81	2.21	1.82	2.28	2.28	0
chr7	151015369	151016403	Dhcr7	-6298	2.35	2.54	1.18	2.93	5.81	1.85	2.02	3.53	0.8
chr7	19575689	19576983	Mypop	0	5.32	5.9	3.33	3.83	2.48	2.7	4.85	3	-0.69
chr7	26066558	26067711	Cic	0	5.98	4.88	2.32	4.61	5.09	1.93	4.39	3.88	-0.18
chr7	54305504	54306703	Tmem86a	0	3.15	3.24	2.24	2.68	1.52	1.99	2.88	2.06	-0.48
chr7	99889476	99890769	4632427E13Rik	0	3.13	4.55	2.2	3.4	3.13	1.6	3.29	2.71	-0.28
chr8	37046592	37047241	5430403N17Rik	-100581	3.33	6.95	2.37	4.81	3.02	2.82	4.22	3.55	-0.25
chr8	93656996	93658462	Aktip	933	5.89	5.72	2.27	6.95	8.86	3.42	4.63	6.41	0.47
chr9	104207299	104208196	Acpp	31856	3.31	4.05	2.17	4.19	3.58	2.4	3.18	3.39	0.09
chr9	21419888	21421361	Smarca4	0	4.03	3.14	2.59	2.61	2.37	1.08	3.25	2.02	-0.68
chr9	56922809	56925303	Sin3a	0	7.04	8.93	4.04	5.48	8.85	2.84	6.67	5.72	-0.22
chr10	117578215	117579535	Mdm1	0	6.65	7.77	5.05	3.96	5.51	3.14	6.49	4.2	-0.63
chr10	126557296	126558625	Os9	0	2.95	2.54	2.02	2.76	3.05	1.56	2.5	2.46	-0.03
chr11	40546394	40547846	Hmmr	0	3.82	6.03	1.9	2.78	3.75	1.26	3.92	2.6	-0.59
chr11	4748965	4750031	Nf2	0	5.57	11.15	3.51	4.13	3.41	2.77	6.74	3.44	-0.97
chr11	51432608	51433629	Nhp2	0	5.16	6.87	3.74	3.23	4.1	2.18	5.26	3.17	-0.73
chr1	192848868	192851038	A230020J21Rik	0	3.3	4.21	1.99	2.75	2.64	1.5	3.17	2.3	-0.46
chr12	21422915	21424043	Ywhaq	0	8.98	9.32	5.48	6.1	7.3	3.03	7.93	5.48	-0.53
chr12	82695730	82696651	Med6	0	3.67	3.4	1.67	3.29	2.88	1.81	2.91	2.66	-0.13
chr13	47138166	47140414	Tpmt	0	4.56	5.96	2.39	3.92	4.23	2.02	4.3	3.39	-0.34
chr14	22318591	22321074	Kat6b	0	5.44	5.24	2.98	4.95	5.01	2.76	4.55	4.24	-0.1
chr14	67852984	67853774	Ebf2	-856	2.73	3.96	2.47	3.59	3.01	2.52	3.05	3.04	-0.01
chr15	102522762	102524734	Mir688	-20465	2.54	2.98	2.6	1.26	3.26	1.77	2.71	2.1	-0.37
chr1	51979111	51980336	Myo1b	-6293	3.53	2.45	1.93	2.92	2.62	1.62	2.64	2.39	-0.14
chr16	10544962	10545888	Clec16a	0	3.07	3.11	1.58	3.37	4.37	1.63	2.59	3.12	0.27
chr16	5255643	5256932	Fam86	0	4.72	6.7	2.96	3.99	4.77	1.23	4.79	3.33	-0.52
chr18	38455819	38457458	Rnf14	0	3.87	2.59	1.74	2.35	2.81	1.12	2.73	2.09	-0.38
chr19	42054689	42057253	Mms19	0	4.63	5.17	2.16	3.08	2.78	1.37	3.99	2.41	-0.72
chr2	128792637	128794143	Zc3h6	0	2.15	2.49	2.38	1.65	2.97	1.85	2.34	2.16	-0.12
chr2	155833260	155834511	6430550D23Rik	0	2.7	3.8	1.62	2.93	5.25	1.78	2.71	3.32	0.29
chr2	32707493	32708358	Stxbp1	-4736	1.87	2.31	2.16	2.23	2.75	1.28	2.11	2.09	-0.02
chr3	121071406	121072074	Cnn3	57384	2.63	2.99	2.19	2.07	3.97	1.78	2.6	2.61	0
chr3	131226951	131228457	Papss1	0	6.1	5.73	2.7	4.08	5.56	2.01	4.84	3.88	-0.32
chr3	85690679	85692543	Glt28d2	0	3.7	3.56	1.79	3.15	3.83	1.41	3.02	2.8	-0.11
chr4	102985921	102987065	Oma1	0	2.36	2.84	2.84	3.45	1.84	1.39	2.68	2.23	-0.27
chr4	131629908	131632110	Epb4.1	0	3.74	4.15	1.99	2.33	3.17	1.88	3.29	2.46	-0.42
chr5	108889507	108891213	Pcgf3	0	3.72	5.43	2.43	3.6	3.69	2.15	3.86	3.15	-0.29
chr5	110295279	110296053	Gm10416	-32118	5.06	5.49	2.83	3.09	5.59	2.67	4.46	3.78	-0.24
chr5	145964647	145965715	Zkscan5	0	2.78	6.1	2.89	3.7	3.66	2.01	3.92	3.12	-0.33
chr5	149363543	149364803	Ubl3	0	3.64	4.47	2.26	2.33	2.1	1.77	3.46	2.07	-0.74
chr5	23535763	23536880	Fam126a	0	2.3	3.7	1.82	2.46	2.5	1.14	2.61	2.03	-0.36
chr6	115494351	115495154	Tsen2	0	2.86	3.11	2.73	3.09	2.44	1.1	2.9	2.21	-0.39
chr6	8208738	8210019	Rpa3	0	6.74	5.86	3.04	5.3	4.47	2.05	5.21	3.94	-0.4
chr6	87621513	87622862	Aplf	0	3.2	4.36	2.17	2.11	4.66	1.48	3.24	2.75	-0.24
chr7	130112947	130114261	4930413G21Rik	0	4.22	2.28	2.04	2.59	2.23	1.58	2.85	2.13	-0.41
chr7	16637036	16638740	Zfp541	18550	3.01	4.55	2.44	3.39	2.95	1.87	3.33	2.74	-0.28
chr7	51808395	51809540	Nr1h2	0	3.9	3.83	1.91	3.84	3.66	1.53	3.21	3.01	-0.09
chr7	52184422	52185762	Ap2a1	0	15.32	15.31	6.19	8.9	8.55	4.28	12.27	7.24	-0.76
chr7	80702365	80704045	1810026B05Rik	0	6.11	6.7	2.9	3.82	4.08	2.08	5.24	3.33	-0.65
chr8	108350180	108352047	Ranbp10	0	1.96	3.55	1.04	2.41	2.54	2.13	2.18	2.36	0.11
chr8	124473634	124474765	Banp	0	5.97	10.62	2.73	6.65	7.16	2.11	6.44	5.31	-0.28
chr8	48543722	48544638	Trappc11	74186	3.69	5.87	2.22	4.51	3.81	1.74	3.93	3.35	-0.23
chr8	73300073	73301395	Pik3r2	0	6.44	8.71	2.95	5.97	5.5	2.71	6.03	4.73	-0.35
chr8	74092291	74094910	Slc27a1	0	4.02	5.21	2.11	3.51	3.73	2.1	3.78	3.11	-0.28
chr8	86496389	86497122	Prkaca	0	11.42	11.61	3.33	8.01	6.86	4.02	8.79	6.3	-0.48
chr9	100445698	100447394	Nck1	0	3.74	4.28	3.17	3.3	2.88	1.74	3.73	2.64	-0.5
chr9	56265126	56267115	Peak1	0	3.74	3.9	2.37	4.15	3.8	1.76	3.34	3.24	-0.04
chr9	56798333	56799312	Snupn	0	5.66	5.24	3.32	2.06	4.42	1.06	4.74	2.51	-0.91
chr10	128258255	128259435	Ormdl2	0	6.86	8.06	4.14	4.36	5.81	2.23	6.35	4.13	-0.62
chr10	25465973	25466653	4930401C15Rik	90590	3.38	1.84	1.91	3.24	2.88	2.34	2.38	2.82	0.25
chr10	31165126	31166091	Tpd52l1	0	3.22	2.73	1.85	2.94	2.03	1.65	2.6	2.21	-0.24
chr10	57785535	57786701	Lims1	0	4.98	5.47	2.92	3.77	7.31	2.26	4.46	4.45	0
chr10	59719909	59720512	Psap	19863	2.69	2.29	1.76	2.29	5.09	1.19	2.25	2.86	0.35
chr10	77364571	77366277	Lrrc3	0	2.37	2.42	1.38	2.05	3.28	1.54	2.06	2.29	0.15
chr10	79502073	79502910	Polr2e	0	3.55	3.74	1.17	3.18	3.33	1.61	2.82	2.71	-0.06
chr11	103273234	103274890	Plekhm1	0	3.42	4.69	2.16	2.77	3.29	1.25	3.42	2.44	-0.49
chr11	120328317	120329862	Arl16	0	5.07	4.05	2.58	3.68	3.17	2.47	3.9	3.11	-0.33
chr11	4086325	4087401	Tbc1d10a	0	6.4	9.66	4.46	6.57	6.63	3.55	6.84	5.58	-0.29
chr1	141350698	141352242	Aspm	0	4.11	4.7	2.69	3.45	4.26	2.01	3.83	3.24	-0.24
chr11	48277612	48278590	Gnb2l1	335271	4.28	5.76	1.41	2.81	3	2.03	3.82	2.61	-0.54
chr11	65083118	65084012	Myocd	0	3.48	1.68	1.63	2.77	1.1	2.23	2.26	2.03	-0.15
chr1	166178519	166179911	Slc19a2	0	3.1	4.5	2.39	4.15	3.31	1.26	3.33	2.91	-0.2
chr1	167932226	167933792	Pou2f1	0	4.92	3.28	2.65	3.52	3.93	2.08	3.62	3.18	-0.19
chr1	46481910	46482791	Dnah7b	-358328	3.53	5.12	1.85	1.57	3.33	2.08	3.5	2.33	-0.59
chr1	52901396	52902198	Hibch	0	4.21	5.15	3.75	2.98	2.62	3.18	4.37	2.93	-0.58
chr15	74016724	74018604	Bai1	328021	5.68	6.06	3.59	5.27	5.5	1.95	5.11	4.24	-0.27
chr15	78892728	78893853	Ankrd54	0	9.96	13.9	5.93	8.89	7.57	3.18	9.93	6.55	-0.6
chr15	79604507	79605305	Dnal4	0	4.4	6.28	2.34	5.4	5.25	2.69	4.34	4.45	0.03
chr16	5013123	5014103	Rogdi	0	8.82	9.06	3.57	6.74	7.28	2.36	7.15	5.46	-0.39
chr17	31795336	31796355	U2af1	0	5.56	6.26	1.84	4.42	3.01	2.5	4.55	3.31	-0.46
chr17	35257844	35258963	Csnk2b	0	5.19	6.04	2.04	3.36	4.87	1.78	4.42	3.34	-0.41
chr17	35399299	35400602	H2-D1	0	4.67	5.96	2.31	2.39	3.32	1.59	4.31	2.43	-0.82
chr17	64680682	64682129	Pja2	0	11.48	11.76	4.89	6.91	8.98	3.63	9.38	6.51	-0.53
chr18	35657693	35658978	Sil1	0	4.1	2.92	2.59	3.28	3.81	1.8	3.2	2.96	-0.11
chr19	40686320	40687276	Tctn3	0	5.37	4.45	3.4	4.71	4.82	3.17	4.41	4.23	-0.06
chr2	152787925	152788633	Ttll9	0	3.25	2.66	1.5	3.5	1.78	1.47	2.47	2.25	-0.13
chr2	167459768	167460440	Ube2v1	-2263	3.02	4.66	1.46	2.74	2.08	1.55	3.05	2.12	-0.52
chr2	167905744	167907348	Pard6b	0	4.8	6.4	2.79	5.66	5.4	2.83	4.66	4.63	-0.01
chr3	108374144	108375421	Taf13	0	3.38	5.19	1.71	3.09	2.51	1.25	3.43	2.28	-0.58
chr4	101319427	101321120	Leprot	0	7.42	9.09	5.14	4.83	6.02	3.06	7.22	4.64	-0.64
chr4	106232640	106234177	Dhcr24	0	2.9	2.85	1.06	3.7	3.45	1.92	2.27	3.02	0.41
chr4	115893229	115894753	Pik3r3	0	5.85	6.4	3.41	4.7	4.86	3.19	5.22	4.25	-0.3
chr4	116392980	116394257	Tesk2	0	3.07	4.21	2.93	3.23	3.61	2.12	3.4	2.99	-0.19
chr4	120886836	120888160	Rlf	-25697	2.85	2.55	2.64	1.94	2.42	1.99	2.68	2.12	-0.34
chr4	123426913	123428044	Akirin1	0	4.3	5.76	2.3	3.49	3.33	1.62	4.12	2.81	-0.55
chr4	124428329	124429862	Mir698	-7305	4.76	7.18	3.08	4.25	5.47	2.65	5.01	4.12	-0.28
chr4	126233596	126235053	Clspn	0	3.89	2.32	1.34	2.9	2.11	1.75	2.52	2.25	-0.16
chr4	43394245	43395215	Rusc2	0	2.09	2.71	1.26	2.18	2.6	2.63	2.02	2.47	0.29
chr5	106477400	106478055	Zfp326	-171814	5.77	3.25	2.11	3.36	2.78	2.55	3.71	2.9	-0.36
chr5	115798482	115799411	Cox6a1	0	3.78	3.37	2.1	1.87	1.81	3	3.08	2.23	-0.47
chr5	136433210	136433936	Srcrb4d	16410	5.77	6.21	3.25	3.66	2.12	2.74	5.08	2.84	-0.84
chr6	108777819	108779430	Edem1	0	2.94	3.58	1.42	2.17	2.86	1.43	2.65	2.15	-0.3
chr6	33198678	33199725	Exoc4	0	5.81	7.29	3.65	3.77	3.6	1.9	5.58	3.09	-0.85
chr6	51961758	51963324	Skap2	0	4.66	5.67	2.65	5.1	4.28	2.13	4.33	3.84	-0.17
chr6	56664325	56665704	Avl9	0	5.58	5.99	3.3	2.6	3.44	1.91	4.96	2.65	-0.9
chr6	88033900	88035231	Rpn1	0	1.73	3.01	1.71	2.69	2.83	1.13	2.15	2.22	0.04
chr7	28337748	28338559	Pld3	0	5.83	5.71	1.41	4.19	2.76	1.66	4.32	2.87	-0.59
chr7	52306069	52306940	Prr12	1311	5.43	9.05	3.17	3.38	6.26	2.93	5.88	4.19	-0.49
chr7	73223965	73225008	Vimp	0	4.53	7.92	2.42	5.63	6.3	1.91	4.96	4.61	-0.1
chr7	97574480	97576169	Ccdc89	0	3.44	3.93	2.84	2.17	2.9	2.4	3.4	2.49	-0.45
chr8	67611658	67612355	BC030870	41081	1.94	3.23	2.8	2.24	2.81	1.38	2.66	2.14	-0.31
chr9	107242435	107243324	6430571L13Rik	0	2.73	4.08	3.1	3.51	3.93	2.33	3.3	3.26	-0.02
chr9	107904189	107905640	Ip6k1	0	4.09	2.76	2.8	2.21	2.02	2.03	3.22	2.09	-0.62
chr9	122811852	122812613	Zkscan7	-14264	2.48	3.13	2.35	2.42	2.21	2.09	2.65	2.24	-0.24
chr9	44126979	44128871	C2cd2l	0	3.21	2.58	1.63	1.84	2.73	1.56	2.47	2.04	-0.27
chr9	66682137	66683233	Aph1c	0	6.04	8.57	3.49	5.53	6.63	2.25	6.03	4.8	-0.33
chr10	17667636	17668406	Heca	0	3.69	4.71	2.32	2.51	2.36	1.86	3.57	2.24	-0.67
chr10	57251857	57252582	Serinc1	0	1.49	2.07	2.69	2.03	3.09	1.75	2.08	2.29	0.14
chr10	80288681	80289840	Oaz1	0	10.6	9.18	4.63	5.23	6.39	3.02	8.14	4.88	-0.74
chr10	80531286	80533154	Thop1	0	3.61	3.68	2.48	2.55	2.54	1.79	3.26	2.29	-0.5
chr10	80755001	80756375	Pip5k1c	0	9.04	8.74	3.97	2.94	4.88	2.78	7.25	3.53	-1.03
chr10	84646861	84648543	Cry1	0	3.29	3.64	1.3	1.8	3.07	1.28	2.74	2.05	-0.42
chr11	113527929	113528490	Fam104a	16975	4.1	1.57	1.89	1.3	3.49	1.98	2.52	2.26	-0.16
chr11	115242829	115243981	Cdr2l	0	2.58	3.15	1.98	1.6	3.15	1.52	2.57	2.09	-0.3
chr11	115884864	115886371	H3f3b	0	7.26	5.98	2.81	3.59	2.87	1.75	5.35	2.74	-0.96
chr1	155587227	155587684	Rgs16	0	3.85	1.64	1.25	2.41	2.76	1.23	2.25	2.13	-0.07
chr11	69230641	69232877	Kdm6b	-3464	4.41	3.14	2.03	2.96	2.19	1.28	3.19	2.14	-0.57
chr11	98884902	98886017	Top2a	0	5.45	5.05	2.99	2.05	2.5	1.86	4.5	2.14	-1.07
chr12	117285507	117286468	Zfp386	0	7.73	6.9	2.87	5.54	7.99	2.99	5.83	5.51	-0.08
chr12	82880767	82882837	Map3k9	0	2.68	2.6	1.38	2.17	2.09	1.85	2.22	2.04	-0.12
chr13	113253652	113254962	Il6st	0	4.95	4.68	2.24	2.6	3.73	1.95	3.96	2.76	-0.52
chr13	55545889	55548473	Grk6	0	3.87	3.54	2.2	2.91	3.19	1.54	3.2	2.55	-0.33
chr13	58645295	58646031	Slc28a3	66207	2.76	3.4	2.98	2.99	1.14	2.6	3.05	2.24	-0.44
chr1	37921159	37922699	Tsga10	0	3.51	3.66	3.01	3.16	1.81	2.12	3.39	2.36	-0.52
chr1	53353439	53354443	Pms1	0	5.25	4.99	3.16	5.3	5.43	1.98	4.47	4.24	-0.08
chr15	59145964	59147123	Sqle	0	6.88	6.37	1.89	4.91	5.19	2.13	5.05	4.08	-0.31
chr15	76489807	76490924	Cyhr1	0	5.2	4.04	2.26	2.71	2.37	1.78	3.83	2.29	-0.74
chr16	17131041	17132918	Sdf2l1	0	5.47	4.87	2.08	2.34	2.75	1.53	4.14	2.21	-0.9
chr16	17405044	17406541	Snap29	0	3.34	2.84	1.41	2.7	2.8	1.17	2.53	2.22	-0.19
chr16	20695768	20696764	Fam131a	-639	4.75	3.14	2.37	2.3	2.11	2.08	3.42	2.16	-0.66
chr16	38087760	38090154	Gsk3b	0	11.17	13.49	5.3	8.63	11.85	3.99	9.99	8.16	-0.29
chr16	3846704	3847566	Zfp174	0	5.32	4.06	2.17	3.19	4.37	2.4	3.85	3.32	-0.21
chr1	65454437	65455270	Pth2r	-96607	4.21	2.56	2.05	1.98	2.52	1.52	2.94	2.01	-0.55
chr16	93832012	93833339	Morc3	0	2.75	2.92	1.96	3.11	3.16	1.68	2.54	2.65	0.06
chr17	25998107	25998755	Wdr90	0	1.88	4.44	2.01	2.41	1.94	2.08	2.78	2.14	-0.37
chr17	4626153	4626591	Arid1b	368482	4.32	1.14	2.79	2.31	1.6	2.72	2.75	2.21	-0.31
chr17	49567282	49568268	Mocs1	0	4.25	2.54	1.65	4.19	3.11	1.29	2.81	2.86	0.03
chr17	57074457	57075595	Mllt1	0	4.87	2.75	2.5	2.9	4.42	2.31	3.37	3.21	-0.07
chr18	12286807	12287627	Riok3	0	2.63	3.96	3.17	3.24	2.39	1.35	3.25	2.33	-0.48
chr18	34783646	34785019	Kif20a	0	2.66	3.37	1.72	2.4	2.85	1.51	2.58	2.25	-0.2
chr18	58555217	58555891	Slc27a6	160002	3.61	2.97	1.69	2.05	4.35	1.54	2.76	2.65	-0.06
chr19	3999699	4000823	Nudt8	0	4.21	4.56	2.61	2.7	2.36	1.34	3.79	2.13	-0.83
chr2	146371619	146372384	4933406D12Rik	-2953	3.53	2.94	2.44	2.16	2.01	2.5	2.97	2.22	-0.42
chr2	49921437	49922592	Lypd6	0	4.8	4.77	2.04	3.26	2.18	2	3.87	2.48	-0.64
chr3	156224412	156225565	4930570G19Rik	0	2.58	3.37	2.19	2.46	2.42	1.31	2.71	2.06	-0.39
chr3	8923158	8924110	Mrps28	0	4.4	3.41	2.73	3.57	4.4	2.76	3.51	3.58	0.03
chr4	140516599	140517868	Sdhb	0	3.73	3.95	1.92	3.25	4.63	1.32	3.2	3.07	-0.06
chr4	53024396	53025423	Nipsnap3b	0	2.24	5.12	3.24	4.82	4.63	2.56	3.53	4	0.18
chr5	4104032	4104961	Cyp51	0	3.35	3.77	2.8	1.98	2.11	2.14	3.31	2.08	-0.67
chr6	141039908	141040891	Pde3a	156898	6.19	6.62	2.98	4.11	5.26	2.68	5.26	4.02	-0.39
chr6	148159727	148161066	4732416N19Rik	0	3.53	4.12	2.37	2.61	2.92	2.14	3.34	2.56	-0.38
chr7	106528760	106530603	Gdpd5	0	3.3	3.67	1.28	2.54	2.73	1.73	2.75	2.33	-0.24
chr7	109053951	109054992	Lamtor1	0	2.99	5.17	2.74	4.23	4.29	1.91	3.63	3.48	-0.06
chr7	16539948	16540781	Gltscr2	-8491	3.24	3.6	2.44	2.32	3.85	1.25	3.09	2.47	-0.32
chr7	87376541	87378093	Cib1	0	5.74	5.24	2.73	3.19	3.87	1.28	4.57	2.78	-0.72
chr8	73421007	73422389	Rpl18a	0	2.74	6.61	2.53	3.32	3.23	1.56	3.96	2.7	-0.55
chr9	108103213	108104106	Bsn	-10499	3.78	5.61	2.82	3.18	4.22	2.86	4.07	3.42	-0.25
chr9	21921032	21922266	Elof1	-2419	3.06	4.16	2.04	2.76	3.06	1.16	3.09	2.33	-0.41
chr9	22215198	22216393	9530077C05Rik	0	4.86	3.87	2.52	3.22	4.21	2.33	3.75	3.25	-0.2
chr10	111559939	111561142	Glipr1l2	-39530	2.69	2.29	1.55	2.21	3.72	1.12	2.18	2.35	0.11
chr10	43620995	43622191	Qrsl1	0	2.37	2.3	1.5	2.46	2.33	1.26	2.06	2.02	-0.03
chr11	3166008	3167156	Drg1	0	4.59	4.15	1.77	4.8	2.67	1.25	3.5	2.91	-0.27
chr11	4886476	4887306	Ap1b1	0	2.77	2.87	3.13	2.99	1.86	1.34	2.92	2.06	-0.5
chr11	53243807	53245239	Uqcrq	0	6.79	7.43	3.58	3.27	4.2	1.67	5.93	3.05	-0.96
chr11	62363845	62365303	Ubb	0	3.52	4.81	1.73	2.33	4.22	2.13	3.35	2.89	-0.21
chr1	183771696	183773625	Lbr	0	3.85	3.96	1.43	3.43	2.68	1.36	3.08	2.49	-0.31
chr12	117642820	117644624	D430020J02Rik	0	3.97	4.44	2.25	3.71	3.49	1.28	3.55	2.83	-0.33
chr12	86779695	86780270	Fos	34580	3.29	3.48	1.27	2.56	2.92	1.81	2.68	2.43	-0.14
chr12	88066693	88068869	Angel1	0	4.41	3.57	1.76	2.91	2.44	1.28	3.25	2.21	-0.55
chr13	54787998	54790052	Rnf44	0	5.13	2.93	2.1	3.71	2.86	1.67	3.39	2.75	-0.3
chr14	31941555	31942648	Smim4	0	5.81	5.96	3.87	4.12	4.09	2.41	5.21	3.54	-0.56
chr1	58052406	58053477	Sgol2	0	5.17	6.19	2.74	2.83	2.47	1.71	4.7	2.34	-1.01
chr16	10992803	10993591	Litaf	0	2.74	4.44	2.37	3.85	4.07	2.32	3.18	3.41	0.1
chr16	36874543	36875892	Eaf2	0	6.71	9.46	2.65	5.44	4.97	1.89	6.27	4.1	-0.61
chr16	59638611	59639674	Arl6	0	4.7	5.3	2.83	2.59	3.28	1.12	4.28	2.33	-0.87
chr17	24277688	24279063	Pdpk1	0	4.52	4.73	2.31	3.07	3.86	2.26	3.85	3.06	-0.33
chr17	31414000	31414691	Rsph1	0	6.06	7.61	5.07	3.85	5.25	3.11	6.25	4.07	-0.62
chr17	33855087	33856134	March2	0	5.81	5.98	2.72	4.73	4.27	2.44	4.84	3.81	-0.34
chr17	85355949	85358110	Ppm1b	0	9.06	10.25	4.55	6.62	11.83	3.68	7.95	7.38	-0.11
chr18	54021181	54022150	Csnk1g3	0	4.74	4.39	2.35	2.84	3.46	1.97	3.83	2.76	-0.47
chr2	152157591	152158929	Rbck1	0	3.33	3.74	1.46	2.4	2.19	2.03	2.84	2.21	-0.36
chr2	158593270	158595315	Fam83d	0	3.7	4.41	2.54	2.78	2.39	1.87	3.55	2.35	-0.6
chr2	32582729	32583471	Sh2d3c	0	3.83	4.04	2.52	3.96	5.46	2.79	3.46	4.07	0.23
chr2	35191707	35193225	Stom	0	3.56	5.03	2.31	2.96	2.94	1.42	3.63	2.44	-0.57
chr3	105226225	105226993	Kcnd3	28254	2.29	2.77	1.59	2.03	2.92	1.15	2.22	2.03	-0.12
chr3	108086176	108087244	Sort1	0	4.68	4.22	2.28	4.12	3.14	1.94	3.73	3.07	-0.28
chr3	135559316	135560299	4933401H06Rik	-56083	2.75	2.68	1.74	2.99	2.98	1.29	2.39	2.42	0.02
chr4	126698006	126698973	Sfpq	0	6.57	7.63	2.95	3.89	5.49	1.98	5.72	3.79	-0.59
chr4	129218944	129220559	Hdac1	0	4.18	3.49	2.51	2.61	1.9	2.37	3.39	2.29	-0.56
chr4	136433948	136435085	C1qb	7007	4.27	1.98	2.43	3.55	2.7	1.54	2.89	2.6	-0.16
chr4	16090232	16091603	Ripk2	0	11.23	15.7	7.65	9.7	13.55	5.29	11.53	9.51	-0.28
chr5	115607303	115609216	Mlec	0	5.3	6.28	2.97	4.56	4.6	2.25	4.85	3.8	-0.35
chr5	28117324	28118785	Paxip1	0	2.22	3.85	1.72	2.51	2.1	1.47	2.6	2.03	-0.36
chr6	22305644	22306662	Fam3c	0	3.18	2.34	2.55	2.89	2.74	1.02	2.69	2.22	-0.28
chr6	82722629	82724977	Hk2	0	2.87	3.62	2.01	3.01	2.62	1.52	2.83	2.38	-0.25
chr6	91422821	91424762	Chchd4	0	3.89	5.54	1.89	3.07	2.59	1.31	3.77	2.32	-0.7
chr7	109044281	109045744	Anapc15	0	2.95	5.82	1.78	1.94	4.49	1.36	3.52	2.6	-0.44
chr7	130520984	130521932	Lcmt1	0	4.27	4.22	2.31	2.23	4.12	2.44	3.6	2.93	-0.3
chr7	29157235	29158567	Plekhg2	0	3.04	3.57	1.34	2.21	3.78	1.37	2.65	2.45	-0.11
chr7	52898539	52899835	Mamstr	-3193	7.29	5.79	3.33	4.04	3.02	2.7	5.47	3.25	-0.75
chr7	74903426	74905172	Synm	0	2.78	4.37	2.33	2.58	2.16	1.82	3.16	2.19	-0.53
chr9	120036247	120037249	Rpsa	0	3.1	1.75	1.79	2.65	3.34	1.99	2.21	2.66	0.26
chr9	31087060	31089019	Gm7244	-8075	4.41	4.41	2.2	3.23	3.57	1.75	3.67	2.85	-0.36
chr9	86465020	86466233	Pgm3	0	7.35	6.91	2.61	4.54	5.42	1.05	5.62	3.67	-0.61
chr10	75226546	75228113	Cabin1	0	3.79	4.31	2.28	2.81	3.48	2.13	3.46	2.81	-0.3
chr10	80812746	80814201	Hmg20b	0	4.55	7.91	2.79	4.92	5.95	1.42	5.08	4.1	-0.31
chr11	3548205	3549955	Tug1	0	4.01	4.07	2	2.31	3.35	1.14	3.36	2.27	-0.57
chr1	145850786	145852217	Rgs2	0	3.31	3.93	2.9	2.89	4.2	1.61	3.38	2.9	-0.22
chr11	58052397	58053487	Irgm2	-23919	2.48	4.71	1.5	3.79	7.82	2.78	2.9	4.8	0.73
chr11	60745092	60746475	Map2k3os	0	4.4	3.8	2.41	2.26	3.23	1.9	3.54	2.46	-0.52
chr12	114237933	114239720	Brf1	0	3.63	4.76	1.54	3.18	3.44	1.61	3.31	2.74	-0.27
chr12	31268867	31269701	Tmem18	0	4.21	2.85	1.65	2.87	2.52	1.33	2.9	2.24	-0.37
chr12	80231290	80232180	Arg2	0	5.16	6.19	1.55	3.51	1.89	1.88	4.3	2.43	-0.82
chr13	107736367	107737633	Dimt1	0	5.02	4.55	2.38	2.83	4.42	1.51	3.98	2.92	-0.45
chr13	109106088	109107275	Depdc1b	0	2.05	2.43	2.4	1.7	3.18	1.41	2.29	2.1	-0.13
chr13	64413545	64414396	Aaed1	0	3.65	4.85	1.81	2.48	3.11	1.96	3.44	2.52	-0.45
chr15	25203345	25203869	Basp1	139650	2.33	2.86	1.24	3.51	2.14	2.27	2.14	2.64	0.3
chr1	53409209	53409829	Asnsd1	0	3.48	2.42	3.02	3.4	2.03	1.68	2.97	2.37	-0.33
chr16	49698883	49699760	Ift57	0	6.62	5.71	5.47	4.29	2.55	1.81	5.93	2.88	-1.04
chr16	57231045	57232118	Tbc1d23	0	4.66	3.96	1.82	2.74	4.56	1.78	3.48	3.03	-0.2
chr17	24872896	24873990	Msrb1	0	4.82	5.72	3.27	3.69	4.47	1.89	4.6	3.35	-0.46
chr17	27075992	27077142	Cuta	0	7.75	6.97	3.68	5.1	5.59	3.11	6.13	4.6	-0.41
chr17	3557128	3558397	Tfb1m	0	8.94	13.11	4.61	7.08	8.04	3.26	8.89	6.13	-0.54
chr17	71900429	71902100	Spdya	0	3.96	3.75	1.51	2.03	2.84	2.05	3.07	2.31	-0.41
chr17	80462520	80464253	Hnrnpll	-846	2.73	3.76	1.64	2.38	3.06	1.43	2.71	2.29	-0.24
chr19	21420874	21421668	Zfand5	-74107	2.22	2.52	1.74	3.01	4.22	1.01	2.16	2.75	0.35
chr19	46226381	46227494	Gbf1	0	10.31	8.89	6.42	4.62	6.9	5.29	8.54	5.6	-0.61
chr19	5490187	5491831	Cfl1	0	4.36	3.35	1.93	1.9	3.57	1.65	3.21	2.37	-0.44
chr2	122011445	122012837	Patl2	0	5.34	6.47	2.8	2.44	3.71	1.72	4.87	2.62	-0.89
chr2	154428762	154430118	Pxmp4	0	4.88	5.72	3.66	3.79	4.12	2.94	4.75	3.62	-0.39
chr2	154899294	154901126	Ahcy	0	2.51	2.8	1.6	2.16	2.97	1.26	2.3	2.13	-0.11
chr3	144781123	144782248	Odf2l	0	3.12	6.12	2.38	4.81	5.34	1.98	3.87	4.04	0.06
chr3	19086813	19089118	Mtfr1	0	4.57	4.4	2.5	2.27	3.28	2.11	3.82	2.55	-0.58
chr3	58495780	58497171	Siah2	0	1.55	3.15	1.93	2.11	3.01	1.49	2.21	2.2	0
chr3	65778090	65779624	Ccnl1	-15943	2.38	3.59	2.28	2.15	2.64	1.35	2.75	2.05	-0.42
chr4	11412576	11413738	1110037F02Rik	0	2.91	4.74	2.73	3.08	2.52	1.64	3.46	2.41	-0.52
chr4	49644085	49645702	Rnf20	0	2.42	3.64	1.66	2.38	2.68	1.97	2.57	2.34	-0.13
chr6	71389813	71391548	Rmnd5a	0	5.6	7.07	2.34	2.7	3.87	1.7	5	2.76	-0.86
chr7	148401084	148402767	Rassf7	0	3.45	6.1	2.17	4.2	5.48	2.08	3.91	3.92	0
chr7	150734072	150736133	Nap1l4	0	2.82	3.89	1.54	2.05	2.64	1.7	2.75	2.13	-0.37
chr7	20334124	20336016	Pvrl2	0	4.07	4.43	2.45	2.14	2.81	1.89	3.65	2.28	-0.68
chr7	52225122	52226259	Cpt1c	3962	5.7	8.36	2.86	5.81	5.29	2.52	5.64	4.54	-0.31
chr8	33403407	33404575	Gm8179	-141041	3.36	4.18	3.55	3.69	4.31	1.36	3.7	3.12	-0.24
chr8	34495431	34496438	Wrn	0	4.16	3.6	1.21	3.19	3.47	2.53	2.99	3.06	0.03
chr8	74743295	74744286	Fam32a	0	2.87	4.55	1.89	3.15	1.84	1.2	3.1	2.06	-0.59
chr8	77632426	77633750	Mcm5	0	3.67	4.06	2.21	4.02	3.59	1.5	3.31	3.04	-0.13
chr9	95649777	95651108	Trpc1	0	2.23	3.39	2.56	2.97	2.83	1.44	2.73	2.41	-0.18
chr10	39088749	39090345	Fyn	0	5.75	6.04	2.96	3.91	5.34	2.34	4.92	3.86	-0.35
chr10	82226325	82227781	Nfyb	0	4.45	5.16	2.01	3.09	2.97	1.75	3.87	2.6	-0.57
chr11	68504443	68506866	Myh10	0	6.13	9.14	3.69	5.41	5.88	2.89	6.32	4.73	-0.42
chr11	75273644	75276923	Mir22hg	0	3.42	3.36	2.16	2.63	3.15	1.65	2.98	2.48	-0.27
chr1	182780535	182781586	Sde2	0	7.71	9.05	4.57	6.73	6.52	2.73	7.11	5.33	-0.42
chr1	193220549	193222011	Ppp2r5a	0	6.46	6.68	3.78	5.27	5.35	2.94	5.64	4.52	-0.32
chr14	65961566	65963313	Zfp395	14199	3.63	5.01	1.95	2.36	3.28	1.23	3.53	2.29	-0.62
chr14	67627050	67629099	Bnip3l	0	3.1	3.79	2.94	2.24	2.39	1.9	3.28	2.18	-0.59
chr15	37890099	37891431	Rrm2b	0	4.97	6.67	4.39	6.27	4.72	2.69	5.34	4.56	-0.23
chr15	54751406	54751924	Enpp2	0	4.17	2.9	1.72	2.66	3.78	1.24	2.93	2.56	-0.19
chr15	72897510	72899023	Trappc9	-5876	11.34	8.6	5.58	7.58	8.04	4.1	8.51	6.57	-0.37
chr15	82413000	82413657	Cyp2d12	-27473	3.09	2.86	1.98	2.51	2.34	1.69	2.64	2.18	-0.28
chr15	98904078	98905835	Troap	0	3.84	3.28	1.67	2.35	3.58	1.68	2.93	2.54	-0.21
chr16	96413078	96414390	Lca5l	0	2.37	3.05	2.85	1.61	2.77	1.88	2.76	2.09	-0.4
chr17	27053467	27054365	Kifc5b	0	6.17	8.92	3.35	5.62	7.63	2.04	6.15	5.1	-0.27
chr1	74330608	74332061	Aamp	0	7.99	8.27	4.36	6.57	7.41	2.9	6.87	5.63	-0.29
chr17	45569953	45571210	Cdc5l	0	5.58	6.77	3.88	5.04	5.23	2.59	5.41	4.29	-0.34
chr1	75187932	75189106	Atg9a	0	4.6	4.69	2.7	3.99	4.88	2.58	4	3.82	-0.07
chr17	7373783	7374875	Rps6ka2	0	5.32	7.45	3.28	5.71	5.38	2.26	5.35	4.45	-0.27
chr17	88071237	88072589	Msh2	0	4.99	6.48	2.65	2.78	5.38	2.59	4.71	3.58	-0.39
chr18	35090699	35092317	Etf1	0	4.93	4.72	2.97	4.77	4.32	1.48	4.21	3.52	-0.26
chr19	4012408	4013153	Ndufv1	0	3.62	10.91	3.28	4.68	6.19	1.6	5.94	4.16	-0.51
chr3	159158015	159158895	Depdc1a	0	3.38	4.55	1.85	3.65	3.65	2.08	3.26	3.13	-0.06
chr4	119087547	119088552	Ccdc30	0	6.32	6.6	3.23	4.02	5.42	2.94	5.38	4.13	-0.38
chr4	134827725	134829761	Clic4	0	4.24	4.73	2.16	3.2	3.71	1.64	3.71	2.85	-0.38
chr4	8574075	8575034	Chd7	42518	3.38	4.96	2.2	2.87	3.2	1.24	3.51	2.44	-0.53
chr4	98589357	98591348	Usp1	0	3.66	7.73	2.29	4.05	4.98	1.88	4.56	3.64	-0.33
chr5	117838424	117839418	Rfc5	0	4.22	6.92	3.03	3.14	5.48	1.68	4.72	3.43	-0.46
chr6	115455757	115456361	Tsen2	38360	1.13	3.94	1.21	3.96	2.09	1.32	2.09	2.46	0.23
chr6	17918585	17919224	Wnt2	61221	2.11	2.74	3.18	3.44	2.41	1.86	2.68	2.57	-0.06
chr6	72311891	72313009	Rnf181	0	6.28	5.38	3.93	5.09	5.13	2.84	5.2	4.35	-0.25
chr6	83724988	83726602	Tex261	0	2.09	2.95	1.51	2.39	2.08	1.58	2.18	2.02	-0.11
chr7	16533395	16534258	Gltscr2	-1938	2.19	3.48	2.64	2.55	2.92	2.31	2.77	2.59	-0.09
chr8	109034108	109036045	Cdh3	0	3.07	2.46	1.85	2.18	2.67	1.28	2.46	2.04	-0.27
chr8	120182051	120183126	Sdr42e1	12289	4.15	2.91	1.52	1.88	3.25	1.55	2.86	2.23	-0.36
chr8	35217213	35218376	Tmem66	0	4.18	5.49	1.81	2.84	3.36	2.33	3.83	2.84	-0.43
chr8	41735020	41736530	Mtmr7	-14874	2.77	2.57	1.99	2.25	2.87	1.32	2.44	2.15	-0.19
chr9	106789184	106790128	Rbm15b	0	3.01	2.12	1.38	2.43	2.52	1.43	2.17	2.13	-0.03
chr9	122714150	122715611	Tcaim	0	3.24	5.22	1.62	2.39	1.91	2.02	3.36	2.11	-0.67
chr9	83512230	83512818	Sh3bgrl2	-70286	4.37	5.32	1.94	2.35	3.33	1.63	3.88	2.44	-0.67
chr10	121533600	121535075	Tmem5	0	4.39	6.2	2.09	3.29	2.84	2.43	4.23	2.85	-0.57
chr10	86166914	86169423	Hsp90b1	0	5.27	6.63	2.43	3.4	3.28	1.68	4.78	2.79	-0.78
chr11	105944939	105946904	Map3k3	0	7.28	9.17	3.27	5.09	8.11	4.01	6.57	5.74	-0.2
chr11	118150007	118152288	Usp36	0	3.67	3.73	1.39	3.22	2.7	1.57	2.93	2.5	-0.23
chr11	119250813	119251706	Mir1932	79	3.33	2.8	2	1.65	3.44	1.24	2.71	2.11	-0.36
chr11	119803393	119804750	Baiap2	0	7.07	7.56	3.18	5.48	6.59	2.17	5.94	4.75	-0.32
chr11	51911561	51913200	Ppp2ca	0	2.39	1.98	1.93	2.68	2.3	1.12	2.1	2.03	-0.05
chr1	154612921	154614373	Arpc5	0	3.63	3.36	1.9	3.22	2.79	1.37	2.96	2.46	-0.27
chr11	62544866	62545881	Zfp287	-2271	3.72	3.58	3.12	3.62	3.44	1.49	3.47	2.85	-0.28
chr1	193644620	193646078	Nek2	0	6.48	6.27	2.85	5.23	4.7	2.73	5.2	4.22	-0.3
chr13	35085571	35086491	Eci2	0	3.23	2.59	1.5	2.7	3.03	1.13	2.44	2.29	-0.09
chr13	63668843	63669905	Ptch1	-2015	4.2	8.25	2.83	3.2	5.66	2.25	5.09	3.7	-0.46
chr14	28241002	28243053	D14Abb1e	0	3.03	4.88	1.71	2.28	3.2	1.36	3.21	2.28	-0.49
chr14	41885262	41886599	Dydc1	0	2.83	2.53	1.34	2.33	3.03	1.49	2.23	2.28	0.03
chr15	79157552	79160088	Pla2g6	0	2.13	2.22	1.86	2.79	2.54	1.54	2.07	2.29	0.15
chr16	17560994	17561747	4930451C15Rik	0	3.59	4.65	3.24	2.68	4.63	1.69	3.83	3	-0.35
chr17	25863975	25865398	Chtf18	0	5.79	8.36	3.65	5.42	7.46	4.03	5.93	5.64	-0.07
chr19	17468118	17469075	Rfk	0	4.38	4.18	1.44	2.87	1.61	1.91	3.33	2.13	-0.64
chr19	47124552	47126166	Pcgf6	0	2.34	3.33	1.91	2.73	2.68	1.63	2.53	2.35	-0.11
chr2	3200651	3202430	Nmt2	0	4.02	5.98	2.92	5.1	3.54	1.61	4.31	3.42	-0.33
chr3	120993087	120995463	Alg14	0	2.22	3.48	1.27	2.28	3.35	1.54	2.32	2.39	0.04
chr3	90096052	90097879	Mir7012	-21982	4.95	7.4	3.07	4.47	3.06	2.22	5.14	3.25	-0.66
chr4	118904869	118906014	AU022252	0	5.07	3.94	2.49	2.48	4.64	1.81	3.83	2.98	-0.36
chr4	135865580	135867931	Hnrnpr	0	3.33	3.51	2.56	2.77	1.84	1.79	3.13	2.13	-0.55
chr4	142751308	142752681	Mir7021	-25243	3.25	4.01	1.72	3.14	2.34	2.09	2.99	2.52	-0.25
chr4	145230246	145230677	Gm13212	-23198	6.89	5.22	1.88	3.83	5.52	1.86	4.66	3.74	-0.32
chr4	147412296	147413885	Clcn6	0	5.87	5.12	2.97	4.1	3.25	2.15	4.65	3.17	-0.55
chr4	14752865	14754049	Otud6b	0	5.24	4.54	3.51	4.73	3.89	4.04	4.43	4.22	-0.07
chr4	147965121	147966064	Srm	0	5.3	3.45	2.07	1.26	4	2.03	3.61	2.43	-0.57
chr4	41449174	41450698	AI464131	0	2.83	4.84	2.4	3.62	3.48	1.57	3.36	2.89	-0.22
chr4	43668787	43669890	Hint2	0	5.51	6.46	4.28	5.49	8.99	3.25	5.42	5.91	0.13
chr4	44716759	44717788	5730488B01Rik	-1088	3.55	2.92	1.11	3.74	1.77	2.24	2.53	2.58	0.03
chr5	110714636	110715879	Pxmp2	0	3.91	5.33	1.9	2.21	2.36	1.6	3.71	2.06	-0.85
chr5	150438193	150439640	Hsph1	0	5.13	5.27	2.47	3.61	5.5	1.71	4.29	3.61	-0.25
chr5	25034890	25036298	1700096K18Rik	0	5.66	6.13	2.54	5.15	3.97	3.17	4.78	4.1	-0.22
chr5	30968801	30969563	Cenpa	0	4.08	5.42	2.02	2.41	4.4	3.56	3.84	3.46	-0.15
chr5	31350086	31351435	Slc5a6	0	3.91	2.88	2.59	3.19	2.28	1.83	3.13	2.43	-0.36
chr5	46248255	46249543	Lcorl	0	3.25	5.73	3.09	3.49	3.91	1.79	4.02	3.06	-0.39
chr6	108014644	108015880	Setmar	0	2.08	6.98	2.17	3.04	4.18	1.93	3.74	3.05	-0.29
chr6	128150129	128151564	9330102E08Rik	-16308	5.08	3.57	2.26	2.49	4.87	2.11	3.64	3.16	-0.2
chr7	120656286	120658163	Far1	0	7.34	8.14	3.64	5.43	7.67	3.01	6.37	5.37	-0.25
chr7	13063406	13064222	Zfp606	0	2.49	2.76	1.09	2.25	2.92	1.08	2.11	2.08	-0.02
chr7	13562786	13563896	Zfp446	0	4.86	7.89	3.37	3.14	3.52	1.86	5.37	2.84	-0.92
chr7	148512657	148514761	Deaf1	0	4.43	2.74	1.89	2.92	2.12	1.17	3.02	2.07	-0.54
chr7	150785180	150786494	Cars	0	1.85	2.57	1.98	2.66	1.92	1.88	2.13	2.15	0.01
chr7	3595784	3597580	Cnot3	0	9.47	13.72	4.84	8.12	10.42	3.06	9.34	7.2	-0.38
chr7	38896831	38897672	Ccne1	-4322	4.49	7.29	3.67	6.11	5.98	3.13	5.15	5.07	-0.02
chr7	4827737	4828994	Isoc2a	0	2.69	3.99	2.13	3.43	3	1.65	2.94	2.69	-0.12
chr7	87390878	87391813	Ttll13	0	2.46	4.42	1.56	2.45	2.55	1.61	2.81	2.2	-0.35
chr8	112391853	112393544	Phlpp2	0	2.48	3.26	1.11	2.82	3.14	1.51	2.28	2.49	0.12
chr8	97604191	97605915	Katnb1	0	6.35	6.9	3.82	5.38	5.02	2.96	5.69	4.45	-0.35
chr9	21721839	21723079	Rab3d	0	4.03	4.24	2.3	3.77	3.72	1.86	3.52	3.12	-0.18
chr10	53098852	53100036	Cep85l	0	2.51	2.96	2.26	3.02	1.77	1.34	2.58	2.04	-0.33
chr10	62113046	62114658	Ddx50	0	5.11	8.39	3.83	4.1	3.99	2.37	5.78	3.49	-0.73
chr10	75297921	75298558	Gstt2	-295	1.92	3.34	1.02	3.17	2.42	1.38	2.09	2.32	0.15
chr10	75993427	75994860	Lss	0	8.48	9.17	3.18	5.25	5.75	3.34	6.94	4.78	-0.54
chr11	102526283	102527109	Gm1564	0	6.86	8.03	4.13	6.67	7.95	2.89	6.34	5.84	-0.12
chr11	104411062	104412547	Cdc27	0	5.45	6.15	2.79	3.64	5.45	2.63	4.8	3.91	-0.3
chr11	117514928	117516363	Tnrc6c	0	3.95	4.45	1.59	2.49	2.43	1.61	3.33	2.18	-0.61
chr11	20012121	20013651	Actr2	0	3.18	3.35	1.8	2.94	3.47	1.14	2.78	2.52	-0.14
chr1	129764959	129765888	Rab3gap1	0	4.07	4.85	2.1	2.08	3.3	1.54	3.67	2.31	-0.67
chr11	45758010	45758887	Lsm11	0	2.46	3.42	1.95	3.03	3.66	2.36	2.61	3.02	0.21
chr11	69650475	69652633	Tmem256	0	3.63	6.2	2.22	4.17	4.27	1.62	4.02	3.35	-0.26
chr11	98053929	98055146	Med1	0	3.44	2.78	2.14	2.49	5.28	1.77	2.79	3.18	0.19
chr13	62567926	62568559	Zfp935	0	2.78	3.36	4.76	4.06	1.33	2.76	3.63	2.72	-0.42
chr13	9092256	9094185	Larp4b	0	3.78	3.7	1.98	2.9	2.39	1.24	3.15	2.18	-0.53
chr15	101903565	101905191	Eif4b	0	2.66	3.23	2.05	2.82	1.97	1.57	2.65	2.12	-0.32
chr15	11925126	11926144	Sub1	0	3.32	3.81	2.4	2.35	2.34	1.33	3.18	2.01	-0.66
chr1	52687263	52688314	Tmem194b	0	4.76	4.41	1.55	1.84	3.05	1.51	3.57	2.13	-0.74
chr17	25152091	25154029	Cramp1l	0	4.46	7.23	2.05	3.08	3.39	1.6	4.58	2.69	-0.77
chr17	28360309	28361686	Ppard	8012	4.42	4.09	2.42	4.13	5.18	2.89	3.64	4.07	0.16
chr17	31656493	31657566	Ndufv3	0	3.9	2.1	1.36	2.48	2.99	1.78	2.45	2.42	-0.02
chr17	33896418	33897853	Rab11b	0	7.71	11.42	3.85	5.88	6.62	2.55	7.66	5.02	-0.61
chr18	50138563	50139979	Tnfaip8	0	4.48	4.86	2.35	4.34	3.55	1.91	3.9	3.27	-0.25
chr2	142728128	142729239	Kif16b	-928	3.04	3.04	2.41	3.38	2.64	1.43	2.83	2.48	-0.19
chr2	144425248	144426420	Dtd1	0	1.73	2.46	2.64	1.88	3.22	1.83	2.28	2.31	0.02
chr2	154616001	154617958	Raly	0	2.9	3.52	2.37	2.48	3.14	1.26	2.93	2.29	-0.35
chr2	156021826	156023297	Phf20	0	2.66	4.6	1.66	2.06	3.13	1.79	2.97	2.33	-0.35
chr2	26300181	26301933	Sec16a	0	6.4	8.72	5.34	6.6	6.7	2.73	6.82	5.34	-0.35
chr2	32142950	32144258	Swi5	0	7.13	3.45	2.74	2.6	3.63	2.38	4.44	2.87	-0.63
chr2	5815937	5816788	Sec61a2	0	2.39	4.99	2.77	3.13	4.43	1.4	3.38	2.99	-0.18
chr2	93997570	93998779	Hsd17b12	0	9.5	12.42	5.24	8.58	9.02	3.36	9.05	6.99	-0.37
chr3	90236727	90238156	Ints3	0	4.07	3.76	2.11	3.86	3.23	1.62	3.31	2.9	-0.19
chr4	106351054	106351878	Ttc4	0	2.95	3.03	2.27	4	4.07	1.54	2.75	3.2	0.22
chr4	130178790	130179994	Pum1	39279	4.38	5.71	2.77	3.5	3.13	1.65	4.29	2.76	-0.63
chr4	133742264	133743722	Cep85	0	5.84	7.21	2.51	4.53	3.45	1.58	5.19	3.19	-0.7
chr4	147242204	147243701	Miip	0	5.41	6.61	2.88	5.39	4.95	2.66	4.97	4.33	-0.2
chr4	151362506	151363471	Thap3	0	3.5	3.37	1.43	2.76	3.76	2.39	2.77	2.97	0.1
chr5	121038113	121039434	Tpcn1	0	5.11	9.57	3.69	5.35	5.29	2.41	6.12	4.35	-0.49
chr5	130732227	130733236	Tyw1	0	4.28	3.96	2.26	2.37	5.68	2.13	3.5	3.39	-0.04
chr5	135163850	135165438	Limk1	0	2.98	3.94	1.59	2.54	3.17	1.51	2.84	2.41	-0.24
chr5	144669705	144671460	Aimp2	0	4.31	4.77	2.46	2.25	2.71	1.81	3.85	2.26	-0.77
chr5	20387610	20388911	Phtf2	0	3.32	3.85	2.31	2.89	3.65	1.65	3.16	2.73	-0.21
chr7	16879922	16881245	Ccdc9	-7778	3.58	3.69	1.59	2.43	2.96	1.2	2.95	2.2	-0.43
chr7	3546399	3547225	Oscar	20510	2.29	3.93	1.67	1.44	3.05	1.63	2.63	2.04	-0.36
chr8	74031301	74032252	Plvap	3416	1.99	3.03	1.71	2.03	2.79	1.34	2.24	2.05	-0.13
chr8	85965714	85966855	Scoc	0	6.15	8.01	3.14	4.58	5.51	2.3	5.77	4.13	-0.48
chr8	97958058	97959352	Gtl3	0	4.28	5.03	2.7	3.12	2.05	1.04	4	2.07	-0.95
chr9	109777510	109779113	Cdc25a	0	2.53	3.2	1.93	2.23	3.23	1.59	2.55	2.35	-0.12
chr9	121782409	121783376	Higd1a	-15291	2.66	6.86	1.69	3.89	4.19	2.06	3.74	3.38	-0.14
chr9	20189264	20189910	Zfp560	0	2.09	4.07	2.38	3.54	1.73	2.09	2.85	2.45	-0.21
chr9	64100715	64101995	Map2k1	0	4.54	6.35	2.66	3.37	4.8	2.8	4.52	3.66	-0.3
chr10	128132554	128134071	Rab5b	0	6.14	8.91	3.65	5.99	5.25	2.57	6.23	4.6	-0.44
chr10	19311210	19312348	Ifngr1	0	5.46	4.95	3.72	3.63	5.53	3.22	4.71	4.13	-0.19
chr10	39679565	39680674	G630090E17Rik	0	1.59	2.15	2.57	2.48	2.64	1.07	2.1	2.06	-0.03
chr10	99472712	99473491	Kitl	4966	3.65	4.34	1.87	2.12	2.88	1.42	3.29	2.14	-0.62
chr11	101593770	101594642	Dhx8	0	4.81	3.3	1.22	2.95	1.77	1.73	3.11	2.15	-0.53
chr11	102439918	102440488	Gm11627	0	2.14	3.51	1.72	1.93	2.46	2.09	2.46	2.16	-0.18
chr11	105897576	105899298	Dcaf7	0	5.49	7.56	4.06	3.68	4.87	2.31	5.7	3.62	-0.65
chr1	136858591	136859474	Ube2t	0	5.5	9.49	2.21	3.95	6.01	2.16	5.73	4.04	-0.5
chr1	138362497	138363377	Kif14	1134	8.14	7.25	2.59	5.52	4.92	1.9	5.99	4.11	-0.54
chr1	138650638	138651374	Gm16880	-57851	3.67	4.59	2.21	2.74	3.6	2.05	3.49	2.8	-0.32
chr1	167389463	167392366	Dcaf6	0	3.72	4.61	2.46	2.85	3.42	2.44	3.6	2.9	-0.31
chr11	70481690	70484018	Spag7	0	6.38	7.15	3.46	4.3	5.04	2.53	5.66	3.96	-0.52
chr1	179725850	179727263	Adss	0	5.92	5.58	2.48	3.57	4.25	1.92	4.66	3.25	-0.52
chr1	21324333	21324696	Khdc1a	15061	2.62	3.11	1.13	1.76	3.47	1.76	2.29	2.33	0.03
chr12	8313226	8314112	Gdf7	-4466	1.83	3.1	2.47	2.08	2.21	1.79	2.47	2.03	-0.28
chr12	86620806	86621755	Acyp1	0	3.56	3.16	1.97	3.48	2.51	2.18	2.9	2.72	-0.09
chr12	8680370	8681566	Pum2	0	3.39	5.23	1.56	3.53	1.87	1.66	3.39	2.35	-0.53
chr13	23775638	23776194	Hist1h2ac	0	4.37	6.98	2.93	4.62	7.03	2.43	4.76	4.69	-0.02
chr16	94747622	94748884	Dscr3	0	5.78	6.44	3.15	4.51	4.65	1.89	5.12	3.68	-0.47
chr17	12769980	12770613	Slc22a2	6441	1.71	3.55	1.41	2.32	3.54	1.64	2.22	2.5	0.17
chr17	33953957	33955568	Rps28	5875	2.85	3.81	1.66	2.51	2.51	1.83	2.77	2.28	-0.28
chr17	46782079	46783819	Klc4	0	2.87	3.38	2.01	2.27	2.97	1.33	2.75	2.19	-0.33
chr17	48547696	48550057	Nfya	0	5.03	7.21	3.65	4.82	5.15	2.13	5.3	4.03	-0.39
chr17	87506007	87507535	Socs5	0	4.95	5.73	3.19	4.08	5.39	1.93	4.62	3.8	-0.28
chr18	10180683	10182709	Rock1	0	2.87	4.26	2.09	2.99	2.34	1.5	3.07	2.28	-0.43
chr18	18457959	18458599	4930545E07Rik	-718460	2.33	3.72	1.53	1.58	3.28	1.62	2.53	2.16	-0.23
chr19	37436748	37437906	Kif11	12986	3.26	3.78	3.58	2.54	2.18	1.65	3.54	2.12	-0.73
chr19	57535778	57536893	Trub1	-8383	3.52	3.93	2.7	1.97	3.26	1.43	3.38	2.22	-0.61
chr19	60949912	60950839	Prdx3	0	3.94	3.78	2.55	3.27	2.27	1.54	3.42	2.36	-0.53
chr2	73729743	73731512	Atf2	0	8.7	9.48	3.67	5.34	5.77	2.52	7.28	4.54	-0.68
chr3	57539216	57540475	Rnf13	0	3.97	5.27	2.64	4.66	2.88	1.64	3.96	3.06	-0.37
chr4	116924091	116925100	Gm1661	0	6.83	5.46	2.98	4.91	7.07	3	5.09	4.99	-0.03
chr4	12014499	12015639	Tmem67	0	2.02	2.85	1.78	1.77	3.55	1.32	2.22	2.21	0
chr5	110514988	110515806	Plcxd1	13181	3.14	4.89	2.09	3.81	4.78	1.75	3.37	3.45	0.03
chr5	138124697	138126489	Agfg2	0	5.73	8.31	3.18	4.82	5.07	2.76	5.74	4.22	-0.44
chr5	144309043	144310181	Fam220a	0	2.37	2.64	1.71	2.42	2.82	2.93	2.24	2.72	0.28
chr7	132850451	132851819	Gtf3c1	0	3.65	5.76	2.85	2.89	5.21	1.69	4.09	3.26	-0.32
chr7	134716296	134717567	Phkg2	0	2.97	4.53	2.05	3.32	2.2	1.88	3.18	2.47	-0.37
chr7	87468706	87469632	Rccd1	0	4.67	5	3.16	4.46	3.16	2.49	4.28	3.37	-0.34
chr7	88045564	88046527	Wdr73	0	2.52	4.15	2.96	3.15	4.21	1.24	3.21	2.87	-0.16
chr8	109126719	109127732	Cdh1	0	4.26	3.58	2.25	3.08	2.21	1.57	3.36	2.29	-0.55
chr8	122536303	122537320	Crispld2	-19934	2.12	2.83	2.15	1.53	3.57	1.72	2.37	2.27	-0.06
chr8	124804886	124806156	Zfpm1	0	3.83	5.72	2.94	3.98	4.62	2.45	4.16	3.68	-0.18
chr8	87489467	87490269	Rnaseh2a	0	2.02	3.9	1.11	3.09	2.62	1.58	2.34	2.43	0.05
chr9	106061982	106062757	Glyctk	-1513	1.92	2.43	1.78	3.08	3.07	2.15	2.04	2.77	0.44
chr9	107443830	107444809	Cyb561d2	0	3.31	3.83	2.16	3	2.85	1.71	3.1	2.52	-0.3
chr9	24562030	24562602	Tbx20	16145	1.42	3.29	1.71	1.61	2.94	1.68	2.14	2.08	-0.04
chr9	44142020	44144214	H2afx	0	3.45	4.22	1.81	2.42	2.93	1.05	3.16	2.13	-0.56
chr9	54613330	54613983	Crabp1	-776	1.45	3.83	2.36	1.82	4.06	1.35	2.55	2.41	-0.08
chr9	64658463	64659724	Dennd4a	0	4.18	4.86	2.9	3.64	2.43	1.58	3.98	2.55	-0.64
chr10	116387008	116387985	Rab3ip	0	2.76	2.18	1.75	2.54	2.86	1.55	2.23	2.32	0.05
chr10	31032363	31033668	Hddc2	0	3.72	4.31	1.43	2.88	2.35	1.83	3.15	2.35	-0.42
chr10	40068234	40070396	Cdk19	0	5.19	7.29	2.03	4.03	2.78	1.91	4.84	2.91	-0.73
chr10	75355489	75356606	Derl3	0	10.28	9.97	3.13	6.08	7.38	2.64	7.79	5.37	-0.54
chr10	80695382	80696169	Zfr2	0	3.43	3.49	2.48	2.34	4.08	1.72	3.13	2.71	-0.21
chr11	106649427	106650936	Ddx5	0	3.94	4.48	1.99	2.8	4.45	1.58	3.47	2.94	-0.24
chr11	115684675	115685861	Llgl2	0	5.81	5.38	3.42	4.8	5.42	2.75	4.87	4.32	-0.17
chr11	115947847	115949391	Wbp2	0	4.37	6.41	2.32	4.34	4.07	1.91	4.37	3.44	-0.34
chr11	118901655	118903357	Cbx8	0	3.65	5.52	1.72	3.56	4.27	1.78	3.63	3.2	-0.18
chr11	120533817	120535068	Aspscr1	0	2.81	4.2	1.95	3.01	3.69	1.59	2.99	2.76	-0.11
chr11	121249051	121250076	Rab40b	0	9.48	10.99	2.86	4.2	8.31	3.88	7.78	5.46	-0.51
chr11	32541920	32543567	Fbxw11	0	3.44	4.18	1.33	2.23	3.05	1.6	2.98	2.29	-0.38
chr11	5777884	5778885	Pold2	0	5.66	6.37	2.19	4.22	5.02	2.15	4.74	3.8	-0.32
chr1	164478084	164479392	Mettl13	0	3.1	2.39	1.18	2.52	4.38	1.15	2.22	2.68	0.27
chr11	70782824	70784918	Nup88	0	2.9	3.88	2.37	2.67	2.74	1.03	3.05	2.15	-0.5
chr13	104898710	104900351	Nln	0	3.71	6.48	2.38	3.52	5.19	1.75	4.19	3.49	-0.26
chr13	114374325	114375047	Snx18	33725	2.81	2.77	1.12	1.77	4.25	1.33	2.23	2.45	0.13
chr13	21878998	21879494	Hist1h2an	0	8.71	6.05	1.47	3.71	3.95	1.45	5.41	3.04	-0.83
[truncated: 1,464 more rows]
