# Supplementary material for: Maternal H3K27me3 controls DNA methylation-independent genomic imprinting
Source: Nature. Author manuscript; Available in PMC 2022 Nov 18. (PMC9674007; doi:10.1038/nature23262)
Supplement: Table S2 [file NIHMS1847486-supplement-Table_S2.xlsx]

## Sheet: All genes
Gene	Gene_Chr	Gene_Start	Gene_End	Gene_length	Gene expression (FPKM)						Mean FPKM					Log2 FC	Pvalue
					2-Cell_AG_1	2-Cell_AG_2	2-Cell_GG_1	2-Cell_GG_2	2-Cell_Amanitin_1	2-Cell_Amanitin_2	2-Cell_AG	2-Cell_GG	2-Cell_Amanitin	AG–Amanitin	GG-Amanitin	(AG-Ama)/(GG-Ama)	2-Cell_AG vs 2-Cell_Amanitin	2-Cell_GG vs 2-Cell_Amanitin
Xkr4	chr1	3204563	3661579	3634	0	0.0358392	0.106548	0.048209	0.0187383	0.091497	0.0179196	0.0773783	0.0551177	0	0.0222607	-1.68978	1	0.902927
Rp1	chr1	4280927	4399322	9747	0.12127	0.113577	0.17876	0.215687	0.237533	0.614035	0.117424	0.197223	0.425784	0	0	0	0.616218	1
Sox17	chr1	4481009	4486494	3130	0.0944103	0.0416102	0.0206174	0.0932862	0.130534	0	0.0680102	0.0569518	0.0652668	0.00274347	0	0.349758	0.607246	0.719651
Mrpl15	chr1	4763279	4775807	4203	4.57002	4.67909	2.39521	3.19566	0.729069	1.02843	4.62455	2.79543	0.87875	3.7458	1.91668	0.963004	1.19107e-13	1.37246e-09
Lypla1	chr1	4797974	4836816	2433	68.7931	66.699	77.1842	91.9521	146.21	142.512	67.7461	84.5681	144.361	0	0	0	0.926006	0.546142
Tcea1	chr1	4847775	4887990	2847	237.815	215.214	242.603	289.135	362.264	338.783	226.514	265.869	350.524	0	0	0	0.4842	0.100892
Rgs20	chr1	4899657	5060366	2241	0.316471	0.639285	0.287962	0.286644	0.091158	0	0.477878	0.287303	0.045579	0.432299	0.241724	0.813178	0.00426182	0.0202822
Atp6v1h	chr1	5073254	5152630	1976	31.2553	31.044	44.5456	42.202	27.3965	32.0721	31.1496	43.3738	29.7343	1.41531	13.6395	-3.2595	0.00896935	3.20436e-05
Oprk1	chr1	5578574	5596214	4707	0.150671	0.0415041	0.205648	0.136471	0.462936	0.26843	0.0960878	0.171059	0.365683	0	0	0	0.829339	1
Npbwr1	chr1	5903788	5907479	3692	0	0.0529143	0.0349579	0	0.0184439	0	0.0264572	0.017479	0.00922197	0.0172352	0.00825701	0.577022	0.991408	1
Rb1cc1	chr1	6204743	6266185	7046	104.63	116.478	107.304	92.5022	54.5939	60.6579	110.554	99.9029	57.6259	52.9283	42.277	0.324099	5.06171e-07	1.21935e-06
Fam150a	chr1	6349412	6384812	858	0.0688821	0.0758973	0.0752125	0.0680619	0.15873	0	0.0723897	0.0716372	0.0793648	0	0	0	1	1
St18	chr1	6477312	6851021	6161	1.52525	1.72286	2.19961	1.763	2.69683	3.91811	1.62405	1.98131	3.30747	0	0	0	1	0.740338
Pcmtd1	chr1	7079001	7163709	5232	6.46133	5.20262	5.79706	6.21697	8.31665	9.58353	5.83198	6.00702	8.95009	0	0	0	0.493829	0.296987
Sntg1	chr1	8352742	9289811	4193	0.126856	0.170837	0.030781	0.208909	0.113681	0.190317	0.148846	0.119845	0.151999	0	0	0	0.815211	0.874425
Rrs1	chr1	9535489	9537536	2048	16.9684	21.2085	11.3751	9.72335	0.565242	0.616944	19.0884	10.5492	0.591093	18.4974	9.95813	0.892704	2.6992e-34	3.38232e-27
Adhfe1	chr1	9538127	9568049	3139	2.01459	1.78411	1.99415	1.9906	2.45133	2.90236	1.89935	1.99238	2.67685	0	0	0	0.577236	0.415063
2610203C22Rik	chr1	9550914	9621173	1245	8.44976	8.94418	11.1441	12.4768	29.0429	29.9651	8.69697	11.8105	29.504	0	0	0	0.179803	0.84452
3110035E14Rik	chr1	9591348	9617223	3187	0	0	0.0607459	0	0	0.041732	0	0.0303729	0.020866	0	0.00950691	-0.963985	0.98975	0.834648
Mybl1	chr1	9658916	9690290	3560	15.3397	14.4873	13.9578	14.5993	14.9197	19.6698	14.9135	14.2786	17.2948	0	0	0	0.102015	0.0841759
Vcpip1	chr1	9713278	9738463	5174	13.1246	10.7358	7.79527	10.6207	6.61998	5.61664	11.9302	9.208	6.11831	5.81193	3.08969	0.909373	2.17018e-06	4.93938e-05
1700034P13Rik	chr1	9737729	9761337	1494	1.06809	0.958927	1.03666	1.6026	0.091158	0.0445114	1.01351	1.31963	0.0678347	0.945673	1.2518	-0.400891	3.54238e-06	2.13457e-07
Sgk3	chr1	9788211	9892649	5620	32.863	31.1231	19.5664	24.6577	0.957207	0.47331	31.9931	22.1121	0.715259	31.2778	21.3968	0.547532	1.25097e-31	1.6362e-28
6030422M02Rik	chr1	9898719	9931035	2553	1.01858	0.63768	0.379156	0.5261	0.0533451	0.0781434	0.828131	0.452628	0.0657442	0.762387	0.386884	0.960606	1.04986e-06	0.000101335
Snhg6	chr1	9932106	9934199	407	44.4346	42.8799	31.2356	36.8748	8.7001	10.457	43.6572	34.0552	9.57855	34.0787	24.4767	0.477298	1.06287e-13	9.94983e-12
Snord87	chr1	9932551	9932624	74	0	1.76	1.74412	0.78915	0	0	0.879999	1.26663	0	0.879999	1.26663	-0.52047	0.520135	0.295201
Ppp1r42	chr1	9958707	9999211	1500	0.394006	0.694612	0.774388	1.71298	1.22571	0.487667	0.544309	1.24369	0.856688	0	0.386997	-5.31106	0.962663	0.331522
Cops5	chr1	10014912	10027979	1239	41.7856	35.2667	28.2297	39.8741	10.3324	11.0565	38.5262	34.0519	10.6945	27.8317	23.3574	0.25275	6.96551e-13	2.88439e-12
Cspp1	chr1	10028299	10126849	4354	8.49728	7.13417	7.18838	8.35586	0.703784	1.08441	7.81573	7.77212	0.894095	6.92163	6.87802	0.00910461	6.46232e-21	1.62956e-21
Arfgef1	chr1	10127588	10222751	7042	50.2634	48.077	57.5586	52.8493	103.98	117.541	49.1702	55.204	110.761	0	0	0	0.801039	0.959633
Cpa6	chr1	10314808	10710024	1930	0.643067	0.303668	0.501547	0.574894	0.917342	1.37824	0.473367	0.53822	1.14779	0	0	0	0.994005	1
Prex2	chr1	10983546	11293763	11187	8.82789	10.7165	11.6293	9.52666	2.59305	2.92465	9.7722	10.578	2.75885	7.01335	7.81914	-0.156694	9.2936e-12	4.48034e-13
A830018L16Rik	chr1	11404186	11965983	8293	0.370583	0.431882	0.45133	0.464755	0.64868	0.713674	0.401232	0.458042	0.681177	0	0	0	0.920028	0.675426
4932411L15	chr1	12657644	12663171	3200	33.9276	32.2954	29.4832	27.8116	4.1921	5.77719	33.1115	28.6474	4.98464	28.1269	23.6628	0.249231	8.11637e-18	9.33337e-17
Sulf1	chr1	12682511	12850453	4864	0.886999	0.535525	0.570496	0.492246	0.447993	0.328125	0.711262	0.531371	0.388059	0.323203	0.143311	1.11994	0.015315	0.0597109
Slco5a1	chr1	12856631	12981216	8511	0.826343	0.573845	0.887121	0.891978	1.47215	1.39079	0.700094	0.88955	1.43147	0	0	0	1	0.742118
Prdm14	chr1	13103509	13117244	2593	3.35049	2.46115	2.09052	2.27463	0.210089	0.051292	2.90582	2.18257	0.13069	2.77513	2.05188	0.433781	3.41798e-19	6.37441e-17
Ncoa2	chr1	13129240	13364164	8213	16.9106	16.1115	20.3112	19.4823	24.3096	21.9022	16.5111	19.8968	23.1059	0	0	0	0.298609	0.0421774
Tram1	chr1	13554783	13579945	2888	60.9427	49.4487	56.8233	66.7482	113.036	116.859	55.1957	61.7858	114.947	0	0	0	0.981737	0.770706
Lactb2	chr1	13615980	13650590	1888	13.617	15.4522	11.177	15.187	16.8073	16.4841	14.5346	13.182	16.6457	0	0	0	0.0635471	0.0736023
Xkr9	chr1	13658852	13691804	1926	2.73104	1.75817	1.74231	1.84955	0.282845	0.172638	2.2446	1.79593	0.227741	2.01686	1.56818	0.360982	3.72887e-08	2.50672e-07
Gm5523	chr1	13775766	13777010	1245	0.85447	0.261526	1.0885	1.64169	0.656337	0.961446	0.557998	1.36509	0.808892	0	0.5562	-5.82324	0.717189	0.00925506
Eya1	chr1	14159039	14300280	4345	7.83478	6.86419	7.15871	9.04517	13.2899	17.7537	7.34948	8.10194	15.5218	0	0	0	0.971911	0.879142
Msc	chr1	14743429	14746047	1715	0.0344612	0	0	0	0	0	0.0172306	0	0	0.0172306	0	1.44523	0.898257	NA
Trpa1	chr1	14862729	14908943	4263	1.64978	1.13039	1.02937	0.726026	0.750754	0.358785	1.39009	0.877697	0.55477	0.835317	0.322928	1.34428	9.85149e-05	0.00553436
Kcnb2	chr1	15302533	15704295	5309	0.0779254	0.0122659	0.0729317	0.0439986	0.295006	0.363251	0.0450957	0.0584651	0.329128	0	0	0	0.514883	0.670831
Terf1	chr1	15795739	15833510	1633	116.863	119.593	107.093	98.8424	7.63098	6.14911	118.228	102.968	6.89005	111.338	96.0776	0.212647	6.45274e-33	1.25709e-31
Gm106	chr1	15843943	15882803	2748	0.473151	0.616127	0.375734	0.786279	0.892074	0.82278	0.544639	0.581006	0.857427	0	0	0	0.864354	0.679698
4930444P10Rik	chr1	16056060	16083122	717	54.4849	20.8892	15.4806	17.9997	1.23464	0.927476	37.6871	16.7401	1.08106	36.606	15.6591	1.22456	2.97329e-14	1.59724e-10
Rpl7	chr1	16091376	16094514	934	156.231	201.913	177.913	159.873	2.04139	4.69914	179.072	168.893	3.37027	175.702	165.523	0.0860965	3.48838e-48	5.31309e-48
Rdh10	chr1	16095963	16122631	2295	23.8464	21.5364	28.7092	28.4988	62.2498	56.3874	22.6914	28.604	59.3186	0	0	0	0.458179	1
Stau2	chr1	16218891	16509383	2890	12.6177	8.26955	8.95414	11.1743	27.7799	24.46	10.4436	10.0642	26.12	0	0	0	0.589081	0.698108
Ube2w	chr1	16559487	16609367	2354	53.7281	56.1016	64.0663	64.8471	88.8359	85.2861	54.9148	64.4567	87.061	0	0	0	0.557455	0.137282
Tceb1	chr1	16632846	16646946	955	911.206	1209.87	893.79	828.077	175.977	190.726	1060.54	860.934	183.352	877.184	677.582	0.372479	6.31702e-15	1.93692e-13
D030040B21Rik	chr1	16647633	16652359	2788	1.82305	1.308	0.810127	1.36148	0.757154	0.262375	1.56553	1.0858	0.509764	1.05576	0.57604	0.862817	0.000270398	0.00280341
Tmem70	chr1	16655272	16668356	1732	22.487	17.9343	16.8783	21.2752	6.52643	7.02627	20.2106	19.0767	6.77635	13.4343	12.3004	0.12712	0.0184186	0.0182461
Ly96	chr1	16678537	16699686	603	10.9773	14.4711	17.23	19.7562	12.9866	13.7852	12.7242	18.4931	13.3859	0	5.10721	-8.99921	0.344108	0.0642764
Jph1	chr1	16985021	17087970	4807	0.49179	0.4335	0.657809	0.826088	1.28909	0.733202	0.462645	0.741948	1.01114	0	0	0	0.952546	0.341819
Gdap1	chr1	17135454	17154351	3937	90.7905	85.9444	108.199	105.655	218.658	258.534	88.3674	106.927	238.596	0	0	0	0.365375	0.987424
Pi15	chr1	17591982	17621020	6923	0.460992	1.06291	0.885537	1.01223	0.0196721	0	0.761953	0.948883	0.00983605	0.752116	0.939047	-0.316468	5.24001e-10	5.36221e-11
Crispld1	chr1	17717498	17756288	4006	0.0295062	0.0487668	0	0.0291548	0	0	0.0391365	0.0145774	0	0.0391365	0.0145774	0.999461	0.852889	0.954758
Defb41	chr1	18241059	18255219	469	0.630073	2.49927	0.687978	1.49417	14.6644	3.1194	1.56467	1.09107	8.89189	0	0	0	0.779907	0.730505
Tfap2d	chr1	19093103	19156413	1747	0.236809	0.223652	0.70184	0.534833	1.40322	0.570979	0.230231	0.618337	0.987098	0	0	0	0.741758	0.967035
Tfap2b	chr1	19198995	19228815	6391	1.77552	2.31297	1.90841	2.4671	5.42331	4.73439	2.04425	2.18775	5.07885	0	0	0	0.654744	0.966135
Pkhd1	chr1	20047860	20608138	12928	0.722303	0.916756	1.24792	1.29641	2.49141	1.83122	0.81953	1.27216	2.16131	0	0	0	0.591798	0.71983
Il17f	chr1	20767230	20774351	1175	6.99151	6.26259	7.02991	10.9339	25.0937	22.0158	6.62705	8.98192	23.5547	0	0	0	0.216265	0.82082
Mcm3	chr1	20793095	20810294	2886	40.5064	39.2389	25.1555	17.7255	0.542684	1.17516	39.8727	21.4405	0.85892	39.0137	20.5816	0.922295	1.14054e-31	9.16186e-26
6720483E21Rik	chr1	20878731	20880554	1120	0.0527686	0	0	0	0	0	0.0263843	0	0	0.0263843	0	1.86332	1	NA
Paqr8	chr1	20880703	20928837	4420	3.10213	1.17864	0.832205	0.951265	0.261904	0.270815	2.14038	0.891735	0.266359	1.87402	0.625376	1.56814	0.0276725	0.135801
Efhc1	chr1	20941707	20980922	2208	0.107067	0.0294927	0	0.211584	0.154201	0.512002	0.0682798	0.105792	0.333101	0	0	0	0.821448	1
Tram2	chr1	20991459	21069306	1409	11.6608	12.8021	10.4882	12.2265	35.7148	32.0937	12.2315	11.3574	33.9043	0	0	0	0.430773	0.460428
Tmem14a	chr1	21208712	21220248	1112	6.1652	5.91467	7.89245	7.61473	14.4518	14.9505	6.03993	7.75359	14.7012	0	0	0	0.746172	0.911273
Gsta3	chr1	21230670	21255640	1450	1.01898	0.943116	0.890102	0.362465	0	0.137586	0.981048	0.626283	0.0687931	0.912255	0.55749	0.70057	2.09155e-08	4.98157e-06
Gm4956	chr1	21275327	21288393	1148	2.05926	0.907594	1.79881	2.03474	0.711794	0.868903	1.48343	1.91678	0.790349	0.693081	1.12643	-0.692745	0.00713731	0.000576703
Khdc1a	chr1	21339758	21342280	1950	29.3989	36.6341	40.1755	37.4341	71.0632	82.4941	33.0165	38.8048	76.7787	0	0	0	0.724101	0.939559
Khdc1c	chr1	21358412	21359824	844	29.5504	41.6644	35.7833	31.7586	72.6938	77.6884	35.6074	33.771	75.1911	0	0	0	0.950578	0.994837
Khdc1b	chr1	21373637	21376465	2247	659.263	588.224	695.956	791.233	2665.34	2641.98	623.743	743.594	2653.66	0	0	0	0.00506957	0.0839519
Kcnq5	chr1	21388484	21952023	6980	0.618104	0.755689	0.499248	0.27609	0	0.0571633	0.686896	0.387669	0.0285817	0.658315	0.359087	0.856567	9.08857e-07	2.55761e-05
Rims1	chr1	22278503	22812563	4068	18.1022	19.6096	20.3369	20.0973	44.7941	51.6568	18.8559	20.2171	48.2255	0	0	0	0.517359	0.878077
4933415F23Rik	chr1	23107313	23109092	1780	0.166014	0.219505	0	0	0	0	0.192759	0	0	0.192759	0	4.3417	0.317064	NA
Ogfrl1	chr1	23373263	23390014	4844	1.83013	2.05684	2.19815	1.68778	4.51249	3.72038	1.94348	1.94296	4.11643	0	0	0	0.956943	1
B3gat2	chr1	23768765	23854697	4355	0.271416	0.284105	0.22227	0.254775	0.719258	0.839839	0.277761	0.238523	0.779549	0	0	0	0.758382	0.704703
Smap1	chr1	23852466	23929128	2259	5.36329	4.58347	3.71368	4.57561	7.59626	8.24259	4.97338	4.14464	7.91942	0	0	0	0.599284	0.863404
1110058L19Rik	chr1	24002778	24012479	667	48.2022	37.9785	79.1416	75.032	204.183	172.382	43.0903	77.0868	188.282	0	0	0	0.00549019	0.805481
Fam135a	chr1	24017597	24107180	6467	14.5947	11.7512	13.4413	13.229	14.1623	14.7149	13.173	13.3352	14.4386	0	0	0	0.0451603	0.0216076
Col9a1	chr1	24184449	24259577	3888	0	0	0.099587	0.0300397	0	0	0	0.0648133	0	0	0.0648133	-2.9033	NA	0.757425
Col19a1	chr1	24264522	24594276	10542	1.08761	0.827743	0.930461	1.263	1.42107	1.43825	0.957676	1.09673	1.42966	0	0	0	0.651904	0.343736
Lmbrd1	chr1	24685383	24823146	5392	0.537081	0.724628	0.789899	0.99639	0.934538	0.702986	0.630855	0.893145	0.818762	0	0.0743825	-3.07694	0.26759	0.00699502
Bai3	chr1	25124321	25886552	5522	0.87763	0.577848	1.70622	1.38537	2.8116	2.45672	0.727739	1.54579	2.63416	0	0	0	0.422806	0.872051
Gm20172	chr1	25333249	25334799	1551	0	0	0	0	0	0	0	0	0	0	0	0	NA	NA
4931408C20Rik	chr1	26738646	26744305	4331	0	0	0	0.0134835	0.267286	0.122835	0	0.00674176	0.195061	0	0	0	0.583197	0.764016
Gm597	chr1	28832967	28837097	2882	0.164055	0.248549	0.246307	0.22289	0	0.0230743	0.206302	0.234598	0.0115371	0.194765	0.223061	-0.186739	0.200941	0.174061
Phf3	chr1	30859187	30920101	7561	29.9295	28.0771	30.8878	29.5654	44.7963	45.9106	29.0033	30.2266	45.3534	0	0	0	0.515327	0.286453
Ptp4a1	chr1	30997148	31006600	4129	1.18803	0.962052	0.906485	1.27288	0.247378	0.177162	1.07504	1.08969	0.21227	0.862771	0.877415	-0.0240063	1.84478e-06	8.20688e-07
4931428L18Rik	chr1	31197923	31279501	1094	13.7758	16.5478	21.8254	22.4728	40.2097	39.3286	15.1618	22.1491	39.7691	0	0	0	0.568772	0.796258
Lgsn	chr1	31233280	31261570	1903	9.72074	8.31536	9.18984	13.5329	24.4756	23.9722	9.01805	11.3614	24.2239	0	0	0	0.533741	1
4930521A18Rik	chr1	31279684	31281132	1449	0.367086	0.0449413	0	0.120905	0	0.780193	0.206014	0.0604525	0.390097	0	0	0	1	0.934561
Gm4850	chr1	31321692	31324906	914	976.587	1146.87	1044.73	900.108	1.11753	2.98304	1061.73	972.42	2.05029	1059.68	970.37	0.127015	1.17029e-79	6.2409e-79
Khdrbs2	chr1	32229651	32714583	1359	0.608839	0.57501	0.664793	1.33209	0.501067	0.929728	0.591925	0.998442	0.715397	0	0.283044	-4.87305	0.850991	0.511105
Gm9839	chr1	32576408	32577844	1437	0	0	0.0449077	0	0	0	0	0.0224539	0	0	0.0224539	-1.69839	NA	1
Gm5415	chr1	32600391	32604138	3748	0	0.0173746	0.0172178	0.0311618	0	0	0.00868729	0.0241898	0	0.00868729	0.0241898	-0.871508	1	0.968962
Prim2	chr1	33510656	33726603	1937	34.6611	28.5761	34.9814	29.2739	1.16011	1.06427	31.6186	32.1277	1.11219	30.5064	31.0155	-0.0238678	1.3983e-35	2.59032e-36
1700001G17Rik	chr1	33726669	33727557	889	1.46256	0.805758	1.59698	1.90497	0	0.374016	1.13416	1.75097	0.187008	0.947153	1.56396	-0.717582	0.0240544	0.00554003
Rab23	chr1	33776741	33799409	4487	1.38302	2.08987	3.55237	3.85236	3.05039	2.84555	1.73644	3.70237	2.94797	0	0.754396	-6.25625	0.887025	0.0329631
Bag2	chr1	33802329	33814595	1815	0.618687	1.6863	1.45776	1.54439	0	0	1.15249	1.50107	0	1.15249	1.50107	-0.378349	4.6081e-13	2.18411e-15
Zfp451	chr1	33818598	33871272	3650	6.86542	6.63688	7.40796	8.1436	9.44002	12.8081	6.75115	7.77578	11.1241	0	0	0	0.693051	0.262781
Gm15455	chr1	33892744	33895759	3016	51.145	60.1539	43.585	38.4925	0.11289	0.330736	55.6494	41.0388	0.221813	55.4276	40.817	0.441343	4.61845e-60	2.0655e-56
Bend6	chr1	33908897	33964466	2292	3.0685	1.78994	2.33691	2.85361	1.72317	1.88591	2.42922	2.59526	1.80454	0.624683	0.790719	-0.335259	0.0795924	0.0434628
Dst	chr1	34068670	34365497	23242	4.65341	4.63141	8.72667	6.13569	2.74525	2.71242	4.64241	7.43118	2.72883	1.91358	4.70235	-1.29265	7.83325e-06	2.22963e-10
Mir5103	chr1	34489966	34490044	79	0.748112	0	0	0	0	0	0.374056	0	0	0.374056	0	5.26325	1	NA
Ccdc115	chr1	34493515	34496517	1705	103.054	90.9387	67.7117	65.5212	50.2026	34.7906	96.9963	66.6165	42.4966	54.4997	24.1198	1.17569	2.0162e-08	9.91448e-06
Imp4	chr1	34496674	34502592	2249	208.154	226.689	130.93	115.055	22.8598	20.7277	217.421	122.992	21.7937	195.628	101.198	0.950855	4.21135e-26	3.40945e-19
Ptpn18	chr1	34516591	34530624	1573	4.80923	4.18125	4.30763	4.41784	0.0432899	0.0422759	4.49524	4.36273	0.0427829	4.45246	4.31995	0.0434876	1.77332e-19	1.36707e-19
Prss39	chr1	34555275	34559907	1246	0	0	0.103583	0.0937354	0	0	0	0.0986593	0	0	0.0986593	-3.44174	NA	0.880939
Cfc1	chr1	34592493	34601156	1038	0.113875	0.0627359	0	0.0562593	0.262408	0	0.0883052	0.0281296	0.131204	0	0	0	1	1
Prss40	chr1	34609177	34617788	1300	0.318235	0.801476	0.347482	0.314446	0	0.0511539	0.559856	0.330964	0.0255769	0.534279	0.305387	0.787222	0.124848	0.206296
Fam123c	chr1	34636538	34647789	4356	0.0135677	0	0.0296292	0	0	0	0.00678385	0.0148146	0	0.00678385	0.0148146	-0.564115	0.979065	0.780141
AA619741	chr1	34690380	34693055	2676	3.55577	4.35593	3.97901	4.29904	7.60852	7.1321	3.95585	4.13903	7.37031	0	0	0	0.99336	0.836973
Arhgef4	chr1	34858567	34869599	2714	0.108881	0.383905	0.190221	0.344272	0.627257	0.318534	0.246393	0.267246	0.472895	0	0	0	1	0.916615
Fam168b	chr1	34870063	34899895	5080	0.965625	1.05115	1.06707	0.68973	1.1796	1.40069	1.00839	0.8784	1.29014	0	0	0	0.239779	0.381305
Plekhb2	chr1	34906804	34936430	5469	1.78308	2.02421	2.01774	2.46658	1.85521	1.76312	1.90364	2.24216	1.80917	0.094475	0.432996	-2.08414	0.0754162	0.0134981
Hs6st1	chr1	36125245	36163291	3719	4.00468	2.81912	4.06039	2.18263	3.53384	6.04383	3.4119	3.12151	4.78883	0	0	0	0.343188	0.440987
Uggt1	chr1	36196873	36301147	9029	4.81107	2.74068	1.91546	1.74629	0.113127	0.427179	3.77587	1.83087	0.270153	3.50572	1.56072	1.16239	4.97911e-23	1.07714e-15
Neurl3	chr1	36321447	36330270	2583	0.114404	0.100844	0.124917	0.0678248	0	0.0257453	0.107624	0.0963711	0.0128726	0.0947511	0.0834985	0.16395	0.188846	0.216761
Arid5a	chr1	36364578	36380874	5699	16.3852	14.786	17.8911	17.3788	0.215075	0.0116687	15.5856	17.6349	0.113372	15.4722	17.5215	-0.17934	1.07892e-48	7.10642e-51
4632411B12Rik	chr1	36392575	36426026	4663	8.30175	7.87639	7.69462	6.48718	1.21207	1.38334	8.08907	7.0909	1.2977	6.79137	5.79319	0.228978	2.26543e-17	2.25612e-16
Lman2l	chr1	36480031	36502084	2225	7.54366	5.82421	4.61153	4.40931	4.68249	3.82562	6.68393	4.51042	4.25405	2.42988	0.256365	3.19533	0.000274482	0.0137819
Cnnm4	chr1	36528442	36565621	4582	3.22462	2.79979	3.60547	3.30093	0.401258	0.275753	3.0122	3.4532	0.338506	2.6737	3.1147	-0.219493	5.8268e-18	5.75929e-20
Cnnm3	chr1	36568721	36585082	5283	1.35363	1.03541	1.14822	0.884303	0	0.0251751	1.19452	1.01626	0.0125875	1.18193	1.00367	0.233707	3.27122e-16	2.07268e-15
Ankrd23	chr1	36587379	36592574	1954	1.45181	1.59967	0.528412	0.627605	0	0	1.52574	0.578009	0	1.52574	0.578009	1.38503	2.87936e-14	5.74795e-09
Ankrd39	chr1	36595018	36604046	1786	3.27603	2.77106	2.92672	2.71386	0	0.446809	3.02354	2.82029	0.223404	2.80014	2.59689	0.108313	6.64597e-17	1.2464e-16
Sema4c	chr1	36605487	36615226	3805	0.730024	0.462086	0	0	0.0178962	0.034954	0.596055	0	0.0264251	0.56963	0	5.85706	0.00287034	0.865749
Fam178b	chr1	36619541	36740028	2566	6.65633	6.03996	5.78427	6.73638	9.97807	8.88913	6.34815	6.26033	9.4336	0	0	0	0.526423	0.420617
Cox5b	chr1	36748332	36750233	569	117.059	168.121	131.106	135.986	78.5067	80.174	142.59	133.546	79.3404	63.25	54.2059	0.222578	2.3684e-06	2.24319e-06
Actr1b	chr1	36756047	36766770	2077	1.79266	1.78711	0.12428	0.449858	1.70483	0.512277	1.78989	0.287069	1.10856	0.681331	0	6.1113	0.000348407	0.268196
4933424G06Rik	chr1	36771383	36814805	1127	1.52079	0.577816	1.14521	0.88088	3.3836	2.47826	1.0493	1.01304	2.93093	0	0	0	0.867574	0.897618
Zap70	chr1	36818706	36839661	2180	0.352436	0.0896145	0.088806	0.160726	0.0624725	0	0.221025	0.124766	0.0312362	0.189789	0.0935298	0.948433	0.000684125	0.0240554
Tmem131	chr1	36849034	36996372	6548	2.80702	2.82438	2.60179	2.88062	4.76291	4.53963	2.8157	2.7412	4.65127	0	0	0	0.742009	0.65408
Cnga3	chr1	37276106	37320229	3498	0.118269	0.0744653	0.129139	0.116861	0	0	0.0963673	0.123	0	0.0963673	0.123	-0.322369	0.0043587	0.00124854
Inpp4a	chr1	37356738	37467580	6816	1.70817	1.41399	1.77994	1.90202	2.73739	3.9221	1.56108	1.84098	3.32974	0	0	0	0.966888	0.793332
6330578E17Rik	chr1	37473930	37486948	3862	0.765159	1.02856	0.868898	1.36089	1.71031	1.49806	0.896861	1.11489	1.60418	0	0	0	0.935297	0.375892
Unc50	chr1	37487017	37495969	1412	196.222	157.819	187.427	233.34	418.215	358.215	177.02	210.384	388.215	0	0	0	0.871347	0.747697
Mgat4a	chr1	37496185	37593104	7054	6.48484	5.88978	7.36441	8.62628	5.83065	5.59038	6.18731	7.99535	5.71051	0.476799	2.28484	-2.23699	0.00959362	0.000140593
4930594C11Rik	chr1	37542696	37545450	2755	0.321783	0.496377	0.585593	0.784281	0.0494338	0.12069	0.40908	0.684937	0.0850617	0.324018	0.599875	-0.868587	0.00152381	2.82238e-05
2010300C02Rik	chr1	37668521	37776656	4361	0.813128	0.313579	0.31075	0.187471	0.0468436	0.12199	0.563354	0.24911	0.084417	0.478937	0.164693	1.48482	2.66758e-10	9.62595e-05
Tsga10	chr1	37811621	37921924	3400	9.36923	8.98271	11.7677	12.2462	20.5487	24.0378	9.17597	12.0069	22.2932	0	0	0	0.676072	0.823975
Lipt1	chr1	37929051	37933143	1555	14.6707	14.8247	20.999	22.6829	28.4204	34.7682	14.7477	21.8409	31.5943	0	0	0	0.929035	0.258864
Mitd1	chr1	37935735	37947256	1229	3.99135	4.92771	5.04077	5.03669	6.4826	12.0663	4.45953	5.03873	9.27446	0	0	0	0.988441	0.808646
Mrpl30	chr1	37947398	37955178	691	15.6519	14.0418	22.04	18.1699	23.0597	36.8589	14.8468	20.1049	29.9593	0	0	0	1	0.304554
Lyg2	chr1	37962768	37973338	2564	0.115251	0.152387	0.100675	0.159431	0	0.0778081	0.133819	0.130053	0.0389041	0.0949149	0.0911485	0.0527453	0.689332	0.693531
Lyg1	chr1	38003583	38014604	798	0.444367	0.244812	0.161735	1.02451	0.0853321	0.833334	0.34459	0.593123	0.459333	0	0.13379	-3.84589	0.873909	0.344926
Txndc9	chr1	38040712	38054053	4596	86.1052	89.0369	81.0726	81.5095	20.1055	18.6217	87.571	81.2911	19.3636	68.2074	61.9274	0.139328	5.69067e-16	9.64056e-16
Eif5b	chr1	38054855	38112424	7797	59.5102	57.4278	57.3566	55.8731	28.9602	35.4206	58.469	56.6148	32.1904	26.2786	24.4244	0.10552	1.34951e-06	8.06879e-07
Rev1	chr1	38109631	38186507	4262	12.2306	10.1148	10.3112	9.12541	6.02342	5.89794	11.1727	9.71833	5.96068	5.21205	3.75765	0.470951	5.69257e-05	0.000178028
Aff3	chr1	38234172	38721800	6010	2.46827	1.86366	2.05086	1.93362	5.09863	4.74684	2.16597	1.99224	4.92273	0	0	0	0.866805	0.857169
Lonrf2	chr1	38851354	38878060	5077	0.570404	1.23134	1.15668	1.23075	2.78979	3.32697	0.900872	1.19371	3.05838	0	0	0	0.387236	0.896928
Chst10	chr1	38920718	38955005	3119	0.208435	0.187906	0.165521	0.337015	0.480311	0.469061	0.198171	0.251268	0.474686	0	0	0	0.982592	0.995769
Nms	chr1	38995994	39007121	1001	0	0.13011	0	0	0	0	0.0650548	0	0	0.0650548	0	2.90795	1	NA
Pdcl3	chr1	39044659	39054081	1706	13.4415	11.4132	13.3528	15.4722	27.1422	21.9458	12.4273	14.4125	24.544	0	0	0	1	0.561242
Npas2	chr1	39251117	39420085	4180	0.537281	0.669894	0.57122	0.642648	1.48245	0.715909	0.603587	0.606934	1.09918	0	0	0	0.976481	0.866253
Rpl31	chr1	39424696	39428755	1253	69.2891	85.8044	69.0646	59.2826	9.45613	10.1369	77.5467	64.1736	9.7965	67.7502	54.3771	0.317174	1.42853e-22	9.91988e-21
Tbc1d8	chr1	39428342	39535592	4438	2.41038	2.56782	2.44287	3.00012	4.66446	5.48423	2.4891	2.72149	5.07435	0	0	0	1	0.830083
D1Bwg0212e	chr1	39592647	39603722	3166	1.30672	0.884446	1.46757	1.84451	1.20446	1.49131	1.09558	1.65604	1.34789	0	0.308153	-4.99165	0.206524	0.00316561
Snord89	chr1	39605592	39605685	94	1.8862	1.38553	2.74606	0.621246	0	0	1.63586	1.68365	0	1.63586	1.68365	-0.0412925	0.282363	0.280966
Rnf149	chr1	39608144	39634192	2431	15.1946	6.67003	12.4764	8.81602	0.392156	0.519745	10.9323	10.6462	0.45595	10.4764	10.1903	0.0399058	1.02162e-31	1.21106e-31
Creg2	chr1	39675251	39708027	5799	0	0	0.0333846	0.0100702	0.0704553	0.344025	0	0.0217274	0.20724	0	0	0	0.0317193	0.369779
Rfx8	chr1	39722146	39777834	2000	0.502357	0.553519	0.0967985	0.321184	0	0	0.527938	0.208991	0	0.527938	0.208991	1.29657	0.0271971	0.0812533
1700066B17Rik	chr1	39899273	39904175	531	0	0	0.24306	0	0	0	0	0.12153	0	0	0.12153	-3.71732	NA	1
Map4k4	chr1	39957758	40083155	5974	1.38502	1.05735	1.25306	1.38808	3.21439	3.96284	1.22119	1.32057	3.58862	0	0	0	0.282306	0.602785
Gm16894	chr1	40133057	40142696	858	0.137764	0.0758973	0.376063	0.0680619	0.238094	0.465035	0.106831	0.222062	0.351565	0	0	0	1	1
Il1r2	chr1	40141613	40182070	1343	0.572086	0.581861	0.288305	0.17393	0.354926	0.049516	0.576973	0.231118	0.202221	0.374752	0.0288971	3.3062	0.311895	0.75375
Il1r1	chr1	40281925	40373022	5035	1.24423	1.00881	1.11506	1.83252	1.58235	2.31132	1.12652	1.47379	1.94683	0	0	0	0.879588	0.320672
Il1rl2	chr1	40381472	40422316	1950	0.181849	0.500922	0.198561	0.419261	0	0	0.341386	0.308911	0	0.341386	0.308911	0.1399	0.00615558	0.00637689
Il1rl1	chr1	40496494	40522259	6966	0.0254526	0	0.0463195	0.0419158	0.029326	0.0381855	0.0127263	0.0441177	0.0337557	0	0.0103619	-1.02587	1	0.911842
Il18r1	chr1	40522397	40557699	4781	0.0494465	0.149826	0	0.293146	0.583956	0.333821	0.0996363	0.146573	0.458889	0	0	0	0.74467	0.97667
Il18rap	chr1	40572207	40606142	2481	0.428785	1.02365	0.546223	1.12981	1.61935	1.66183	0.726218	0.838017	1.64059	0	0	0	0.985085	0.999511
Slc9a4	chr1	40637072	40687576	3822	1.02058	0.698565	0.979298	0.993148	2.31616	2.19231	0.859573	0.986223	2.25423	0	0	0	0.821059	1
Slc9a2	chr1	40738557	40825730	3493	0	0.018643	0.0369495	0	0.136463	0	0.00932148	0.0184748	0.0682315	0	0	0	0.952867	1
Mfsd9	chr1	40828885	40847502	3152	0.450007	0.619796	0.429943	0.518756	1.12339	1.66672	0.534901	0.47435	1.39506	0	0	0	0.770191	0.750394
Tmem182	chr1	40862446	40912112	1096	9.76027	10.6355	14.4845	12.5746	27.2131	27.4252	10.1979	13.5295	27.3192	0	0	0	0.590891	0.999511
4930448I06Rik	chr1	41224405	41238097	573	0	0	0	0	0	0	0	0	0	0	0	0	NA	NA
2610017I09Rik	chr1	42705045	42751670	546	0.97419	0.477069	0.236382	0.534772	1.49659	1.46154	0.72563	0.385577	1.47907	0	0	0	1	0.963698
Pou3f3	chr1	42753991	42757054	3064	0.135022	0.0212532	0.231676	0.152473	0.0444484	0.0434073	0.0781374	0.192075	0.0439279	0.0342095	0.148147	-1.83883	0.514791	0.130472
2900092D14Rik	chr1	42757181	42760021	2841	0	0	0	0.143886	0.0958747	0	0	0.071943	0.0479373	0	0.0240056	-1.76577	0.748296	0.7107
Mrps9	chr1	42908078	42962528	1419	8.24663	5.64464	7.54924	6.95498	9.78956	5.62368	6.94564	7.25211	7.70662	0	0	0	0.0601204	0.0236515
Gpr45	chr1	43009717	43092294	3860	0	0	0	0	0	0	0	0	0	0	0	0	NA	NA
Tgfbrap1	chr1	43104114	43155467	5538	2.13438	2.37527	2.58689	2.66784	4.16833	3.43427	2.25482	2.62736	3.8013	0	0	0	0.787983	0.343977
AI597479	chr1	43155555	43172791	3457	7.16322	6.17857	7.95221	8.22661	13.946	14.9851	6.6709	8.08941	14.4655	0	0	0	0.906167	0.703334
Fhl2	chr1	43179919	43220806	1563	0.756249	0.999922	0.371588	1.15823	0.653503	0.850928	0.878085	0.764908	0.752215	0.12587	0.0126926	2.58194	0.38186	0.413843
Nck2	chr1	43502596	43627363	2775	0.617631	0.398933	0.255804	0.336704	0.539852	0.503243	0.508282	0.296254	0.521548	0	0	0	0.107	0.834634
1500015O10Rik	chr1	43787447	43799409	888	0.199665	0	0.218015	0.328813	0.230051	0	0.0998326	0.273414	0.115025	0	0.158388	-4.07372	1	0.712675
Uxs1	chr1	43807076	43884553	1263	12.6812	13.3024	12.2627	12.7614	28.3594	29.0641	12.9918	12.512	28.7118	0	0	0	0.881042	0.964872
Tpp2	chr1	43990852	44059816	4649	14.4924	11.444	9.71664	12.9004	6.44478	4.8348	12.9682	11.3085	5.63979	7.32837	5.66871	0.369895	2.18866e-08	9.50796e-08
A530098C11Rik	chr1	44066253	44076851	1086	0.163262	0	0	0.0537727	0	0.612339	0.081631	0.0268863	0.30617	0	0	0	0.958198	0.729104
1700029F09Rik	chr1	44143462	44159233	1265	77.4151	89.8809	102.334	83.0486	10.9813	11.1447	83.648	92.6911	11.063	72.585	81.6281	-0.169371	1.83455e-21	2.20763e-23
Kdelc1	chr1	44163391	44175618	2324	2.31419	3.02623	3.99856	3.36713	2.31476	1.28765	2.67021	3.68285	1.80121	0.869002	1.88164	-1.1057	0.123465	0.0283635
Bivm	chr1	44176813	44201616	3571	4.58441	3.13655	4.37324	6.05067	10.6404	14.8047	3.86048	5.21195	12.7226	0	0	0	0.252725	0.910817
Ercc5	chr1	44204589	44238105	4010	0.766395	0.584617	0.514972	0.567952	0.186794	0.199003	0.675506	0.541462	0.192898	0.482608	0.348563	0.458212	9.55631e-08	1.79785e-06
4832428D23Rik	chr1	44260915	44275776	3181	0	0.102358	0.0202868	0	0	0.0418108	0.0511788	0.0101434	0.0209054	0.0302734	0	2.00983	0.842054	1
Gulp1	chr1	44608516	44853681	2976	1.35042	1.64113	0.889055	1.33434	3.02034	2.52503	1.49577	1.1117	2.77269	0	0	0	1	0.942725
4930521E06Rik	chr1	44796520	44801794	906	0	0.0718763	0.284911	0.193368	0.07516	0	0.0359381	0.23914	0.03758	0	0.20156	-4.40299	1	0.754049
Col3a1	chr1	45368383	45406551	5564	0	0	0.0231964	0	0	0	0	0.0115982	0	0	0.0115982	-1.11091	NA	0.971059
Col5a2	chr1	45431176	45560127	6615	0	0	0	0	0.10294	0	0	0	0.0514701	0	0	0	0.36334	0.398422
Wdr75	chr1	45852346	45880458	2612	59.0782	62.1032	62.4323	57.011	10.2455	13.2644	60.5907	59.7217	11.7549	48.8358	47.9667	0.0258999	2.71538e-17	9.85648e-18
Slc40a1	chr1	45964915	45982439	3380	1.62615	2.06149	1.85196	0.794754	0.0604394	0.0590237	1.84382	1.32336	0.0597315	1.78409	1.26363	0.494306	4.12826e-09	5.35765e-08
Gm3852	chr1	46068392	46069108	717	0	0	0	0	0.379888	0	0	0	0.189944	0	0	0	1	1
Gm4776	chr1	46077260	46087282	3483	0	0.0934825	0	0	0	0	0.0467412	0	0	0.0467412	0	2.5044	0.911521	NA
Dnahc7b	chr1	46123583	46430395	12318	6.57316	6.26986	7.36061	8.70884	15.932	17.4375	6.42151	8.03473	16.6847	0	0	0	0.483335	1
Slc39a10	chr1	46864389	46910354	4961	37.7407	36.15	35.6157	37.3972	47.7804	55.5753	36.9453	36.5065	51.6779	0	0	0	0.285426	0.194784
Tmeff2	chr1	50984367	51244114	3339	3.52233	2.47686	2.76374	2.81579	1.9782	2.52935	2.9996	2.78977	2.25378	0.74582	0.535991	0.469164	0.0500774	0.0544602
9330175M20Rik	chr1	51275230	51390623	2552	0	0	0	0	0	0	0	0	0	0	0	0	NA	NA
Sdpr	chr1	51345970	51359804	3055	0	0	0	0	0	0.0435352	0	0	0.0217676	0	0	0	1	1
Obfc2a	chr1	51526332	51535243	2838	44.2528	48.5531	34.8357	31.5443	5.56661	6.16262	46.4029	33.19	5.86461	40.5383	27.3254	0.568873	1.5889e-21	5.09637e-18
Myo1b	chr1	51806610	51972818	5041	22.2757	13.6931	15.6946	16.4267	11.1848	11.5956	17.9844	16.0607	11.3902	6.59418	4.67047	0.496728	0.0357649	0.0478283
Stat4	chr1	52065088	52164028	2981	11.6378	8.51954	12.3609	16.2007	59.8715	56.5953	10.0787	14.2808	58.2334	0	0	0	0.000420268	0.0496696
Stat1	chr1	52176282	52218709	5356	1.32414	1.34957	0.975938	1.31928	0.622975	0.794623	1.33686	1.14761	0.708799	0.628058	0.438809	0.507587	0.00312796	0.0058738
Gls	chr1	52220294	52290076	7487	5.86509	5.15775	5.55942	6.32564	0.900415	0.639509	5.51142	5.94253	0.769962	4.74146	5.17257	-0.125296	6.47471e-20	1.47685e-21
Nab1	chr1	52512693	52557292	5088	6.07503	5.38826	6.51919	7.51771	12.0451	16.5989	5.73165	7.01845	14.322	0	0	0	0.597655	0.979575
Tmem194b	chr1	52687549	52708763	3394	0.348267	0.364549	0.266191	0.378532	0.642027	0.548615	0.356408	0.322362	0.595321	0	0	0	0.89131	0.925471
Mfsd6	chr1	52713148	52784162	5591	1.20506	0.838604	0.819495	0.908702	2.05832	2.35504	1.02183	0.864098	2.20668	0	0	0	0.989745	0.902471
Inpp1	chr1	52846264	52874532	1774	1.06608	1.43161	0.836665	0.362102	0	0.18743	1.24885	0.599384	0.0937148	1.15513	0.505669	1.17598	8.76723e-09	2.81657e-05
Hibch	chr1	52901890	52977704	1704	1.87292	2.98084	4.5824	3.35852	0.199809	0.429284	2.42688	3.97046	0.314547	2.11233	3.65592	-0.788524	2.55018e-10	2.08611e-14
1700019D03Rik	chr1	52981971	53009684	834	7.1573	6.48076	5.72589	8.1924	19.1058	22.5654	6.81903	6.95915	20.8356	0	0	0	0.325997	0.517104
Mstn	chr1	53118507	53124923	2682	0	0	0.0481226	0.17419	0	0	0	0.111156	0	0	0.111156	-3.5988	NA	0.681497
1700019A02Rik	chr1	53215421	53244461	627	1.8852	1.86947	1.13215	0.186275	0.217209	0	1.87733	0.659211	0.108604	1.76873	0.550606	1.66579	0.00909769	0.106467
Pms1	chr1	53246032	53353840	3031	5.01119	4.06059	3.15104	3.94966	7.43631	7.92033	4.53589	3.55035	7.67832	0	0	0	0.740314	1
Ormdl1	chr1	53353939	53367089	1846	1.6328	2.2224	1.64302	1.61336	1.47551	1.04469	1.9276	1.62819	1.2601	0.667497	0.368086	0.841498	0.000678834	0.00248353
Osgepl1	chr1	53370507	53380908	2283	9.99253	12.4079	11.9567	13.736	29.4094	26.7398	11.2002	12.8464	28.0746	0	0	0	0.528573	1
Asnsd1	chr1	53401488	53409543	2362	26.5979	16.7624	16.1741	23.4627	63.367	48.0591	21.6802	19.8184	55.713	0	0	0	0.702249	0.704199
Dnahc7a	chr1	53453846	53763628	12272	3.87681	3.76222	4.93774	5.19635	9.90463	11.0002	3.81952	5.06705	10.4524	0	0	0	0.399757	1
Stk17b	chr1	53812356	53842059	3278	5.40887	4.05261	27.7777	23.7472	0	0.0202868	4.73074	25.7624	0.0101434	4.72059	25.7523	-2.44517	7.73102e-40	6.9166e-64
Hecw2	chr1	53863718	54251878	11334	2.74803	2.57975	3.43899	3.4521	2.69761	2.48187	2.66389	3.44555	2.58974	0.0741498	0.855808	-3.36302	0.0276015	0.000857663
Ccdc150	chr1	54307527	54425571	3807	0.357058	0.307895	0.322069	0.230091	0.536604	0.314421	0.332477	0.27608	0.425512	0	0	0	0.750581	0.880829
Gtf3c3	chr1	54454425	54495815	3005	16.029	17.6398	20.8737	16.5572	2.10743	2.5228	16.8344	18.7154	2.31511	14.5193	16.4003	-0.175639	2.4617e-20	3.11381e-22
Pgap1	chr1	54529844	54614528	10579	0.502796	0.510913	0.719805	0.441608	0.733796	0.609746	0.506855	0.580707	0.671771	0	0	0	0.551263	0.324028
Ankrd44	chr1	54702184	54983231	6140	53.5854	50.5262	58.0791	56.5615	138.73	147.416	52.0558	57.3203	143.073	0	0	0	0.329035	0.746752
Sf3b1	chr1	55042013	55084322	6192	47.9717	53.4147	53.1933	44.939	20.5429	16.915	50.6932	49.0662	18.7289	31.9643	30.3373	0.075347	2.76395e-10	1.76597e-10
Coq10b	chr1	55109614	55129546	1733	86.7927	89.6573	119.867	132.8	136.504	162.24	88.225	126.334	149.372	0	0	0	0.720774	0.0414926
Hspd1	chr1	55134678	55144776	2332	45.3901	38.6754	55.8155	54.6158	102.493	99.8071	42.0327	55.2157	101.15	0	0	0	0.632138	0.746778
Hspe1	chr1	55144992	55148161	768	135.132	120.234	181.413	187.129	259.346	291.111	127.683	184.271	275.228	0	0	0	0.908132	0.269785
Mob4	chr1	55188089	55211743	2826	18.6755	19.241	24.1825	26.9255	22.0718	24.5669	18.9583	25.554	23.3194	0	2.23464	-7.81034	0.112465	0.00202683
Rftn2	chr1	55227004	55283626	3676	1.27012	0.708595	0.965528	0.953163	1.64865	1.03115	0.989359	0.959345	1.3399	0	0	0	0.686681	0.671328
Mars2	chr1	55294021	55296902	2882	8.24377	5.08396	3.71699	7.51747	0.0472554	0.115371	6.66387	5.61723	0.0813133	6.58255	5.53592	0.249412	1.65238e-13	4.27445e-13
Boll	chr1	55356913	55420313	1258	3.00672	1.65647	0.718166	0.696309	0.0541296	0.31717	2.33159	0.707238	0.18565	2.14594	0.521588	2.01994	0.000473906	0.0358557
Plcl1	chr1	55462790	55811129	6555	0.829486	1.21199	1.15184	1.18487	2.37891	1.96812	1.02074	1.16835	2.17351	0	0	0	0.983392	0.922889
9130227L01Rik	chr1	55988085	56028942	1906	12.1241	16.1946	18.6216	17.8929	1.42907	2.12828	14.1593	18.2573	1.77867	12.3806	16.4786	-0.412219	9.88359e-14	2.88767e-16
Hsfy2	chr1	56692893	56694295	1403	0.126374	0.185659	0	0.332984	0	0.947969	0.156016	0.166492	0.473984	0	0	0	1	1
Satb2	chr1	56850825	57028178	5286	5.79157	4.32408	6.31162	6.39651	4.27687	5.0699	5.05783	6.35406	4.67339	0.384439	1.68068	-2.09973	0.00792312	0.000170855
9130024F11Rik	chr1	57028313	57032040	3728	0.269505	0.419227	0.605856	0.501263	0.803696	0.570816	0.344366	0.55356	0.687256	0	0	0	1	0.26479
BC055402	chr1	57257489	57271840	3304	0	0.0197094	0	0	0	0	0.00985471	0	0	0.00985471	0	0.989481	1	NA
4930558J18Rik	chr1	57416066	57434388	2052	1.18087	0.444288	0.974904	1.70752	0.696879	0.842593	0.812577	1.34121	0.769736	0.0428408	0.571476	-3.45999	0.104038	0.00112833
1700066M21Rik	chr1	57434464	57442266	3007	3.57711	3.27007	4.35652	3.98118	12.2512	11.0797	3.42359	4.16885	11.6654	0	0	0	0.153139	0.580114
1110034B05Rik	chr1	57445088	57463518	1442	27.0913	20.8185	31.7739	24.5819	7.74451	8.53156	23.9549	28.1779	8.13803	15.8169	20.0399	-0.341216	2.38178e-10	2.00981e-12
9430016H08Rik	chr1	57463392	57472802	1325	14.7195	8.50245	12.8578	11.8116	0.256962	0	11.611	12.3347	0.128481	11.4825	12.2062	-0.0881094	4.25594e-37	1.92131e-38
Spats2l	chr1	57831705	58005241	4045	0.336049	0.257582	0.813634	0.418669	0.202012	0.279481	0.296816	0.616152	0.240747	0.056069	0.375405	-2.54433	0.196958	0.00528234
Kctd18	chr1	58011945	58026928	2733	5.57923	4.47952	12.6562	11.688	1.24579	1.65459	5.02938	12.1721	1.45019	3.57918	10.7219	-1.58018	3.50806e-10	8.22113e-20
Sgol2	chr1	58042184	58083121	5416	37.8656	29.2174	33.1598	35.4954	2.81634	2.81176	33.5415	34.3276	2.81405	30.7274	31.5136	-0.0364347	1.59913e-18	3.66747e-19
Aox1	chr1	58086813	58163254	4382	0.134872	0.0148608	0.0589068	0.0133266	0	0	0.0748663	0.0361167	0	0.0748663	0.0361167	0.879904	0.224713	0.406035
Aox3	chr1	58169980	58257296	4360	0.054221	0.0149358	0	0.0267877	0	0	0.0345784	0.0133938	0	0.0345784	0.0133938	0.930215	0.718074	0.889127
Aox4	chr1	58267241	58325440	4972	1.15301	0.851326	0.635979	0.986597	1.2874	1.95274	1.00217	0.811288	1.62007	0	0	0	0.894831	1
Aox3l1	chr1	58335170	58436108	4776	1.27458	0.954437	0.594519	0.648042	0.0427732	0.0417714	1.11451	0.621281	0.0422723	1.07224	0.579008	0.877655	2.15556e-09	2.55904e-07
Bzw1	chr1	58449980	58463392	2833	502.222	525.395	462.387	455.943	70.2823	63.871	513.809	459.165	67.0767	446.732	392.088	0.188227	8.28092e-23	5.1385e-22
Clk1	chr1	58468832	58480932	3088	32.2107	42.9564	40.7089	36.4226	1.12463	2.51959	37.5835	38.5657	1.82211	35.7614	36.7436	-0.0390781	2.74255e-34	2.38897e-35
Ppil3	chr1	58487837	58502330	1630	10.5511	8.34973	6.01774	8.63418	3.75985	4.32454	9.45043	7.32596	4.04219	5.40824	3.28377	0.718086	9.08717e-08	2.97861e-06
Nif3l1	chr1	58504477	58519120	2106	39.5128	30.9211	23.5332	29.1708	6.9841	6.66263	35.217	26.352	6.82337	28.3936	19.5286	0.539745	5.07055e-15	1.20427e-12
Orc2	chr1	58519615	58561763	3371	67.5864	68.3073	77.5499	76.9332	106.597	102.62	67.9469	77.2415	104.608	0	0	0	0.481479	0.136578
Fam126b	chr1	58579650	58643177	8695	22.6412	20.7755	28.2102	28.0736	39.3768	44.5347	21.7083	28.1419	41.9558	0	0	0	1	0.278371
Ndufb3	chr1	58643443	58652792	532	26.2177	32.6824	18.923	24.259	11.5198	8.625	29.45	21.591	10.0724	19.3776	11.5186	0.74992	5.93155e-10	1.003e-07
Gm20257	chr1	58709485	58712675	936	0	0	0.0689448	0	0	0	0	0.0344724	0	0	0.0344724	-2.15291	NA	0.973646
Als2cr12	chr1	58714964	58752833	1576	1.61252	1.90071	1.3922	2.3344	4.53679	5.23223	1.75662	1.8633	4.88451	0	0	0	0.768825	0.937639
Cflar	chr1	58770130	58815726	7812	18.9438	22.5736	12.928	14.076	46.8959	44.4951	20.7587	13.502	45.6955	0	0	0	0.920495	0.355761
Casp8	chr1	58852218	58904347	2777	0.787444	0.703492	0.720383	1.05144	4.51188	3.42438	0.745468	0.885913	3.96813	0	0	0	0.135666	0.318192
Trak2	chr1	58957294	59030326	6240	8.3821	7.96258	6.42221	4.67926	3.60118	3.71931	8.17234	5.55073	3.66025	4.51209	1.89049	1.25062	1.65723e-07	6.00988e-05
Stradb	chr1	59030415	59051965	2317	55.2748	40.4435	51.3864	59.5565	160.848	143.476	47.8591	55.4714	152.162	0	0	0	0.129715	0.529012
Als2cr11	chr1	59107350	59151744	2131	0.526944	0.519492	0.635936	0.849512	0.702999	0.717738	0.523218	0.742724	0.710368	0	0.0323558	-2.08256	0.717323	0.273596
Als2cr4	chr1	59157437	59176940	1972	1.85814	0.891601	0.621762	0.947621	0.552495	0.64072	1.37487	0.784691	0.596608	0.778263	0.188084	1.99257	0.000230177	0.0232192
Mpp4	chr1	59177779	59220233	3087	0.191451	0.232044	0.376282	0.359425	0	0.021542	0.211747	0.367854	0.010771	0.200976	0.357083	-0.799024	0.000953173	3.66126e-05
Als2	chr1	59219600	59294075	7024	11.6452	11.904	10.4277	8.29731	6.23364	6.56101	11.7746	9.36251	6.39732	5.37727	2.96519	0.856574	2.54899e-06	5.25138e-05
Cdk15	chr1	59313751	59409213	1477	5.16182	3.3067	5.11191	6.4051	15.3525	15.6232	4.23426	5.7585	15.4879	0	0	0	0.254594	0.802869
Fzd7	chr1	59538991	59543799	4809	6.47664	6.22898	6.76322	5.8045	0.0424797	0.0829695	6.35281	6.28386	0.0627246	6.29008	6.22113	0.0158765	1.30414e-30	7.05033e-31
Gm973	chr1	59573108	59691353	3595	2.53172	2.88013	1.6335	1.91679	1.15544	1.05438	2.70592	1.77515	1.10491	1.60102	0.670238	1.24386	6.11214e-06	0.000580723
Sumo1	chr1	59696278	59727678	1215	696.515	651.628	890.494	905.852	1249.31	1329.89	674.071	898.173	1289.6	0	0	0	0.990322	0.203175
Nop58	chr1	59741850	59768354	1976	222.436	284.768	246.993	223.186	1.65413	2.92789	253.602	235.089	2.29101	251.311	232.798	0.110387	7.05688e-57	1.80644e-56
Snord70	chr1	59748802	59748854	53	2.23022	4.91471	1.21759	6.611	0	0	3.57247	3.91429	0	3.57247	3.91429	-0.13148	0.243569	0.198871
Snord11	chr1	59761652	59761714	63	0	0	1.02432	0	0	0	0	0.512162	0	0	0.512162	-5.70642	NA	1
Bmpr2	chr1	59821481	59927703	3507	25.8008	29.3754	33.4714	36.0673	55.4352	57.1138	27.5881	34.7694	56.2745	0	0	0	1	0.460772
Fam117b	chr1	59969850	60042190	5532	19.9781	19.5524	24.6604	21.3447	37.5803	45.5114	19.7653	23.0026	41.5458	0	0	0	0.959982	0.732078
Ica1l	chr1	60045912	60099931	3650	3.52986	4.76356	4.06642	3.74382	2.35068	2.49603	4.14671	3.90512	2.42335	1.72336	1.48177	0.216549	0.000741562	0.000720007
Wdr12	chr1	60133712	60155344	3376	21.9528	27.4098	25.2892	22.5562	0.262214	0.393957	24.6813	23.9227	0.328086	24.3532	23.5946	0.0456322	4.72759e-49	2.89988e-49
Carf	chr1	60155125	60207878	2604	2.83702	2.47576	2.87471	3.85726	1.56901	3.7285	2.65639	3.36599	2.64875	0.00763745	0.717235	-5.36571	0.085458	0.007776
Nbeal1	chr1	60237443	60391549	12108	4.06599	4.22193	3.75746	4.53364	7.3674	7.79349	4.14396	4.14555	7.58044	0	0	0	0.913833	0.737453
Cyp20a1	chr1	60400216	60444231	1501	44.4142	40.304	36.8879	37.6216	14.0636	12.3165	42.3591	37.2548	13.19	29.1691	24.0647	0.277417	8.18025e-09	2.95629e-08
Abi2	chr1	60466463	60538007	5974	1.5631	1.02465	1.66354	1.83774	1.41342	2.24858	1.29387	1.75064	1.831	0	0	0	0.406623	0.0381507
Raph1	chr1	60540029	60623609	9117	0.790864	1.09283	1.45104	1.35792	2.66644	2.2174	0.941848	1.40448	2.44192	0	0	0	0.81	0.897618
Cd28	chr1	60803232	60830203	4317	0.0410708	0.0452536	0	0.0135272	0.0157737	0	0.0431622	0.00676362	0.00788684	0.0352753	0	2.17873	0.0685958	1
Ctla4	chr1	60965869	60972674	1931	0.67334	1.61872	1.03599	0.725806	3.70273	3.16831	1.14603	0.8809	3.43552	0	0	0	0.730448	0.58552
Icos	chr1	61034758	61057164	3254	0.0363251	0	0	0.071785	0	0	0.0181625	0.0358925	0	0.0181625	0.0358925	-0.704482	0.96375	0.90841
Pard3b	chr1	61685398	62688858	8392	0.204233	0.32591	0.322969	0.229636	0.811428	0.412059	0.265072	0.276303	0.611743	0	0	0	0.959831	1
Nrp2	chr1	62749891	62865266	8122	0.00727664	0.0400886	0	0	0.00838402	0.0163753	0.0236826	0	0.0123797	0.011303	0	1.09105	0.535017	0.863619
Ino80d	chr1	63094375	63160841	13529	11.8342	11.6098	17.1956	16.5277	15.2508	15.798	11.722	16.8616	15.5244	0	1.33723	-7.07386	0.197055	0.00255555
Gm11602	chr1	63161045	63204869	1802	2.03344	3.90286	4.18995	3.95363	4.79915	5.05577	2.96815	4.07179	4.92746	0	0	0	0.824318	0.19462
Ndufs1	chr1	63190166	63223396	2927	13.064	14.6392	8.64253	8.35955	0.767726	0.9315	13.8516	8.50104	0.849613	13.002	7.65143	0.764154	1.16733e-29	9.81221e-24
Eef1b2	chr1	63223405	63227060	1933	33.7239	25.637	35.6213	34.8328	21.3479	24.6666	29.6804	35.2271	23.0073	6.67316	12.2198	-0.871802	0.000504447	1.25282e-05
Snora41	chr1	63225597	63225709	113	1.04603	0.576282	0	0	0.602611	0	0.811158	0	0.301305	0.509852	0	5.70003	0.548122	1
Gpr1	chr1	63229268	63260783	1603	7.33691	4.91548	5.15293	9.36248	10.1951	11.8231	6.12619	7.25771	11.0091	0	0	0	0.956481	0.639117
Zdbf2	chr1	63319843	63361149	12621	0.880355	1.26927	1.49302	1.49914	0.776934	0.837771	1.07481	1.49608	0.807352	0.267462	0.688731	-1.33245	0.0531305	0.0042942
Adam23	chr1	63492478	63643089	6877	0.0601579	0.0284077	0.0375352	0.0509499	0.0693129	0.193398	0.0442828	0.0442426	0.131356	0	0	0	0.821049	0.902471
Dytn	chr1	63669425	63733501	2427	0.0487028	0.0804943	0.159536	0.144369	0	0	0.0645986	0.151952	0	0.0645986	0.151952	-1.11835	0.446569	0.251543
Mdh1b	chr1	63745401	63776892	1711	0.0345417	0.0761191	0.188581	0.136522	0	0	0.0553304	0.162551	0	0.0553304	0.162551	-1.4012	0.609829	0.323169
Fastkd2	chr1	63777199	63799959	3205	20.4502	20.0134	12.8259	15.3236	3.14448	3.00858	20.2318	14.0747	3.07653	17.1553	10.9982	0.640914	1.88896e-19	8.50162e-16
4933402D24Rik	chr1	63801483	63815841	1756	0	0	0	0	0	0	0	0	0	0	0	0	NA	NA
Gm13749	chr1	64011301	64015573	1432	0	0	0	0	0	0.278631	0	0	0.139316	0	0	0	1	1
Klf7	chr1	64082247	64167963	1334	29.7277	26.995	26.6063	30.9058	44.2056	36.7395	28.3613	28.7561	40.4726	0	0	0	0.416134	0.271403
Creb1	chr1	64579378	64651122	8421	5.71287	4.66302	4.69758	4.43821	0.792461	0.663342	5.18795	4.5679	0.727901	4.46005	3.83999	0.215433	1.94249e-18	1.63035e-17
Mettl21a	chr1	64653054	64663742	2666	0.288189	0.635078	1.11346	0.153331	0	0	0.461633	0.633396	0	0.461633	0.633396	-0.448042	4.05597e-11	9.83252e-14
2810408I11Rik	chr1	64726443	64737233	713	241.294	233.08	308.724	376.919	558.322	585.909	237.187	342.822	572.115	0	0	0	0.628091	0.497603
Ccnyl1	chr1	64737919	64772216	2925	10.6483	7.90344	9.68537	10.3617	2.7238	4.20598	9.27585	10.0236	3.46489	5.81096	6.55867	-0.174344	9.09583e-09	6.00019e-10
Fzd5	chr1	64777132	64784324	6914	1.24801	0.970111	0.914691	1.15713	0	0	1.10906	1.03591	0	1.10906	1.03591	0.0975267	1.16115e-24	1.61936e-24
Plekhm3	chr1	64835695	65003398	8562	4.53507	4.63947	5.38147	5.27225	0.827129	0.434945	4.58727	5.32686	0.631037	3.95623	4.69582	-0.246677	1.26191e-17	7.8102e-20
Akr1cl	chr1	65059660	65079322	1353	7.90633	10.733	13.7364	11.3514	20.4335	20.5939	9.31966	12.5439	20.5137	0	0	0	0.910595	0.650909
Cryge	chr1	65095131	65097737	642	0	0	0.100518	0.181923	0	0	0	0.14122	0	0	0.14122	-3.91858	NA	0.195202
Crygd	chr1	65108412	65110014	635	0	0	0	0	0	0	0	0	0	0	0	0	NA	NA
Crygc	chr1	65118106	65120095	611	0	0	0	0.0955763	0.334345	0.217676	0	0.0477882	0.276011	0	0	0	0.999535	1
Crygb	chr1	65126801	65128841	605	0	0.322909	0	0	0.337661	0.219835	0.161454	0	0.278748	0	0	0	1	0.894116
Cryga	chr1	65146963	65149937	615	0.384396	1.58829	0.629584	0.0949547	0.110724	0.973171	0.986343	0.362269	0.541947	0.444396	0	5.50588	0.528018	0.999403
D630023F18Rik	chr1	65153887	65169767	2180	1.97907	1.58319	1.98333	1.5269	2.43643	3.11147	1.78113	1.75512	2.77395	0	0	0	0.772937	0.725487
Idh1	chr1	65205190	65233053	2438	3.87865	1.86973	2.43518	3.92827	1.0893	1.52748	2.87419	3.18173	1.30839	1.5658	1.87334	-0.257211	1.66104e-05	1.47936e-06
Pikfyve	chr1	65233259	65325270	11255	5.00953	4.15425	3.52047	4.22867	4.16859	4.64407	4.58189	3.87457	4.40633	0.17556	0	4.21381	0.0123407	0.0341013
Pth2r	chr1	65357831	65435818	2414	0.19586	0.107904	0.481186	0.145146	0.141042	0.0275476	0.151882	0.313166	0.0842947	0.0675873	0.228871	-1.62234	0.637754	0.364019
Crygf	chr1	65973096	65974878	622	0	0	0	0	0	0	0	0	0	0	0	0	NA	NA
Mtap2	chr1	66221903	66489157	5520	1.85226	1.52182	1.7536	2.99391	5.79794	5.91513	1.68704	2.37375	5.85654	0	0	0	0.223005	0.913606
Unc80	chr1	66515021	66745722	13533	0.567732	0.510065	0.624676	1.03132	2.04793	1.61176	0.538898	0.828	1.82985	0	0	0	0.317145	1
Rpe	chr1	66747467	66766379	2630	21.1685	18.1989	21.9116	22.6039	38.9151	41.6447	19.6837	22.2577	40.2799	0	0	0	1	0.719844
1110028C15Rik	chr1	66765817	66864169	4760	4.68089	3.96739	4.501	5.09135	3.67656	5.14118	4.32414	4.79617	4.40887	0	0.387304	-5.31217	0.0490069	0.0103905
Acadl	chr1	66877427	66909841	1892	2.28032	1.92744	2.76275	2.09884	1.97951	3.23362	2.10388	2.43079	2.60656	0	0	0	0.592069	0.394644
Myl1	chr1	66970870	66991630	1110	0.053244	0.527999	0.232549	0.26305	0	0.23964	0.290622	0.2478	0.11982	0.170802	0.12798	0.389952	0.796068	0.828666
Lancl1	chr1	67047091	67085446	4461	2.06674	1.62033	2.28561	3.01084	4.59462	5.128	1.84354	2.64822	4.86131	0	0	0	0.48046	0.76195
Cps1	chr1	67169640	67277022	4704	0.66589	0.706019	0.98774	1.11729	2.20035	2.68601	0.685955	1.05252	2.44318	0	0	0	0.409006	1
Erbb4	chr1	68086540	69154633	4257	0.124949	0.0917828	0.363819	0.425255	1.53562	0.421776	0.108366	0.394537	0.978696	0	0	0	0.345984	1
Ikzf2	chr1	69577784	69732534	9421	0.520685	0.587537	0.486339	0.681847	1.19262	1.6235	0.554111	0.584093	1.40806	0	0	0	0.777992	0.968007
Spag16	chr1	69873562	70771706	2270	3.67102	2.72528	5.45824	5.3252	7.16947	11.9524	3.19815	5.39172	9.56095	0	0	0	0.472931	0.830466
Vwc2l	chr1	70772289	70931971	4655	0.73638	0.72744	0.942685	0.752702	1.30192	1.6	0.73191	0.847694	1.45096	0	0	0	1	0.897618
Bard1	chr1	71074109	71149546	5448	3.01579	1.3985	0.994992	0.996867	1.3624	1.20843	2.20715	0.99593	1.28541	0.921734	0	6.54185	0.00329837	0.338878
Abca12	chr1	71289664	71461484	8323	0.241431	0.140834	0.248112	0.294687	0.670887	0.271657	0.191132	0.271399	0.471272	0	0	0	0.936911	0.939985
Atic	chr1	71603730	71625977	2611	17.1123	22.9204	16.51	15.1864	4.61617	4.68633	20.0164	15.8482	4.65125	15.3651	11.1969	0.456204	2.74001e-11	8.4651e-10
Fn1	chr1	71632097	71699745	8312	1.67092	1.3867	0.799667	1.51754	2.31844	1.6321	1.52881	1.1586	1.97527	0	0	0	0.211528	0.574615
Apol7d	chr1	71699909	71709417	1193	0.594477	0.054585	0	0.0489498	0	0	0.324531	0.0244749	0	0.324531	0.0244749	3.27852	0.000631642	0.887154
Gm8883	chr1	71934686	71937778	1019	0	0	0	0.0573083	0.133651	0	0	0.0286541	0.0668253	0	0	0	1	1
4933417E11Rik	chr1	72005572	72051769	1093	7.62418	7.6857	8.38389	13.8914	31.6489	31.6985	7.65494	11.1376	31.6737	0	0	0	0.0936121	0.680565
Mreg	chr1	72205807	72258881	2493	2.58403	2.3509	3.83104	3.27942	3.11385	1.25371	2.46747	3.55523	2.18378	0.283685	1.37145	-2.23384	0.0354521	0.000689515
Pecr	chr1	72305747	72330888	1185	85.6339	82.5401	80.2162	103.538	134.064	131.036	84.087	91.877	132.55	0	0	0	0.548039	0.217261
Tmem169	chr1	72330947	72349569	2815	5.50069	4.90423	6.57932	7.53043	17.0298	15.6387	5.20246	7.05488	16.3343	0	0	0	0.288941	0.968055
Xrcc5	chr1	72353995	72441527	2556	6.86736	6.64957	5.63017	5.30052	9.53756	10.1988	6.75846	5.46535	9.86816	0	0	0	0.392353	0.73942
March4	chr1	72473686	72583138	4187	0.239961	0.202187	0.262013	0.25105	0.829435	1.66766	0.221074	0.256532	1.24855	0	0	0	0.38317	0.543142
Smarcal1	chr1	72629825	72683364	6715	2.6932	2.31774	2.62358	3.14814	4.95882	3.90186	2.50547	2.88586	4.43034	0	0	0	0.852105	0.382106
Ankar	chr1	72689554	72747138	4573	1.82227	1.15345	2.73765	2.60508	0.119125	0.130877	1.48786	2.67136	0.125001	1.36286	2.54636	-0.896913	7.4245e-09	9.00974e-12
Rpl37a	chr1	72757834	72760387	588	600.658	780.442	529.539	438.475	75.0435	77.4703	690.55	484.007	76.2569	614.293	407.75	0.591231	6.82529e-25	8.68319e-21
Igfbp2	chr1	72871054	72899045	1327	11.2679	9.12758	1.02124	1.84829	0.359205	0.100226	10.1977	1.43476	0.229716	9.96803	1.20505	3.03774	2.29049e-15	6.27423e-06
Igfbp5	chr1	72904639	72921439	5854	0.302874	0.133488	0.132284	0.0798048	0.186115	0.704305	0.218181	0.106044	0.44521	0	0	0	1	0.75817
Tnp1	chr1	73061649	73062473	426	4.85571	4.73877	0.302969	0.54833	0.63939	0.156103	4.79724	0.425649	0.397747	4.39949	0.0279028	6.86216	0.0452072	0.824128
1700027A15Rik	chr1	73062610	73072082	571	1.34555	3.64945	4.40764	5.52267	0	0	2.4975	4.96516	0	2.4975	4.96516	-0.98849	0.000306383	2.65009e-05
Pinc	chr1	73437959	73454143	1560	0	0	0	0.112302	0.0873013	0	0	0.0561511	0.0436506	0	0.0125004	-1.16995	1	1
D530049I02Rik	chr1	73445542	73477353	551	0	0	0.234237	0.635903	0.370753	0	0	0.43507	0.185377	0	0.249694	-4.69874	0.986558	0.927191
6030407O03Rik	chr1	73664955	73911040	1801	3.44564	3.21803	4.01312	4.21523	1.32333	1.36619	3.33183	4.11417	1.34476	1.98707	2.76941	-0.476893	0.00588808	0.00114855
Tns1	chr1	73956805	74171021	9966	0.00593025	0	0	0	0.0683273	0	0.00296513	0	0.0341637	0	0	0	0.282675	0.105709
Rufy4	chr1	74172115	74194804	2336	0.455401	0.111507	0.0552503	0	0.116601	0	0.283454	0.0276252	0.0583005	0.225153	0	4.55553	0.315947	1
Cxcr2	chr1	74200568	74207820	3043	30.7837	29.0183	18.9165	19.2482	64.3356	68.9257	29.901	19.0824	66.6307	0	0	0	0.963336	0.546478
Cxcr1	chr1	74238360	74241205	1124	0.0525809	0.173808	0	0	0	0	0.113194	0	0	0.113194	0	3.62286	0.951042	NA
Arpc2	chr1	74283124	74314787	1597	210.72	155.113	149.229	167.366	101.396	74.6616	182.917	158.297	88.0289	94.8879	70.2684	0.433295	8.31196e-08	4.71778e-07
Gpbar1	chr1	74325174	74326163	990	0	0.131555	0.130368	0	0	0	0.0657777	0.0651842	0	0.0657777	0.0651842	0.0113431	0.782168	0.796603
Aamp	chr1	74326414	74331312	1820	52.2166	44.5821	47.1583	47.0386	24.5441	21.0096	48.3993	47.0984	22.7769	25.6225	24.3215	0.0751444	7.53005e-08	4.15537e-08
Pnkd	chr1	74331608	74400266	3500	19.9592	20.6895	20.4291	22.2743	41.6547	43.643	20.3244	21.3517	42.6488	0	0	0	0.959432	0.944195
Tmbim1	chr1	74334821	74350910	2309	19.3249	17.0908	16.7689	22.1803	45.0035	40.6085	18.2078	19.4746	42.806	0	0	0	0.728591	1
Gm216	chr1	74408682	74415895	2101	0	0.123979	0.153575	0.0555898	0.0324108	0	0.0619894	0.104583	0.0162054	0.045784	0.0883772	-0.818472	0.47029	0.209527
Slc11a1	chr1	74421777	74432625	2304	1.20562	1.61104	1.51248	3.32032	0	0	1.40833	2.4164	0	1.40833	2.4164	-0.774626	4.69952e-08	1.21069e-09
Ctdsp1	chr1	74438183	74443859	2776	2.00125	2.08778	2.18517	1.74602	3.72854	3.30584	2.04452	1.9656	3.51719	0	0	0	0.878122	0.851295
Vil1	chr1	74455958	74482134	3117	22.3738	20.474	27.0179	29.0768	57.6088	56.6648	21.4239	28.0473	57.1368	0	0	0	0.433601	0.979695
Usp37	chr1	74482084	74590860	7196	79.9455	88.0693	89.714	85.4127	95.8686	104.583	84.0074	87.5633	100.226	0	0	0	0.0835636	0.0295329
Rqcd1	chr1	74552634	74577416	3266	18.9463	16.5093	15.7083	16.6287	14.428	16.4112	17.7278	16.1685	15.4196	2.30819	0.748899	1.61102	0.00281477	0.00397185
Plcd4	chr1	74589463	74612551	3121	15.5279	14.0213	13.2538	10.6092	0	0.170458	14.7746	11.9315	0.0852291	14.6894	11.8463	0.310108	6.72973e-26	1.04279e-24
Zfp142	chr1	74611702	74634602	7472	3.71753	3.24205	3.31644	2.67289	0.583255	0.774291	3.47979	2.99466	0.678773	2.80102	2.31589	0.27331	2.48417e-13	2.6535e-12
Bcs1l	chr1	74634935	74639017	1829	5.68713	5.12699	5.08073	4.66155	0.558461	0.981684	5.40706	4.87114	0.770073	4.63699	4.10107	0.176781	3.53343e-14	1.26924e-13
Rnf25	chr1	74640326	74647971	1475	8.29416	9.40375	8.57515	10.3729	4.52428	3.38136	8.84896	9.47403	3.95282	4.89614	5.52121	-0.173008	2.43248e-06	2.51577e-07
Stk36	chr1	74648029	74683467	5234	2.42772	2.65008	2.81112	2.80047	5.82854	4.53582	2.5389	2.80579	5.18218	0	0	0	1	0.875369
Ttll4	chr1	74708328	74744547	4253	5.225	4.71595	3.7023	6.08275	9.2704	8.44345	4.97047	4.89253	8.85693	0	0	0	0.863359	0.711808
Cyp27a1	chr1	74760148	74784464	1890	0.281433	0.379005	0.717026	0.587061	0.180146	0.527778	0.330219	0.652044	0.353962	0	0.298082	-4.94524	0.844339	0.499976
Prkag3	chr1	74785496	74795529	2832	0.020869	0	0.0227869	0	0	0	0.0104345	0.0113934	0	0.0104345	0.0113934	-0.0661623	0.979029	0.976402
Wnt6	chr1	74818466	74831893	2068	0	0	0	0	0.032928	0	0	0	0.016464	0	0	0	1	1
Wnt10a	chr1	74838593	74850749	1961	0	0	0	0	0	0	0	0	0	0	0	0	NA	NA
Cdk5r2	chr1	74901603	74904306	2704	0.131141	0.120414	0.143193	0.215966	0.352563	0.295118	0.125777	0.179579	0.323841	0	0	0	1	1
Fev	chr1	74928083	74931982	1479	0.07992	0	0.130897	0.0789684	0	0	0.03996	0.104933	0	0.03996	0.104933	-1.20195	0.862865	0.685483
Cryba2	chr1	74936518	74939709	702	0	0.0927634	0.183853	0.24956	0	0	0.0463817	0.216707	0	0.0463817	0.216707	-2.00753	0.902643	0.0798272
Ccdc108	chr1	74948654	74982173	5718	0.0826875	0.113886	0	0.0919157	0	0	0.0982866	0.0459579	0	0.0982866	0.0459579	0.952442	0.147527	0.248769
Ihh	chr1	74991892	74998225	2444	0	0.0266448	0.0792132	0	0	0	0.0133224	0.0396066	0	0.0133224	0.0396066	-1.08882	0.950389	0.505459
Nhej1	chr1	75013920	75121800	938	18.0831	16.3147	22.0153	24.3425	31.0711	46.0112	17.1989	23.1789	38.5411	0	0	0	0.847214	0.543041
Slc23a3	chr1	75122116	75130464	2058	0.660505	0.506277	1.69327	1.10665	0.0992639	0.0969388	0.583391	1.39996	0.0981013	0.48529	1.30186	-1.40527	0.00328853	3.08159e-05
1810031K17Rik	chr1	75131789	75138942	2738	44.466	45.7599	49.2595	44.555	36.0123	34.2215	45.1129	46.9073	35.1169	9.99605	11.7904	-0.237961	0.000733292	0.000170442
Fam134a	chr1	75139360	75144483	2557	3.37455	3.05608	4.18943	2.44368	0.0532616	0.182049	3.21531	3.31656	0.117655	3.09766	3.1989	-0.046251	1.0451e-22	2.44142e-23
Zfand2b	chr1	75165220	75168200	1299	7.55254	6.21622	5.66335	4.31572	4.77032	3.89069	6.88438	4.98954	4.3305	2.55387	0.659033	1.93818	8.6211e-05	0.00375727
Abcb6	chr1	75168215	75176857	2933	2.07548	2.48668	2.53025	2.70781	0.116084	0.294749	2.28108	2.61903	0.205417	2.07566	2.41361	-0.216653	6.90119e-17	5.833e-19
Atg9a	chr1	75177440	75188497	3764	4.8518	6.98949	5.36627	4.37513	0.759827	1.25438	5.92064	4.8707	1.00711	4.91354	3.86359	0.346023	6.06399e-17	2.93862e-15
Ankzf1	chr1	75188709	75195960	2763	5.90367	5.42077	3.33989	4.73433	0.764005	0.673905	5.66222	4.03711	0.718955	4.94326	3.31816	0.573655	3.85271e-17	2.81142e-14
Glb1l	chr1	75194810	75207353	3451	0.667903	0.490616	1.15938	0.778403	0.118392	0	0.57926	0.968889	0.0591959	0.520064	0.909694	-0.794987	0.000147493	5.93561e-06
Stk16	chr1	75207404	75212181	2885	8.64491	7.7873	5.48022	6.27491	0.0708094	0.115251	8.21611	5.87756	0.0930303	8.12308	5.78453	0.489109	8.98902e-41	9.55003e-37
Tuba4a	chr1	75211549	75215828	2053	58.6115	48.2769	46.4268	44.8005	12.405	10.8188	53.4442	45.6137	11.6119	41.8323	34.0018	0.298927	6.62729e-16	1.25079e-14
A630095N17Rik	chr1	75216670	75228668	767	2.23458	0.933923	1.59859	0.989782	0	0	1.58425	1.29418	0	1.58425	1.29418	0.289734	0.000101245	0.000216897
Dnajb2	chr1	75232998	75242267	3203	3.13679	1.72813	2.63932	2.7895	0.403935	0.186856	2.43246	2.71441	0.295396	2.13706	2.41901	-0.178005	3.63969e-13	1.87977e-14
Ptprn	chr1	75243616	75260783	3535	0.434688	0.681594	0.949274	0.479071	0.770523	0.545545	0.558141	0.714173	0.658034	0	0.0561385	-2.72549	0.292616	0.054299
Resp18	chr1	75268777	75274955	710	0.749166	0.275154	0.454453	0.493497	1.05499	0.46831	0.51216	0.473975	0.761652	0	0	0	0.924173	0.953127
Dnpep	chr1	75305140	75314212	1946	31.9801	30.4517	19.3663	14.9744	1.53966	0.717626	31.2159	17.1704	1.12864	30.0873	16.0417	0.906904	5.9193e-37	4.77874e-29
Des	chr1	75356919	75364290	2149	0	0.0606048	0.060058	0	0	0	0.0303024	0.030029	0	0.0303024	0.030029	0.00981998	0.522326	0.517714
Gm15179	chr1	75364785	75371590	676	0	0.0963312	0.0954621	0.0863863	0	0	0.0481656	0.0909242	0	0.0481656	0.0909242	-0.795034	1	0.966805
Speg	chr1	75371872	75428881	11925	0.0446044	0.076451	0.0324691	0.00979407	0.062813	0.100377	0.0605277	0.0211316	0.0815952	0	0	0	0.847661	0.740502
Gmppa	chr1	75432518	75439751	1528	1.23771	0.93759	1.43593	1.29941	0.802166	0.304647	1.08765	1.36767	0.553406	0.534246	0.814265	-0.598849	0.000563296	1.48454e-05
Accn4	chr1	75447085	75470915	2650	0	0.0982942	0.121759	0.110183	0.231266	0.0501887	0.0491471	0.115971	0.140727	0	0	0	1	0.981901
Chpf	chr1	75471144	75476046	3235	0.127884	0.221428	0.0797927	0.415188	0	0.0616693	0.174656	0.24749	0.0308346	0.143821	0.216656	-0.559247	0.000835335	1.10735e-05
Tmem198	chr1	75476107	75482268	2185	0	0.0596063	0	0	0.0311648	0.0608696	0.0298032	0	0.0460172	0	0	0	1	0.835658
Obsl1	chr1	75482400	75503027	5770	0.0409711	0.0902875	0	0.0506041	0	0.0461005	0.0656293	0.025302	0.0230503	0.0425791	0.00225178	2.1015	0.17723	0.708096
Stk11ip	chr1	75518104	75533910	4458	1.04732	1.5776	1.02777	0.851461	0	0	1.31246	0.939615	0	1.31246	0.939615	0.477812	4.82092e-23	1.92893e-20
Slc4a3	chr1	75542841	75556006	4441	0.665401	0.366583	0.188904	0.27614	0.0153333	0.224612	0.515992	0.232522	0.119972	0.39602	0.11255	1.72818	8.55212e-06	0.00843691
Gm17751	chr1	76485708	76498603	2188	60.1543	53.4828	75.4156	88.343	168.09	156.281	56.8186	81.8793	162.186	0	0	0	0.276677	0.925987
Epha4	chr1	77363760	77511663	6328	6.44431	5.18654	5.29271	6.35835	8.82394	7.66095	5.81543	5.82553	8.24245	0	0	0	0.335626	0.215225
Pax3	chr1	78097842	78193711	3868	5.37836	4.20889	3.00306	3.84986	0.105628	0.206308	4.79362	3.42646	0.155968	4.63766	3.27049	0.502591	1.0905e-14	3.7682e-13
Sgpp2	chr1	78306921	78416861	3998	0.798261	0.358339	0.338964	0.525837	0.323613	0.582166	0.5783	0.432401	0.45289	0.12541	0	3.75926	0.0977357	0.249599
Farsb	chr1	78421411	78485421	2132	70.8268	68.0827	82.4816	81.378	113.002	117.872	69.4547	81.9298	115.437	0	0	0	0.665735	0.182808
Mogat1	chr1	78507635	78534748	1206	1.17614	2.75383	2.03336	2.08215	0	0.496269	1.96498	2.05776	0.248134	1.71685	1.80962	-0.0754978	0.000758628	0.000443967
Acsl3	chr1	78654400	78704318	3950	34.9668	30.2354	31.6944	33.9295	48.4423	57.8803	32.6011	32.8119	53.1613	0	0	0	0.620612	0.444302
Utp14b	chr1	78654400	78664176	3981	38.3762	49.8909	36.3106	31.3476	0.71841	1.35305	44.1336	33.8291	1.03573	43.0978	32.7934	0.394107	2.60026e-43	3.48922e-40
Kcne4	chr1	78813524	78816600	2463	0	0	0.262007	0.0711293	0	0	0	0.166568	0	0	0.166568	-4.14215	NA	0.446311
Scg2	chr1	79431244	79436665	2485	0.261614	0.890976	0.155813	0.281998	0.274024	0	0.576295	0.218905	0.137012	0.439283	0.0818933	2.28959	0.179719	0.527783
Ap1s3	chr1	79603451	79668547	2876	2.9386	3.07938	2.87209	3.33002	4.35656	4.62448	3.00899	3.10106	4.49052	0	0	0	0.589792	0.41014
Wdfy1	chr1	79698837	79758344	4714	1.35403	1.00843	1.16361	1.78388	1.15562	1.98908	1.18123	1.47374	1.57235	0	0	0	0.24875	0.021652
Mrpl44	chr1	79772593	79778020	1424	15.8128	17.5147	17.9458	17.4289	11.7636	15.7377	16.6637	17.6874	13.7507	2.91309	3.9367	-0.433153	0.00182597	0.000316044
Serpine2	chr1	79790896	79855240	2055	20.8219	15.3689	18.1507	23.2452	40.1943	31.2922	18.0954	20.6979	35.7433	0	0	0	1	0.741146
Fam124b	chr1	80195274	80210519	2862	0.247802	0.159273	0.202932	0.183639	0.475856	0.302062	0.203538	0.193285	0.388959	0	0	0	1	1
Cul3	chr1	80263393	80337005	2764	228.492	235.435	270.434	227.039	7.04601	6.76067	231.964	248.736	6.90334	225.06	241.833	-0.103694	5.50822e-43	1.30776e-44
1700016L21Rik	chr1	80442507	80472235	394	0.150002	0	0.491363	0	0	0.337564	0.0750011	0.245682	0.168782	0	0.0768998	-3.11935	1	1
Dock10	chr1	80497648	80755128	7303	0.566488	0.445843	0.450657	0.54375	0.727292	0.673833	0.506166	0.497204	0.700562	0	0	0	0.470945	0.389777
9430031J16Rik	chr1	81073892	81268226	4906	0.975779	0.862779	1.15753	0.833224	1.87379	0.989503	0.919279	0.995378	1.43165	0	0	0	0.832711	0.686217
Irs1	chr1	82229680	82288014	9163	0.438596	0.277166	0.521161	0.490732	0.00743152	0.0290298	0.357881	0.505946	0.0182307	0.339651	0.487716	-0.509407	1.57745e-05	1.95388e-06
Rhbdd1	chr1	82313154	82441941	3757	2.15513	2.59994	1.42566	1.44555	0.797493	0.513309	2.37754	1.4356	0.655401	1.72214	0.780202	1.13226	1.70058e-07	6.49396e-05
Col4a4	chr1	82447298	82583424	7808	0.0151385	0.0917417	0.0413245	0	0	0	0.0534401	0.0206623	0	0.0534401	0.0206623	1.04893	0.368379	0.572704
Col4a3	chr1	82583496	82718634	8609	1.62701	1.2027	1.67159	2.00106	3.49611	3.63823	1.41485	1.83633	3.56717	0	0	0	0.698406	0.937601
Mff	chr1	82721493	82748964	1865	44.5554	26.9558	32.2143	47.0935	148.422	128.222	35.7556	39.6539	138.322	0	0	0	0.285486	0.501715
Tm4sf20	chr1	82753224	82765031	1503	0.314576	0.303286	0.257614	0.0388537	0	0	0.308931	0.148234	0	0.308931	0.148234	1.01118	0.176455	0.320427
Agfg1	chr1	82836058	82892850	3137	12.5474	11.3135	14.7291	13.608	18.082	24.5692	11.9304	14.1685	21.3256	0	0	0	0.854325	0.309423
Slc19a3	chr1	83009098	83035023	2974	91.195	126.824	138.46	121.821	0.915871	0.603733	109.009	130.141	0.759802	108.25	129.381	-0.25724	6.22087e-15	1.13434e-15
Ccl20	chr1	83113341	83115742	802	0.221076	0.162394	0	0	0	0.0829177	0.191735	0	0.0414589	0.150276	0	4.00248	0.902827	1
Wdr69	chr1	83156337	83207147	1668	70.2974	60.2788	87.2038	86.3003	134.067	156.163	65.2881	86.7521	145.115	0	0	0	0.85125	0.541731
Sphkap	chr1	83252356	83404775	6512	0	0	0.00990976	0.0538057	0	0	0	0.0318577	0	0	0.0318577	-2.06549	NA	0.824128
Pid1	chr1	84032868	84281220	2667	8.08842	8.69242	8.13006	12.6122	19.2515	27.2284	8.39042	10.3711	23.2399	0	0	0	0.48236	1
Dner	chr1	84366414	84692796	3632	4.47487	4.35686	9.41689	7.29964	1.57488	1.68447	4.41587	8.35827	1.62968	2.78619	6.72859	-1.26898	1.38998e-05	1.41375e-09
Trip12	chr1	84717764	84835879	9632	78.4903	80.6156	102.835	104.681	255.83	283.757	79.5529	103.758	269.794	0	0	0	0.0613013	0.639235
Fbxo36	chr1	84836416	84897061	900	63.3693	68.3035	65.7513	78.3819	32.9882	38.7178	65.8364	72.0666	35.853	29.9834	36.2136	-0.272286	7.87444e-06	5.02317e-07
Slc16a14	chr1	84903280	84931658	2349	1.05672	1.41384	1.40109	0.696092	0.0579779	0	1.23528	1.04859	0.0289889	1.20629	1.0196	0.240406	7.51511e-08	2.16809e-07
A530032D15Rik	chr1	85084714	85106428	1760	105.139	144.226	104.498	81.756	4.44939	6.72557	124.682	93.1272	5.58748	119.095	87.5397	0.444059	1.30088e-25	3.80965e-23
Gm7609	chr1	85196186	85210337	1611	12.73	11.3586	7.81118	7.72104	2.66293	1.73371	12.0443	7.76611	2.19832	9.84597	5.56779	0.821304	1.4189e-11	1.26963e-08
C130026I21Rik	chr1	85242919	85267141	1971	255.114	323.055	280.95	239.485	4.94043	6.14054	289.085	260.217	5.54048	283.544	254.677	0.154902	1.77957e-31	6.70618e-31
Sp110	chr1	87473475	87500466	1970	1365.62	1663	1343.03	1221.83	31.5242	30.1107	1514.31	1282.43	30.8174	1483.49	1251.61	0.245209	1.86359e-27	1.83349e-26
Sp140	chr1	87497278	87541611	2416	119.645	146.304	108.204	89.2635	4.45323	6.55091	132.975	98.7337	5.50207	127.473	93.2316	0.451253	5.99342e-34	1.08604e-30
Sp100	chr1	87546625	87606023	2158	2.21834	2.83655	1.49519	1.5154	2.96614	1.9722	2.52744	1.5053	2.46917	0.0582737	0	2.77133	0.241953	0.793071
A630001G21Rik	chr1	87613658	87633181	1936	4.5791	5.21363	6.13324	6.69637	0	0.240444	4.89636	6.4148	0.120222	4.77614	6.29458	-0.397538	2.48401e-26	2.93294e-30
Cab39	chr1	87690022	87748152	3800	78.6042	73.1056	79.8673	72.4278	29.8543	37.1	75.8549	76.1476	33.4771	42.3778	42.6704	-0.00992618	1.68435e-08	4.90623e-09
Itm2c	chr1	87791085	87805273	2024	1.1096	0.514782	0.286952	0.403933	0.201863	0.295702	0.812192	0.345442	0.248782	0.563409	0.0966603	2.42654	0.0104846	0.216834
4933407L21Rik	chr1	87825058	87828331	1148	0	0	0	0.152606	0	0	0	0.0763029	0	0	0.0763029	-3.10941	NA	0.987424
Gpr55	chr1	87836112	87857630	2550	0.0927073	0.0766116	0.126534	0.0229008	0.0534078	0.260784	0.0846594	0.0747174	0.157096	0	0	0	1	1
Spata3	chr1	87918517	87926533	1602	0.0368919	0.0406491	0	0	0	0	0.0387705	0	0	0.0387705	0	2.28601	1	NA
2810459M11Rik	chr1	87942438	87952031	3331	5.85509	5.29796	6.04446	5.41721	0	0.019964	5.57652	5.73083	0.00998199	5.56654	5.72085	-0.0393796	8.66145e-28	2.61136e-28
Psmd1	chr1	87961194	88035870	3256	30.0224	31.9599	29.5509	33.1084	27.3342	20.3013	30.9912	31.3297	23.8178	7.17341	7.51193	-0.0664336	0.000444228	0.000128361
Htr2b	chr1	87995612	88008545	2072	0.199665	0.0314285	0.0934349	0.14092	0.164322	0	0.115547	0.117177	0.082161	0.0333859	0.0350163	-0.053224	0.389261	0.353002
Armc9	chr1	88051355	88174859	5256	2.4288	2.25491	2.40646	1.8888	0.259113	0.468132	2.34186	2.14763	0.363623	1.97824	1.784	0.148305	1.73302e-10	3.59332e-10
B3gnt7	chr1	88199796	88203880	2595	1.75367	0.953586	2.46193	3.15052	5.43186	4.02332	1.35363	2.80622	4.72759	0	0	0	0.216112	0.695066
Ncl	chr1	88241294	88256030	8257	34.6932	52.9981	95.638	87.2951	16.5928	16.8807	43.8457	91.4665	16.7368	27.1089	74.7298	-1.46258	6.2322e-10	4.81795e-19
Snora75	chr1	88247745	88247860	116	1.01898	0.561378	4.45051	1.51027	1.76108	5.73276	0.790179	2.98039	3.74692	0	0	0	0.679681	0.818179
Snord82	chr1	88252835	88252902	68	0.869131	0	0	0.858781	0	0	0.434565	0.429391	0	0.434565	0.429391	0.016891	0.956481	0.952449
C130036L24Rik	chr1	88256149	88264539	1266	4.52827	2.26325	2.44672	4.98175	5.37875	2.67891	3.39576	3.71424	4.02883	0	0	0	0.31694	0.152001
Nmur1	chr1	88282900	88284716	1218	0	0	0	0.0479451	0	0	0	0.0239725	0	0	0.0239725	-1.76437	NA	0.995409
1700019O17Rik	chr1	88322904	88324624	1721	0	0	0.037497	0.0678642	0	0	0	0.0526806	0	0	0.0526806	-2.64802	NA	0.310199
Ptma	chr1	88423311	88427273	1192	336.359	532.213	434.078	410.593	17.1951	12.8314	434.286	422.335	15.0133	419.273	407.322	0.0417196	2.62811e-41	1.12061e-41
Pde6d	chr1	88439590	88479076	1092	17.5895	10.257	11.3464	21.0165	46.7062	37.9391	13.9233	16.1814	42.3227	0	0	0	0.62102	0.915822
Cops7b	chr1	88483675	88503075	2231	26.0669	23.205	42.6359	42.8752	10.4691	7.18355	24.6359	42.7555	8.82633	15.8096	33.9292	-1.10124	7.09364e-10	2.54325e-16
Nppc	chr1	88562868	88567148	1042	14.3498	5.31208	4.89257	5.66037	0.130701	0	9.83096	5.27647	0.0653503	9.76561	5.21112	0.904826	2.27854e-11	1.64227e-09
Dis3l2	chr1	88600379	88946672	3171	1.30466	1.72503	1.93333	1.80477	1.37436	1.15342	1.51484	1.86905	1.26389	0.250954	0.605158	-1.23716	0.0302443	0.00276923
Alppl2	chr1	88983266	88986503	2112	388.045	495.923	340.139	288.972	0.741565	1.88921	441.984	314.556	1.31538	440.669	313.24	0.492411	2.35405e-14	1.55101e-13
Alpi	chr1	88994577	88998181	2337	0.0758676	0.0557295	0.276133	0.12494	0.203964	0	0.0657985	0.200537	0.101982	0	0.0985546	-3.44035	1	0.65853
Akp3	chr1	89021583	89024487	1680	0.0351791	0.0775237	0	0	0	0	0.0563514	0	0	0.0563514	0	2.73013	0.618691	NA
Ecel1	chr1	89044230	89051602	2698	2.36579	1.66541	2.7028	1.29868	0	0.0739437	2.0156	2.00074	0.0369718	1.97863	1.96377	0.0108206	1.42158e-16	1.3303e-16
Prss56	chr1	89080068	89084979	1999	0.118261	0.130305	0.290541	0.292132	0.136258	0.133067	0.124283	0.291336	0.134662	0	0.156674	-4.05896	0.903962	0.502545
Chrnd	chr1	89087227	89096645	2910	0.243715	0.0895119	0.465697	0.381287	0.561608	0.342784	0.166613	0.423492	0.452196	0	0	0	0.903962	0.551761
Chrng	chr1	89102386	89108410	1921	0.738376	1.83054	1.67966	2.03676	5.99066	4.63873	1.28446	1.85821	5.31469	0	0	0	0.319488	0.827981
Eif4e2	chr1	89110489	89137063	4928	18.3971	17.271	20.2056	17.7988	2.01743	3.17117	17.8341	19.0022	2.5943	15.2398	16.4079	-0.106486	1.27195e-20	4.82627e-22
Efhd1	chr1	89160939	89207366	1805	11.4927	10.5346	9.04526	10.3853	6.3002	8.32632	11.0137	9.71528	7.31326	3.70043	2.40202	0.621343	0.000401989	0.00085904
Gigyf2	chr1	89223573	89347385	5743	10.8981	12.8811	11.8772	10.4938	7.03123	7.14444	11.8896	11.1855	7.08783	4.80177	4.09766	0.228253	1.14397e-05	1.18257e-05
Kcnj13	chr1	89282859	89291304	1349	8.54312	5.21345	3.3486	2.4242	0.0504781	0.0985916	6.87829	2.8864	0.0745349	6.80375	2.81186	1.2718	1.91495e-12	3.40099e-09
3110079O15Rik	chr1	89366839	89372034	462	0	0	0	0	0	0	0	0	0	0	0	0	NA	NA
Ngef	chr1	89373404	89470445	3384	0.803381	1.75116	0.686515	0.845585	1.36834	1.61141	1.27727	0.76605	1.48987	0	0	0	0.360288	0.967568
Neu2	chr1	89470602	89494415	2013	0	0	0.416751	0.37713	0	0	0	0.396941	0	0	0.396941	-5.34675	NA	0.0400514
Inpp5d	chr1	89516887	89617083	4938	0.801895	0.751688	1.00628	1.22991	0.56539	0.861888	0.776791	1.11809	0.713639	0.0631527	0.404455	-2.50223	0.0181315	7.20656e-05
Atg16l1	chr1	89652586	89689003	3180	8.14031	6.34817	8.54344	6.83136	1.99146	1.98664	7.24424	7.6874	1.98905	5.25519	5.69835	-0.116589	2.05798e-09	3.32374e-10
Scarna6	chr1	89681146	89681393	248	0.71493	0.26258	0.520422	0.941889	1.92204	0.53629	0.488755	0.731156	1.22916	0	0	0	1	1
Sag	chr1	89700255	89741732	1718	1.41044	1.40247	0.939062	0.679827	0	0	1.40645	0.809445	0	1.40645	0.809445	0.789564	1.42203e-13	2.33483e-10
Dgkd	chr1	89749862	89841064	5694	2.29387	2.40168	2.83335	3.00498	2.90606	3.3869	2.34778	2.91916	3.14648	0	0	0	0.298853	0.0390441
Usp40	chr1	89841696	89905126	5316	1.27852	0.796236	1.28676	1.12049	0.858233	1.15087	1.03738	1.20362	1.00455	0.0328279	0.199076	-2.2874	0.0351846	0.00512308
Ugt1a10	chr1	89951986	90116577	3242	0	0	0	0	0	0	0	0	0	0	0	0	NA	NA
Ugt1a9	chr1	89967354	90116577	3216	0	0	0.0401321	0	0	0	0	0.020066	0	0	0.020066	-1.58813	NA	0.971059
Ugt1a7c	chr1	89991576	90116577	3294	0	0	0	0	0	0	0	0	0	0	0	0	NA	NA
Ugt1a6b	chr1	89999832	90115573	2293	0	0	0	0	0	0	0	0	0	0	0	0	NA	NA
Ugt1a6a	chr1	90031384	90116577	3302	0	0	0	0	0	0	0	0	0	0	0	0	NA	NA
Ugt1a5	chr1	90062587	90116577	3208	0.018423	0.0405984	0	0	0	0	0.0295107	0	0	0.0295107	0	1.98224	0.987943	NA
Ugt1a2	chr1	90097186	90116577	3206	0.0553034	0	0	0	0	0	0.0276517	0	0	0.0276517	0	1.91271	0.98683	NA
Dnajb3	chr1	90101307	90102323	1017	2.61508	1.60078	0.126907	0.401947	0	0	2.10793	0.264427	0	2.10793	0.264427	2.94816	0.0141204	0.157563
Ugt1a1	chr1	90108534	90116577	3229	0.0366063	0.0605016	0	0.0361704	0	0	0.048554	0.0180852	0	0.048554	0.0180852	1.05996	0.76491	0.913111
Heatr7b1	chr1	90123595	90158864	7526	0.0235587	0.025958	0.0342984	0	0.0361919	0.0353441	0.0247583	0.0171492	0.035768	0	0	0	1	1
Hjurp	chr1	90155431	90174154	8439	0.350165	0.370394	0.489403	0.429034	0.112967	0.0236402	0.36028	0.459219	0.0683037	0.291976	0.390915	-0.408863	3.42105e-05	2.83497e-06
Trpm8	chr1	90203287	90285426	3844	0.522744	0.474338	0	0.0455753	0	0	0.498541	0.0227876	0	0.498541	0.0227876	3.95514	0.00548675	0.414306
Glrp1	chr1	90396446	90406641	1957	0	0	0.0329751	0.0298401	0	0	0	0.0314076	0	0	0.0314076	-2.0499	NA	1
Gm19589	chr1	90448092	90458741	2622	0.0225404	0	0.0738357	0	0	0	0.0112702	0.0369178	0	0.0112702	0.0369178	-1.1413	1	0.889127
Arl4c	chr1	90594801	90598766	3966	0	0.0164195	0.0488142	0.0736222	0.0171697	0.0167675	0.00820977	0.0612182	0.0169686	0	0.0442496	-2.43961	1	0.222935
2410088K16Rik	chr1	90651465	90652308	476	1.24162	0.273613	0.677861	0.613415	0	0.279412	0.757614	0.645638	0.139706	0.617908	0.505932	0.283372	0.0159561	0.0305767
1700067G17Rik	chr1	90912688	90918785	603	0.0980114	0	0	0	0	0	0.0490057	0	0	0.0490057	0	2.56085	1	NA
Sh3bp4	chr1	90967037	91050368	3673	1.89869	2.18071	3.86527	2.76643	3.22585	1.86482	2.0397	3.31585	2.54534	0	0.770513	-6.28635	0.444149	0.0406099
C030007H22Rik	chr1	91256917	91302708	591	0.100001	0	0	0	0	0	0.0500007	0	0	0.0500007	0	2.58498	0.999745	NA
Agap1	chr1	91351386	91791857	9581	2.30704	1.93708	2.24964	2.34661	4.10091	4.32413	2.12206	2.29813	4.21252	0	0	0	1	0.801253
4933400F21Rik	chr1	91573082	91580467	3611	0.0982014	0	0	0	0	0	0.0491007	0	0	0.0491007	0	2.56318	0.0512267	NA
Gbx2	chr1	91824537	91827751	2126	2.89111	2.51168	3.00503	4.80691	3.04282	3.78481	2.70139	3.90597	3.41381	0	0.492162	-5.65008	0.348575	0.0261678
Asb18	chr1	91849253	91911152	1404	0.0420946	0	0	0.166374	0	0	0.0210473	0.0831868	0	0.0210473	0.0831868	-1.58566	0.95487	0.400559
Iqca	chr1	91938707	92049976	3210	57.2781	50.331	58.1193	63.8548	119.495	126.516	53.8046	60.9871	123.005	0	0	0	0.775644	0.960244
Cxcr7	chr1	92100578	92112863	2579	0.96248	0.505001	0.300267	0.249077	1.4258	0.876697	0.733741	0.274672	1.15125	0	0	0	0.769463	0.271403
Cops8	chr1	92500000	92509916	1843	56.3751	47.5237	55.0433	64.6393	42.6009	39.2217	51.9494	59.8413	40.9113	11.0381	18.93	-0.777634	0.000669065	2.53552e-05
Col6a3	chr1	92663435	92740548	10843	1.11192	1.18913	1.40456	1.55647	2.44295	2.3612	1.15053	1.48051	2.40208	0	0	0	0.996575	0.64297
Mlph	chr1	92811677	92847719	4484	0.197706	0.101659	0.244659	0.195352	0.501145	0.563559	0.149682	0.220005	0.532352	0	0	0	0.726492	1
Prlh	chr1	92849685	92850589	261	0	0	0	0	0	0	0	0	0	0	0	0	NA	NA
Rab17	chr1	92854710	92866197	1950	0.151541	0	0	0.0898417	0.139682	0	0.0757704	0.0449209	0.069841	0.00592932	0	0.671685	0.588197	1
Lrrfip1	chr1	92895304	93025521	5743	84.5401	67.7619	85.309	107.755	150.857	160.154	76.151	96.5318	155.505	0	0	0	1	0.40727
Rbm44	chr1	93041680	93067372	3851	24.7699	18.939	18.9693	19.6982	5.81752	5.64672	21.8545	19.3337	5.73212	16.1223	13.6016	0.245117	7.49719e-11	3.04887e-10
Ramp1	chr1	93076399	93121773	3022	0.606263	0.366326	0.384375	0.347832	0.0450662	0.110027	0.486295	0.366104	0.0775463	0.408748	0.288557	0.488075	0.000204202	0.00106553
Ube2f	chr1	93146896	93182602	1363	17.9948	15.5275	3.88236	6.46953	12.2401	12.8316	16.7611	5.17594	12.5359	4.22526	0	8.72631	0.00351514	0.91684
Scly	chr1	93194915	93217657	2207	1.2586	1.32777	0.760236	1.03194	0	0	1.29319	0.896087	0	1.29319	0.896087	0.524324	1.14795e-16	3.34071e-14
Espnl	chr1	93218652	93244880	5442	0	0	0	0.0107308	0	0	0	0.00536541	0	0	0.00536541	-0.619686	NA	0.957433
Klhl30	chr1	93247650	93258981	3020	0.273978	0.215629	0.192315	0.096684	0.518604	0.352318	0.244803	0.144499	0.435461	0	0	0	1	0.937818
Fam132b	chr1	93263007	93270794	2815	0.944774	0.740262	1.00868	0.684584	0.0725702	0.0236235	0.842518	0.84663	0.0480968	0.794421	0.798534	-0.00735684	3.4305e-06	2.77438e-06
Ilkap	chr1	93272408	93295360	1368	4.96828	4.42701	5.28335	7.64115	8.95987	7.92361	4.69764	6.46225	8.44174	0	0	0	0.902224	0.162339
Hes6	chr1	93308060	93309799	1335	2.65622	1.51215	1.30515	2.79956	3.00944	3.23783	2.08418	2.05236	3.12364	0	0	0	0.918946	0.891632
Per2	chr1	93312559	93355905	5837	0.0202504	0.12272	0.044223	0.120056	0.0466644	0.0569642	0.0714854	0.0821394	0.0518143	0.0196711	0.0303251	-0.442619	0.536054	0.376788
Traf3ip1	chr1	93391245	93425884	3500	0.337719	0.26048	0.239692	0.300328	0.0778229	0.114	0.299099	0.27001	0.0959114	0.203188	0.174098	0.211649	0.000179038	0.00030404
Asb1	chr1	93437142	93456167	6072	0.00973335	0.128695	0	0.0769396	0.0224292	0.0547596	0.0692144	0.0384698	0.0385944	0.03062	0	2.02219	0.130704	0.488863
Twist2	chr1	93698054	93744604	1312	0.135139	0.0496341	0	0.04451	0.103803	0.709604	0.0923866	0.022255	0.406704	0	0	0	0.978295	0.836983
Hdac4	chr1	93829332	94044970	3939	0.975262	0.611687	0.753615	0.756094	0.380322	0.388297	0.793475	0.754854	0.38431	0.409165	0.370545	0.139452	0.000400509	0.000406266
Ndufa10	chr1	94336296	94370335	1209	19.6025	14.3275	16.7603	19.3208	54.5211	38.7229	16.965	18.0405	46.622	0	0	0	0.343822	0.675131
Olfr1416	chr1	94376258	94377196	939	0	0	0	0	0	0	0	0	0	0	0	0	NA	NA
Olfr1413	chr1	94469702	94470783	1082	0	0	0	0	0	0	0	0	0	0	0	0	NA	NA
Olfr1411	chr1	94493098	94494069	972	0	0	0	0	0	0	0	0	0	0	0	0	NA	NA
Olfr1410	chr1	94504416	94505384	969	0	0.0672032	0	0	0	0	0.0336016	0	0	0.0336016	0	2.12438	0.979065	NA
Olfr12	chr1	94516458	94517578	1121	0	0	0	0	0	0	0	0	0	0	0	0	NA	NA
Myeov2	chr1	94533722	94538562	711	413.956	432.576	406.254	424.796	908.508	929.036	423.266	415.525	918.772	0	0	0	0.88445	1
Otos	chr1	94540795	94545418	704	0.419751	0	0	0.165901	0	0	0.209875	0.0829505	0	0.209875	0.0829505	1.24215	0.512316	0.773758
Gpc1	chr1	94728263	94756773	3552	0.166388	0.128333	0.0726716	0.147966	0.345076	0.187219	0.14736	0.110319	0.266147	0	0	0	1	1
Ankmy1	chr1	94766706	94799483	3243	0.0182241	0	0.019899	0.108043	0	0.225563	0.00911207	0.0639709	0.112781	0	0	0	0.781882	1
Dusp28	chr1	94803566	94805197	1491	1.07024	0.131026	0.519375	0.509163	0	0	0.600632	0.514269	0	0.600632	0.514269	0.219994	1.5625e-05	3.68902e-05
Rnpepl1	chr1	94807402	94817162	3039	0.23337	0.278565	0.360991	0.269023	0.022407	0.109411	0.255967	0.315007	0.065909	0.190058	0.249098	-0.373075	0.00033419	2.04514e-05
9430060I03Rik	chr1	94830120	94847167	1672	0.530211	1.24631	1.19647	0.838236	0	0	0.888262	1.01735	0	0.888262	1.01735	-0.193726	4.1112e-11	2.3703e-12
Capn10	chr1	94830985	94844525	2877	1.23255	1.01856	1.09909	1.54264	1.39646	0.785888	1.12556	1.32087	1.09117	0.0343833	0.229694	-2.43311	0.0822867	0.0144709
Gpr35	chr1	94869696	94882968	4396	2.24519	2.62198	2.58364	3.97196	4.38373	4.32643	2.43358	3.2778	4.35508	0	0	0	0.939634	0.332363
Aqp12	chr1	94902911	94908846	1088	0	0	0	0	0.125175	0.122243	0	0	0.123709	0	0	0	0.994442	1
Kif1a	chr1	94912033	94998442	8257	0.085892	0.0315465	0.125048	0.120231	0	0.00805377	0.0587193	0.12264	0.00402689	0.0546924	0.118613	-0.991365	0.0127228	0.000840909
2310007B03Rik	chr1	95047932	95057525	2362	0	0	0	0	0	0	0	0	0	0	0	0	NA	NA
Sned1	chr1	95132474	95193025	4474	0.0660493	0.0582207	0.230782	0.0391577	0.0304403	0.0148637	0.062135	0.13497	0.022652	0.039483	0.112318	-1.30563	0.292616	0.0619181
Mterfd2	chr1	95195788	95202447	3315	2.72773	3.10375	1.98561	2.202	2.42389	2.30694	2.91574	2.09381	2.36542	0.550326	0	5.8082	0.00270015	0.0449962
Pask	chr1	95206014	95239365	5119	2.25135	1.94635	1.65144	0.901225	0.27935	0.0519633	2.09885	1.27633	0.165657	1.93319	1.11068	0.794057	2.4454e-18	9.45658e-14
Ppp1r7	chr1	95240222	95264195	3653	32.8266	36.6333	33.3879	28.2314	35.5854	30.3828	34.73	30.8097	32.9841	1.74585	0	7.45602	0.00842479	0.0164217
Ano7	chr1	95270473	95300079	3217	0.202086	0.0404849	0.140419	0.199679	0.105836	0.454772	0.121285	0.170049	0.280304	0	0	0	1	0.932462
Hdlbp	chr1	95302517	95375385	6238	45.5336	41.83	55.0149	54.7742	126.879	123.512	43.6818	54.8946	125.195	0	0	0	0.244447	0.952806
Sept2	chr1	95375570	95406309	3334	59.349	57.3657	56.9255	65.1582	70.2191	71.4466	58.3574	61.0418	70.8329	0	0	0	0.0955473	0.0317618
Farp2	chr1	95408681	95518553	3912	2.34168	2.04748	1.99602	1.73161	1.14884	0.645961	2.19458	1.86381	0.897402	1.29718	0.966413	0.420891	1.5533e-06	9.14077e-06
Stk25	chr1	95517328	95532304	3254	9.31738	7.00429	9.67787	10.9113	15.0253	12.5479	8.16083	10.2946	13.7866	0	0	0	0.835529	0.353775
Bok	chr1	95582271	95592339	1432	1.85722	1.50067	1.26181	1.87589	0.380419	0.185754	1.67894	1.56885	0.283087	1.39586	1.28576	0.117653	2.48495e-06	2.67958e-06
Thap4	chr1	95601968	95651415	2160	11.957	10.7026	8.60432	7.24557	2.90034	2.64769	11.3298	7.92494	2.77401	8.55576	5.15093	0.730951	9.8855e-11	3.2773e-08
Atg4b	chr1	95651610	95686106	2964	18.5438	18.3671	15.6106	15.9784	2.43525	3.54487	18.4555	15.7945	2.99006	15.4654	12.8044	0.272208	6.22892e-11	3.11103e-10
Dtymk	chr1	95689153	95698511	1310	48.1379	49.3619	39.7539	41.5467	7.48525	6.39618	48.7499	40.6503	6.94072	41.8092	33.7096	0.310578	8.86134e-21	3.76152e-19
Ing5	chr1	95700542	95718677	4538	2.83913	2.39643	2.37481	4.02783	2.76101	4.01521	2.61778	3.20132	3.38811	0	0	0	0.195665	0.0165215
D2hgdh	chr1	95721817	95748751	3058	2.00997	2.32115	2.04697	2.42526	0	0.217462	2.16556	2.23611	0.108731	2.05683	2.12738	-0.0484273	3.35514e-18	4.53889e-19
Gal3st2	chr1	95757921	95773071	2846	20.9117	22.6295	29.1824	19.8214	0.406752	0.700984	21.7706	24.5019	0.553868	21.2167	23.948	-0.174628	3.90451e-16	6.47184e-17
Gm9994	chr1	95815014	95837816	1185	7.92999	8.79256	9.74793	6.505	0.287321	0.897891	8.36128	8.12646	0.592606	7.76867	7.53386	0.0442212	1.51969e-10	1.4492e-10
Gm6086	chr1	95887086	95908116	4059	2.78105	2.24607	3.00483	2.37387	2.18092	1.75302	2.51356	2.68935	1.96697	0.546588	0.722381	-0.395986	0.035544	0.0160644
Neu4	chr1	95917070	95924907	4507	0	0	0.0286365	0	0	0	0	0.0143183	0	0	0.0143183	-1.28204	NA	0.971059
Pdcd1	chr1	95934882	95949130	1930	0.244978	0.0674818	0.200619	0	0.14113	0	0.15623	0.100309	0.0705648	0.085665	0.0297446	1.26723	0.788037	0.922517
4930440C22Rik	chr1	96694019	96699049	1565	0	0	0	0.0373145	0	0	0	0.0186572	0	0	0.0186572	-1.5189	NA	1
Fam174a	chr1	97210205	97231861	2107	0.336597	0.278158	0.459414	0.166295	0.517095	0.662791	0.307378	0.312854	0.589943	0	0	0	1	1
St8sia4	chr1	97484259	97564171	5677	0.270675	0.103237	0.102306	0.0308599	0	0	0.186956	0.0665829	0	0.186956	0.0665829	1.36278	0.0186382	0.0841562
1700063A18Rik	chr1	97887236	97918335	356	0	0.182921	0	0	0	0	0.0914605	0	0	0.0914605	0	3.34285	1	NA
4930533P14Rik	chr1	98508634	98559150	583	0	0.335094	0.11069	0.100167	0	0.114065	0.167547	0.105428	0.0570326	0.110514	0.0483958	1.04527	0.992875	1
Slco4c1	chr1	98715361	98768748	2394	36.6356	30.4382	21.5917	17.3923	1.73509	1.5	33.5369	19.492	1.61754	31.9194	17.8744	0.836181	2.18321e-32	9.99443e-26
Slco6b1	chr1	98802753	98894137	2475	0	0.0263111	0	0	0	0	0.0131555	0	0	0.0131555	0	1.21136	0.967061	NA
D1Ertd622e	chr1	99540479	99558595	2738	54.1794	47.2821	54.2562	69.04	116.468	119.642	50.7307	61.6481	118.055	0	0	0	0.733119	0.845263
Ppip5k2	chr1	99602623	99666669	5565	46.293	43.776	56.1484	63.8643	95.3208	105.898	45.0345	60.0063	100.609	0	0	0	0.82127	0.507719
Gin1	chr1	99666756	99689548	2041	1.99802	2.64819	2.68753	4.17735	0.200181	0.879716	2.3231	3.43244	0.539949	1.78316	2.89249	-0.694793	1.7386e-10	2.97592e-15
Pam	chr1	99717671	99992209	4103	0.20166	0.0476139	0.0157281	0.213492	0.265542	0.113454	0.124637	0.11461	0.189498	0	0	0	0.981836	0.976088
B230216N24Rik	chr1	99927700	99944370	1178	0.150512	0.16584	0.219125	0.0991462	0	0	0.158176	0.159136	0	0.158176	0.159136	-0.00821072	0.39568	0.398034
1810006J02Rik	chr1	100028044	100041232	1687	0	0.077202	0	0.103848	0.0807291	0.118257	0.038601	0.0519239	0.0994932	0	0	0	1	1
Slco6d1	chr1	100317701	100405957	2328	0.0761609	0	0	0	0	0	0.0380805	0	0	0.0380805	0	2.26545	0.98683	NA
Cntnap5b	chr1	101669342	102382519	5120	0	0	0	0	0.0132998	0.0129883	0	0	0.013144	0	0	0	1	1
Cdh20	chr1	106665396	106892058	3722	0.190546	0.244943	0.225395	0.282415	0.34761	0.0357335	0.217744	0.253905	0.191672	0.0260725	0.0622332	-1.00176	0.700421	0.585898
Rnf152	chr1	107173494	107253287	8529	0.103941	0.0839863	0.128626	0.0684689	0.255486	0.20272	0.0939637	0.0985474	0.229103	0	0	0	0.983019	1
Pign	chr1	107414999	107560253	6777	12.619	11.4058	13.8835	11.8225	7.18429	7.72252	12.0124	12.853	7.4534	4.55901	5.39956	-0.243629	3.53196e-05	4.7576e-06
2310035C23Rik	chr1	107560438	107651708	5406	44.3093	21.3212	14.7782	19.0012	2.00279	1.67296	32.8152	16.8897	1.83788	30.9773	15.0518	1.04078	8.2564e-10	1.68928e-07
Tnfrsf11a	chr1	107677300	107744558	5022	0.282441	0.155603	0.0642497	0.151167	0.0135593	0	0.219022	0.107709	0.00677967	0.212243	0.100929	1.0025	0.000115171	0.00255678
Zcchc2	chr1	107886983	107930654	6661	2.88362	1.78906	2.6836	3.49804	4.52876	3.96344	2.33634	3.09082	4.2461	0	0	0	0.914162	0.258864
LOC626049	chr1	108049202	108068101	545	0	0.119486	0.118408	0.107151	0	0	0.059743	0.112779	0	0.059743	0.112779	-0.815947	0.959432	0.707104
Phlpp1	chr1	108068446	108290822	6104	0.232376	0.138689	0.264304	0.315712	0.0780906	0.305046	0.185532	0.290008	0.191568	0	0.0984395	-3.43882	0.226908	0.0102851
Bcl2	chr1	108434756	108610867	7738	0.160393	0.159896	0.075057	0.0830148	0.0792007	0.0171879	0.160145	0.0790359	0.0481943	0.11195	0.0308416	1.57818	0.181026	0.459034
Kdsr	chr1	108616987	108656319	5582	2.51989	2.39154	2.52025	2.9502	0.768539	0.548012	2.45571	2.73522	0.658275	1.79744	2.07695	-0.207449	2.09892e-11	4.08399e-13
Vps4b	chr1	108667365	108693302	3272	8.14624	9.59284	9.64435	10.5657	18.543	15.9137	8.86954	10.105	17.2283	0	0	0	1	0.567846
Serpinb5	chr1	108757757	108779925	2565	0.89861	0.863188	0.276747	0.614707	0	0.388889	0.880899	0.445727	0.194444	0.686454	0.251282	1.41442	0.00178918	0.0328207
Serpinb12	chr1	108831026	108853657	1735	6.06338	4.46644	8.33156	9.18871	16.7588	15.9063	5.26491	8.76013	16.3326	0	0	0	0.378396	0.891177
Serpinb13	chr1	108877561	108897772	1607	0	0	0.040157	0	0	0	0	0.0200785	0	0	0.0200785	-1.58873	NA	1
Serpinb3a	chr1	108942164	108948880	1629	21.1152	17.1095	24.0857	22.8713	47.4868	53.5593	19.1123	23.4785	50.523	0	0	0	0.513205	1
Serpinb3b	chr1	109050538	109057691	1632	0	0	0	0	0.0834498	0	0	0	0.0417249	0	0	0	1	1
Serpinb3c	chr1	109167778	109174948	1659	0	0	0	0	0.0410458	0	0	0	0.0205229	0	0	0	1	1
Serpinb7	chr1	109319266	109349266	1887	1.59732	1.00078	0.923357	0.5261	0	0	1.29905	0.724728	0	1.29905	0.724728	0.833239	0.000117072	0.000610977
Serpinb2	chr1	109408000	109422177	2047	0.317591	0.0318124	0.189152	0.171169	0.133063	0.747191	0.174702	0.18016	0.440127	0	0	0	1	1
Serpinb10-ps	chr1	109425580	109445848	3490	0.0169343	0	0.0924532	0.0334654	0.117069	0	0.00846717	0.0629593	0.0585344	0	0.00442494	-0.528565	0.973047	0.975618
Serpinb8	chr1	109486583	109505555	3289	0.503139	0.197993	0.137345	0.266329	0.952378	0.970508	0.350566	0.201837	0.961443	0	0	0	0.888421	0.546597
Cdh7	chr1	111880314	112035578	3353	0.158636	0.0194214	0.0192462	0.0696655	0	0.178497	0.0890289	0.0444558	0.0892485	0	0	0	0.947767	1
Cdh19	chr1	112785772	112873949	3054	0.638615	0.959527	0.718435	0.994319	2.2297	1.58956	0.799071	0.856377	1.90963	0	0	0	0.889962	1
Dsel	chr1	113755279	113761495	5763	2.78942	2.12433	1.75804	1.4997	0.779849	0.911591	2.45688	1.62887	0.84572	1.61116	0.78315	1.03136	1.44975e-06	0.000154454
Cntnap5a	chr1	117581714	118477251	3915	1.69075	1.92948	2.01097	2.01369	0.434834	0.985185	1.81012	2.01233	0.71001	1.10011	1.30232	-0.241425	0.00161079	0.000474312
Tsn	chr1	120195095	120207709	3039	22.9869	21.4495	15.1616	15.1613	0.739432	0.962817	22.2182	15.1615	0.851125	21.3671	14.3104	0.577998	6.13372e-37	3.89592e-32
Mki67ip	chr1	120218420	120230408	1894	151.341	177.24	118.502	106.496	3.84697	3.5462	164.29	112.499	3.69659	160.594	108.803	0.56166	1.39966e-46	1.20241e-41
Clasp1	chr1	120285635	120506039	7899	2.90304	3.44602	4.41163	3.85913	4.93967	4.60508	3.17453	4.13538	4.77237	0	0	0	0.49666	0.0597056
2900060B14Rik	chr1	120355246	120355842	597	0.989964	1.85434	0.864755	0.684723	1.71093	1.33668	1.42215	0.774739	1.52381	0	0	0	0.540416	1
Tfcp2l1	chr1	120524522	120581745	9270	0.994578	0.89215	2.88899	1.98437	1.43242	1.42756	0.943364	2.43668	1.42999	0	1.00669	-6.66773	0.474549	3.9559e-06
Gli2	chr1	120730638	120950196	6708	0.114537	0.097078	0.0673415	0.0261168	0.243632	0.118962	0.105807	0.0467291	0.181297	0	0	0	1	0.871482
Inhbb	chr1	121312042	121318825	4255	0	0	0	0.0548974	0	0	0	0.0274487	0	0	0.0274487	-1.90492	NA	0.218865
Ralb	chr1	121366882	121401359	2277	0.363378	0.457584	0	0.230819	0.0299056	0.0876153	0.410481	0.115409	0.0587604	0.351721	0.0566489	2.44022	1.45837e-05	0.095903
Tmem185b	chr1	121422731	121425560	2830	1.23214	0.598275	0.592877	0.990481	0.216557	0.187986	0.915207	0.791679	0.202271	0.712935	0.589408	0.270328	5.18225e-09	2.8072e-08
Epb4.1l5	chr1	121441610	121545577	7746	6.77531	7.55781	10.3805	9.53684	13.8898	14.3199	7.16656	9.95867	14.1048	0	0	0	1	0.200891
Ptpn4	chr1	121554670	121733648	4706	4.24481	3.09963	5.48511	3.67309	1.93896	2.58595	3.67222	4.5791	2.26246	1.40977	2.31665	-0.712598	0.000356591	1.08425e-05
Tmem177	chr1	121804478	121809745	3290	1.52692	1.88036	3.37373	1.73949	0.0206976	0	1.70364	2.55661	0.0103488	1.69329	2.54626	-0.585708	1.76393e-23	4.4129e-28
Gm101	chr1	121820096	121891787	2511	3.36576	2.41185	5.31987	4.6513	6.9695	8.73955	2.8888	4.98559	7.85452	0	0	0	0.615325	0.639242
Sctr	chr1	121903557	121960109	1922	0	0	0.0335756	0	0	0	0	0.0167878	0	0	0.0167878	-1.42158	NA	0.939415
Tmem37	chr1	121963954	121970357	1017	28.5916	16.5841	1.45943	5.11047	1.67392	0.980826	22.5878	3.28495	1.32737	21.2605	1.95758	3.43436	1.59968e-27	4.03355e-07
Dbi	chr1	122009857	122017673	745	465.35	459.773	517.298	480.032	739.722	842.899	462.561	498.665	791.31	0	0	0	0.740314	0.398258
3110009E18Rik	chr1	122017764	122084766	1089	16.8782	16.9228	21.1552	25.7934	35.7671	40.1198	16.9005	23.4743	37.9435	0	0	0	0.830217	0.463724
Steap3	chr1	122122993	122167659	3177	0.706904	0.0819892	0	0.0183812	0	0	0.394446	0.00919061	0	0.394446	0.00919061	4.39748	1.10755e-10	0.880939
C1ql2	chr1	122237159	122239751	2000	0	0	0	0	0	0	0	0	0	0	0	0	NA	NA
Marco	chr1	122371115	122401661	1985	0.119095	0.196836	0.03251	0.0294192	0	0	0.157965	0.0309646	0	0.157965	0.0309646	2.03571	0.532375	0.86418
En1	chr1	122499064	122504568	2554	0.208265	0.101989	0	0.0685949	0	0	0.155127	0.0342975	0	0.155127	0.0342975	1.89828	0.246587	0.601085
B230209K01Rik	chr1	122983982	123017552	1580	0	0	0	0	0.0430981	0	0	0	0.0215491	0	0	0	1	1
Insig2	chr1	123200930	123229157	2524	2.88011	1.98662	4.62772	4.30343	4.26268	5.77001	2.43337	4.46558	5.01635	0	0	0	1	0.0542849
Ccdc93	chr1	123327644	123403037	7256	2.94038	2.91675	4.18002	2.64783	4.11048	3.88589	2.92857	3.41392	3.99818	0	0	0	0.385625	0.129727
Htr5b	chr1	123406350	123425042	2004	0.471863	0.32495	1.67449	1.45701	0.781529	0.265469	0.398406	1.56575	0.523499	0	1.04225	-6.71734	0.588898	6.25296e-05
Ddx18	chr1	123450412	123464557	2249	91.9493	113.996	100.113	89.4782	7.2667	4.11005	102.973	94.7955	5.68837	97.2843	89.1071	0.126653	6.36578e-34	1.98172e-33
Dpp10	chr1	125228715	125942136	4630	4.28896	5.59778	5.81209	7.49199	12.663	14.8081	4.94337	6.65204	13.7356	0	0	0	0.424697	0.998436
Actr3	chr1	127289482	127332304	2746	83.12	69.1276	64.3209	77.5368	148.465	147.094	76.1238	70.9288	147.78	0	0	0	1	1
Slc35f5	chr1	127457593	127492261	2597	6.73618	3.96186	4.2243	4.81209	0.891502	0.563342	5.34902	4.51819	0.727422	4.6216	3.79077	0.285218	5.58909e-05	0.000115281
Gpr39	chr1	127573573	127770438	2689	0.0659363	0	0.0719959	0.021717	0.101294	0.0247304	0.0329681	0.0468565	0.0630123	0	0	0	1	1
Lypd1	chr1	127768619	127808791	2044	0.0289143	0	0	0	0	0	0.0144572	0	0	0.0144572	0	1.29026	1	NA
Nckap5	chr1	127810213	128727209	7593	2.31173	2.6072	3.01712	2.90717	4.6724	4.57171	2.45946	2.96214	4.62205	0	0	0	0.98975	0.532832
Mgat5	chr1	129101563	129379549	3104	1.4661	0.482525	0.852393	0.903048	0.965264	0.685567	0.974311	0.877721	0.825416	0.148896	0.0523049	1.35066	0.373068	0.423091
Tmem163	chr1	129386919	129574598	2517	0.493094	0.181104	0.564049	0.487223	0.730459	1.1625	0.337099	0.525636	0.946477	0	0	0	0.90744	0.985277
Acmsd	chr1	129625990	129664141	2303	0.461926	0.480694	0.224168	0.202856	0	0.173252	0.47131	0.213512	0.0866262	0.384684	0.126886	1.52772	0.12725	0.364019
2900009J06Rik	chr1	129650194	129670631	464	0.127373	0.140345	0.278157	0.251712	0	0	0.133859	0.264934	0	0.133859	0.264934	-0.934435	0.605178	0.296427
Ccnt2	chr1	129670741	129701414	3514	23.2602	18.9022	21.7434	18.1972	11.375	11.6763	21.0812	19.9703	11.5257	9.55557	8.44464	0.178108	2.58957e-06	2.83458e-06
Ysk4	chr1	129711848	129736867	3936	0	0.0330894	0	0.0148367	0.0519017	0.0168953	0.0165447	0.00741833	0.0343985	0	0	0	1	1
Rab3gap1	chr1	129765350	129840453	4251	13.6387	12.5154	13.9205	14.0532	35.9137	33.4143	13.077	13.9869	34.664	0	0	0	0.428298	0.780924
Zranb3	chr1	129850763	129998985	4154	2.24794	2.33579	2.01955	1.88378	2.03269	2.24121	2.29186	1.95166	2.13695	0.154913	0	4.04364	0.0238773	0.0552342
R3hdm1	chr1	129999883	130134312	4812	56.9761	54.9973	57.4113	54.4045	35.7315	29.9195	55.9867	55.9079	32.8255	23.1612	23.0824	0.00491745	5.43474e-06	1.91722e-06
Mir128-1	chr1	130098938	130099007	70	0.844298	0	3.68756	0	0	0	0.422149	1.84378	0	0.422149	1.84378	-2.10087	1	0.849993
Ubxn4	chr1	130140758	130175954	4093	70.7824	70.9271	70.8547	63.1625	26.2864	18.0182	70.8547	67.0086	22.1523	48.7025	44.8563	0.118658	3.23144e-09	3.54623e-09
Lct	chr1	130181341	130224895	6166	0.412153	0.601984	0.491894	0.928141	1.22584	0.938291	0.507069	0.710018	1.08207	0	0	0	0.974801	0.537993
Mcm6	chr1	130228168	130256233	2901	77.5992	50.3271	49.5171	62.8056	15.6799	10.2696	63.9631	56.1613	12.9747	50.9884	43.1866	0.239534	2.15032e-05	3.83255e-05
Dars	chr1	130260284	130313993	2509	41.128	45.083	55.8389	51.3681	21.2237	28.2009	43.1055	53.6035	24.7123	18.3932	28.8912	-0.651172	0.000113739	2.1968e-06
Cxcr4	chr1	130484776	130488876	1814	1.4987	0.358985	1.03166	1.7062	0.187693	0.0366593	0.928842	1.36893	0.112176	0.816666	1.25676	-0.615762	0.00139512	0.000190141
Thsd7b	chr1	131169881	132115855	6253	2.3818	2.40568	2.53878	2.47485	4.59557	5.18983	2.39374	2.50681	4.8927	0	0	0	1	0.953587
Daf2	chr1	132285105	132319576	1324	12.7219	9.73847	9.45565	10.8061	18.9781	17.9811	11.2302	10.1309	18.4796	0	0	0	0.730728	0.810308
Cd55	chr1	132335607	132359317	2526	49.7889	41.2735	49.8427	70.1413	124.598	122.127	45.5312	59.992	123.363	0	0	0	0.366029	0.975469
Zp3r	chr1	132473283	132526183	2034	0.929807	0.352172	1.26907	1.78005	3.68262	3.00787	0.64099	1.52456	3.34524	0	0	0	0.24837	1
C4bp	chr1	132532498	132558195	1883	0.125546	0.0345831	0.137084	0.0620256	0	0	0.0800646	0.0995549	0	0.0800646	0.0995549	-0.282621	0.216423	0.163137
C4bp-ps1	chr1	132566779	132578148	754	0	0.0863659	0	0.309799	0.0903117	0.176393	0.043183	0.1549	0.133352	0	0.0215474	-1.65752	1	0.83463
Pfkfb2	chr1	132585620	132625830	9621	1.15487	1.00851	0.778064	0.75265	0.375121	0.407806	1.08169	0.765357	0.391463	0.690224	0.373894	0.86711	4.32681e-08	7.12337e-06
Yod1	chr1	132613904	132618634	3827	2.59445	2.02489	0.438422	0.717185	0.231313	0.260648	2.30967	0.577803	0.245981	2.06369	0.331823	2.60088	4.01819e-09	0.00179254
AA986860	chr1	132628553	132641199	2909	1.07678	0.0447713	0.42149	0.281045	0.0468168	0	0.560775	0.351268	0.0234084	0.537366	0.327859	0.696084	0.00492828	0.0154735
Fcamr	chr1	132697479	132711317	1911	0.0309267	0.170382	0.371458	0.336143	0.712664	0.661172	0.100654	0.3538	0.686918	0	0	0	0.556492	1
Pigr	chr1	132723261	132748826	3849	0.429936	0.203024	0.234724	0.242752	0.229991	0.190049	0.31648	0.238738	0.21002	0.10646	0.0287181	1.58875	0.232349	0.396467
Faim3	chr1	132762354	132777367	1491	0.0396384	0	0	0	0	0.133803	0.0198192	0	0.0669014	0	0	0	1	1
Il24	chr1	132778651	132783988	1116	0.105916	0.233405	0.115649	0.261636	0.061017	0.119176	0.16966	0.188643	0.0900963	0.0795637	0.0985463	-0.277324	0.833495	0.78974
Il20	chr1	132803769	132807873	824	1.00414	1.18543	0.78316	1.06305	4.04934	7.74757	1.09479	0.923107	5.89846	0	0	0	0.451737	0.422121
Il19	chr1	132829233	132835818	1023	0	0.381935	0.189244	0.171253	0.465948	0.520039	0.190967	0.180249	0.492994	0	0	0	1	1
Il10	chr1	132916422	132921547	1306	0	0	0	0	0	0	0	0	0	0	0	0	NA	NA
Mapkapk2	chr1	132950281	132994120	2567	3.24629	2.3085	2.38823	2.54791	1.19372	1.55434	2.77739	2.46807	1.37403	1.40336	1.09404	0.356344	6.59839e-05	0.000147381
Dyrk3	chr1	133025018	133034811	2072	27.2115	31.2399	25.1028	18.8832	0.0657288	0.0962838	29.2257	21.993	0.0810063	29.1447	21.912	0.411348	5.19319e-41	1.58597e-38
Eif2d	chr1	133049784	133070048	2290	35.1508	36.2851	29.4764	30.5501	38.5971	37.9544	35.718	30.0132	38.2757	0	0	0	0.0468653	0.111679
Rassf5	chr1	133072987	133141755	3405	3.95742	4.45607	4.15054	5.14512	9.35931	10.5853	4.20675	4.64783	9.97232	0	0	0	0.777431	1
Ikbke	chr1	133151179	133176140	3203	0.11071	0.121985	0.0805899	0.109392	0.212598	0.456759	0.116348	0.094991	0.334678	0	0	0	0.760957	0.667334
Srgap2	chr1	133181828	133423938	8040	3.51371	3.28029	3.30688	3.47187	2.76954	2.69639	3.397	3.38938	2.73296	0.664036	0.656411	0.0164136	0.00190944	0.000844318
Fam72a	chr1	133424566	133436449	2105	49.611	39.1338	48.1923	43.4441	5.33761	3.38029	44.3724	45.8182	4.35895	40.0135	41.4593	-0.0511969	8.45908e-24	9.64532e-25
Avpr1b	chr1	133495691	133508577	4148	0	0	0.0311149	0.0140784	0	0	0	0.0225967	0	0	0.0225967	-1.70472	NA	0.405868
Ctse	chr1	133534891	133572084	2120	0.167267	0	0	0	0	0	0.0836333	0	0	0.0836333	0	3.22702	0.859101	NA
5430435G22Rik	chr1	133585272	133610041	2523	0.257673	0.0258105	0.0255776	0.0694377	0	0.0790726	0.141742	0.0475077	0.0395363	0.102206	0.0079714	2.64237	0.43215	0.878077
Slc26a9	chr1	133640599	133666982	3640	1.34763	0.930284	1.13464	1.62036	2.84353	2.66731	1.13896	1.3775	2.75542	0	0	0	0.869277	0.990887
Pm20d1	chr1	133693972	133714692	3540	0.150256	0.110373	0.109377	0.0824818	0.153887	0.450848	0.130315	0.0959294	0.302367	0	0	0	1	0.914097
Slc41a1	chr1	133724589	133745440	4660	3.48771	2.45946	1.70332	1.81708	1.51972	2.44024	2.97359	1.7602	1.97998	0.993611	0	6.64906	0.00129694	0.0882381
Rab7l1	chr1	133763854	133769464	1189	71.8257	48.7441	63.3383	51.6684	0.114542	0.615223	60.2849	57.5034	0.364882	59.92	57.1385	0.0685628	7.7472e-54	1.33256e-53
Nucks1	chr1	133807035	133832898	6096	21.3872	14.0794	17.7739	17.3582	11.3827	10.7561	17.7333	17.5661	11.0694	6.66394	6.49669	0.0366148	0.000291416	0.000165458
Slc45a3	chr1	133859544	133879541	3426	12.0755	12.621	11.5465	14.9487	29.8934	28.3586	12.3483	13.2476	29.126	0	0	0	0.716156	1
Elk4	chr1	133904182	133922261	3671	8.13019	6.98917	8.84222	11.4854	24.745	24.9081	7.55968	10.1638	24.8265	0	0	0	0.153035	0.865749
Mfsd4	chr1	133923198	133964639	4853	1.88762	2.56293	1.58239	1.63652	3.18516	2.46652	2.22528	1.60945	2.82584	0	0	0	0.237387	0.720332
Cdk18	chr1	134010124	134036262	3046	0.155222	0.0213788	0.0423719	0.0191717	0	0	0.0883005	0.0307718	0	0.0883005	0.0307718	1.26963	0.00315274	0.194022
Lemd1	chr1	134088013	134153959	983	9.61967	9.3407	8.46864	11.5844	4.84908	5.81791	9.48019	10.0265	5.3335	4.14669	4.69301	-0.17815	0.00771581	0.00305381
Klhdc8a	chr1	134195203	134203934	4269	0	0.0152541	0	0.0273587	0	0	0.00762707	0.0136793	0	0.00762707	0.0136793	-0.425837	0.903345	0.478611
Nuak2	chr1	134212702	134230065	3132	0.32079	0.270293	0	0.167808	0	0	0.295542	0.0839039	0	0.295542	0.0839039	1.70211	0.00170347	0.0356821
Tmcc2	chr1	134252892	134287858	3410	3.74363	2.61625	2.64942	2.51741	7.88784	5.59692	3.17994	2.58342	6.74238	0	0	0	0.999101	0.841595
Dstyk	chr1	134314030	134363536	6385	3.98017	3.77359	5.53856	5.95404	11.0381	12.4668	3.87688	5.7463	11.7525	0	0	0	0.239996	0.988956
Rbbp5	chr1	134373944	134402242	3632	3.67753	4.6796	3.10935	4.29296	4.7434	6.40832	4.17856	3.70116	5.57586	0	0	0	0.32295	0.387911
Tmem81	chr1	134402807	134405216	1742	0.067854	0.0747645	0	0.134092	0.312721	0	0.0713093	0.0670461	0.156361	0	0	0	1	1
Cntn2	chr1	134406002	134439517	9535	0.663219	0.273183	0.155663	0.165362	0.171398	0.216204	0.468201	0.160512	0.193801	0.2744	0	4.82985	0.00324896	0.435152
Nfasc	chr1	134461267	134638374	10379	0.0398599	0.0125484	0.0373055	0.0506382	0.124656	0.166586	0.0262042	0.0439719	0.145621	0	0	0	0.542467	0.899359
Gm10538	chr1	134625930	134629403	1879	0.0629067	0	0	0	0	0	0.0314534	0	0	0.0314534	0	2.05149	0.908228	NA
Lrrn2	chr1	134776932	134836582	3346	0.0176631	0.019462	0	0.0523585	0	0	0.0185626	0.0261792	0	0.0185626	0.0261792	-0.341035	0.498281	0.257602
Mdm4	chr1	134886422	134921925	3490	703.775	771.046	715.533	687.128	1269.08	1340.33	737.41	701.331	1304.71	0	0	0	0.829668	0.78619
Pik3c2b	chr1	134942589	135005265	7929	2.80261	2.02858	2.38466	2.31261	3.71865	3.83283	2.4156	2.34864	3.77574	0	0	0	0.591079	0.525078
Ppp1r15b	chr1	135027743	135036377	5588	17.3241	15.4759	11.6061	12.7809	0.194975	0.23801	16.4	12.1935	0.216493	16.1835	11.977	0.433943	5.50318e-47	1.51401e-43
Plekha6	chr1	135142674	135200012	7457	0.808407	0.978065	1.41924	0.877092	1.96331	1.37334	0.893236	1.14817	1.66833	0	0	0	0.994005	0.494267
Gm19461	chr1	135146429	135166385	3112	2.29795	1.56941	2.23956	3.73426	8.31494	8.2484	1.93368	2.98691	8.28167	0	0	0	0.114649	0.757962
Golt1a	chr1	135206400	135219603	1842	0.0641703	0.0707056	0.0700677	0.0634062	0	0	0.067438	0.066737	0	0.067438	0.066737	0.0131196	0.089261	0.0800737
Kiss1	chr1	135223789	135226299	496	0	0	0	0	0	0	0	0	0	0	0	0	NA	NA
Ren2	chr1	135247143	135256900	1525	0.0387547	0	0	0	0	0	0.0193773	0	0	0.0193773	0	1.5547	1	NA
Etnk2	chr1	135260149	135276895	2279	0.337127	0.200017	0	0.025624	0	0	0.268572	0.012812	0	0.268572	0.012812	3.61018	1.03773e-05	0.884271
Sox13	chr1	135278877	135320789	3531	1.05448	1.23564	0.0182759	0.0496152	0.0771396	0.0188332	1.14506	0.0339456	0.0479864	1.09707	0	6.7906	1.12544e-14	0.932607
Snrpe	chr1	135500448	135506857	492	854.921	992.019	966.674	959.873	657.006	700.548	923.47	963.274	678.777	244.693	284.497	-0.21743	0.000213134	3.68902e-05
Zc3h11a	chr1	135516448	135557957	4395	40.9201	45.295	44.5193	40.2336	5.82565	7.76212	43.1076	42.3764	6.79388	36.3137	35.5825	0.029336	9.518e-20	3.65025e-20
Zbed6	chr1	135552456	135557462	5007	5.5005	6.34682	2.73235	2.00605	0.0543998	0	5.92366	2.3692	0.0271999	5.89646	2.342	1.32841	4.48097e-40	7.73671e-30
Lax1	chr1	135575606	135586685	2371	0.0747797	0.384512	0	0.0492595	0	0	0.229646	0.0246297	0	0.229646	0.0246297	2.79082	0.0709679	0.639567
Atp2b4	chr1	135599251	135650324	8292	0.306481	0.369107	0.342429	0.57045	1.4207	1.05059	0.337794	0.456439	1.23565	0	0	0	0.136113	0.733005
Optc	chr1	135793771	135804576	2071	0	0	0	0.0281976	0	0	0	0.0140988	0	0	0.0140988	-1.26896	NA	1
Prelp	chr1	135806882	135817978	3601	2.6588	2.5679	4.31888	4.76777	9.15245	8.99348	2.61335	4.54333	9.07296	0	0	0	0.213558	0.975759
Fmod	chr1	135934092	135944854	2859	0	0	0	0	0.142907	0.0697797	0	0	0.106343	0	0	0	0.875374	0.90352
Btg2	chr1	135971442	135975732	3083	17.8472	12.6522	5.37944	6.85688	2.03203	1.40204	15.2497	6.11816	1.71704	13.5327	4.40113	1.61829	1.32879e-05	0.00190997
Chit1	chr1	136007819	136048013	1711	17.6854	20.8186	33.9823	29.6252	1.55214	1.39918	19.252	31.8037	1.47566	17.7763	30.3281	-0.770362	2.34057e-21	2.51319e-27
Chi3l1	chr1	136078981	136086608	1689	0	0	0	0.0691499	0	0	0	0.034575	0	0	0.034575	-2.15623	NA	0.439288
Adora1	chr1	136095799	136132008	5786	0	0	0	0.0807427	0.164765	0	0	0.0403713	0.0823825	0	0	0	0.0441675	1
Myog	chr1	136186581	136189125	1480	0	0	0	0.0394575	0	0	0	0.0197288	0	0	0.0197288	-1.57186	NA	1
Ppfia4	chr1	136193360	136229505	6067	0.107155	0.118068	0.170186	0.0962537	0.0224477	0.142492	0.112612	0.13322	0.0824699	0.0301416	0.0507499	-0.597783	0.0865887	0.0238035
Tmem183a	chr1	136242674	136258576	3169	20.3841	15.6584	16.9833	19.2016	15.3638	14.3534	18.0212	18.0924	14.8586	3.16262	3.23381	-0.0320137	0.0353528	0.0220313
4933406M09Rik	chr1	136282517	136287560	1770	0.0667807	0.147164	0	0	0	0	0.106972	0	0	0.106972	0	3.54809	0.643294	NA
Cyb5r1	chr1	136302567	136308315	1626	2.43528	1.68206	2.02408	2.87317	0	0	2.05867	2.44862	0	2.05867	2.44862	-0.249147	2.18853e-21	5.65638e-24
Adipor1	chr1	136312044	136328918	2024	17.1988	14.3495	13.4868	16.417	3.26345	3.90983	15.7742	14.9519	3.58664	12.1875	11.3652	0.100695	2.79148e-08	2.60492e-08
Klhl12	chr1	136352132	136387450	3196	20.5448	16.8912	15.6081	15.4581	20.7097	15.5638	18.718	15.5331	18.1368	0.581212	0	5.8856	0.0814842	0.167535
Rabif	chr1	136391237	136404461	1959	39.4308	45.9064	47.0075	44.1481	30.3456	23.6603	42.6686	45.5778	27.0029	15.6656	18.5749	-0.245605	2.51234e-05	2.63305e-06
4931440L10Rik	chr1	136437522	136443599	1457	0.649014	1.07267	1.06299	0.641286	0	0.0912835	0.860841	0.852138	0.0456417	0.8152	0.806497	0.0152962	0.000554779	0.000498351
Kdm5b	chr1	136456755	136529455	6300	53.9788	51.5377	54.115	49.7581	0.756611	0.770556	52.7583	51.9365	0.763583	51.9947	51.1729	0.0229784	1.37735e-52	5.44167e-53
Syt2	chr1	136543258	136645994	3386	0.523634	0.115393	0.228703	0.327686	0.361994	0.117838	0.319514	0.278195	0.239916	0.0795977	0.0382787	0.892073	0.203567	0.268205
Ppp1r12b	chr1	136662520	136852517	6185	11.6004	12.7608	11.0701	11.5567	24.2434	20.2349	12.1806	11.3134	22.2391	0	0	0	0.920028	0.927191
Ube2t	chr1	136859154	136870714	1079	157.913	167.96	191.085	184.176	13.3161	9.92262	162.936	187.63	11.6193	151.317	176.011	-0.218079	1.19512e-29	2.76524e-32
Lgr6	chr1	136882930	137001853	3623	0.228378	0.0898701	0.0534356	0	0.0187952	0.0367099	0.159124	0.0267178	0.0277526	0.131371	0	3.82142	0.151417	0.968055
Ptprv	chr1	137005075	137029152	6080	0.0972054	0.0749736	0.0530694	0.048024	0.335995	0.2625	0.0860895	0.0505467	0.299248	0	0	0	0.441471	0.119017
Ptpn7	chr1	137029302	137041897	3264	0.470779	0.41897	0.118626	0.232587	0.271212	0.183364	0.444874	0.175606	0.227288	0.217587	0	4.50834	0.0528508	0.652085
Arl8a	chr1	137043411	137052845	1702	3.50716	2.79304	2.54035	2.77918	1.52034	1.60194	3.1501	2.65976	1.56114	1.58896	1.09863	0.528363	0.000107466	0.000416245
Gpr37l1	chr1	137056827	137064258	2253	0.236089	0.606976	0.229143	0.0777592	0	0	0.421533	0.153451	0	0.421533	0.153451	1.40061	0.0105976	0.0616473
Elf3	chr1	137150151	137155049	2000	31.1757	24.2572	26.7164	24.8188	3.09832	2.16125	27.7164	25.7676	2.62979	25.0866	23.1378	0.116619	7.46167e-21	1.57878e-20
Rnpep	chr1	137159276	137180661	2301	41.6352	38.5172	48.3782	47.5857	79.1038	67.9739	40.0762	47.982	73.5389	0	0	0	0.936911	0.434481
Timm17a	chr1	137198112	137210314	917	396.562	418.273	364.252	334.462	28.2925	18.9275	407.418	349.357	23.61	383.808	325.747	0.236623	4.95382e-30	1.13569e-28
Lmod1	chr1	137221390	137264642	3942	1.22939	1.1894	0.196446	0.296282	0	0	1.2094	0.246364	0	1.2094	0.246364	2.24991	1.17198e-07	0.000122944
Shisa4	chr1	137268033	137271640	1190	0.0496646	0	0	0.196293	0	0	0.0248323	0.0981464	0	0.0248323	0.0981464	-1.63449	0.911335	0.166533
Ipo9	chr1	137278892	137327068	6236	8.49172	7.42467	5.66055	5.76854	6.78111	6.6756	7.9582	5.71455	6.72835	1.22984	0	6.95402	0.00253896	0.0486272
Nav1	chr1	137331157	137481932	12767	2.38866	3.25421	3.74548	2.11779	1.5841	1.94286	2.82144	2.93163	1.76348	1.05795	1.16815	-0.141677	0.00872303	0.00471355
Csrp1	chr1	137625774	137648806	1770	7.91351	7.35818	7.7293	7.81928	18.1971	12.6237	7.63584	7.77429	15.4104	0	0	0	1	0.942157
Phlda3	chr1	137662662	137665711	1467	0	0	0	0	0	0	0	0	0	0	0	0	NA	NA
Tnni1	chr1	137695998	137707566	1114	0.212211	0.467647	0	0	0	0.179084	0.339929	0	0.0895422	0.250387	0	4.70259	0.264325	0.884556
Lad1	chr1	137715175	137729918	2992	0.0790119	0.0217647	0.0862732	0.0975888	0.568976	0.288937	0.0503883	0.091931	0.428956	0	0	0	0.273585	0.639001
Tnnt2	chr1	137732963	137748838	1193	0	0	0	0	0	0	0	0	0	0	0	0	NA	NA
Pkp1	chr1	137767972	137815601	4486	0.026349	0	0.0575411	0.0650882	0	0.0444717	0.0131745	0.0613147	0.0222359	0	0.0390788	-2.2951	1	0.712791
Igfn1	chr1	137850155	137902919	8996	0.0262787	0	0	0.0129829	0.0529863	0	0.0131394	0.00649146	0.0264932	0	0	0	1	1
Tmem9	chr1	137904796	137931607	1750	0.945614	1.19076	0.958767	2.36926	1.75101	2.356	1.06819	1.66401	2.05351	0	0	0	1	0.110459
Cacna1s	chr1	137949478	138016399	6260	0.0283231	0	0	0	0.0108778	0	0.0141616	0	0.0054389	0.00872265	0	0.904785	0.819324	1
6530439I21	chr1	138024296	138027760	508	0	0	0	0	0	0	0	0	0	0	0	0	NA	NA
Kif21b	chr1	138027978	138074591	9119	0.213875	0.228516	0.183994	0.198521	0.507782	0.452133	0.221196	0.191257	0.479957	0	0	0	1	0.979575
5730559C18Rik	chr1	138110099	138130857	3013	0.215768	0.518711	0.128508	0.213199	0	0	0.36724	0.170853	0	0.36724	0.170853	1.06066	3.66113e-05	0.000932517
Gpr25	chr1	138155491	138157450	1960	0	0	0.0329247	0.0893834	0	0	0	0.061154	0	0	0.061154	-2.83095	NA	0.855049
Camsap2	chr1	138164700	138242681	7823	30.3172	28.7933	29.8616	27.4929	59.7735	72.3739	29.5553	28.6772	66.0737	0	0	0	0.823836	0.93215
9230116N13Rik	chr1	138308493	138312096	2097	0.0563671	0	0.0307737	0.0278479	0	0	0.0281835	0.0293108	0	0.0281835	0.0293108	-0.041975	0.645036	0.642983
Ddx59	chr1	138311848	138336797	2228	12.7327	11.1943	14.9166	15.3594	25.7649	21.3707	11.9635	15.138	23.5678	0	0	0	1	0.405386
Kif14	chr1	138364535	138428088	8770	10.6139	9.59349	11.9278	12.625	21.8339	23.1575	10.1037	12.2764	22.4957	0	0	0	0.841734	0.755028
Zfp281	chr1	138521478	138526968	5275	34.7099	41.9977	33.5813	30.5215	11.7214	9.40455	38.3538	32.0514	10.563	27.7908	21.4884	0.370896	4.51248e-13	9.9596e-12
Gm19705	chr1	138579973	138587382	489	17.2831	8.92236	15.8362	18.1521	17.6852	16.591	13.1027	16.9941	17.1381	0	0	0	0.27982	0.0304028
Gm16880	chr1	138592788	138622305	1199	15.0833	20.9644	11.1949	6.81868	0.738311	0.554629	18.0238	9.00681	0.64647	17.3774	8.36034	1.05468	1.99509e-18	9.24486e-14
Nr5a2	chr1	138740161	138857025	3857	25.7733	31.0658	25.7661	23.8767	4.502	4.05173	28.4195	24.8214	4.27686	24.1427	20.5445	0.232727	7.6173e-20	8.2651e-19
Ptprc	chr1	139959438	140071882	5664	0.0417379	0	0	0	0	0.0117408	0.020869	0	0.00587041	0.0149985	0	1.32184	0.9427	1
Atp6v1g3	chr1	140170315	140186039	1887	0.06264	0.241568	0	0	0	0	0.152104	0	0	0.152104	0	4.01885	0.728568	NA
Nek7	chr1	140381291	140516273	3366	8.76154	4.97202	7.51536	8.34493	18.895	18.571	6.86678	7.93014	18.733	0	0	0	0.422806	0.910861
Gm5833	chr1	140536672	140578652	1930	0.214356	0.0674818	0.100309	0.0302576	0	0	0.140919	0.0652835	0	0.140919	0.0652835	1.00337	0.597473	0.74973
Lhx9	chr1	140721763	140744156	5747	0.154257	0.181298	0.10106	0.0711293	0.0829415	0.161998	0.167777	0.0860946	0.12247	0.0453076	0	2.46748	0.3066	0.844226
2310009B15Rik	chr1	140748556	140753431	571	0.621025	1.14045	0.791115	0.511358	1.19256	0.698774	0.880739	0.651237	0.945666	0	0	0	0.433493	0.766302
Dennd1b	chr1	140860286	141072619	8313	0.426567	0.517011	0.279462	0.449587	0.524249	0.535968	0.471789	0.364524	0.530108	0	0	0	0.105509	0.318241
Crb1	chr1	141094831	141273653	4702	1.9231	1.0664	1.83908	1.67665	1.60752	1.72544	1.49475	1.75786	1.66648	0	0.0913869	-3.3418	0.357916	0.171924
4933436E23Rik	chr1	141276029	141299429	1111	0	0	0	0	0	0	0	0	0	0	0	0	NA	NA
Zbtb41	chr1	141318960	141349584	8362	9.47084	8.12246	10.3798	10.65	17.4594	19.1818	8.79665	10.5149	18.3206	0	0	0	0.984351	0.639016
Aspm	chr1	141351350	141390665	9866	19.1811	12.8576	16.2345	15.7446	7.44724	6.43701	16.0194	15.9895	6.94213	9.07726	9.04742	0.0047456	6.21037e-07	2.75951e-07
F13b	chr1	141398284	141420333	2378	0.298238	0.0821529	0.434196	0.171901	0.515437	0.335576	0.190196	0.303048	0.425507	0	0	0	1	0.896713
Cfhr1	chr1	141443641	141456799	1732	0	0.0375981	0.0745177	0.10115	0.0786316	0	0.018799	0.0878338	0.0393158	0	0.0485179	-2.54888	1	0.970879
Gm4788	chr1	141594496	141677816	2887	0.245657	0.293231	0.447055	0.445008	0.117934	0.0230343	0.269444	0.446031	0.0704841	0.19896	0.375547	-0.883682	0.209516	0.0892207
Cfhr2	chr1	141706869	141755276	1602	1.47568	0.650386	1.57101	1.20294	0.170025	0.0415106	1.06303	1.38697	0.105768	0.957264	1.28121	-0.416739	0.00715555	0.00300425
Cfh	chr1	141982432	142079988	4365	2.07158	2.1632	2.95681	2.14056	0.546008	0.776976	2.11739	2.54868	0.661492	1.4559	1.88719	-0.372081	2.80667e-05	2.50789e-06
Kcnt2	chr1	142142834	142506838	3957	0.0448073	0	0	0	0.0860437	0	0.0224037	0	0.0430219	0	0	0	1	0.980765
Cdc73	chr1	145454629	145549814	2678	5.84829	5.10649	6.0966	5.25531	4.06841	5.46303	5.47739	5.67595	4.76572	0.71167	0.91023	-0.350655	0.00535998	0.00174228
B3galt2	chr1	145487827	145497067	4578	0.116188	0.412511	0.0281924	0.191341	0	0	0.26435	0.109766	0	0.26435	0.109766	1.19579	1.78854e-07	7.56146e-05
Glrx2	chr1	145586479	145596808	3730	12.8342	15.7475	10.8823	7.81238	0.748497	0.534853	14.2909	9.34732	0.641675	13.6492	8.70565	0.648192	1.8731e-17	7.88138e-15
Trove2	chr1	145597921	145624181	8720	2.04684	1.42636	2.49397	2.23007	0.788715	0.648223	1.7366	2.36202	0.718469	1.01813	1.64355	-0.68554	4.62886e-07	6.75414e-10
Uchl5	chr1	145624408	145654596	1851	29.9176	23.8878	25.6247	24.829	11.1468	12.8617	26.9027	25.2269	12.0043	14.8985	13.2226	0.172036	3.08477e-08	3.90698e-08
Rgs2	chr1	145846468	145851279	3009	30.3459	18.8066	18.1651	17.6414	18.0138	18.4759	24.5763	17.9033	18.2449	6.33141	0	9.30866	0.148497	0.327716
Rgs13	chr1	145985797	146024502	1497	0	0	0	0	0	0	0	0	0	0	0	0	NA	NA
Rgs18	chr1	146599971	146622551	1859	0.508668	0.350295	0.902551	0.910983	0	0	0.429482	0.906767	0	0.429482	0.906767	-1.06075	0.0131096	0.00297838
Fam5c	chr1	148342796	148749602	3172	1.69552	0.390062	2.74649	1.82261	4.74432	2.70445	1.04279	2.28455	3.72438	0	0	0	0.67556	0.920558
Pla2g4a	chr1	151676752	151808414	2846	0.373793	0.297456	0.0226748	0.102595	0.0717797	0.30376	0.335624	0.0626349	0.18777	0.147855	0	3.98053	0.414593	1
7530420F21Rik	chr1	151923791	151946896	1098	0.107652	0.0593077	0	0	0	0	0.0834798	0	0	0.0834798	0	3.22465	0.986955	NA
Ptgs2	chr1	151947254	151955142	4145	0.541817	1.38252	0.0934124	0.380391	0.361421	0.304825	0.962169	0.236902	0.333123	0.629046	0	5.99785	0.207719	0.874139
Pdc	chr1	152166547	152181036	1247	0	0.365549	0.0517501	0.23415	0	0	0.182774	0.14295	0	0.182774	0.14295	0.33385	0.479433	0.512642
2310030A07Rik	chr1	152167811	152193901	610	0.0968867	0.106754	0	0	0	0	0.10182	0	0	0.10182	0	3.48311	0.894238	NA
BC003331	chr1	152208441	152240185	3242	8.44038	9.32006	6.15068	7.06097	5.41903	8.49198	8.88022	6.60583	6.95551	1.92471	0	7.59597	0.000908533	0.0147217
Tpr	chr1	152239968	152297065	7550	119.329	110.574	124.919	108.619	11.3552	10.8074	114.952	116.769	11.0813	103.87	105.688	-0.02502	8.69672e-27	1.30465e-27
Prg4	chr1	152296542	152313295	4278	1.24336	0.852434	1.53864	2.14314	1.70317	1.44565	1.0479	1.84089	1.57441	0	0.266478	-4.78909	0.715709	0.0758999
Hmcn1	chr1	152409632	152840565	18314	0.496971	0.593809	0.334748	0.369885	0.0260274	0.0036311	0.54539	0.352316	0.0148292	0.530561	0.337487	0.637498	9.25516e-12	4.05268e-10
C730036E19Rik	chr1	152985164	152991225	2640	0.0895468	0	0.0977763	0.154841	0	0.0251894	0.0447734	0.126309	0.0125947	0.0321787	0.113714	-1.55242	0.761096	0.477954
Ivns1abp	chr1	153191628	153211575	5037	25.6491	16.419	8.81443	11.5241	1.81154	1.65029	21.034	10.1692	1.73091	19.3031	8.43833	1.19284	4.03578e-16	3.63136e-11
1200016B10Rik	chr1	153214829	153275565	3668	62.0978	76.4999	79.5395	78.4891	45.8732	51.7786	69.2989	79.0143	48.8259	20.473	30.1884	-0.560047	0.000125241	4.33943e-06
1190005F20Rik	chr1	153275778	153305313	2665	6.43124	5.00922	5.03667	4.62356	2.70847	1.74672	5.72023	4.83012	2.22759	3.49264	2.60252	0.422997	1.53638e-08	1.68941e-07
Rnf2	chr1	153316536	153347953	3028	86.5238	78.5181	85.759	86.9978	116.76	122.458	82.521	86.3784	119.609	0	0	0	0.34354	0.160529
Fam129a	chr1	153418503	153566477	3939	0.990266	0.925797	0.458722	0.696792	0.518622	0.303884	0.958031	0.577757	0.411253	0.546779	0.166504	1.6574	4.16324e-05	0.00555096
Edem3	chr1	153602504	153669458	6604	2.22836	1.61715	0.898997	1.90118	1.02081	1.10766	1.92276	1.40009	1.06423	0.858523	0.335854	1.3284	3.48805e-05	0.000879967
1700025G04Rik	chr1	153731654	153937450	9754	1.28454	1.44874	1.57461	1.84399	4.23761	4.22017	1.36664	1.7093	4.22889	0	0	0	0.215277	0.830986
Tsen15	chr1	154217866	154233812	1132	8.35348	9.08917	6.21381	7.0675	0.421082	0.998675	8.72133	6.64065	0.709879	8.01145	5.93077	0.433212	2.14485e-21	9.77206e-19
Glt25d2	chr1	154246997	154357825	4056	8.7573	8.28448	12.6169	12.382	1.22558	0.524655	8.52089	12.4995	0.875115	7.64578	11.6244	-0.60377	3.78736e-17	2.9055e-21
Rgl1	chr1	154364660	154472241	3887	3.10177	2.41247	1.47759	1.32209	0.963526	0.804091	2.75712	1.39984	0.883808	1.87331	0.516028	1.84006	6.89105e-05	0.0117292
Apobec4	chr1	154597681	154604674	1566	1.28316	0.914839	0.535709	0.149163	0	0	1.099	0.342436	0	1.099	0.342436	1.65383	0.00151152	0.0189229
Arpc5	chr1	154613672	154622710	1897	40.8441	32.1308	37.488	36.325	10.015	8.62362	36.4875	36.9065	9.31932	27.1681	27.5872	-0.0220738	5.40652e-14	1.0809e-14
Ncf2	chr1	154655020	154684120	2596	0.29596	0.250847	1.06891	0.944792	0.0524615	0.179314	0.273403	1.00685	0.115888	0.157515	0.890963	-2.42717	0.00429891	1.7519e-11
Smg7	chr1	154684125	154749776	6069	11.1989	11.6849	9.27208	8.7562	5.2398	5.50058	11.4419	9.01414	5.37019	6.07169	3.64395	0.735017	1.23391e-07	3.86732e-06
Nmnat2	chr1	154802231	154966391	4523	0.574937	0.590297	0.784718	0.826314	2.10774	1.45556	0.582617	0.805516	1.78165	0	0	0	0.427021	1
Lamc2	chr1	154969886	155033577	5164	0.274675	0.252207	0.274925	0.214862	0.316476	0.128776	0.263441	0.244893	0.222626	0.0408151	0.0222674	0.655182	0.0616971	0.0714796
Lamc1	chr1	155066052	155179916	7622	3.82271	2.2897	2.71778	2.89611	5.41401	4.85096	3.05621	2.80694	5.13248	0	0	0	0.692913	0.756934
E330020D12Rik	chr1	155251316	155261363	2827	1.46341	1.61245	1.78052	1.42533	2.02334	1.99947	1.53793	1.60292	2.0114	0	0	0	0.396669	0.256643
1700012A16Rik	chr1	155272339	155299704	2045	2.83222	1.97429	6.50057	4.68319	3.26323	5.07286	2.40326	5.59188	4.16805	0	1.42383	-7.16373	0.883011	0.0140333
Dhx9	chr1	155302888	155334790	4613	46.5453	56.8758	52.9213	46.4974	1.37282	1.08118	51.7105	49.7094	1.227	50.4835	48.4824	0.0583415	4.92615e-45	4.13699e-45
Npl	chr1	155350146	155396844	1403	131.64	140.173	128.421	95.6498	2.32969	1.13756	135.906	112.035	1.73363	134.172	110.302	0.28261	1.02635e-45	1.08976e-43
Rgs8	chr1	155500167	155544795	5804	0.0101828	0	0	0	0	0	0.00509139	0	0	0.00509139	0	0.593726	1	NA
C230024C17	chr1	155568370	155584959	3337	0.0885539	0.21466	0.270738	0.227499	0	0.119569	0.151607	0.249118	0.0597843	0.0918225	0.189334	-0.969133	0.548257	0.365822
Rgs16	chr1	155587483	155592598	2335	3.01199	1.58965	0.912021	2.05078	0.0291627	0.0284797	2.30082	1.4814	0.0288212	2.272	1.45258	0.641786	0.000300172	0.000778896
Rnasel	chr1	155596556	155611351	4758	0.111792	0.068432	0.0135629	0.0122735	0.0715584	0.111812	0.0901122	0.0129182	0.0916851	0	0	0	0.555961	0.477936
Rgsl1	chr1	155626517	155691271	3640	0.146129	0.304131	0.177287	0.208561	0.5051	0.639423	0.22513	0.192924	0.572262	0	0	0	0.969809	0.957826
5830403L16Rik	chr1	155696672	155698325	1654	3.14442	4.21271	3.35537	2.54208	0.0411699	0.0402056	3.67857	2.94872	0.0406877	3.63788	2.90804	0.322061	1.0277e-09	3.91444e-09
Gm5531	chr1	155721475	155724001	2527	19.7627	22.4454	26.0479	24.0799	86.4459	79.8684	21.104	25.0639	83.1572	0	0	0	0.219059	0.509044
Teddm1	chr1	155738776	155740190	1415	0	0.0920422	0	0.12381	0	0	0.0460211	0.0619051	0	0.0460211	0.0619051	-0.360123	0.977987	0.953587
Glul	chr1	155747075	155756844	2782	341.944	429.693	290.164	270.953	1.32176	1.55374	385.818	280.558	1.43775	384.381	279.12	0.461634	6.71318e-73	8.62692e-69
4930452N14Rik	chr1	156088651	156104036	613	0	0	0	0	0	0	0	0	0	0	0	0	NA	NA
Cacna1e	chr1	156239649	156573050	12697	0.0977489	0.0769314	0.0559074	0.0781879	0.0375415	0.0628495	0.0873402	0.0670476	0.0501955	0.0371447	0.0168521	0.81206	0.459503	0.572503
Ier5	chr1	156943497	156946766	3270	5.98238	2.92741	0.907795	0.857206	0	0	4.4549	0.8825	0	4.4549	0.8825	2.3227	0.000111283	0.00189179
Mr1	chr1	156975008	156993910	2509	0.0471111	0.103818	0.257204	0.162925	0.162842	0	0.0754646	0.210064	0.0814209	0	0.128644	-3.79331	0.969315	0.661013
Stx6	chr1	157005833	157050647	2459	3.98973	3.78696	3.20169	2.68356	4.01536	8.19419	3.88835	2.94262	6.10477	0	0	0	0.75121	1
Xpr1	chr1	157122787	157264574	7651	8.21124	7.10693	5.43182	5.77026	5.49139	5.38884	7.65909	5.60104	5.44011	2.21897	0.160923	3.70496	0.00019419	0.00580092
Acbd6	chr1	157405250	157534363	1942	8.70384	6.13643	7.54318	9.26175	18.7945	13.7657	7.42013	8.40246	16.2801	0	0	0	0.889323	0.88424
Lhx4	chr1	157548824	157589157	1851	0	0.0351809	0	0.0630979	0	0	0.0175905	0.031549	0	0.0175905	0.031549	-0.590643	0.979029	0.777696
Qsox1	chr1	157625285	157660029	3361	0.914384	1.06563	1.40163	0.972996	0.121562	0.336358	0.990009	1.18731	0.22896	0.761049	0.95835	-0.328707	0.000177028	3.15799e-05
Cep350	chr1	157692094	157820385	13307	3.01123	2.9313	2.47325	2.6989	4.56969	4.86744	2.97126	2.58607	4.71856	0	0	0	0.605572	0.768384
Tor1aip1	chr1	157851729	157883610	4439	21.3823	23.0465	20.4835	18.2335	0.751668	0.973756	22.2144	19.3585	0.862712	21.3517	18.4958	0.20705	1.37727e-35	2.53764e-34
Tor1aip2	chr1	157882794	157915989	8110	38.7471	34.1659	19.9804	16.5687	0.403028	0.770777	36.4565	18.2745	0.586903	35.8696	17.6876	1.01961	6.07087e-51	2.99138e-41
Fam163a	chr1	157923096	158135156	3882	0.228365	0.167748	0.182858	0.0300861	0.0175412	0	0.198057	0.106472	0.00877061	0.189286	0.0977016	0.887801	0.0240869	0.0836626
Tdrd5	chr1	158185426	158233479	3444	1.08111	1.72065	1.04931	0.864766	1.87835	0.695122	1.40088	0.957036	1.28673	0.114146	0	3.63397	0.040338	0.303142
Nphs2	chr1	158240866	158258166	3108	0.494409	0.419047	0.394503	0.450943	0.0219096	0	0.456728	0.422723	0.0109548	0.445773	0.411768	0.111865	0.000105172	0.000119929
Soat1	chr1	158358239	158404459	4785	7.10199	6.70932	4.81464	4.28368	6.06238	4.50282	6.90565	4.54916	5.2826	1.62305	0	7.35143	0.000925317	0.0521465
Abl2	chr1	158488918	158579750	10714	14.0167	13.5844	15.1784	15.9646	23.5606	25.0322	13.8006	15.5715	24.2964	0	0	0	0.821889	0.370005
Tor3a	chr1	158583748	158604470	3268	5.33499	3.9056	4.16656	4.41374	0.104185	0.0610465	4.6203	4.29015	0.0826155	4.53768	4.20753	0.108731	1.75335e-21	2.97847e-21
Fam20b	chr1	158608702	158649041	4238	4.76935	5.30117	2.95405	2.3425	0.642709	0.502124	5.03526	2.64828	0.572416	4.46284	2.07586	1.10055	5.50281e-19	1.19078e-12
Ralgps2	chr1	158734297	158869757	7133	25.0472	25.3249	28.5524	32.1172	70.8253	67.7306	25.1861	30.3348	69.278	0	0	0	0.322925	0.958681
Angptl1	chr1	158769154	158791209	2190	0.134934	0.11894	0.0884005	0.106661	0.124374	0.334018	0.126937	0.097531	0.229196	0	0	0	1	1
1700057K13Rik	chr1	159029279	159038776	898	0.789767	0.652649	1.50911	2.53618	4.8531	6.44265	0.721208	2.02264	5.64787	0	0	0	0.200956	0.943201
Rasal2	chr1	159065314	159342726	10046	1.45311	1.16031	1.86287	1.52881	1.95893	1.72108	1.30671	1.69584	1.84001	0	0	0	0.390144	0.0506642
2810025M15Rik	chr1	159342483	159350367	1194	27.2735	31.96	32.9688	30.6169	23.0405	22.111	29.6168	31.7929	22.5757	7.04102	9.21711	-0.388047	0.000568338	7.33574e-05
BC026585	chr1	159388713	159418864	1289	4.30992	10.0029	7.30933	4.43981	0.316967	0	7.15641	5.87457	0.158483	6.99793	5.71609	0.291438	7.6101e-17	8.25403e-16
Sec16b	chr1	159436927	159498555	4650	1.76667	2.07263	1.09636	1.01724	2.95811	2.94602	1.91965	1.0568	2.95206	0	0	0	0.710017	0.710341
Fam5b	chr1	160175400	160286391	4101	0.259404	0.222306	0.0314715	0	0.132836	0	0.240855	0.0157358	0.066418	0.174437	0	4.20506	0.467754	0.970361
Astn1	chr1	160292435	160621917	7224	0.286341	0.243388	0.196527	0.19401	0.782376	0.331395	0.264865	0.195269	0.556886	0	0	0	1	0.910861
Pappa2	chr1	160641862	160887569	8585	0.103263	0	0.135304	0.088429	0.0158637	0.0852068	0.0516315	0.111866	0.0505352	0.00109627	0.0613311	-2.68446	0.810674	0.466076
Rfwd2	chr1	161162457	161277711	5056	36.5055	37.583	43.932	43.1395	80.4857	99.8289	37.0443	43.5358	90.1573	0	0	0	0.603	1
Scarna3a	chr1	161270438	161270555	118	0	0	0	0	0	0	0	0	0	0	0	0	NA	NA
Tnr	chr1	161453900	161855053	5395	0	0	0	0	0.0126219	0	0	0	0.00631094	0	0	0	1	1
4930523C07Rik	chr1	161974511	162008717	5390	0	0.0483264	0	0	0	0	0.0241632	0	0	0.0241632	0	1.77244	0.639644	NA
Tnn	chr1	162015163	162083706	5809	0.15261	0.201783	0.366598	0.251322	0.750229	0.847134	0.177197	0.30896	0.798681	0	0	0	0.443432	0.95763
Mrps14	chr1	162125391	162131317	1970	100.231	108.423	126.542	123.523	181.817	212.53	104.327	125.033	197.174	0	0	0	0.975596	0.379031
Cacybp	chr1	162132498	162143023	2115	70.9211	33.1296	34.5088	44.5641	1.54542	1.16336	52.0253	39.5364	1.35439	50.6709	38.182	0.408171	4.32908e-12	3.19253e-11
Rabgap1l	chr1	162149305	162723069	9489	3.61868	3.8431	4.08725	4.92951	6.75998	7.80003	3.73089	4.50838	7.28001	0	0	0	1	0.499976
Gpr52	chr1	162506799	162507884	1086	0.217683	0	0	0	0	0.30617	0.108841	0	0.153085	0	0	0	1	0.953758
Rc3h1	chr1	162836542	162905107	11011	5.48552	4.77266	7.09733	5.37778	6.12243	6.97553	5.12909	6.23755	6.54898	0	0	0	0.164604	0.0178656
Serpinc1	chr1	162908737	162933145	2161	27.677	35.498	19.082	22.2941	30.8491	29.4803	31.5875	20.6881	30.1647	1.42279	0	7.16268	0.0191525	0.28687
Zbtb37	chr1	162947887	162964390	3883	12.2829	12.0915	12.2816	15.0693	31.075	31.2035	12.1872	13.6754	31.1392	0	0	0	0.528808	0.974579
Gas5	chr1	162965297	162968668	2554	60.1191	69.021	52.7326	44.4724	12.8245	15.4663	64.57	48.6025	14.1454	50.4246	34.4571	0.549195	7.74173e-16	3.8571e-13
Snord47	chr1	162968223	162968287	65	0.909244	6.01107	4.96403	0	1.04762	0	3.46016	2.48201	0.523808	2.93635	1.95821	0.582046	0.0750877	0.184251
Dars2	chr1	162970744	163000763	3581	5.18226	3.01868	5.29811	4.50087	0.988813	0.668529	4.10047	4.89949	0.828671	3.2718	4.07082	-0.31437	2.42877e-14	9.46972e-17
Cenpl	chr1	163001023	163016474	4327	20.7611	15.8623	25.8756	25.0081	0.991446	0.922117	18.3117	25.4418	0.956781	17.3549	24.485	-0.496312	2.05903e-31	2.00578e-36
Klhl20	chr1	163018509	163061610	4037	1.11262	1.41951	1.61451	1.1717	0.202413	0.247089	1.26607	1.39311	0.224751	1.04131	1.16835	-0.164579	3.93073e-10	3.2352e-11
Ankrd45	chr1	163072843	163100638	3723	0.0793727	0.192404	0.121334	0.0784275	0.0548711	0.0714478	0.135888	0.0998808	0.0631594	0.0727287	0.0367213	0.824307	0.0705634	0.182829
4930469G21Rik	chr1	163086974	163089445	954	0	0.13652	0	0.183639	0	0.139413	0.0682598	0.0918194	0.0697065	0	0.0221129	-1.68315	1	0.953326
Prdx6	chr1	163170243	163181297	2334	116.404	99.2981	34.6163	34.678	16.0464	16.5253	107.851	34.6472	16.2858	91.5652	18.3613	2.3175	1.01534e-20	1.99958e-08
Tnfsf4	chr1	163325569	163348337	1609	0	0	0	0	0	0	0	0	0	0	0	0	NA	NA
Tnfsf18	chr1	163424788	163435421	2064	0.0286341	0	0	0	0	0	0.0143171	0	0	0.0143171	0	1.28197	1	NA
Fasl	chr1	163710823	163718626	1934	0	0.134684	0	0.090585	0	0	0.0673422	0.0452925	0	0.0673422	0.0452925	0.484172	0.358651	0.458126
AI848100	chr1	163746243	163806792	6308	17.5953	16.6103	21.7188	19.154	13.9148	14.7485	17.1028	20.4364	14.3316	2.77119	6.10478	-1.1366	0.00229835	7.93438e-05
4930558K02Rik	chr1	163872220	163909767	1164	0	0.33567	0.11088	0.702371	0.175503	0.514175	0.167835	0.406626	0.344839	0	0.0617867	-2.84372	1	0.852337
Pigc	chr1	163899319	163903566	3301	4.70873	5.38556	5.59111	8.26158	11.5108	8.44093	5.04715	6.92634	9.97584	0	0	0	1	0.268716
Dnm3	chr1	163917433	164408165	7523	0.620626	0.458774	0.643351	0.582186	1.94609	2.04194	0.5397	0.612768	1.99401	0	0	0	0.265999	0.515551
2810442N19Rik	chr1	163935100	163946616	919	0.19293	0.141719	0.351101	0.0635442	0.444581	0.144723	0.167324	0.207323	0.294652	0	0	0	1	1
Dnm3os	chr1	164147754	164155681	7928	0.0969111	0.0657113	0.0488388	0.0736593	0	0.033552	0.0813112	0.0612491	0.016776	0.0645352	0.0444731	0.452378	0.203585	0.274936
Mettl13	chr1	164463803	164478476	2790	6.99043	5.06488	3.03001	3.7257	0.170848	0.119176	6.02765	3.37785	0.145012	5.88264	3.23284	0.861655	3.09729e-31	1.10463e-24
Vamp4	chr1	164500959	164529209	2532	9.05653	7.68991	9.37911	10.2864	27.9157	31.8843	8.37322	9.83275	29.9	0	0	0	0.0639317	0.345452
Myoc	chr1	164569281	164579825	2080	0.142069	0.187846	0.0620504	0.168453	0.0982139	0.0959135	0.164958	0.115252	0.0970637	0.0678939	0.0181881	1.46642	0.785211	0.881359
7420461P10Rik	chr1	164577374	164588350	741	34.4556	33.1312	35.532	44.9997	100.075	100.423	33.7934	40.2658	100.249	0	0	0	0.290811	0.828666
Prrc2c	chr1	164601916	164670687	10444	68.8737	72.5896	59.373	46.4817	37.0923	36.2745	70.7316	52.9274	36.6834	34.0482	16.244	1.06721	4.22616e-07	3.37431e-05
Fmo4	chr1	164724014	164742680	1787	9.72337	7.87123	11.4475	11.8951	23.6256	20.0951	8.7973	11.6713	21.8604	0	0	0	0.700064	0.881996
Fmo1	chr1	164759692	164796679	2326	0.457358	1.23185	0.665854	0.326381	0	0.0857696	0.844603	0.496118	0.0428848	0.801718	0.453233	0.80924	0.00121899	0.00621046
Fmo2	chr1	164805178	164828843	3336	0.141729	0	0.251475	0.157546	0	0.139538	0.0708644	0.204511	0.0697692	0.00109516	0.134741	-3.70548	0.912198	0.575394
Fmo6	chr1	164846682	164867356	1870	0.979747	0.487529	2.00154	1.62388	3.05881	2.02701	0.733638	1.81271	2.54291	0	0	0	0.626291	0.752296
Fmo3	chr1	164883931	164914622	2010	1.49957	2.04107	3.88478	4.82285	9.2826	5.3597	1.77032	4.35382	7.32115	0	0	0	0.190825	0.79259
Prrx1	chr1	165175250	165243781	7448	0.119027	0.0786894	0.0519863	0.188176	0.137141	0.125	0.0988582	0.120081	0.13107	0	0	0	0.918946	0.792986
Gorab	chr1	165315040	165333772	2509	4.24	2.62141	1.95475	2.63008	0.651367	0.742129	3.4307	2.29241	0.696748	2.73395	1.59567	0.773084	1.08077e-11	1.01299e-08
Mettl11b	chr1	165633124	165655363	1053	0.168379	0	0	0.221831	0	0.189459	0.0841893	0.110916	0.0947294	0	0.0161864	-1.38882	1	0.971059
Kifap3	chr1	165709810	165847231	3907	0.514315	0.53336	0.710236	0.866914	0.348579	0.340415	0.523838	0.788575	0.344497	0.17934	0.444078	-1.26196	0.0903749	0.00920882
Scyl3	chr1	165860195	165885257	4069	0.711709	0.400098	1.07845	0.789344	0.652668	0.326862	0.555903	0.933896	0.489765	0.0661384	0.444131	-2.57641	0.0513241	0.000287007
BC055324	chr1	165884139	165924912	2910	14.7041	13.7401	12.086	14.4287	1.49762	1.0512	14.2221	13.2573	1.27441	12.9477	11.9829	0.111626	1.28333e-18	1.73689e-18
2810422O20Rik	chr1	165925076	165927374	1457	3.85352	4.0672	2.30315	3.64732	1.21515	2.37337	3.96036	2.97523	1.79426	2.1661	1.18097	0.869608	0.00012522	0.00120212
Sele	chr1	165978365	165987808	2912	0.101478	0.134176	0.110804	0.381025	0.0233843	0.479567	0.117827	0.245915	0.251476	0	0	0	1	0.828666
Sell	chr1	165992207	166010916	2321	0.229172	0.168341	0	0.0503207	0.0880159	0	0.198756	0.0251603	0.044008	0.154748	0	4.04219	0.63522	1
Selp	chr1	166045395	166080157	3438	6.08543	4.56483	9.31008	9.9197	24.0056	25.6483	5.32513	9.61489	24.827	0	0	0	0.0115799	0.747773
Gm16548	chr1	166078707	166082348	1241	0.571483	0.577211	0.624004	0.423509	2.79842	1.92909	0.574347	0.523756	2.36376	0	0	0	0.703457	0.711273
F5	chr1	166081990	166150405	7406	0.271325	0.404471	0.243979	0.346945	0.698788	0.637524	0.337898	0.295462	0.668156	0	0	0	1	1
Slc19a2	chr1	166179186	166195499	3545	0.51682	0.440868	0.309464	0.576558	0.364966	0.225106	0.478844	0.443011	0.295036	0.183808	0.147975	0.29493	0.00233065	0.00240342
4930455F23Rik	chr1	166205729	166217978	1896	7.82401	9.7199	6.26263	10.4413	20.3279	23.1838	8.77195	8.35195	21.7559	0	0	0	0.657707	0.776699
Blzf1	chr1	166219931	166237615	4035	5.976	6.55234	4.63801	5.19568	5.80537	7.26803	6.26417	4.91685	6.5367	0	0	0	0.028924	0.130103
Nme7	chr1	166237806	166367427	3010	22.3052	21.1802	26.7348	31.0029	45.2911	44.0535	21.7427	28.8688	44.6723	0	0	0	1	0.359261
Atp1b1	chr1	166367398	166388486	2422	8.07696	7.98539	9.0324	7.78789	4.63901	4.14595	8.03117	8.41015	4.39248	3.63869	4.01766	-0.142565	9.4911e-06	1.73418e-06
Dpt	chr1	166726863	166754397	1636	0	0.0796087	0	0	0	0	0.0398043	0	0	0.0398043	0	2.31627	1	NA
Xcl1	chr1	166861779	166865641	502	0	0.259442	0	0.116329	0	0.26494	0.129721	0.0581645	0.13247	0	0	0	1	1
4930568G15Rik	chr1	166996748	167022061	998	0	0.391502	0	0	0	0	0.195751	0	0	0.195751	0	4.36283	0.867094	NA
Tbx19	chr1	167067984	167090904	2662	5.15079	3.44925	4.82417	6.27407	13.8902	14.664	4.30002	5.54912	14.2771	0	0	0	0.25916	0.823931
Sft2d2	chr1	167104472	167124564	5526	0.203206	0.271038	0.151813	0.179651	0.320389	0.457293	0.237122	0.165732	0.388841	0	0	0	0.838404	0.994407
Tiprl	chr1	167142417	167167089	4395	85.5114	84.9744	84.8832	81.1049	5.71719	4.64517	85.2429	82.994	5.18118	80.0617	77.8129	0.0410985	1.074e-32	5.37385e-33
Gpr161	chr1	167225897	167251982	1943	52.1657	50.4738	44.6711	37.2684	0.0350463	0	51.3198	40.9698	0.0175232	51.3022	40.9522	0.325008	3.70921e-32	4.9524e-31
Dcaf6	chr1	167259632	167390594	3305	3.03998	2.79789	3.22174	2.6504	4.20314	4.32602	2.91894	2.93607	4.26458	0	0	0	0.571725	0.465812
Brp44	chr1	167391339	167411345	854	349.761	267.114	212.866	271.13	2.71104	1.32377	308.437	241.998	2.01741	306.42	239.98	0.35258	3.93192e-62	3.07543e-59
Adcy10	chr1	167415314	167506904	5209	0.24961	0.150017	0.384047	0.26906	0.235306	0.191496	0.199814	0.326554	0.213401	0	0.113153	-3.62238	0.294897	0.0169185
Mpzl1	chr1	167522312	167564672	2356	27.3429	11.6088	11.4767	14.748	13.1797	7.05645	19.4759	13.1123	10.1181	9.35781	2.99428	1.64069	0.000951296	0.0157392
Rcsd1	chr1	167579076	167638225	2670	0.509109	0.341453	0.0483389	0.284331	0.280541	0.199251	0.425281	0.166335	0.239896	0.185385	0	4.28824	0.12826	0.792928
Creg1	chr1	167693911	167705435	2125	2.92028	1.10321	1.57914	1.18168	5.19124	5.10094	2.01174	1.38041	5.14609	0	0	0	0.840581	0.470116
Cd247	chr1	167718812	167801284	4604	0.282411	0.127298	1.06526	2.5368	0.266227	0.288879	0.204854	1.80103	0.277553	0	1.52348	-7.26066	0.913833	0.0795466
Pou2f1	chr1	167795285	167932765	13123	1.59428	1.52838	1.02776	1.1303	1.25054	0.962814	1.56133	1.07903	1.10668	0.45465	0	5.53807	0.000443649	0.0172798
Dusp27	chr1	168028279	168058029	4025	0.0146834	0	0.0160329	0.0145086	0	0	0.00734172	0.0152707	0	0.00734172	0.0152707	-0.543221	0.97371	0.753469
Gpa33	chr1	168060591	168096641	2293	0.438166	0.397592	0.394005	0.382014	1.15818	1.18905	0.417879	0.388009	1.17362	0	0	0	0.926105	0.942907
Mael	chr1	168131516	168168875	1546	32.7234	28.2214	65.4507	69.9179	135.794	108.568	30.4724	67.6843	122.181	0	0	0	0.349624	0.927875
Ildr2	chr1	168184270	168246963	8260	0.0357753	0.00788376	0	0.0141397	0	0.0161017	0.0218296	0.00706987	0.00805085	0.0137787	0	1.24967	0.626808	1
Tada1	chr1	168309298	168323751	2144	45.3732	29.4315	27.8115	25.6305	8.38483	5.80014	37.4023	26.721	7.09249	30.3098	19.6285	0.626578	4.20136e-10	3.44502e-08
Pogk	chr1	168323742	168339959	7371	0.240541	0.220865	0.262647	0.316902	0.424959	0.252612	0.230703	0.289775	0.338785	0	0	0	0.708067	0.306971
Gm4846	chr1	168413744	168427719	1744	0.101664	0.149358	0.44403	0.602723	2.0694	0.343177	0.125511	0.523376	1.20629	0	0	0	0.46707	1
Gm4847	chr1	168559102	168577824	3012	1.47164	0.691845	1.58546	1.68677	0	0	1.08174	1.63611	0	1.08174	1.63611	-0.592434	4.75679e-08	3.53573e-09
Gm16701	chr1	168904154	168929861	936	0	0	0	0.12478	0	0	0	0.0623901	0	0	0.0623901	-2.85579	NA	0.929976
Fam78b	chr1	168931548	169021433	4986	0.10668	0.117545	0.0258854	0.0936978	0.163887	0.0533494	0.112113	0.0597916	0.108618	0.00349446	0	0.432367	0.757817	1
Uck2	chr1	169156217	169215258	1335	96.5978	67.4613	80.1458	78.2565	58.5566	59.6757	82.0296	79.2012	59.1161	22.9134	20.085	0.189983	0.0436151	0.0390503
Tmco1	chr1	169238801	169264109	4474	23.606	27.0726	21.8233	21.8761	2.25258	3.44837	25.3393	21.8497	2.85048	22.4888	18.9992	0.243152	6.55782e-24	1.16701e-22
Aldh9a1	chr1	169280122	169298661	2833	68.3217	60.2468	85.1244	82.8444	61.1725	54.2704	64.2843	83.9844	57.7215	6.56279	26.2629	-1.999	0.00438977	3.73166e-05
Mgst3	chr1	169302515	169323928	635	315.98	303.654	630.893	659.106	987.217	999.595	309.817	644.999	993.406	0	0	0	0.110543	0.334839
Lrrc52	chr1	169375806	169396911	1137	0.0519797	0.286367	0.0567567	0.102721	0.17967	0.292436	0.169173	0.0797391	0.236053	0	0	0	1	1
Rxrg	chr1	169528493	169569754	2363	0.575252	0.661395	0.300405	0.148279	0.0864516	0.337706	0.618324	0.224342	0.212079	0.406245	0.0122627	4.22473	0.201412	0.707646
Lmx1a	chr1	169619689	169778864	3338	8.51633	7.58887	11.5996	10.5318	0.203999	0.239065	8.0526	11.0657	0.221532	7.83107	10.8441	-0.469125	2.23069e-24	1.15717e-27
Pbx1	chr1	170049495	170362389	9027	0.0261885	0.0072139	0	0.0452841	0.0754348	0.036834	0.0167012	0.0226421	0.0561344	0	0	0	0.940113	1
Nuf2	chr1	171428065	171461595	2405	63.8928	55.2368	83.1542	106.038	166.005	191.564	59.5648	94.5959	178.784	0	0	0	0.190322	0.80762
Rgs5	chr1	171585632	171623657	1809	0.130682	0.251984	0	0	0	0	0.191333	0	0	0.191333	0	4.33151	0.627387	NA
Rgs4	chr1	171671608	171677773	2941	2.33108	0.752831	0.0438846	0	0.0231537	0	1.54195	0.0219423	0.0115768	1.53038	0.0103655	6.24102	0.216821	0.978163
1700084C01Rik	chr1	171859070	171864784	1440	0.0410423	0	0	0.0405536	0	0.0461806	0.0205211	0.0202768	0.0230903	0	0	0	1	1
Hsd17b7	chr1	171879668	171899336	4574	13.3862	7.30356	9.07178	8.71999	4.42156	3.1549	10.3449	8.89588	3.78823	6.55666	5.10766	0.359676	1.76352e-09	1.59806e-08
3110045C21Rik	chr1	171899540	171902527	1135	6.40476	5.85218	3.63883	2.88127	2.03985	1.69912	6.12847	3.26005	1.86948	4.25899	1.39056	1.60789	9.10293e-08	0.000392976
Ddr2	chr1	171902438	172019075	8290	6.59449	6.70051	10.6257	9.70703	1.51961	1.57226	6.6475	10.1663	1.54593	5.10157	8.62041	-0.755663	6.90264e-11	4.93296e-15
Uap1	chr1	172072134	172105077	2283	92.8839	88.1101	83.1034	73.0028	2.62477	2.33027	90.497	78.0531	2.47752	88.0195	75.5756	0.219875	1.12887e-33	1.81359e-32
Uhmk1	chr1	172129387	172145524	2024	52.5893	62.2886	54.234	47.4332	9.42026	12.3866	57.4389	50.8336	10.9034	46.5355	39.9302	0.220801	1.29404e-15	7.64488e-15
Sh2d1b2	chr1	172163002	172181718	399	0.444367	0	0	0	0	0	0.222184	0	0	0.222184	0	4.5372	0.9155	NA
Sh2d1b1	chr1	172207455	172215793	1433	0.123728	0	0	0	0	0	0.0618641	0	0	0.0618641	0	2.84527	0.838809	NA
Gm7694	chr1	172228324	172236463	3833	2.17407	1.54602	2.84528	1.9806	2.73588	2.58505	1.86005	2.41294	2.66047	0	0	0	0.622887	0.236305
Nos1ap	chr1	172247627	172519980	3684	0.914427	0.707056	1.40135	1.33153	3.32712	4.09759	0.810742	1.36644	3.71235	0	0	0	0.160147	0.826237
Olfml2b	chr1	172574663	172612920	3095	0	0	0	0.132078	0	0	0	0.0660388	0	0	0.0660388	-2.92673	NA	0.722258
Atf6	chr1	172634588	172797902	7463	2.3124	2.75732	3.4242	3.41165	2.34496	2.40587	2.53486	3.41793	2.37541	0.159448	1.04251	-2.63492	0.0121226	9.98678e-05
Dusp12	chr1	172804319	172815671	1374	29.8085	19.3369	25.8787	38.1239	42.6709	38.9611	24.5727	32.0013	40.816	0	0	0	0.88113	0.475137
Fcrlb	chr1	172837404	172843072	1284	0	0	0.0502589	0.0454806	0.265167	0	0	0.0478697	0.132584	0	0	0	0.939448	1
Fcrla	chr1	172847725	172857714	1727	0.0342217	0	0	0.169071	0	0	0.0171109	0.0845355	0	0.0171109	0.0845355	-1.80199	0.970203	0.43547
Fcgr2b	chr1	172890689	172906202	1547	5.11927	6.10367	4.75546	4.75633	0	0	5.61147	4.75589	0	5.61147	4.75589	0.238202	1.52254e-20	8.7025e-20
Fcgr4	chr1	172949057	172959892	1250	0.851053	0	1.34227	0.934354	0.81714	1.2236	0.425526	1.13831	1.02037	0	0.117943	-3.67743	1	0.664899
Fcgr3	chr1	172981300	172989534	1353	230.201	268.95	236.666	230.654	0.301973	0.14745	249.576	233.66	0.224712	249.351	233.435	0.0951509	1.31035e-67	2.53284e-67
1700009P17Rik	chr1	173051792	173057098	1034	12.1746	11.4621	5.30489	2.42851	0	0	11.8183	3.8667	0	11.8183	3.8667	1.60935	1.66155e-19	9.42735e-14
Sdhc	chr1	173059288	173080734	1179	13.9356	12.7036	19.814	16.0976	21.7742	20.813	13.3196	17.9558	21.2936	0	0	0	0.589224	0.0545243
Mpz	chr1	173080844	173091254	1993	0	0.0653486	0	0	0	0	0.0326743	0	0	0.0326743	0	2.09337	0.888269	NA
Pcp4l1	chr1	173103395	173126399	1575	4.91569	3.63844	1.47503	2.33589	1.25381	0.337778	4.27707	1.90546	0.795795	3.48127	1.10966	1.64069	4.10804e-05	0.00597742
Nr1i3	chr1	173144101	173148976	1414	0.250782	0.460537	0.182553	0.206496	0	0	0.355659	0.194524	0	0.355659	0.194524	0.838226	0.00431536	0.023145
Tomm40l	chr1	173147934	173152645	2920	0.404801	0.267616	0.419902	0.439978	0.116601	0	0.336208	0.42994	0.0583005	0.277908	0.37164	-0.406605	0.00150432	0.000259693
Apoa2	chr1	173155185	173156510	521	1.70156	5.37458	1.23863	1.23295	0	0.255278	3.53807	1.23579	0.127639	3.41043	1.10815	1.61306	0.00412302	0.0423657
Fcer1g	chr1	173159703	173164480	658	1.52692	1.38553	0.294221	0.0887494	0	0	1.45623	0.191485	0	1.45623	0.191485	2.86336	0.0363916	0.368899
Ndufs2	chr1	173164991	173177243	1606	41.6945	43.7917	9.24187	6.18151	0.678406	1.118	42.7431	7.71169	0.898201	41.8449	6.81349	2.61681	1.29486e-42	9.87905e-20
Adamts4	chr1	173180553	173190053	3673	0.5149	0.638256	0.474374	1.09703	1.05674	1.44841	0.576578	0.785703	1.25258	0	0	0	1	0.817116
B4galt3	chr1	173200459	173207026	1998	51.9129	66.9451	38.4675	37.1193	0.408979	1.13163	59.429	37.7934	0.770305	58.6587	37.0231	0.663776	2.15683e-45	4.18877e-40
Ppox	chr1	173207123	173211317	1821	0.162276	0.143042	0.248065	0.160344	0.112183	0.146074	0.152659	0.204204	0.129128	0.0235307	0.0750761	-1.34327	0.384152	0.122367
Usp21	chr1	173212084	173218092	2181	13.549	11.0175	11.717	12.6915	21.0748	17.715	12.2833	12.2043	19.3949	0	0	0	0.58135	0.449473
Ufc1	chr1	173218695	173225113	964	37.3365	46.9485	29.1199	27.9264	9.53613	8.89886	42.1425	28.5232	9.21749	32.925	19.3057	0.769851	3.89584e-15	1.87589e-11
Dedd	chr1	173259276	173272632	2733	15.6132	16.6791	14.4979	19.0811	20.0323	16.3756	16.1461	16.7895	18.204	0	0	0	0.0577776	0.0178785
Nit1	chr1	173272368	173275776	1374	10.6244	10.1898	8.68886	7.65028	3.3205	2.66194	10.4071	8.16957	2.99122	7.41588	5.17835	0.517285	6.59169e-11	4.28303e-09
Pfdn2	chr1	173275830	173288301	622	210.369	234.306	176.375	151.814	82.765	74.9462	222.337	164.094	78.8556	143.482	85.2386	0.75122	1.4429e-10	3.80215e-08
Klhdc9	chr1	173288580	173290929	1555	0.912168	1.04694	0.788498	0.863752	1.22615	2.00997	0.979556	0.826125	1.61806	0	0	0	0.831919	0.976406
Pvrl4	chr1	173300304	173318418	3504	0.168667	0.185844	0.165751	0.549973	0	0	0.177256	0.357862	0	0.177256	0.357862	-0.974155	0.00202591	0.000117286
Arhgap30	chr1	173319091	173340370	4487	0.658579	0.362825	0.172585	0.27331	0	0	0.510702	0.222947	0	0.510702	0.222947	1.16046	8.99913e-15	2.31362e-09
Usf1	chr1	173341812	173348873	1821	7.01032	4.50582	15.947	16.3871	8.45111	5.51428	5.75807	16.1671	6.98269	0	9.18438	-9.84461	0.157937	2.01872e-07
Tstd1	chr1	173349164	173350483	551	0.96535	1.41822	1.40542	0.741887	0	0	1.19178	1.07366	0	1.19178	1.07366	0.149272	0.00852503	0.0103105
F11r	chr1	173367692	173394724	2482	36.7178	35.3148	32.7602	32.0925	0.548711	0.589444	36.0163	32.4264	0.569077	35.4472	31.8573	0.154003	8.87741e-48	6.82912e-47
Alyref2	chr1	173433609	173434881	1273	29.4808	31.9717	33.863	43.8093	41.7236	29.5149	30.7262	38.8362	35.6193	0	3.21692	-8.33401	0.100588	0.0050659
Itln1	chr1	173448255	173465425	1139	0.259442	0.343037	0.169971	0.563976	0.0597849	0.233538	0.30124	0.366973	0.146662	0.154578	0.220312	-0.484817	0.413672	0.271978
Cd244	chr1	173489324	173515447	3758	0.0943601	0.051985	0.223236	0.326328	0.21744	0.690128	0.0731726	0.274782	0.453784	0	0	0	0.382645	0.929976
Slamf7	chr1	173562534	173583168	3977	3.26935	3.65143	6.53924	4.47853	0.222589	0.384586	3.46039	5.50888	0.303588	3.1568	5.2053	-0.719723	4.26899e-08	4.35722e-10
Cd48	chr1	173612186	173635388	1142	0.98329	0.798317	1.46921	1.53408	2.38511	2.6204	0.890803	1.50164	2.50276	0	0	0	0.82356	0.905821
Slamf1	chr1	173697263	173731315	2688	6.77198	5.30553	9.09887	8.01657	21.8117	20.8802	6.03875	8.55772	21.3459	0	0	0	0.13833	0.82576
Cd84	chr1	173769828	173820849	6253	0.775031	0.864377	1.25907	0.999279	0.686068	0.744443	0.819704	1.12917	0.715256	0.104449	0.413918	-1.88908	0.0196363	0.000322732
Slamf6	chr1	173847668	173873999	2443	0.12096	0.133279	0.0264152	0.0717116	0.0836206	0	0.127119	0.0490634	0.0418103	0.0853088	0.00725312	2.46575	0.768212	0.965612
Vangl2	chr1	173934502	173957399	2260	0.0784525	0.172885	0.428312	0.258394	0	0.0294248	0.125669	0.343353	0.0147124	0.110956	0.328641	-1.48527	0.0243303	7.16226e-05
Nhlh1	chr1	173982423	173987727	2487	0	0	0	0	0	0	0	0	0	0	0	0	NA	NA
Ncstn	chr1	173996144	174012880	2855	3.43634	3.05642	4.67888	5.27722	5.96279	7.26725	3.24638	4.97805	6.61502	0	0	0	1	0.155023
Copa	chr1	174012660	174052463	4629	6.80509	6.33051	5.82729	6.58529	5.8695	6.56524	6.5678	6.20629	6.21737	0.350432	0	5.17166	0.00989861	0.00859267
Pex19	chr1	174056886	174066628	3131	24.7654	24.6669	22.878	18.5953	12.0922	12.9559	24.7162	20.7366	12.5241	12.1921	8.21256	0.569466	4.65018e-07	4.75e-06
Dcaf8	chr1	174078146	174126524	3743	24.3161	23.9219	26.7922	29.7992	41.079	36.4569	24.119	28.2957	38.7679	0	0	0	0.600566	0.161206
Pea15a	chr1	174126860	174136912	2477	1.36001	0.762405	0.0521053	0.33006	0	0.053694	1.06121	0.191083	0.026847	1.03436	0.164236	2.58351	3.32721e-16	0.000200843
Casq1	chr1	174140025	174150026	1874	0.315373	0.486488	0.206614	0.218132	0	0	0.40093	0.212373	0	0.40093	0.212373	0.885912	0.00665264	0.0248383
Atp1a4	chr1	174153639	174188555	3485	0.508759	0.261601	0.0925859	0.201081	0	0	0.38518	0.146833	0	0.38518	0.146833	1.33328	0.0132025	0.0497891
Atp1a2	chr1	174201840	174228195	6227	0.0189821	0.0522883	0.0310899	0.00937805	0	0	0.0356352	0.020234	0	0.0356352	0.020234	0.593976	0.313245	0.471424
Igsf8	chr1	174242538	174249966	2232	0.291268	0.612687	0.375861	0.287799	0.549153	0.178763	0.451977	0.33183	0.363958	0.0880191	0	3.29306	0.596566	0.762329
Kcnj9	chr1	174251164	174259394	3270	0	0	0	0.0535753	0.0624725	0.183028	0	0.0267877	0.12275	0	0	0	0.763635	1
Kcnj10	chr1	174271341	174304216	5407	0	0.0722618	0.0954797	0.0540014	0	0.0122989	0.0361309	0.0747406	0.00614944	0.0299814	0.0685911	-0.975036	0.541532	0.323232
Pigm	chr1	174306662	174314230	7569	9.89309	7.30437	4.09242	3.88851	0.593773	0.333862	8.59873	3.99047	0.463818	8.13491	3.52665	1.20352	6.33688e-29	3.53446e-20
Slamf9	chr1	174405491	174408540	1145	0.774247	1.36496	0.732682	0.663024	0.416301	0	1.0696	0.697853	0.208151	0.861452	0.489702	0.802352	4.4995e-06	0.000331329
Igsf9	chr1	174412344	174429008	4249	0.0973655	0.199237	0	0.0549749	0	0	0.148301	0.0274875	0	0.148301	0.0274875	2.07819	9.6027e-06	0.0862709
Tagln2	chr1	174430377	174437506	1382	3.84883	2.30888	2.7083	4.98615	0	0.144356	3.07885	3.84723	0.072178	3.00668	3.77505	-0.327352	6.16933e-22	1.49238e-25
Ccdc19	chr1	174451261	174476001	1822	5.3846	5.32539	6.44615	5.41664	8.07273	7.51866	5.355	5.9314	7.7957	0	0	0	0.571277	0.316892
4933439K11Rik	chr1	174471751	174480937	941	0.376839	0	0.137157	0	0	0	0.188419	0.0685785	0	0.188419	0.0685785	1.33635	0.70327	0.90444
Vsig8	chr1	174486069	174493848	1879	0	0	0.034344	0	0	0	0	0.017172	0	0	0.017172	-1.44212	NA	1
Slamf8	chr1	174511508	174520699	2040	0.057942	0.0957645	0	0.028626	0	0	0.0768533	0.014313	0	0.0768533	0.014313	1.83685	0.378319	0.956428
Dusp23	chr1	174560900	174563105	1417	4.9216	4.87135	5.96594	6.26419	14.4648	15.2523	4.89648	6.11507	14.8585	0	0	0	0.441695	0.927191
Crp	chr1	174628187	174630097	1698	0.278449	0.306807	0.836108	2.13229	3.48897	2.54564	0.292628	1.4842	3.0173	0	0	0	0.0993233	1
Apcs	chr1	174824092	174825185	984	0	0	0	0	0	0	0	0	0	0	0	0	NA	NA
Darc	chr1	175262017	175263634	1158	0	0	0	0	0	0	0	0	0	0	0	0	NA	NA
Aim2	chr1	175350735	175396167	2537	0.0465912	0.102672	0	0.0230182	0	0.104848	0.0746317	0.0115091	0.0524241	0.0222076	0	1.6874	0.491896	1
Pydc4	chr1	175522088	175529405	2680	0	0	0	0	0	0	0	0	0	0	0	0	NA	NA
Pyhin1	chr1	175560990	175578059	3497	0	0	0	0.0667968	0.0778896	0	0	0.0333984	0.0389448	0	0	0	0.985085	1
Pydc3	chr1	175603811	175628523	2987	0.0791441	0.174409	0.0864176	0.0195504	0.889088	0.423	0.126776	0.052984	0.656044	0	0	0	0.741792	0.47808
AI607873	chr1	175653559	175671940	3483	0	0	0	0	0	0	0	0	0	0	0	0	NA	NA
Mndal	chr1	175787351	175810318	1908	0	0	0	0	0	0	0	0	0	0	0	0	NA	NA
Mnda	chr1	175826486	175843053	1651	0.035797	0.157771	0.0390868	0.0353708	0.206224	0	0.0967839	0.0372288	0.103112	0	0	0	1	1
Ifi203	chr1	175850534	175872623	3790	0.0155939	0.0859101	0	0.0308164	0	0	0.050752	0.0154082	0	0.050752	0.0154082	1.25764	0.0748073	0.501655
Ifi202b	chr1	175892700	175912975	1796	0.0658139	0	0	0	0	0	0.0329069	0	0	0.0329069	0	2.10121	1	NA
Ifi205	chr1	175942129	175961886	1613	0	0.322975	0	0.036204	0	0	0.161488	0.018102	0	0.161488	0.018102	2.60936	0.744437	1
Olfr433	chr1	175972064	175973067	1004	0	0	0	0	0.0678237	0	0	0	0.0339119	0	0	0	1	1
Olfr432	chr1	175980506	175981444	939	0	0	0	0	0	0	0	0	0	0	0	0	NA	NA
Olfr424	chr1	176066877	176067824	948	0	0	0	0	0	0.210443	0	0	0.105222	0	0	0	1	1
Olfr421	chr1	176081612	176082661	1050	0.281433	0	0	0.278082	1.03764	0.19	0.140716	0.139041	0.613819	0	0	0	0.957198	0.979575
Olfr420	chr1	176088853	176089898	1046	0.0565018	0	0	0	0.130201	0	0.0282509	0	0.0651004	0	0	0	1	1
Spna1	chr1	176102907	176178580	8405	0.0843796	0.0929731	0.0460671	0.0416874	0.137729	0.197799	0.0886763	0.0438773	0.167764	0	0	0	1	0.889691
Olfr419	chr1	176180020	176181107	1088	0	0.0598528	0	0	0	0	0.0299264	0	0	0.0299264	0	1.99734	1	NA
1810030J14Rik	chr1	176260649	176263008	803	0	0	0	0	0	0	0	0	0	0	0	0	NA	NA
Olfr417	chr1	176299050	176299979	930	0	0	0	0	0	0	0	0	0	0	0	0	NA	NA
Fmn2	chr1	176431956	176752860	6442	18.6605	17.8519	21.6076	26.4881	51.5311	52.977	18.2562	24.0479	52.2541	0	0	0	0.272612	1
Rgs7	chr1	176989207	177422676	2487	0.0237639	0.130921	0.311375	0.399176	1.23212	0.695215	0.0773422	0.355275	0.963666	0	0	0	0.0903487	0.959156
Fh1	chr1	177531509	177555766	1632	12.6748	10.3346	8.73876	8.58781	10.7233	8.06802	11.5047	8.66329	9.39566	2.10905	0	7.72727	0.00169405	0.0236969
Kmo	chr1	177562324	177590984	2498	0.165615	0.0260688	0	0.0233776	0	0.0266213	0.0958419	0.0116888	0.0133107	0.0825312	0	3.20994	0.700385	1
Opn3	chr1	177592559	177622721	1720	1.30572	1.09795	1.95098	2.27477	5.38426	4.94884	1.20183	2.11288	5.16655	0	0	0	0.228737	0.959579
Chml	chr1	177612369	177618484	6116	6.39712	4.34417	4.4949	3.78111	2.37152	2.34859	5.37064	4.138	2.36006	3.01058	1.77794	0.756526	8.41184e-05	0.000803842
Wdr64	chr1	177628724	177745864	3816	2.49351	2.26964	3.3822	3.67278	0	0.0522799	2.38158	3.52749	0.0261399	2.35544	3.50135	-0.569919	1.22736e-17	2.07097e-20
Exo1	chr1	177810909	177841527	5506	12.1078	11.898	20.3231	21.8379	27.196	27.8754	12.0029	21.0805	27.5357	0	0	0	0.756383	0.103612
Pld5	chr1	177892437	178205443	3894	0.349081	0.351186	0.066289	0.239947	0.174872	0.13662	0.350133	0.153118	0.155746	0.194387	0	4.35323	0.249156	0.670923
Cep170	chr1	178663784	178737255	6930	15.9308	11.4923	18.1212	21.9263	29.2622	25.8419	13.7115	20.0238	27.5521	0	0	0	1	0.159462
Sdccag8	chr1	178744943	178950563	2619	1.28627	1.8151	1.40448	1.60542	1.89803	2.58992	1.55069	1.50495	2.24397	0	0	0	0.625133	0.552155
Hmga2-ps1	chr1	178764755	178766264	1510	0.939352	0.388132	0.598313	0.464083	0.992113	0.528477	0.663742	0.531198	0.760295	0	0	0	0.496717	0.727617
Akt3	chr1	178952246	179178898	4735	11.7827	11.3874	12.6203	11.4328	26.6484	30.5886	11.5851	12.0265	28.6185	0	0	0	0.59803	0.876146
Zfp238	chr1	179374792	179380897	5108	5.80827	4.19429	5.77355	6.00205	11.6513	12.8626	5.00128	5.8878	12.257	0	0	0	0.667955	1
2310043L19Rik	chr1	179571673	179573074	698	0.0846717	1.02624	0	0	0	0	0.555458	0	0	0.555458	0	5.82135	0.0348479	NA
1700016C15Rik	chr1	179659945	179683436	749	0	0	0.344632	0	0	0	0	0.172316	0	0	0.172316	-4.18837	NA	0.213121
Adss	chr1	179693309	179726640	2553	85.3525	74.328	76.1851	68.6904	109.731	110.495	79.8402	72.4377	110.113	0	0	0	0.250089	0.313651
Gm16432	chr1	179921566	179978422	1663	0.142155	0.234948	0.116414	0.140462	0.28663	0.319904	0.188552	0.128438	0.303267	0	0	0	1	1
Pppde1	chr1	180117548	180182728	4213	34.4673	31.733	35.5671	31.1599	71.2953	72.8454	33.1002	33.3635	72.0703	0	0	0	0.890219	1
Fam36a	chr1	180249284	180252824	448	29.8143	24.2746	27.2246	31.0235	0.303996	1.48438	27.0444	29.124	0.894185	26.1503	28.2298	-0.110356	6.55717e-28	1.65064e-29
Hnrnpu	chr1	180258431	180267915	3670	82.8378	77.2389	61.6838	51.3004	12.1346	11.035	80.0384	56.4921	11.5848	68.4536	44.9073	0.608067	3.36724e-21	2.45141e-17
Efcab2	chr1	180336012	180413380	2538	0.675306	0.590133	0.279691	0.368146	0.965887	1.15288	0.632719	0.323918	1.05938	0	0	0	0.894831	0.618953
Kif26b	chr1	180459256	180862988	7406	0.0558609	0.0967214	0	0.118277	0.275837	0.404064	0.0762912	0.0591383	0.339951	0	0	0	0.68735	0.655975
Smyd3	chr1	180885170	181448134	3761	5.76709	6.71803	7.78987	6.21081	3.47627	3.46557	6.24256	7.00034	3.47092	2.77164	3.52942	-0.347576	1.21601e-05	6.69797e-07
Tfb2m	chr1	181458187	181476398	2448	158.327	148.701	159.512	158.994	88.9853	84.2116	153.514	159.253	86.5984	66.9154	72.6545	-0.118696	2.51536e-06	4.02031e-07
Cnst	chr1	181476660	181557604	4545	12.4053	11.2473	13.0769	16.6519	21.1701	20.0158	11.8263	14.8644	20.593	0	0	0	0.805933	0.186164
Sccpdh	chr1	181598362	181617315	1922	19.8335	7.89435	24.5774	17.7136	0.318863	0.103798	13.8639	21.1455	0.211331	13.6526	20.9341	-0.616314	1.15903e-14	1.40623e-16
Ahctf1	chr1	181675035	181734146	8831	36.8485	32.0253	39.2339	33.2952	17.203	22.6587	34.4369	36.2645	19.9308	14.5061	16.3337	-0.171079	4.31032e-06	6.24327e-07
Cdc42bpa	chr1	181891220	182095733	8656	5.58509	5.3113	6.71715	8.50051	12.579	12.9451	5.4482	7.60883	12.762	0	0	0	0.724751	0.535095
Adck3	chr1	182095369	182126151	4076	2.02996	0.559175	0.617459	0.458466	0.167063	0.0489451	1.29457	0.537963	0.108004	1.18656	0.429958	1.44346	1.20687e-08	4.45307e-05
Psen2	chr1	182157135	182186431	2084	8.02569	3.90594	5.75961	5.77246	5.29337	2.99952	5.96582	5.76603	4.14645	1.81937	1.61959	0.166842	0.0123686	0.011075
Gm5069	chr1	182257100	182260680	3581	0.033008	0.0909242	0.0901038	0.0489225	0.0570469	0.0557107	0.0619661	0.0695132	0.0563788	0.00558729	0.0131343	-0.569666	0.773675	0.676336
Itpkb	chr1	182260607	182353790	5101	0.753099	0.357451	0	0	0	0.0130367	0.555275	0	0.00651833	0.548757	0	5.80415	3.37846e-08	1
6330403A02Rik	chr1	182362504	182413635	6557	0.0180268	0.0695195	0	0	0	0	0.0437731	0	0	0.0437731	0	2.42689	0.382578	NA
Parp1	chr1	182499106	182531385	3827	22.8404	16.3523	11.1292	8.88088	3.2028	2.24157	19.5963	10.005	2.72218	16.8742	7.28284	1.21112	3.29736e-21	1.75475e-13
Lin9	chr1	182571465	182620818	3377	36.6471	31.4126	29.4093	31.6628	6.89621	6.20299	34.0298	30.536	6.5496	27.4802	23.9864	0.196099	8.62314e-17	3.73833e-16
Mixl1	chr1	182623179	182627165	2289	1.13606	1.53625	1.15589	0.943947	0.0594976	0.261468	1.33615	1.04992	0.160483	1.17567	0.889434	0.398614	4.7323e-06	2.32027e-05
Acbd3	chr1	182656174	182684335	3471	25.3362	22.2695	19.4657	18.7254	29.3489	28.9106	23.8029	19.0956	29.1297	0	0	0	0.116614	0.338027
H3f3a	chr1	182732699	182743734	1076	975.439	1077.99	963.307	908.629	244.281	210.377	1026.71	935.968	227.329	799.384	708.639	0.173836	4.42895e-16	1.30071e-15
BC031781	chr1	182781282	182798245	3190	66.5858	81.1243	52.6171	53.6375	11.6338	10.59	73.855	53.1273	11.1119	62.7431	42.0154	0.578425	1.87155e-20	4.77382e-17
Lefty2	chr1	182823250	182829233	2461	0.04803	0.132304	0.471996	0.023729	0	0	0.0901668	0.247863	0	0.0901668	0.247863	-1.3642	0.445435	0.270737
Pycr2	chr1	182834405	182838219	1599	1.88502	1.46611	2.86541	3.21385	3.79015	1.91307	1.67557	3.03963	2.85161	0	0.18802	-4.30758	0.86032	0.049867
Lefty1	chr1	182865170	182868532	1604	0.18423	0	0	0.0728144	0	0	0.0921148	0.0364072	0	0.0921148	0.0364072	1.13777	0.0804261	0.467203
Tmem63a	chr1	182872649	182905235	3239	1.18603	1.66871	0.836789	0.360587	0	0	1.42737	0.598688	0	1.42737	0.598688	1.23966	7.11528e-14	6.49764e-10
Ephx1	chr1	182919687	182947626	1665	0	0	0.0387582	0	0	0	0	0.0193791	0	0	0.0193791	-1.55479	NA	0.879447
9130409I23Rik	chr1	182981368	182990798	1898	8.09601	7.20505	8.43205	9.07648	17.0058	12.1578	7.65053	8.75426	14.5818	0	0	0	1	0.685206
Nvl	chr1	183023554	183074288	3060	19.8162	20.0041	24.7374	25.2863	10.103	11.3876	19.9102	25.0119	10.7453	9.16488	14.2666	-0.63789	1.4625e-06	4.01831e-09
Cnih4	chr1	183081062	183099125	3268	18.6273	19.1494	19.4505	18.4233	1.85448	2.44186	18.8883	18.9369	2.14817	16.7402	16.7888	-0.00418059	3.04739e-23	6.07662e-24
Wdr26	chr1	183103357	183142109	7047	49.6743	50.4363	52.875	46.895	76.2409	87.5249	50.0553	49.885	81.8829	0	0	0	0.628091	0.48018
Cnih3	chr1	183282759	183390772	2727	0.34676	0.0238797	0.141985	0.0642433	0.0499413	0.121929	0.18532	0.103114	0.0859351	0.0993846	0.0171792	2.00883	0.712837	0.900681
Ccdc121	chr1	183439764	183441582	1819	0.0324909	0	0.0709537	0	0	0	0.0162454	0.0354768	0	0.0162454	0.0354768	-0.793066	1	1
Lbr	chr1	183745446	183772532	3552	56.7049	48.0149	45.1472	43.5348	3.31656	4.24986	52.3599	44.341	3.78321	48.5767	40.5578	0.260226	2.9514e-30	1.42726e-28
Enah	chr1	183834576	183950111	4288	15.7952	14.2602	16.2083	17.8133	35.5244	33.6222	15.0277	17.0108	34.5733	0	0	0	0.753105	0.971059
Srp9	chr1	184054868	184062546	1388	176.792	162.518	146.453	155.922	97.629	87.7724	169.655	151.188	92.7007	76.9543	58.4869	0.395829	0.0100586	0.0141017
Vmn1r1	chr1	184087309	184088229	921	0.385022	0.0707056	0.420406	0.380437	0	0	0.227864	0.400422	0	0.227864	0.400422	-0.786972	0.381886	0.270223
Degs1	chr1	184205901	184212890	2005	152.719	133.585	154.62	195.434	280.633	281.224	143.152	175.027	280.928	0	0	0	1	0.397747
1700047M11Rik	chr1	184230965	184233420	686	0	0.094927	0.0940705	0.085127	0.992639	0	0.0474635	0.0895988	0.496319	0	0	0	0.808544	0.951026
Fbxo28	chr1	184243233	184271737	4913	5.40124	5.87179	5.60865	5.43201	9.82686	11.1533	5.63652	5.52033	10.4901	0	0	0	0.9741	0.902526
Trp53bp2	chr1	184339298	184392567	4370	1.97454	1.20703	0.767891	1.04233	0.0155824	0	1.59078	0.90511	0.00779119	1.58299	0.897319	0.812057	7.02033e-20	3.47004e-16
Capn2	chr1	184397390	184447614	3185	0.037112	0.102229	0.243136	0.513381	0	0	0.0696705	0.378259	0	0.0696705	0.378259	-2.2849	0.0176033	3.46039e-07
Capn8	chr1	184495138	184562483	3705	0.526405	0.703049	0.5922	0.945703	0	0	0.614727	0.768951	0	0.614727	0.768951	-0.318308	1.17565e-05	3.65115e-06
4922505E12Rik	chr1	184677257	184679311	2055	0.115038	0	0	0	0	0	0.0575191	0	0	0.0575191	0	2.7553	0.86239	NA
Susd4	chr1	184695037	184825785	2035	0.290422	0.288	0.443957	1.43482	0.635776	0.718919	0.289211	0.939388	0.677348	0	0.26204	-4.76575	1	0.831915
Tlr5	chr1	184884919	184906175	3199	0.0738992	0.77354	0.544662	0.529389	0.298009	0.478118	0.42372	0.537026	0.388064	0.0356563	0.148962	-1.7998	0.641048	0.440987
1700056E22Rik	chr1	185856911	185857877	967	0.183353	0.0673422	0.0667346	0.24156	0	0	0.125348	0.154147	0	0.125348	0.154147	-0.27832	0.378189	0.296402
Dusp10	chr1	185858340	185899515	2712	12.8139	13.5426	14.8957	14.0394	12.3284	10.4703	13.1783	14.4676	11.3994	1.7789	3.06822	-0.783021	0.00356939	0.0004347
1700112H15Rik	chr1	186351720	186381570	778	0.0759651	0.251105	0.0829465	0.375303	0	0.256427	0.163535	0.229125	0.128213	0.0353217	0.100911	-1.29113	0.992095	0.944547
4930488B22Rik	chr1	186536376	186542868	1722	0	0	0	0	0.0790883	0	0	0	0.0395441	0	0	0	1	1
Hlx	chr1	186551024	186556372	2147	0.0825816	0.0606613	0	0	0	0.340708	0.0716214	0	0.170354	0	0	0	1	0.446808
Mosc1	chr1	186610646	186635192	2161	1.01191	0.843756	0.149311	0.837719	0	0	0.927832	0.493515	0	0.927832	0.493515	0.897294	0.00441834	0.010863
Mosc2	chr1	186636947	186669726	1883	41.3989	46.1684	60.4884	49.7756	71.4943	77.448	43.7836	55.132	74.4712	0	0	0	0.742623	0.15366
C130074G19Rik	chr1	186695805	186706915	2853	3.97735	2.80748	1.51548	2.0878	0.190943	0.0466176	3.39241	1.80164	0.11878	3.27363	1.68286	0.955828	1.24721e-09	1.42785e-07
Mark1	chr1	186720303	186823428	4565	0.789738	0.213976	0.0141363	0	0	0.203943	0.501857	0.00706817	0.101972	0.399885	0	5.35715	0.000595886	0.215136
Rab3gap2	chr1	187028047	187110625	6988	6.79981	5.97336	8.17275	7.64645	15.5621	14.284	6.38659	7.9096	14.923	0	0	0	0.735024	0.84681
Iars2	chr1	187110541	187153280	3540	1.33561	0.956563	1.60419	1.3692	0.769435	0.92048	1.14609	1.4867	0.844958	0.30113	0.641739	-1.06677	0.00263521	4.31771e-05
Mir194-1	chr1	187137198	187137264	67	0	0	0	0	0	0	0	0	0	0	0	0	NA	NA
Mir215	chr1	187137460	187137570	111	0	0	0	0	0	0	0	0	0	0	0	0	NA	NA
Bpnt1	chr1	187156038	187181648	2182	3.71073	2.59644	1.95194	1.87342	2.77748	1.85907	3.15359	1.91268	2.31828	0.83531	0	6.40141	0.00131848	0.112806
Eprs	chr1	187186974	187252234	4850	32.9259	28.8944	30.2703	29.5357	6.20577	7.19846	30.9102	29.903	6.70211	24.208	23.2009	0.0612798	4.70736e-16	2.90329e-16
9630028B13Rik	chr1	187253236	187265698	3406	0	0	0	0	0	0	0	0	0	0	0	0	NA	NA
Gm2061	chr1	187270995	187279447	2761	0	0	0.0233728	0	0	0	0	0.0116864	0	0	0.0116864	-1.11679	NA	0.957542
Slc30a10	chr1	187278727	187292640	5835	0	0	0	0.0500404	0.0583505	0	0	0.0250202	0.0291752	0	0	0	0.867654	0.997601
5033404E19Rik	chr1	187321185	187321893	709	0.41679	0.0918475	0.182038	0.576558	0.960437	0	0.254319	0.379298	0.480219	0	0	0	1	0.915082
Lyplal1	chr1	187911611	187941189	1577	19.7877	16.4761	23.1613	31.7722	52.8524	53.3856	18.1319	27.4667	53.119	0	0	0	0.298268	0.88607
Tgfb2	chr1	188447065	188529871	4725	157.965	133.162	152.829	183.657	332.923	316.174	145.563	168.243	324.549	0	0	0	0.82931	0.85985
Rrp15	chr1	188544965	188573237	1213	78.9311	95.5593	51.0726	39.5733	17.0659	19.0235	87.2452	45.323	18.0447	69.2005	27.2783	1.34271	2.12048e-16	9.95481e-10
D1Pas1	chr1	188791295	188794506	3212	26.8272	25.0383	15.5505	15.0538	0.0636006	0.0621109	25.9328	15.3021	0.0628557	25.8699	15.2393	0.763093	1.83202e-53	2.53283e-47
Spata17	chr1	188872286	189039325	1645	0.502986	0.712558	0.196147	0.461497	0.413951	0.848936	0.607772	0.328822	0.631444	0	0	0	0.444407	0.993729
1700007P06Rik	chr1	188949017	188951731	823	0	0.079125	0.156822	0.141913	0	0	0.0395625	0.149368	0	0.0395625	0.149368	-1.68504	1	0.847252
Gpatch2	chr1	189039390	189175308	4549	7.15862	6.77109	8.25628	7.50985	10.4335	12.6012	6.96486	7.88307	11.5174	0	0	0	0.675017	0.270873
Esrrg	chr1	189432885	190038763	5580	4.13071	4.67976	5.08857	4.59433	11.7397	10.9642	4.40523	4.84145	11.3519	0	0	0	0.57425	0.929465
9330162B11Rik	chr1	189830455	189832869	2212	0.187028	0	0.0583475	0.105601	0	0.0601266	0.093514	0.0819741	0.0300633	0.0634507	0.0519108	0.246587	0.84195	0.875426
Ush2a	chr1	190086717	190788918	15889	1.43205	1.34838	1.90482	1.7274	3.50568	3.84209	1.39022	1.81611	3.67389	0	0	0	0.532357	0.987664
Kctd3	chr1	190794977	190831719	3703	20.1259	17.0581	21.261	19.3974	44.5937	47.3923	18.592	20.3292	45.993	0	0	0	0.592642	0.967116
Kcnk2	chr1	191031809	191168071	3959	0.0746412	0.0986914	0.0652007	0.221257	0.326801	0.352741	0.0866663	0.143229	0.339771	0	0	0	0.849803	1
Cenpf	chr1	191464493	191511965	11122	48.3828	43.5147	54.1	47.5284	31.8311	36.0542	45.9488	50.8142	33.9427	12.0061	16.8715	-0.490475	0.000233111	1.805e-05
Ptpn14	chr1	191552147	191700572	10744	0.154023	0.193954	0.192204	0.168495	0.291546	0.160927	0.173988	0.180349	0.226237	0	0	0	0.513364	0.376307
Smyd2	chr1	191704371	191746167	1605	0.515522	0.365158	0.402071	0.218307	0.806109	0.745795	0.44034	0.310189	0.775952	0	0	0	0.969338	0.949816
Prox1	chr1	191945658	191994559	4135	0.443078	0.362215	0.390159	0.240085	1.16922	0.273398	0.402646	0.315122	0.721311	0	0	0	1	1
Rps6kc1	chr1	192596758	192735649	3995	0.192318	0.130403	0.323066	0.277734	0.272721	0.482729	0.161361	0.3004	0.377725	0	0	0	0.959432	0.506082
Angel2	chr1	192748987	192770370	3349	201.127	192.987	220.651	229.491	397.346	409.226	197.057	225.071	403.286	0	0	0	1	0.686217
Vash2	chr1	192771525	192803175	4190	0.338525	0.0777087	0.154015	0.139373	0.0650072	0.111098	0.208117	0.146694	0.0880525	0.120064	0.0586414	0.922076	0.33943	0.496867
Mfsd7b	chr1	192829711	192850069	4087	5.36492	3.79215	5.24217	4.80094	0.0833068	0.130169	4.57854	5.02155	0.106738	4.4718	4.91482	-0.135992	2.88647e-20	3.21017e-21
A230020J21Rik	chr1	192849230	192853660	1649	0.322564	0.355415	0.508745	0.0354137	0.0825895	0	0.338989	0.272079	0.0412947	0.297695	0.230785	0.353756	0.0225075	0.0453843
1700022P22Rik	chr1	192860701	192866820	428	0.552345	1.06504	1.50777	0.818651	1.1137	0	0.808695	1.16321	0.556852	0.251843	0.606357	-1.23506	0.579949	0.355042
Tatdn3	chr1	192869709	192886811	1254	8.2006	8.36069	11.9905	9.36031	2.71511	1.59091	8.28064	10.6754	2.15301	6.12763	8.52237	-0.475265	2.47402e-10	4.21234e-13
Nsl1	chr1	192886900	192908437	2973	7.67337	9.37481	5.92578	5.08741	4.69542	6.37488	8.52409	5.50659	5.53515	2.98895	0	8.22831	0.000788774	0.0343447
Batf3	chr1	192922293	192932822	712	6.97258	4.20718	4.80367	7.62772	11.5723	13.9164	5.58988	6.21569	12.7444	0	0	0	0.953291	1
Fam71a	chr1	192986463	192988696	2234	0	0	0	0	0	0	0	0	0	0	0	0	NA	NA
Atf3	chr1	192994176	193007212	1976	1.07674	1.41708	0.555187	1.06392	0.413532	0.4375	1.24691	0.809551	0.425516	0.821393	0.384035	1.07721	0.257283	0.399017
Nenf	chr1	193130676	193141997	658	0.089819	0.296899	0.392294	0.354998	0	0	0.193359	0.373646	0	0.193359	0.373646	-0.915746	0.0991975	0.00529132
Tmem206	chr1	193149844	193176804	4204	65.638	68.0785	48.5528	45.3258	159.596	167.025	66.8582	46.9393	163.31	0	0	0	0.898495	0.628897
Ppp2r5a	chr1	193175860	193220920	3082	3.89276	2.72565	4.71116	4.35799	8.3296	9.0623	3.30921	4.53458	8.69595	0	0	0	0.574844	0.917355
Dtl	chr1	193361244	193399413	4202	65.8942	71.7218	48.9752	44.7637	4.06755	4.25714	68.808	46.8695	4.16235	64.6457	42.7071	0.597963	1.46494e-32	7.27624e-28
Ints7	chr1	193399613	193445570	3252	8.03278	5.90725	5.93333	4.61503	0.188455	0.449877	6.97001	5.27418	0.319166	6.65085	4.95501	0.423909	3.30316e-28	3.84545e-25
Lpgat1	chr1	193541903	193608134	7246	4.45336	6.28192	5.64636	6.26202	9.89567	12.1693	5.36764	5.95419	11.0325	0	0	0	0.987985	0.774172
Nek2	chr1	193645352	193656928	3197	56.7901	37.3976	30.8835	35.5095	5.06932	4.05615	47.0938	33.1965	4.56273	42.5311	28.6338	0.570635	5.53966e-07	5.07398e-06
1700034H15Rik	chr1	193717951	193731406	4362	2.87239	2.41848	3.97964	4.12341	0.0780548	0.182944	2.64544	4.05153	0.130499	2.51494	3.92103	-0.638658	2.55502e-15	1.22804e-18
Slc30a1	chr1	193730660	193737126	5230	9.69571	10.0855	9.43925	7.23544	0.221341	0.228872	9.8906	8.33734	0.225107	9.66549	8.11224	0.252458	2.01351e-37	1.10991e-35
Rd3	chr1	193801254	193812163	3720	0.683155	0.595182	0.676549	0.376756	0	0.0178763	0.639169	0.526652	0.00893817	0.63023	0.517714	0.278834	1.85051e-10	1.28901e-09
Traf5	chr1	193821088	193916445	2071	1.19857	0.754649	0.9348	0.817729	0.361683	0	0.976609	0.876265	0.180841	0.795768	0.695423	0.191875	0.000963865	0.00142865
Rcor3	chr1	193924343	193961669	1594	1.66847	1.26645	1.8218	2.41795	1.23887	2.00251	1.46746	2.11988	1.62069	0	0.499188	-5.67013	0.490663	0.150753
Gm10516	chr1	193960780	193974907	2612	0.226267	0.124655	1.03766	1.25201	1.48599	2.03675	0.175461	1.14483	1.76137	0	0	0	0.050911	0.813615
Kcnh1	chr1	194014754	194334040	7143	3.70673	3.27286	4.1558	4.20217	4.85235	5.38107	3.4898	4.17899	5.11671	0	0	0	0.501441	0.14519
Hhat	chr1	194336710	194597413	2835	0.437784	0.36752	0.91051	0.988734	2.71419	2.04074	0.402652	0.949622	2.37747	0	0	0	0.211948	0.971059
1700065J18Rik	chr1	194667899	194668933	404	0	0	0	0	0.168552	0	0	0	0.084276	0	0	0	1	1
Sertad4	chr1	194670682	194681946	3401	0.0521325	0	0	0	0.140154	0	0.0260662	0	0.0700772	0	0	0	1	0.946125
Syt14	chr1	194723501	194861892	1731	1.29742	1.09097	1.00657	1.24823	3.02907	1.92086	1.1942	1.1274	2.47496	0	0	0	1	1
Diexf	chr1	194930597	194956445	5548	10.3011	9.35482	6.03682	4.71556	0.846892	1.35445	9.82797	5.37619	1.10067	8.72729	4.27552	1.02772	1.12965e-20	1.97368e-14
Irf6	chr1	194979306	194998229	4124	0.573238	0.363181	0.203424	0.45313	0.0660475	0.0645005	0.46821	0.328277	0.065274	0.402936	0.263003	0.597	3.19748e-09	3.78348e-07
A130010J15Rik	chr1	194999663	195004026	3834	0.508693	0.49256	0.151484	0.639718	0.248652	0.398931	0.500627	0.395601	0.323791	0.176836	0.0718102	1.19142	0.0103256	0.0292053
Traf3ip3	chr1	195001698	195027740	2121	0	0	0	0.0275328	0	0	0	0.0137664	0	0	0.0137664	-1.24892	NA	1
Hsd11b1	chr1	195047835	195090239	1445	0.940706	0.856248	0.580568	0.727438	1.97923	1.47266	0.898477	0.654003	1.72595	0	0	0	1	0.98552
G0s2	chr1	195098354	195099382	843	0.0701078	0	0	0	0.403885	0	0.0350539	0	0.201942	0	0	0	1	1
Lamb3	chr1	195128188	195170072	4055	0	0	0.0477428	0	0.167928	0.0819976	0	0.0238714	0.124963	0	0	0	0.415101	0.898705
Camk1g	chr1	195172540	195196476	2453	0.0481866	0	0.0263075	0.0952257	0.277599	0.081329	0.0240933	0.0607666	0.179464	0	0	0	0.904555	1
4930503O07Rik	chr1	196038381	196048953	578	0.102251	0	0	0.202066	0	0	0.0511253	0.101033	0	0.0511253	0.101033	-0.861148	1	1
Plxna2	chr1	196446023	196643062	11035	1.16756	0.926491	0.871348	0.883763	0.666449	0.711101	1.04702	0.877555	0.688775	0.358249	0.18878	0.889506	0.00750118	0.0186835
Cd34	chr1	196765015	196787486	2621	0	0	0	0.133683	0	0.025372	0	0.0668414	0.012686	0	0.0541554	-2.68157	1	0.93215
Gm16897	chr1	196781953	196803153	2491	0.0711773	0.0784262	0.0777186	0.187546	0.191355	0.160177	0.0748017	0.132632	0.175766	0	0	0	1	0.975469
A330023F24Rik	chr1	196843593	196864102	5195	0.045506	0	0	0	0.0131078	0	0.022753	0	0.0065539	0.0161991	0	1.38952	0.658342	1
Cd46	chr1	196868094	196918442	1213	0.194892	0	0	0	0	0	0.0974458	0	0	0.0974458	0	3.42554	0.36295	NA
Cr1l	chr1	196929982	196957764	1662	10.4547	9.40359	14.6382	13.0357	2.29442	2.36071	9.92913	13.837	2.32756	7.60157	11.5094	-0.597799	3.00945e-13	1.50572e-17
Cr2	chr1	196963005	197002909	6207	0.0190433	0.0209827	0.135157	0.00940827	0	0.0535686	0.020013	0.0722827	0.0267843	0	0.0454985	-2.47245	1	0.732401
Cnksr3	chr10	3134304	3227479	3448	2.69108	1.96417	3.96777	3.03164	1.59968	1.77436	2.32763	3.4997	1.68702	0.640605	1.81268	-1.48621	0.00421188	1.92398e-05
Oprm1	chr10	3308332	3557940	2639	0.223952	0.24676	0.195627	0.287671	0.0258033	0	0.235356	0.241649	0.0129017	0.222454	0.228747	-0.0385368	0.194471	0.182341
Ipcef1	chr10	3323356	3460176	8240	3.2276	2.43409	2.46695	3.50808	5.96658	5.73805	2.83084	2.98752	5.85231	0	0	0	1	0.937601
Rgs17	chr10	4424141	4520877	8190	17.0952	17.0314	17.1062	21.3053	58.1842	65.071	17.0633	19.2058	61.6276	0	0	0	0.0415245	0.224991
Mtrf1l	chr10	4522598	4534654	2621	0.721567	0.472063	0.615532	0.712975	0	0	0.596815	0.664254	0	0.596815	0.664254	-0.152034	1.83287e-11	1.84894e-12
Fbxo5	chr10	4541076	4547383	1807	181.129	143.357	198.525	197.62	5.04966	5.33619	162.243	198.072	5.19293	157.05	192.88	-0.296455	2.17917e-41	5.89065e-45
Vip	chr10	4698927	4707323	1527	0.116112	0.213228	1.22557	0.49716	0.044594	0.0870989	0.16467	0.861363	0.0658464	0.0988235	0.795516	-2.88792	0.548668	0.0890603
Myct1	chr10	4739752	4752813	2777	0.0212823	0	0.0464763	0	0	0.0239467	0.0106411	0.0232382	0.0119734	0	0.0112648	-1.08847	1	1
Syne1	chr10	4795849	5326342	18108	0.159926	0.158233	0.178187	0.180596	0.240672	0.238707	0.159079	0.179392	0.239689	0	0	0	0.72555	0.457751
Esr1	chr10	5342780	5734495	4319	1.43681	1.64345	1.44933	1.12224	4.17809	2.1248	1.54013	1.28578	3.15144	0	0	0	1	0.929802
Gm221	chr10	5785430	5836669	2151	2.50032	2.60358	5.28019	5.40262	5.5717	5.62669	2.55195	5.34141	5.59919	0	0	0	0.932329	0.0869734
1700052N19Rik	chr10	5891401	5913936	2290	1.13556	0.938409	0.619962	1.02004	0.683924	0.900219	1.03699	0.819999	0.792071	0.244915	0.0279283	2.74867	0.00923681	0.0389744
Rmnd1	chr10	5914189	5943372	1849	0	0.035219	0	0	0.036828	0.143862	0.0176095	0	0.0903448	0	0	0	1	0.923866
Gm5512	chr10	12979721	5943370	3503	2.46324	2.43526	1.76851	1.65039	1.86615	2.18313	2.44925	1.70945	2.02464	0.424609	0	5.44165	0.0310121	0.19536
Zbtb2	chr10	5958433	5979467	3227	4.06582	2.94624	5.31937	3.70977	4.89558	2.5141	3.50603	4.51457	3.70484	0	0.809727	-6.35707	0.0583965	0.00312534
Akap12	chr10	5987070	6080212	6247	22.4502	18.7531	16.9931	17.8734	30.7937	32.9573	20.6017	17.4333	31.8755	0	0	0	0.5965	0.811411
Mthfd1l	chr10	6179460	6373466	4332	1.78721	0.901938	2.2494	3.27574	0.282943	0.828948	1.34458	2.76257	0.555945	0.788631	2.20662	-1.47276	2.05648e-06	6.84235e-13
Plekhg1	chr10	6379239	6606164	7414	9.11942	8.23002	11.5939	13.9652	22.5024	27.357	8.67472	12.7796	24.9297	0	0	0	0.286373	0.896934
Iyd	chr10	6791664	6806262	1540	0.690789	0.67657	0.335233	0.492963	0	0.302273	0.68368	0.414098	0.151136	0.532543	0.262962	0.991041	0.216963	0.363788
Ppp1r14c	chr10	6881566	6980391	2524	1.00687	0.748208	0.332377	1.36507	1.48385	1.89699	0.877539	0.848723	1.69042	0	0	0	1	0.967568
H60c	chr10	7078770	7090333	2817	0.482542	0.531685	0.50398	0.331684	1.11195	1.36919	0.507114	0.417832	1.24057	0	0	0	0.814421	0.639545
B020014A21Rik	chr10	7213348	7221452	1938	0.487933	0.268813	0.998953	0.873848	1.89738	0.686275	0.378373	0.9364	1.29183	0	0	0	0.778527	0.845263
Lrp11	chr10	7309598	7345275	3397	0.904694	0.862642	0.854859	0.893921	1.90433	2.56447	0.883668	0.87439	2.2344	0	0	0	0.622532	0.782924
Pcmt1	chr10	7350034	7383382	1917	71.587	76.0581	69.4135	59.4938	10.8341	7.80517	73.8226	64.4537	9.31963	64.5029	55.134	0.226383	1.85509e-22	2.7093e-21
A630066F11Rik	chr10	7383169	7384421	1253	1.60369	0.779568	0.463521	1.25836	1.73906	0.530726	1.19163	0.860939	1.13489	0.056739	0	2.73853	0.258021	0.5278
Nup43	chr10	7387302	7398684	1290	155.128	164.415	148.725	120.642	6.22885	6.59845	159.772	134.683	6.41365	153.358	128.27	0.257705	4.11829e-38	3.2401e-36
BC020402	chr10	7398769	7400956	2188	0.378159	0.38691	0.324431	0.427036	0.0622441	0	0.382534	0.375734	0.031122	0.351412	0.344612	0.0274067	0.00231773	0.00195251
Lats1	chr10	7401007	7436259	7215	1.02392	1.03795	1.44896	1.60258	1.142	0.912474	1.03094	1.52577	1.02723	0.0037006	0.498536	-5.21404	0.0515069	0.000457876
Katna1	chr10	7445798	7482948	1775	160.821	164.359	165.203	139.002	55.5118	66.9121	162.59	152.102	61.212	101.378	90.8903	0.15753	6.22046e-10	8.98702e-10
BC013529	chr10	7487745	7500715	1557	7.17409	4.47516	2.85982	6.90114	1.1371	1.02505	5.82463	4.88048	1.08108	4.74355	3.7994	0.319442	1.83064e-13	1.85511e-12
Ppil4	chr10	7512692	7542361	2896	24.3465	32.6949	26.6508	24.1977	17.1648	21.4012	28.5207	25.4243	19.283	9.23762	6.14121	0.588212	8.0866e-05	0.000178443
Zc3h12d	chr10	7552268	7590195	4093	0.606459	0.365931	0.36263	0.385224	0.21628	0.893599	0.486195	0.373927	0.55494	0	0	0	0.618783	0.817783
Mir5104	chr10	7556179	7556272	94	0	0.692765	0	1.24249	0	0	0.346382	0.621246	0	0.346382	0.621246	-0.824776	1	1
Tab2	chr10	7625446	7675921	4278	36.1402	32.1642	31.0896	29.5944	41.1308	48.3128	34.1522	30.342	44.7218	0	0	0	0.183466	0.264401
Ust	chr10	7924551	8238623	4284	1.25541	0.790438	0.753179	1.26772	2.78166	2.45262	1.02292	1.01045	2.61714	0	0	0	0.783804	0.897619
Sash1	chr10	8442017	8605868	7183	1.57153	1.63185	1.71595	1.5772	2.55013	2.82368	1.60169	1.64658	2.6869	0	0	0	0.771239	0.577091
Samd5	chr10	9347057	9395006	2495	0.30794	0.208801	0.232782	0.280868	1.44651	0.932866	0.258371	0.256825	1.18969	0	0	0	0.640014	0.703704
Gm6150	chr10	9404520	9411707	2980	3.37153	3.21229	3.70303	3.01784	7.31222	10.1535	3.29191	3.36044	8.73287	0	0	0	0.645036	0.812904
Stxbp5	chr10	9475345	9620838	9074	16.2961	14.798	15.7384	15.8253	31.0457	37.7205	15.547	15.7818	34.3831	0	0	0	0.856138	1
9130014G24Rik	chr10	10055501	10192112	5218	0.487033	0.349436	0.346283	0.626723	0.0913501	0.420564	0.418234	0.486503	0.255957	0.162278	0.230546	-0.481579	0.255939	0.157796
Rab32	chr10	10264837	10278005	2054	8.34433	7.32361	10.0537	13.2488	26.0909	24.9294	7.83397	11.6513	25.5102	0	0	0	0.205343	1
Gm5177	chr10	10325743	10336111	3785	10.7584	9.29055	14.6455	14.3023	32.4913	31.6424	10.0245	14.4739	32.0669	0	0	0	0.168938	1
Grm1	chr10	10405857	10802129	6990	0.625675	0.195639	0.406212	0.492909	0.925469	1.46509	0.410657	0.44956	1.19528	0	0	0	0.776167	0.93082
4930567K20Rik	chr10	10470844	10477929	444	0	0	0	0	0	0.149775	0	0	0.0748874	0	0	0	1	1
Shprh	chr10	10869228	10935071	9289	5.93617	4.44461	4.13357	4.82818	3.62137	2.63451	5.19039	4.48088	3.12794	2.06245	1.35293	0.604621	1.73592e-05	6.83798e-05
Fbxo30	chr10	11001128	11017767	5114	11.314	6.88891	8.58076	14.5251	2.75629	1.30035	9.10145	11.5529	2.02832	7.07313	9.52459	-0.428784	3.61218e-06	1.69589e-07
Epm2a	chr10	11063243	11177275	1079	17.6371	15.9933	8.55248	6.71107	0	0.308156	16.8152	7.63178	0.154078	16.6611	7.4777	1.15476	1.09286e-20	5.69037e-16
Utrn	chr10	12101986	12581533	12382	2.94979	2.55073	3.35639	3.3297	5.46652	5.82721	2.75026	3.34305	5.64686	0	0	0	1	0.558629
B230208H11Rik	chr10	12636444	12642925	1182	0	0.220372	0	0.0988107	0	0.168782	0.110186	0.0494054	0.0843909	0.0257951	0	1.83976	0.741886	1
Stx11	chr10	12659787	12684065	2396	0.0246665	0.163072	0.0269334	0.121864	0	0.111018	0.093869	0.0743986	0.0555092	0.0383598	0.0188894	0.743269	0.684043	0.748713
Sf3b5	chr10	12728256	12728989	734	274.247	314.953	166.958	164.769	39.0572	41.5852	294.6	165.863	40.3212	254.279	125.542	1.01818	8.93401e-22	2.70075e-15
Plagl1	chr10	12810594	12851501	5261	3.88689	2.67362	0.147194	0.1776	0.323584	0.379206	3.28025	0.162397	0.351395	2.92886	0	8.19911	0.000557504	1
Fam164b	chr10	12869450	12897829	1053	0	0.0618423	0.183853	0.0554579	0	0	0.0309211	0.119655	0	0.0309211	0.119655	-1.66376	0.928783	0.276147
Ltv1	chr10	12898444	12912943	1768	163.865	184.126	128.079	112.599	2.54201	3.76131	173.995	120.339	3.15166	170.843	117.188	0.543816	1.7302e-49	1.20319e-44
Phactr2	chr10	12927523	13194202	8913	0.106094	0.0511432	0.0651623	0.144142	0.168079	0.141759	0.0786185	0.104652	0.154919	0	0	0	1	0.669669
Fuca2	chr10	13220834	13237081	3954	0.762303	1.00463	0.62019	0.590765	0.206662	0.10091	0.883467	0.605477	0.153786	0.729681	0.451691	0.679975	1.3662e-11	1.21584e-08
Pex3	chr10	13243648	13272948	2405	16.7842	16.5981	21.1709	25.1314	7.58813	7.82516	16.6911	23.1512	7.70665	8.9845	15.4445	-0.780914	1.23154e-07	2.4071e-11
Adat2	chr10	13272713	13283182	1453	0.610126	0.313723	0.399719	0.200954	0.0468651	0.274604	0.461924	0.300336	0.160735	0.30119	0.139601	1.05667	0.00155792	0.0377052
Aig1	chr10	13372515	13588636	1054	7.4577	6.54906	4.16338	5.20809	14.924	17.7922	7.00338	4.68574	16.3581	0	0	0	0.869412	0.40112
Hivep2	chr10	13686185	13871184	9768	0.338826	0.533332	0.541734	0.627733	0.864433	1.09608	0.436079	0.584733	0.980256	0	0	0	0.888233	0.696979
Gpr126	chr10	14122391	14264842	6505	0.227136	0.170183	0.0793634	0.368068	0.230298	0.398693	0.198659	0.223716	0.314496	0	0	0	0.894338	0.672037
Vta1	chr10	14375139	14425295	1325	51.0275	38.3347	47.9244	62.9367	85.2601	94.4049	44.6811	55.4305	89.8325	0	0	0	1	0.424683
1700016L04Rik	chr10	14425415	14478825	910	0.259784	0.500922	0.283659	0.449209	0.299319	0.219231	0.380353	0.366434	0.259275	0.121078	0.107159	0.161963	0.856949	0.859356
Gje1	chr10	14435432	14438020	1477	0.360127	0.396804	0.131075	0.593065	0.184414	0.0450237	0.378465	0.36207	0.114719	0.263746	0.247351	0.0891042	0.185947	0.169237
Nmbr	chr10	14480095	14490362	1173	0.251922	0.333094	0.660178	0.0995689	0.696624	0.850384	0.292508	0.379873	0.773504	0	0	0	1	1
Gm20125	chr10	16670900	16815588	3401	0.34755	0.382946	0.834879	0.841358	1.38152	1.27095	0.365248	0.838119	1.32624	0	0	0	0.595566	0.869335
Cited2	chr10	17443034	17445480	1969	3.30172	1.85206	1.31097	2.25403	1.21042	0.439055	2.57689	1.7825	0.82474	1.75215	0.957758	0.864622	0.000238794	0.00255013
Txlnb	chr10	17516025	17565469	4457	0	0.131496	0.173747	0.0131023	0.0305564	0.0447611	0.0657482	0.0934244	0.0376587	0.0280894	0.0557657	-0.787946	0.278488	0.0813573
Heca	chr10	17620272	17667873	3667	1.74063	1.43843	1.77741	1.57658	2.35835	2.95596	1.58953	1.677	2.65715	0	0	0	0.793279	0.581783
3110003A17Rik	chr10	17731067	17743058	809	7.08626	5.15164	4.86585	5.55819	0.0841718	0.0822003	6.11895	5.21202	0.083186	6.03576	5.12884	0.234482	1.34448e-22	2.43315e-21
Reps1	chr10	17775746	17844961	2618	25.6676	22.685	23.2691	24.0236	28.9235	34.5963	24.1763	23.6463	31.7599	0	0	0	0.199027	0.144076
Ect2l	chr10	17848828	17930696	2900	0.346453	0.134731	0.0222525	0.0201369	0.0704431	0	0.240592	0.0211947	0.0352216	0.205371	0	4.42875	0.181966	1
Ccdc28a	chr10	17933491	17954787	1166	27.523	27.4218	27.3958	28.3471	42.2236	52.2419	27.4724	27.8715	47.2327	0	0	0	0.776983	0.577697
Nhsl1	chr10	18127481	18253697	7637	3.92355	2.83946	3.24479	3.3798	5.08238	5.32906	3.3815	3.31229	5.20572	0	0	0	0.568156	0.484573
Hebp2	chr10	18259929	18265882	1910	0	0	0	0.0917232	0	0	0	0.0458616	0	0	0.0458616	-2.48186	NA	0.22702
D10Bwg1379e	chr10	18307817	18463564	8216	1.71922	1.17305	1.64159	1.72007	3.11632	2.96239	1.44613	1.68083	3.03936	0	0	0	0.999766	0.839645
Gm4922	chr10	18499533	18506599	2355	0.0501918	0.0553035	0	0.0247971	0.289151	0.0847134	0.0527477	0.0123985	0.186932	0	0	0	0.995713	0.838472
4930444F02Rik	chr10	18517105	18551736	2928	0.161478	0.0222404	0	0.0398888	0	0.0227118	0.0918591	0.0199444	0.0113559	0.0805032	0.0085885	2.28356	0.702891	0.979995
Perp	chr10	18564877	18576878	1900	0.715432	0.342736	0.203786	0.368824	0.752629	0.49	0.529084	0.286305	0.621315	0	0	0	0.432024	1
Tnfaip3	chr10	18720717	18735216	4594	0.0771888	0.14175	0.0421413	0.152539	0.103758	0.217131	0.109469	0.0973403	0.160445	0	0	0	0.935404	0.945201
Gm20139	chr10	18861555	18927753	6220	0	0	0	0.0563316	0	0.0213826	0	0.0281658	0.0106913	0	0.0174745	-1.45809	1	0.83463
Olig3	chr10	19076345	19078410	2066	0.200245	0.0630396	0.0312354	0.0847974	0.0329598	0	0.131642	0.0580164	0.0164799	0.115162	0.0415365	1.28013	0.491606	0.733549
Ifngr1	chr10	19311764	19330031	2099	2.25253	1.42712	0.799353	0.778999	0.129767	0.411863	1.83982	0.789176	0.270815	1.56901	0.518361	1.57942	4.78738e-10	5.38247e-05
Il22ra2	chr10	19341834	19354487	2468	0.0478937	0.0791571	0.0784429	0	0	0	0.0635254	0.0392215	0	0.0635254	0.0392215	0.578956	0.0389725	0.182011
Il20ra	chr10	19432393	19479859	2088	0.0849151	0.124751	0	0.111872	0	0	0.104833	0.0559359	0	0.104833	0.0559359	0.800399	0.39096	0.529012
Slc35d3	chr10	19567723	19571265	2629	0.0224804	0	0	0.066638	0	0.0252948	0.0112402	0.033319	0.0126474	0	0.0206716	-1.6169	1	0.97002
Pex7	chr10	19579896	19627480	1894	6.6153	4.02272	5.45152	5.91988	5.32105	5.40708	5.31901	5.6857	5.36406	0	0.321638	-5.05154	0.257654	0.163337
Map3k5	chr10	19654332	19862556	5393	16.9752	15.3955	18.7387	22.3063	46.5036	43.2811	16.1853	20.5225	44.8924	0	0	0	0.324748	1
Mtap7	chr10	19868726	20001396	3895	4.23341	3.89549	5.59998	4.91765	11.2588	10.8927	4.06445	5.25882	11.0758	0	0	0	0.363935	1
4930405J17Rik	chr10	19919053	19921660	629	0	0	0.102595	0.371365	0.108259	0	0	0.23698	0.0541296	0	0.18285	-4.26941	1	0.422069
Gm6251	chr10	19928245	19928836	592	0.79866	0.329999	0.545037	0.493219	0.230051	0	0.56433	0.519128	0.115025	0.449305	0.404103	0.149463	0.0391839	0.0481358
Bclaf1	chr10	20032275	20062307	5454	136.493	144.472	133.123	123.047	18.5407	16.753	140.483	128.085	17.6469	122.836	110.438	0.153477	3.59632e-23	1.32615e-22
Fam54a	chr10	20067625	20081475	2307	50.5444	45.5867	48.0566	45.0319	11.0097	9.91591	48.0656	46.5442	10.4628	37.6028	36.0814	0.059567	4.14181e-15	2.62664e-15
Pde7b	chr10	20117810	20444874	4127	0.0859233	0.173569	0.156366	0.1698	0.115499	0.338381	0.129746	0.163083	0.22694	0	0	0	1	0.939412
Ahi1	chr10	20672353	20800235	5094	0.162429	0.255673	0.15202	0.171959	0.307457	0.496074	0.209051	0.161989	0.401765	0	0	0	1	0.979575
Myb	chr10	20844736	20880790	3777	0.532017	0.258618	0.0683425	0.108229	0.0180289	0.105639	0.395317	0.0882856	0.0618341	0.333483	0.0264515	3.23619	0.121296	0.646276
Hbs1l	chr10	21015785	21088695	4893	20.3163	16.7824	21.9065	22.4494	27.0682	27.2632	18.5493	22.1779	27.1657	0	0	0	0.367984	0.0600332
4930455C13Rik	chr10	21038894	21061861	1016	0.17451	0.256378	0.0635161	0.0574775	0	0	0.215444	0.0604968	0	0.215444	0.0604968	1.67714	0.431229	0.780785
Aldh8a1	chr10	21097106	21116384	2243	0.105396	0	0.546641	0.130176	0.27323	0.148239	0.0526981	0.338409	0.210735	0	0.127674	-3.78318	0.873261	0.533717
1700020N01Rik	chr10	21312951	21342181	1061	0.835545	0.122752	0.364933	0	0	0.18803	0.479148	0.182467	0.0940151	0.385133	0.0884515	2.00485	0.0275645	0.412311
Gm5420	chr10	21410651	21413784	2206	0.026791	0	0.0292531	0	0.0308681	0	0.0133955	0.0146266	0.015434	0	0	0	1	1
Sgk1	chr10	21601990	21719708	4157	13.2504	13.7226	4.09828	1.65765	3.01407	2.39957	13.4865	2.87797	2.70682	10.7797	0.171148	5.89635	1.93545e-16	0.00724066
4930444G20Rik	chr10	21786115	21787885	1771	0.100114	0.404471	0.145754	0.263793	0	0.0375494	0.252293	0.204773	0.0187747	0.233518	0.185998	0.313187	0.236099	0.266673
E030030I06Rik	chr10	21832856	21869076	2292	31.8454	30.7984	25.0584	21.3766	3.11954	3.45266	31.3219	23.2175	3.2861	28.0358	19.9314	0.492018	4.86427e-18	1.31932e-15
Raet1a	chr10	21878415	22093945	1545	0.76506	0.632232	0.877139	0.75595	0.176298	0.129126	0.698646	0.816544	0.152712	0.545934	0.663832	-0.277476	0.0366529	0.0206187
Raet1e	chr10	21893327	21903720	1274	1.57726	1.17563	1.72221	1.92518	0.481048	0.939561	1.37645	1.8237	0.710304	0.666143	1.11339	-0.732462	0.160471	0.0656107
H60b	chr10	21993280	22008654	951	2.4237	2.46511	0.27143	1.35093	2.14811	0.349632	2.4444	0.811181	1.24887	1.19553	0	6.91352	0.00830665	0.699197
C920009B18Rik	chr10	22026526	22032748	4515	0.130899	0.014423	0.0285858	0.0646701	0	0.0147287	0.072661	0.0466279	0.00736434	0.0652966	0.0392636	0.612063	0.177385	0.297241
Raet1d	chr10	22081700	22093945	1271	0.325497	0.307411	0.101546	0.367567	0.642911	0.418568	0.316454	0.234556	0.53074	0	0	0	1	1
Gm10825	chr10	22122619	22127276	4548	1.50741	0.902057	1.78784	1.73342	3.18915	3.99176	1.20473	1.76063	3.59045	0	0	0	0.411915	1
Slc2a12	chr10	22364817	22423686	3762	5.23142	2.28491	1.76684	5.29331	7.367	17.1995	3.75816	3.53007	12.2833	0	0	0	0.545245	0.601819
Tbpl1	chr10	22423683	22451253	2875	31.2669	35.3346	16.9917	19.1339	22.6194	24.1944	33.3008	18.0628	23.4069	9.89386	0	9.95185	0.000167604	0.101434
Tcf21	chr10	22537079	22539934	1229	0.240443	0	0	0	0.332441	0.270545	0.120221	0	0.301493	0	0	0	1	0.447558
Eya4	chr10	22823974	23069709	4099	3.50366	2.78019	3.46356	3.40496	5.1499	7.05721	3.14192	3.43426	6.10356	0	0	0	1	0.817116
Rps12	chr10	23504989	23507015	518	142.276	183.668	163.698	155.124	75.7195	84.2162	162.972	159.411	79.9679	83.0041	79.4433	0.063249	1.90551e-07	8.56552e-08
Snora33	chr10	23505153	23505257	105	5.06579	2.48076	1.84378	2.78082	0.648524	2.53333	3.77327	2.3123	1.59093	2.18234	0.72137	1.5838	0.182481	0.449922
Snord100	chr10	23505560	23505627	68	4.34565	0.957645	1.89801	2.57634	0	2.93382	2.65165	2.23718	1.46691	1.18474	0.770265	0.614656	0.482464	0.58552
1110021L09Rik	chr10	23516792	23547774	2837	3.99978	5.463	4.00342	2.14075	2.52026	1.59394	4.73139	3.07208	2.0571	2.67429	1.01498	1.38894	4.95831e-05	0.00328625
Vnn3	chr10	23571268	23589649	1811	0.0326344	0.0719159	0	0	0.0376008	0	0.0522752	0	0.0188004	0.0334748	0	2.12018	0.604089	1
Vnn1	chr10	23614494	23625149	2416	0.244623	0	0.0801312	0.435078	0	0.0275248	0.122311	0.257605	0.0137624	0.108549	0.243842	-1.09845	0.0679196	0.00707583
Taar1	chr10	23640212	23641210	999	0	0	0	0	0	0	0	0	0	0	0	0	NA	NA
Taar2	chr10	23658378	23661389	1020	0.231768	0.510744	0.63267	0.229008	0	0	0.371256	0.430839	0	0.371256	0.430839	-0.209492	0.0496067	0.0369195
Taar3	chr10	23669364	23670395	1032	0	0	0	0.0565864	0	0	0	0.0282932	0	0	0.0282932	-1.93709	NA	1
Taar4	chr10	23680300	23681343	1044	0.05661	0	0	0	0	0	0.028305	0	0	0.028305	0	1.93753	1	NA
Taar7d	chr10	23747028	23748104	1077	0.439004	0.181392	0.0599186	0.433776	0.442586	0	0.310198	0.246847	0.221293	0.0889051	0.0255545	1.47601	0.723272	0.798062
Taar7e	chr10	23757420	23758496	1077	0	0	0.119837	0.054222	0.126453	0	0	0.0870296	0.0632266	0	0.0238031	-1.75716	1	1
Taar7f	chr10	23769316	23770392	1077	0.0548755	0	0.179756	0.27111	0	0.0617456	0.0274377	0.225433	0.0308728	0	0.19456	-4.35445	1	0.834401
Taar8a	chr10	23796306	23797340	1035	0	0	0.1247	0	0	0	0	0.0623501	0	0	0.0623501	-2.855	NA	1
Taar8b	chr10	23811066	23812100	1035	0	0	0	0	0	0.0642512	0	0	0.0321256	0	0	0	1	1
Taar8c	chr10	23820649	23821757	1109	0	0.176158	0.0581897	0	0	0.539676	0.0880792	0.0290948	0.269838	0	0	0	1	0.84681
Taar9	chr10	23828294	23829340	1047	0	0.0621966	0.123271	0.111551	0	0.254059	0.0310983	0.117411	0.12703	0	0	0	1	1
Stx7	chr10	23869123	23908765	2500	25.1297	24.6935	37.1448	35.0616	48.7288	46.417	24.9116	36.1032	47.5729	0	0	0	0.991465	0.113141
Moxd1	chr10	23943323	24022589	3083	0	0.084489	0.146522	0.132592	0.419658	0.280409	0.0422445	0.139557	0.350033	0	0	0	0.609866	1
Ctgf	chr10	24315248	24318488	2402	0.246049	0.162664	0.107464	0.0243119	0.170096	0.0553705	0.204356	0.0658881	0.112733	0.0916232	0	3.34516	0.0705243	1
Enpp1	chr10	24361217	24431908	3224	0.71493	0.66655	0.140114	0.235472	0.65476	1.13446	0.69074	0.187793	0.89461	0	0	0	0.761767	0.523754
Enpp3	chr10	24493620	24556001	2815	3.92606	10.1092	10.3848	8.96183	0.266091	0.448846	7.01763	9.67331	0.357468	6.66016	9.31584	-0.483512	3.10041e-21	6.24273e-25
Med23	chr10	24589792	24633335	4946	3.75206	3.5022	4.17516	5.59649	3.91002	2.81005	3.62713	4.88583	3.36004	0.267093	1.52579	-2.47054	0.0139736	0.000138848
Arg1	chr10	24635013	24647276	1477	43.6554	53.8771	53.3473	32.8163	0.0922072	0.225119	48.7663	43.0818	0.158663	48.6076	42.9231	0.179387	2.72771e-30	1.27839e-29
Akap7	chr10	24888896	25018969	3123	37.1107	39.2012	48.0428	50.5809	93.5843	101.336	38.156	49.3119	97.4603	0	0	0	0.497474	0.927291
Epb4.1l2	chr10	25079604	25243324	4463	14.5402	11.775	16.4982	17.1541	30.851	35.0753	13.1576	16.8261	32.9632	0	0	0	0.554079	0.910432
2010003K15Rik	chr10	25247749	25256078	674	0.175374	0	0	0	0	0	0.0876868	0	0	0.0876868	0	3.28816	0.653283	NA
4930401C15Rik	chr10	25499120	25557243	865	0	0	0	0	0.0787225	0	0	0	0.0393613	0	0	0	1	1
Tmem200a	chr10	25710992	25798858	4115	0.0287246	0	0	0.099339	0.099288	0	0.0143623	0.0496695	0.049644	0	2.55026e-05	-0.00367456	1	0.981881
Samd3	chr10	25949513	25991978	3554	0.232812	0.0916149	0.127104	0.394353	0.210761	0.112268	0.162213	0.260728	0.161515	0.000698728	0.0992139	-3.35165	0.813672	0.559334
L3mbtl3	chr10	25995258	26094991	3411	2.547	1.83275	3.25405	3.69797	4.4119	4.99091	2.18988	3.47601	4.70141	0	0	0	0.94886	0.18744
Gm8709	chr10	26393252	26394457	1206	0.34304	0.215986	0.214038	0.193689	2.20208	0.330846	0.279513	0.203863	1.26646	0	0	0	0.788276	0.711572
Arhgap18	chr10	26492318	26638454	3616	10.6074	10.301	13.1171	13.8564	21.694	23.1168	10.4542	13.4867	22.4054	0	0	0	0.987835	0.786624
Lama2	chr10	26701092	27336748	9712	2.44022	2.13222	2.79738	2.69377	4.88697	5.3819	2.28622	2.74557	5.13443	0	0	0	0.872818	0.86777
Ptprk	chr10	27794626	28317203	6177	0.239197	0.253016	0.365652	0.586146	0.330719	0.592116	0.246106	0.475899	0.461417	0	0.0144814	-1.29169	1	0.417849
Themis	chr10	28388201	28602555	3981	1.63303	2.94438	2.95024	3.46187	7.66304	6.68174	2.28871	3.20606	7.17239	0	0	0	0.349262	1
4930519F09Rik	chr10	28641769	28643313	1545	4.01656	5.94298	5.88936	4.76248	0.440744	0.172168	4.97977	5.32592	0.306456	4.67332	5.01947	-0.102875	1.03341e-08	3.74833e-09
2310057J18Rik	chr10	28692094	28706112	1319	0.0448073	0.0987413	0	0.0442738	0	0	0.0717743	0.0221369	0	0.0717743	0.0221369	1.34742	0.967792	1
6330407J23Rik	chr10	28863802	28919434	3946	0.479277	0.858144	0	0.0147991	0	0.0168525	0.66871	0.00739954	0.00842626	0.660284	0	6.0667	0.00221009	1
9330159F19Rik	chr10	28931449	28950585	5644	0.0209429	0.115379	0	0	0	0.0117824	0.0681609	0	0.00589121	0.0622697	0	2.85339	0.710799	1
Echdc1	chr10	29032972	29066467	3180	0.557555	0.634817	0.405864	0.642736	1.49895	1.77752	0.596186	0.5243	1.63823	0	0	0	0.634326	0.604612
Rnf146	chr10	29063982	29082248	4404	22.5185	18.9415	27.2695	30.9887	33.661	32.8725	20.73	29.1291	33.2667	0	0	0	0.589022	0.0335627
Rspo3	chr10	29172913	29255673	2396	0	0.135893	0.2424	0	0	0.0832638	0.0679465	0.1212	0.0416319	0.0263146	0.0795683	-1.30244	0.911521	0.787942
Cenpw	chr10	29915815	29920346	1512	52.925	51.381	50.7467	48.9733	44.1357	37.6042	52.153	49.86	40.8699	11.2831	8.99005	0.327432	0.000642432	0.00050124
Trmt11	chr10	30254031	30320555	2359	20.5438	18.1916	24.5108	30.8943	30.9733	37.0416	19.3677	27.7025	34.0074	0	0	0	0.811786	0.061362
Gm20300	chr10	30323001	30326440	3440	0.36079	0.340744	0.093797	0.203711	0	0	0.350767	0.148754	0	0.350767	0.148754	1.18427	9.61647e-10	9.99526e-06
Hint3	chr10	30328013	30338172	696	6.70829	7.20436	6.39761	3.69177	0.391351	0	6.95632	5.04469	0.195675	6.76065	4.84901	0.47863	5.60543e-22	1.48712e-18
Ncoa7	chr10	30365388	30522913	5338	1.38397	1.43952	1.87383	2.25362	3.77597	4.45991	1.41174	2.06372	4.11794	0	0	0	0.438032	0.970643
Hey2	chr10	30552165	30562589	2532	3.01106	1.85175	1.40177	1.70671	0.457194	0.183847	2.43141	1.55424	0.32052	2.11089	1.23372	0.770007	0.000544926	0.00321753
Hddc2	chr10	31033211	31047892	718	8.47826	5.07899	5.39268	2.76532	2.27616	1.94499	6.77862	4.079	2.11057	4.66805	1.96843	1.24155	2.4143e-08	7.48349e-05
Tpd52l1	chr10	31052186	31165727	1267	7.04359	8.22351	6.41758	10.2783	8.81419	6.87569	7.63355	8.34792	7.84494	0	0.502982	-5.68083	0.141146	0.0496158
Gm3258	chr10	31133532	31134241	710	22.3917	25.4976	26.5401	22.1251	2.3018	2.62254	23.9447	24.3326	2.46217	21.4825	21.8704	-0.0258056	9.95861e-19	2.17102e-19
Rnf217	chr10	31221693	31329531	2860	0.30997	0	0	0.224604	0.309523	0.418532	0.154985	0.112302	0.364027	0	0	0	1	0.993058
Nkain2	chr10	31409125	32609721	3745	0.0631251	0	0	0.0311867	0	0.0887851	0.0315626	0.0155934	0.0443925	0	0	0	1	1
Trdn	chr10	32803289	33196515	4514	0.0261856	0.0865572	0	0.0129369	0	0	0.0563714	0.00646845	0	0.0563714	0.00646845	2.01086	0.741792	1
D830005E20Rik	chr10	32942151	32976163	1844	0	0	0	0	0.0369279	0	0	0	0.0184639	0	0	0	1	1
Clvs2	chr10	33232140	33344406	2500	26.7609	20.4216	25.1934	26.1386	63.9548	60.6214	23.5912	25.666	62.2881	0	0	0	0.473959	0.847141
Gm4794	chr10	33486230	33501921	882	0.268031	1.10748	2.41448	1.72146	0.15441	0	0.687756	2.06797	0.0772052	0.610551	1.99076	-1.68893	0.0576342	0.00401791
Sult3a1	chr10	33577528	33599281	1096	0	0	0.23552	0.106564	0	0	0	0.171042	0	0	0.171042	-4.17825	NA	0.677758
Rsph4a	chr10	33624917	33635827	3650	0	0.107046	0.0884005	0.271987	0	0	0.0535232	0.180194	0	0.0535232	0.180194	-1.58211	0.252603	0.0572098
Zufsp	chr10	33646742	33671018	2364	8.95013	7.32737	8.70805	7.88015	3.97509	2.5036	8.13875	8.2941	3.23934	4.89941	5.05476	-0.0449449	1.92286e-08	4.70863e-09
A830082N09Rik	chr10	33707022	33714861	7840	0.0753838	0.132898	0.115236	0.0595889	0	0.0339286	0.104141	0.0874126	0.0169643	0.0871765	0.0704483	0.272544	0.00162939	0.0036025
Rwdd1	chr10	33716361	33739422	1082	71.1177	77.8791	53.2601	50.4094	7.61506	11.3087	74.4984	51.8347	9.46188	65.0365	42.3728	0.617991	1.80804e-08	4.56536e-07
Bet3l	chr10	33757403	33829621	1185	15.3114	12.4744	16.773	22.7182	46.431	39.3949	13.8929	19.7456	42.913	0	0	0	0.296204	1
Fam26d	chr10	33758590	33764119	3714	0.095478	0.157803	0.0868772	0.220129	0.27502	0.179052	0.12664	0.153503	0.227036	0	0	0	1	0.963544
Fam26e	chr10	33811158	33816325	1786	0.132365	0.145845	0.108397	0	0	0.0372341	0.139105	0.0541985	0.018617	0.120488	0.0355815	1.5174	0.361346	0.754004
Fam26f	chr10	33845873	33847778	1082	13.7647	12.1573	7.51486	6.58452	0.188803	0.245841	12.961	7.04969	0.217322	12.7437	6.83237	0.898348	1.23458e-22	5.03011e-18
Dse	chr10	33871199	33927357	4225	1.52473	0.832302	1.23719	1.57569	1.09597	1.00734	1.17852	1.40644	1.05165	0.126865	0.354785	-1.41429	0.0517383	0.00836703
Tspyl1	chr10	34001996	34004691	2696	9.16327	8.5023	8.13835	10.2022	7.85517	7.32586	8.83278	9.17026	7.59051	1.24227	1.57975	-0.344253	0.00612432	0.00169382
Tspyl4	chr10	34017227	34021126	3900	2.18219	2.70498	4.30216	4.47711	8.50315	6.34308	2.44358	4.38964	7.42311	0	0	0	0.367053	0.716508
Nt5dc1	chr10	34023418	34138334	2716	8.87819	4.91516	11.9038	10.1055	16.6226	26.0026	6.89667	11.0047	21.3126	0	0	0	0.207628	0.910432
Col10a1	chr10	34109787	34116891	3130	0.169939	0.208051	0.103087	0.167915	0.391601	0.233706	0.188995	0.135501	0.312653	0	0	0	0.991692	1
Frk	chr10	34203206	34331036	4803	5.21732	5.30124	5.77741	5.90902	9.32886	8.86113	5.25928	5.84321	9.095	0	0	0	0.810458	0.423908
Hs3st5	chr10	36226613	36554200	3095	1.60403	1.15722	1.43869	1.64153	2.83821	2.44944	1.38062	1.54011	2.64382	0	0	0	1	0.846537
Hdac2	chr10	36694350	36721694	2004	18.4911	15.1751	19.1923	21.4181	17.6354	23.5272	16.8331	20.3052	20.5813	0	0	0	0.259284	0.0588448
Marcks	chr10	36853049	36858732	4186	0.677698	0.373358	0.601233	0.502221	0.471752	0.794315	0.525528	0.551727	0.633033	0	0	0	0.189002	0.0991665
Rfpl4b	chr10	38540347	38541585	1054	193.396	330.295	245.088	199.348	0.193819	0.757116	261.845	222.218	0.475467	261.37	221.743	0.237196	6.09602e-29	2.74721e-28
Lama4	chr10	38685321	38829994	6046	3.32357	2.32648	3.88518	4.45271	8.0867	10.2621	2.82502	4.16894	9.17439	0	0	0	0.145713	1
1700025K23Rik	chr10	38838614	38853701	730	16.3539	22.8366	25.3709	31.1985	75.5575	79.5267	19.5953	28.2847	77.5421	0	0	0	0.0625308	0.664806
Tube1	chr10	38853829	38870864	2929	4.03557	3.04589	3.98783	2.89095	6.90482	5.94845	3.54073	3.43939	6.42663	0	0	0	0.909689	0.872827
Wisp3	chr10	38870777	38883600	1418	0	0.459238	0.409585	0.494193	1.00846	0.703456	0.229619	0.451889	0.855957	0	0	0	0.681737	1
Fyn	chr10	39089605	39285180	3685	14.0335	14.8088	17.7398	19.6347	22.5074	20.8974	14.4211	18.6873	21.7024	0	0	0	0.494943	0.0596887
Traf3ip2	chr10	39332740	39375113	2867	0.597811	0.590554	0.607734	0.753643	0.166259	0.394315	0.594183	0.680688	0.280287	0.313896	0.400402	-0.341507	0.207719	0.139179
E130307A14Rik	chr10	39341217	39451813	1664	0.67483	0.547884	1.08588	2.45661	0.122767	0.599459	0.611357	1.77125	0.361113	0.250243	1.41013	-2.44809	0.182999	0.00288474
Rev3l	chr10	39451966	39595011	10665	10.6454	12.0043	14.1166	11.9149	17.3542	21.593	11.3248	13.0158	19.4736	0	0	0	0.770356	0.30314
AA474331	chr10	39612566	39619044	781	0.302693	0.750421	0.661023	0.373861	1.6566	2.46927	0.526557	0.517442	2.06294	0	0	0	0.784437	0.836957
2010001E11Rik	chr10	39640188	39646729	2285	0.0775941	0.0284989	0	0	0.149004	0.174617	0.0530465	0	0.161811	0	0	0	1	0.688816
G630090E17Rik	chr10	39666718	39679959	1782	0.132662	0	0.253494	0.0983117	0	0.0373176	0.0663309	0.175903	0.0186588	0.0476721	0.157244	-1.53601	0.329208	0.0217373
BC021785	chr10	39677867	39706452	5981	0.0592886	0.0762146	0.140264	0.263622	0.170778	0.111185	0.0677516	0.201943	0.140982	0	0.0609612	-2.82703	1	0.500586
AI317395	chr10	39721379	39745074	2679	2.05165	0.461843	0.337235	0.414164	0.0508361	0.27305	1.25675	0.3757	0.161943	1.09481	0.213757	2.30379	7.7792e-12	0.000729766
Slc16a10	chr10	39753341	39862060	6556	4.50739	4.16187	3.52388	3.84801	3.19909	2.81986	4.33463	3.68595	3.00948	1.32515	0.676471	0.959735	0.000642783	0.00212178
Rpf2	chr10	39943052	39966845	1890	58.7882	66.188	71.1222	63.3099	0.612495	1.23148	62.4881	67.216	0.921988	61.5661	66.2941	-0.106727	1.34395e-49	2.34054e-51
Gtf3c6	chr10	39969009	39977471	1020	134.831	146.584	73.453	70.5346	1.46872	1.49951	140.707	71.9938	1.48411	139.223	70.5097	0.981406	8.22367e-53	9.34e-44
Amd1	chr10	40007264	40021994	3206	0.0184345	0	0	0.018215	0	0	0.00921723	0.00910748	0	0.00921723	0.00910748	0.00826321	1	1
Cdk19	chr10	40069114	40203624	5807	1.78107	1.74939	1.75583	2.48391	1.13746	0.309196	1.76523	2.11987	0.723327	1.0419	1.39655	-0.419158	6.4156e-07	6.69484e-09
Slc22a16	chr10	40290168	40323938	2243	0.81682	0.754845	0.258935	0.0260353	0	0.0889434	0.785832	0.142485	0.0444717	0.741361	0.0980135	2.79829	5.88784e-08	0.047718
Ddo	chr10	40349817	40369737	3000	0	0	0	0	0	0	0	0	0	0	0	0	NA	NA
9030224M15Rik	chr10	40403088	40530889	1529	0.0386533	0.0425899	0.211028	0.152772	0.133607	0.69588	0.0406216	0.1819	0.414743	0	0	0	0.575718	1
Cdc40	chr10	40551427	40602949	3366	36.0821	40.7435	54.2179	43.3901	30.5477	26.3748	38.4128	48.804	28.4612	9.95155	20.3428	-1.03079	0.000324278	2.35697e-06
Wasf1	chr10	40603340	40658375	2550	8.13506	6.3843	8.65493	8.67942	3.68514	4.12039	7.25968	8.66717	3.90277	3.35692	4.76441	-0.503894	6.70025e-05	2.39641e-06
Fig4	chr10	40907978	41023047	3263	0.851284	0.997853	1.38439	1.1275	0.125213	0.978241	0.924569	1.25594	0.551727	0.372842	0.704216	-0.899613	0.00145423	1.68819e-05
Zbtb24	chr10	41170202	41185380	2831	5.17733	3.51937	7.20319	6.33272	1.10645	2.95973	4.34835	6.76795	2.03309	2.31526	4.73486	-1.02897	1.8113e-06	1.57145e-10
Mical1	chr10	41196120	41206836	3563	0.298573	0	0.126783	0.0819494	0.0382234	0.111984	0.149287	0.104366	0.0751039	0.0741827	0.0292622	1.10038	0.0479197	0.212863
Smpd2	chr10	41206978	41210146	1602	3.39406	1.78856	1.97384	2.0778	0	0	2.59131	2.02582	0	2.59131	2.02582	0.353629	2.7906e-23	5.41729e-21
Ppil6	chr10	41210245	41234094	1070	1.71227	3.89502	3.92019	4.58445	5.2185	12.4299	2.80364	4.25232	8.8242	0	0	0	0.557623	1
Cd164	chr10	41239306	41250848	2830	107.175	95.3097	97.2774	99.5846	105.463	102.17	101.242	98.431	103.817	0	0	0	0.0177426	0.0116446
Ccdc162	chr10	41258655	41307559	2749	0.322486	0.0473771	0.0704246	0.021243	0.322021	0.411241	0.184931	0.0458338	0.366631	0	0	0	1	0.475374
5730435O14Rik	chr10	41287822	41296282	617	0.38315	0	0.104591	0	0	0.323339	0.191575	0.0522953	0.161669	0.0299056	0	1.99659	1	1
Cep57l1	chr10	41438646	41529674	2387	20.6742	12.6857	22.0875	24.1221	26.9014	29.5308	16.6799	23.1048	28.2161	0	0	0	0.700207	0.0598326
Sesn1	chr10	41530380	41628242	3339	11.0803	7.25505	7.98199	11.0358	0.0815753	0.25891	9.16768	9.5089	0.170243	8.99743	9.33866	-0.0536434	4.79388e-25	8.39161e-26
Armc2	chr10	41634797	41738188	4864	1.28797	1.0175	1.89723	1.68084	2.37997	2.70703	1.15273	1.78903	2.5435	0	0	0	0.927662	0.396965
Foxo3	chr10	41905592	41996548	2889	1.96389	2.09628	1.56361	2.00115	4.28982	6.53721	2.03009	1.78238	5.41352	0	0	0	0.87216	0.858226
Lace1	chr10	42032391	42198371	2513	11.077	8.70684	9.7325	10.8754	14.8492	13.3106	9.89192	10.3039	14.0799	0	0	0	0.386568	0.212297
Snx3	chr10	42221860	42255175	1377	66.8265	46.0143	42.0374	54.9196	12.6102	9.03087	56.4204	48.4785	10.8205	45.5999	37.658	0.276007	0.000568925	0.000929875
Nr2e1	chr10	42281777	42303394	3233	11.5167	8.27846	11.5172	16.3469	49.7075	46.4657	9.89759	13.932	48.0866	0	0	0	0.00941488	0.238349
Ostm1	chr10	42398722	42422268	3009	5.53887	2.87835	6.34815	6.69558	0.203674	0.176803	4.20861	6.52187	0.190238	4.01837	6.33163	-0.654658	6.18951e-23	3.49039e-28
Sec63	chr10	42481302	42552320	6032	8.02447	8.59341	8.22702	6.92207	3.40927	3.80347	8.30894	7.57455	3.60637	4.70257	3.96818	0.244406	6.4356e-08	1.41777e-07
Scml4	chr10	42580318	42680588	4745	0.0747324	0.0823434	0	0	0	0	0.0785379	0	0	0.0785379	0	3.1463	0.00183167	NA
Sobp	chr10	42722306	42894336	4980	0.118676	0.196144	0.660874	0.164169	0.0410211	0.227008	0.15741	0.412521	0.134015	0.0233958	0.278507	-3.11087	0.807672	0.45417
9030612E09Rik	chr10	42894510	42896368	1859	0.0317918	0	0	0.0314132	0.0366299	0	0.0158959	0.0157066	0.018315	0	0	0	1	1
Pdss2	chr10	42941292	43184688	2031	11.0869	11.7671	11.0572	12.7088	16.6633	19.0889	11.427	11.883	17.8761	0	0	0	0.57714	0.343209
Bend3	chr10	43198946	43235223	6049	4.75816	4.59682	4.51268	3.36925	0.157601	0.197884	4.67749	3.94096	0.177743	4.49975	3.76322	0.257251	6.36242e-31	3.49916e-29
1700021F05Rik	chr10	43244927	43260800	898	58.3111	76.8676	93.2054	94.619	3.86731	4.07294	67.5893	93.9122	3.97013	63.6192	89.9421	-0.499467	7.98961e-29	7.91288e-34
Cd24a	chr10	43298975	43304071	1816	95.6809	83.5155	58.2071	61.2591	0.712448	1.31828	89.5982	59.7331	1.01537	88.5829	58.7177	0.593149	1.7393e-45	5.1983e-41
F830002L21Rik	chr10	43313233	43350719	1832	0.0322603	0	0	0	0	0.0362991	0.0161302	0	0.0181496	0	0	0	1	1
1700027J07Rik	chr10	43465964	43485642	1060	0.0557555	0.122868	0	0.165275	0	0	0.0893116	0.0826374	0	0.0893116	0.0826374	0.100367	0.925306	0.93326
Qrsl1	chr10	43593996	43621542	1970	9.63014	8.36311	5.47051	5.6915	0	0.135025	8.99663	5.581	0.0675127	8.92912	5.51349	0.694552	6.77709e-30	1.05083e-25
Rtn4ip1	chr10	43621613	43667668	2981	1.56624	1.46361	1.4937	2.21365	2.62695	2.05233	1.51493	1.85367	2.33964	0	0	0	0.626144	0.17199
Aim1	chr10	43670113	43724652	7416	1.9525	1.35227	1.80997	1.64577	3.14949	2.76187	1.65239	1.72787	2.95568	0	0	0	0.869516	0.644204
Speer5-ps1	chr10	43890253	43939391	1522	19.0272	13.3919	16.1967	22.4073	76.1483	63.8785	16.2096	19.302	70.0134	0	0	0	0.049386	0.235422
Atg5	chr10	43988164	44084097	2352	115.689	102.165	96.7162	107.781	211.87	192.036	108.927	102.249	201.953	0	0	0	0.929921	0.918244
Mir1929	chr10	44079482	44079574	93	0	0	0	0	0	0	0	0	0	0	0	0	NA	NA
Prdm1	chr10	44156981	44178493	5143	1.78119	1.98791	2.30876	1.73727	2.68779	3.51701	1.88455	2.02301	3.1024	0	0	0	0.824734	0.623175
Prep	chr10	44787020	44878801	2719	8.30325	6.49043	2.65819	2.01888	3.6314	2.61696	7.39684	2.33854	3.12418	4.27266	0	8.74236	0.000486172	0.4373
Popdc3	chr10	45009111	45038256	1851	2.77784	2.2164	4.04417	3.43884	0.40467	0.790384	2.49712	3.7415	0.597527	1.89959	3.14398	-0.723908	1.69512e-08	5.46265e-12
Bves	chr10	45055568	45089514	1607	0.147109	0.0810453	0.120471	0.0363392	0.084748	0	0.114077	0.0784052	0.042374	0.0717029	0.0360312	0.827777	0.455685	0.67884
Lin28b	chr10	45096425	45190007	5403	1.96894	2.3623	2.53209	3.09117	4.17165	5.60013	2.16562	2.81163	4.88589	0	0	0	0.82494	0.648385
Hace1	chr10	45297635	45432151	3785	2.3734	1.96134	3.18826	3.05486	5.72106	6.079	2.16737	3.12156	5.90003	0	0	0	0.473549	0.881045
D030045P18Rik	chr10	45527510	45571824	1892	0	0.103256	0	0	0.215946	0	0.0516278	0	0.107973	0	0	0	1	0.82765
Grik2	chr10	48819269	49508560	4872	0.545882	0.294055	0.423858	0.455478	1.10417	0.95546	0.419969	0.439668	1.02981	0	0	0	0.937828	1
Ascc3	chr10	50312475	50571008	7477	14.0302	11.1567	11.5566	14.1131	18.342	18.8729	12.5935	12.8349	18.6075	0	0	0	0.391609	0.225751
Sim1	chr10	50615457	50708958	7355	0.112497	0.0177077	0.0175479	0.00793979	0.0462916	0.0271244	0.0651021	0.0127438	0.036708	0.0283941	0	1.94088	0.407267	1
Gp49a	chr10	51200485	51206025	1305	0.22644	0.149701	1.13735	0.402739	0	0	0.188071	0.770045	0	0.188071	0.770045	-1.97754	0.223304	0.0547557
Lilrb4	chr10	51210781	51216417	1418	0.166716	0	0.136528	0.0823655	0	0	0.0833581	0.109447	0	0.0833581	0.109447	-0.355522	0.819658	0.799224
Fam162b	chr10	51305256	51310266	555	0.638928	1.64266	1.04647	1.47308	5.64391	3.5946	1.1408	1.25978	4.61925	0	0	0	0.724525	0.859353
Gprc6a	chr10	51334629	51351264	2856	0.0206936	0.0456022	0	0.0408943	0	0	0.0331479	0.0204472	0	0.0331479	0.0204472	0.502981	0.947767	0.976888
Rfx6	chr10	51397566	51450235	3701	0.447129	0.3695	0.383602	0.268239	0	0	0.408314	0.32592	0	0.408314	0.32592	0.316468	0.00098541	0.00163867
Vgll2	chr10	51742492	51748277	1466	0	0.0888402	0	0	0.0928991	0	0.0444201	0	0.0464495	0	0	0	1	1
Ros1	chr10	51765732	51915050	7401	0.638842	0.818288	1.14224	1.08888	0.0736063	0.107823	0.728565	1.11556	0.0907148	0.63785	1.02485	-0.675685	5.5179e-06	1.19982e-07
Dcbld1	chr10	51953425	52041183	3025	38.7428	39.2442	55.2312	57.7408	2.67878	4.15488	38.9935	56.486	3.41683	35.5767	53.0691	-0.576809	2.00734e-21	4.88937e-26
Gopc	chr10	52056830	52101930	4317	0.588681	0.482705	0.642782	0.906326	0.962195	0.970466	0.535693	0.774554	0.96633	0	0	0	0.945394	0.216037
Nepn	chr10	52111414	52124410	1823	0.0648391	0	0	0.0640671	0.149413	0	0.0324196	0.0320335	0.0747065	0	0	0	1	1
Nus1	chr10	52137353	52159998	4614	28.0646	25.5314	29.0214	31.0717	47.4628	49.9831	26.798	30.0466	48.723	0	0	0	0.89211	0.444821
Zfa	chr10	52262126	52265545	3420	0.587553	0.495064	0.773634	0.614707	0.0199108	0	0.541308	0.69417	0.00995541	0.531353	0.684215	-0.358813	1.34822e-06	2.07804e-07
Slc35f1	chr10	52410307	52831428	4973	0.0356531	0.0392841	0	0.0117428	0	0	0.0374686	0.00587142	0	0.0374686	0.00587142	1.58054	0.655859	0.997251
Gm9766	chr10	52997887	53099657	2691	16.34	16.6248	17.2182	18.3156	36.0845	43.9132	16.4824	17.7669	39.9989	0	0	0	0.656908	0.985645
Gm19395	chr10	53000076	53003493	658	0	0.197933	0	0.177499	0	0	0.0989664	0.0887494	0	0.0989664	0.0887494	0.142039	0.861281	0.869554
Pln	chr10	53057492	53065805	2480	0.142986	0.13129	0.0520422	0.329661	0.0274577	0.134073	0.137138	0.190852	0.0807651	0.0563729	0.110087	-0.855409	0.220596	0.0471283
Gm20597	chr10	53218249	53238795	5486	0.0646382	0.0356106	0.117631	0.149027	0.2979	0.690941	0.0501244	0.133329	0.49442	0	0	0	0.301696	0.845263
Mcm9	chr10	53257130	53350245	3873	9.47628	9.14671	16.2955	14.3844	1.74062	3.4512	9.3115	15.34	2.59591	6.71559	12.7441	-0.923226	3.68143e-10	3.25826e-15
Asf1a	chr10	53316767	53329021	2182	22.3457	12.2062	17.4492	20.0456	20.8467	20.907	17.276	18.7474	20.8768	0	0	0	0.303155	0.15954
Fam184a	chr10	53352952	53470715	3949	14.6817	15.5998	13.2202	15.4533	19.6405	20.6286	15.1407	14.3368	20.1346	0	0	0	0.266329	0.236166
Man1a	chr10	53625839	53795602	3889	1.91481	1.7247	2.47244	2.19233	5.4455	4.46297	1.81976	2.33239	4.95424	0	0	0	0.627387	1
Gm16998	chr10	53795728	53800887	1230	0.192198	0	0	0	0	0	0.096099	0	0	0.096099	0	3.40734	0.76115	NA
D630037F22Rik	chr10	55734100	55948495	7239	0.342898	0.0809613	0.356582	0.290413	0.432708	0.698163	0.21193	0.323497	0.565435	0	0	0	0.813672	0.903313
Msl3l2	chr10	55826723	55836686	2140	0.718048	0.0912896	0.0301553	0	0	0.0310748	0.404669	0.0150777	0.0155374	0.389131	0	5.31879	0.550463	1
Gja1	chr10	56097106	56110225	3105	6.30029	8.07445	4.92566	3.64865	0.0219308	0.171337	7.18737	4.28715	0.0966337	7.09073	4.19052	0.757401	4.17738e-40	3.18341e-33
4930467K11Rik	chr10	57198189	57206159	723	0.163488	0.090069	0	0	0.094184	0.0919779	0.126778	0	0.0930809	0.0336975	0	2.12755	0.947739	1
Hsf2	chr10	57206191	57232949	2623	1.82507	1.26615	1.08251	1.8924	0.649018	0.709874	1.54561	1.48745	0.679446	0.866167	0.808007	0.099092	0.0252511	0.0218065
Serinc1	chr10	57235582	57252335	2877	38.9692	41.0366	31.425	34.5065	9.18348	9.91606	40.0029	32.9658	9.54977	30.4531	23.416	0.378955	2.62204e-11	3.59332e-10
Pkib	chr10	57351787	57460918	6039	0.303383	0.107832	0.34195	0.44482	1.12759	0.594635	0.205607	0.393385	0.861111	0	0	0	0.487003	1
Fabp7	chr10	57504729	57508256	762	0.698042	1.96556	1.18563	1.53273	0.178727	0.698163	1.3318	1.35918	0.438445	0.893356	0.920739	-0.0430806	0.265148	0.23379
Smpdl3a	chr10	57514350	57531636	1791	0.329988	0	1.2611	0.195635	0	0	0.164994	0.728368	0	0.164994	0.728368	-2.07703	0.000562359	2.05363e-12
4933403O03Rik	chr10	57692727	57694761	1486	2.06813	2.27876	2.95303	2.47579	2.74946	2.59556	2.17345	2.71441	2.67251	0	0.0418973	-2.37566	0.620828	0.352324
Dux	chr10	57693399	57695423	2025	1.66358	1.25416	2.03954	1.98983	1.54685	1.47778	1.45887	2.01468	1.51231	0	0.502371	-5.67912	0.470281	0.188061
Gm4981	chr10	57697596	57699408	1813	2.51008	3.55591	2.81195	3.89744	6.19728	4.87838	3.03299	3.35469	5.53783	0	0	0	0.991692	0.78619
Gcc2	chr10	57718274	57768340	6511	11.1467	9.40143	10.4068	10.3771	16.8695	21.0091	10.274	10.392	18.9393	0	0	0	0.918471	0.741585
Lims1	chr10	57786214	57887439	4941	27.3795	26.4644	27.7668	29.9963	23.4563	23.8086	26.9219	28.8816	23.6325	3.28946	5.24909	-0.672584	0.00325981	0.000494543
Ranbp2	chr10	57909600	57956902	9476	27.854	29.3438	21.2407	18.1428	2.14863	3.41763	28.5989	19.6917	2.78313	25.8158	16.9086	0.610202	3.57865e-26	8.55026e-22
Ccdc138	chr10	57960685	58038992	2466	3.25942	5.70393	4.31786	4.90195	3.45169	3.20904	4.48167	4.6099	3.33037	1.15131	1.27954	-0.151104	0.00343334	0.00102887
Edar	chr10	58063536	58138444	3680	0	0.123869	0.157824	0	0.0370082	0.126495	0.0619347	0.0789119	0.0817514	0	0	0	0.993752	0.922143
BB019430	chr10	58159493	58167025	1320	0.537281	0.296	0.53777	0.619364	2.11507	9.72311	0.41664	0.578567	5.91909	0	0	0	0.304172	0.454824
Sh3rf3	chr10	58276107	58601664	5781	1.02233	0.551959	1.09396	1.58595	2.57962	3.00234	0.787144	1.33995	2.79098	0	0	0	0.256606	1
Sept10	chr10	58604375	58684595	2654	0.623521	0.417121	0.85103	0.6381	0.179602	0.100226	0.520321	0.744565	0.139914	0.380406	0.60465	-0.654789	0.000424823	1.25575e-05
Sowahc	chr10	58684670	58689181	4512	3.06507	1.34223	1.95943	2.01905	0	0	2.20365	1.98924	0	2.20365	1.98924	0.146978	1.84395e-28	8.40715e-28
P4ha1	chr10	58786044	58836052	4043	7.63063	10.0346	8.57133	9.17195	8.74136	8.1583	8.83259	8.87164	8.44983	0.382764	0.421808	-0.136727	0.0200198	0.00901625
Pla2g12b	chr10	58866433	58884724	1066	0.221767	0.122176	0	0	0.063879	0.311914	0.171972	0	0.187896	0	0	0	0.912424	0.613535
Oit3	chr10	58885708	58904527	2716	0.0435205	0.26374	0.0712802	0.0430023	0.225646	0.0489691	0.15363	0.0571413	0.137308	0.0163228	0	1.39631	0.814421	1
Ccdc109a	chr10	58909732	59079440	2872	66.5296	61.5374	79.3173	82.2074	211.683	240.206	64.0335	80.7623	225.944	0	0	0	0.0497043	0.474382
Micu1	chr10	59165383	59326870	2274	52.4995	66.0076	43.3337	41.9103	12.6967	10.2645	59.2535	42.622	11.4806	47.7729	31.1414	0.617197	2.1414e-16	2.43504e-13
Dnajb12	chr10	59342339	59360764	1774	18.5232	18.7211	16.8424	18.138	11.362	7.12232	18.6221	17.4902	9.24214	9.37996	8.24808	0.185313	7.1207e-07	7.19159e-07
Ddit4	chr10	59412423	59414518	1685	10.8732	7.14966	4.51918	6.03033	1.9398	1.77596	9.01141	5.27475	1.85788	7.15353	3.41687	1.06378	3.29518e-13	9.08775e-09
Anapc16	chr10	59450657	59465860	1329	68.6175	70.5098	61.9103	72.1066	129.222	121.591	69.5636	67.0084	125.407	0	0	0	0.876137	0.789163
Ascc1	chr10	59465553	59562738	1578	13.8951	18.1989	17.912	16.0241	12.4711	8.34411	16.047	16.968	10.4076	5.63937	6.56042	-0.217896	0.000112515	1.77384e-05
Spock2	chr10	59569005	59596661	3915	0.030192	0.149701	0.0494501	0.11933	0	0	0.0899465	0.0843901	0	0.0899465	0.0843901	0.0825206	0.00177767	0.00145391
Chst3	chr10	59644276	59682008	6112	0.0483482	0.0532722	0.0211166	0.143318	0	0	0.0508102	0.0822171	0	0.0508102	0.0822171	-0.600721	0.00142892	1.95071e-05
Psap	chr10	59740376	59765348	2733	7.84984	7.172	7.17813	8.5897	0.373738	0.413648	7.51092	7.88392	0.393693	7.11723	7.49022	-0.073592	3.02878e-29	1.07341e-30
Cdh23	chr10	59765498	60159238	11255	0.157532	0.115717	0.0114673	0.103771	0.133104	0.0413594	0.136625	0.0576192	0.0872319	0.0493929	0	2.57029	0.0352103	0.681098
4632428N05Rik	chr10	59809599	59835432	4846	0.14635	0.0537515	0.0266333	0.0120506	0	0.0137227	0.100051	0.0193419	0.00686133	0.0931892	0.0124806	2.19854	0.00132435	0.480262
Gm17455	chr10	59862474	59866306	857	0	0	0	0	0	0	0	0	0	0	0	0	NA	NA
Slc29a3	chr10	60174820	60215530	5240	0.507546	0.621373	0.775866	1.1033	0.740728	0.824905	0.564459	0.939585	0.782816	0	0.156769	-4.05978	0.394921	0.00275125
Unc5b	chr10	60225343	60294329	5867	0.362644	0.221987	0.406971	0.278698	0	0	0.292315	0.342834	0	0.292315	0.342834	-0.222936	3.10814e-10	3.69413e-11
4930565A17	chr10	60494051	60500828	1131	0.365788	0.115155	0.114116	0.103266	0	0	0.240471	0.108691	0	0.240471	0.108691	1.07743	0.102332	0.295499
Pcbd1	chr10	60552091	60557077	810	14.8847	16.2398	13.0658	23.3589	39.7641	30.9512	15.5622	18.2123	35.3577	0	0	0	0.818742	0.882851
Sgpl1	chr10	60561390	60610413	4123	3.31125	4.13811	2.41038	1.61467	0	0.0483871	3.72468	2.01252	0.0241936	3.70049	1.98833	0.892815	2.55883e-37	1.21209e-29
Tbata	chr10	60634712	60651589	2023	0	0	0	0	0	0	0	0	0	0	0	0	NA	NA
Adamts14	chr10	60659860	60736186	5188	0.0683511	0.0376561	0	0	0	0	0.0530036	0	0	0.0530036	0	2.65543	0.0446014	NA
Prf1	chr10	60760584	60767011	2054	0.604245	0.538967	0.282761	0.170586	0.0331524	0	0.571606	0.226673	0.0165762	0.55503	0.210097	1.36019	0.0467147	0.149697
X99384	chr10	60782405	60846271	4274	0.318044	0.0761814	0	0.0546534	0	0	0.197113	0.0273267	0	0.197113	0.0273267	2.47214	2.93495e-07	0.0844359
Nodal	chr10	60880720	60888085	2094	0.0564478	0.279885	0.246542	0.39043	0	0	0.168166	0.318486	0	0.168166	0.318486	-0.882606	0.0229846	0.00323729
Eif4ebp2	chr10	60895245	60915417	1786	3.60694	2.29706	2.70993	2.05992	2.17324	1.19149	2.952	2.38492	1.68237	1.26963	0.702556	0.844655	0.0546351	0.107911
Lrrc20	chr10	60938581	61044976	2621	0.315686	0.571445	0.320077	0.111402	0.0779416	0	0.443565	0.215739	0.0389708	0.404595	0.176769	1.15045	0.002527	0.0307685
Npffr1	chr10	61058232	61089133	1307	0	0	0	0	0	0.0508799	0	0	0.0254399	0	0	0	1	1
Ppa1	chr10	61111369	61136913	1292	156.764	126.258	87.5083	119.145	69.4653	48.9485	141.511	103.326	59.2069	82.3039	44.1195	0.899393	5.43327e-09	8.76375e-07
Sar1a	chr10	61143069	61156045	2602	43.4966	39.2171	31.9686	36.0662	8.58384	6.05707	41.3568	34.0174	7.32046	34.0364	26.6969	0.350289	2.36941e-18	1.19508e-16
Tysnd1	chr10	61158262	61165521	2286	0.827309	0.997024	0.508129	0.45982	0.268091	0	0.912166	0.483974	0.134045	0.778121	0.349929	1.1307	3.97771e-08	7.58102e-05
Aifm2	chr10	61178011	61202008	3467	0.0681868	0.0751311	0	0.0505311	0	0	0.0716589	0.0252656	0	0.0716589	0.0252656	1.21135	0.0055544	0.190234
H2afy2	chr10	61201395	61246612	1910	0.185657	0.238659	0	0	0.0356518	0	0.212158	0	0.0178259	0.194332	0	4.35285	0.00266994	1
Col13a1	chr10	61301246	61441856	2900	1.2024	1.45958	1.62444	1.53041	2.46551	2.77466	1.33099	1.57742	2.62008	0	0	0	1	0.749967
Gm5424	chr10	61533770	61535319	1550	0.0381296	0.0420128	0.0832676	0.0376756	0.131797	0.0858065	0.0400712	0.0604716	0.108802	0	0	0	1	1
2010107G23Rik	chr10	61570404	61573761	1731	111.988	113.236	126.045	119.291	240.28	235.996	112.612	122.668	238.138	0	0	0	0.944737	0.896934
Neurog3	chr10	61595838	61597511	1540	9.36403	7.9497	10.1827	9.82134	22.6836	18.3523	8.65687	10.002	20.5179	0	0	0	0.807157	1
Tspan15	chr10	61648144	61693966	3605	0.541007	0.307084	0.089504	0.129591	0.018889	0.092233	0.424045	0.109548	0.055561	0.368484	0.0539867	2.56439	7.84342e-06	0.0764778
Tacr2	chr10	61715186	61728738	2258	0.052348	0	0	0.0258623	0	0	0.026174	0.0129312	0	0.026174	0.0129312	0.657643	0.728591	0.96316
Hk1	chr10	61731603	61842656	4509	0.73401	0.635457	0.114495	0.168366	0.135918	0.250721	0.684733	0.141431	0.19332	0.491414	0	5.64793	4.63832e-08	0.483985
2210417K05Rik	chr10	61803355	61812614	557	0.530529	0.233824	0	0.314527	0	0	0.382176	0.157263	0	0.382176	0.157263	1.22938	0.0244457	0.228498
Hkdc1	chr10	61845885	61885205	3483	0.72964	0.523502	0.16675	0.0670653	0	0	0.626571	0.116908	0	0.626571	0.116908	2.32654	1.28097e-08	0.000984043
Supv3l1	chr10	61892126	61912441	2390	16.4691	12.7788	14.3915	17.7635	23.5626	19.8109	14.6239	16.0775	21.6867	0	0	0	0.563544	0.296073
4930507D05Rik	chr10	61911908	61914101	2194	0.2155	0.623299	0.352957	0.558952	0	0.0303099	0.419399	0.455954	0.015155	0.404244	0.440799	-0.122003	0.0461661	0.0361902
Vps26a	chr10	61917591	61949553	3252	91.7227	95.2969	87.9482	88.5474	145.969	155.657	93.5098	88.2478	150.813	0	0	0	0.591429	0.564596
Srgn	chr10	61957176	61970503	938	79.9563	69.3548	97.2113	115.425	165.301	163.91	74.6555	106.318	164.606	0	0	0	0.872598	0.373548
2510003E04Rik	chr10	62021218	62041205	2472	6.28784	6.69112	4.43791	3.827	1.45997	2.98604	6.48948	4.13245	2.22301	4.26647	1.90945	1.15573	2.463e-08	1.93843e-05
Ddx21	chr10	62042995	62065046	4743	33.4319	40.6261	27.8103	24.5507	0.933202	0.743095	37.029	26.1805	0.838148	36.1909	25.3423	0.513907	1.16978e-45	3.34436e-41
Ddx50	chr10	62078771	62113946	2507	13.6731	12.8058	11.4804	11.0645	10.8376	9.15138	13.2395	11.2725	9.9945	3.24495	1.27795	1.33756	0.000687665	0.00257218
Stox1	chr10	62122170	62188847	3102	9.83109	9.55176	20.1794	18.2797	0.307328	0.235816	9.69143	19.2295	0.271572	9.41985	18.958	-1.00826	3.39251e-30	1.18e-38
Ccar1	chr10	62206676	62255116	4478	102.958	106.565	94.7522	89.7474	27.2958	26.9831	104.762	92.2498	27.1395	77.6221	65.1104	0.253545	4.00469e-14	2.74756e-13
Tet1	chr10	62267318	62342762	14082	6.34573	7.25096	5.99864	5.32466	0.788204	0.80752	6.79834	5.66165	0.797862	6.00048	4.86379	0.302436	5.68898e-23	3.08276e-21
Slc25a16	chr10	62383381	62409242	3141	11.8729	12.3771	12.3476	10.8577	20.0968	22.0185	12.125	11.6027	21.0576	0	0	0	0.804911	0.759183
Dna2	chr10	62409777	62436936	4122	12.0295	12.7333	14.3405	11.1779	1.42071	0.887312	12.3814	12.7592	1.15401	11.2274	11.6052	-0.0477078	3.99172e-23	5.35219e-24
Rufy2	chr10	62442971	62481490	8936	3.97489	4.73679	6.89664	6.03838	1.26497	2.38882	4.35584	6.46751	1.8269	2.52894	4.64062	-0.873193	6.31136e-08	4.35616e-12
Hnrnph3	chr10	62477412	62486597	2168	3.48935	1.74214	1.66689	1.99326	1.13073	0.705489	2.61574	1.83007	0.918109	1.69763	0.911965	0.889216	0.00561054	0.0256264
Pbld2	chr10	62487260	62521560	2211	2.43246	1.6199	2.39333	2.06014	1.35512	1.23315	2.02618	2.22674	1.29414	0.732043	0.932598	-0.345141	0.00151856	0.000297292
Pbld1	chr10	62524365	62540284	1943	31.8165	36.8331	23.0829	19.6561	99.111	84.6053	34.3248	21.3695	91.8581	0	0	0	0.694277	0.223764
Atoh7	chr10	62562904	62563353	450	0.131335	0	0	0	0	0	0.0656676	0	0	0.0656676	0	2.91968	1	NA
Mypn	chr10	62578543	62666700	5246	3.60509	3.78604	1.07021	0.634509	0.0519215	0.0633816	3.69556	0.852359	0.0576516	3.63791	0.794708	2.18053	3.50429e-35	1.5617e-17
Herc4	chr10	62706545	62780629	4043	34.1771	33.9049	25.698	30.3758	1.76848	1.56258	34.041	28.0369	1.66553	32.3754	26.3714	0.295826	6.37098e-35	5.69163e-33
Sirt1	chr10	62781753	62801783	3910	36.8209	62.2053	61.6111	44.119	8.02859	10.6638	49.5131	52.865	9.3462	40.1669	43.5188	-0.115604	3.52153e-17	1.50396e-18
Dnajc12	chr10	62845191	62871588	1365	57.2824	62.0667	81.7883	64.9855	0.199546	0.0974359	59.6745	73.3869	0.148491	59.526	73.2384	-0.299034	2.59605e-56	1.34685e-59
Ctnna3	chr10	62892846	64466415	3924	3.41893	2.43951	3.5029	6.25046	8.91968	11.8968	2.92922	4.87668	10.4082	0	0	0	0.328956	1
Lrrtm3	chr10	63391245	63553003	3852	1.90252	1.87651	2.86475	1.77374	5.0205	6.28401	1.88951	2.31925	5.65226	0	0	0	0.48991	0.909044
1700023F02Rik	chr10	65583357	65586812	345	0	0	0.561151	0	0.59213	0.385507	0	0.280576	0.488819	0	0	0	0.832361	1
Reep3	chr10	66471937	66559736	5550	1.36305	1.27893	1.24414	1.30473	0.171771	0.035946	1.32099	1.27443	0.103859	1.21713	1.17057	0.0557997	2.86448e-19	1.9644e-19
Jmjd1c	chr10	66590006	66719074	8947	3.60009	4.84742	8.71299	7.28414	1.00464	0.929083	4.22375	7.99856	0.966863	3.25689	7.0317	-1.10801	8.07705e-14	7.50517e-22
Nrbf2	chr10	66729437	66748029	1789	19.2929	14.8877	10.9297	17.6595	8.71647	7.32281	17.0903	14.2946	8.01964	9.07062	6.27498	0.530882	0.00373817	0.00748117
Egr2	chr10	67000617	67004936	2965	0.0797314	0.0219629	0.0652941	0	0	0.0224283	0.0508471	0.0326471	0.0112142	0.0396329	0.0214329	0.659023	0.690362	0.854254
Ado	chr10	67007259	67011703	4445	0.345697	0.219752	0.261323	0.131377	0.153195	0.0448819	0.282725	0.19635	0.0990383	0.183686	0.097312	0.85191	0.00352367	0.0284205
Zfp365	chr10	67348853	67375410	4257	0.152715	0.0305943	0.0757956	0	0.191952	0.124971	0.0916549	0.0378978	0.158461	0	0	0	1	0.866162
Rtkn2	chr10	67442346	67506612	3932	5.56137	3.67666	5.94118	6.04467	1.64523	1.2177	4.61902	5.99292	1.43146	3.18755	4.56146	-0.515687	1.30207e-05	4.11975e-07
Arid5b	chr10	67558341	67741474	4494	46.2128	38.5735	54.3226	64.3226	164.358	153.865	42.3931	59.3226	159.111	0	0	0	0.0262069	0.581783
4930545H06Rik	chr10	67781813	67783890	769	0.0768542	0	0	0	0	0	0.0384271	0	0	0.0384271	0	2.27581	1	NA
1700040L02Rik	chr10	67893704	68004623	1238	0	0.105202	0	0	0	0	0.0526009	0	0	0.0526009	0	2.64618	1	NA
Tmem26	chr10	68186494	68245402	5052	0.0116985	0.193349	0.0383209	0.0577961	0.471759	0.131631	0.102524	0.0480585	0.301695	0	0	0	0.932209	0.701722
Rhobtb1	chr10	68671300	68754532	4624	1.89164	2.94335	3.23778	2.92996	2.0617	1.92712	2.41749	3.08387	1.99441	0.423084	1.08946	-1.34408	0.0476787	0.00502691
Cdk1	chr10	68799383	68815660	2860	258.825	277.192	267.448	268.953	3.49999	3.06923	268.008	268.201	3.28461	264.724	264.916	-0.00104868	2.38939e-56	4.43251e-57
Ank3	chr10	68996456	69490184	10685	1.09518	0.87761	1.25018	1.22424	1.82266	1.73018	0.986394	1.23721	1.77642	0	0	0	0.929921	0.438132
Ccdc6	chr10	69559869	69655948	5511	302.357	278.37	274.886	296.945	536.926	549.847	290.363	285.915	543.387	0	0	0	0.950293	0.830251
2310015B20Rik	chr10	69667415	69682459	443	0	0	0.437014	0.527288	0.46114	0.300226	0	0.482151	0.380683	0	0.101468	-3.47856	0.837963	0.933841
Slc16a9	chr10	69708024	69748699	3563	0.182461	0.0913835	0.815031	1.22924	0.0382234	0.130648	0.136922	1.02214	0.0844359	0.0524865	0.9377	-3.92281	0.209064	6.01607e-06
Fam13c	chr10	69903416	70021480	3510	30.0556	24.7122	32.211	36.9017	50.3825	49.4677	27.3839	34.5563	49.9251	0	0	0	0.901482	0.244814
Phyhipl	chr10	70020434	70062039	3010	1.15846	0.475959	1.00765	1.00885	1.85508	2.47442	0.817208	1.00825	2.16475	0	0	0	0.739706	1
D630013N20Rik	chr10	70063797	70118711	2082	0	0.0938327	0	0	0	0	0.0469163	0	0	0.0469163	0	2.50884	0.925229	NA
Bicc1	chr10	70387848	70622382	3097	4.88532	4.41562	9.12663	6.33563	3.82581	4.42331	4.65047	7.73113	4.12456	0.525907	3.60657	-2.75457	0.0308985	0.000120806
C730027H18Rik	chr10	70631485	70644788	2300	0.0513921	0	0.22446	0.0253901	0.266459	0.0578261	0.025696	0.124925	0.162142	0	0	0	0.902052	0.997251
Tfam	chr10	70688225	70700792	3918	1.1615	1.81166	1.41648	2.10158	1.19922	1.12021	1.48658	1.75903	1.15972	0.326861	0.599314	-0.855034	0.00246133	6.95249e-05
Ube2d1	chr10	70717728	70748010	1431	3.34533	1.4107	1.66855	4.2849	9.08885	6.04123	2.37802	2.97673	7.56504	0	0	0	0.583197	0.9541
Cisd1	chr10	70793242	70807597	965	31.1122	18.1526	21.6	24.9928	17.9235	12.2663	24.6324	23.2964	15.0949	9.53749	8.20147	0.217482	8.82557e-05	8.58297e-05
Ipmk	chr10	70810541	70848633	5417	22.1806	20.8691	23.0754	24.7732	34.7829	42.5124	21.5248	23.9243	38.6476	0	0	0	0.866937	0.446808
1700049L16Rik	chr10	71442633	71443438	806	0.0733261	0	0	0	0	0	0.0366631	0	0	0.0366631	0	2.22228	1	NA
Zwint	chr10	72117643	72132537	2676	52.3206	46.7471	38.295	30.246	9.10987	9.79111	49.5339	34.2705	9.45049	40.0834	24.82	0.691278	1.77562e-17	1.24056e-13
A330049N07Rik	chr10	72436051	72549453	1989	0.118855	0.13096	0.194668	0.1468	0.136943	0.367773	0.124908	0.170734	0.252358	0	0	0	1	0.83489
Pcdh15	chr10	73284615	74112477	15987	2.58037	2.95314	3.26557	3.68566	5.32425	4.97076	2.76676	3.47562	5.1475	0	0	0	0.96375	0.335061
Rtdr1	chr10	74420222	74495331	1223	0	0.053246	0	0	0	0	0.026623	0	0	0.026623	0	1.87275	0.947767	NA
Gnaz	chr10	74429976	74478622	2435	1.21357	1.65808	1.61662	2.08647	2.15331	2.1575	1.43583	1.85155	2.1554	0	0	0	0.815211	0.444825
Rab36	chr10	74499834	74516845	2620	0	0.0248549	0.073892	0.22289	0.57179	0.126908	0.0124275	0.148391	0.349349	0	0	0	0.237735	1
Bcr	chr10	74523641	74647668	6537	2.32353	1.72338	2.04348	1.83133	3.38548	4.23191	2.02346	1.9374	3.8087	0	0	0	0.971576	0.948755
Specc1l	chr10	74674818	74775145	6438	4.81032	4.65287	6.1846	6.23157	17.304	17.0227	4.73159	6.20808	17.1634	0	0	0	0.0542825	0.536527
Adora2a	chr10	74779688	74797533	2534	0	0	0	0.0691363	0	0	0	0.0345682	0	0	0.0345682	-2.15601	NA	0.831151
Gm5779	chr10	74814800	74815706	907	9.96961	7.1797	13.803	14.2935	37.2383	38.1257	8.57465	14.0482	37.682	0	0	0	0.059817	0.743004
Upb1	chr10	74869779	74902940	1435	0.864891	0.952974	0.404733	1.13946	0.047453	0.139024	0.908932	0.772094	0.0932387	0.815694	0.678856	0.261405	0.00852503	0.0107648
4933407G14Rik	chr10	74912255	74925849	1262	4.2148	5.10845	5.62485	5.87673	9.7664	12.1723	4.66163	5.75079	10.9694	0	0	0	0.879224	0.954721
1110038D17Rik	chr10	74969559	74980067	2910	0.0609287	0.402803	0.687458	0.581965	0.070201	0	0.231866	0.634711	0.0351005	0.196766	0.599611	-1.55989	8.49698e-05	8.35211e-12
Snrpd3	chr10	74980787	74998185	604	153.036	174.336	300.225	297.013	97.9711	94.0249	163.686	298.619	95.998	67.688	202.621	-1.58167	5.30372e-06	2.859e-12
AI646023	chr10	75012870	75023075	4601	0.0770713	0	0.0140257	0.0126923	0	0	0.0385357	0.013359	0	0.0385357	0.013359	1.05507	0.11533	0.545281
Ggt1	chr10	75036338	75048927	2022	1.25684	0.837348	1.08511	1.50181	6.43232	3.28882	1.0471	1.29346	4.86057	0	0	0	0.129212	0.384414
Ggt5	chr10	75052126	75079713	4137	0	0.0314817	0	0.0282316	0	0	0.0157408	0.0141158	0	0.0157408	0.0141158	0.09408	0.667149	0.665332
Susd2	chr10	75099364	75106753	3255	0.163413	0.160049	0.337035	0.107644	0	0	0.161731	0.22234	0	0.161731	0.22234	-0.436089	1.17089e-05	3.43146e-07
Cabin1	chr10	75108855	75227102	7460	21.2478	21.4651	20.8043	21.9655	23.0848	17.8908	21.3565	21.3849	20.4878	0.86867	0.89711	-0.0459564	0.0103339	0.0045314
Ddt	chr10	75233978	75236119	609	69.97	34.1104	30.3058	32.0273	4.58439	4.6954	52.0402	31.1666	4.6399	47.4003	26.5267	0.837213	6.66703e-24	3.99854e-18
Gstt3	chr10	75236867	75244159	1873	1.95636	1.52978	0.51681	0.935352	0.581698	0.461559	1.74307	0.726081	0.521628	1.22144	0.204453	2.52161	0.00500573	0.149433
Gstt1	chr10	75246558	75261329	1037	0.79789	0.627964	1.36906	0.901016	0.656654	0.320637	0.712927	1.13504	0.488645	0.224282	0.646392	-1.48631	0.458735	0.20873
Gstt4	chr10	75277689	75285288	963	0.429601	0.540975	0.536094	0.363845	0.565691	2.20976	0.485288	0.44997	1.38773	0	0	0	0.964342	0.971059
Gstt2	chr10	75294590	75297626	1370	0.776508	0.998188	0.800767	0.937764	0.79527	0.194161	0.887348	0.869265	0.494715	0.392633	0.37455	0.0662929	0.0551265	0.0444656
Mif	chr10	75322098	75322995	554	18.2423	20.4528	34.7124	27.8282	38.7183	48.2545	19.3476	31.2703	43.4864	0	0	0	0.813543	0.190445
Derl3	chr10	75356143	75358686	1336	23.4457	20.5693	18.3067	26.3137	46.6879	38.4267	22.0075	22.3102	42.5573	0	0	0	1	0.873452
Smarcb1	chr10	75359514	75384359	1657	46.7243	37.4528	41.8273	50.3618	32.7119	21.752	42.0885	46.0945	27.2319	14.8566	18.8626	-0.344218	3.38407e-05	2.15983e-06
Mmp11	chr10	75385969	75395208	2247	0.315626	0.115923	0.545668	0.779668	0.303049	0	0.215774	0.662668	0.151524	0.0642501	0.511143	-2.81122	0.179711	0.00018262
Chchd10	chr10	75398318	75400479	948	52.3679	16.0739	16.3373	20.8209	0.861962	0.350738	34.2209	18.5791	0.60635	33.6145	17.9728	0.902899	8.57434e-07	9.52984e-06
Vpreb3	chr10	75411057	75412391	602	3.63245	3.24518	1.92954	2.13411	0.226229	0.110465	3.43881	2.03183	0.168347	3.27046	1.86348	0.80818	4.92928e-11	6.3453e-08
Gm5134	chr10	75417259	75472334	2836	11.3159	9.87361	11.3774	11.2635	24.8033	18.4071	10.5947	11.3204	21.6052	0	0	0	1	0.869554
Zfp280b	chr10	75495357	75505714	4874	45.8838	43.7562	41.3092	46.4637	77.6931	76.078	44.82	43.8864	76.8856	0	0	0	0.749476	0.624609
Slc5a4b	chr10	75521366	75573763	2132	7.09654	6.6586	2.23987	2.24604	0.159697	0	6.87757	2.24295	0.0798487	6.79772	2.16311	1.64741	1.72718e-22	1.33744e-14
Slc5a4a	chr10	75610196	75652010	2055	0.345115	0.0316885	0.0314026	0.284171	0.132545	0.161801	0.188402	0.157787	0.147173	0.0412288	0.010614	1.31333	0.909537	0.937601
Prmt2	chr10	75669967	75700610	2052	27.8511	28.7835	35.8828	38.2769	82.464	60.8935	28.3173	37.0798	71.6788	0	0	0	0.538936	0.893843
S100b	chr10	75716581	75724064	1661	0.071163	0	0.077703	0	0.0819928	0	0.0355815	0.0388515	0.0409964	0	0	0	1	1
Dip2a	chr10	75725794	75808036	6355	0.102299	0.10247	0.446802	0.0918916	0.342886	0.177891	0.102385	0.269347	0.260389	0	0.0089579	-0.9228	0.870761	0.293669
Pcnt	chr10	75813999	75905657	9530	14.307	13.557	10.2724	8.83004	3.58696	3.92859	13.932	9.5512	3.75778	10.1742	5.79342	0.811357	3.56601e-13	8.99433e-10
1700094J05Rik	chr10	75851760	75864252	997	0	0.130632	0	0.175719	0	0.0667001	0.0653158	0.0878593	0.0333501	0.0319658	0.0545092	-0.620292	1	0.993176
2610028H24Rik	chr10	75911826	75923963	1763	2.84945	2.91802	4.20943	4.70357	0	0	2.88373	4.4565	0	2.88373	4.4565	-0.626212	1.88939e-12	2.16952e-14
Ybey	chr10	75922312	75931859	4522	3.76405	5.76027	2.51165	2.50532	3.70442	4.29412	4.76216	2.50849	3.99927	0.762896	0	6.2722	0.0894162	0.70082
Mcm3ap	chr10	75931716	75978602	6383	7.41654	7.8454	5.26733	3.33018	0.394723	0.364641	7.63097	4.29876	0.379682	7.25129	3.91907	0.886037	2.19266e-20	6.80092e-16
Lss	chr10	75994372	76016679	3102	2.55304	1.80539	4.30632	3.0874	0.0439039	0.107189	2.17921	3.69686	0.0755464	2.10367	3.62132	-0.780745	5.25773e-23	7.59117e-30
4930483K19Rik	chr10	76008616	76024971	1237	0	0	0	0.236043	0	0	0	0.118022	0	0	0.118022	-3.67832	NA	0.200514
1700027D21Rik	chr10	76025017	76032945	1331	0	0.0978511	0.242421	0	0	0.149887	0.0489255	0.12121	0.0749437	0	0.0462666	-2.49228	1	0.76057
Ftcd	chr10	76038393	76053083	2710	0	0	0	0	0	0	0	0	0	0	0	0	NA	NA
Col6a2	chr10	76058501	76086149	3729	0	0	0	0	0	0	0	0	0	0	0	0	NA	NA
Col6a1	chr10	76171537	76188789	3976	0.0891864	0.0327565	0	0.0146874	0.0171265	0	0.0609715	0.0073437	0.00856326	0.0524082	0	2.64174	0.516718	1
Pcbp3	chr10	76224599	76424692	2175	25.4066	21.4072	24.7745	30.098	44.3322	41.6122	23.4069	27.4363	42.9722	0	0	0	0.920215	0.40188
Gm10787	chr10	76474740	76484959	1548	0	0	0	0	0.043989	0	0	0	0.0219945	0	0	0	1	1
Slc19a1	chr10	76495484	76513177	2390	1.38479	0.217975	1.35005	1.68594	0.0284916	0.166946	0.801382	1.518	0.0977186	0.703664	1.42028	-1.00298	9.38215e-09	1.00726e-13
Col18a1	chr10	76514924	76629275	5791	0.653161	0.0674701	0.0111436	0.0605047	0	0.0114833	0.360316	0.0358241	0.00574167	0.354574	0.0300825	3.18517	0.000386985	0.158877
Gm10941	chr10	76720518	76721968	711	0.249371	0	0	0.0821338	0	0	0.124685	0.0410669	0	0.124685	0.0410669	1.39913	0.598692	0.965785
Pofut2	chr10	76722045	76732331	2219	50.7378	40.4395	48.6247	59.8182	168.043	183.467	45.5886	54.2214	175.755	0	0	0	0.0214122	0.205297
Adarb1	chr10	76753472	76881018	6633	0.365315	0.284709	0.340515	0.58987	0.225854	0.0401025	0.325012	0.465192	0.132978	0.192034	0.332214	-0.760301	0.00163556	3.4842e-05
Gm17769	chr10	76881121	76883684	2564	0.484056	0.177784	0.327192	0.341637	0	0.025936	0.33092	0.334415	0.012968	0.317952	0.321447	-0.0152916	0.0428018	0.0403102
1810008A18Rik	chr10	76949400	76978558	2428	17.8909	9.54806	7.44195	8.70666	0.58896	0.438221	13.7195	8.0743	0.51359	13.2059	7.56071	0.803773	7.75563e-14	2.16438e-11
Itgb2	chr10	76993093	77028419	2862	1.13576	1.88852	1.0823	0.775364	0.0237928	0	1.51214	0.928834	0.0118964	1.50025	0.916937	0.704239	6.02709e-06	3.49397e-05
Pttg1ip	chr10	77044512	77061477	2247	210.496	235.817	164.131	154.374	3.1517	3.40343	223.156	159.253	3.27757	219.879	155.975	0.495366	2.69265e-53	6.50097e-49
Sumo3	chr10	77068979	77081076	2493	34.3273	27.4794	36.0843	43.71	109.449	89.1735	30.9034	39.8971	99.3113	0	0	0	0.10803	0.768384
Ube2g2	chr10	77085066	77108735	1982	10.6453	11.9923	11.9167	11.6087	6.32164	5.73739	11.3188	11.7627	6.02951	5.2893	5.73318	-0.116048	4.69157e-06	8.08169e-07
Mir1930	chr10	77103969	77104052	84	0	0	0	0.695204	0	0	0	0.347602	0	0	0.347602	-5.16028	NA	1
Gm19402	chr10	77152702	77153502	801	0	0	0	0	0.170025	0	0	0	0.0850125	0	0	0	1	1
Gm10272	chr10	77169332	77169731	400	0	0	0	0	0	0.16625	0	0	0.083125	0	0	0	1	1
Gm10024	chr10	77174202	77174754	553	0.213746	0	0	0	0	0	0.106873	0	0	0.106873	0	3.54687	1	NA
Gm10142	chr10	77178552	77178914	363	0	0	0	0	0	0.183196	0	0	0.0915978	0	0	0	1	1
Krtap12-1	chr10	77183331	77184001	671	0	0.194098	0.192347	0	0	0	0.097049	0.0961734	0	0.097049	0.0961734	0.0118489	0.986914	0.98957
Gm2696	chr10	77277427	77278149	723	0	0	0	0	0.188368	0	0	0	0.094184	0	0	0	1	1
Krtap10-10	chr10	77298692	77299996	1305	0	0	0	0	0	0	0	0	0	0	0	0	NA	NA
Gm10318	chr10	77315604	77316533	930	0	0	0.0693896	0	0.0732204	0	0	0.0346948	0.0366102	0	0	0	1	1
Gm3285	chr10	77324720	77325383	664	0	0	0	0	0	0	0	0	0	0	0	0	NA	NA
Lrrc3	chr10	77360320	77365281	4296	0.0412716	0.060633	0.090129	0.108747	0.0317016	0.030959	0.0509523	0.099438	0.0313303	0.019622	0.0681077	-1.3988	0.397714	0.0480882
Trpm2	chr10	77370467	77432617	7292	0.00810489	0	0.00884975	0.0400419	0.00933832	0	0.00405245	0.0244458	0.00466916	0	0.0197767	-1.57418	1	0.371781
1810043G02Rik	chr10	77441395	77448183	1696	9.09512	9.71423	10.3876	11.0183	23.4077	21.1734	9.40468	10.703	22.2905	0	0	0	0.761767	1
Pfkl	chr10	77449694	77472541	3717	3.46623	3.27614	3.9584	3.81773	1.41063	1.10923	3.37119	3.88807	1.25993	2.11126	2.62814	-0.314599	8.83394e-06	6.6373e-07
Aire	chr10	77492776	77506325	1929	1.43999	0.843959	0.936706	0.877925	2.57695	1.93053	1.14197	0.907315	2.25374	0	0	0	1	0.956444
Dnmt3l	chr10	77505032	77526360	1885	28.845	29.7099	29.7157	29.8956	48.9128	44.5215	29.2774	29.8057	46.7172	0	0	0	0.57425	0.374215
Icosl	chr10	77532113	77542270	2748	4.27987	3.24652	2.93542	4.37766	8.32603	6.19505	3.76319	3.65654	7.26054	0	0	0	1	0.949375
D10Jhu81e	chr10	77624812	77632513	1363	1.17074	0.525546	2.2726	0.899736	0.799354	0.243947	0.848145	1.58617	0.521651	0.326494	1.06452	-1.67504	0.0836292	0.00331155
Pwp2	chr10	77633655	77647894	3871	4.21386	5.66918	2.01716	2.80596	0.510141	0.154611	4.94152	2.41156	0.332376	4.60914	2.07918	1.14469	1.04804e-24	6.15981e-17
Trappc10	chr10	77649471	77707387	5047	2.23663	2.02572	2.25039	1.90916	3.4405	3.86061	2.13118	2.07977	3.65056	0	0	0	0.816415	0.748155
Agpat3	chr10	77734308	77814445	3439	0.395266	0.833171	0.187649	0.288674	0.910838	0.560774	0.614219	0.238162	0.735806	0	0	0	0.259284	0.560516
Rrp1	chr10	77863107	77875788	2008	37.6444	43.0349	31.4306	22.0734	0.813885	1.29158	40.3397	26.752	1.05273	39.2869	25.6993	0.612128	6.50626e-42	2.11223e-36
Cstb	chr10	77888415	77890367	602	73.238	88.9179	53.7055	55.584	3.61967	4.75	81.0779	54.6447	4.18483	76.8931	50.4599	0.607618	1.46949e-32	8.8301e-28
Pdxk	chr10	77899492	77927693	5094	112.853	118.977	91.4145	80.6486	0.0534708	0.0652729	115.915	86.0315	0.0593718	115.856	85.9722	0.430347	2.40797e-89	1.21368e-85
Ilvbl	chr10	78037245	78047247	2329	0.761282	0.0279605	0.498747	0.12537	0	0	0.394621	0.312058	0	0.394621	0.312058	0.32925	1.58437e-06	1.26469e-05
Syde1	chr10	78047248	78054709	3288	0.0539242	0.0792213	0.0392533	0.159846	1.40829	0.303376	0.0665727	0.0995497	0.855833	0	0	0	0.0748602	0.218973
Olfr1357	chr10	78074414	78080819	1160	0.101898	0	0	0	0	0	0.050949	0	0	0.050949	0	2.6076	1	NA
Casp14	chr10	78174740	78181038	2331	0.0507086	0	0	0	0	0	0.0253543	0	0	0.0253543	0	1.82189	0.556078	NA
Ccdc105	chr10	78209669	78215812	1718	0.378411	0.795994	0.488312	1.05373	1.74399	1.74185	0.587202	0.771022	1.74292	0	0	0	0.849627	1
Slc1a6	chr10	78243241	78277570	2089	0	0	0	0	0	0	0	0	0	0	0	0	NA	NA
Olfr1351	chr10	78480069	78481028	960	0.18469	0	0	0	0	0	0.0923451	0	0	0.0923451	0	3.35537	0.98683	NA
Olfr57	chr10	78497468	78498547	1080	0	0	0	0	0	0	0	0	0	0	0	0	NA	NA
2610008E11Rik	chr10	78527119	78560345	4229	1.34161	0.523546	1.60225	1.15993	0.209325	0.0157248	0.93258	1.38109	0.112525	0.820055	1.26856	-0.623247	6.49447e-08	5.42258e-10
Vmn2r80	chr10	78611561	78657678	2592	0.319218	0.251234	0.522832	0.292887	0	0	0.285226	0.407859	0	0.285226	0.407859	-0.501198	0.0384826	0.0232617
Vmn2r81	chr10	78710522	78757280	3276	0	0.0596336	0.157588	0	0	0	0.0298168	0.0787941	0	0.0298168	0.0787941	-1.15709	0.673394	0.447558
Vmn2r82	chr10	78819336	78859511	2598	0.0227486	0	0	0	0	0	0.0113743	0	0	0.0113743	0	1.09588	1	NA
Ppap2c	chr10	78989174	78996532	1646	2.29797	1.74075	2.43075	3.93808	7.40523	7.15097	2.01936	3.18441	7.2781	0	0	0	0.0933096	0.992943
Mier2	chr10	79002990	79017836	2562	4.42911	3.40596	3.6523	5.08297	9.91391	7.44946	3.91753	4.36763	8.68168	0	0	0	0.925178	0.966135
Theg	chr10	79039222	79049881	1249	1.46688	1.92909	1.96335	1.54292	0	0	1.69798	1.75314	0	1.69798	1.75314	-0.0458501	8.03861e-07	5.51017e-07
C2cd4c	chr10	79069599	79076770	6754	0.052503	0.0578501	0	0.0172926	0	0	0.0551765	0.0086463	0	0.0551765	0.0086463	1.80546	0.154119	0.675277
Shc2	chr10	79080683	79100663	3957	0.0298716	0.0329138	0	0	0	0	0.0313927	0	0	0.0313927	0	2.04938	0.176979	NA
Odf3l2	chr10	79102271	79108483	1248	0.520921	0.208718	0	0.18717	0.218253	0.479567	0.364819	0.0935851	0.34891	0.0159091	0	1.37346	0.842581	0.982236
Madcam1	chr10	79127319	79131281	1420	0.665925	0.137577	0.0454453	0.287873	0.575451	0.655634	0.401751	0.166659	0.615542	0	0	0	0.972357	0.929802
Gm16517	chr10	79132155	79138871	1101	7.56878	1.41951	1.52393	2.652	0	0.0603997	4.49414	2.08796	0.0301998	4.46394	2.05776	1.11347	2.81043e-11	1.41722e-08
Cdc34	chr10	79144940	79151143	1266	47.4768	42.5903	37.6694	34.0881	53.8413	47.3274	45.0335	35.8787	50.5844	0	0	0	0.0798462	0.252924
Gzmm	chr10	79151765	79158005	1286	0.459571	1.06339	0.451626	0.544919	0	0	0.76148	0.498272	0	0.76148	0.498272	0.602027	6.0259e-09	5.81333e-07
Bsg	chr10	79167103	79174724	1752	14.0331	8.58601	10.9396	17.0325	25.1081	19.7754	11.3095	13.986	22.4417	0	0	0	1	0.539048
Hcn2	chr10	79179379	79198853	3195	0	0	0.141385	0	0	0	0	0.0706927	0	0	0.0706927	-3.01244	NA	0.015069
Polrmt	chr10	79198870	79209326	3762	3.07915	2.57918	2.79606	2.71651	0.470619	0.0530303	2.82916	2.75628	0.261825	2.56734	2.49446	0.0413843	2.81142e-16	1.86638e-16
Fgf22	chr10	79217864	79219706	489	0.241721	0.13317	0	0.597108	0	0	0.187445	0.298554	0	0.187445	0.298554	-0.644068	0.59803	0.437662
Rnf126	chr10	79221260	79229697	1639	11.4668	5.72133	5.82721	9.90507	16.4109	9.45363	8.59406	7.86614	12.9323	0	0	0	0.687685	0.720634
Fstl3	chr10	79240019	79245375	1953	0.121046	0.166718	0.165213	0.269111	0.313802	0.238351	0.143882	0.217162	0.276077	0	0	0	1	0.698252
Prss57	chr10	79244219	79251730	2693	0.109731	0.0725435	0.071889	0.325272	0	0	0.091137	0.19858	0	0.091137	0.19858	-1.04429	0.0679521	0.0103231
Palm	chr10	79256317	79283641	2651	3.50013	2.35817	2.14215	3.30425	0	0.10034	2.92915	2.7232	0.0501698	2.87898	2.67303	0.106695	3.09835e-23	4.30762e-23
9130017N09Rik	chr10	79283766	79293197	2427	0.194811	0.107326	0	0	0.0280573	0	0.151069	0	0.0140286	0.13704	0	3.87814	0.0100497	1
E130317F20Rik	chr10	79314122	79317716	3595	2.54816	1.64838	0.538518	1.26703	0	0	2.09827	0.902774	0	2.09827	0.902774	1.20773	1.55578e-28	2.51728e-20
Ptbp1	chr10	79317350	79327178	2933	30.0643	27.6199	23.4103	25.7839	18.3645	14.8508	28.8421	24.5971	16.6077	12.2344	7.98944	0.614151	4.51731e-06	2.41632e-05
BC005764	chr10	79323220	79337379	4275	0.0552991	0.106629	0.120762	0.0136601	0.0159287	0	0.0809641	0.0672112	0.00796433	0.0729997	0.0592469	0.261357	0.0340542	0.0585042
Prtn3	chr10	79342412	79345917	970	10.9062	12.7554	6.45324	4.09382	0.070201	0	11.8308	5.27353	0.0351005	11.7957	5.23843	1.16953	6.57087e-33	6.05811e-24
Elane	chr10	79349057	79350961	920	0.25696	0.212347	0	0.317376	0	0	0.234654	0.158688	0	0.234654	0.158688	0.536386	0.48945	0.560138
Cfd	chr10	79353598	79355401	923	0	0	0	0.126538	0	0	0	0.0632688	0	0	0.0632688	-2.8732	NA	0.932015
Med16	chr10	79357452	79371683	3218	4.86691	5.2614	4.01071	3.82902	7.89293	6.84012	5.06416	3.91987	7.36652	0	0	0	0.477712	0.874303
C030046I01Rik	chr10	79372798	79379675	1821	12.4952	9.08317	16.3369	17.7981	37.0951	32.5379	10.7892	17.0675	34.8165	0	0	0	0.134096	0.98091
Kiss1r	chr10	79379716	79385017	3162	0.0934549	0.0617836	0.285722	0.221621	0.150748	0.168248	0.0776192	0.253672	0.159498	0	0.0941735	-3.38092	1	0.110107
Arid3a	chr10	79389817	79417757	5326	11.9178	11.7377	12.9283	12.1706	1.62374	1.48582	11.8278	12.5495	1.55478	10.273	10.9947	-0.097857	1.42414e-18	8.95429e-20
Wdr18	chr10	79422897	79431991	2954	27.9499	24.4255	19.4864	17.278	0.115259	0.0225119	26.1877	18.3822	0.0688854	26.1188	18.3133	0.511961	1.33898e-60	7.4887e-56
Grin3b	chr10	79433469	79439935	3274	0.469341	0.27846	0.0394211	0	0	0	0.373901	0.0197106	0	0.373901	0.0197106	3.69169	1.91805e-05	0.479198
ORF61	chr10	79439865	79447075	2223	1.01027	0.497993	0.406412	0.919433	1.6235	0.837607	0.754132	0.662922	1.23055	0	0	0	0.878396	0.938052
Cnn2	chr10	79451345	79458145	1782	3.31655	3.58123	3.29542	2.2284	0.114638	0.0373176	3.44889	2.76191	0.0759778	3.37291	2.68593	0.32748	1.19993e-24	2.37876e-22
Abca7	chr10	79460360	79478317	6594	0.528807	0.54316	0.274023	0.584503	0.0103268	0.0201699	0.535983	0.429263	0.0152483	0.520735	0.414014	0.323878	2.71425e-09	1.04946e-08
Hmha1	chr10	79479417	79494216	4052	0.277127	0.16071	0.286669	0.144119	0.0168053	0	0.218919	0.215394	0.00840264	0.210516	0.206991	0.0232441	4.49215e-07	4.66391e-07
Polr2e	chr10	79498698	79502404	1008	414.058	423.279	311.842	309.771	61.88	70.7222	418.669	310.807	66.3011	352.367	244.506	0.527194	3.97375e-20	4.73016e-17
Gpx4	chr10	79516255	79519184	1201	228.727	209.891	174.039	160.945	20.5249	23.3664	219.309	167.492	21.9456	197.363	145.546	0.439353	3.80279e-26	4.06818e-23
Sbno2	chr10	79519759	79565447	4640	0.726024	0.308758	0.542406	0.415324	0.0146756	0	0.517391	0.478865	0.00733782	0.510053	0.471527	0.111042	3.4477e-15	1.0548e-14
Stk11	chr10	79579281	79593215	1621	28.5843	29.2859	23.7667	24.5693	25.4149	26.7887	28.9351	24.168	26.1018	2.83328	0	8.15141	0.00708772	0.0238334
Dos	chr10	79593179	79602112	3294	1.00475	1.24546	1.17545	0.886417	1.05429	0.868094	1.12511	1.03093	0.961194	0.163913	0.0697408	1.12497	0.0298281	0.0379616
Atp5d	chr10	79605060	79608563	931	21.4566	15.9477	12.754	13.9877	0.80456	1.14286	18.7022	13.3708	0.973709	17.7285	12.3971	0.51571	1.06557e-16	1.3248e-14
Midn	chr10	79611035	79621112	3708	3.06024	3.33678	4.08983	3.764	8.1905	5.64927	3.19851	3.92692	6.91989	0	0	0	0.935718	0.772125
Cirbp	chr10	79630586	79634398	1256	11.4343	11.5619	11.2521	15.4827	36.7583	30.6557	11.4981	13.3674	33.707	0	0	0	0.244968	0.769892
1600002K03Rik	chr10	79635689	79637864	651	23.4225	33.5102	20.2221	14.9805	0.209201	0.204301	28.4664	17.6013	0.206751	28.2596	17.3946	0.699785	1.04593e-38	7.53728e-33
Efna2	chr10	79642227	79652755	2131	1.41443	2.23076	0.787349	0.465862	0.383454	0.062412	1.82259	0.626606	0.222933	1.59966	0.403673	1.9602	1.37309e-09	0.00043961
Mum1	chr10	79689343	79707889	3717	2.79843	2.82064	1.71878	2.65513	2.8579	3.32768	2.80953	2.18695	3.09279	0	0	0	0.0635374	0.222851
Ndufs7	chr10	79712197	79719537	758	20.8958	27.4053	26.1365	20.4159	6.82747	5.17612	24.1506	23.2762	6.0018	18.1488	17.2744	0.0711992	3.24787e-13	2.40468e-13
Gamt	chr10	79720896	79723713	944	0.313034	0.275932	1.23049	1.17537	0.216404	0	0.294483	1.20293	0.108202	0.186281	1.09473	-2.49269	0.134353	0.000121059
Dazap1	chr10	79727736	79751158	2085	7.90846	5.71556	4.89022	7.00205	2.97201	1.94556	6.81201	5.94614	2.45879	4.35322	3.48735	0.319132	1.45674e-06	3.95918e-06
Rps15	chr10	79755176	79756859	522	286.447	350.924	252.072	237.616	9.78377	15.0326	318.685	244.844	12.4082	306.277	232.436	0.397991	1.32665e-38	1.78896e-35
Apc2	chr10	79764565	79781001	9074	2.0191	2.47591	1.93441	1.58961	0.00750441	0.0146573	2.2475	1.76201	0.0110808	2.23642	1.75093	0.351293	1.83741e-26	6.72253e-25
2310011J03Rik	chr10	79781000	79783293	1659	9.11985	9.38135	6.69052	5.77283	1.27242	1.2827	9.2506	6.23167	1.27756	7.97304	4.95411	0.685401	2.73378e-18	2.98736e-14
Pcsk4	chr10	79784028	79792218	2514	0.611226	0.362641	0.718738	0.278745	0	0	0.486933	0.498741	0	0.486933	0.498741	-0.03388	0.000552148	0.000518207
Reep6	chr10	79792890	79799186	2016	6.06839	1.32436	1.82458	4.83746	4.7626	3.43056	3.69638	3.33102	4.09658	0	0	0	0.162807	0.190445
Adamtsl5	chr10	79803461	79811191	2572	0.114893	0.329144	0.602168	0.590329	0	0	0.222018	0.596248	0	0.222018	0.596248	-1.38567	1.4791e-05	1.23202e-10
Plk5	chr10	79819204	79828234	2112	0.307817	0.0308333	0.0916653	0.110601	0.257936	0	0.169325	0.101133	0.128968	0.0403574	0	2.3322	0.168039	0.712551
Mex3d	chr10	79843100	79850396	3258	0.399085	0.299815	0.257496	0.34056	0.438918	0.530694	0.34945	0.299028	0.484806	0	0	0	0.693688	0.816504
Mbd3	chr10	79855286	79862224	1589	5.72784	5.53253	7.4726	7.23992	6.17098	7.86784	5.63018	7.35626	7.01941	0	0.336849	-5.11624	0.165531	0.00796396
Uqcr11	chr10	79865742	79869566	436	26.9749	14.7864	38.4826	50.6287	41.2318	32.3349	20.8807	44.5557	36.7834	0	7.7723	-9.60405	0.810831	0.000634671
Tcf3	chr10	79871910	79896398	3547	3.31578	3.98393	3.51135	3.869	6.06654	4.66831	3.64986	3.69017	5.36743	0	0	0	0.483452	0.32316
Onecut3	chr10	79957651	79980005	4689	0.201666	0.24998	0.261488	0.286444	0	0.0567285	0.225823	0.273966	0.0283643	0.197459	0.245601	-0.301068	0.0336329	0.018693
Atp8b3	chr10	79982330	80001869	4411	0.227775	0.0885784	0.0146299	0.0397169	0	0	0.158177	0.0271734	0	0.158177	0.0271734	2.17763	0.0208385	0.284488
Rexo1	chr10	80003671	80024305	5249	2.79234	2.40679	2.43426	2.44758	4.6054	2.83787	2.59957	2.44092	3.72164	0	0	0	0.687567	0.696829
Klf16	chr10	80029866	80040041	2652	2.20625	3.06938	1.63034	1.71756	1.54061	1.55468	2.63782	1.67395	1.54764	1.09017	0.126309	3.01278	0.001814	0.0453788
Fam108a	chr10	80046394	80053086	1473	0.922824	1.01681	0.876203	0.792901	0.184915	0	0.969816	0.834552	0.0924576	0.877358	0.742094	0.238603	2.75002e-05	5.95453e-05
Adat3	chr10	80065625	80070399	1411	4.52367	1.29224	1.05191	2.81432	0	0	2.90796	1.93311	0	2.90796	1.93311	0.586587	3.98112e-14	2.35802e-12
Scamp4	chr10	80065627	80078528	1802	4.16527	3.64989	3.18723	4.18048	2.04058	3.09989	3.90758	3.68385	2.57024	1.33734	1.11362	0.261967	0.000188795	0.000162394
Csnk1g2	chr10	80085525	80103516	2511	3.60113	3.42327	3.13538	4.13966	4.09492	4.84648	3.5122	3.63752	4.4707	0	0	0	0.215534	0.100598
Btbd2	chr10	80105362	80119816	3026	8.10537	8.09157	8.50906	9.07027	26.7564	28.3273	8.09847	8.78967	27.5419	0	0	0	0.116454	0.325791
Mknk2	chr10	80128074	80134721	3068	4.46917	4.75452	3.89129	4.1114	1.26513	0.932041	4.61184	4.00135	1.09858	3.51326	2.90276	0.274521	4.43916e-11	2.4908e-10
Mob3a	chr10	80147998	80164565	2647	2.05413	3.5672	3.16933	3.7946	2.16093	0.577824	2.81067	3.48196	1.36938	1.44129	2.11259	-0.548489	0.000621614	2.91995e-05
Izumo4	chr10	80165438	80168127	938	0.504059	0.555394	1.78874	0.684828	0.36298	0.0708955	0.529726	1.23679	0.216938	0.312788	1.01985	-1.67377	0.16748	0.0130451
Ap3d1	chr10	80169723	80204956	4730	12.2325	11.8675	11.1192	10.6794	7.42855	9.41966	12.05	10.8993	8.42411	3.62591	2.4752	0.548955	0.000147618	0.000267678
Dot1l	chr10	80217951	80257092	5694	3.38372	2.80196	3.20735	3.39471	3.67144	4.56647	3.09284	3.30103	4.11896	0	0	0	0.253733	0.103638
Plekhj1	chr10	80258844	80261371	1260	65.6207	35.0407	38.8219	68.7788	90.8474	43.3306	50.3307	53.8003	67.089	0	0	0	0.510664	0.328977
Sf3a2	chr10	80261480	80267667	1674	2.57728	1.82834	4.20193	4.04664	0.325424	0.873955	2.20281	4.12428	0.599689	1.60312	3.52459	-1.13169	1.22631e-07	5.08987e-13
Amh	chr10	80267993	80270393	1665	0	0	0	0.0350734	0	0	0	0.0175367	0	0	0.0175367	-1.46135	NA	0.968554
Jsrp1	chr10	80271241	80276243	1116	1.16507	0.52516	0.636072	0.209309	0	0.238351	0.845116	0.42269	0.119176	0.72594	0.303515	1.23106	0.0177536	0.117173
Oaz1	chr10	80289401	80292035	1075	0.0549776	0.121153	0.0600301	0.0543229	0	0	0.0880654	0.0571765	0	0.0880654	0.0571765	0.545788	0.761785	0.862736
Lingo3	chr10	80295548	80306784	3437	0.0171955	0.151574	0.0187758	0.0339815	0	0	0.0843846	0.0263786	0	0.0843846	0.0263786	1.37546	0.252695	0.557764
Lsm7	chr10	80315570	80317954	468	306.87	274.951	333.417	325.427	470.263	505.713	290.91	329.422	487.988	0	0	0	0.68557	0.259536
3110056O03Rik	chr10	80318020	80331453	2869	0.102999	0.317769	0.112465	0.162836	0	0	0.210384	0.137651	0	0.210384	0.137651	0.577832	0.000149788	0.00103352
Tmprss9	chr10	80342561	80362239	3454	0.256663	0.527897	0.579185	0.304328	0.0591445	0	0.39228	0.441756	0.0295722	0.362708	0.412184	-0.179827	0.000971463	0.000505145
Timm13	chr10	80362195	80363714	1225	7.81579	17.5957	11.5368	11.9655	7.39317	7.22	12.7057	11.7511	7.30659	5.39914	4.44454	0.280121	1.08717e-05	1.12729e-05
Lmnb2	chr10	80364108	80380990	3371	0	0.057953	0	0.0346468	0.181802	0	0.0289765	0.0173234	0.0909011	0	0	0	0.889713	0.72297
Gadd45b	chr10	80392836	80394949	1266	143.364	136.772	92.8226	111.305	2.79695	2.94155	140.068	102.064	2.86925	137.199	99.1946	0.467895	2.97154e-45	1.63124e-41
Gng7	chr10	80411369	80477670	3495	0.574944	0.391278	0.110785	0.317467	0.116901	0.0190272	0.483111	0.214126	0.0679642	0.415147	0.146162	1.44492	0.000377359	0.0175325
Diras1	chr10	80482335	80488122	2920	0.28336	0.267616	0.0221001	0.219989	0.443084	0.182192	0.275488	0.121045	0.312638	0	0	0	0.767375	1
Slc39a3	chr10	80491285	80496657	3462	0.0682852	0.0188099	0.111841	0.151812	0	0.0576257	0.0435476	0.131827	0.0288128	0.0147347	0.103014	-2.19189	0.52974	0.0201983
Sgta	chr10	80506818	80522899	1947	32.5404	31.1719	27.3111	28.0738	16.403	13.662	31.8562	27.6924	15.0325	16.8237	12.6599	0.409938	1.11052e-06	4.31571e-06
Thop1	chr10	80532828	80545105	2585	11.4086	10.7819	7.83875	6.18987	0.921983	1.33772	11.0953	7.01431	1.12985	9.96544	5.88446	0.759021	3.97461e-15	8.05755e-12
Creb3l3	chr10	80547078	80561617	2283	0.750734	1.34062	2.03519	1.61148	0	0	1.04568	1.82334	0	1.04568	1.82334	-0.796303	6.71962e-11	8.57945e-14
Map2k2	chr10	80568692	80587442	2373	7.52148	7.10748	6.55386	5.83233	0.258262	0.448378	7.31448	6.19309	0.35332	6.96116	5.83977	0.253018	1.71922e-16	1.3006e-15
Zbtb7a	chr10	80599016	80614402	5373	1.00096	0.77567	0.74465	1.01078	0.0760413	0.0495068	0.888317	0.877716	0.0627741	0.825543	0.814942	0.0184205	4.72628e-14	2.04494e-14
Pias4	chr10	80616716	80630465	1663	12.3319	11.3558	10.4773	14.5729	8.35321	4.07877	11.8439	12.5251	6.21599	5.6279	6.30913	-0.164568	0.00691418	0.00289063
Eef2	chr10	80639376	80645254	3100	41.0084	49.155	35.3263	31.2142	6.54591	8.06581	45.0817	33.2702	7.30586	37.7758	25.9644	0.540756	1.33598e-19	1.89211e-16
Snord37	chr10	80641706	80641758	53	1.11511	0	0	0	0	0	0.557555	0	0	0.557555	0	5.82669	1	NA
Dapk3	chr10	80645752	80655942	1824	3.17538	2.85614	1.3798	3.16958	0.186664	0.401042	3.01576	2.27469	0.293853	2.7219	1.98084	0.456529	5.15608e-13	2.07784e-11
2310050B05Rik	chr10	80657436	80671115	318	0	1.0239	0	0.183639	0	0	0.511949	0.0918194	0	0.511949	0.0918194	2.3579	0.88341	1
Itgb1bp3	chr10	80660915	80664782	1840	0.546041	0.424695	0.280576	0.634751	0.0370082	0	0.485368	0.457663	0.0185041	0.466864	0.439159	0.0863496	0.0156409	0.0152971
Atcay	chr10	80667258	80693524	3677	5.3845	4.09102	5.26508	4.98686	0	0	4.73776	5.12597	0	4.73776	5.12597	-0.113391	1.13075e-28	1.34612e-29
Zfr2	chr10	80695908	80714868	3341	0.0176896	0.0584734	0.0193153	0.0524368	0	0.119425	0.0380815	0.035876	0.0597127	0	0	0	1	1
Matk	chr10	80720290	80725726	1734	0.0681671	0	0	0.0336777	0	0	0.0340836	0.0168388	0	0.0340836	0.0168388	0.715918	0.690559	0.953587
Mrpl54	chr10	80727467	80729671	587	37.3534	32.5045	16.7103	14.2262	6.7283	6.23084	34.9289	15.4682	6.47957	28.4494	8.98867	1.66112	2.96675e-16	3.38757e-08
Apba3	chr10	80730917	80735992	2107	2.30008	1.32898	1.40887	2.02325	0.355503	0.189369	1.81453	1.71606	0.272436	1.54209	1.44362	0.0945607	6.86311e-06	6.89681e-06
Mir3057	chr10	80734342	80734432	91	0	0	0	0.641727	0	0	0	0.320863	0	0	0.320863	-5.04816	NA	1
Tjp3	chr10	80735945	80754012	3031	1.03344	1.28908	1.8523	2.48539	0	0.02194	1.16126	2.16885	0.01097	1.15029	2.15788	-0.901801	2.67e-09	1.08086e-11
Pip5k1c	chr10	80755717	80782719	4279	3.25959	2.61758	3.529	3.15254	0.907085	1.15004	2.93859	3.34077	1.02856	1.91003	2.31221	-0.274372	6.40477e-07	4.18595e-08
2510012J08Rik	chr10	80783848	80788996	2724	7.05132	6.95664	3.86152	4.09466	1.14992	1.83095	7.00398	3.97809	1.49043	5.51355	2.48766	1.14502	1.85266e-07	5.55935e-05
Tbxa2r	chr10	80791476	80797917	1919	3.91131	3.80064	2.9929	2.55621	0	0	3.85598	2.77455	0	3.85598	2.77455	0.473387	1.8755e-15	4.1334e-14
Gipc3	chr10	80800507	80806011	1024	0.346294	0.0635936	0.12604	0.342171	0	0	0.204944	0.234105	0	0.204944	0.234105	-0.183543	0.540638	0.514585
Hmg20b	chr10	80808791	80813202	1659	14.2854	15.1515	9.4523	9.43365	6.19792	4.56962	14.7184	9.44298	5.38377	9.33465	4.05921	1.19939	0.00063667	0.00948472
F630110N24Rik	chr10	80820315	80826780	1702	0.694487	0.535651	0.720397	0.892083	0	0	0.615069	0.80624	0	0.615069	0.80624	-0.384977	1.59796e-05	2.54903e-06
4930404N11Rik	chr10	80826769	80828565	695	0.765335	0.936977	0.185705	0.756222	0	0	0.851156	0.470963	0	0.851156	0.470963	0.840348	2.62092e-05	0.000915266
Fzr1	chr10	80829624	80841115	2254	5.29653	4.13139	3.75055	4.19713	8.61006	7.90683	4.71396	3.97384	8.25845	0	0	0	0.826963	1
Dohh	chr10	80847173	80851097	1444	20.7508	18.2191	10.3234	11.2831	0.3301	0	19.485	10.8032	0.16505	19.3199	10.6382	0.860226	4.78309e-18	2.17399e-15
2210404O07Rik	chr10	80855809	80857824	575	16.0343	13.93	10.4374	10.156	2.7238	2.77565	14.9822	10.2967	2.74973	12.2324	7.54699	0.696007	1.15846e-07	4.94944e-06
Nfic	chr10	80858936	80889918	6295	0.807415	0.155171	0.338295	0.333963	0.0324519	0.0633837	0.481293	0.336129	0.0479178	0.433375	0.288211	0.572192	4.62536e-12	2.18114e-09
Celf5	chr10	80921973	80945454	4390	0.175014	0.370842	0.470395	0.399069	1.365	0.954328	0.272928	0.434732	1.15967	0	0	0	0.163732	0.826703
Ncln	chr10	80949204	80959108	2879	0.102641	0.180951	0.403467	0.0608515	0.0946092	0	0.141796	0.232159	0.0473046	0.0944917	0.184855	-0.89901	0.0121097	0.000129376
S1pr4	chr10	80960490	80962882	2393	0.0246974	0	0	0	0	0	0.0123487	0	0	0.0123487	0	1.16019	0.999535	NA
Gna15	chr10	80965059	80986970	1961	1.83843	0.564527	1.41504	2.11433	0	0	1.20148	1.76468	0	1.20148	1.76468	-0.550795	1.36338e-17	4.15217e-22
Gna11	chr10	80991477	81007791	3262	1.35885	2.31573	1.72113	1.5754	0.313128	0.305794	1.83729	1.64826	0.309461	1.52783	1.3388	0.189216	3.42079e-13	1.12031e-12
Aes	chr10	81022305	81029109	1347	5.74775	5.07616	6.32388	6.41631	10.0095	9.47884	5.41195	6.3701	9.74418	0	0	0	0.934972	0.543447
Tle2	chr10	81038032	81053590	3115	0.075892	0.0627158	0.145017	0.0562412	0.0218604	0	0.0693039	0.100629	0.0109302	0.0583737	0.0896987	-0.544133	0.152445	0.0629576
Tle6	chr10	81053650	81063645	2015	21.0593	20.2631	17.5502	22.1996	27.2718	19.6035	20.6612	19.8749	23.4376	0	0	0	0.0887082	0.0662258
BC025920	chr10	81069053	81072581	1890	0.875569	1.79166	1.36576	0.648857	0.288233	0.246296	1.33361	1.00731	0.267265	1.06635	0.740046	0.521095	2.54182e-05	0.000215736
Sirt6	chr10	81084531	81090353	2134	5.28972	5.21814	5.62466	4.46051	1.3402	1.09068	5.25393	5.04258	1.21544	4.03849	3.82715	0.0773503	7.35221e-13	6.89282e-13
Ankrd24	chr10	81091285	81110357	3658	0.0646264	0.0890102	0.0705657	0.11175	0.0558461	0	0.0768183	0.0911577	0.027923	0.0488953	0.0632346	-0.314373	0.10954	0.0431663
Gm10778	chr10	81111814	81289235	9450	5.97888	7.00125	5.00553	3.85606	0.727788	0.752963	6.49007	4.4308	0.740376	5.74969	3.69042	0.638302	1.66222e-22	2.76751e-18
Zfp433	chr10	81167570	81343831	4768	8.63954	12.4285	11.396	8.84285	4.34163	5.34176	10.534	10.1194	4.84169	5.69233	5.27775	0.108898	0.000131408	0.000111721
Zfp781	chr10	81205566	81393225	8134	9.53287	15.011	8.78256	9.01013	1.14692	1.4062	12.272	8.89634	1.27656	10.9954	7.61979	0.528496	4.85551e-24	1.10092e-20
Zfp873	chr10	81510872	81524331	2300	7.42615	7.41801	7.57554	10.7908	8.23061	10.293	7.42208	9.18316	9.26183	0	0	0	0.449454	0.155731
AU041133	chr10	81590758	81615810	2634	2.78227	2.54645	2.08248	2.12837	0.077557	0.378702	2.66436	2.10542	0.228129	2.43623	1.8773	0.374241	8.28369e-17	5.84396e-15
Zfp938	chr10	81687602	81704020	2030	0.873412	1.09068	2.03452	3.33698	0.838608	0.22931	0.982045	2.68575	0.533959	0.448086	2.15179	-2.23854	0.000852635	1.65393e-11
Gm1553	chr10	81949278	81955363	662	1.78552	0.393474	1.46221	2.6464	2.26298	3.11405	1.0895	2.0543	2.68851	0	0	0	0.995092	0.834478
1190007I07Rik	chr10	82082596	82085973	748	31.0517	30.2964	43.568	47.4672	65.1818	60.7213	30.674	45.5176	62.9516	0	0	0	1	0.191947
Tdg	chr10	82092583	82113239	3218	0	0.0202361	0	0	0	0	0.0101181	0	0	0.0101181	0	1.00849	1	NA
Glt8d2	chr10	82113178	82153395	2153	0.631361	0	0.149866	0.135618	0	0	0.31568	0.142742	0	0.31568	0.142742	1.09236	0.000148383	0.0061113
Hcfc2	chr10	82161752	82204137	2386	5.47414	6.35915	5.67971	6.36348	11.5585	9.75482	5.91664	6.02159	10.6566	0	0	0	0.920233	0.744328
Nfyb	chr10	82211445	82226886	2552	65.099	62.8744	73.2817	61.1888	0.933905	0.703566	63.9867	67.2353	0.818735	63.1679	66.4165	-0.0723384	2.11055e-52	1.06979e-53
1700028I16Rik	chr10	82274868	82286987	1056	1.23127	0.0616666	0.183331	0.663604	0.580355	0.440815	0.646467	0.423467	0.510585	0.135883	0	3.86674	0.734226	0.896713
Txnrd1	chr10	82296696	82360469	4019	2.44109	1.73372	2.32824	2.25219	2.42289	2.44887	2.08741	2.29022	2.43588	0	0	0	0.266478	0.128997
Eid3	chr10	82329371	82330674	1304	0.81581	0.34957	0.197952	0	0	0.152991	0.58269	0.098976	0.0764954	0.506194	0.0224806	3.99026	0.00515384	0.720634
Chst11	chr10	82448242	82658636	5519	0.610391	0.46017	0.385861	0.201041	0.481193	0.638612	0.53528	0.293451	0.559903	0	0	0	0.438049	1
Slc41a2	chr10	82693884	82800562	4386	3.35525	2.3904	4.69353	2.72946	0.993634	0.621637	2.87282	3.7115	0.807636	2.06519	2.90386	-0.489688	5.8044e-09	3.12589e-11
D10Wsu102e	chr10	82822966	82831580	3509	77.8636	81.3396	58.5187	54.1867	110.186	120.587	79.6016	56.3527	115.387	0	0	0	0.348764	0.990129
Aldh1l2	chr10	82950192	82996885	6030	0.215625	0.226786	0.139125	0.232426	0.0451708	0	0.221205	0.185775	0.0225854	0.19862	0.16319	0.268521	5.37815e-05	0.000114826
A230046K03Rik	chr10	83006686	83059218	5858	178.271	194.437	129.781	135.765	423.972	417.504	186.354	132.773	420.738	0	0	0	0.95487	0.695338
Appl2	chr10	83062779	83111409	2945	0.0802728	0.132672	0.241038	0.178463	0.485567	0.67742	0.106472	0.20975	0.581493	0	0	0	0.0780289	0.794373
1500009L16Rik	chr10	83185610	83225507	1194	0.346488	0.109079	0.216189	0.391271	0.228124	0.946818	0.227783	0.30373	0.587471	0	0	0	0.952354	1
Nuak1	chr10	83834064	83903216	5018	0.0824444	0	0	0.0465501	0	0	0.0412222	0.0232751	0	0.0412222	0.0232751	0.622328	0.0437045	0.152328
Ckap4	chr10	83989050	83996633	2915	0.0608242	0	0	0.0400666	0.163521	0.114065	0.0304121	0.0200333	0.138793	0	0	0	0.604126	0.447724
C330046G13Rik	chr10	84010162	84016083	1334	0.0443035	0	0.145125	0.0875519	0	0	0.0221518	0.116339	0	0.0221518	0.116339	-1.97433	0.963754	0.397678
Tcp11l2	chr10	84039692	84077100	2400	1.3544	1.51946	1.07554	0.900289	0.368848	0	1.43693	0.987914	0.184424	1.25251	0.80349	0.634093	1.51242e-08	9.52981e-07
Polr3b	chr10	84085182	84189923	4830	16.9227	18.5248	14.6567	12.2356	2.60819	1.36304	17.7237	13.4462	1.98562	15.7381	11.4605	0.457245	1.48145e-22	1.0742e-19
Rfx4	chr10	84218793	84369283	4074	0.145068	0.0159843	0.190081	0.329684	0.752154	0	0.0805263	0.259882	0.376077	0	0	0	0.157532	0.492509
Ric8b	chr10	84380361	84479192	3069	1.11693	0.806307	1.55601	1.14168	1.77504	1.58179	0.961617	1.34885	1.67841	0	0	0	0.947465	0.486163
Fhl4	chr10	84559764	84565240	2670	1.21743	0.634126	0.797591	1.50914	0.841624	1.1706	0.92578	1.15337	1.00611	0	0.147254	-3.97502	0.391974	0.151446
AI597468	chr10	84565372	84580492	3778	7.75914	7.18766	8.28433	7.63583	0.432578	0.352038	7.4734	7.96008	0.392308	7.08109	7.56777	-0.0957658	1.05822e-29	3.62641e-31
Mterfd3	chr10	84582178	84590772	1567	2.22524	0.748027	1.48256	1.08074	0.0434557	0.0424378	1.48663	1.28165	0.0429467	1.44369	1.2387	0.219289	6.38838e-09	2.38163e-08
Cry1	chr10	84594445	84647799	3016	29.766	26.795	32.6085	30.6314	39.0146	46.3692	28.2805	31.62	42.6919	0	0	0	0.450273	0.151897
Btbd11	chr10	84849559	85123037	5955	0.12902	0.0874826	0	0.225547	0.125784	0.0670025	0.108251	0.112774	0.0963934	0.0118577	0.0163803	-0.271316	0.659828	0.565864
Pwp1	chr10	85334576	85351848	2579	118.11	124.23	72.6896	59.8463	0.184826	0.232067	121.17	66.268	0.208446	120.962	66.0595	0.872613	3.88287e-48	6.53077e-43
Prdm4	chr10	85354713	85379690	3919	6.98232	6.18132	7.73927	7.227	3.73576	3.47857	6.58182	7.48314	3.60716	2.97466	3.87597	-0.380711	1.24957e-05	5.62356e-07
Ascl4	chr10	85391236	85392392	1157	0.766217	0.393984	0.390429	0.35331	0.0588548	0	0.5801	0.37187	0.0294274	0.550673	0.342442	0.669773	0.125923	0.198871
D10Wsu52e	chr10	85401382	85420538	1979	19.2324	19.6116	17.3152	14.1935	0.997855	1.04169	19.422	15.7543	1.01977	18.4023	14.7346	0.320483	4.40794e-31	9.07917e-29
Bpifc	chr10	85422436	85474605	2328	1.06625	1.28673	4.10257	4.54033	7.40036	10.512	1.17649	4.32145	8.95619	0	0	0	0.00416875	1
Fbxo7	chr10	85484674	85511073	1886	4.88851	2.55508	3.66117	4.61356	4.04382	2.39767	3.72179	4.13736	3.22074	0.501052	0.916621	-0.85851	0.0654882	0.0228207
Syn3	chr10	85511491	85961641	11838	0.0549172	0.071512	0.0163539	0.00986605	0.023009	0.0393225	0.0632146	0.01311	0.0311657	0.0320488	0	2.07207	0.486506	1
Timp3	chr10	85763157	85812250	4681	0	0.0417346	0	0	0	0	0.0208673	0	0	0.0208673	0	1.62608	0.478821	NA
1810014B01Rik	chr10	86148272	86152699	1620	0.291856	0.0401975	0.0796696	0.288381	0.21017	0.369445	0.166027	0.184025	0.289807	0	0	0	0.997065	0.826137
Hsp90b1	chr10	86153586	86168189	2759	57.4943	55.49	128.48	128.52	48.8685	42.7827	56.4921	128.5	45.8256	10.6665	82.6745	-2.95317	0.135604	0.00136417
BC030307	chr10	86168556	86239588	5031	0.563872	0.530693	1.29552	0.963419	1.75956	2.14132	0.547283	1.12947	1.95044	0	0	0	0.274379	0.82321
Nt5dc3	chr10	86241750	86301134	5952	0.893662	0.579865	0.910739	0.922267	0.846611	1.12844	0.736764	0.916503	0.987528	0	0	0	0.373573	0.0784141
Stab2	chr10	86303955	86470687	8133	0.0290672	0.0320275	0.0714117	0.0718027	0.00837268	0.0327063	0.0305473	0.0716072	0.0205395	0.0100079	0.0510677	-1.60984	0.416068	0.0274122
1700113H08Rik	chr10	86520791	86693344	1343	0.13202	0.533372	0	0	0	0	0.332696	0	0	0.332696	0	5.09886	0.524043	NA
Ascl1	chr10	86953786	86956405	2259	6.17433	2.96917	1.31407	1.73201	0.0301439	0	4.57175	1.52304	0.0150719	4.55668	1.50797	1.589	0.00171091	0.00825466
Pah	chr10	86984540	87046882	2143	3.03364	1.58014	2.61984	1.90751	3.36821	3.90994	2.30689	2.26368	3.63907	0	0	0	0.841767	0.825189
Igf1	chr10	87321801	87399792	7817	0.0151211	0.00833055	0.0660431	0.164352	0.113245	0.110592	0.0117258	0.115197	0.111919	0	0.00327878	-0.409123	0.564857	0.79192
Tyms-ps	chr10	87429416	87430762	1347	0.131628	0	0.191633	0.0867069	0.0505531	0	0.0658139	0.13917	0.0252765	0.0405374	0.113893	-1.29368	0.741792	0.440687
Pmch	chr10	87553817	87555119	748	0.0790119	0	0	0.078071	0.0910361	0.0889038	0.0395059	0.0390355	0.0899699	0	0	0	1	1
4930547N16Rik	chr10	87554143	87609686	3628	7.16769	6.42583	11.3127	10.1406	1.23877	1.9796	6.79676	10.7267	1.60919	5.18757	9.11749	-0.81238	3.11414e-13	6.46628e-19
Nup37	chr10	87609737	87641140	1369	45.4589	47.7102	63.5896	71.7487	37.7532	39.3462	46.5845	67.6692	38.5497	8.03482	29.1194	-1.85634	0.00151334	1.08659e-06
Ccdc53	chr10	87663842	87708903	1379	5.31436	6.42227	7.11307	4.61587	3.55536	0.964467	5.86832	5.86447	2.25991	3.6084	3.60456	0.0015342	3.16091e-08	1.3323e-08
Dram1	chr10	87785549	87819820	2807	1.9581	2.15752	1.33341	1.20664	0	0.0236908	2.05781	1.27002	0.0118454	2.04596	1.25818	0.697057	6.61213e-16	2.22998e-13
Gnptab	chr10	87842157	87910074	5204	4.32695	3.9167	4.41459	3.90511	3.44139	3.82081	4.12183	4.15985	3.6311	0.490725	0.52875	-0.105597	0.00493187	0.00213085
Sycp3	chr10	87922332	87935981	1122	104.19	103.89	139.015	113.776	19.1176	23.4706	104.04	126.395	21.2941	82.7461	105.101	-0.344978	3.15515e-16	4.05111e-19
Chpt1	chr10	87935558	87966715	3411	2.8069	3.05458	2.13784	2.84196	0.678754	1.20874	2.93074	2.4899	0.943745	1.987	1.54615	0.359849	1.46244e-07	6.55412e-07
Mybpc1	chr10	87981024	88067897	3981	1.82603	2.15921	1.18334	1.24686	0.017105	0.0334087	1.99262	1.2151	0.0252569	1.96736	1.18984	0.720732	7.96361e-26	4.88159e-21
Spic	chr10	88138015	88145768	1265	290.132	298.162	368.472	346.136	0.16149	0.262846	294.147	357.304	0.212168	293.934	357.092	-0.280792	8.09376e-83	2.68363e-86
Gm4925	chr10	88192286	88193846	1561	4.88406	1.5018	1.81898	3.89065	7.15412	5.79372	3.19293	2.85481	6.47392	0	0	0	1	1
Arl1	chr10	88194159	88205947	842	88.0196	100.309	94.9591	90.9941	49.656	40.2001	94.1645	92.9766	44.9281	49.2364	48.0486	0.0352255	1.2546e-07	4.81309e-08
Utp20	chr10	88209352	88289559	8831	10.4335	10.4711	5.87521	5.46213	2.07423	2.34945	10.4523	5.66867	2.21184	8.24046	3.45683	1.25086	8.79938e-16	9.05968e-10
Slc5a8	chr10	88348737	88392260	5331	0.243898	0.18323	0.363153	0.394353	0.0255468	0.0374226	0.213564	0.378753	0.0314847	0.182079	0.347269	-0.895308	0.00929928	0.000917379
Ano4	chr10	88411739	88720535	4117	0.143553	0.0316346	0.20377	0.113475	0.0826998	0.306898	0.0875939	0.158623	0.194799	0	0	0	1	0.886461
Gas2l3	chr10	88871568	88906712	6748	31.3722	26.6733	22.1483	24.5514	45.1881	41.2028	29.0227	23.3499	43.1955	0	0	0	0.768635	0.940364
Nr1h4	chr10	88916979	88996367	2340	0.126284	0.139145	0.220623	0.199648	0.0291004	0.0852564	0.132714	0.210136	0.0571784	0.0755361	0.152957	-0.929891	0.138648	0.018075
Slc17a8	chr10	89036765	89083994	4452	0.0265503	0.0731355	0	0.0393512	0.107068	0.0746856	0.0498429	0.0196756	0.0908766	0	0	0	1	0.967707
Scyl2	chr10	89102852	89149030	3431	46.2506	47.4307	64.6828	61.9544	138.333	166.027	46.8406	63.3186	152.18	0	0	0	0.100917	0.844338
Actr6	chr10	89174718	89195040	1703	24.4316	21.7576	36.5671	33.6392	1.95928	2.57722	23.0946	35.1031	2.26825	20.8264	32.8349	-0.656566	7.83468e-24	4.87569e-30
Uhrf1bp1l	chr10	89207736	89282614	6446	11.9467	11.345	11.9434	10.1647	12.6978	11.2862	11.6458	11.054	11.992	0	0	0	0.0404475	0.0379608
Anks1b	chr10	89336254	90435729	10278	0.897036	0.899691	1.24318	0.931809	2.00747	2.0575	0.898364	1.08749	2.03249	0	0	0	0.872984	0.900394
Apaf1	chr10	90452056	90545488	6557	5.67844	6.46531	4.85198	5.08537	4.09172	3.58007	6.07188	4.96868	3.8359	2.23598	1.13278	0.974798	5.91198e-05	0.000433989
Ikbip	chr10	90545784	90565358	4110	4.63029	6.11588	4.56908	5.72604	0.0994088	0.0970803	5.37309	5.14756	0.0982445	5.27484	5.04932	0.0629171	2.14053e-25	1.4549e-25
Slc25a3	chr10	90579323	90586708	1512	82.749	38.7618	54.2038	75.3524	4.32349	2.90278	60.7554	64.7781	3.61314	57.1423	61.1649	-0.0981291	7.83881e-14	1.7016e-14
Tmpo	chr10	90610316	90634327	8127	10.3192	11.2179	9.26655	10.0239	7.06338	9.72912	10.7685	9.64521	8.39625	2.3723	1.24896	0.920119	0.000727732	0.00128718
Rmst	chr10	91544491	91627923	2687	0.0219951	0	0	0	0	0	0.0109976	0	0	0.0109976	0	1.07022	1	NA
Nedd1	chr10	92147490	92185163	3533	45.1663	43.5177	68.5508	79.5708	134.436	126.469	44.342	74.0608	130.452	0	0	0	0.206072	0.633488
Gm872	chr10	92259502	92299091	2195	0.0269252	0	0	0	0.0310228	0	0.0134626	0	0.0155114	0	0	0	1	1
Cdk17	chr10	92623621	92704087	3643	3.0824	2.55617	2.35597	3.67086	6.01883	5.20244	2.81929	3.01342	5.61064	0	0	0	1	0.809419
Mir1931	chr10	92625530	92625648	119	0.496646	2.73613	1.08458	0.490732	0.572227	0	1.61639	0.787655	0.286113	1.33027	0.501541	1.38961	0.365886	0.694986
Elk3	chr10	92710161	92773904	4234	1.31211	1.98405	2.60629	1.88956	0.932808	0.926665	1.64808	2.24793	0.929737	0.718344	1.31819	-0.866769	0.00213965	5.28634e-05
Gm17745	chr10	92798977	92811624	855	0	0.0761636	0	0.0683007	0	0	0.0380818	0.0341504	0	0.0380818	0.0341504	0.123066	0.97563	0.971059
Lta4h	chr10	92916141	92947641	2066	0.0286064	1.10319	0.34359	0.706645	0	0.225315	0.5659	0.525117	0.112657	0.453242	0.41246	0.132953	4.25598e-06	2.43289e-06
Hal	chr10	92951513	92979488	2758	0.257147	0.543059	0.257381	0.190564	0.14814	0	0.400103	0.223972	0.07407	0.326033	0.149902	1.07141	3.37801e-05	0.00379817
Amdhd1	chr10	92986083	93002778	2421	0.0488235	0.0537959	0	0.0241211	0.506283	0.27468	0.0513097	0.0120605	0.390481	0	0	0	0.192625	0.0304413
Ccdc38	chr10	93003377	93047071	3655	2.40931	2.76158	2.63073	3.46708	7.75035	9.00616	2.58545	3.04891	8.37825	0	0	0	0.29249	0.718053
Snrpf	chr10	93045774	93052403	813	21.2269	16.8206	21.1933	23.9191	23.0334	20.9397	19.0238	22.5562	21.9866	0	0.569653	-5.85712	0.0916847	0.00983127
4933408J17Rik	chr10	93052158	93067990	1859	0.0635835	0.105089	0	0	0	0	0.084336	0	0	0.084336	0	3.23781	0.261474	NA
Ntn4	chr10	93103794	93208717	2411	0.539286	0.621218	0.240892	0.21799	0.141217	0.0551638	0.580252	0.229441	0.0981906	0.482062	0.131251	1.80058	0.00684949	0.128918
Gm8580	chr10	93127989	93128599	611	1.64438	2.025	0.739323	1.05134	0.668691	0.435352	1.83469	0.895331	0.552021	1.28267	0.34331	1.87135	9.46148e-05	0.0340111
Gm15915	chr10	93136963	93146067	908	7.87578	6.3829	10.6606	12.7342	21.8234	18.3827	7.12934	11.6974	20.1031	0	0	0	0.47997	0.720502
Usp44	chr10	93294300	93320832	3957	0.821468	0.905129	0.848037	1.56434	0.344175	0.319308	0.863298	1.20619	0.331741	0.531557	0.874448	-0.707664	0.000429608	6.83824e-06
Metap2	chr10	93321235	93353947	4989	90.6711	93.4703	91.9415	86.4427	88.7596	95.0248	92.0707	89.1921	91.8922	0.178513	0	4.23659	0.0131358	0.0089575
Mir331	chr10	93426513	93426608	96	0	0	0	0	0	0	0	0	0	0	0	0	NA	NA
Vezt	chr10	93430845	93498493	4479	1.66258	1.80283	1.55604	1.00392	0.106422	0.163318	1.73271	1.27998	0.13487	1.59784	1.14511	0.477088	2.00241e-18	1.32425e-15
Fgd6	chr10	93498746	93608084	8044	10.7269	9.94932	11.9293	14.0475	43.0715	41.7072	10.3381	12.9884	42.3894	0	0	0	0.0115358	0.200369
Nr2c1	chr10	93610676	93659959	3827	1.17368	1.20813	1.04547	1.86163	2.04623	1.49438	1.1909	1.45355	1.77031	0	0	0	0.510737	0.0967849
Ndufa12	chr10	93661754	93683693	561	21.1752	22.8674	18.405	10.4095	2.67039	2.72638	22.0213	14.4072	2.69839	19.3229	11.7088	0.722231	2.77019e-19	1.39328e-14
Tmcc3	chr10	93977602	94053699	5889	7.64729	7.68523	8.04326	7.71489	16.6277	15.5494	7.66626	7.87907	16.0886	0	0	0	0.970919	0.993735
4932415G12Rik	chr10	94136238	94151358	4135	0.557421	1.10239	0.593042	0.917972	3.19478	2.68573	0.829906	0.755507	2.94026	0	0	0	0.318186	0.342139
Ccdc41	chr10	94151535	94253081	2986	17.6353	17.2941	20.0988	24.5636	36.2368	44.9198	17.4647	22.3312	40.5783	0	0	0	0.736219	0.722258
Plxnc1	chr10	94253612	94407212	7044	6.05776	6.07379	6.23886	6.59082	13.0022	12.8299	6.06577	6.41484	12.916	0	0	0	0.947619	0.96923
Cradd	chr10	94637380	94786731	1650	0.394006	0.631466	0.508437	0.530883	0.619045	0.644849	0.512736	0.51966	0.631947	0	0	0	0.493128	0.374119
2310039L15Rik	chr10	94798910	94825850	642	75.5792	92.101	65.5375	49.6648	1.48494	2.27882	83.8401	57.6012	1.88188	81.9582	55.7193	0.556628	6.48759e-35	6.47586e-31
Socs2	chr10	94874124	94879491	2698	47.9291	19.4056	10.859	15.3893	0.0757172	0.123239	33.6674	13.1242	0.0994783	33.5679	13.0247	1.36515	1.27484e-38	7.64333e-31
5730420D15Rik	chr10	94880009	94891274	1182	0.100001	0.220372	0.0545959	0.197621	0.11522	0	0.160187	0.126109	0.05761	0.102577	0.0684987	0.520168	0.554177	0.631283
Mrpl42	chr10	94943440	94964561	666	70.1046	75.2888	58.7186	82.7731	20.5512	17.3739	72.6967	70.7459	18.9625	53.7342	51.7833	0.0533416	1.6316e-13	5.28072e-14
Ube2n	chr10	94977796	95008292	3851	80.0801	62.7694	67.1968	67.3136	63.0025	59.9554	71.4247	67.2552	61.4789	9.94584	5.7763	0.782901	0.0019603	0.00193713
Nudt4	chr10	95009641	95026801	3231	33.1265	41.5993	28.9008	24.7072	9.52613	7.9446	37.3629	26.804	8.73537	28.6275	18.0686	0.663625	4.95999e-15	6.80289e-12
Mir3058	chr10	95021865	95021955	91	1.29892	0.715603	0	0	0	0	1.00726	0	0	1.00726	0	6.66855	0.915879	NA
Eea1	chr10	95403297	95508152	7836	27.333	26.9172	31.7226	29.1911	54.2084	62.2568	27.1251	30.4569	58.2326	0	0	0	0.915254	0.86508
Btg1	chr10	96079635	96085445	5008	28.7716	22.2614	15.1538	13.0834	0.258348	0.504593	25.5165	14.1186	0.38147	25.135	13.7371	0.871145	1.06546e-24	8.27823e-21
4930556N09Rik	chr10	96498402	96523693	1015	0	0	0	0.115068	0	0	0	0.0575341	0	0	0.0575341	-2.75562	NA	0.971059
Dcn	chr10	96942134	96980796	2084	0.0283593	0.0312475	0	0.084065	0	0	0.0298034	0.0420325	0	0.0298034	0.0420325	-0.386519	0.977987	0.952883
4930473O22Rik	chr10	97053618	97059565	1465	0.0403419	0.0444504	0.308346	0.279031	0	0.272355	0.0423962	0.293688	0.136178	0	0.157511	-4.06618	1	0.816855
Kera	chr10	97069839	97076322	1950	0.848628	1.73653	2.11799	1.46742	2.8984	3.78539	1.29258	1.7927	3.34189	0	0	0	0.843807	0.976088
Gm10754	chr10	97144048	97429724	1633	0.144766	0	0	0	0	0	0.0723832	0	0	0.0723832	0	3.04235	0.947767	NA
4921510H08Rik	chr10	97155693	97157560	1868	0	0.174304	0	0	0	0	0.0871519	0	0	0.0871519	0	3.28024	0.911521	NA
Atp2b1	chr10	98377786	98488777	7130	5.63655	4.06428	5.35809	5.53667	4.49828	3.18044	4.85042	5.44738	3.83936	1.01106	1.60802	-0.664164	0.00109568	8.51949e-05
Poc1b	chr10	98569805	98660622	2727	3.27255	3.77299	4.07025	4.4542	10.4877	11.0224	3.52277	4.26222	10.755	0	0	0	0.259284	0.798971
Galnt4	chr10	98570769	98575881	5113	0.335209	0.127361	0.10097	0.102792	0.0665901	0.0780364	0.231285	0.101881	0.0723132	0.158972	0.0295676	2.0944	0.0034721	0.170141
Dusp6	chr10	98725865	98730123	2797	12.8682	8.45138	5.02969	6.78551	0	0.0237755	10.6598	5.9076	0.0118877	10.6479	5.89571	0.851742	1.4063e-43	3.53802e-37
Csl	chr10	99220339	99222292	1954	0	0	0.0330258	0	0	0	0	0.0165129	0	0	0.0165129	-1.40669	NA	1
Kitl	chr10	99478458	99563046	5450	3.23157	2.74818	2.67602	2.87164	2.74879	4.6733	2.98987	2.77383	3.71105	0	0	0	0.2856	0.298107
Tmtc3	chr10	99906536	99949981	6630	8.86067	7.78885	10.5023	9.71524	7.17925	7.41229	8.32476	10.1088	7.29577	1.02899	2.81301	-1.44205	0.0350856	0.0043778
Cep290	chr10	100000070	99999551	8006	4.88693	4.75019	5.2232	4.71933	3.14703	4.38571	4.81856	4.97127	3.76637	1.05219	1.20489	-0.193791	0.00104147	0.000292758
4930430F08Rik	chr10	100034908	100051893	2419	0.317615	0.215361	0.266773	0.579385	0	0	0.266488	0.423079	0	0.266488	0.423079	-0.647411	1.72591e-06	3.28338e-09
1700017N19Rik	chr10	100055020	100081025	1690	0	0	0.114554	0.0345545	0	0	0	0.0745545	0	0	0.0745545	-3.07988	NA	0.949816
Mgat4c	chr10	101144121	101854102	4759	2.16086	2.09358	2.11537	3.25178	5.62331	6.42782	2.12722	2.68358	6.02557	0	0	0	0.517165	1
Nts	chr10	101944390	101953052	1180	0.450769	0.331118	0.218754	0.296935	0.0577076	0	0.390944	0.257844	0.0288538	0.36209	0.22899	0.638699	0.416733	0.508464
Rassf9	chr10	101974856	102009194	2118	0	0	0	0	0	0	0	0	0	0	0	0	NA	NA
Alx1	chr10	102470481	102491411	2493	1.0668	1.59339	2.45912	1.63971	3.74208	2.90754	1.33009	2.04941	3.32481	0	0	0	0.843656	0.830938
Lrriq1	chr10	102525832	102698956	5293	0.636454	0.578242	0.463297	0.573711	0.514604	0.892027	0.607348	0.518504	0.703316	0	0	0	0.532365	0.636171
Slc6a15	chr10	102830442	102882013	3644	8.70943	7.98809	8.09311	12.6281	22.5364	25.2569	8.34876	10.3606	23.8966	0	0	0	0.291312	0.968007
Gm4340	chr10	103605569	103625055	2504	196.019	262.014	235.94	173.279	5.4117	6.002	229.017	204.61	5.70685	223.31	198.903	0.166976	1.84179e-22	6.25281e-22
Tmtc2	chr10	104624720	105011535	5672	1.83388	0.918475	1.57008	2.36801	3.25348	4.76005	1.37618	1.96904	4.00677	0	0	0	0.439038	0.979437
Gm15663	chr10	105011607	105020926	3204	0.018446	0.101623	0.100706	0.0911316	0	0.145287	0.0600344	0.0959188	0.0726436	0	0.0232752	-1.73445	0.933213	0.611327
BC067068	chr10	105200241	105278436	2039	3.62315	2.58691	3.32315	1.86161	4.10774	3.65277	3.10503	2.59238	3.88026	0	0	0	0.468573	0.671722
Ccdc59	chr10	105278535	105284566	1078	161.184	171.317	112.962	122.103	3.97958	3.33117	166.251	117.532	3.65537	162.595	113.877	0.513772	1.0688e-45	2.22978e-41
Ppfia2	chr10	105907366	106370524	6437	0.100996	0.101165	0.0601513	0.127009	0	0.206618	0.10108	0.0935804	0.103309	0	0	0	0.847386	0.855657
Acss3	chr10	106373220	106560720	3104	0.266563	0.0839174	0.0831603	0	0.0658135	0.342784	0.17524	0.0415801	0.204299	0	0	0	0.880741	0.82576
Lin7a	chr10	106708887	106862199	5964	0.0693672	0.0436753	0	0.048958	0.0456707	0.122653	0.0565213	0.024479	0.0841617	0	0	0	1	1
Myf6	chr10	106929916	106931785	1248	0	0	0.155126	0.0467926	0.272817	0.0532853	0	0.100959	0.163051	0	0	0	0.928783	1
Ptprq	chr10	106954416	107157083	7058	1.05507	0.756564	0.914315	0.59572	1.94888	2.05398	0.905819	0.755018	2.00143	0	0	0	0.966277	0.829951
Otogl	chr10	107199366	107349190	6984	0.135397	0.317021	0.406561	0.326101	0.585009	0.628437	0.226209	0.366331	0.606723	0	0	0	0.856138	0.916301
Ppp1r12a	chr10	107599456	107714631	3403	171.259	189.102	211.916	215.639	361.086	334.552	180.181	213.777	347.819	0	0	0	1	0.446808
Pawr	chr10	107769245	107851447	1828	2.42482	2.63614	2.50645	1.5973	1.37829	2.32823	2.53048	2.05187	1.85326	0.677221	0.198615	1.71993	0.0188887	0.0581725
Syt1	chr10	107934706	108448031	4820	1.58175	2.02655	1.53967	2.03542	4.097	4.63569	1.80415	1.78755	4.36634	0	0	0	0.791348	0.929976
Gm5136	chr10	108136100	108137216	1117	1.05821	0.233196	0	0.0522803	0	1.07162	0.645701	0.0261402	0.53581	0.109891	0	3.58365	0.787907	0.554078
Nav3	chr10	109120495	109437275	7782	8.88564	8.38475	11.0042	9.74786	17.8507	17.048	8.63519	10.376	17.4493	0	0	0	1	0.584879
9230102K24Rik	chr10	110037706	110053017	1303	0.498933	0.399815	0.940994	0.627444	2.61301	3.16424	0.449374	0.784219	2.88862	0	0	0	0.317145	0.741546
E2f7	chr10	110182521	110224440	5476	1.13323	1.95027	3.79464	4.35099	0.0373055	0	1.54175	4.07281	0.0186528	1.5231	4.05416	-1.40651	5.14373e-27	2.62129e-39
Csrp2	chr10	110357232	110376570	889	4.78657	2.93003	2.831	3.41581	3.21709	4.33858	3.8583	3.1234	3.77784	0.0804654	0	3.17737	0.0381355	0.124062
Zdhhc17	chr10	110378836	110447122	4548	3.54761	3.23595	2.65338	2.22135	3.65329	1.91546	3.39178	2.43736	2.78438	0.607404	0	5.94814	0.00383793	0.0603781
Osbpl8	chr10	110601858	110734303	7152	45.8131	51.189	56.5109	51.2445	89.8793	106.817	48.5011	53.8777	98.3479	0	0	0	1	0.744477
Bbs10	chr10	110735735	110738792	2753	0.901648	0.709625	0.492256	0.275758	0.0247348	0.217399	0.805636	0.384007	0.121067	0.684569	0.26294	1.34754	9.74726e-06	0.00285596
Nap1l1	chr10	110910248	110935206	4094	69.1194	64.8813	58.5898	53.9895	56.3688	60.9286	67.0004	56.2897	58.6487	8.35167	0	9.70765	0.00385041	0.014276
Gm5176	chr10	110937844	110938401	558	0.529578	0.816916	0.693896	0.209309	0	0	0.673247	0.451603	0	0.673247	0.451603	0.565756	0.0121592	0.0360625
Phlda1	chr10	110943342	110945705	1953	2.14857	1.40043	0.429555	1.19605	0.662471	0.0340502	1.7745	0.812802	0.34826	1.42624	0.464542	1.59769	1.13683e-06	0.00129594
4933440J02Rik	chr10	111023775	111031329	1144	0.258308	0.284615	0	0.153139	0.357142	0	0.271461	0.0765697	0.178571	0.0928906	0	3.36304	0.674249	1
LOC629206	chr10	111291577	111311432	2171	0.0544458	0.239963	0.326972	0.107595	0.250926	0.735145	0.147204	0.217283	0.493036	0	0	0	0.926578	1
Krr1	chr10	111409751	111425486	4990	44.071	45.5317	34.4517	36.3841	8.24236	8.68898	44.8014	35.4179	8.46567	36.3357	26.9523	0.430843	1.13346e-17	1.5848e-15
Glipr1	chr10	111422504	111434320	1081	0.328034	0.0602404	0.417878	0.540214	0.125985	0.615171	0.194137	0.479046	0.370578	0	0.108468	-3.56642	1	0.230397
Glipr1l1	chr10	111497245	111515566	896	0.0659608	0	0	0	0	0	0.0329804	0	0	0.0329804	0	2.10368	1	NA
Glipr1l2	chr10	111520410	111545154	1879	0.18872	0	0.034344	0.0621577	0.03624	0.0353912	0.0943601	0.0482508	0.0358156	0.0585445	0.0124352	1.61127	0.877925	0.981901
Caps2	chr10	111602732	111653611	2760	0.0214134	0	0	0	0.0246721	0	0.0107067	0	0.0123361	0	0	0	1	1
[truncated: 18,100 more rows]

## Sheet: 2-cell AG-specific DEGs
Gene	Gene_Chr	Gene_Start	Gene_End	Gene_length	Gene expression (FPKM)						Mean FPKM					Log2 FC	Pvalue
					2-Cell_AG_1	2-Cell_AG_2	2-Cell_GG_1	2-Cell_GG_2	2-Cell_Amanitin_1	2-Cell_Amanitin_2	2-Cell_AG	2-Cell_GG	2-Cell_Amanitin	AG–Amanitin	GG-Amanitin	(AG-Ama)/(GG-Ama)	2-Cell_AG vs 2-Cell_Amanitin	2-Cell_GG vs 2-Cell_Amanitin
Ftl1	chr7	52713314	52715256	970	672.531	762.306	309.423	370.731	330.155	292.669	717.418	340.077	311.412	406.006	28.665	3.82367	1.72089e-05	0.0218374
Rps4y2	chr6	148303178	148304118	941	209.648	170.447	9.32668	11.2947	11.2889	13.6392	190.047	10.3107	12.464	177.583	0	14.1163	1.21297e-31	0.061189
Mcts2	chr2	152512884	152513678	795	169.571	183.892	1.54228	1.3222	0.599579	0	176.732	1.43224	0.299789	176.432	1.13245	7.27092	1.73994e-26	0.000376166
Tsr1	chr11	74711582	74722842	3385	72.5623	67.1783	2.89776	5.57231	1.6898	1.17873	69.8703	4.23504	1.43427	68.436	2.80077	4.60593	2.08222e-33	5.1458e-08
Nmb	chr7	88047113	88049957	701	64.7496	67.3494	4.78699	7.99732	0.388559	1.51783	66.0495	6.39216	0.953196	65.0963	5.43896	3.57874	1.12019e-32	2.91432e-11
Bzw2	chr12	36818422	36883412	1871	59.1956	63.31	7.1741	8.95776	5.7868	3.26991	61.2528	8.06593	4.52836	56.7245	3.53757	3.99932	3.02812e-29	1.90962e-06
Gpatch4	chr3	87847030	87859914	1767	47.963	58.1178	4.3825	4.42853	1.23319	1.80645	53.0404	4.40552	1.51982	51.5206	2.8857	4.15345	2.25633e-40	1.67293e-09
2700094K13Rik	chr2	84509378	84510865	679	73.9849	77.204	20.7188	22.7912	25.9744	28.0103	75.5944	21.755	26.9923	48.6021	0	12.2471	0.000170831	0.329996
Fabp9	chr3	10193624	10197222	585	40.0067	44.8604	0	0.399297	0.465607	0.909402	42.4336	0.199648	0.687504	41.7461	0	12.0278	4.20599e-19	0.908251
Capsl	chr15	9365783	9395790	946	29.0506	48.3925	3.95653	3.20999	0.647838	1.12474	38.7216	3.58326	0.886287	37.8353	2.69697	3.80536	5.43992e-10	0.00186832
Cdkn2d	chr9	123836860	21095653	2540	34.7858	36.7902	4.24288	5.21896	1.34045	1.59705	35.788	4.73092	1.46875	34.3192	3.26217	3.39112	2.73958e-33	2.44064e-10
Atxn10	chr15	85166811	85294266	2425	39.5549	30.7742	2.39502	1.0355	0.814332	1.09691	35.1646	1.71526	0.95562	34.2089	0.759636	5.47448	4.22074e-41	3.48157e-05
Fkbp6	chr5	135767574	135825861	1394	36.1219	34.4285	0.879566	7.41484	3.66365	1.71736	35.2752	4.1472	2.6905	32.5847	1.4567	4.47399	9.24686e-08	0.0452765
Zrsr1	chr11	22872005	22876496	4492	33.2475	23.6154	0.0143661	0.156003	0.136433	0.177649	28.4315	0.0851845	0.157041	28.2744	0	11.4658	5.88716e-13	0.975469
Tsc22d1	chr14	76815628	76907573	5160	36.6746	34.6927	4.9775	4.23266	7.06024	8.5187	35.6837	4.60508	7.78947	27.8942	0	11.4463	3.79115e-15	0.582373
Gsta4	chr9	78039773	78057156	958	48.1814	38.6097	12.5292	7.8635	20.4001	14.369	43.3956	10.1964	17.3845	26.011	0	11.3455	1.81981e-08	0.65761
Pmaip1	chr18	66618258	66625212	2654	29.6395	21.4694	0.632193	0.748117	0.256575	0.65147	25.5545	0.690155	0.454022	25.1005	0.236133	6.67271	1.65341e-10	0.122284
Zfp869	chr8	72229037	72240801	3490	27.3659	19.2934	2.66265	3.4804	0.858504	1.75301	23.3297	3.07153	1.30576	22.0239	1.76577	3.63321	7.31492e-18	4.45339e-05
Tmem37	chr1	121963954	121970357	1017	28.5916	16.5841	1.45943	5.11047	1.67392	0.980826	22.5878	3.28495	1.32737	21.2605	1.95758	3.43436	1.59968e-27	4.03355e-07
Gcnt1	chr19	17400631	17447334	4786	22.0795	16.7902	1.83377	2.08648	0.0426839	0.0833682	19.4348	1.96012	0.063026	19.3718	1.8971	3.34525	5.01805e-60	5.38608e-28
Phf17	chr3	41359656	41420786	5952	18.2903	16.3237	0.748107	1.25585	0.0228814	0.156418	17.307	1.00198	0.0896497	17.2174	0.91233	4.22328	2.94352e-19	1.24584e-07
Utf1	chr7	147129755	147131011	1160	25.1179	7.74702	0.0556314	0.0503424	0	0	16.4324	0.0529869	0	16.4324	0.0529869	8.02816	2.60104e-10	0.490433
2510002D24Rik	chr16	18836673	18840206	1232	15.6387	16.7557	0.10476	0.0474003	0	0	16.1972	0.0760803	0	16.1972	0.0760803	7.55674	1.33931e-38	0.176414
1810014F10Rik	chr7	147285369	147288305	650	16.9119	15.3282	0.397122	0.0898417	0	0	16.1201	0.243482	0	16.1201	0.243482	5.99173	1.13281e-23	0.0376245
Ankmy2	chr12	36883711	36923878	2446	16.5028	16.3199	2.21616	1.55185	0.278393	0.380622	16.4114	1.884	0.329507	16.0819	1.55449	3.36256	7.26625e-40	7.70473e-13
Lxn	chr3	67261921	67267829	1092	19.1591	12.6423	0.650051	1.28345	0.124716	0.669872	15.9007	0.966752	0.397294	15.5034	0.569458	4.74267	1.30301e-21	0.00137338
Casp6	chr3	129604343	129617020	1455	18.3599	13.382	3.23771	1.68569	2.10603	1.37113	15.8709	2.4617	1.73858	14.1324	0.723116	4.26984	2.96079e-21	0.000980506
Mto1	chr9	78296017	78321959	2364	18.7503	15.0404	3.43954	3.656	3.65823	1.94099	16.8953	3.54777	2.79961	14.0957	0.748157	4.21764	1.03108e-06	0.067174
B3galt4	chr17	34086857	34088433	1577	13.9039	13.5443	0.491052	1.96262	0.0431801	0.0421687	13.7241	1.22683	0.0426744	13.6814	1.18416	3.5192	4.19774e-27	1.07867e-10
5330426P16Rik	chr16	50726864	50732886	1815	14.7182	12.5934	1.91997	0.450446	0.0375179	0	13.6558	1.18521	0.018759	13.6371	1.16645	3.53608	2.42653e-30	5.80947e-12
Lmna	chr3	88285071	88307254	3327	26.4506	17.8507	5.625	4.75672	9.61967	7.51548	22.1507	5.19086	8.56758	13.5831	0	10.4087	2.12225e-09	0.525351
Zfp871	chr17	32902442	32925232	10850	12.512	13.006	0.107058	0.0914978	0.0878645	0.140968	12.759	0.0992781	0.114416	12.6445	0	10.3054	2.15181e-53	0.18877
Fbxo17	chr7	29501809	29523159	1968	14.4749	11.6475	0.885353	0.474773	0.93423	0.946138	13.0612	0.680063	0.940184	12.121	0	10.2445	5.94016e-12	0.588061
Gab1	chr8	83288333	83404378	4859	10.9225	13.6297	0.185934	0.564862	0.490497	0.602182	12.2761	0.375398	0.546339	11.7298	0	10.1972	1.73989e-32	0.345515
1190003J15Rik	chr7	148021395	148023867	675	12.6082	10.9016	0.382414	0.259543	0.302644	0	11.7549	0.320978	0.151322	11.6035	0.169656	6.01443	4.83817e-15	0.191502
Gal	chr19	3409917	3414457	699	12.1753	11.1794	0.830889	1.50379	0.681924	0	11.6773	1.16734	0.340962	11.3364	0.826377	3.76193	2.60649e-15	0.00118134
Rangrf	chr11	68785989	68787322	794	17.7154	20.7498	2.9259	4.63353	8.91924	7.8728	19.2326	3.77971	8.39602	10.8366	0	10.083	1.59781e-05	1
Sgk1	chr10	21601990	21719708	4157	13.2504	13.7226	4.09828	1.65765	3.01407	2.39957	13.4865	2.87797	2.70682	10.7797	0.171148	5.89635	1.93545e-16	0.00724066
Cox7b2	chr5	71834062	71939444	543	9.79573	10.3136	0	0	0	0	10.0547	0	0	10.0547	0	9.97509	2.23117e-14	NA
Gfpt2	chr11	49607657	49652122	2986	13.4392	6.01912	0.216116	0.0782279	0.159633	0	9.72917	0.147172	0.0798166	9.64935	0.0673555	6.96428	0.0172345	0.687577
Syce1	chr7	147963128	147973753	1462	14.2699	7.26029	0.176559	0.159773	1.44387	1.86491	10.7651	0.168166	1.65439	9.11071	0	9.833	0.00257442	0.145978
Psph	chr5	130271434	130293129	1537	17.9571	12.5833	6.04597	5.20521	7.79748	4.93234	15.2702	5.62559	6.36491	8.90533	0	9.80014	3.41724e-08	0.0474103
Tkt	chr14	31362335	31387908	3207	9.25121	8.46741	0.382325	0.946882	0.806863	0.45619	8.85931	0.664603	0.631526	8.22779	0.0330769	7.5792	1.96509e-26	0.0200482
Etv6	chr6	133985725	134220165	5530	7.417	9.13798	0.571806	0.380162	0.258589	0.264557	8.27749	0.475984	0.261573	8.01592	0.214411	5.16045	6.52676e-19	0.00435012
Unc119	chr11	78157024	78162658	1281	10.7498	4.27016	0.352636	0.729394	0	0.155738	7.50998	0.541015	0.0778689	7.43211	0.463146	3.97535	1.74902e-17	0.000227769
Adrb2	chr18	62337470	62339613	2144	11.5225	2.52097	0.0902972	0.381325	0.0635215	0	7.02172	0.235811	0.0317607	6.98996	0.20405	5.03133	0.00388854	0.22243
Gramd1b	chr9	40105492	40263349	2814	6.25873	7.63666	0.389854	0.166019	0.0241987	0	6.94769	0.277937	0.0120993	6.9356	0.265837	4.65421	8.92288e-28	2.69705e-06
2810047C21Rik1	chr7	10034293	10041283	1644	8.30432	5.2286	0.196266	0	0.289942	0	6.76646	0.0981332	0.144971	6.62149	0	9.37319	2.12586e-12	0.979575
Tgif1	chr17	71193545	71202872	2674	12.1561	7.54943	2.65466	4.84823	3.13227	4.0288	9.85278	3.75144	3.58053	6.27224	0.170912	5.11792	1.19375e-09	0.00549272
Sprr2e	chr3	92156065	92157371	647	8.03845	5.43505	1.29663	1.26362	0.526237	1.23339	6.73675	1.28012	0.879811	5.85694	0.400313	3.83781	0.00470925	0.346656
Car6	chr4	149561125	149575244	1369	8.54783	4.47134	0.329968	0.554538	0.198963	1.16581	6.50958	0.442253	0.682389	5.8272	0	9.18913	0.000127749	0.864561
Serping1	chr2	84605517	84615586	1820	5.7802	6.11841	0.425488	0.96259	0	0.292308	5.9493	0.694039	0.146154	5.80315	0.547885	3.38128	3.34009e-21	6.45218e-06
S100a11	chr3	93324418	93330210	504	16.1824	5.42666	1.66453	0.695204	7.70122	2.50695	10.8045	1.17986	5.10408	5.70044	0	9.15746	1.51477e-06	0.10395
Pdha2	chr3	140872968	140875319	2352	6.70916	5.31591	0.192061	0.670375	0.0579039	0.678572	6.01253	0.431218	0.368238	5.64429	0.0629802	6.2757	2.71388e-05	0.352664
Vmn1r53	chr6	90173311	90174432	1122	5.74153	5.45568	0.115031	0.312284	0	0	5.5986	0.213658	0	5.5986	0.213658	4.64828	6.77486e-14	0.00745534
Bad	chr19	7016345	7026383	1452	5.65773	6.36847	0.755544	1.28699	0.656563	0.320592	6.0131	1.02127	0.488578	5.52452	0.532689	3.35026	1.11183e-20	0.00013113
Dnd1	chr18	36923325	36925868	1469	7.88548	3.19172	0.0878589	0.159012	0.0463547	0	5.5386	0.123435	0.0231773	5.51542	0.100258	5.64713	7.68391e-05	0.272017
Pcolce2	chr9	95538047	95595970	1866	8.83663	5.40921	1.21041	2.09679	1.60567	1.78189	7.12292	1.6536	1.69378	5.42914	0	9.08723	0.000575449	0.317525
Usp25	chr16	77014314	77117025	4413	7.20514	3.67434	0.599553	0.926308	0.339472	0.195899	5.43974	0.762931	0.267685	5.17205	0.495245	3.35847	3.03392e-12	0.000551157
Aicda	chr6	122503827	122514198	2397	3.82171	5.27045	0.215377	0.65779	0	0	4.54608	0.436584	0	4.54608	0.436584	3.35079	5.04205e-15	9.97551e-07
Tnp1	chr1	73061649	73062473	426	4.85571	4.73877	0.302969	0.54833	0.63939	0.156103	4.79724	0.425649	0.397747	4.39949	0.0279028	6.86216	0.0452072	0.824128
Prep	chr10	44787020	44878801	2719	8.30325	6.49043	2.65819	2.01888	3.6314	2.61696	7.39684	2.33854	3.12418	4.27266	0	8.74236	0.000486172	0.4373
Scg5	chr2	113616470	113669248	1227	3.90152	4.40501	0.210374	0.380747	0	0	4.15327	0.295561	0	4.15327	0.295561	3.76818	3.10372e-07	0.00789557
Nnat	chr2	157385846	157388255	1210	3.66328	4.57454	0	0	0	0	4.11891	0	0	4.11891	0	8.68962	0.000776758	NA
Prl3b1	chr13	27334299	27341609	936	3.1571	5.07879	0.0689448	0.12478	0	0	4.11795	0.0968625	0	4.11795	0.0968625	5.2716	1.21403e-11	0.209031
Sgce	chr6	4624350	4697204	1875	4.63351	3.29941	0.137669	0.124581	0.108952	0.0354667	3.96646	0.131125	0.0722093	3.89425	0.0589155	5.82407	2.32902e-10	0.255802
Zscan12	chr13	21454689	21464171	4418	4.03994	5.36524	1.22696	1.20284	0.878546	0.827864	4.70259	1.2149	0.853205	3.84939	0.361695	3.37618	4.26487e-14	0.000798131
Sfmbt2	chr2	10292078	10516880	9136	4.72238	2.97231	0.0706353	0.012784	0.0372674	0.0145578	3.84734	0.0417096	0.0259126	3.82143	0.015797	7.21454	1.7616e-37	0.103357
9930012K11Rik	chr14	70554212	70559309	1986	5.2673	2.39363	0.194962	0.529279	0.0342875	0	3.83047	0.36212	0.0171438	3.81332	0.344977	3.42903	1.28293e-20	3.72059e-06
Cdc42ep3	chr17	79733365	79754431	1967	7.96224	1.48978	0.951418	1.18754	1.62708	0.405694	4.72601	1.06948	1.01639	3.70962	0.0530906	5.88159	3.55369e-05	0.209209
Fam131c	chr4	140924135	140940090	1433	3.58812	3.77177	0.270198	0.163007	0	0	3.67995	0.216602	0	3.67995	0.216602	4.02536	3.5635e-15	0.00172246
Gm5797	chr14	8156502	8164909	997	3.02321	4.63742	0.388359	0.234291	0.2049	0.2001	3.83032	0.311325	0.2025	3.62782	0.108825	4.93616	0.00149115	0.493092
Npy	chr6	49772728	49779504	545	6.07275	1.91178	0	0	0.24989	0.488074	3.99226	0	0.368982	3.62328	0	8.50513	0.0018561	0.462975
Tnfrsf22	chr7	150822630	150835543	2275	4.62416	2.51892	0.283659	0.205353	0	0	3.57154	0.244506	0	3.57154	0.244506	3.81481	1.12405e-23	6.1043e-06
Pura	chr18	36440816	36447898	1601	4.35597	3.05059	0.0806151	0.145902	0.212664	0.166146	3.70328	0.113258	0.189405	3.51387	0	8.46102	5.81292e-18	0.971059
Ptgr1	chr4	58978462	58999950	2104	4.83144	2.78555	0.214699	0.555106	0.258916	0.379278	3.80849	0.384902	0.319097	3.4894	0.0658054	5.52866	4.97105e-18	0.0495349
Acer3	chr7	105362170	105458037	4058	6.16059	4.52533	2.35357	1.97151	2.08077	1.72068	5.34296	2.16254	1.90072	3.44224	0.261818	3.66682	1.90728e-09	0.00382436
Spp1	chr5	104864130	104870072	1658	4.70526	3.33847	0.272453	0.24655	0.903553	0.320869	4.02187	0.259501	0.612211	3.40966	0	8.41771	2.33973e-14	1
Tas2r107	chr6	131609176	131610102	927	3.37901	3.23141	0.0696142	0	0	0	3.30521	0.0348071	0	3.30521	0.0348071	6.20923	2.23438e-05	0.913483
Clcnka	chr4	140940526	140954621	2455	3.53883	3.05042	0.184003	0.356805	0	0	3.29463	0.270404	0	3.29463	0.270404	3.55891	6.71936e-32	9.46875e-08
Prl7b1	chr13	27693688	27702451	925	3.51411	2.7456	0.139529	0.378792	0	0	3.12985	0.259161	0	3.12985	0.259161	3.54416	2.14357e-05	0.0391444
Fabp4	chr3	10204343	10208576	641	2.12062	4.06364	0.201349	0.455516	0.212465	0	3.09213	0.328432	0.106232	2.9859	0.2222	3.68955	0.00027315	0.232574
Plagl1	chr10	12810594	12851501	5261	3.88689	2.67362	0.147194	0.1776	0.323584	0.379206	3.28025	0.162397	0.351395	2.92886	0	8.19911	0.000557504	1
Aldoc	chr11	78137700	78140262	1702	2.36126	3.17565	0.113747	0.0686218	0.0400088	0	2.76845	0.0911843	0.0200044	2.74845	0.0711799	5.08659	9.61176e-11	0.167815
Kctd12	chr14	103375798	103381854	6057	3.65904	1.8492	0.0852334	0.0771301	0.0449695	0.0329371	2.75412	0.0811818	0.0389533	2.71517	0.0422285	5.70537	0.00547435	0.509968
Grn	chr11	102291636	102298123	2333	3.74922	4.15896	0.968124	1.22651	0.992383	1.51072	3.95409	1.09732	1.25155	2.70254	0	8.0835	7.25013e-08	0.12426
Dusp1	chr17	26642536	26645417	1942	5.02144	4.59394	1.66149	2.97699	1.92854	2.36277	4.80769	2.31924	2.14566	2.66203	0.173586	3.86341	0.0421612	0.311082
Ppp4r4	chr12	104770775	104852042	3683	2.6317	3.97827	0.665824	0.221982	0.443736	0.848629	3.30498	0.443903	0.646183	2.6588	0	8.06005	3.00099e-05	0.728865
Ces4a	chr8	107655700	107674009	2433	2.76921	2.43564	0.132619	0.264023	0	0	2.60243	0.198321	0	2.60243	0.198321	3.64851	2.40337e-08	0.00194451
Ece1	chr4	137418152	137521144	4816	3.58336	3.74548	1.11216	0.75179	1.00389	1.14608	3.66442	0.931978	1.07498	2.58943	0	8.02205	2.91827e-07	0.176811
Slc22a4	chr11	53796628	53841592	2260	3.42576	1.72885	0.0571083	0.180876	0	0	2.5773	0.118992	0	2.5773	0.118992	4.32609	4.03235e-06	0.0330888
Hand1	chr11	57642215	57645649	1898	4.29711	0.857744	0.0680004	0.246142	0.0358772	0	2.57743	0.157071	0.0179386	2.55949	0.139132	4.10682	4.97984e-17	0.00528234
Gabrd	chr4	154759088	154772178	1879	3.49132	1.45558	0	0	0	0	2.47345	0	0	2.47345	0	7.9562	1.32343e-10	NA
Cldn18	chr9	99591216	99617686	3120	3.6938	1.25231	0.206835	0.0374341	0.0218253	0	2.47306	0.122134	0.0109127	2.46214	0.111222	4.35004	0.00766295	0.245053
Rgl2	chr17	34066839	34074632	2940	3.89985	5.09441	1.73403	2.54246	2.50145	1.60595	4.49713	2.13825	2.0537	2.44343	0.0845456	4.69765	0.00397035	0.153431
Gm9926	chr18	66663832	66671391	4892	3.10485	2.01004	0.211063	0.226808	0.125277	0.14953	2.55744	0.218935	0.137403	2.42004	0.0815319	4.73056	0.0027474	0.40087
Epas1	chr17	87153204	87232750	5352	3.39013	1.59393	0	0	0.178126	0	2.49203	0	0.089063	2.40297	0	7.91466	8.89486e-22	0.0304903
Pard6a	chr8	108225054	108227394	1429	4.5494	3.55448	1.987	1.5529	1.47722	1.90798	4.05194	1.76995	1.6926	2.35934	0.077351	4.76152	1.3937e-06	0.0319246
2310033P09Rik	chr11	59021863	59024236	1241	5.61958	2.62369	2.28801	1.55286	2.19484	1.33965	4.12163	1.92044	1.76724	2.35439	0.153195	3.8568	0.0132575	0.26015
Tmem173	chr18	35893332	35900208	2302	2.64439	2.06505	0.140166	0.202944	0	0.0288879	2.35472	0.171555	0.014444	2.34028	0.157111	3.81395	1.62086e-07	0.015239
C1s	chr6	124480362	124492377	2985	1.96013	2.70515	0.0432378	0.0195635	0	0.0222781	2.33264	0.0314006	0.011139	2.3215	0.0202616	6.26763	3.19163e-10	0.505713
Pfkp	chr13	6579120	6647970	3986	4.01815	3.05505	0.696159	1.94852	1.19585	1.40141	3.5366	1.32234	1.29863	2.23797	0.0237153	6.05908	1.24382e-05	0.0577669
Cyp2j11	chr4	95961199	96015371	1935	1.9853	2.42307	0.2001	0.0301794	0	0	2.20418	0.11514	0	2.20418	0.11514	4.14516	4.35092e-07	0.040476
Jakmip1	chr5	37442096	37516537	2382	4.7638	2.43311	0.9753	0.931608	1.48654	1.36797	3.59845	0.953454	1.42725	2.1712	0	7.76898	2.62284e-06	0.497836
Gpx2	chr12	77893322	77896541	1067	2.60332	1.64783	0.0604802	0.218921	0	0	2.12558	0.139701	0	2.12558	0.139701	3.83447	3.39265e-05	0.111103
Snap25	chr2	136539186	136608164	2119	2.37073	2.18193	0.0609083	0.137794	0.192813	0.125531	2.27633	0.0993512	0.159172	2.11716	0	7.73278	3.21923e-05	0.963511
9530052E02Rik	chr8	11007850	11054541	954	1.11511	3.00343	0.067644	0	0	0	2.05927	0.033822	0	2.05927	0.033822	5.56132	0.0207731	0.953326

## Sheet: 2-cell GG-specific DEGs
Gene	Gene_Chr	Gene_Start	Gene_End	Gene_length	Gene expression (FPKM)						Mean FPKM					Log2 FC	Pvalue
					2-Cell_AG_1	2-Cell_AG_2	2-Cell_GG_1	2-Cell_GG_2	2-Cell_Amanitin_1	2-Cell_Amanitin_2	2-Cell_AG	2-Cell_GG	2-Cell_Amanitin	AG–Amanitin	GG-Amanitin	(AG-Ama)/(GG-Ama)	2-Cell_AG vs 2-Cell_Amanitin	2-Cell_GG vs 2-Cell_Amanitin
Higd1a	chr9	121757678	121767118	1873	16.9446	31.4648	113.181	80.3779	18.5053	19.8825	24.2047	96.7797	19.1939	5.01076	77.5858	-3.95	0.000964142	1.64926e-17
Rgs10	chr7	135517139	135561686	875	24.2482	14.8101	51.1096	57.2626	21.3235	29.64	19.5292	54.1861	25.4817	0	28.7044	-11.4876	0.269334	2.99652e-06
Isl2	chr9	55388956	55393985	1851	4.31044	4.08099	23.3237	26.2487	6.76903	4.34711	4.19571	24.7862	5.55807	0	19.2281	-10.9098	0.393975	1.507e-09
Mov10l1	chr15	88813424	88885582	4052	0.218784	1.39818	10.8775	8.92098	0.218469	0.0984699	0.808483	9.89924	0.158469	0.650013	9.74077	-3.88495	4.28244e-09	1.42872e-35
Usf1	chr1	173341812	173348873	1821	7.01032	4.50582	15.947	16.3871	8.45111	5.51428	5.75807	16.1671	6.98269	0	9.18438	-9.84461	0.157937	2.01872e-07
Gfi1	chr5	108145674	108153363	2863	0.82572	0.773341	7.00998	9.70906	0	0	0.79953	8.35952	0	0.79953	8.35952	-3.36999	1.66329e-09	2.62751e-19
Akap1	chr11	88692106	88725900	3911	5.25878	5.24489	12.7052	11.0195	5.22334	4.25083	5.25184	11.8623	4.73709	0.514749	7.12522	-3.76526	0.00630993	2.21954e-09
H2-K1	chr17	34132957	34137278	1646	1.07717	1.70119	11.056	5.25077	1.28247	1.37363	1.38918	8.15337	1.32805	0.0611288	6.82532	-6.58643	0.233322	5.77644e-07
Bhlhe40	chr6	108610623	108616919	3113	2.50604	1.50615	8.66512	8.16022	1.7062	1.60215	2.0061	8.41267	1.65418	0.351917	6.75849	-4.2251	0.0151691	8.39765e-12
Zfp36l2	chr17	84583269	84587287	3532	1.23824	1.80684	6.76019	5.57187	1.19533	1.18616	1.52254	6.16603	1.19074	0.331798	4.97529	-3.86646	0.0033107	1.29531e-15
1700093K21Rik	chr11	23416203	23419942	1447	3.06328	4.72535	10.0344	6.49754	3.95299	3.26296	3.89432	8.26597	3.60798	0.286342	4.658	-3.97747	0.258721	0.00752231
Pdzrn3	chr6	101099601	101327891	4106	3.87193	2.85474	8.07833	6.52808	2.80274	3.4659	3.36334	7.3032	3.13432	0.229013	4.16888	-4.12795	0.0727024	5.39052e-05
Adora2b	chr11	62062486	62079954	1844	0.512806	0.176572	1.95977	4.11693	0.332351	0.0721258	0.344689	3.03835	0.202238	0.142451	2.83611	-4.22258	0.145479	5.94097e-07
6530401N04Rik	chr12	53098494	53107488	2564	0.668458	0.507955	3.14608	2.30035	0.451488	0.440913	0.588207	2.72322	0.4462	0.142006	2.27702	-3.91126	0.170244	2.81444e-05
